# Supplementary material for: Glutamine-Fructose-6-Phosphate Transaminase 2 (GFPT2) Is Upregulated in Breast Epithelial–Mesenchymal Transition and Responds to Oxidative Stress
Source: Mol Cell Proteomics. 2021 Dec 17;21(2):100185. doi: 10.1016/j.mcpro.2021.100185 (PMC8803663; doi:10.1016/j.mcpro.2021.100185)
Supplement: Supplemental Data 1 [file mmc1.xlsx]

## Sheet: README
	Note:
	LFQ-Quantification	Output from MaxQuant; the relative LFQ expression of all identified proteins in four cell lines (D492, D492M, D492HER2 and D492DEE) in triplicates
		The LFQ intensity used for analysis in this study are marked in bold.
		The first option in a protein group was deemed to be the most likely candidiate for this protein group.
		D492: epithelial cells
		D492M: mesenchymal cells
		D492HER2: HER2 receptor-overexpression partial mesenchymal cells
		D492DEE: Negative control cells for D492HER2 cells
	Protein_Groups	Output from MaxQuant, with all possible protein candidates in the protein groups and all relevant information for each protein group.
		With reversed entries "REV_"
		With common contaminant proteins "CON_"
	Peptides	Output from MaxQuant, information of all peptides identifed in this LFQ proteomic experiment
	Note: for the complete information on protein/peptide, please refer to the PRIDE public repository.

## Sheet: LFQ-Quantification
Protein ID	Entry Name	Protein Names	Organism Name (OS)	Gene Name (GN)	Protein Existence (PE)	Sequence Version (SV)	LFQ intensity D492_1	LFQ intensity D492_2	LFQ intensity D492_3	LFQ intensity D492M_1	LFQ intensity D492M_2	LFQ intensity D492M_3	LFQ intensity D492HER2_1	LFQ intensity D492HER2_2	LFQ intensity D492HER2_3	LFQ intensity D492DEE_1	LFQ intensity D492DEE_2	LFQ intensity D492DEE_3	Number of proteins	Peptides D492_1	Peptides D492_2	Peptides D492_3	Peptides D492M_1	Peptides D492M_2	Peptides D492M_3	Peptides D492HER2_1	Peptides D492HER2_2	Peptides D492HER2_3	Peptides D492DEE_1	Peptides D492DEE_2	Peptides D492DEE_3	Mol. weight [kDa]	Sequence lengths	Fraction average	Fraction 1	Q-value	Score	Identification type D492_1	Identification type D492_2	Identification type D492_3	Identification type D492M_1	Identification type D492M_2	Identification type D492M_3	Identification type D492HER2_1	Identification type D492HER2_2	Identification type D492HER2_3	Identification type D492DEE_1	Identification type D492DEE_2	Identification type D492DEE_3
P63261	ACTG_HUMAN	Actin, cytoplasmic 2	OS=Homo sapiens	ACTG1	1	1	4963300000	4862600000	5525300000	4922800000	4672300000	5123100000	5312500000	5268800000	5839800000	4365900000	4806800000	4863700000	10	25	26	26	24	24	24	26	26	25	25	26	25	41.792	375;214;214;242;133;164;198;99;375;52	1	1767	0	323.31	By MS/MS	By MS/MS	By MS/MS	By MS/MS	By MS/MS	By MS/MS	By MS/MS	By MS/MS	By MS/MS	By MS/MS	By MS/MS	By MS/MS
P07355	ANXA2_HUMAN	Annexin A2	OS=Homo sapiens	ANXA2	1	2	4755100000	4267100000	4437300000	3051200000	3182300000	2917500000	3421900000	3330300000	3458100000	3396700000	3499500000	3159800000	24	33	32	34	32	32	32	32	33	33	33	33	33	38.604	339;256;227;230;339;248;176;175;139;142;149;79;119;132;133;134;110;146;59;81;65;47;69;45	1	1050	0	323.31	By MS/MS	By MS/MS	By MS/MS	By MS/MS	By MS/MS	By MS/MS	By MS/MS	By MS/MS	By MS/MS	By MS/MS	By MS/MS	By MS/MS
P14618	KPYM_HUMAN	Pyruvate kinase PKM	OS=Homo sapiens	PKM	1	4	3444100000	3163000000	3347100000	3453500000	3595400000	3474600000	4899200000	4910300000	5094600000	4141900000	4139600000	3672000000	2	45	47	47	45	43	45	47	46	48	45	47	46	57.936	531;457	1	1748	0	323.31	By MS/MS	By MS/MS	By MS/MS	By MS/MS	By MS/MS	By MS/MS	By MS/MS	By MS/MS	By MS/MS	By MS/MS	By MS/MS	By MS/MS
Q09666	AHNK_HUMAN	Neuroblast differentiation-associated protein AHNAK	OS=Homo sapiens	AHNAK	1	2	2728600000	2539300000	2570900000	2691700000	2791100000	2669600000	2057200000	2135900000	2187500000	1646200000	1662600000	1724900000	6	264	274	278	271	270	275	269	264	254	253	264	261	629.09	5890;121;123;131;144;86	1	4239	0	323.31	By MS/MS	By MS/MS	By MS/MS	By MS/MS	By MS/MS	By MS/MS	By MS/MS	By MS/MS	By MS/MS	By MS/MS	By MS/MS	By MS/MS
Q15149	PLEC_HUMAN	Plectin	OS=Homo sapiens	PLEC	1	3	2488700000	2268200000	2240900000	1525000000	1554400000	1439500000	1213600000	1179300000	1337300000	1333400000	1317500000	1352800000	6	265	274	269	267	261	259	255	252	254	256	265	258	531.78	4684;703;200;190;174;83	1	4173	0	323.31	By MS/MS	By MS/MS	By MS/MS	By MS/MS	By MS/MS	By MS/MS	By MS/MS	By MS/MS	By MS/MS	By MS/MS	By MS/MS	By MS/MS
P68104	EF1A1_HUMAN	Elongation factor 1-alpha 1	OS=Homo sapiens	EEF1A1	1	1	2025300000	1688400000	1596600000	3144400000	3234900000	3089600000	2400100000	2539400000	2091900000	1895100000	2076300000	1800000000	6	23	23	23	24	23	23	23	23	23	23	24	23	50.14	462;462;441;426;145;107	1	897	0	139.95	By MS/MS	By MS/MS	By MS/MS	By MS/MS	By MS/MS	By MS/MS	By MS/MS	By MS/MS	By MS/MS	By MS/MS	By MS/MS	By MS/MS
P08670	VIME_HUMAN	Vimentin	OS=Homo sapiens	VIM	1	4	1871600000	1838600000	1840300000	2348800000	2314400000	2338300000	3514600000	3519600000	3746200000	1788700000	2038300000	2208000000	9	50	52	53	52	49	54	53	55	54	52	54	54	53.651	466;431;228;173;470;200;470;191;207	1	1801	0	323.31	By MS/MS	By MS/MS	By MS/MS	By MS/MS	By MS/MS	By MS/MS	By MS/MS	By MS/MS	By MS/MS	By MS/MS	By MS/MS	By MS/MS
P06733	ENOA_HUMAN	Alpha-enolase	OS=Homo sapiens	ENO1	1	2	1809800000	2118400000	2408300000	1612800000	1606400000	1625800000	2430500000	2449800000	2596900000	1782000000	2063900000	1874000000	8	32	35	35	31	32	31	34	33	35	30	34	33	47.168	434;195;434;148;154;196;212;283	1	1486	0	323.31	By MS/MS	By MS/MS	By MS/MS	By MS/MS	By MS/MS	By MS/MS	By MS/MS	By MS/MS	By MS/MS	By MS/MS	By MS/MS	By MS/MS
P21333	FLNA_HUMAN	Filamin-A	OS=Homo sapiens	FLNA	1	4	1583600000	1552200000	1484300000	1818400000	1956100000	1899700000	1419200000	1418100000	1614700000	1269600000	1282800000	1254000000	6	123	122	118	121	123	120	117	118	120	120	121	117	280.74	2647;2607;604;281;232;90	1	2104	0	323.31	By MS/MS	By MS/MS	By MS/MS	By MS/MS	By MS/MS	By MS/MS	By MS/MS	By MS/MS	By MS/MS	By MS/MS	By MS/MS	By MS/MS
P49327	FAS_HUMAN	Fatty acid synthase	OS=Homo sapiens	FASN	1	3	1545900000	1513200000	1523000000	1280200000	1333100000	1274600000	1425700000	1461100000	1298100000	1523600000	1551900000	1470200000	4	108	111	114	108	104	109	111	110	107	111	113	110	273.42	2511;2509;150;78	1	2070	0	323.31	By MS/MS	By MS/MS	By MS/MS	By MS/MS	By MS/MS	By MS/MS	By MS/MS	By MS/MS	By MS/MS	By MS/MS	By MS/MS	By MS/MS
P11142	HSP7C_HUMAN	Heat shock cognate 71 kDa protein	OS=Homo sapiens	HSPA8	1	1	1406600000	1297000000	1229600000	1398800000	1275100000	1355300000	1703200000	1588400000	1362700000	1173000000	1284400000	1233400000	14	36	35	36	37	38	38	38	38	36	39	36	35	70.897	646;627;500;410;312;223;187;171;178;184;151;137;132;168	1	1174	0	323.31	By MS/MS	By MS/MS	By MS/MS	By MS/MS	By MS/MS	By MS/MS	By MS/MS	By MS/MS	By MS/MS	By MS/MS	By MS/MS	By MS/MS
Q9BQE3	TBA1C_HUMAN	Tubulin alpha-1C chain	OS=Homo sapiens	TUBA1C	1	1	1379600000	1297000000	1442400000	1142100000	1023700000	1066300000	1326500000	1355600000	1314100000	1590300000	1685200000	1411900000	10	32	30	31	30	29	32	32	30	33	31	32	31	49.895	449;519;247;130;112;81;75;231;49;26	1	925	0	323.31	By MS/MS	By MS/MS	By MS/MS	By MS/MS	By MS/MS	By MS/MS	By MS/MS	By MS/MS	By MS/MS	By MS/MS	By MS/MS	By MS/MS
P35579	MYH9_HUMAN	Myosin-9	OS=Homo sapiens	MYH9	1	4	1361500000	1200700000	1208100000	1607900000	1645300000	1563400000	959970000	946030000	1076400000	1086600000	1095300000	1176000000	12	132	135	134	137	134	136	127	132	128	127	133	134	226.53	1960;218;103;508;638;1283;1301;1341;1935;1937;1938;1939	1	2639	0	323.31	By MS/MS	By MS/MS	By MS/MS	By MS/MS	By MS/MS	By MS/MS	By MS/MS	By MS/MS	By MS/MS	By MS/MS	By MS/MS	By MS/MS
P07900	HS90A_HUMAN	Heat shock protein HSP 90-alpha	OS=Homo sapiens	HSP90AA1	1	5	1174000000	1210400000	1243100000	969680000	1004900000	1008200000	1424800000	1398000000	1214300000	1347200000	1466100000	1402500000	5	50	51	51	49	48	48	51	53	50	54	54	51	84.659	732;174;343;334;418	1	1463	0	323.31	By MS/MS	By MS/MS	By MS/MS	By MS/MS	By MS/MS	By MS/MS	By MS/MS	By MS/MS	By MS/MS	By MS/MS	By MS/MS	By MS/MS
P13639	EF2_HUMAN	Elongation factor 2	OS=Homo sapiens	EEF2	1	4	915820000	798390000	755950000	1266800000	1232500000	1214200000	1307500000	1272800000	1184700000	886920000	953910000	942950000	1	50	51	52	48	51	54	54	53	54	55	53	55	95.337	858	1	1095	0	323.31	By MS/MS	By MS/MS	By MS/MS	By MS/MS	By MS/MS	By MS/MS	By MS/MS	By MS/MS	By MS/MS	By MS/MS	By MS/MS	By MS/MS
O75369	FLNB_HUMAN	Filamin-B	OS=Homo sapiens	FLNB	1	2	858570000	812490000	768130000	175260000	176620000	207940000	287980000	282790000	331950000	534130000	520530000	526840000	5	123	116	117	97	98	96	103	102	102	113	117	117	278.16	2602;2409;195;135;72	1	1494	0	323.31	By MS/MS	By MS/MS	By MS/MS	By MS/MS	By MS/MS	By MS/MS	By MS/MS	By MS/MS	By MS/MS	By MS/MS	By MS/MS	By MS/MS
P62937	PPIA_HUMAN	Peptidyl-prolyl cis-trans isomerase A	OS=Homo sapiens	PPIA	1	2	845700000	878120000	932050000	742700000	815850000	825060000	772100000	736730000	783040000	788820000	752920000	838650000	12	12	12	12	12	13	13	12	12	12	12	12	12	18.012	165;120;121;58;164;164;164;164;164;164;164;164	1	414	0	83.334	By MS/MS	By MS/MS	By MS/MS	By MS/MS	By MS/MS	By MS/MS	By MS/MS	By MS/MS	By MS/MS	By MS/MS	By MS/MS	By MS/MS
P00338	LDHA_HUMAN	L-lactate dehydrogenase A chain	OS=Homo sapiens	LDHA	1	2	805440000	810240000	900040000	292560000	275520000	317950000	970540000	1002700000	1071000000	724770000	775400000	804140000	18	19	18	19	19	16	18	23	22	21	20	20	20	36.688	332;157;144;114;89;94;72;42;45;45;46;183;225;233;241;318;332;332	1	427	0	257	By MS/MS	By MS/MS	By MS/MS	By MS/MS	By MS/MS	By MS/MS	By MS/MS	By MS/MS	By MS/MS	By MS/MS	By MS/MS	By MS/MS
P04406	G3P_HUMAN	Glyceraldehyde-3-phosphate dehydrogenase	OS=Homo sapiens	GAPDH	1	3	802850000	816170000	927950000	780080000	848570000	816510000	1222000000	1190000000	1230100000	926900000	1045600000	945900000	3	19	20	22	21	20	21	21	23	23	23	23	22	36.053	335;260;408	1	1454	0	232.33	By MS/MS	By MS/MS	By MS/MS	By MS/MS	By MS/MS	By MS/MS	By MS/MS	By MS/MS	By MS/MS	By MS/MS	By MS/MS	By MS/MS
P62805	H4_HUMAN	Histone H4	OS=Homo sapiens	HIST1H4A	1	2	792100000	1263400000	1307300000	1322800000	1198000000	1267800000	786510000	741020000	1004300000	882190000	939490000	1134900000	1	10	10	10	10	9	10	10	10	10	10	10	10	11.367	103	1	434	0	59.974	By MS/MS	By MS/MS	By MS/MS	By MS/MS	By MS/MS	By MS/MS	By MS/MS	By MS/MS	By MS/MS	By MS/MS	By MS/MS	By MS/MS
P68371	TBB4B_HUMAN	Tubulin beta-4B chain	OS=Homo sapiens	TUBB4B	1	1	784820000	828460000	904520000	605980000	581190000	596610000	773060000	814330000	751750000	954880000	1084600000	884800000	10	26	27	27	25	26	26	26	27	27	27	27	27	49.83	445;155;107;161;103;109;110;144;158;104	1	1199	0	297.61	By MS/MS	By MS/MS	By MS/MS	By MS/MS	By MS/MS	By MS/MS	By MS/MS	By MS/MS	By MS/MS	By MS/MS	By MS/MS	By MS/MS
P04083	ANXA1_HUMAN	Annexin A1	OS=Homo sapiens	ANXA1	1	2	777050000	684280000	700580000	309320000	317880000	318820000	419140000	421480000	388100000	398630000	385260000	354150000	3	26	27	28	24	26	26	26	27	26	26	28	26	38.714	346;204;115	1	500	0	323.31	By MS/MS	By MS/MS	By MS/MS	By MS/MS	By MS/MS	By MS/MS	By MS/MS	By MS/MS	By MS/MS	By MS/MS	By MS/MS	By MS/MS
P08238	HS90B_HUMAN	Heat shock protein HSP 90-beta	OS=Homo sapiens	HSP90AB1	1	4	774120000	766550000	777760000	778210000	731010000	768090000	831370000	823990000	728150000	890590000	937480000	850110000	2	47	45	44	45	43	43	49	48	45	48	49	44	83.263	724;597	1	803	0	323.31	By MS/MS	By MS/MS	By MS/MS	By MS/MS	By MS/MS	By MS/MS	By MS/MS	By MS/MS	By MS/MS	By MS/MS	By MS/MS	By MS/MS
P31947	1433S_HUMAN	14-3-3 protein sigma	OS=Homo sapiens	SFN	1	1	756780000	719550000	701480000	147400000	149430000	135740000	132830000	133430000	134810000	452220000	487240000	374110000	1	19	19	20	17	14	18	15	17	16	18	20	20	27.774	248	1	317	0	192.02	By MS/MS	By MS/MS	By MS/MS	By MS/MS	By MS/MS	By MS/MS	By MS/MS	By MS/MS	By MS/MS	By MS/MS	By MS/MS	By MS/MS
P02545	LMNA_HUMAN	Prelamin-A/C	OS=Homo sapiens	LMNA	1	1	731420000	707610000	665480000	480170000	462960000	464330000	636060000	607440000	667770000	503370000	480310000	507520000	2	41	43	43	40	42	41	38	40	41	39	42	42	74.139	664;260	1	785	0	314.63	By MS/MS	By MS/MS	By MS/MS	By MS/MS	By MS/MS	By MS/MS	By MS/MS	By MS/MS	By MS/MS	By MS/MS	By MS/MS	By MS/MS
P23528	COF1_HUMAN	Cofilin-1	OS=Homo sapiens	CFL1	1	3	665910000	565330000	643950000	1051500000	1118600000	1065300000	618930000	603160000	552410000	689750000	681580000	678050000	7	17	17	15	18	19	16	15	15	15	15	15	16	18.502	166;149;160;204;122;91;79	1	385	0	183.61	By MS/MS	By MS/MS	By MS/MS	By MS/MS	By MS/MS	By MS/MS	By MS/MS	By MS/MS	By MS/MS	By MS/MS	By MS/MS	By MS/MS
P68133	ACTS_HUMAN	Actin, alpha skeletal muscle	OS=Homo sapiens	ACTA1	1	1	637030000	837310000	847270000	636910000	386310000	672930000	633770000	657690000	664390000	733010000	714980000	785870000	10	14	13	14	13	13	14	14	14	13	14	14	14	42.051	377;377;254;376;377;105;119;145;151;151	1	138	0	26.026	By MS/MS	By MS/MS	By MS/MS	By MS/MS	By MS/MS	By MS/MS	By MS/MS	By MS/MS	By MS/MS	By MS/MS	By MS/MS	By MS/MS
P60842	IF4A1_HUMAN	Eukaryotic initiation factor 4A-I	OS=Homo sapiens	EIF4A1	1	1	629550000	597780000	574090000	711670000	720590000	725100000	781200000	772150000	664720000	548030000	587420000	553250000	16	23	24	24	24	24	24	25	25	25	24	24	24	46.153	406;341;257;300;271;214;230;163;188;135;117;85;85;68;95;98	1	649	0	194.75	By MS/MS	By MS/MS	By MS/MS	By MS/MS	By MS/MS	By MS/MS	By MS/MS	By MS/MS	By MS/MS	By MS/MS	By MS/MS	By MS/MS
O43707	ACTN4_HUMAN	Alpha-actinin-4	OS=Homo sapiens	ACTN4	1	2	618980000	588720000	572310000	798180000	783490000	867830000	668540000	652530000	723360000	658940000	639360000	685220000	5	57	55	55	57	57	56	57	56	57	57	58	56	104.85	911;521;342;105;72	1	1171	0	323.31	By MS/MS	By MS/MS	By MS/MS	By MS/MS	By MS/MS	By MS/MS	By MS/MS	By MS/MS	By MS/MS	By MS/MS	By MS/MS	By MS/MS
P10809	CH60_HUMAN	60 kDa heat shock protein, mitochondrial	OS=Homo sapiens	HSPD1	1	2	608630000	568320000	619160000	597730000	567850000	595060000	659250000	668990000	564890000	834480000	805540000	701260000	7	38	42	42	40	39	40	38	40	40	40	39	41	61.054	573;234;221;175;83;94;58	1	1038	0	323.31	By MS/MS	By MS/MS	By MS/MS	By MS/MS	By MS/MS	By MS/MS	By MS/MS	By MS/MS	By MS/MS	By MS/MS	By MS/MS	By MS/MS
P07737	PROF1_HUMAN	Profilin-1	OS=Homo sapiens	PFN1	1	2	585590000	585720000	550380000	486580000	454720000	444380000	445750000	415390000	488550000	466430000	443920000	567680000	4	11	11	11	10	11	10	11	10	11	11	11	9	15.054	140;104;140;165	1	346	0	102.41	By MS/MS	By MS/MS	By MS/MS	By MS/MS	By MS/MS	By MS/MS	By MS/MS	By MS/MS	By MS/MS	By MS/MS	By MS/MS	By MS/MS
B2R4S9	B2R4S9_HUMAN	Histone H2B	OS=Homo sapiens	HIST1H2BI	2	1	576140000	836280000	807070000	875220000	790450000	1001700000	615200000	593430000	827060000	544420000	509160000	732420000	12	6	6	6	6	6	6	6	6	6	6	6	6	13.906	126;126;126;126;126;126;126;126;126;126;166;127	1	406	0	49.376	By MS/MS	By MS/MS	By MS/MS	By MS/MS	By MS/MS	By MS/MS	By MS/MS	By MS/MS	By MS/MS	By MS/MS	By MS/MS	By MS/MS
P06748	NPM_HUMAN	Nucleophosmin	OS=Homo sapiens	NPM1	1	2	561100000	554630000	560360000	440680000	355010000	449280000	643820000	607210000	476780000	717650000	735790000	562860000	3	13	13	13	13	12	12	12	12	12	11	12	12	32.575	294;111;59	1	495	0	175.3	By MS/MS	By MS/MS	By MS/MS	By MS/MS	By MS/MS	By MS/MS	By MS/MS	By MS/MS	By MS/MS	By MS/MS	By MS/MS	By MS/MS
P29034	S10A2_HUMAN	Protein S100-A2	OS=Homo sapiens	S100A2	1	3	542070000	639190000	582030000	26901000	25001000	14150000	56840000	58500000	43241000	219740000	282140000	152680000	2	5	6	5	5	5	4	5	5	5	6	5	6	11.117	98;64	1	94	0	26.114	By MS/MS	By MS/MS	By MS/MS	By MS/MS	By MS/MS	By MS/MS	By MS/MS	By MS/MS	By MS/MS	By MS/MS	By MS/MS	By MS/MS
P60174	TPIS_HUMAN	Triosephosphate isomerase	OS=Homo sapiens	TPI1	1	3	539060000	568180000	605350000	658460000	654020000	709600000	744800000	792830000	760590000	633430000	640990000	639070000	4	17	16	18	16	16	17	18	18	16	17	18	17	30.791	286;113;98;39	1	487	0	199.88	By MS/MS	By MS/MS	By MS/MS	By MS/MS	By MS/MS	By MS/MS	By MS/MS	By MS/MS	By MS/MS	By MS/MS	By MS/MS	By MS/MS
P55060	XPO2_HUMAN	Exportin-2	OS=Homo sapiens	CSE1L	1	3	537080000	562670000	539490000	526470000	511230000	526670000	466310000	495290000	441210000	500740000	510850000	502500000	1	34	34	36	34	34	33	35	32	33	35	34	32	110.42	971	1	533	0	323.31	By MS/MS	By MS/MS	By MS/MS	By MS/MS	By MS/MS	By MS/MS	By MS/MS	By MS/MS	By MS/MS	By MS/MS	By MS/MS	By MS/MS
P11021	GRP78_HUMAN	78 kDa glucose-regulated protein	OS=Homo sapiens	HSPA5	1	2	535580000	541910000	522530000	508970000	525000000	537340000	709360000	727310000	693040000	514950000	557600000	568440000	1	34	36	37	34	33	35	37	37	35	37	38	36	72.332	654	1	772	0	323.31	By MS/MS	By MS/MS	By MS/MS	By MS/MS	By MS/MS	By MS/MS	By MS/MS	By MS/MS	By MS/MS	By MS/MS	By MS/MS	By MS/MS
Q16777	H2A2C_HUMAN	Histone H2A type 2-C	OS=Homo sapiens	HIST2H2AC	1	4	527100000	608500000	594720000	825100000	750770000	737080000	383550000	394740000	529050000	470150000	508940000	567760000	10	4	5	5	4	4	4	5	4	5	6	6	5	13.988	129;130;128;128;129;130;130;169;170;92	1	157	0	48.553	By MS/MS	By MS/MS	By MS/MS	By MS/MS	By MS/MS	By MS/MS	By MS/MS	By MS/MS	By MS/MS	By MS/MS	By MS/MS	By MS/MS
F8W6I7	F8W6I7_HUMAN	Heterogeneous nuclear ribonucleoprotein A1	OS=Homo sapiens	HNRNPA1	1	2	496760000	487210000	533610000	634860000	565360000	574830000	549610000	564210000	470190000	542390000	589310000	551310000	8	19	19	20	18	16	17	19	20	18	19	20	18	33.155	307;372;231;320;145;156;191;113	1	600	0	270.46	By MS/MS	By MS/MS	By MS/MS	By MS/MS	By MS/MS	By MS/MS	By MS/MS	By MS/MS	By MS/MS	By MS/MS	By MS/MS	By MS/MS
Q00610	CLH1_HUMAN	Clathrin heavy chain 1	OS=Homo sapiens	CLTC	1	5	494380000	474430000	480390000	419240000	415840000	444580000	457940000	484870000	485410000	503920000	491820000	509420000	7	76	77	77	75	74	74	76	76	76	77	76	77	191.61	1675;1679;612;122;222;97;131	1	1236	0	323.31	By MS/MS	By MS/MS	By MS/MS	By MS/MS	By MS/MS	By MS/MS	By MS/MS	By MS/MS	By MS/MS	By MS/MS	By MS/MS	By MS/MS
P29401	TKT_HUMAN	Transketolase	OS=Homo sapiens	TKT	1	3	493200000	504290000	508100000	292490000	310780000	302360000	392860000	406920000	392740000	518750000	494430000	465950000	5	34	32	32	31	34	32	31	33	33	33	35	35	67.877	623;457;334;153;81	1	668	0	197.91	By MS/MS	By MS/MS	By MS/MS	By MS/MS	By MS/MS	By MS/MS	By MS/MS	By MS/MS	By MS/MS	By MS/MS	By MS/MS	By MS/MS
P55072	TERA_HUMAN	Transitional endoplasmic reticulum ATPase	OS=Homo sapiens	VCP	1	4	472620000	459010000	452790000	642440000	667180000	634380000	538480000	513090000	508730000	507830000	500980000	563690000	1	42	45	43	44	43	45	47	43	45	43	46	44	89.321	806	1	813	0	323.31	By MS/MS	By MS/MS	By MS/MS	By MS/MS	By MS/MS	By MS/MS	By MS/MS	By MS/MS	By MS/MS	By MS/MS	By MS/MS	By MS/MS
P62258	1433E_HUMAN	14-3-3 protein epsilon	OS=Homo sapiens	YWHAE	1	1	456750000	534010000	508980000	478130000	503910000	489670000	472900000	508290000	494300000	504200000	488540000	488980000	6	23	22	21	21	21	21	22	23	22	23	23	20	29.174	255;94;107;109;115;38	1	534	0	204.13	By MS/MS	By MS/MS	By MS/MS	By MS/MS	By MS/MS	By MS/MS	By MS/MS	By MS/MS	By MS/MS	By MS/MS	By MS/MS	By MS/MS
Q32Q12	Q32Q12_HUMAN	Nucleoside diphosphate kinase	OS=Homo sapiens	NME1-NME2	1	1	442890000	464150000	492560000	427780000	431920000	481610000	383940000	367740000	367720000	449780000	475560000	458050000	8	16	16	16	16	16	16	16	16	16	16	16	16	32.642	292;152;197;139;137;82;82;60	1	421	0	72.638	By MS/MS	By MS/MS	By MS/MS	By MS/MS	By MS/MS	By MS/MS	By MS/MS	By MS/MS	By MS/MS	By MS/MS	By MS/MS	By MS/MS
P04075	ALDOA_HUMAN	Fructose-bisphosphate aldolase A	OS=Homo sapiens	ALDOA	1	2	436200000	429420000	449560000	692260000	635280000	680240000	844510000	826950000	932090000	501790000	544390000	567050000	9	28	30	27	28	30	29	30	30	30	29	29	29	39.42	364;361;368;278;155;162;140;204;130	1	741	0	323.31	By MS/MS	By MS/MS	By MS/MS	By MS/MS	By MS/MS	By MS/MS	By MS/MS	By MS/MS	By MS/MS	By MS/MS	By MS/MS	By MS/MS
Q16658	FSCN1_HUMAN	Fascin	OS=Homo sapiens	FSCN1	1	3	435610000	456590000	393500000	214210000	212800000	195030000	273680000	262890000	281660000	234750000	262450000	265740000	4	31	32	32	30	29	29	30	31	30	31	31	30	54.529	493;132;138;120	1	554	0	266.49	By MS/MS	By MS/MS	By MS/MS	By MS/MS	By MS/MS	By MS/MS	By MS/MS	By MS/MS	By MS/MS	By MS/MS	By MS/MS	By MS/MS
B8ZZQ6	B8ZZQ6_HUMAN	Prothymosin alpha	OS=Homo sapiens	PTMA	1	1	429530000	403050000	352990000	413370000	469040000	458470000	428750000	380690000	381960000	362020000	348160000	402170000	6	5	5	5	5	5	5	5	5	5	5	5	5	11.758	107;111;131;136;148;135	1	151	0	185.02	By MS/MS	By MS/MS	By MS/MS	By MS/MS	By MS/MS	By MS/MS	By MS/MS	By MS/MS	By MS/MS	By MS/MS	By MS/MS	By MS/MS
C9J9K3	C9J9K3_HUMAN	40S ribosomal protein SA (Fragment)	OS=Homo sapiens	RPSA	1	7	425320000	369380000	376800000	339940000	352840000	340090000	426540000	414000000	356010000	434770000	488350000	373280000	4	14	14	15	15	13	13	15	15	15	14	14	15	29.505	264;295;300;116	1	321	0	192.48	By MS/MS	By MS/MS	By MS/MS	By MS/MS	By MS/MS	By MS/MS	By MS/MS	By MS/MS	By MS/MS	By MS/MS	By MS/MS	By MS/MS
P14625	ENPL_HUMAN	Endoplasmin	OS=Homo sapiens	HSP90B1	1	1	412320000	413910000	406220000	435190000	435750000	425800000	480410000	461570000	512240000	366110000	369410000	403870000	6	45	42	40	46	45	42	42	43	44	43	43	43	92.468	803;315;147;399;49;53	1	715	0	288.41	By MS/MS	By MS/MS	By MS/MS	By MS/MS	By MS/MS	By MS/MS	By MS/MS	By MS/MS	By MS/MS	By MS/MS	By MS/MS	By MS/MS
P78371	TCPB_HUMAN	T-complex protein 1 subunit beta	OS=Homo sapiens	CCT2	1	4	396470000	351130000	359400000	371850000	374950000	369120000	347610000	357050000	300490000	409020000	403450000	365720000	3	34	33	33	32	34	32	34	34	33	35	34	34	57.488	535;530;416	1	665	0	323.31	By MS/MS	By MS/MS	By MS/MS	By MS/MS	By MS/MS	By MS/MS	By MS/MS	By MS/MS	By MS/MS	By MS/MS	By MS/MS	By MS/MS
P61978	HNRPK_HUMAN	Heterogeneous nuclear ribonucleoprotein K	OS=Homo sapiens	HNRNPK	1	1	393480000	379570000	376210000	423050000	436610000	429390000	425470000	420880000	414520000	364010000	363250000	400440000	3	22	24	23	24	21	23	23	23	23	23	24	23	50.976	463;77;100	1	444	0	202.44	By MS/MS	By MS/MS	By MS/MS	By MS/MS	By MS/MS	By MS/MS	By MS/MS	By MS/MS	By MS/MS	By MS/MS	By MS/MS	By MS/MS
P36952	SPB5_HUMAN	Serpin B5	OS=Homo sapiens	SERPINB5	1	2	391520000	334920000	353350000	1800300	6160400	2323700	7331000	8171300	9715500	54901000	63666000	35662000	2	19	19	19	7	9	7	10	13	10	18	17	16	42.1	375;129	1	216	0	103.49	By MS/MS	By MS/MS	By MS/MS	By MS/MS	By MS/MS	By MS/MS	By MS/MS	By MS/MS	By MS/MS	By MS/MS	By MS/MS	By MS/MS
P05387	RLA2_HUMAN	60S acidic ribosomal protein P2	OS=Homo sapiens	RPLP2	1	1	390290000	381990000	404590000	316370000	301720000	317340000	441570000	414050000	360540000	427460000	433770000	342870000	2	8	8	8	8	8	8	8	8	8	8	8	8	11.665	115;92	1	152	0	118.11	By MS/MS	By MS/MS	By MS/MS	By MS/MS	By MS/MS	By MS/MS	By MS/MS	By MS/MS	By MS/MS	By MS/MS	By MS/MS	By MS/MS
P12814	ACTN1_HUMAN	Alpha-actinin-1	OS=Homo sapiens	ACTN1	1	2	389220000	355480000	332720000	350230000	329190000	346160000	284510000	270870000	292040000	323110000	339020000	339230000	11	54	51	52	52	52	52	53	50	50	53	54	50	103.06	892;822;261;297;238;251;207;126;144;72;85	1	727	0	323.31	By MS/MS	By MS/MS	By MS/MS	By MS/MS	By MS/MS	By MS/MS	By MS/MS	By MS/MS	By MS/MS	By MS/MS	By MS/MS	By MS/MS
P19338	NUCL_HUMAN	Nucleolin	OS=Homo sapiens	NCL	1	3	387420000	397430000	376410000	299830000	257180000	372650000	292390000	336170000	375950000	270200000	257110000	330390000	6	29	31	29	30	29	29	29	30	29	30	30	29	76.613	710;297;141;151;166;170	1	470	0	237.24	By MS/MS	By MS/MS	By MS/MS	By MS/MS	By MS/MS	By MS/MS	By MS/MS	By MS/MS	By MS/MS	By MS/MS	By MS/MS	By MS/MS
P00558	PGK1_HUMAN	Phosphoglycerate kinase 1	OS=Homo sapiens	PGK1	1	3	379400000	371120000	371590000	298870000	298970000	304500000	460340000	471150000	527460000	412360000	434110000	454750000	2	25	25	25	25	25	25	26	27	26	26	27	26	44.614	417;417	1	560	0	220.23	By MS/MS	By MS/MS	By MS/MS	By MS/MS	By MS/MS	By MS/MS	By MS/MS	By MS/MS	By MS/MS	By MS/MS	By MS/MS	By MS/MS
Q3ZCM7	TBB8_HUMAN	Tubulin beta-8 chain	OS=Homo sapiens	TUBB8	1	2	372560000	282570000	316960000	256180000	233690000	241970000	312350000	334780000	294970000	506400000	532080000	355650000	4	11	11	11	11	11	10	11	11	11	11	11	11	49.775	444;407;410;119	1	94	0	18.948	By MS/MS	By MS/MS	By MS/MS	By MS/MS	By MS/MS	By MS/MS	By MS/MS	By MS/MS	By MS/MS	By MS/MS	By MS/MS	By MS/MS
P0DMV9	HS71B_HUMAN	Heat shock 70 kDa protein 1B	OS=Homo sapiens	HSPA1B	1	1	371960000	328500000	315070000	256450000	247760000	246080000	327500000	304540000	269260000	357610000	372260000	306310000	4	32	34	34	34	33	33	33	34	34	35	35	34	70.051	641;641;642;476	1	596	0	283.44	By MS/MS	By MS/MS	By MS/MS	By MS/MS	By MS/MS	By MS/MS	By MS/MS	By MS/MS	By MS/MS	By MS/MS	By MS/MS	By MS/MS
Q06830	PRDX1_HUMAN	Peroxiredoxin-1	OS=Homo sapiens	PRDX1	1	1	366120000	399030000	405840000	410880000	381050000	409080000	495850000	481470000	441040000	348120000	379400000	425560000	3	16	16	16	16	16	17	16	16	16	16	16	16	22.11	199;171;97	1	350	0	77.348	By MS/MS	By MS/MS	By MS/MS	By MS/MS	By MS/MS	By MS/MS	By MS/MS	By MS/MS	By MS/MS	By MS/MS	By MS/MS	By MS/MS
P08758	ANXA5_HUMAN	Annexin A5	OS=Homo sapiens	ANXA5	1	2	361270000	388880000	415110000	462700000	472920000	445500000	388960000	406580000	444640000	436560000	433500000	413790000	5	23	25	23	24	25	24	23	23	24	25	23	23	35.936	320;260;220;163;35	1	457	0	201.3	By MS/MS	By MS/MS	By MS/MS	By MS/MS	By MS/MS	By MS/MS	By MS/MS	By MS/MS	By MS/MS	By MS/MS	By MS/MS	By MS/MS
P22626	ROA2_HUMAN	Heterogeneous nuclear ribonucleoproteins A2/B1	OS=Homo sapiens	HNRNPA2B1	1	2	351720000	354900000	380150000	381350000	316260000	359860000	397040000	350120000	365740000	391310000	388340000	369950000	2	22	22	23	22	21	22	22	22	23	22	21	22	37.429	353;261	1	681	0	206.81	By MS/MS	By MS/MS	By MS/MS	By MS/MS	By MS/MS	By MS/MS	By MS/MS	By MS/MS	By MS/MS	By MS/MS	By MS/MS	By MS/MS
P06576	ATPB_HUMAN	ATP synthase subunit beta, mitochondrial	OS=Homo sapiens	ATP5B	1	3	339340000	349340000	363060000	242780000	242020000	231450000	206000000	213880000	203140000	304190000	294830000	284190000	5	23	24	23	21	22	22	21	21	23	21	22	22	56.559	529;362;284;270;133	1	438	0	191.4	By MS/MS	By MS/MS	By MS/MS	By MS/MS	By MS/MS	By MS/MS	By MS/MS	By MS/MS	By MS/MS	By MS/MS	By MS/MS	By MS/MS
Q00839	HNRPU_HUMAN	Heterogeneous nuclear ribonucleoprotein U	OS=Homo sapiens	HNRNPU	1	6	320140000	325620000	325630000	348270000	318860000	363510000	376050000	362040000	378740000	302250000	312710000	338690000	2	22	25	25	25	23	25	25	25	27	23	27	25	90.583	825;242	1	531	0	183.67	By MS/MS	By MS/MS	By MS/MS	By MS/MS	By MS/MS	By MS/MS	By MS/MS	By MS/MS	By MS/MS	By MS/MS	By MS/MS	By MS/MS
P22314	UBA1_HUMAN	Ubiquitin-like modifier-activating enzyme 1	OS=Homo sapiens	UBA1	1	3	316470000	362250000	378370000	370880000	365220000	377580000	379500000	366620000	408680000	371660000	368360000	360850000	7	40	41	41	42	40	42	42	41	40	42	42	42	117.85	1058;506;271;284;234;173;195	1	791	0	319.97	By MS/MS	By MS/MS	By MS/MS	By MS/MS	By MS/MS	By MS/MS	By MS/MS	By MS/MS	By MS/MS	By MS/MS	By MS/MS	By MS/MS
P23396	RS3_HUMAN	40S ribosomal protein S3	OS=Homo sapiens	RPS3	1	2	311060000	268210000	271390000	180690000	220390000	241730000	317430000	300730000	271570000	256510000	261380000	280250000	13	19	17	18	16	18	17	18	18	18	18	19	18	26.688	243;231;158;171;117;135;123;91;115;103;44;33;36	1	318	0	72.094	By MS/MS	By MS/MS	By MS/MS	By MS/MS	By MS/MS	By MS/MS	By MS/MS	By MS/MS	By MS/MS	By MS/MS	By MS/MS	By MS/MS
P62826	RAN_HUMAN	GTP-binding nuclear protein Ran	OS=Homo sapiens	RAN	1	3	306360000	292820000	304310000	294430000	335460000	306390000	307170000	291190000	293370000	277880000	298140000	306310000	7	11	12	11	11	11	13	13	11	12	13	12	12	24.423	216;233;234;199;103;128;53	1	211	0	45.746	By MS/MS	By MS/MS	By MS/MS	By MS/MS	By MS/MS	By MS/MS	By MS/MS	By MS/MS	By MS/MS	By MS/MS	By MS/MS	By MS/MS
P37802	TAGL2_HUMAN	Transgelin-2	OS=Homo sapiens	TAGLN2	1	3	303190000	315840000	315130000	376500000	363470000	355950000	470130000	470160000	548100000	334170000	326990000	385580000	4	14	14	14	13	14	14	15	15	15	14	14	14	22.391	199;187;115;199	1	415	0	212.48	By MS/MS	By MS/MS	By MS/MS	By MS/MS	By MS/MS	By MS/MS	By MS/MS	By MS/MS	By MS/MS	By MS/MS	By MS/MS	By MS/MS
P63241	IF5A1_HUMAN	Eukaryotic translation initiation factor 5A-1	OS=Homo sapiens	EIF5A	1	2	302480000	343240000	322130000	283560000	263220000	288060000	319740000	342040000	300570000	333270000	390580000	314410000	8	15	16	17	14	14	15	14	14	14	14	17	15	16.832	154;147;186;154;105;109;115;153	1	392	0	141.79	By MS/MS	By MS/MS	By MS/MS	By MS/MS	By MS/MS	By MS/MS	By MS/MS	By MS/MS	By MS/MS	By MS/MS	By MS/MS	By MS/MS
P63244	RACK1_HUMAN	Receptor of activated protein C kinase 1	OS=Homo sapiens	RACK1	1	3	301170000	299870000	285840000	268930000	285850000	285970000	348930000	352350000	323020000	290060000	327220000	297170000	22	20	18	20	21	20	20	20	20	18	19	20	21	35.076	317;273;269;233;274;321;198;237;247;300;194;198;147;153;160;138;101;86;116;71;83;39	1	398	0	137.84	By MS/MS	By MS/MS	By MS/MS	By MS/MS	By MS/MS	By MS/MS	By MS/MS	By MS/MS	By MS/MS	By MS/MS	By MS/MS	By MS/MS
P11216	PYGB_HUMAN	Glycogen phosphorylase, brain form	OS=Homo sapiens	PYGB	1	5	298060000	249550000	248290000	85533000	85831000	82448000	61701000	58495000	59838000	162760000	171440000	123640000	2	40	39	43	36	35	34	31	31	32	36	40	35	96.695	843;245	1	606	0	177.09	By MS/MS	By MS/MS	By MS/MS	By MS/MS	By MS/MS	By MS/MS	By MS/MS	By MS/MS	By MS/MS	By MS/MS	By MS/MS	By MS/MS
P50990	TCPQ_HUMAN	T-complex protein 1 subunit theta	OS=Homo sapiens	CCT8	1	4	296250000	281320000	262190000	288060000	299230000	280380000	289520000	276430000	270840000	273680000	270920000	265500000	3	34	35	34	36	35	36	34	35	33	36	38	34	59.62	548;323;107	1	598	0	195.98	By MS/MS	By MS/MS	By MS/MS	By MS/MS	By MS/MS	By MS/MS	By MS/MS	By MS/MS	By MS/MS	By MS/MS	By MS/MS	By MS/MS
P49368	TCPG_HUMAN	T-complex protein 1 subunit gamma	OS=Homo sapiens	CCT3	1	4	293360000	265340000	286320000	301410000	291330000	308710000	274370000	279470000	251490000	270570000	299770000	266880000	8	29	27	28	30	32	30	29	29	26	27	28	28	60.533	545;500;234;276;144;188;154;161	1	508	0	149.05	By MS/MS	By MS/MS	By MS/MS	By MS/MS	By MS/MS	By MS/MS	By MS/MS	By MS/MS	By MS/MS	By MS/MS	By MS/MS	By MS/MS
Q14204	DYHC1_HUMAN	Cytoplasmic dynein 1 heavy chain 1	OS=Homo sapiens	DYNC1H1	1	5	285200000	284840000	304260000	301350000	325270000	301670000	296170000	308790000	317260000	324900000	325450000	333040000	2	133	136	132	130	128	130	126	132	128	132	135	135	532.4	4646;180	1	1777	0	323.31	By MS/MS	By MS/MS	By MS/MS	By MS/MS	By MS/MS	By MS/MS	By MS/MS	By MS/MS	By MS/MS	By MS/MS	By MS/MS	By MS/MS
P48643	TCPE_HUMAN	T-complex protein 1 subunit epsilon	OS=Homo sapiens	CCT5	1	1	283700000	268020000	260530000	293130000	301860000	276810000	283520000	282460000	237720000	295430000	288120000	264810000	6	35	32	30	33	32	34	33	33	33	33	33	33	59.67	541;503;520;486;44;62	1	659	0	209.76	By MS/MS	By MS/MS	By MS/MS	By MS/MS	By MS/MS	By MS/MS	By MS/MS	By MS/MS	By MS/MS	By MS/MS	By MS/MS	By MS/MS
P18669	PGAM1_HUMAN	Phosphoglycerate mutase 1	OS=Homo sapiens	PGAM1	1	2	283210000	301090000	267030000	401530000	417040000	480220000	524680000	526570000	543540000	413630000	404390000	452350000	3	16	17	17	18	18	18	18	18	17	18	18	17	28.804	254;253;254	1	367	0	118.77	By MS/MS	By MS/MS	By MS/MS	By MS/MS	By MS/MS	By MS/MS	By MS/MS	By MS/MS	By MS/MS	By MS/MS	By MS/MS	By MS/MS
P07195	LDHB_HUMAN	L-lactate dehydrogenase B chain	OS=Homo sapiens	LDHB	1	2	283020000	313390000	350690000	304430000	301940000	332660000	332270000	329570000	349410000	324770000	331870000	317740000	4	17	17	18	17	17	18	15	17	17	17	17	18	36.638	334;232;137;102	1	455	0	181.7	By MS/MS	By MS/MS	By MS/MS	By MS/MS	By MS/MS	By MS/MS	By MS/MS	By MS/MS	By MS/MS	By MS/MS	By MS/MS	By MS/MS
P05388	RLA0_HUMAN	60S acidic ribosomal protein P0	OS=Homo sapiens	RPLP0	1	1	281120000	268140000	254350000	241830000	248470000	221420000	300970000	296160000	292160000	304350000	292030000	257230000	13	13	13	13	12	12	13	13	13	13	13	13	13	34.273	317;281;247;244;142;153;156;166;246;317;111;121;107	1	221	0	79.329	By MS/MS	By MS/MS	By MS/MS	By MS/MS	By MS/MS	By MS/MS	By MS/MS	By MS/MS	By MS/MS	By MS/MS	By MS/MS	By MS/MS
P38646	GRP75_HUMAN	Stress-70 protein, mitochondrial	OS=Homo sapiens	HSPA9	1	2	277850000	276450000	252020000	266570000	254620000	271830000	301170000	280340000	255770000	331920000	330140000	310750000	5	31	32	33	33	33	30	33	33	33	33	34	32	73.68	679;95;163;62;102	1	620	0	278.45	By MS/MS	By MS/MS	By MS/MS	By MS/MS	By MS/MS	By MS/MS	By MS/MS	By MS/MS	By MS/MS	By MS/MS	By MS/MS	By MS/MS
P50991	TCPD_HUMAN	T-complex protein 1 subunit delta	OS=Homo sapiens	CCT4	1	4	274710000	271040000	280490000	254220000	302050000	277390000	264940000	266460000	244150000	285280000	285120000	258330000	1	24	22	23	24	24	25	25	24	23	22	22	22	57.924	539	1	474	0	201.7	By MS/MS	By MS/MS	By MS/MS	By MS/MS	By MS/MS	By MS/MS	By MS/MS	By MS/MS	By MS/MS	By MS/MS	By MS/MS	By MS/MS
P26038	MOES_HUMAN	Moesin	OS=Homo sapiens	MSN	1	3	272460000	274990000	261830000	216760000	210860000	229000000	181000000	182130000	203020000	206170000	216130000	212860000	3	34	38	38	33	34	34	37	35	34	35	35	35	67.819	577;103;52	1	581	0	191.88	By MS/MS	By MS/MS	By MS/MS	By MS/MS	By MS/MS	By MS/MS	By MS/MS	By MS/MS	By MS/MS	By MS/MS	By MS/MS	By MS/MS
P78527	PRKDC_HUMAN	DNA-dependent protein kinase catalytic subunit	OS=Homo sapiens	PRKDC	1	3	271320000	264060000	270240000	276800000	280960000	260980000	221010000	229480000	247050000	278500000	251130000	287010000	3	104	106	108	109	106	103	98	99	103	106	104	106	469.08	4128;70;90	1	1386	0	323.31	By MS/MS	By MS/MS	By MS/MS	By MS/MS	By MS/MS	By MS/MS	By MS/MS	By MS/MS	By MS/MS	By MS/MS	By MS/MS	By MS/MS
P68431	H31_HUMAN	Histone H3.1	OS=Homo sapiens	HIST1H3A	1	2	262970000	337300000	634380000	593440000	415400000	615410000	310020000	416110000	762010000	380720000	694640000	476920000	1	4	3	4	3	4	3	4	3	3	4	3	3	15.404	136	1	94	0	22.293	By MS/MS	By MS/MS	By MS/MS	By MS/MS	By MS/MS	By MS/MS	By MS/MS	By MS/MS	By MS/MS	By MS/MS	By MS/MS	By MS/MS
O00299	CLIC1_HUMAN	Chloride intracellular channel protein 1	OS=Homo sapiens	CLIC1	1	4	260860000	244900000	228300000	172690000	185280000	162850000	242520000	231000000	265400000	273180000	268790000	238390000	1	13	14	15	13	13	14	13	14	14	14	14	13	26.922	241	1	236	0	125.76	By MS/MS	By MS/MS	By MS/MS	By MS/MS	By MS/MS	By MS/MS	By MS/MS	By MS/MS	By MS/MS	By MS/MS	By MS/MS	By MS/MS
P62701	RS4X_HUMAN	40S ribosomal protein S4, X isoform	OS=Homo sapiens	RPS4X	1	2	260110000	259870000	274900000	241230000	237460000	232850000	267820000	268300000	257470000	232920000	275180000	253450000	4	20	20	20	19	19	19	17	19	18	19	20	19	29.597	263;263;262;263	1	369	0	88.19	By MS/MS	By MS/MS	By MS/MS	By MS/MS	By MS/MS	By MS/MS	By MS/MS	By MS/MS	By MS/MS	By MS/MS	By MS/MS	By MS/MS
P29692	EF1D_HUMAN	Elongation factor 1-delta	OS=Homo sapiens	EEF1D	1	5	259260000	215230000	231950000	227570000	247910000	241960000	203960000	214140000	182720000	193190000	184610000	170340000	22	15	16	12	14	15	13	15	13	13	15	14	13	31.121	281;697;261;631;238;166;168;199;204;130;187;137;156;210;106;140;119;63;39;35;36;99	1	272	0	92.243	By MS/MS	By MS/MS	By MS/MS	By MS/MS	By MS/MS	By MS/MS	By MS/MS	By MS/MS	By MS/MS	By MS/MS	By MS/MS	By MS/MS
P07237	PDIA1_HUMAN	Protein disulfide-isomerase	OS=Homo sapiens	P4HB	1	3	254380000	252210000	260450000	297420000	298410000	294290000	343470000	341350000	375210000	265020000	268240000	323340000	12	25	25	26	26	26	26	26	26	25	25	25	25	57.116	508;464;274;200;208;166;117;188;148;156;106;54	1	504	0	156.43	By MS/MS	By MS/MS	By MS/MS	By MS/MS	By MS/MS	By MS/MS	By MS/MS	By MS/MS	By MS/MS	By MS/MS	By MS/MS	By MS/MS
P09211	GSTP1_HUMAN	Glutathione S-transferase P	OS=Homo sapiens	GSTP1	1	2	250960000	203840000	216980000	252330000	253030000	223680000	153070000	152880000	168960000	236820000	246560000	204240000	4	14	14	14	14	14	13	12	14	14	14	14	14	23.356	210;174;79;69	1	457	0	296.02	By MS/MS	By MS/MS	By MS/MS	By MS/MS	By MS/MS	By MS/MS	By MS/MS	By MS/MS	By MS/MS	By MS/MS	By MS/MS	By MS/MS
Q5JP53	Q5JP53_HUMAN	Tubulin beta chain	OS=Homo sapiens	TUBB	1	1	250620000	245150000	245460000	249510000	269170000	206030000	268850000	281280000	255170000	379380000	405970000	311240000	3	25	25	25	23	25	24	25	25	25	25	25	25	47.766	426;444;372	1	181	0	117.58	By MS/MS	By MS/MS	By MS/MS	By MS/MS	By MS/MS	By MS/MS	By MS/MS	By MS/MS	By MS/MS	By MS/MS	By MS/MS	By MS/MS
P62158	CALM_HUMAN	Calmodulin	OS=Homo sapiens	CALM1	1	2	249630000	242070000	219690000	303300000	250960000	296070000	282030000	274840000	262860000	250140000	286500000	271830000	10	9	9	8	9	8	9	8	9	9	9	9	9	16.837	149;187;150;196;113;98;76;83;65;83	1	249	0	113	By MS/MS	By MS/MS	By MS/MS	By MS/MS	By MS/MS	By MS/MS	By MS/MS	By MS/MS	By MS/MS	By MS/MS	By MS/MS	By MS/MS
P63104	1433Z_HUMAN	14-3-3 protein zeta/delta	OS=Homo sapiens	YWHAZ	1	1	247700000	246380000	239940000	184160000	167640000	195090000	180710000	176580000	200070000	216070000	232710000	229080000	10	14	15	16	15	14	15	14	15	14	14	15	15	27.745	245;246;168;125;130;137;52;75;92;98	1	267	0	226.58	By MS/MS	By MS/MS	By MS/MS	By MS/MS	By MS/MS	By MS/MS	By MS/MS	By MS/MS	By MS/MS	By MS/MS	By MS/MS	By MS/MS
P10599	THIO_HUMAN	Thioredoxin	OS=Homo sapiens	TXN	1	3	244960000	195870000	234680000	182470000	162820000	161360000	182900000	160730000	163550000	248620000	208540000	217230000	1	9	10	9	9	9	9	10	10	10	10	10	10	11.737	105	1	217	0	58.413	By MS/MS	By MS/MS	By MS/MS	By MS/MS	By MS/MS	By MS/MS	By MS/MS	By MS/MS	By MS/MS	By MS/MS	By MS/MS	By MS/MS
P17987	TCPA_HUMAN	T-complex protein 1 subunit alpha	OS=Homo sapiens	TCP1	1	1	244550000	219600000	207100000	261550000	259630000	265740000	249420000	242610000	219350000	244530000	231190000	224290000	11	28	28	27	29	29	27	26	26	28	29	28	28	60.343	556;433;401;332;221;136;111;91;100;65;59	1	495	0	200.5	By MS/MS	By MS/MS	By MS/MS	By MS/MS	By MS/MS	By MS/MS	By MS/MS	By MS/MS	By MS/MS	By MS/MS	By MS/MS	By MS/MS
P60903	S10AA_HUMAN	Protein S100-A10	OS=Homo sapiens	S100A10	1	2	243210000	297800000	349600000	156520000	144450000	130290000	127820000	140950000	134030000	156980000	194620000	117650000	1	6	6	6	5	5	5	4	5	3	4	5	3	11.203	97	1	149	0	55.976	By MS/MS	By MS/MS	By MS/MS	By MS/MS	By MS/MS	By MS/MS	By MS/MS	By MS/MS	By MS/MS	By MS/MS	By MS/MS	By MS/MS
P26641	EF1G_HUMAN	Elongation factor 1-gamma	OS=Homo sapiens	EEF1G	1	3	236650000	228420000	217480000	300300000	292260000	325500000	231460000	231790000	223040000	200320000	217450000	193870000	1	20	20	20	22	20	22	19	21	17	20	21	20	50.118	437	1	321	0	96.923	By MS/MS	By MS/MS	By MS/MS	By MS/MS	By MS/MS	By MS/MS	By MS/MS	By MS/MS	By MS/MS	By MS/MS	By MS/MS	By MS/MS
Q15365	PCBP1_HUMAN	Poly(rC)-binding protein 1	OS=Homo sapiens	PCBP1	1	2	233870000	207550000	227270000	208130000	208400000	205330000	238630000	222190000	229870000	231380000	233530000	194930000	2	16	13	14	15	14	15	16	16	12	14	14	14	37.497	356;64	1	286	0	147.58	By MS/MS	By MS/MS	By MS/MS	By MS/MS	By MS/MS	By MS/MS	By MS/MS	By MS/MS	By MS/MS	By MS/MS	By MS/MS	By MS/MS
P30101	PDIA3_HUMAN	Protein disulfide-isomerase A3	OS=Homo sapiens	PDIA3	1	4	233270000	217650000	218910000	306520000	301430000	298880000	347530000	333170000	361980000	239290000	231140000	279500000	1	30	31	32	31	32	31	31	31	31	29	30	33	56.782	505	1	548	0	154.41	By MS/MS	By MS/MS	By MS/MS	By MS/MS	By MS/MS	By MS/MS	By MS/MS	By MS/MS	By MS/MS	By MS/MS	By MS/MS	By MS/MS
P62979	RS27A_HUMAN	Ubiquitin-40S ribosomal protein S27a	OS=Homo sapiens	RPS27A	1	2	232870000	197500000	200460000	272940000	268960000	285640000	288420000	288860000	260390000	183670000	159120000	201180000	22	8	8	8	8	8	8	7	7	8	7	7	7	17.965	156;93;106;123;128;134;136;149;153;155;161;169;206;229;229;305;685;63;114;138;43;61	1	142	0	84.434	By MS/MS	By MS/MS	By MS/MS	By MS/MS	By MS/MS	By MS/MS	By MS/MS	By MS/MS	By MS/MS	By MS/MS	By MS/MS	By MS/MS
P40926	MDHM_HUMAN	Malate dehydrogenase, mitochondrial	OS=Homo sapiens	MDH2	1	3	231890000	228700000	219940000	249560000	238600000	251160000	211510000	214480000	214150000	276500000	251250000	272340000	2	18	17	18	18	17	16	16	17	16	17	16	18	35.503	338;231	1	297	0	101.8	By MS/MS	By MS/MS	By MS/MS	By MS/MS	By MS/MS	By MS/MS	By MS/MS	By MS/MS	By MS/MS	By MS/MS	By MS/MS	By MS/MS
P53396	ACLY_HUMAN	ATP-citrate synthase	OS=Homo sapiens	ACLY	1	3	229630000	250520000	255060000	270010000	253530000	260160000	344600000	351240000	320820000	295260000	320290000	323190000	3	43	42	45	45	46	47	47	46	43	45	45	46	120.84	1101;109;133	1	777	0	238.56	By MS/MS	By MS/MS	By MS/MS	By MS/MS	By MS/MS	By MS/MS	By MS/MS	By MS/MS	By MS/MS	By MS/MS	By MS/MS	By MS/MS
P18124	RL7_HUMAN	60S ribosomal protein L7	OS=Homo sapiens	RPL7	1	1	220540000	222520000	241850000	180730000	167270000	183340000	216700000	199840000	217500000	168180000	176600000	188600000	4	18	19	18	17	15	16	19	18	18	19	19	19	29.225	248;208;99;88	1	284	0	55.182	By MS/MS	By MS/MS	By MS/MS	By MS/MS	By MS/MS	By MS/MS	By MS/MS	By MS/MS	By MS/MS	By MS/MS	By MS/MS	By MS/MS
Q9Y490	TLN1_HUMAN	Talin-1	OS=Homo sapiens	TLN1	1	3	219780000	217790000	221050000	502890000	549410000	511090000	466110000	473280000	531710000	317100000	328930000	328380000	2	87	88	89	91	92	94	98	96	94	94	90	90	269.76	2541;1471	1	1461	0	323.31	By MS/MS	By MS/MS	By MS/MS	By MS/MS	By MS/MS	By MS/MS	By MS/MS	By MS/MS	By MS/MS	By MS/MS	By MS/MS	By MS/MS
O75083	WDR1_HUMAN	WD repeat-containing protein 1	OS=Homo sapiens	WDR1	1	4	217060000	203560000	215760000	233240000	234880000	246640000	170000000	182300000	187620000	168900000	177340000	187730000	2	24	26	25	25	25	25	23	24	24	23	24	21	66.193	606;245	1	406	0	222.48	By MS/MS	By MS/MS	By MS/MS	By MS/MS	By MS/MS	By MS/MS	By MS/MS	By MS/MS	By MS/MS	By MS/MS	By MS/MS	By MS/MS
P12268	IMDH2_HUMAN	Inosine-5-monophosphate dehydrogenase 2	OS=Homo sapiens	IMPDH2	1	2	216630000	216250000	224940000	310470000	293290000	314330000	290350000	297430000	277330000	255850000	268440000	258630000	3	23	23	24	23	24	23	24	25	24	23	23	23	55.804	514;470;279	1	443	0	153.79	By MS/MS	By MS/MS	By MS/MS	By MS/MS	By MS/MS	By MS/MS	By MS/MS	By MS/MS	By MS/MS	By MS/MS	By MS/MS	By MS/MS
P02751	FINC_HUMAN	Fibronectin	OS=Homo sapiens	FN1	1	4	216190000	236800000	217790000	547070000	538220000	472190000	1116500000	1030600000	1341400000	330650000	358830000	565180000	3	68	70	66	76	77	76	83	84	83	71	73	80	262.62	2386;1103;241	1	1378	0	323.31	By MS/MS	By MS/MS	By MS/MS	By MS/MS	By MS/MS	By MS/MS	By MS/MS	By MS/MS	By MS/MS	By MS/MS	By MS/MS	By MS/MS
P30050	RL12_HUMAN	60S ribosomal protein L12	OS=Homo sapiens	RPL12	1	1	215350000	170210000	179060000	167180000	174550000	167780000	175360000	166330000	164060000	180270000	173720000	164500000	1	6	7	7	6	6	6	6	6	6	6	6	6	17.818	165	1	138	0	98.416	By MS/MS	By MS/MS	By MS/MS	By MS/MS	By MS/MS	By MS/MS	By MS/MS	By MS/MS	By MS/MS	By MS/MS	By MS/MS	By MS/MS
P27797	CALR_HUMAN	Calreticulin	OS=Homo sapiens	CALR	1	1	215110000	207710000	180070000	312180000	287330000	331380000	426190000	424060000	434420000	292790000	297660000	308980000	3	17	16	17	16	16	17	18	17	18	18	18	18	48.141	417;247;163	1	408	0	101.01	By MS/MS	By MS/MS	By MS/MS	By MS/MS	By MS/MS	By MS/MS	By MS/MS	By MS/MS	By MS/MS	By MS/MS	By MS/MS	By MS/MS
Q5HYB6	Q5HYB6_HUMAN	Epididymis luminal protein 189	OS=Homo sapiens	DKFZp686J1372	1	1	214130000	188260000	172470000	185830000	175400000	182210000	204490000	201210000	199170000	153740000	178040000	195860000	1	21	23	23	21	20	22	23	24	24	23	23	24	27.175	232	1	374	0	166.52	By MS/MS	By MS/MS	By MS/MS	By MS/MS	By MS/MS	By MS/MS	By MS/MS	By MS/MS	By MS/MS	By MS/MS	By MS/MS	By MS/MS
P34932	HSP74_HUMAN	Heat shock 70 kDa protein 4	OS=Homo sapiens	HSPA4	1	4	213470000	200840000	195140000	197110000	189300000	190850000	217610000	211640000	212650000	218040000	218010000	205590000	3	41	42	42	39	38	39	36	35	38	43	40	42	94.33	840;699;475	1	614	0	323.31	By MS/MS	By MS/MS	By MS/MS	By MS/MS	By MS/MS	By MS/MS	By MS/MS	By MS/MS	By MS/MS	By MS/MS	By MS/MS	By MS/MS
P39023	RL3_HUMAN	60S ribosomal protein L3	OS=Homo sapiens	RPL3	1	2	208020000	243040000	239200000	185900000	178250000	171710000	222680000	224880000	202380000	182880000	203770000	191210000	7	17	19	19	19	19	20	20	18	18	17	18	19	46.108	403;351;305;272;261;180;407	1	381	0	87.901	By MS/MS	By MS/MS	By MS/MS	By MS/MS	By MS/MS	By MS/MS	By MS/MS	By MS/MS	By MS/MS	By MS/MS	By MS/MS	By MS/MS
P61247	RS3A_HUMAN	40S ribosomal protein S3a	OS=Homo sapiens	RPS3A	1	2	206150000	189320000	182650000	172230000	188440000	182870000	247170000	217590000	222930000	168660000	179290000	195320000	12	14	15	15	14	13	14	15	14	14	15	15	14	29.945	264;223;227;194;205;208;145;190;125;101;65;95	1	290	0	131.71	By MS/MS	By MS/MS	By MS/MS	By MS/MS	By MS/MS	By MS/MS	By MS/MS	By MS/MS	By MS/MS	By MS/MS	By MS/MS	By MS/MS
P40227	TCPZ_HUMAN	T-complex protein 1 subunit zeta	OS=Homo sapiens	CCT6A	1	3	206070000	186740000	203780000	217580000	224760000	199050000	194320000	199910000	187520000	195090000	202910000	181710000	3	26	22	24	24	24	24	24	24	22	25	24	23	58.024	531;530;128	1	448	0	148.26	By MS/MS	By MS/MS	By MS/MS	By MS/MS	By MS/MS	By MS/MS	By MS/MS	By MS/MS	By MS/MS	By MS/MS	By MS/MS	By MS/MS
P11940	PABP1_HUMAN	Polyadenylate-binding protein 1	OS=Homo sapiens	PABPC1	1	2	205780000	184370000	187000000	236300000	226140000	223870000	193420000	186550000	160100000	158030000	171090000	178570000	21	27	28	26	27	27	26	27	28	26	26	26	28	70.67	636;591;604;522;284;175;169;183;131;165;108;129;118;136;614;42;75;187;43;61;382	1	483	0	197.11	By MS/MS	By MS/MS	By MS/MS	By MS/MS	By MS/MS	By MS/MS	By MS/MS	By MS/MS	By MS/MS	By MS/MS	By MS/MS	By MS/MS
P05783	K1C18_HUMAN	Keratin, type I cytoskeletal 18	OS=Homo sapiens	KRT18	1	2	205590000	215450000	183480000	197910000	206740000	202330000	177110000	177490000	184640000	165100000	156280000	154160000	7	24	23	23	25	25	23	24	25	25	24	25	23	48.057	430;391;425;425;455;455;295	1	450	0	249.84	By MS/MS	By MS/MS	By MS/MS	By MS/MS	By MS/MS	By MS/MS	By MS/MS	By MS/MS	By MS/MS	By MS/MS	By MS/MS	By MS/MS
Q7KZF4	SND1_HUMAN	Staphylococcal nuclease domain-containing protein 1	OS=Homo sapiens	SND1	1	1	205580000	207380000	196650000	220360000	231360000	215350000	241980000	239630000	266340000	232480000	232970000	226490000	2	39	43	39	41	42	42	39	40	39	43	44	43	102	910;231	1	666	0	239.45	By MS/MS	By MS/MS	By MS/MS	By MS/MS	By MS/MS	By MS/MS	By MS/MS	By MS/MS	By MS/MS	By MS/MS	By MS/MS	By MS/MS
P62906	RL10A_HUMAN	60S ribosomal protein L10a	OS=Homo sapiens	RPL10A	1	2	202330000	193690000	197190000	180860000	189410000	203740000	170830000	183220000	161490000	164660000	166590000	196850000	1	10	10	10	10	10	10	10	10	10	9	10	10	24.831	217	1	202	0	58.236	By MS/MS	By MS/MS	By MS/MS	By MS/MS	By MS/MS	By MS/MS	By MS/MS	By MS/MS	By MS/MS	By MS/MS	By MS/MS	By MS/MS
Q01581	HMCS1_HUMAN	Hydroxymethylglutaryl-CoA synthase, cytoplasmic	OS=Homo sapiens	HMGCS1	1	2	200820000	191460000	183070000	127420000	127300000	131310000	162770000	159740000	143160000	139980000	140510000	147670000	3	22	20	20	20	19	21	22	22	21	21	22	22	57.293	520;96;508	1	394	0	143.41	By MS/MS	By MS/MS	By MS/MS	By MS/MS	By MS/MS	By MS/MS	By MS/MS	By MS/MS	By MS/MS	By MS/MS	By MS/MS	By MS/MS
P31949	S10AB_HUMAN	Protein S100-A11	OS=Homo sapiens	S100A11	1	2	200740000	200180000	203400000	65300000	51475000	45583000	114780000	115360000	134170000	132860000	159180000	136060000	1	7	7	7	5	7	7	7	7	6	7	7	7	11.74	105	1	159	0	57.083	By MS/MS	By MS/MS	By MS/MS	By MS/MS	By MS/MS	By MS/MS	By MS/MS	By MS/MS	By MS/MS	By MS/MS	By MS/MS	By MS/MS
Q9BUF5	TBB6_HUMAN	Tubulin beta-6 chain	OS=Homo sapiens	TUBB6	1	1	200350000	169810000	176230000	118790000	120460000	116570000	142800000	142790000	134830000	197110000	200910000	158320000	11	23	25	26	23	23	23	23	24	24	25	26	25	49.857	446;338;130;116;136;96;104;104;110;115;141	1	276	0	155.4	By MS/MS	By MS/MS	By MS/MS	By MS/MS	By MS/MS	By MS/MS	By MS/MS	By MS/MS	By MS/MS	By MS/MS	By MS/MS	By MS/MS
R4GN98	R4GN98_HUMAN	Protein S100 (Fragment)	OS=Homo sapiens	S100A6	1	1	197260000	193140000	206960000	155800000	183490000	170660000	290090000	282690000	382300000	106590000	116210000	187590000	2	3	3	4	3	2	3	4	4	4	3	4	3	9.681	85;90	1	75	0	13.947	By MS/MS	By MS/MS	By MS/MS	By MS/MS	By MS/MS	By MS/MS	By MS/MS	By MS/MS	By MS/MS	By MS/MS	By MS/MS	By MS/MS
P46940	IQGA1_HUMAN	Ras GTPase-activating-like protein IQGAP1	OS=Homo sapiens	IQGAP1	1	1	195800000	196820000	200090000	411910000	429740000	379780000	309340000	325180000	352840000	362390000	335740000	333900000	9	68	67	68	74	71	73	71	71	72	73	75	77	189.25	1657;1191;1085;48;43;107;1588;1631;509	1	1067	0	323.31	By MS/MS	By MS/MS	By MS/MS	By MS/MS	By MS/MS	By MS/MS	By MS/MS	By MS/MS	By MS/MS	By MS/MS	By MS/MS	By MS/MS
O60506	HNRPQ_HUMAN	Heterogeneous nuclear ribonucleoprotein Q	OS=Homo sapiens	SYNCRIP	1	2	194180000	214510000	208480000	302190000	291190000	294120000	192880000	176720000	204720000	200560000	205400000	176070000	2	28	29	29	28	28	28	28	28	27	27	29	28	69.602	623;185	1	475	0	244.47	By MS/MS	By MS/MS	By MS/MS	By MS/MS	By MS/MS	By MS/MS	By MS/MS	By MS/MS	By MS/MS	By MS/MS	By MS/MS	By MS/MS
Q99832	TCPH_HUMAN	T-complex protein 1 subunit eta	OS=Homo sapiens	CCT7	1	2	193850000	184860000	186810000	200230000	197860000	196720000	185580000	190810000	169840000	180080000	208780000	180000000	4	28	29	29	27	29	27	28	28	27	27	27	26	59.366	543;98;83;83	1	493	0	267.39	By MS/MS	By MS/MS	By MS/MS	By MS/MS	By MS/MS	By MS/MS	By MS/MS	By MS/MS	By MS/MS	By MS/MS	By MS/MS	By MS/MS
P16144	ITB4_HUMAN	Integrin beta-4	OS=Homo sapiens	ITGB4	1	5	193200000	169000000	169990000	0	0	0	0	0	0	81252000	75594000	56604000	4	50	48	47	0	1	1	1	0	0	45	44	40	202.16	1822;114;201;63	1	335	0	323.31	By MS/MS	By MS/MS	By MS/MS	By matching	By matching	By matching	By matching	By matching	By matching	By MS/MS	By MS/MS	By MS/MS
P05141	ADT2_HUMAN	ADP/ATP translocase 2	OS=Homo sapiens	SLC25A5	1	7	192760000	184360000	174650000	193220000	205000000	192220000	153460000	153510000	157210000	178950000	177030000	187840000	1	14	15	16	17	16	13	16	16	16	15	15	16	32.852	298	1	224	0	43.635	By MS/MS	By MS/MS	By MS/MS	By MS/MS	By MS/MS	By MS/MS	By MS/MS	By MS/MS	By MS/MS	By MS/MS	By MS/MS	By MS/MS
P25705	ATPA_HUMAN	ATP synthase subunit alpha, mitochondrial	OS=Homo sapiens	ATP5A1	1	1	191310000	202080000	206220000	113420000	120230000	127340000	110160000	108240000	119620000	148020000	136770000	157710000	7	22	24	22	21	22	21	21	21	21	23	21	23	59.75	553;207;205;145;199;111;77	1	337	0	127.14	By MS/MS	By MS/MS	By MS/MS	By MS/MS	By MS/MS	By MS/MS	By MS/MS	By MS/MS	By MS/MS	By MS/MS	By MS/MS	By MS/MS
P30041	PRDX6_HUMAN	Peroxiredoxin-6	OS=Homo sapiens	PRDX6	1	3	190800000	204450000	230190000	196790000	218340000	208660000	357250000	359010000	395390000	226240000	226290000	225720000	1	16	18	17	16	15	17	18	18	17	18	18	18	25.035	224	1	280	0	119.41	By MS/MS	By MS/MS	By MS/MS	By MS/MS	By MS/MS	By MS/MS	By MS/MS	By MS/MS	By MS/MS	By MS/MS	By MS/MS	By MS/MS
Q14697	GANAB_HUMAN	Neutral alpha-glucosidase AB	OS=Homo sapiens	GANAB	1	3	189260000	218710000	215030000	292500000	291110000	267180000	210140000	213360000	247850000	219280000	225190000	243620000	2	39	40	42	45	40	42	40	42	39	42	42	45	106.87	944;847	1	677	0	309.89	By MS/MS	By MS/MS	By MS/MS	By MS/MS	By MS/MS	By MS/MS	By MS/MS	By MS/MS	By MS/MS	By MS/MS	By MS/MS	By MS/MS
P68363	TBA1B_HUMAN	Tubulin alpha-1B chain	OS=Homo sapiens	TUBA1B	1	1	188400000	199140000	186670000	171820000	147570000	166920000	197850000	192080000	190120000	247800000	243910000	222540000	1	32	30	32	30	29	32	32	30	33	33	32	31	50.151	451	1	202	0	65.257	By MS/MS	By MS/MS	By MS/MS	By MS/MS	By MS/MS	By MS/MS	By MS/MS	By MS/MS	By MS/MS	By MS/MS	By MS/MS	By MS/MS
Q16555	DPYL2_HUMAN	Dihydropyrimidinase-related protein 2	OS=Homo sapiens	DPYSL2	1	1	184850000	192610000	193870000	113240000	109640000	102910000	105400000	102020000	111910000	100930000	102960000	101010000	2	24	24	24	20	20	22	24	20	21	23	24	21	62.293	572;170	1	356	0	171.55	By MS/MS	By MS/MS	By MS/MS	By MS/MS	By MS/MS	By MS/MS	By MS/MS	By MS/MS	By MS/MS	By MS/MS	By MS/MS	By MS/MS
G3V4C1	G3V4C1_HUMAN	Heterogeneous nuclear ribonucleoproteins C1/C2	OS=Homo sapiens	HNRNPC	1	1	180240000	185830000	184240000	196960000	211560000	196350000	190920000	189910000	204290000	201580000	203580000	187750000	18	11	11	11	11	12	11	11	11	11	11	10	10	32.238	292;262;288;290;117;121;126;147;293;293;293;293;293;293;66;214;54;180	1	253	0	58.73	By MS/MS	By MS/MS	By MS/MS	By MS/MS	By MS/MS	By MS/MS	By MS/MS	By MS/MS	By MS/MS	By MS/MS	By MS/MS	By MS/MS
P05386	RLA1_HUMAN	60S acidic ribosomal protein P1	OS=Homo sapiens	RPLP1	1	1	179140000	173700000	186250000	152470000	142380000	143910000	215480000	230350000	138050000	289480000	301560000	199540000	1	3	3	3	3	3	3	3	3	3	3	3	3	11.514	114	1	78	0	31.558	By MS/MS	By MS/MS	By MS/MS	By MS/MS	By MS/MS	By MS/MS	By MS/MS	By MS/MS	By MS/MS	By MS/MS	By MS/MS	By MS/MS
P19105	ML12A_HUMAN	Myosin regulatory light chain 12A	OS=Homo sapiens	MYL12A	1	2	177810000	151280000	152960000	154740000	155500000	152870000	108900000	105510000	109440000	144810000	138850000	150270000	4	8	9	9	8	8	8	8	8	8	8	9	8	19.794	171;172;177;114	1	193	0	122.27	By MS/MS	By MS/MS	By MS/MS	By MS/MS	By MS/MS	By MS/MS	By MS/MS	By MS/MS	By MS/MS	By MS/MS	By MS/MS	By MS/MS
Q02790	FKBP4_HUMAN	Peptidyl-prolyl cis-trans isomerase FKBP4	OS=Homo sapiens	FKBP4	1	3	172640000	154660000	153350000	135870000	132110000	136930000	160430000	166060000	152810000	164350000	161990000	144210000	4	29	30	29	30	27	30	30	32	30	30	31	29	51.804	459;86;84;51	1	489	0	224.49	By MS/MS	By MS/MS	By MS/MS	By MS/MS	By MS/MS	By MS/MS	By MS/MS	By MS/MS	By MS/MS	By MS/MS	By MS/MS	By MS/MS
Q15366	PCBP2_HUMAN	Poly(rC)-binding protein 2	OS=Homo sapiens	PCBP2	1	1	172200000	158780000	165480000	147880000	135470000	135820000	207870000	204660000	175830000	184370000	194670000	179600000	8	16	15	15	16	16	16	16	16	15	15	15	15	38.58	365;301;160;158;202;184;112;322	1	247	0	94.177	By MS/MS	By MS/MS	By MS/MS	By MS/MS	By MS/MS	By MS/MS	By MS/MS	By MS/MS	By MS/MS	By MS/MS	By MS/MS	By MS/MS
Q14974	IMB1_HUMAN	Importin subunit beta-1	OS=Homo sapiens	KPNB1	1	2	171540000	165400000	145620000	172890000	170260000	159470000	159330000	172730000	143490000	193630000	181740000	168390000	5	24	26	25	24	25	27	25	26	24	24	24	24	97.169	876;690;149;248;60	1	431	0	239.36	By MS/MS	By MS/MS	By MS/MS	By MS/MS	By MS/MS	By MS/MS	By MS/MS	By MS/MS	By MS/MS	By MS/MS	By MS/MS	By MS/MS
F5GZS6	F5GZS6_HUMAN	4F2 cell-surface antigen heavy chain	OS=Homo sapiens	SLC3A2	1	1	171190000	157990000	164300000	79800000	71438000	78230000	55984000	50961000	42763000	122410000	112170000	81859000	6	23	23	22	22	19	20	17	20	15	22	22	21	64.872	599;630;631;247;175;122	1	286	0	143.24	By MS/MS	By MS/MS	By MS/MS	By MS/MS	By MS/MS	By MS/MS	By MS/MS	By MS/MS	By MS/MS	By MS/MS	By MS/MS	By MS/MS
J3KTA4	J3KTA4_HUMAN	Probable ATP-dependent RNA helicase DDX5	OS=Homo sapiens	DDX5	1	1	169840000	136980000	126600000	167340000	163420000	160890000	173660000	157300000	140180000	127350000	122680000	132500000	11	25	27	26	28	26	27	26	27	25	24	26	26	69.086	614;614;166;212;153;120;99;65;96;46;52	1	372	0	99.443	By MS/MS	By MS/MS	By MS/MS	By MS/MS	By MS/MS	By MS/MS	By MS/MS	By MS/MS	By MS/MS	By MS/MS	By MS/MS	By MS/MS
P60660	MYL6_HUMAN	Myosin light polypeptide 6	OS=Homo sapiens	MYL6	1	2	169670000	169220000	149240000	229710000	222520000	254580000	163380000	155230000	151980000	158140000	154260000	175590000	3	9	9	9	9	9	9	10	9	10	9	9	10	16.93	151;152;115	1	274	0	83.387	By MS/MS	By MS/MS	By MS/MS	By MS/MS	By MS/MS	By MS/MS	By MS/MS	By MS/MS	By MS/MS	By MS/MS	By MS/MS	By MS/MS
P21796	VDAC1_HUMAN	Voltage-dependent anion-selective channel protein 1	OS=Homo sapiens	VDAC1	1	2	167590000	152430000	167740000	149400000	149160000	154670000	164580000	159860000	184430000	183600000	169840000	211930000	2	18	16	18	16	17	18	18	18	18	18	18	18	30.772	283;184	1	322	0	166.13	By MS/MS	By MS/MS	By MS/MS	By MS/MS	By MS/MS	By MS/MS	By MS/MS	By MS/MS	By MS/MS	By MS/MS	By MS/MS	By MS/MS
Q13838	DX39B_HUMAN	Spliceosome RNA helicase DDX39B	OS=Homo sapiens	DDX39B	1	1	165970000	159390000	160010000	215960000	167480000	191680000	187340000	192250000	179710000	211090000	208130000	199420000	30	20	19	21	20	21	20	19	21	21	21	21	20	48.991	428;425;328;289;325;179;231;236;238;245;247;189;187;131;136;138;197;96;125;132;141;187;187;92;108;125;130;136;64;97	1	314	0	93.884	By MS/MS	By MS/MS	By MS/MS	By MS/MS	By MS/MS	By MS/MS	By MS/MS	By MS/MS	By MS/MS	By MS/MS	By MS/MS	By MS/MS
Q13813	SPTN1_HUMAN	Spectrin alpha chain, non-erythrocytic 1	OS=Homo sapiens	SPTAN1	1	3	165610000	163400000	147680000	218340000	207960000	199920000	151820000	137710000	148230000	138030000	129140000	140780000	4	84	83	83	87	85	83	80	80	76	85	83	80	284.54	2472;2498;153;68	1	1105	0	323.31	By MS/MS	By MS/MS	By MS/MS	By MS/MS	By MS/MS	By MS/MS	By MS/MS	By MS/MS	By MS/MS	By MS/MS	By MS/MS	By MS/MS
P12956	XRCC6_HUMAN	X-ray repair cross-complementing protein 6	OS=Homo sapiens	XRCC6	1	2	164610000	154560000	150560000	207400000	212520000	204370000	161800000	167190000	156660000	199270000	198520000	190390000	2	28	28	29	29	28	31	28	28	27	28	29	30	69.842	609;559	1	484	0	185.87	By MS/MS	By MS/MS	By MS/MS	By MS/MS	By MS/MS	By MS/MS	By MS/MS	By MS/MS	By MS/MS	By MS/MS	By MS/MS	By MS/MS
P52272	HNRPM_HUMAN	Heterogeneous nuclear ribonucleoprotein M	OS=Homo sapiens	HNRNPM	1	3	163930000	175590000	161660000	222550000	217980000	209620000	206860000	194190000	191840000	171870000	175440000	169430000	10	31	33	35	33	32	34	34	32	29	32	36	35	77.515	730;730;353;357;276;214;219;116;99;99	1	543	0	169.07	By MS/MS	By MS/MS	By MS/MS	By MS/MS	By MS/MS	By MS/MS	By MS/MS	By MS/MS	By MS/MS	By MS/MS	By MS/MS	By MS/MS
Q07021	C1QBP_HUMAN	Complement component 1 Q subcomponent-binding protein, mitochondrial	OS=Homo sapiens	C1QBP	1	1	162750000	146830000	133580000	119750000	117320000	122600000	138650000	148770000	116570000	190130000	191840000	147720000	3	8	7	7	8	8	7	8	8	7	8	7	8	31.362	282;177;178	1	131	0	90.408	By MS/MS	By MS/MS	By MS/MS	By MS/MS	By MS/MS	By MS/MS	By MS/MS	By MS/MS	By MS/MS	By MS/MS	By MS/MS	By MS/MS
P13010	XRCC5_HUMAN	X-ray repair cross-complementing protein 5	OS=Homo sapiens	XRCC5	1	3	160790000	134920000	150070000	213620000	208680000	196200000	152780000	157080000	157040000	183400000	171570000	175140000	3	24	26	27	26	27	26	29	28	27	28	28	27	82.704	732;131;19	1	446	0	135	By MS/MS	By MS/MS	By MS/MS	By MS/MS	By MS/MS	By MS/MS	By MS/MS	By MS/MS	By MS/MS	By MS/MS	By MS/MS	By MS/MS
P22234	PUR6_HUMAN	Multifunctional protein ADE2	OS=Homo sapiens	PAICS	1	3	160530000	167230000	159100000	185970000	181300000	191140000	195870000	203010000	187290000	194260000	186510000	170710000	3	23	22	23	23	22	22	23	23	22	23	23	22	47.079	425;413;333	1	382	0	213.04	By MS/MS	By MS/MS	By MS/MS	By MS/MS	By MS/MS	By MS/MS	By MS/MS	By MS/MS	By MS/MS	By MS/MS	By MS/MS	By MS/MS
Q01518	CAP1_HUMAN	Adenylyl cyclase-associated protein 1	OS=Homo sapiens	CAP1	1	5	160480000	140920000	137450000	128270000	125070000	130820000	178570000	180240000	182950000	151990000	145880000	155680000	16	23	23	21	22	22	22	20	23	22	22	23	23	51.901	475;174;176;180;202;203;208;215;263;58;145;365;394;394;451;477	1	359	0	186.87	By MS/MS	By MS/MS	By MS/MS	By MS/MS	By MS/MS	By MS/MS	By MS/MS	By MS/MS	By MS/MS	By MS/MS	By MS/MS	By MS/MS
P62277	RS13_HUMAN	40S ribosomal protein S13	OS=Homo sapiens	RPS13	1	2	158230000	182910000	217590000	143600000	146430000	176580000	183200000	183700000	168400000	185910000	221480000	222950000	3	7	7	8	7	7	8	9	8	8	8	8	8	17.222	151;148;116	1	141	0	43.563	By MS/MS	By MS/MS	By MS/MS	By MS/MS	By MS/MS	By MS/MS	By MS/MS	By MS/MS	By MS/MS	By MS/MS	By MS/MS	By MS/MS
P51991	ROA3_HUMAN	Heterogeneous nuclear ribonucleoprotein A3	OS=Homo sapiens	HNRNPA3	1	2	157450000	131210000	128860000	196280000	193520000	186520000	152490000	154480000	151280000	149240000	139540000	160540000	2	19	21	19	19	20	21	21	20	20	20	20	20	39.594	378;115	1	357	0	157.57	By MS/MS	By MS/MS	By MS/MS	By MS/MS	By MS/MS	By MS/MS	By MS/MS	By MS/MS	By MS/MS	By MS/MS	By MS/MS	By MS/MS
Q15181	IPYR_HUMAN	Inorganic pyrophosphatase	OS=Homo sapiens	PPA1	1	2	157420000	133560000	131860000	166820000	172350000	198150000	183680000	182720000	155480000	191310000	190460000	189650000	2	18	16	16	15	17	15	19	18	17	17	17	18	32.66	289;178	1	343	0	110.32	By MS/MS	By MS/MS	By MS/MS	By MS/MS	By MS/MS	By MS/MS	By MS/MS	By MS/MS	By MS/MS	By MS/MS	By MS/MS	By MS/MS
P04792	HSPB1_HUMAN	Heat shock protein beta-1	OS=Homo sapiens	HSPB1	1	2	156990000	143520000	150660000	108410000	104380000	113070000	116260000	120230000	137290000	177770000	188990000	142280000	3	17	16	17	16	12	15	16	13	12	17	17	17	22.782	205;186;37	1	358	0	109.5	By MS/MS	By MS/MS	By MS/MS	By MS/MS	By MS/MS	By MS/MS	By MS/MS	By MS/MS	By MS/MS	By MS/MS	By MS/MS	By MS/MS
P12429	ANXA3_HUMAN	Annexin A3	OS=Homo sapiens	ANXA3	1	3	156420000	116460000	81013000	398730	1064900	533080	0	0	0	10320000	10609000	11695000	6	16	16	16	3	2	2	1	1	1	13	14	10	36.375	323;284;154;134;104;55	1	105	0	71.183	By MS/MS	By MS/MS	By MS/MS	By matching	By matching	By matching	By matching	By matching	By matching	By MS/MS	By MS/MS	By MS/MS
P22102	PUR2_HUMAN	Trifunctional purine biosynthetic protein adenosine-3	OS=Homo sapiens	GART	1	1	155890000	161270000	174890000	126200000	128280000	130280000	133310000	130970000	123330000	171570000	170670000	158360000	8	34	37	38	34	37	35	34	34	35	34	37	35	107.77	1010;306;232;241;136;138;223;145	1	508	0	185.04	By MS/MS	By MS/MS	By MS/MS	By MS/MS	By MS/MS	By MS/MS	By MS/MS	By MS/MS	By MS/MS	By MS/MS	By MS/MS	By MS/MS
Q15084	PDIA6_HUMAN	Protein disulfide-isomerase A6	OS=Homo sapiens	PDIA6	1	1	154590000	159050000	164100000	159120000	145710000	147910000	139510000	155230000	161630000	144570000	154410000	158280000	1	15	14	13	14	15	14	15	15	14	15	14	15	48.121	440	1	228	0	148.99	By MS/MS	By MS/MS	By MS/MS	By MS/MS	By MS/MS	By MS/MS	By MS/MS	By MS/MS	By MS/MS	By MS/MS	By MS/MS	By MS/MS
P35268	RL22_HUMAN	60S ribosomal protein L22	OS=Homo sapiens	RPL22	1	2	154510000	143500000	143060000	136530000	130420000	134970000	161880000	149490000	154840000	105580000	126540000	143350000	7	5	5	5	5	5	5	5	5	5	5	5	5	14.787	128;95;47;48;53;79;89	1	99	0	67.545	By MS/MS	By MS/MS	By MS/MS	By MS/MS	By MS/MS	By MS/MS	By MS/MS	By MS/MS	By MS/MS	By MS/MS	By MS/MS	By MS/MS
P62263	RS14_HUMAN	40S ribosomal protein S14	OS=Homo sapiens	RPS14	1	3	152620000	145910000	139950000	144550000	110240000	124300000	138320000	153940000	109860000	70718000	78059000	127110000	3	9	10	11	9	8	10	11	10	10	10	11	10	16.273	151;134;120	1	198	0	62.908	By MS/MS	By MS/MS	By MS/MS	By MS/MS	By MS/MS	By MS/MS	By MS/MS	By MS/MS	By MS/MS	By MS/MS	By MS/MS	By MS/MS
P23246	SFPQ_HUMAN	Splicing factor, proline- and glutamine-rich	OS=Homo sapiens	SFPQ	1	2	152080000	151910000	131770000	143380000	138400000	146570000	168480000	170710000	153850000	115190000	116180000	132070000	3	22	21	22	20	21	21	22	22	20	19	22	19	76.149	707;223;88	1	330	0	133.66	By MS/MS	By MS/MS	By MS/MS	By MS/MS	By MS/MS	By MS/MS	By MS/MS	By MS/MS	By MS/MS	By MS/MS	By MS/MS	By MS/MS
P61604	CH10_HUMAN	10 kDa heat shock protein, mitochondrial	OS=Homo sapiens	HSPE1	1	2	150840000	118580000	134410000	181940000	177010000	157710000	169700000	164730000	147170000	144510000	146090000	133240000	3	8	8	9	8	8	8	8	8	8	9	8	9	10.932	102;101;47	1	158	0	21.545	By MS/MS	By MS/MS	By MS/MS	By MS/MS	By MS/MS	By MS/MS	By MS/MS	By MS/MS	By MS/MS	By MS/MS	By MS/MS	By MS/MS
Q08211	DHX9_HUMAN	ATP-dependent RNA helicase A	OS=Homo sapiens	DHX9	1	4	149720000	147940000	148550000	151030000	155420000	151270000	150880000	150710000	139530000	152280000	151010000	153250000	1	38	36	37	38	37	38	38	38	37	37	38	38	140.96	1270	1	591	0	206.92	By MS/MS	By MS/MS	By MS/MS	By MS/MS	By MS/MS	By MS/MS	By MS/MS	By MS/MS	By MS/MS	By MS/MS	By MS/MS	By MS/MS
P62917	RL8_HUMAN	60S ribosomal protein L8	OS=Homo sapiens	RPL8	1	2	148380000	166600000	150420000	153460000	128580000	138590000	155240000	158670000	175800000	140160000	162030000	162550000	5	10	10	10	10	10	10	11	10	10	10	11	11	28.024	257;205;167;235;148	1	192	0	84.427	By MS/MS	By MS/MS	By MS/MS	By MS/MS	By MS/MS	By MS/MS	By MS/MS	By MS/MS	By MS/MS	By MS/MS	By MS/MS	By MS/MS
P27348	1433T_HUMAN	14-3-3 protein theta	OS=Homo sapiens	YWHAQ	1	1	147800000	131330000	121690000	165110000	170500000	163800000	178300000	166960000	196820000	109650000	116820000	120010000	2	15	17	17	16	15	16	16	17	16	17	17	17	27.764	245;149	1	266	0	183.8	By MS/MS	By MS/MS	By MS/MS	By MS/MS	By MS/MS	By MS/MS	By MS/MS	By MS/MS	By MS/MS	By MS/MS	By MS/MS	By MS/MS
A0A0D9SFB3	A0A0D9SFB3_HUMAN	ATP-dependent RNA helicase DDX3X	OS=Homo sapiens	DDX3X	1	1	147180000	131920000	119410000	142970000	146480000	145750000	139980000	135150000	113700000	124770000	139870000	137130000	14	30	30	29	31	31	29	28	29	29	31	31	30	70.839	640;647;662;733;164;138;250;139;224;98;164;518;724;305	1	440	0	185.76	By MS/MS	By MS/MS	By MS/MS	By MS/MS	By MS/MS	By MS/MS	By MS/MS	By MS/MS	By MS/MS	By MS/MS	By MS/MS	By MS/MS
P23526	SAHH_HUMAN	Adenosylhomocysteinase	OS=Homo sapiens	AHCY	1	4	147160000	155330000	137580000	151490000	154720000	143160000	136050000	142880000	133250000	150850000	153050000	150220000	1	18	20	21	20	20	21	19	19	18	18	20	19	47.716	432	1	342	0	94.147	By MS/MS	By MS/MS	By MS/MS	By MS/MS	By MS/MS	By MS/MS	By MS/MS	By MS/MS	By MS/MS	By MS/MS	By MS/MS	By MS/MS
A0A087WXM6	A0A087WXM6_HUMAN	60S ribosomal protein L17 (Fragment)	OS=Homo sapiens	RPL17	3	1	146820000	157250000	185950000	132290000	119230000	125310000	126120000	126420000	157190000	137430000	151100000	156130000	12	11	11	12	10	10	11	11	11	11	11	11	11	19.586	169;171;174;184;228;174;190;129;132;138;98;56	1	199	0	68.116	By MS/MS	By MS/MS	By MS/MS	By MS/MS	By MS/MS	By MS/MS	By MS/MS	By MS/MS	By MS/MS	By MS/MS	By MS/MS	By MS/MS
Q9BWD1	THIC_HUMAN	Acetyl-CoA acetyltransferase, cytosolic	OS=Homo sapiens	ACAT2	1	2	146780000	165440000	155130000	231770000	229730000	232170000	125350000	129880000	133430000	183460000	195400000	169170000	1	16	17	15	17	16	17	18	17	15	18	15	16	41.35	397	1	381	0	91.711	By MS/MS	By MS/MS	By MS/MS	By MS/MS	By MS/MS	By MS/MS	By MS/MS	By MS/MS	By MS/MS	By MS/MS	By MS/MS	By MS/MS
Q99497	PARK7_HUMAN	Protein deglycase DJ-1	OS=Homo sapiens	PARK7	1	2	144940000	160190000	165190000	188450000	159600000	168260000	221260000	219040000	212280000	182650000	180910000	160150000	3	12	13	12	13	11	12	14	14	13	13	13	13	19.891	189;169;160	1	249	0	80.689	By MS/MS	By MS/MS	By MS/MS	By MS/MS	By MS/MS	By MS/MS	By MS/MS	By MS/MS	By MS/MS	By MS/MS	By MS/MS	By MS/MS
P27824	CALX_HUMAN	Calnexin	OS=Homo sapiens	CANX	1	2	144600000	140650000	121550000	148210000	133080000	150570000	126830000	120670000	120660000	128470000	123360000	129130000	11	20	21	19	21	19	21	22	21	21	18	19	20	67.567	592;170;308;168;134;144;131;190;107;79;96	1	326	0	90.604	By MS/MS	By MS/MS	By MS/MS	By MS/MS	By MS/MS	By MS/MS	By MS/MS	By MS/MS	By MS/MS	By MS/MS	By MS/MS	By MS/MS
P25398	RS12_HUMAN	40S ribosomal protein S12	OS=Homo sapiens	RPS12	1	3	140710000	139810000	125190000	138940000	131400000	135100000	145590000	143300000	118880000	107350000	101300000	128020000	1	7	7	7	7	9	7	8	8	8	6	7	7	14.515	132	1	183	0	70.932	By MS/MS	By MS/MS	By MS/MS	By MS/MS	By MS/MS	By MS/MS	By MS/MS	By MS/MS	By MS/MS	By MS/MS	By MS/MS	By MS/MS
Q01105	SET_HUMAN	Protein SET	OS=Homo sapiens	SET	1	3	139840000	145510000	147110000	139900000	133270000	147960000	122500000	119060000	109580000	159260000	148040000	134860000	2	10	11	10	10	9	9	9	10	11	10	11	11	33.488	290;266	1	174	0	113.78	By MS/MS	By MS/MS	By MS/MS	By MS/MS	By MS/MS	By MS/MS	By MS/MS	By MS/MS	By MS/MS	By MS/MS	By MS/MS	By MS/MS
P12004	PCNA_HUMAN	Proliferating cell nuclear antigen	OS=Homo sapiens	PCNA	1	1	138790000	143530000	151620000	115780000	112130000	111060000	97576000	91569000	91913000	130330000	135890000	131730000	1	13	13	13	12	13	12	13	11	12	12	13	13	28.768	261	1	267	0	146.42	By MS/MS	By MS/MS	By MS/MS	By MS/MS	By MS/MS	By MS/MS	By MS/MS	By MS/MS	By MS/MS	By MS/MS	By MS/MS	By MS/MS
Q92598	HS105_HUMAN	Heat shock protein 105 kDa	OS=Homo sapiens	HSPH1	1	1	137910000	128540000	126780000	68344000	72491000	75985000	161690000	156530000	135330000	146890000	145600000	140670000	4	39	35	33	28	30	31	37	35	35	37	35	33	96.864	858;782;115;115	1	475	0	241.66	By MS/MS	By MS/MS	By MS/MS	By MS/MS	By MS/MS	By MS/MS	By MS/MS	By MS/MS	By MS/MS	By MS/MS	By MS/MS	By MS/MS
P32969	RL9_HUMAN	60S ribosomal protein L9	OS=Homo sapiens	RPL9	1	1	137060000	128390000	140440000	119840000	118160000	126550000	133690000	131050000	125980000	140590000	149430000	133850000	5	10	10	9	10	10	10	10	10	10	9	9	10	21.863	192;189;182;166;91	1	209	0	62.667	By MS/MS	By MS/MS	By MS/MS	By MS/MS	By MS/MS	By MS/MS	By MS/MS	By MS/MS	By MS/MS	By MS/MS	By MS/MS	By MS/MS
P46777	RL5_HUMAN	60S ribosomal protein L5	OS=Homo sapiens	RPL5	1	3	136930000	154650000	140420000	128620000	136040000	145410000	168120000	151930000	163090000	131500000	140990000	124700000	2	14	14	14	14	13	13	13	13	12	13	13	13	34.362	297;130	1	299	0	65.26	By MS/MS	By MS/MS	By MS/MS	By MS/MS	By MS/MS	By MS/MS	By MS/MS	By MS/MS	By MS/MS	By MS/MS	By MS/MS	By MS/MS
P04843	RPN1_HUMAN	Dolichyl-diphosphooligosaccharide--protein glycosyltransferase subunit 1	OS=Homo sapiens	RPN1	1	1	136850000	134240000	138340000	149130000	151680000	134530000	132520000	130340000	143490000	187020000	169240000	169870000	3	24	26	26	25	23	26	24	25	23	24	26	25	68.569	607;435;121	1	426	0	152.81	By MS/MS	By MS/MS	By MS/MS	By MS/MS	By MS/MS	By MS/MS	By MS/MS	By MS/MS	By MS/MS	By MS/MS	By MS/MS	By MS/MS
P31939	PUR9_HUMAN	Bifunctional purine biosynthesis protein PURH	OS=Homo sapiens	ATIC	1	3	136020000	119690000	119950000	129130000	129360000	124400000	124970000	130530000	128020000	132020000	130830000	122470000	4	31	31	33	29	31	31	32	31	31	31	31	30	64.615	592;231;170;84	1	498	0	160.41	By MS/MS	By MS/MS	By MS/MS	By MS/MS	By MS/MS	By MS/MS	By MS/MS	By MS/MS	By MS/MS	By MS/MS	By MS/MS	By MS/MS
P24534	EF1B_HUMAN	Elongation factor 1-beta	OS=Homo sapiens	EEF1B2	1	3	135820000	114170000	113000000	168710000	160420000	181370000	148200000	142130000	112420000	135610000	149460000	116250000	4	7	7	8	8	7	8	8	8	8	9	8	8	24.763	225;123;68;29	1	171	0	113.7	By MS/MS	By MS/MS	By MS/MS	By MS/MS	By MS/MS	By MS/MS	By MS/MS	By MS/MS	By MS/MS	By MS/MS	By MS/MS	By MS/MS
Q01082	SPTB2_HUMAN	Spectrin beta chain, non-erythrocytic 1	OS=Homo sapiens	SPTBN1	1	2	135130000	131670000	127840000	172000000	168990000	164620000	122970000	126310000	129890000	113480000	109070000	110280000	3	71	70	71	68	74	70	73	70	66	69	69	73	274.61	2364;690;2137	1	958	0	323.31	By MS/MS	By MS/MS	By MS/MS	By MS/MS	By MS/MS	By MS/MS	By MS/MS	By MS/MS	By MS/MS	By MS/MS	By MS/MS	By MS/MS
Q9UQ80	PA2G4_HUMAN	Proliferation-associated protein 2G4	OS=Homo sapiens	PA2G4	1	3	133400000	135130000	137690000	136940000	135480000	130460000	143970000	135050000	134450000	124060000	132320000	122630000	5	24	24	25	22	23	25	26	25	26	23	25	25	43.786	394;284;187;160;65	1	433	0	151.55	By MS/MS	By MS/MS	By MS/MS	By MS/MS	By MS/MS	By MS/MS	By MS/MS	By MS/MS	By MS/MS	By MS/MS	By MS/MS	By MS/MS
Q96AG4	LRC59_HUMAN	Leucine-rich repeat-containing protein 59	OS=Homo sapiens	LRRC59	1	1	132490000	104280000	109590000	117340000	103100000	109320000	137520000	131550000	113160000	98437000	104860000	132250000	2	14	14	14	13	13	13	13	14	14	14	14	13	34.93	307;62	1	209	0	93.806	By MS/MS	By MS/MS	By MS/MS	By MS/MS	By MS/MS	By MS/MS	By MS/MS	By MS/MS	By MS/MS	By MS/MS	By MS/MS	By MS/MS
P15144	AMPN_HUMAN	Aminopeptidase N	OS=Homo sapiens	ANPEP	1	4	130310000	123080000	122910000	60123000	63474000	66432000	306730000	314850000	379750000	543010000	534360000	535250000	4	33	33	31	29	28	28	38	37	39	39	38	39	109.54	967;103;122;65	1	657	0	211.47	By MS/MS	By MS/MS	By MS/MS	By MS/MS	By MS/MS	By MS/MS	By MS/MS	By MS/MS	By MS/MS	By MS/MS	By MS/MS	By MS/MS
F8VY35	F8VY35_HUMAN	Nucleosome assembly protein 1-like 1 (Fragment)	OS=Homo sapiens	NAP1L1	1	1	129940000	140730000	148610000	186470000	164530000	184180000	170860000	165190000	148490000	172480000	194740000	149460000	17	14	15	15	15	14	15	14	14	14	13	14	14	31.02	264;383;391;385;379;327;237;328;207;209;349;177;114;161;198;215;208	1	252	0	150	By MS/MS	By MS/MS	By MS/MS	By MS/MS	By MS/MS	By MS/MS	By MS/MS	By MS/MS	By MS/MS	By MS/MS	By MS/MS	By MS/MS
P62280	RS11_HUMAN	40S ribosomal protein S11	OS=Homo sapiens	RPS11	1	3	127650000	141180000	141000000	154150000	133230000	151440000	153870000	156600000	156390000	111940000	118080000	114950000	4	14	11	13	14	14	11	13	12	13	12	14	12	18.431	158;118;79;88	1	211	0	46.203	By MS/MS	By MS/MS	By MS/MS	By MS/MS	By MS/MS	By MS/MS	By MS/MS	By MS/MS	By MS/MS	By MS/MS	By MS/MS	By MS/MS
F8VPD4	F8VPD4_HUMAN	CAD protein	OS=Homo sapiens	CAD	1	1	127280000	135130000	146260000	102820000	110830000	109230000	110460000	113100000	117040000	111880000	118110000	113910000	5	54	55	52	56	52	52	53	56	50	55	53	54	236.02	2162;2225;269;293;280	1	725	0	213.98	By MS/MS	By MS/MS	By MS/MS	By MS/MS	By MS/MS	By MS/MS	By MS/MS	By MS/MS	By MS/MS	By MS/MS	By MS/MS	By MS/MS
P30086	PEBP1_HUMAN	Phosphatidylethanolamine-binding protein 1	OS=Homo sapiens	PEBP1	1	3	126960000	127990000	140870000	131940000	129380000	126250000	122670000	127390000	130200000	133930000	133690000	124790000	1	10	11	11	11	11	11	10	11	11	11	11	11	21.057	187	1	194	0	106.05	By MS/MS	By MS/MS	By MS/MS	By MS/MS	By MS/MS	By MS/MS	By MS/MS	By MS/MS	By MS/MS	By MS/MS	By MS/MS	By MS/MS
P31948	STIP1_HUMAN	Stress-induced-phosphoprotein 1	OS=Homo sapiens	STIP1	1	1	126100000	128970000	120740000	199760000	200740000	217760000	154710000	149250000	143030000	127630000	133730000	124390000	4	32	32	34	36	32	33	32	32	34	35	34	30	62.639	543;236;137;138	1	509	0	139.1	By MS/MS	By MS/MS	By MS/MS	By MS/MS	By MS/MS	By MS/MS	By MS/MS	By MS/MS	By MS/MS	By MS/MS	By MS/MS	By MS/MS
H0Y8G5	H0Y8G5_HUMAN	Heterogeneous nuclear ribonucleoprotein D0 (Fragment)	OS=Homo sapiens	HNRNPD	1	7	124550000	117500000	127160000	147710000	142260000	142530000	138790000	139320000	137070000	130790000	140020000	130080000	7	13	11	13	14	13	14	13	13	13	13	14	13	29.724	261;355;210;221;112;155;92	1	214	0	83.449	By MS/MS	By MS/MS	By MS/MS	By MS/MS	By MS/MS	By MS/MS	By MS/MS	By MS/MS	By MS/MS	By MS/MS	By MS/MS	By MS/MS
Q03135	CAV1_HUMAN	Caveolin-1	OS=Homo sapiens	CAV1	1	4	124200000	120340000	108160000	148550000	177660000	181110000	150470000	149490000	131980000	98942000	115770000	86013000	3	10	10	10	10	10	10	9	10	10	10	10	9	20.471	178;167;151	1	186	0	71.456	By MS/MS	By MS/MS	By MS/MS	By MS/MS	By MS/MS	By MS/MS	By MS/MS	By MS/MS	By MS/MS	By MS/MS	By MS/MS	By MS/MS
J3KPX7	J3KPX7_HUMAN	Prohibitin-2	OS=Homo sapiens	PHB2	1	2	124130000	109860000	114600000	119100000	121810000	120670000	111060000	108100000	118620000	125370000	120360000	117430000	8	13	12	14	14	14	13	14	14	13	12	14	14	33.239	298;299;267;261;213;87;112;103	1	184	0	101.65	By MS/MS	By MS/MS	By MS/MS	By MS/MS	By MS/MS	By MS/MS	By MS/MS	By MS/MS	By MS/MS	By MS/MS	By MS/MS	By MS/MS
P39019	RS19_HUMAN	40S ribosomal protein S19	OS=Homo sapiens	RPS19	1	2	124030000	105680000	104630000	108590000	114560000	99199000	78702000	92906000	69727000	83688000	89635000	109860000	6	10	10	10	10	10	10	10	10	10	10	10	10	16.06	145;71;76;100;102;71	1	166	0	31.848	By MS/MS	By MS/MS	By MS/MS	By MS/MS	By MS/MS	By MS/MS	By MS/MS	By MS/MS	By MS/MS	By MS/MS	By MS/MS	By MS/MS
M0R0F0	M0R0F0_HUMAN	40S ribosomal protein S5 (Fragment)	OS=Homo sapiens	RPS5	1	1	123950000	133250000	124220000	118530000	108640000	114460000	140180000	142470000	134580000	137640000	134750000	115230000	4	13	12	13	13	12	12	12	12	12	12	13	12	22.391	200;204;225;134	1	247	0	132.6	By MS/MS	By MS/MS	By MS/MS	By MS/MS	By MS/MS	By MS/MS	By MS/MS	By MS/MS	By MS/MS	By MS/MS	By MS/MS	By MS/MS
P62269	RS18_HUMAN	40S ribosomal protein S18	OS=Homo sapiens	RPS18	1	3	120470000	122930000	163150000	98765000	100610000	96221000	117280000	121080000	113650000	92594000	103800000	116780000	4	11	11	11	12	13	12	12	13	13	12	12	12	17.718	152;33;34;82	1	226	0	52.691	By MS/MS	By MS/MS	By MS/MS	By MS/MS	By MS/MS	By MS/MS	By MS/MS	By MS/MS	By MS/MS	By MS/MS	By MS/MS	By MS/MS
P11586	C1TC_HUMAN	C-1-tetrahydrofolate synthase, cytoplasmic	OS=Homo sapiens	MTHFD1	1	3	119780000	126780000	127860000	147670000	149130000	144420000	116410000	120070000	120260000	150810000	141260000	143180000	3	34	32	33	34	33	33	32	34	31	34	35	34	101.56	935;1020;107	1	479	0	161.94	By MS/MS	By MS/MS	By MS/MS	By MS/MS	By MS/MS	By MS/MS	By MS/MS	By MS/MS	By MS/MS	By MS/MS	By MS/MS	By MS/MS
Q9HB71	CYBP_HUMAN	Calcyclin-binding protein	OS=Homo sapiens	CACYBP	1	2	119570000	126000000	126050000	91941000	92327000	94095000	118480000	125160000	99788000	109840000	104300000	108730000	2	15	14	14	15	15	14	14	15	15	15	15	14	26.21	228;50	1	214	0	80.483	By MS/MS	By MS/MS	By MS/MS	By MS/MS	By MS/MS	By MS/MS	By MS/MS	By MS/MS	By MS/MS	By MS/MS	By MS/MS	By MS/MS
Q8NC51	PAIRB_HUMAN	Plasminogen activator inhibitor 1 RNA-binding protein	OS=Homo sapiens	SERBP1	1	2	117450000	108480000	122090000	125580000	114110000	113720000	132310000	130970000	113880000	86743000	104300000	86611000	1	18	19	18	18	17	18	19	19	16	19	19	18	44.965	408	1	359	0	234.79	By MS/MS	By MS/MS	By MS/MS	By MS/MS	By MS/MS	By MS/MS	By MS/MS	By MS/MS	By MS/MS	By MS/MS	By MS/MS	By MS/MS
P08708	RS17_HUMAN	40S ribosomal protein S17	OS=Homo sapiens	RPS17	1	2	116480000	99351000	90982000	102410000	110100000	98259000	128190000	115790000	102310000	113160000	118950000	100820000	5	8	8	8	8	7	7	8	8	8	8	7	8	15.55	135;136;191;59;293	1	186	0	72.329	By MS/MS	By MS/MS	By MS/MS	By MS/MS	By MS/MS	By MS/MS	By MS/MS	By MS/MS	By MS/MS	By MS/MS	By MS/MS	By MS/MS
P41091	IF2G_HUMAN	Eukaryotic translation initiation factor 2 subunit 3	OS=Homo sapiens	EIF2S3	1	3	115550000	124130000	124530000	96227000	101440000	100980000	124190000	116560000	106280000	103000000	105180000	106350000	4	18	20	17	18	19	17	17	17	18	18	18	19	51.109	472;472;466;183	1	298	0	101.42	By MS/MS	By MS/MS	By MS/MS	By MS/MS	By MS/MS	By MS/MS	By MS/MS	By MS/MS	By MS/MS	By MS/MS	By MS/MS	By MS/MS
P09382	LEG1_HUMAN	Galectin-1	OS=Homo sapiens	LGALS1	1	2	114080000	124110000	138310000	179080000	181840000	188440000	164730000	148850000	192210000	98135000	115900000	163070000	2	9	8	9	8	9	9	9	9	9	9	9	9	14.716	135;38	1	426	0	151.66	By MS/MS	By MS/MS	By MS/MS	By MS/MS	By MS/MS	By MS/MS	By MS/MS	By MS/MS	By MS/MS	By MS/MS	By MS/MS	By MS/MS
P52597	HNRPF_HUMAN	Heterogeneous nuclear ribonucleoprotein F	OS=Homo sapiens	HNRNPF	1	3	112610000	115090000	115450000	137590000	125520000	145930000	171710000	167370000	154900000	133460000	138790000	132500000	1	14	14	14	15	15	14	14	14	14	15	13	14	45.671	415	1	332	0	151.05	By MS/MS	By MS/MS	By MS/MS	By MS/MS	By MS/MS	By MS/MS	By MS/MS	By MS/MS	By MS/MS	By MS/MS	By MS/MS	By MS/MS
P18206	VINC_HUMAN	Vinculin	OS=Homo sapiens	VCL	1	4	112190000	118190000	113780000	257870000	271680000	247030000	185280000	178540000	206140000	127380000	123380000	125910000	3	39	38	38	43	42	42	41	43	43	37	42	39	123.8	1134;806;57	1	587	0	308.28	By MS/MS	By MS/MS	By MS/MS	By MS/MS	By MS/MS	By MS/MS	By MS/MS	By MS/MS	By MS/MS	By MS/MS	By MS/MS	By MS/MS
P62851	RS25_HUMAN	40S ribosomal protein S25	OS=Homo sapiens	RPS25	1	1	111980000	54119000	68337000	69923000	69167000	61220000	58405000	61098000	58494000	54275000	55843000	58275000	1	4	5	5	5	5	5	5	5	4	5	4	4	13.742	125	1	90	0	13.825	By MS/MS	By MS/MS	By MS/MS	By MS/MS	By MS/MS	By MS/MS	By MS/MS	By MS/MS	By MS/MS	By MS/MS	By MS/MS	By MS/MS
P00441	SODC_HUMAN	Superoxide dismutase [Cu-Zn]	OS=Homo sapiens	SOD1	1	2	111810000	132800000	136160000	154480000	109960000	136920000	106500000	127450000	105910000	149190000	169150000	135440000	2	6	6	6	7	6	6	5	5	4	6	7	5	15.936	154;135	1	103	0	51.126	By MS/MS	By MS/MS	By MS/MS	By MS/MS	By MS/MS	By MS/MS	By MS/MS	By MS/MS	By MS/MS	By MS/MS	By MS/MS	By MS/MS
P50454	SERPH_HUMAN	Serpin H1	OS=Homo sapiens	SERPINH1	1	2	111050000	111150000	118000000	240500000	225160000	237860000	154910000	146950000	161280000	125550000	130100000	147470000	13	18	18	18	20	20	19	18	18	18	19	18	19	46.44	418;324;295;201;247;249;203;142;150;165;167;56;86	1	315	0	152.89	By MS/MS	By MS/MS	By MS/MS	By MS/MS	By MS/MS	By MS/MS	By MS/MS	By MS/MS	By MS/MS	By MS/MS	By MS/MS	By MS/MS
P62249	RS16_HUMAN	40S ribosomal protein S16	OS=Homo sapiens	RPS16	1	2	110520000	109810000	126520000	104880000	124230000	100190000	106480000	114970000	114960000	102300000	115700000	117320000	7	10	10	9	10	10	10	10	10	10	10	10	10	16.445	146;129;129;100;85;152;50	1	174	0	23.544	By MS/MS	By MS/MS	By MS/MS	By MS/MS	By MS/MS	By MS/MS	By MS/MS	By MS/MS	By MS/MS	By MS/MS	By MS/MS	By MS/MS
P62913	RL11_HUMAN	60S ribosomal protein L11	OS=Homo sapiens	RPL11	1	2	110150000	109660000	110570000	101040000	107390000	92170000	102870000	97452000	100490000	83673000	90022000	96975000	3	8	8	8	8	8	8	8	8	8	7	7	8	20.252	178;174;131	1	119	0	66.258	By MS/MS	By MS/MS	By MS/MS	By MS/MS	By MS/MS	By MS/MS	By MS/MS	By MS/MS	By MS/MS	By MS/MS	By MS/MS	By MS/MS
P15880	RS2_HUMAN	40S ribosomal protein S2	OS=Homo sapiens	RPS2	1	2	109970000	118520000	125960000	117070000	118930000	104090000	126370000	116660000	122490000	107660000	129900000	108070000	9	14	15	12	14	14	14	13	14	15	14	14	12	31.324	293;195;235;155;209;218;197;44;63	1	237	0	100.81	By MS/MS	By MS/MS	By MS/MS	By MS/MS	By MS/MS	By MS/MS	By MS/MS	By MS/MS	By MS/MS	By MS/MS	By MS/MS	By MS/MS
P62241	RS8_HUMAN	40S ribosomal protein S8	OS=Homo sapiens	RPS8	1	2	109620000	184140000	188930000	128640000	124760000	162040000	103660000	130020000	193760000	126210000	118240000	168010000	2	12	11	12	12	12	11	12	12	12	12	12	11	24.205	208;188	1	209	0	87.815	By MS/MS	By MS/MS	By MS/MS	By MS/MS	By MS/MS	By MS/MS	By MS/MS	By MS/MS	By MS/MS	By MS/MS	By MS/MS	By MS/MS
P14866	HNRPL_HUMAN	Heterogeneous nuclear ribonucleoprotein L	OS=Homo sapiens	HNRNPL	1	2	108910000	114310000	96219000	144020000	132520000	133800000	133520000	121240000	121360000	120500000	121900000	121090000	7	22	22	22	22	22	21	20	21	23	23	23	22	64.132	589;530;321;220;179;114;198	1	379	0	168.16	By MS/MS	By MS/MS	By MS/MS	By MS/MS	By MS/MS	By MS/MS	By MS/MS	By MS/MS	By MS/MS	By MS/MS	By MS/MS	By MS/MS
Q13263	TIF1B_HUMAN	Transcription intermediary factor 1-beta	OS=Homo sapiens	TRIM28	1	5	107990000	114590000	107170000	161320000	159850000	153710000	143050000	147410000	132230000	140930000	138060000	130760000	4	23	23	25	25	23	25	26	25	26	25	25	26	88.549	835;460;162;178	1	444	0	185.88	By MS/MS	By MS/MS	By MS/MS	By MS/MS	By MS/MS	By MS/MS	By MS/MS	By MS/MS	By MS/MS	By MS/MS	By MS/MS	By MS/MS
P26599	PTBP1_HUMAN	Polypyrimidine tract-binding protein 1	OS=Homo sapiens	PTBP1	1	1	106820000	105640000	113210000	108940000	103750000	121280000	124850000	119990000	112200000	146970000	146210000	123840000	11	16	19	17	18	16	17	17	18	19	18	18	16	57.221	531;588;527;197;238;149;256;82;105;227;183	1	405	0	147.84	By MS/MS	By MS/MS	By MS/MS	By MS/MS	By MS/MS	By MS/MS	By MS/MS	By MS/MS	By MS/MS	By MS/MS	By MS/MS	By MS/MS
P60866	RS20_HUMAN	40S ribosomal protein S20	OS=Homo sapiens	RPS20	1	1	106470000	98962000	88946000	98360000	110360000	104950000	124430000	129700000	118100000	97259000	99028000	96391000	4	5	5	5	5	5	5	5	5	5	5	5	5	13.373	119;61;46;64	1	101	0	20.763	By MS/MS	By MS/MS	By MS/MS	By MS/MS	By MS/MS	By MS/MS	By MS/MS	By MS/MS	By MS/MS	By MS/MS	By MS/MS	By MS/MS
P15924	DESP_HUMAN	Desmoplakin	OS=Homo sapiens	DSP	1	3	106090000	93231000	86093000	2302500	2309700	553140	1321200	727320	746710	87527000	82615000	63941000	1	58	54	57	15	8	7	10	5	9	50	53	54	331.77	2871	1	407	0	323.31	By MS/MS	By MS/MS	By MS/MS	By matching	By MS/MS	By matching	By MS/MS	By MS/MS	By matching	By MS/MS	By MS/MS	By MS/MS
P13667	PDIA4_HUMAN	Protein disulfide-isomerase A4	OS=Homo sapiens	PDIA4	1	2	105650000	104200000	107920000	109420000	109460000	105440000	126210000	123420000	148650000	123560000	112540000	129640000	2	29	30	28	27	30	29	32	32	33	32	32	31	72.932	645;163	1	461	0	152.89	By MS/MS	By MS/MS	By MS/MS	By MS/MS	By MS/MS	By MS/MS	By MS/MS	By MS/MS	By MS/MS	By MS/MS	By MS/MS	By MS/MS
P04844	RPN2_HUMAN	Dolichyl-diphosphooligosaccharide--protein glycosyltransferase subunit 2	OS=Homo sapiens	RPN2	1	3	105200000	105150000	112230000	127950000	138770000	123740000	118160000	131440000	131620000	166820000	147740000	137710000	6	17	18	18	18	18	18	17	17	18	18	18	18	69.283	631;345;167;162;147;138	1	307	0	160.19	By MS/MS	By MS/MS	By MS/MS	By MS/MS	By MS/MS	By MS/MS	By MS/MS	By MS/MS	By MS/MS	By MS/MS	By MS/MS	By MS/MS
P35232	PHB_HUMAN	Prohibitin	OS=Homo sapiens	PHB	1	1	103810000	110240000	118870000	107130000	96527000	112490000	104140000	98548000	95467000	109870000	112710000	120800000	6	12	10	10	12	11	12	11	11	12	12	12	11	29.804	272;246;201;202;216;124	1	220	0	90.711	By MS/MS	By MS/MS	By MS/MS	By MS/MS	By MS/MS	By MS/MS	By MS/MS	By MS/MS	By MS/MS	By MS/MS	By MS/MS	By MS/MS
P43487	RANG_HUMAN	Ran-specific GTPase-activating protein	OS=Homo sapiens	RANBP1	1	1	102460000	107260000	108600000	113840000	104690000	109510000	102690000	104020000	92344000	95425000	112610000	103030000	7	7	7	7	7	7	7	7	7	7	7	7	7	23.31	201;278;145;163;205;166;53	1	119	0	65.175	By MS/MS	By MS/MS	By MS/MS	By MS/MS	By MS/MS	By MS/MS	By MS/MS	By MS/MS	By MS/MS	By MS/MS	By MS/MS	By MS/MS
A0A0R4J2E8	A0A0R4J2E8_HUMAN	Matrin-3	OS=Homo sapiens	MATR3	1	1	102360000	105210000	103190000	119220000	117380000	119890000	107290000	108390000	112510000	97475000	99431000	98500000	20	25	25	25	27	23	25	26	26	24	26	27	25	94.622	847;847;895;794;433;334;509;283;107;109;121;125;172;81;86;99;100;47;78;87	1	397	0	116.67	By MS/MS	By MS/MS	By MS/MS	By MS/MS	By MS/MS	By MS/MS	By MS/MS	By MS/MS	By MS/MS	By MS/MS	By MS/MS	By MS/MS
Q9NZM1	MYOF_HUMAN	Myoferlin	OS=Homo sapiens	MYOF	1	1	101380000	104270000	107040000	107510000	117110000	103040000	77054000	74136000	82056000	114850000	107340000	100590000	2	63	61	61	66	61	63	52	58	59	64	63	62	234.71	2061;1177	1	799	0	264.77	By MS/MS	By MS/MS	By MS/MS	By MS/MS	By MS/MS	By MS/MS	By MS/MS	By MS/MS	By MS/MS	By MS/MS	By MS/MS	By MS/MS
P07814	SYEP_HUMAN	Bifunctional glutamate/proline--tRNA ligase	OS=Homo sapiens	EPRS	1	5	101170000	110720000	107690000	104670000	111630000	117430000	138960000	145930000	128110000	114770000	111940000	104730000	3	40	38	38	36	35	40	41	41	37	40	37	37	170.59	1512;968;194	1	529	0	214.08	By MS/MS	By MS/MS	By MS/MS	By MS/MS	By MS/MS	By MS/MS	By MS/MS	By MS/MS	By MS/MS	By MS/MS	By MS/MS	By MS/MS
E7EUU4	E7EUU4_HUMAN	Eukaryotic translation initiation factor 4 gamma 1	OS=Homo sapiens	EIF4G1	1	1	101150000	92930000	84112000	86789000	86130000	90377000	98005000	92814000	93303000	85134000	86777000	83085000	22	33	32	30	32	33	29	32	31	31	31	29	34	171.64	1560;1436;1513;1599;1395;903;757;869;834;226;160;180;50;87;127;143;157;163;285;295;324;340	1	453	0	194.82	By MS/MS	By MS/MS	By MS/MS	By MS/MS	By MS/MS	By MS/MS	By MS/MS	By MS/MS	By MS/MS	By MS/MS	By MS/MS	By MS/MS
E7EVA0	E7EVA0_HUMAN	Microtubule-associated protein	OS=Homo sapiens	MAP4	1	1	101130000	101070000	95415000	88500000	83417000	88598000	109690000	111710000	122430000	111110000	109500000	116560000	9	37	36	36	36	33	33	35	38	37	34	37	38	245.44	2297;1152;761;493;463;828;283;76;140	1	486	0	154.42	By MS/MS	By MS/MS	By MS/MS	By MS/MS	By MS/MS	By MS/MS	By MS/MS	By MS/MS	By MS/MS	By MS/MS	By MS/MS	By MS/MS
P84077	ARF1_HUMAN	ADP-ribosylation factor 1	OS=Homo sapiens	ARF1	1	2	100540000	97229000	109930000	89890000	98147000	97374000	117450000	112600000	119460000	126150000	134170000	118700000	5	10	11	11	11	10	11	10	10	10	9	10	11	20.697	181;181;210;102;62	1	204	0	100.22	By MS/MS	By MS/MS	By MS/MS	By MS/MS	By MS/MS	By MS/MS	By MS/MS	By MS/MS	By MS/MS	By MS/MS	By MS/MS	By MS/MS
P42704	LPPRC_HUMAN	Leucine-rich PPR motif-containing protein, mitochondrial	OS=Homo sapiens	LRPPRC	1	3	100300000	97592000	103770000	97889000	98450000	103340000	90035000	91981000	85811000	83155000	86512000	91306000	5	49	46	45	51	49	45	47	46	48	49	48	45	157.9	1394;531;504;359;77	1	660	0	204.45	By MS/MS	By MS/MS	By MS/MS	By MS/MS	By MS/MS	By MS/MS	By MS/MS	By MS/MS	By MS/MS	By MS/MS	By MS/MS	By MS/MS
Q9BVA1	TBB2B_HUMAN	Tubulin beta-2B chain	OS=Homo sapiens	TUBB2B	1	1	100060000	90721000	97868000	161180000	134430000	155240000	146700000	153960000	136060000	172950000	172830000	148580000	2	23	23	23	24	25	26	26	27	26	27	27	25	49.953	445;444	1	160	0	57.28	By MS/MS	By MS/MS	By MS/MS	By MS/MS	By MS/MS	By MS/MS	By MS/MS	By MS/MS	By MS/MS	By MS/MS	By MS/MS	By MS/MS
P13693	TCTP_HUMAN	Translationally-controlled tumor protein	OS=Homo sapiens	TPT1	1	1	99761000	76375000	80916000	98510000	89550000	95301000	117800000	118580000	99829000	75545000	88904000	80125000	7	6	7	7	7	6	7	7	7	7	7	7	7	19.595	172;188;197;160;162;77;140	1	152	0	47.551	By MS/MS	By MS/MS	By MS/MS	By MS/MS	By MS/MS	By MS/MS	By MS/MS	By MS/MS	By MS/MS	By MS/MS	By MS/MS	By MS/MS
Q9NQC3	RTN4_HUMAN	Reticulon-4	OS=Homo sapiens	RTN4	1	2	98867000	94936000	86398000	91637000	80201000	91829000	107390000	105170000	107980000	72143000	79175000	78768000	3	10	10	9	10	8	8	10	10	10	8	10	10	129.93	1192;203;127	1	179	0	70.008	By MS/MS	By MS/MS	By MS/MS	By MS/MS	By MS/MS	By MS/MS	By MS/MS	By MS/MS	By MS/MS	By MS/MS	By MS/MS	By MS/MS
P30153	2AAA_HUMAN	Serine/threonine-protein phosphatase 2A 65 kDa regulatory subunit A alpha isoform	OS=Homo sapiens	PPP2R1A	1	4	98740000	91661000	99124000	118070000	124310000	115450000	109990000	116010000	102570000	104160000	115400000	97664000	7	18	20	18	18	18	19	16	16	16	16	18	20	65.308	589;410;395;132;83;119;135	1	289	0	167.29	By MS/MS	By MS/MS	By MS/MS	By MS/MS	By MS/MS	By MS/MS	By MS/MS	By MS/MS	By MS/MS	By MS/MS	By MS/MS	By MS/MS
P36578	RL4_HUMAN	60S ribosomal protein L4	OS=Homo sapiens	RPL4	1	5	98505000	244510000	251430000	128750000	109810000	168310000	91225000	106890000	203520000	110150000	105280000	159990000	4	18	23	24	21	21	20	22	21	21	21	21	22	47.697	427;333;170;171	1	362	0	73.507	By MS/MS	By MS/MS	By MS/MS	By MS/MS	By MS/MS	By MS/MS	By MS/MS	By MS/MS	By MS/MS	By MS/MS	By MS/MS	By MS/MS
Q13200	PSMD2_HUMAN	26S proteasome non-ATPase regulatory subunit 2	OS=Homo sapiens	PSMD2	1	3	98095000	89838000	96078000	95426000	87366000	102230000	98051000	102800000	95352000	101100000	109430000	105150000	5	29	29	29	29	30	30	26	28	30	30	29	28	100.2	908;203;217;143;59	1	473	0	168.8	By MS/MS	By MS/MS	By MS/MS	By MS/MS	By MS/MS	By MS/MS	By MS/MS	By MS/MS	By MS/MS	By MS/MS	By MS/MS	By MS/MS
Q15185	TEBP_HUMAN	Prostaglandin E synthase 3	OS=Homo sapiens	PTGES3	1	1	98029000	93316000	93983000	90226000	73165000	83718000	75887000	78813000	69963000	98814000	89781000	80947000	3	9	9	9	8	9	8	9	9	9	9	9	9	18.697	160;164;124	1	133	0	44.756	By MS/MS	By MS/MS	By MS/MS	By MS/MS	By MS/MS	By MS/MS	By MS/MS	By MS/MS	By MS/MS	By MS/MS	By MS/MS	By MS/MS
Q5T123	Q5T123_HUMAN	SH3 domain-binding glutamic acid-rich-like protein 3	OS=Homo sapiens	SH3BGRL3	1	1	97936000	69892000	59649000	54099000	57187000	47512000	90959000	103650000	95755000	60902000	54968000	62505000	3	3	4	4	4	4	4	4	4	4	3	4	4	9.3804	88;93;226	1	62	0	23.515	By MS/MS	By MS/MS	By MS/MS	By MS/MS	By MS/MS	By MS/MS	By MS/MS	By MS/MS	By MS/MS	By MS/MS	By MS/MS	By MS/MS
Q14152	EIF3A_HUMAN	Eukaryotic translation initiation factor 3 subunit A	OS=Homo sapiens	EIF3A	1	1	97545000	88529000	96672000	96278000	101040000	94222000	112500000	112520000	103670000	89449000	87737000	92400000	1	35	34	33	36	34	34	35	36	30	30	31	35	166.57	1382	1	473	0	179.15	By MS/MS	By MS/MS	By MS/MS	By MS/MS	By MS/MS	By MS/MS	By MS/MS	By MS/MS	By MS/MS	By MS/MS	By MS/MS	By MS/MS
Q12906	ILF3_HUMAN	Interleukin enhancer-binding factor 3	OS=Homo sapiens	ILF3	1	3	97281000	96844000	93068000	124830000	129130000	129230000	130360000	126350000	126530000	112290000	102350000	113210000	12	24	27	26	29	28	26	26	25	23	25	24	28	95.337	894;254;180;161;158;122;78;79;99;73;55;116	1	383	0	117.38	By MS/MS	By MS/MS	By MS/MS	By MS/MS	By MS/MS	By MS/MS	By MS/MS	By MS/MS	By MS/MS	By MS/MS	By MS/MS	By MS/MS
P23284	PPIB_HUMAN	Peptidyl-prolyl cis-trans isomerase B	OS=Homo sapiens	PPIB	1	2	97206000	99995000	96495000	159470000	152050000	161830000	148320000	138780000	165790000	88892000	87083000	98753000	1	14	13	13	13	12	13	13	14	13	12	14	13	23.742	216	1	248	0	52.261	By MS/MS	By MS/MS	By MS/MS	By MS/MS	By MS/MS	By MS/MS	By MS/MS	By MS/MS	By MS/MS	By MS/MS	By MS/MS	By MS/MS
P09429	HMGB1_HUMAN	High mobility group protein B1	OS=Homo sapiens	HMGB1	1	3	96244000	91705000	95022000	81987000	83611000	96360000	121580000	123220000	117680000	91775000	114340000	95317000	3	11	12	13	11	11	11	13	13	11	13	13	12	24.893	215;158;211	1	289	0	62.27	By MS/MS	By MS/MS	By MS/MS	By MS/MS	By MS/MS	By MS/MS	By MS/MS	By MS/MS	By MS/MS	By MS/MS	By MS/MS	By MS/MS
P52565	GDIR1_HUMAN	Rho GDP-dissociation inhibitor 1	OS=Homo sapiens	ARHGDIA	1	3	96170000	89653000	100210000	82169000	84112000	77154000	85996000	71885000	79896000	92094000	89337000	85965000	6	8	8	8	8	8	8	8	8	8	8	8	8	23.207	204;194;235;129;249;92	1	173	0	49.101	By MS/MS	By MS/MS	By MS/MS	By MS/MS	By MS/MS	By MS/MS	By MS/MS	By MS/MS	By MS/MS	By MS/MS	By MS/MS	By MS/MS
E7EQR4	E7EQR4_HUMAN	Ezrin	OS=Homo sapiens	EZR	1	3	96048000	80692000	82993000	88297000	81356000	91583000	67609000	66544000	65691000	98756000	113030000	92202000	2	28	28	27	30	28	27	29	29	25	29	28	28	69.371	586;586	1	338	0	104.1	By MS/MS	By MS/MS	By MS/MS	By MS/MS	By MS/MS	By MS/MS	By MS/MS	By MS/MS	By MS/MS	By MS/MS	By MS/MS	By MS/MS
F8VZJ2	F8VZJ2_HUMAN	Nascent polypeptide-associated complex subunit alpha	OS=Homo sapiens	NACA	1	1	95814000	104540000	107020000	86996000	76914000	91063000	84516000	82682000	62774000	103680000	99662000	93073000	9	6	6	6	6	5	6	7	7	5	5	5	6	15.016	136;213;215;2078;198;71;148;126;213	1	124	0	68.929	By MS/MS	By MS/MS	By MS/MS	By MS/MS	By MS/MS	By MS/MS	By MS/MS	By MS/MS	By MS/MS	By MS/MS	By MS/MS	By MS/MS
O14818	PSA7_HUMAN	Proteasome subunit alpha type-7	OS=Homo sapiens	PSMA7	1	1	95634000	89782000	101860000	84295000	80712000	84001000	90194000	92008000	84531000	98868000	108500000	94102000	5	12	12	12	13	12	12	13	12	12	11	12	12	27.887	248;187;256;224;63	1	214	0	150.08	By MS/MS	By MS/MS	By MS/MS	By MS/MS	By MS/MS	By MS/MS	By MS/MS	By MS/MS	By MS/MS	By MS/MS	By MS/MS	By MS/MS
P61158	ARP3_HUMAN	Actin-related protein 3	OS=Homo sapiens	ACTR3	1	3	95633000	95827000	88209000	95932000	94855000	92717000	96448000	98000000	107510000	93402000	94303000	90626000	6	16	15	15	15	16	15	16	16	15	16	16	15	47.371	418;367;84;34;41;418	1	229	0	76.043	By MS/MS	By MS/MS	By MS/MS	By MS/MS	By MS/MS	By MS/MS	By MS/MS	By MS/MS	By MS/MS	By MS/MS	By MS/MS	By MS/MS
P62244	RS15A_HUMAN	40S ribosomal protein S15a	OS=Homo sapiens	RPS15A	1	2	95258000	83091000	81495000	89266000	87174000	91677000	80614000	78116000	82740000	76661000	78759000	84113000	8	8	7	8	8	7	8	8	8	8	7	8	8	14.839	130;100;111;237;49;50;52;58	1	127	0	25.361	By MS/MS	By MS/MS	By MS/MS	By MS/MS	By MS/MS	By MS/MS	By MS/MS	By MS/MS	By MS/MS	By MS/MS	By MS/MS	By MS/MS
G3V203	G3V203_HUMAN	60S ribosomal protein L18	OS=Homo sapiens	RPL18	1	1	95026000	137190000	135520000	95530000	109930000	103010000	106060000	88873000	117860000	77650000	76225000	80301000	8	5	8	8	7	6	7	6	5	6	6	7	6	18.756	164;188;190;167;133;138;130;84	1	89	0	62.643	By MS/MS	By MS/MS	By MS/MS	By MS/MS	By MS/MS	By MS/MS	By MS/MS	By MS/MS	By MS/MS	By MS/MS	By MS/MS	By MS/MS
P49411	EFTU_HUMAN	Elongation factor Tu, mitochondrial	OS=Homo sapiens	TUFM	1	2	94913000	91853000	101830000	130550000	133590000	137860000	138610000	141980000	130900000	135870000	131910000	121150000	2	24	22	23	24	26	24	23	23	24	24	24	25	49.541	452;101	1	417	0	156.43	By MS/MS	By MS/MS	By MS/MS	By MS/MS	By MS/MS	By MS/MS	By MS/MS	By MS/MS	By MS/MS	By MS/MS	By MS/MS	By MS/MS
P67809	YBOX1_HUMAN	Nuclease-sensitive element-binding protein 1	OS=Homo sapiens	YBX1	1	3	94781000	86264000	98092000	112300000	121720000	109890000	123430000	112750000	94212000	77358000	84064000	72184000	5	15	14	14	14	12	13	14	14	13	14	14	14	35.924	324;320;374;216;364	1	257	0	269.06	By MS/MS	By MS/MS	By MS/MS	By MS/MS	By MS/MS	By MS/MS	By MS/MS	By MS/MS	By MS/MS	By MS/MS	By MS/MS	By MS/MS
A0A024R4E5	A0A024R4E5_HUMAN	High density lipoprotein binding protein (Vigilin), isoform CRA_a	OS=Homo sapiens	HDLBP	1	1	94034000	92561000	89706000	114600000	116950000	112780000	124290000	128870000	131860000	93534000	99484000	114090000	23	32	33	32	36	34	36	35	34	36	34	37	35	141.44	1268;1268;973;333;224;221;164;126;141;147;267;96;128;308;69;79;81;82;54;47;17;19;126	1	456	0	203.8	By MS/MS	By MS/MS	By MS/MS	By MS/MS	By MS/MS	By MS/MS	By MS/MS	By MS/MS	By MS/MS	By MS/MS	By MS/MS	By MS/MS
P16615	AT2A2_HUMAN	Sarcoplasmic/endoplasmic reticulum calcium ATPase 2	OS=Homo sapiens	ATP2A2	1	1	93868000	94107000	96336000	61844000	63056000	65147000	80113000	76866000	74212000	65171000	68074000	66907000	8	25	26	27	25	23	25	26	26	26	24	25	25	114.76	1042;933;1001;1043;50;46;114;128	1	352	0	140.92	By MS/MS	By MS/MS	By MS/MS	By MS/MS	By MS/MS	By MS/MS	By MS/MS	By MS/MS	By MS/MS	By MS/MS	By MS/MS	By MS/MS
P55884	EIF3B_HUMAN	Eukaryotic translation initiation factor 3 subunit B	OS=Homo sapiens	EIF3B	1	3	93373000	84322000	84336000	87724000	94342000	91361000	86149000	92195000	83725000	93381000	97392000	88602000	3	27	25	26	26	26	27	23	26	23	29	28	28	92.48	814;302;153	1	381	0	149.74	By MS/MS	By MS/MS	By MS/MS	By MS/MS	By MS/MS	By MS/MS	By MS/MS	By MS/MS	By MS/MS	By MS/MS	By MS/MS	By MS/MS
P53621	COPA_HUMAN	Coatomer subunit alpha	OS=Homo sapiens	COPA	1	2	92516000	90712000	91281000	83064000	78926000	79563000	102750000	104120000	120920000	100870000	95136000	110700000	1	39	38	42	36	36	40	41	41	41	35	39	38	138.34	1224	1	501	0	183.66	By MS/MS	By MS/MS	By MS/MS	By MS/MS	By MS/MS	By MS/MS	By MS/MS	By MS/MS	By MS/MS	By MS/MS	By MS/MS	By MS/MS
P62753	RS6_HUMAN	40S ribosomal protein S6	OS=Homo sapiens	RPS6	1	1	92307000	137590000	145000000	100300000	98364000	105090000	124050000	112450000	136020000	97695000	114440000	118640000	3	10	11	12	12	12	11	9	10	10	12	12	12	28.68	249;218;91	1	196	0	65.869	By MS/MS	By MS/MS	By MS/MS	By MS/MS	By MS/MS	By MS/MS	By MS/MS	By MS/MS	By MS/MS	By MS/MS	By MS/MS	By MS/MS
P45880	VDAC2_HUMAN	Voltage-dependent anion-selective channel protein 2	OS=Homo sapiens	VDAC2	1	2	91519000	71818000	82726000	120270000	125580000	132670000	125000000	133640000	130330000	119490000	109370000	123630000	5	12	13	12	13	13	12	12	14	13	13	14	14	31.566	294;282;195;204;109	1	200	0	68.931	By MS/MS	By MS/MS	By MS/MS	By MS/MS	By MS/MS	By MS/MS	By MS/MS	By MS/MS	By MS/MS	By MS/MS	By MS/MS	By MS/MS
P53618	COPB_HUMAN	Coatomer subunit beta	OS=Homo sapiens	COPB1	1	3	91247000	85012000	86440000	61511000	61291000	63718000	94906000	100410000	96694000	98523000	92413000	90500000	4	26	27	27	22	25	26	25	25	24	27	26	26	107.14	953;486;132;137	1	405	0	137.45	By MS/MS	By MS/MS	By MS/MS	By MS/MS	By MS/MS	By MS/MS	By MS/MS	By MS/MS	By MS/MS	By MS/MS	By MS/MS	By MS/MS
P23229	ITA6_HUMAN	Integrin alpha-6	OS=Homo sapiens	ITGA6	1	5	90328000	65591000	65208000	0	0	0	733480	478800	718870	26267000	24379000	10583000	3	28	28	22	0	1	1	5	2	2	25	22	21	126.6	1130;231;258	1	161	0	142.82	By MS/MS	By MS/MS	By MS/MS	By matching	By matching	By matching	By matching	By matching	By matching	By MS/MS	By MS/MS	By MS/MS
P63173	RL38_HUMAN	60S ribosomal protein L38	OS=Homo sapiens	RPL38	1	2	90109000	83112000	89311000	81227000	69547000	68870000	57509000	62878000	57075000	75591000	71244000	82380000	4	6	5	5	6	6	6	5	5	6	6	6	6	8.2178	70;64;67;21	1	116	0	34.512	By MS/MS	By MS/MS	By MS/MS	By MS/MS	By MS/MS	By MS/MS	By MS/MS	By MS/MS	By MS/MS	By MS/MS	By MS/MS	By MS/MS
B4DY09	B4DY09_HUMAN	Interleukin enhancer-binding factor 2	OS=Homo sapiens	ILF2	1	1	89214000	85222000	90313000	108400000	104960000	109320000	84162000	82775000	87756000	122500000	105760000	107450000	4	12	12	13	12	12	12	12	13	12	13	13	13	38.91	352;390;115;150	1	197	0	61.298	By MS/MS	By MS/MS	By MS/MS	By MS/MS	By MS/MS	By MS/MS	By MS/MS	By MS/MS	By MS/MS	By MS/MS	By MS/MS	By MS/MS
E5RI99	E5RI99_HUMAN	60S ribosomal protein L30 (Fragment)	OS=Homo sapiens	RPL30	1	1	89188000	84792000	78702000	76534000	80554000	84236000	77676000	75346000	76330000	79546000	74201000	81695000	5	6	6	6	6	6	6	6	6	6	6	6	6	12.656	114;115;51;56;96	1	151	0	29.315	By MS/MS	By MS/MS	By MS/MS	By MS/MS	By MS/MS	By MS/MS	By MS/MS	By MS/MS	By MS/MS	By MS/MS	By MS/MS	By MS/MS
P35637	FUS_HUMAN	RNA-binding protein FUS	OS=Homo sapiens	FUS	1	1	88681000	85986000	73323000	75527000	73272000	73886000	107020000	98023000	86889000	73391000	84051000	75402000	2	9	10	8	9	10	8	9	9	9	9	9	8	53.425	526;527	1	153	0	37.993	By MS/MS	By MS/MS	By MS/MS	By MS/MS	By MS/MS	By MS/MS	By MS/MS	By MS/MS	By MS/MS	By MS/MS	By MS/MS	By MS/MS
O00151	PDLI1_HUMAN	PDZ and LIM domain protein 1	OS=Homo sapiens	PDLIM1	1	4	88003000	82609000	79386000	100290000	98112000	108530000	78798000	83880000	81811000	89562000	94688000	90123000	1	16	16	16	17	17	17	17	17	17	17	17	17	36.071	329	1	283	0	84.032	By MS/MS	By MS/MS	By MS/MS	By MS/MS	By MS/MS	By MS/MS	By MS/MS	By MS/MS	By MS/MS	By MS/MS	By MS/MS	By MS/MS
E9PCY7	E9PCY7_HUMAN	Heterogeneous nuclear ribonucleoprotein H	OS=Homo sapiens	HNRNPH1	1	1	87959000	96734000	83778000	86973000	97173000	101390000	104750000	95900000	95751000	74114000	87057000	79553000	24	10	11	11	12	9	11	12	10	10	11	10	11	47.087	429;449;472;164;168;212;115;130;162;163;171;172;184;277;155;166;185;195;84;49;100;40;131;28	1	149	0	122.55	By MS/MS	By MS/MS	By MS/MS	By MS/MS	By MS/MS	By MS/MS	By MS/MS	By MS/MS	By MS/MS	By MS/MS	By MS/MS	By MS/MS
P51149	RAB7A_HUMAN	Ras-related protein Rab-7a	OS=Homo sapiens	RAB7A	1	1	87673000	78868000	77705000	61931000	66898000	63107000	68770000	68811000	67271000	88232000	82458000	81931000	7	15	14	15	13	15	15	16	15	16	16	15	14	23.489	207;160;150;134;98;116;91	1	210	0	148.71	By MS/MS	By MS/MS	By MS/MS	By MS/MS	By MS/MS	By MS/MS	By MS/MS	By MS/MS	By MS/MS	By MS/MS	By MS/MS	By MS/MS
A0A024R4M0	A0A024R4M0_HUMAN	40S ribosomal protein S9	OS=Homo sapiens	RPS9	1	1	87595000	93820000	107470000	89140000	93849000	83985000	83334000	74147000	87627000	78263000	78101000	87596000	6	12	12	11	12	12	12	12	11	11	11	12	12	22.591	194;194;139;156;77;79	1	187	0	21.983	By MS/MS	By MS/MS	By MS/MS	By MS/MS	By MS/MS	By MS/MS	By MS/MS	By MS/MS	By MS/MS	By MS/MS	By MS/MS	By MS/MS
P14174	MIF_HUMAN	Macrophage migration inhibitory factor	OS=Homo sapiens	MIF	1	4	87213000	86234000	102130000	89951000	77436000	105030000	110130000	90478000	125640000	98992000	117060000	122660000	1	3	3	3	3	3	3	3	3	3	3	3	3	12.476	115	1	92	0	19.698	By MS/MS	By MS/MS	By MS/MS	By MS/MS	By MS/MS	By MS/MS	By MS/MS	By MS/MS	By MS/MS	By MS/MS	By MS/MS	By MS/MS
P62081	RS7_HUMAN	40S ribosomal protein S7	OS=Homo sapiens	RPS7	1	1	86959000	93692000	104290000	65811000	73419000	82910000	101270000	108770000	95999000	104790000	119630000	92517000	2	8	10	10	10	10	11	9	9	9	9	9	10	22.127	194;187	1	247	0	42.106	By MS/MS	By MS/MS	By MS/MS	By MS/MS	By MS/MS	By MS/MS	By MS/MS	By MS/MS	By MS/MS	By MS/MS	By MS/MS	By MS/MS
P25786	PSA1_HUMAN	Proteasome subunit alpha type-1	OS=Homo sapiens	PSMA1	1	1	86846000	92123000	112660000	56726000	64461000	66700000	74914000	85754000	69768000	104740000	111540000	97920000	3	11	12	12	11	10	13	11	12	12	13	13	13	29.555	263;238;164	1	172	0	43.307	By MS/MS	By MS/MS	By MS/MS	By MS/MS	By MS/MS	By MS/MS	By MS/MS	By MS/MS	By MS/MS	By MS/MS	By MS/MS	By MS/MS
Q13283	G3BP1_HUMAN	Ras GTPase-activating protein-binding protein 1	OS=Homo sapiens	G3BP1	1	1	86799000	83592000	83644000	66088000	63531000	65912000	66772000	65684000	60576000	95206000	99740000	72907000	9	16	16	16	16	14	15	17	16	15	16	16	15	52.164	466;106;117;148;153;105;37;56;59	1	314	0	118.53	By MS/MS	By MS/MS	By MS/MS	By MS/MS	By MS/MS	By MS/MS	By MS/MS	By MS/MS	By MS/MS	By MS/MS	By MS/MS	By MS/MS
P26373	RL13_HUMAN	60S ribosomal protein L13	OS=Homo sapiens	RPL13	1	4	86648000	109810000	126810000	92984000	98284000	98780000	80060000	81811000	103880000	75366000	78221000	86086000	5	8	9	9	8	6	8	7	8	8	7	9	8	24.261	211;126;63;54;78	1	133	0	41.044	By MS/MS	By MS/MS	By MS/MS	By MS/MS	By MS/MS	By MS/MS	By MS/MS	By MS/MS	By MS/MS	By MS/MS	By MS/MS	By MS/MS
P31946	1433B_HUMAN	14-3-3 protein beta/alpha	OS=Homo sapiens	YWHAB	1	3	86644000	95341000	78211000	84766000	89429000	94402000	75690000	70573000	79977000	105670000	84518000	83259000	5	10	11	12	10	10	10	11	11	11	10	11	11	28.082	246;74;100;149;81	1	141	0	171.49	By MS/MS	By MS/MS	By MS/MS	By MS/MS	By MS/MS	By MS/MS	By MS/MS	By MS/MS	By MS/MS	By MS/MS	By MS/MS	By MS/MS
Q16576	RBBP7_HUMAN	Histone-binding protein RBBP7	OS=Homo sapiens	RBBP7	1	1	86286000	85251000	93360000	99976000	92057000	98619000	76544000	76801000	75052000	84117000	82456000	85714000	5	13	15	15	14	16	16	13	14	15	16	16	16	47.82	425;416;285;175;85	1	245	0	46.972	By MS/MS	By MS/MS	By MS/MS	By MS/MS	By MS/MS	By MS/MS	By MS/MS	By MS/MS	By MS/MS	By MS/MS	By MS/MS	By MS/MS
X1WI28	X1WI28_HUMAN	60S ribosomal protein L10 (Fragment)	OS=Homo sapiens	RPL10	1	6	85880000	120820000	127250000	87465000	83208000	85162000	88298000	92045000	117410000	85832000	113380000	102200000	9	11	11	11	11	11	11	11	11	11	11	11	11	23.072	201;214;178;91;131;108;181;214;28	1	225	0	49.189	By MS/MS	By MS/MS	By MS/MS	By MS/MS	By MS/MS	By MS/MS	By MS/MS	By MS/MS	By MS/MS	By MS/MS	By MS/MS	By MS/MS
P27695	APEX1_HUMAN	DNA-(apurinic or apyrimidinic site) lyase	OS=Homo sapiens	APEX1	1	2	85397000	91340000	89665000	91390000	84325000	89560000	89739000	92281000	88738000	97154000	103090000	89533000	10	15	16	16	14	14	16	16	16	15	16	16	14	35.554	318;242;263;146;174;162;172;150;108;42	1	272	0	114.93	By MS/MS	By MS/MS	By MS/MS	By MS/MS	By MS/MS	By MS/MS	By MS/MS	By MS/MS	By MS/MS	By MS/MS	By MS/MS	By MS/MS
D6R9P3	D6R9P3_HUMAN	Heterogeneous nuclear ribonucleoprotein A/B	OS=Homo sapiens	HNRNPAB	1	1	84349000	75171000	73757000	88836000	80821000	80614000	73913000	67865000	69539000	68723000	75475000	81708000	5	9	9	9	9	9	9	9	9	9	9	9	9	30.302	280;283;327;330;332	1	147	0	89.179	By MS/MS	By MS/MS	By MS/MS	By MS/MS	By MS/MS	By MS/MS	By MS/MS	By MS/MS	By MS/MS	By MS/MS	By MS/MS	By MS/MS
P34897	GLYM_HUMAN	Serine hydroxymethyltransferase, mitochondrial	OS=Homo sapiens	SHMT2	1	3	84235000	86110000	97393000	84381000	80853000	83301000	82065000	79288000	78644000	109300000	102670000	90546000	15	18	19	17	15	15	17	15	16	18	18	17	20	55.992	504;264;234;215;237;192;160;142;147;149;159;171;52;65;86	1	268	0	116.81	By MS/MS	By MS/MS	By MS/MS	By MS/MS	By MS/MS	By MS/MS	By MS/MS	By MS/MS	By MS/MS	By MS/MS	By MS/MS	By MS/MS
P05023	AT1A1_HUMAN	Sodium/potassium-transporting ATPase subunit alpha-1	OS=Homo sapiens	ATP1A1	1	1	83513000	80274000	79422000	68936000	66961000	72470000	76196000	63827000	65604000	69229000	66047000	67172000	14	28	26	25	26	24	25	25	23	25	25	25	26	112.89	1023;983;1009;1013;1020;1226;714;1029;144;106;517;251;1035;1039	1	356	0	244.38	By MS/MS	By MS/MS	By MS/MS	By MS/MS	By MS/MS	By MS/MS	By MS/MS	By MS/MS	By MS/MS	By MS/MS	By MS/MS	By MS/MS
P52292	IMA1_HUMAN	Importin subunit alpha-1	OS=Homo sapiens	KPNA2	1	1	83484000	60660000	59199000	83892000	94436000	99679000	83417000	81248000	49360000	76190000	83261000	66560000	4	17	17	16	16	16	15	15	16	16	16	17	16	57.861	529;134;143;50	1	244	0	185.52	By MS/MS	By MS/MS	By MS/MS	By MS/MS	By MS/MS	By MS/MS	By MS/MS	By MS/MS	By MS/MS	By MS/MS	By MS/MS	By MS/MS
P61221	ABCE1_HUMAN	ATP-binding cassette sub-family E member 1	OS=Homo sapiens	ABCE1	1	1	82109000	75052000	63744000	78818000	82191000	83900000	77263000	77999000	76297000	82743000	76320000	70562000	4	21	22	19	20	21	21	21	21	20	20	21	20	67.314	599;421;210;147	1	305	0	123.66	By MS/MS	By MS/MS	By MS/MS	By MS/MS	By MS/MS	By MS/MS	By MS/MS	By MS/MS	By MS/MS	By MS/MS	By MS/MS	By MS/MS
Q9Y678	COPG1_HUMAN	Coatomer subunit gamma-1	OS=Homo sapiens	COPG1	1	1	81977000	77980000	78422000	58832000	59614000	62632000	101300000	101670000	99826000	93963000	90202000	88692000	4	30	31	30	28	29	26	29	32	33	31	30	31	97.717	874;188;49;76	1	450	0	164.07	By MS/MS	By MS/MS	By MS/MS	By MS/MS	By MS/MS	By MS/MS	By MS/MS	By MS/MS	By MS/MS	By MS/MS	By MS/MS	By MS/MS
O00410	IPO5_HUMAN	Importin-5	OS=Homo sapiens	IPO5	1	4	81787000	76816000	73888000	144320000	145690000	135440000	116880000	117060000	107320000	108060000	113140000	96852000	17	32	33	33	36	34	36	34	35	33	35	35	34	123.63	1097;1099;170;126;142;165;182;117;119;74;88;98;106;129;75;77;64	1	469	0	182.39	By MS/MS	By MS/MS	By MS/MS	By MS/MS	By MS/MS	By MS/MS	By MS/MS	By MS/MS	By MS/MS	By MS/MS	By MS/MS	By MS/MS
Q15582	BGH3_HUMAN	Transforming growth factor-beta-induced protein ig-h3	OS=Homo sapiens	TGFBI	1	1	81093000	52926000	46386000	18357000	20146000	10652000	66910000	63262000	51015000	25050000	28070000	12864000	8	24	23	24	17	16	12	23	25	22	18	22	15	74.68	683;366;219;194;128;59;78;65	1	298	0	84.138	By MS/MS	By MS/MS	By MS/MS	By MS/MS	By MS/MS	By MS/MS	By MS/MS	By MS/MS	By MS/MS	By MS/MS	By MS/MS	By MS/MS
P26640	SYVC_HUMAN	Valine--tRNA ligase	OS=Homo sapiens	VARS	1	4	80997000	84524000	79124000	84105000	86958000	84763000	90182000	90587000	88672000	82824000	79852000	77674000	7	32	32	32	35	34	34	31	31	30	30	33	33	140.47	1264;1183;366;174;174;288;95	1	412	0	118.56	By MS/MS	By MS/MS	By MS/MS	By MS/MS	By MS/MS	By MS/MS	By MS/MS	By MS/MS	By MS/MS	By MS/MS	By MS/MS	By MS/MS
Q9Y265	RUVB1_HUMAN	RuvB-like 1	OS=Homo sapiens	RUVBL1	1	1	80150000	82265000	83477000	85747000	89852000	85549000	79680000	80471000	73318000	106640000	107670000	94871000	5	19	17	19	18	17	17	18	18	18	19	19	18	50.227	456;315;267;131;222	1	279	0	142.51	By MS/MS	By MS/MS	By MS/MS	By MS/MS	By MS/MS	By MS/MS	By MS/MS	By MS/MS	By MS/MS	By MS/MS	By MS/MS	By MS/MS
P40939	ECHA_HUMAN	Trifunctional enzyme subunit alpha, mitochondrial	OS=Homo sapiens	HADHA	1	2	80060000	83828000	86163000	64036000	69385000	62043000	65728000	67284000	66895000	94190000	90486000	75361000	2	22	24	23	23	23	22	23	22	22	23	20	21	82.999	763;250	1	316	0	177.71	By MS/MS	By MS/MS	By MS/MS	By MS/MS	By MS/MS	By MS/MS	By MS/MS	By MS/MS	By MS/MS	By MS/MS	By MS/MS	By MS/MS
P13797	PLST_HUMAN	Plastin-3	OS=Homo sapiens	PLS3	1	4	79836000	71135000	71322000	32512000	29898000	33611000	12657000	10764000	11872000	42883000	43825000	42657000	6	24	24	24	19	20	21	10	13	12	22	21	24	70.81	630;617;164;190;627;246	1	253	0	94.904	By MS/MS	By MS/MS	By MS/MS	By MS/MS	By MS/MS	By MS/MS	By MS/MS	By MS/MS	By MS/MS	By MS/MS	By MS/MS	By MS/MS
Q02878	RL6_HUMAN	60S ribosomal protein L6	OS=Homo sapiens	RPL6	1	3	79607000	156430000	173350000	97091000	87013000	123000000	80311000	80810000	154760000	93413000	88694000	112210000	7	15	16	17	16	16	16	12	15	15	16	17	16	32.728	288;159;160;64;105;118;120	1	276	0	81.234	By MS/MS	By MS/MS	By MS/MS	By MS/MS	By MS/MS	By MS/MS	By MS/MS	By MS/MS	By MS/MS	By MS/MS	By MS/MS	By MS/MS
P62136	PP1A_HUMAN	Serine/threonine-protein phosphatase PP1-alpha catalytic subunit	OS=Homo sapiens	PPP1CA	1	1	79501000	72376000	67148000	87555000	84360000	89216000	74500000	76650000	71559000	77242000	75085000	77177000	2	16	15	15	16	15	16	14	16	16	15	16	16	37.512	330;253	1	233	0	108.15	By MS/MS	By MS/MS	By MS/MS	By MS/MS	By MS/MS	By MS/MS	By MS/MS	By MS/MS	By MS/MS	By MS/MS	By MS/MS	By MS/MS
P50395	GDIB_HUMAN	Rab GDP dissociation inhibitor beta	OS=Homo sapiens	GDI2	1	2	79436000	76201000	82787000	66280000	70170000	66752000	70039000	67158000	71127000	73504000	72482000	71312000	7	22	23	22	23	21	23	22	22	21	23	23	23	50.663	445;263;203;126;130;148;155	1	328	0	146.45	By MS/MS	By MS/MS	By MS/MS	By MS/MS	By MS/MS	By MS/MS	By MS/MS	By MS/MS	By MS/MS	By MS/MS	By MS/MS	By MS/MS
P60981	DEST_HUMAN	Destrin	OS=Homo sapiens	DSTN	1	3	79178000	74967000	85319000	40509000	41829000	43682000	38159000	34742000	37863000	51194000	46919000	47130000	2	12	10	11	11	12	12	10	9	9	9	10	12	18.506	165;135	1	200	0	50.638	By MS/MS	By MS/MS	By MS/MS	By MS/MS	By MS/MS	By MS/MS	By MS/MS	By MS/MS	By MS/MS	By MS/MS	By MS/MS	By MS/MS
O75643	U520_HUMAN	U5 small nuclear ribonucleoprotein 200 kDa helicase	OS=Homo sapiens	SNRNP200	1	2	78979000	76343000	73915000	85597000	90869000	83766000	74238000	68988000	72354000	90570000	83278000	77283000	2	48	42	41	47	47	45	45	43	44	47	46	47	244.5	2136;595	1	615	0	218	By MS/MS	By MS/MS	By MS/MS	By MS/MS	By MS/MS	By MS/MS	By MS/MS	By MS/MS	By MS/MS	By MS/MS	By MS/MS	By MS/MS
Q92597	NDRG1_HUMAN	Protein NDRG1	OS=Homo sapiens	NDRG1	1	1	78245000	88315000	84849000	945460	0	3103300	9589900	10410000	10349000	13125000	15697000	15159000	12	13	13	13	2	1	4	8	5	9	9	11	8	42.835	394;141;158;165;193;216;103;133;157;167;95;100	1	126	0	65.182	By MS/MS	By MS/MS	By MS/MS	By matching	By matching	By matching	By MS/MS	By MS/MS	By MS/MS	By MS/MS	By MS/MS	By MS/MS
Q13126	MTAP_HUMAN	S-methyl-5-thioadenosine phosphorylase	OS=Homo sapiens	MTAP	1	2	78197000	84997000	78353000	44827000	44564000	47625000	58230000	56308000	52760000	59717000	55112000	53321000	6	13	13	13	12	12	11	12	11	12	10	13	12	31.236	283;300;242;143;50;112	1	171	0	48.91	By MS/MS	By MS/MS	By MS/MS	By MS/MS	By MS/MS	By MS/MS	By MS/MS	By MS/MS	By MS/MS	By MS/MS	By MS/MS	By MS/MS
P62942	FKB1A_HUMAN	Peptidyl-prolyl cis-trans isomerase FKBP1A	OS=Homo sapiens	FKBP1A	1	2	77958000	85473000	79025000	45827000	42845000	42868000	49208000	49883000	55106000	49156000	69448000	49907000	8	7	7	7	6	6	7	7	7	6	6	7	7	11.951	108;103;129;92;108;37;97;116	1	146	0	42.249	By MS/MS	By MS/MS	By MS/MS	By MS/MS	By MS/MS	By MS/MS	By MS/MS	By MS/MS	By MS/MS	By MS/MS	By MS/MS	By MS/MS
P61353	RL27_HUMAN	60S ribosomal protein L27	OS=Homo sapiens	RPL27	1	2	76721000	86692000	84667000	66013000	67971000	79254000	79852000	68877000	79609000	41573000	42018000	64759000	4	6	7	7	7	7	7	6	6	7	6	7	7	15.798	136;144;80;40	1	94	0	17.4	By MS/MS	By MS/MS	By MS/MS	By MS/MS	By MS/MS	By MS/MS	By MS/MS	By MS/MS	By MS/MS	By MS/MS	By MS/MS	By MS/MS
P46783	RS10_HUMAN	40S ribosomal protein S10	OS=Homo sapiens	RPS10	1	1	76536000	68331000	64034000	58590000	61150000	58514000	62042000	66081000	55037000	61186000	64064000	58267000	4	6	7	7	6	6	6	6	8	5	7	7	6	18.898	165;172;286;176	1	113	0	61.659	By MS/MS	By MS/MS	By MS/MS	By MS/MS	By MS/MS	By MS/MS	By MS/MS	By MS/MS	By MS/MS	By MS/MS	By MS/MS	By MS/MS
P51858	HDGF_HUMAN	Hepatoma-derived growth factor	OS=Homo sapiens	HDGF	1	1	76338000	81377000	73844000	57816000	51070000	54334000	69172000	62417000	62075000	47347000	46052000	47797000	1	13	13	12	11	12	11	14	14	12	12	13	11	26.788	240	1	184	0	63.044	By MS/MS	By MS/MS	By MS/MS	By MS/MS	By MS/MS	By MS/MS	By MS/MS	By MS/MS	By MS/MS	By MS/MS	By MS/MS	By MS/MS
P14868	SYDC_HUMAN	Aspartate--tRNA ligase, cytoplasmic	OS=Homo sapiens	DARS	1	2	75955000	74380000	74400000	76399000	76030000	81113000	78142000	77077000	81469000	65981000	66298000	71107000	6	20	21	21	20	22	22	20	20	20	22	20	22	57.136	501;188;176;182;179;135	1	278	0	106.29	By MS/MS	By MS/MS	By MS/MS	By MS/MS	By MS/MS	By MS/MS	By MS/MS	By MS/MS	By MS/MS	By MS/MS	By MS/MS	By MS/MS
P33991	MCM4_HUMAN	DNA replication licensing factor MCM4	OS=Homo sapiens	MCM4	1	5	75876000	80641000	84467000	74899000	71334000	65677000	69486000	72143000	71688000	86846000	83606000	84908000	4	29	29	27	28	30	25	29	27	28	29	29	27	96.557	863;279;212;840	1	402	0	115.46	By MS/MS	By MS/MS	By MS/MS	By MS/MS	By MS/MS	By MS/MS	By MS/MS	By MS/MS	By MS/MS	By MS/MS	By MS/MS	By MS/MS
P52907	CAZA1_HUMAN	F-actin-capping protein subunit alpha-1	OS=Homo sapiens	CAPZA1	1	3	75387000	70569000	78307000	83090000	93539000	82561000	100890000	96797000	96773000	79049000	88073000	81113000	1	13	14	14	14	14	13	15	15	15	14	14	14	32.922	286	1	214	0	124.84	By MS/MS	By MS/MS	By MS/MS	By MS/MS	By MS/MS	By MS/MS	By MS/MS	By MS/MS	By MS/MS	By MS/MS	By MS/MS	By MS/MS
P00367	DHE3_HUMAN	Glutamate dehydrogenase 1, mitochondrial	OS=Homo sapiens	GLUD1	1	2	75249000	71115000	68525000	97542000	94547000	89499000	61808000	59004000	61653000	67332000	66583000	60103000	1	21	21	22	21	21	21	21	22	20	20	21	20	61.397	558	1	286	0	90.067	By MS/MS	By MS/MS	By MS/MS	By MS/MS	By MS/MS	By MS/MS	By MS/MS	By MS/MS	By MS/MS	By MS/MS	By MS/MS	By MS/MS
Q96AE4	FUBP1_HUMAN	Far upstream element-binding protein 1	OS=Homo sapiens	FUBP1	1	3	74978000	71673000	73393000	54949000	58475000	61238000	62265000	57126000	52299000	54138000	58284000	52035000	3	20	20	21	20	21	21	21	21	21	20	20	21	67.56	644;655;232	1	275	0	127.59	By MS/MS	By MS/MS	By MS/MS	By MS/MS	By MS/MS	By MS/MS	By MS/MS	By MS/MS	By MS/MS	By MS/MS	By MS/MS	By MS/MS
O00231	PSD11_HUMAN	26S proteasome non-ATPase regulatory subunit 11	OS=Homo sapiens	PSMD11	1	3	74766000	71843000	70144000	63510000	67003000	63657000	55624000	58360000	56282000	82490000	72406000	74647000	4	22	21	21	21	21	21	19	19	22	20	20	20	47.463	422;188;90;45	1	310	0	100.49	By MS/MS	By MS/MS	By MS/MS	By MS/MS	By MS/MS	By MS/MS	By MS/MS	By MS/MS	By MS/MS	By MS/MS	By MS/MS	By MS/MS
Q01469	FABP5_HUMAN	Fatty acid-binding protein, epidermal	OS=Homo sapiens	FABP5	1	3	74302000	70921000	56075000	73791000	70212000	87467000	98467000	95586000	82395000	75959000	77798000	80169000	3	10	11	11	10	11	11	11	11	10	11	11	11	15.164	135;101;101	1	209	0	125.22	By MS/MS	By MS/MS	By MS/MS	By MS/MS	By MS/MS	By MS/MS	By MS/MS	By MS/MS	By MS/MS	By MS/MS	By MS/MS	By MS/MS
O14980	XPO1_HUMAN	Exportin-1	OS=Homo sapiens	XPO1	1	1	74188000	74509000	79292000	61425000	63864000	60873000	70069000	72763000	64326000	85775000	70354000	75394000	10	25	25	23	23	23	21	21	24	22	24	25	25	123.38	1071;179;132;94;95;100;82;59;62;72	1	337	0	160.3	By MS/MS	By MS/MS	By MS/MS	By MS/MS	By MS/MS	By MS/MS	By MS/MS	By MS/MS	By MS/MS	By MS/MS	By MS/MS	By MS/MS
Q6NZI2	PTRF_HUMAN	Polymerase I and transcript release factor	OS=Homo sapiens	PTRF	1	1	73747000	71691000	73196000	102570000	100230000	115280000	83230000	77485000	80887000	59593000	56586000	54937000	1	13	14	13	13	13	14	12	13	14	14	14	14	43.476	390	1	270	0	196.77	By MS/MS	By MS/MS	By MS/MS	By MS/MS	By MS/MS	By MS/MS	By MS/MS	By MS/MS	By MS/MS	By MS/MS	By MS/MS	By MS/MS
Q9Y3F4	STRAP_HUMAN	Serine-threonine kinase receptor-associated protein	OS=Homo sapiens	STRAP	1	1	73312000	65849000	63334000	77511000	72200000	78939000	77950000	76450000	73411000	61468000	65282000	65299000	2	15	15	16	16	15	15	16	17	17	17	15	15	38.438	350;95	1	245	0	134.68	By MS/MS	By MS/MS	By MS/MS	By MS/MS	By MS/MS	By MS/MS	By MS/MS	By MS/MS	By MS/MS	By MS/MS	By MS/MS	By MS/MS
Q86VP6	CAND1_HUMAN	Cullin-associated NEDD8-dissociated protein 1	OS=Homo sapiens	CAND1	1	2	72346000	73038000	76504000	76149000	76130000	69502000	70336000	67185000	67683000	81849000	74133000	73394000	6	28	24	24	27	25	24	27	27	26	26	30	24	136.37	1230;770;442;54;1236;110	1	371	0	136.15	By MS/MS	By MS/MS	By MS/MS	By MS/MS	By MS/MS	By MS/MS	By MS/MS	By MS/MS	By MS/MS	By MS/MS	By MS/MS	By MS/MS
Q5JR08	Q5JR08_HUMAN	Rho-related GTP-binding protein RhoC (Fragment)	OS=Homo sapiens	RHOC	1	7	71924000	55239000	57107000	53052000	55730000	56549000	62230000	54281000	60843000	59126000	57949000	54784000	11	10	10	9	10	9	9	10	10	10	10	10	10	21.58	189;193;169;127;129;187;199;92;129;66;90	1	148	0	34.34	By MS/MS	By MS/MS	By MS/MS	By MS/MS	By MS/MS	By MS/MS	By MS/MS	By MS/MS	By MS/MS	By MS/MS	By MS/MS	By MS/MS
P28066	PSA5_HUMAN	Proteasome subunit alpha type-5	OS=Homo sapiens	PSMA5	1	3	71812000	69953000	61552000	61875000	63043000	57769000	65361000	71308000	59532000	99954000	83337000	81834000	1	11	11	10	11	9	9	11	10	9	11	11	11	26.411	241	1	151	0	37.691	By MS/MS	By MS/MS	By MS/MS	By MS/MS	By MS/MS	By MS/MS	By MS/MS	By MS/MS	By MS/MS	By MS/MS	By MS/MS	By MS/MS
P62750	RL23A_HUMAN	60S ribosomal protein L23a	OS=Homo sapiens	RPL23A	1	1	71727000	114890000	119970000	72003000	48277000	87048000	60145000	69690000	110910000	57663000	59121000	87173000	6	8	8	8	8	7	8	8	8	8	8	8	8	17.695	156;158;170;175;194;70	1	161	0	26.327	By MS/MS	By MS/MS	By MS/MS	By MS/MS	By MS/MS	By MS/MS	By MS/MS	By MS/MS	By MS/MS	By MS/MS	By MS/MS	By MS/MS
P61981	1433G_HUMAN	14-3-3 protein gamma	OS=Homo sapiens	YWHAG	1	2	69992000	62427000	52251000	60272000	60659000	54633000	70058000	58458000	60356000	59934000	69485000	54445000	1	11	13	12	11	10	11	12	13	11	12	13	12	28.302	247	1	145	0	79.588	By MS/MS	By MS/MS	By MS/MS	By MS/MS	By MS/MS	By MS/MS	By MS/MS	By MS/MS	By MS/MS	By MS/MS	By MS/MS	By MS/MS
P35606	COPB2_HUMAN	Coatomer subunit beta	OS=Homo sapiens	COPB2	1	2	69917000	74552000	74739000	60547000	66233000	63862000	94565000	103340000	103560000	83578000	87637000	91726000	8	29	30	31	31	29	30	30	31	27	30	29	30	102.49	906;153;77;86;89;111;118;177	1	409	0	125.29	By MS/MS	By MS/MS	By MS/MS	By MS/MS	By MS/MS	By MS/MS	By MS/MS	By MS/MS	By MS/MS	By MS/MS	By MS/MS	By MS/MS
P33993	MCM7_HUMAN	DNA replication licensing factor MCM7	OS=Homo sapiens	MCM7	1	4	69843000	65508000	68356000	66183000	68467000	61592000	60126000	58835000	62676000	70857000	60555000	68782000	2	27	27	25	26	26	24	24	23	25	25	28	24	81.307	719;183	1	378	0	137.61	By MS/MS	By MS/MS	By MS/MS	By MS/MS	By MS/MS	By MS/MS	By MS/MS	By MS/MS	By MS/MS	By MS/MS	By MS/MS	By MS/MS
P62829	RL23_HUMAN	60S ribosomal protein L23	OS=Homo sapiens	RPL23	1	1	69781000	72080000	62296000	67172000	57286000	64164000	55363000	51310000	62610000	54945000	52648000	60402000	6	8	8	8	7	7	8	8	7	6	8	7	7	14.865	140;122;81;91;114;34	1	163	0	28.647	By MS/MS	By MS/MS	By MS/MS	By MS/MS	By MS/MS	By MS/MS	By MS/MS	By MS/MS	By MS/MS	By MS/MS	By MS/MS	By MS/MS
P62424	RL7A_HUMAN	60S ribosomal protein L7a	OS=Homo sapiens	RPL7A	1	2	69737000	129580000	133240000	91813000	77352000	114080000	63811000	74332000	136420000	75590000	78273000	109090000	3	16	18	17	16	15	16	17	15	17	16	17	16	29.995	266;151;191	1	283	0	136.89	By MS/MS	By MS/MS	By MS/MS	By MS/MS	By MS/MS	By MS/MS	By MS/MS	By MS/MS	By MS/MS	By MS/MS	By MS/MS	By MS/MS
P67936	TPM4_HUMAN	Tropomyosin alpha-4 chain	OS=Homo sapiens	TPM4	1	3	69247000	65786000	65692000	132060000	112920000	112850000	72137000	86294000	99786000	74852000	67947000	84734000	3	21	22	22	21	20	21	21	21	20	22	22	23	28.521	248;102;110	1	237	0	153.2	By MS/MS	By MS/MS	By MS/MS	By MS/MS	By MS/MS	By MS/MS	By MS/MS	By MS/MS	By MS/MS	By MS/MS	By MS/MS	By MS/MS
O95573	ACSL3_HUMAN	Long-chain-fatty-acid--CoA ligase 3	OS=Homo sapiens	ACSL3	1	3	69246000	66511000	66072000	52926000	54909000	50925000	44590000	45462000	39829000	53933000	51529000	48853000	3	19	21	19	20	18	20	18	19	17	19	21	18	80.419	720;141;95	1	294	0	200.25	By MS/MS	By MS/MS	By MS/MS	By MS/MS	By MS/MS	By MS/MS	By MS/MS	By MS/MS	By MS/MS	By MS/MS	By MS/MS	By MS/MS
P05198	IF2A_HUMAN	Eukaryotic translation initiation factor 2 subunit 1	OS=Homo sapiens	EIF2S1	1	3	69151000	71752000	67304000	62556000	67787000	60881000	74213000	80159000	65075000	84565000	78563000	67825000	3	15	14	14	13	15	15	15	12	12	15	13	14	36.112	315;273;252	1	207	0	134.19	By MS/MS	By MS/MS	By MS/MS	By MS/MS	By MS/MS	By MS/MS	By MS/MS	By MS/MS	By MS/MS	By MS/MS	By MS/MS	By MS/MS
P26639	SYTC_HUMAN	Threonine--tRNA ligase, cytoplasmic	OS=Homo sapiens	TARS	1	3	69151000	72751000	75944000	64492000	65564000	66463000	68205000	67921000	61528000	77874000	81781000	75205000	10	26	26	26	24	23	25	24	26	24	26	24	26	83.434	723;129;118;131;802;50;55;56;66;766	1	350	0	143.7	By MS/MS	By MS/MS	By MS/MS	By MS/MS	By MS/MS	By MS/MS	By MS/MS	By MS/MS	By MS/MS	By MS/MS	By MS/MS	By MS/MS
A0A0C4DGS1	A0A0C4DGS1_HUMAN	Dolichyl-diphosphooligosaccharide--protein glycosyltransferase 48 kDa subunit	OS=Homo sapiens	DDOST	1	1	68482000	73826000	73917000	72761000	77291000	77686000	72740000	63717000	77287000	88493000	84884000	82171000	3	11	10	10	11	11	10	11	11	11	11	11	10	48.799	439;456;155	1	185	0	68.28	By MS/MS	By MS/MS	By MS/MS	By MS/MS	By MS/MS	By MS/MS	By MS/MS	By MS/MS	By MS/MS	By MS/MS	By MS/MS	By MS/MS
Q9Y266	NUDC_HUMAN	Nuclear migration protein nudC	OS=Homo sapiens	NUDC	1	1	67000000	59321000	53555000	70948000	67146000	63666000	74971000	67906000	63395000	56445000	54016000	54676000	3	14	13	13	13	14	15	15	12	13	14	13	14	38.242	331;186;133	1	206	0	43.11	By MS/MS	By MS/MS	By MS/MS	By MS/MS	By MS/MS	By MS/MS	By MS/MS	By MS/MS	By MS/MS	By MS/MS	By MS/MS	By MS/MS
P37268	FDFT_HUMAN	Squalene synthase	OS=Homo sapiens	FDFT1	1	1	66818000	72003000	72198000	38940000	41463000	38951000	43844000	42366000	41632000	47760000	48946000	57822000	7	13	13	14	10	11	11	12	12	13	11	13	14	48.115	417;410;150;113;45;51;67	1	155	0	87.146	By MS/MS	By MS/MS	By MS/MS	By MS/MS	By MS/MS	By MS/MS	By MS/MS	By MS/MS	By MS/MS	By MS/MS	By MS/MS	By MS/MS
P14324	FPPS_HUMAN	Farnesyl pyrophosphate synthase	OS=Homo sapiens	FDPS	1	4	66321000	79038000	76537000	69003000	74209000	77732000	77837000	79755000	83982000	61989000	60547000	65762000	5	11	10	9	10	10	10	12	11	11	11	11	10	48.275	419;274;174;248;80	1	223	0	67.458	By MS/MS	By MS/MS	By MS/MS	By MS/MS	By MS/MS	By MS/MS	By MS/MS	By MS/MS	By MS/MS	By MS/MS	By MS/MS	By MS/MS
Q9NR30	DDX21_HUMAN	Nucleolar RNA helicase 2	OS=Homo sapiens	DDX21	1	5	66000000	88495000	89304000	86793000	63521000	108890000	70321000	96951000	86494000	30915000	30182000	82679000	1	24	27	27	25	24	25	23	25	23	18	18	27	87.343	783	1	344	0	154.03	By MS/MS	By MS/MS	By MS/MS	By MS/MS	By MS/MS	By MS/MS	By MS/MS	By MS/MS	By MS/MS	By MS/MS	By MS/MS	By MS/MS
P04181	OAT_HUMAN	Ornithine aminotransferase, mitochondrial	OS=Homo sapiens	OAT	1	1	65823000	72013000	78523000	87064000	76357000	88430000	76443000	77557000	75704000	133730000	131210000	126080000	1	15	14	15	15	15	14	14	14	14	15	15	15	48.534	439	1	208	0	73.392	By MS/MS	By MS/MS	By MS/MS	By MS/MS	By MS/MS	By MS/MS	By MS/MS	By MS/MS	By MS/MS	By MS/MS	By MS/MS	By MS/MS
O43852	CALU_HUMAN	Calumenin	OS=Homo sapiens	CALU	1	2	65349000	61995000	59439000	107480000	94227000	110500000	103370000	102240000	114170000	83886000	83960000	111140000	2	13	14	14	15	14	15	17	15	14	15	15	15	37.106	315;147	1	240	0	118.15	By MS/MS	By MS/MS	By MS/MS	By MS/MS	By MS/MS	By MS/MS	By MS/MS	By MS/MS	By MS/MS	By MS/MS	By MS/MS	By MS/MS
Q92973	TNPO1_HUMAN	Transportin-1	OS=Homo sapiens	TNPO1	1	2	64920000	60514000	57858000	64014000	61876000	62414000	58929000	63937000	58386000	68098000	62363000	59489000	5	17	17	17	17	17	16	17	17	16	16	17	17	102.35	898;136;193;85;109	1	232	0	108.43	By MS/MS	By MS/MS	By MS/MS	By MS/MS	By MS/MS	By MS/MS	By MS/MS	By MS/MS	By MS/MS	By MS/MS	By MS/MS	By MS/MS
Q92945	FUBP2_HUMAN	Far upstream element-binding protein 2	OS=Homo sapiens	KHSRP	1	4	64798000	61523000	50135000	91652000	88727000	95588000	105860000	99854000	91980000	78602000	75262000	78997000	10	23	23	22	24	24	24	24	25	24	23	23	22	73.114	711;711;279;169;116;176;269;114;79;143	1	351	0	113.4	By MS/MS	By MS/MS	By MS/MS	By MS/MS	By MS/MS	By MS/MS	By MS/MS	By MS/MS	By MS/MS	By MS/MS	By MS/MS	By MS/MS
P54136	SYRC_HUMAN	Arginine--tRNA ligase, cytoplasmic	OS=Homo sapiens	RARS	1	2	64470000	71907000	65359000	62461000	60544000	64783000	62473000	62585000	61863000	62661000	64004000	64530000	3	22	23	24	21	22	22	24	23	24	22	19	24	75.378	660;129;113	1	317	0	157.22	By MS/MS	By MS/MS	By MS/MS	By MS/MS	By MS/MS	By MS/MS	By MS/MS	By MS/MS	By MS/MS	By MS/MS	By MS/MS	By MS/MS
E9PKG1	E9PKG1_HUMAN	Protein arginine N-methyltransferase 1	OS=Homo sapiens	PRMT1	1	1	64292000	66044000	69998000	90525000	93243000	92540000	86408000	85204000	79860000	82947000	88048000	85246000	10	20	19	19	21	20	20	20	19	19	19	20	20	37.709	325;361;371;205;207;238;160;110;394;63	1	296	0	98.035	By MS/MS	By MS/MS	By MS/MS	By MS/MS	By MS/MS	By MS/MS	By MS/MS	By MS/MS	By MS/MS	By MS/MS	By MS/MS	By MS/MS
P00505	AATM_HUMAN	Aspartate aminotransferase, mitochondrial	OS=Homo sapiens	GOT2	1	3	64160000	64662000	70312000	66498000	63097000	69077000	50685000	48792000	53039000	90489000	83104000	72341000	1	14	14	13	15	13	15	13	13	14	11	13	14	47.517	430	1	197	0	57.132	By MS/MS	By MS/MS	By MS/MS	By MS/MS	By MS/MS	By MS/MS	By MS/MS	By MS/MS	By MS/MS	By MS/MS	By MS/MS	By MS/MS
Q13347	EIF3I_HUMAN	Eukaryotic translation initiation factor 3 subunit I	OS=Homo sapiens	EIF3I	1	1	64134000	57762000	59097000	68225000	68118000	67837000	73577000	68858000	68189000	71314000	75102000	61230000	2	20	20	20	20	19	19	20	19	20	20	19	20	36.501	325;125	1	292	0	86.571	By MS/MS	By MS/MS	By MS/MS	By MS/MS	By MS/MS	By MS/MS	By MS/MS	By MS/MS	By MS/MS	By MS/MS	By MS/MS	By MS/MS
A0A0A0MS51	A0A0A0MS51_HUMAN	Gelsolin	OS=Homo sapiens	GSN	1	1	64018000	74837000	73202000	53799000	53366000	46420000	41881000	41803000	73717000	61794000	59779000	60066000	9	22	22	23	20	22	16	23	21	24	22	23	24	82.525	748;767;782;781;228;232;548;716;722	1	345	0	197.47	By MS/MS	By MS/MS	By MS/MS	By MS/MS	By MS/MS	By MS/MS	By MS/MS	By MS/MS	By MS/MS	By MS/MS	By MS/MS	By MS/MS
P49915	GUAA_HUMAN	GMP synthase [glutamine-hydrolyzing]	OS=Homo sapiens	GMPS	1	1	63851000	59303000	61585000	54720000	45724000	49645000	62755000	54489000	53076000	68642000	68075000	59393000	1	23	24	23	23	21	24	23	25	25	24	25	26	76.715	693	1	359	0	124.09	By MS/MS	By MS/MS	By MS/MS	By MS/MS	By MS/MS	By MS/MS	By MS/MS	By MS/MS	By MS/MS	By MS/MS	By MS/MS	By MS/MS
Q07955	SRSF1_HUMAN	Serine/arginine-rich splicing factor 1	OS=Homo sapiens	SRSF1	1	2	63712000	62312000	53700000	76972000	69422000	73477000	73490000	66104000	63772000	53119000	58770000	59445000	5	11	11	12	12	12	11	11	11	12	12	12	12	27.744	248;253;143;65;73	1	175	0	32.128	By MS/MS	By MS/MS	By MS/MS	By MS/MS	By MS/MS	By MS/MS	By MS/MS	By MS/MS	By MS/MS	By MS/MS	By MS/MS	By MS/MS
O95373	IPO7_HUMAN	Importin-7	OS=Homo sapiens	IPO7	1	1	63165000	60345000	54101000	31703000	33885000	33787000	64606000	66124000	57655000	72526000	73733000	69145000	2	16	14	16	14	15	14	16	17	16	17	16	17	119.52	1038;131	1	243	0	102.04	By MS/MS	By MS/MS	By MS/MS	By MS/MS	By MS/MS	By MS/MS	By MS/MS	By MS/MS	By MS/MS	By MS/MS	By MS/MS	By MS/MS
P48681	NEST_HUMAN	Nestin	OS=Homo sapiens	NES	1	2	63026000	66774000	67874000	49973000	47084000	53546000	75105000	74032000	75235000	53045000	56663000	65149000	1	39	34	35	37	33	35	34	40	39	32	38	36	177.44	1621	1	480	0	198.23	By MS/MS	By MS/MS	By MS/MS	By MS/MS	By MS/MS	By MS/MS	By MS/MS	By MS/MS	By MS/MS	By MS/MS	By MS/MS	By MS/MS
Q8WUM4	PDC6I_HUMAN	Programmed cell death 6-interacting protein	OS=Homo sapiens	PDCD6IP	1	1	63020000	61087000	56299000	49069000	41326000	50822000	51345000	48070000	52184000	44914000	53104000	60910000	5	26	26	25	25	24	26	26	28	24	23	24	25	96.022	868;153;72;78;95	1	324	0	180.31	By MS/MS	By MS/MS	By MS/MS	By MS/MS	By MS/MS	By MS/MS	By MS/MS	By MS/MS	By MS/MS	By MS/MS	By MS/MS	By MS/MS
Q9UHD8	SEPT9_HUMAN	Septin-9	OS=Homo sapiens	SEPT9	1	2	62436000	62762000	62774000	41667000	42836000	44294000	41784000	39362000	45328000	52158000	51007000	59082000	21	21	22	23	21	20	22	19	19	19	20	23	21	65.401	586;195;209;151;152;157;165;125;134;144;151;159;135;189;104;108;116;127;35;57;90	1	292	0	120.86	By MS/MS	By MS/MS	By MS/MS	By MS/MS	By MS/MS	By MS/MS	By MS/MS	By MS/MS	By MS/MS	By MS/MS	By MS/MS	By MS/MS
P52209	6PGD_HUMAN	6-phosphogluconate dehydrogenase, decarboxylating	OS=Homo sapiens	PGD	1	3	62026000	67800000	66368000	80008000	95111000	93515000	95713000	100350000	96372000	77874000	75564000	80946000	5	16	15	16	16	15	16	15	16	16	15	16	16	53.139	483;205;256;160;224	1	248	0	74.725	By MS/MS	By MS/MS	By MS/MS	By MS/MS	By MS/MS	By MS/MS	By MS/MS	By MS/MS	By MS/MS	By MS/MS	By MS/MS	By MS/MS
Q9ULV4	COR1C_HUMAN	Coronin-1C	OS=Homo sapiens	CORO1C	1	1	61823000	56591000	53124000	79355000	80153000	78296000	72179000	67097000	72366000	55280000	60834000	55755000	10	10	11	11	11	11	10	10	10	10	10	11	10	53.248	474;369;151;159;162;163;165;169;181;125	1	135	0	73.612	By MS/MS	By MS/MS	By MS/MS	By MS/MS	By MS/MS	By MS/MS	By MS/MS	By MS/MS	By MS/MS	By MS/MS	By MS/MS	By MS/MS
O75367	H2AY_HUMAN	Core histone macro-H2A.1	OS=Homo sapiens	H2AFY	1	4	61550000	77240000	83196000	43429000	42447000	51819000	31671000	35344000	52051000	44265000	42446000	62938000	5	12	12	12	12	12	10	12	11	11	13	13	11	39.617	372;200;165;372;243	1	164	0	72.781	By MS/MS	By MS/MS	By MS/MS	By MS/MS	By MS/MS	By MS/MS	By MS/MS	By MS/MS	By MS/MS	By MS/MS	By MS/MS	By MS/MS
P11413	G6PD_HUMAN	Glucose-6-phosphate 1-dehydrogenase	OS=Homo sapiens	G6PD	1	4	61513000	76277000	77224000	68686000	74881000	73153000	50088000	52450000	63217000	57427000	56812000	69899000	4	22	24	20	23	23	24	22	24	21	23	20	22	59.256	515;339;320;256	1	303	0	144.38	By MS/MS	By MS/MS	By MS/MS	By MS/MS	By MS/MS	By MS/MS	By MS/MS	By MS/MS	By MS/MS	By MS/MS	By MS/MS	By MS/MS
P06744	G6PI_HUMAN	Glucose-6-phosphate isomerase	OS=Homo sapiens	GPI	1	4	61371000	61182000	60233000	83741000	86201000	91847000	106490000	106780000	118560000	76537000	79256000	77197000	15	20	19	19	19	19	20	19	19	19	19	19	19	63.146	558;573;474;268;279;283;167;159;146;163;209;133;162;110;739	1	359	0	133.79	By MS/MS	By MS/MS	By MS/MS	By MS/MS	By MS/MS	By MS/MS	By MS/MS	By MS/MS	By MS/MS	By MS/MS	By MS/MS	By MS/MS
P17655	CAN2_HUMAN	Calpain-2 catalytic subunit	OS=Homo sapiens	CAPN2	1	6	60837000	63512000	61450000	83478000	90687000	69335000	78995000	76754000	76553000	77859000	83768000	61091000	1	22	22	22	24	20	23	23	22	23	23	21	22	79.994	700	1	332	0	139.53	By MS/MS	By MS/MS	By MS/MS	By MS/MS	By MS/MS	By MS/MS	By MS/MS	By MS/MS	By MS/MS	By MS/MS	By MS/MS	By MS/MS
P35221	CTNA1_HUMAN	Catenin alpha-1	OS=Homo sapiens	CTNNA1	1	1	60635000	57282000	52338000	49768000	51821000	49142000	28057000	28024000	26364000	63395000	56798000	47193000	22	26	28	25	23	24	23	16	19	18	26	26	26	100.07	906;841;215;156;123;139;161;101;118;569;94;128;129;110;119;136;476;37;55;92;105;895	1	293	0	178.28	By MS/MS	By MS/MS	By MS/MS	By MS/MS	By MS/MS	By MS/MS	By MS/MS	By MS/MS	By MS/MS	By MS/MS	By MS/MS	By MS/MS
Q16778	H2B2E_HUMAN	Histone H2B type 2-E	OS=Homo sapiens	HIST2H2BE	1	3	60352000	113980000	98536000	101240000	77981000	131780000	89915000	85923000	116910000	52481000	62242000	79958000	7	6	6	6	6	6	6	6	6	6	6	6	6	13.92	126;126;126;126;126;164;193	1	36	0	3.6445	By MS/MS	By MS/MS	By MS/MS	By MS/MS	By MS/MS	By MS/MS	By MS/MS	By MS/MS	By MS/MS	By MS/MS	By MS/MS	By MS/MS
A0A087X054	A0A087X054_HUMAN	Hypoxia up-regulated protein 1	OS=Homo sapiens	HYOU1	1	1	59947000	59602000	56694000	82526000	85117000	78987000	58895000	57759000	58514000	75508000	70579000	68376000	13	26	25	25	28	27	25	22	23	23	25	24	24	104.78	937;999;656;677;678;224;211;147;149;154;92;103;2789	1	389	0	193.06	By MS/MS	By MS/MS	By MS/MS	By MS/MS	By MS/MS	By MS/MS	By MS/MS	By MS/MS	By MS/MS	By MS/MS	By MS/MS	By MS/MS
P42771	CDN2A_HUMAN	Cyclin-dependent kinase inhibitor 2A	OS=Homo sapiens	CDKN2A	1	2	59838000	52254000	55947000	87275000	75359000	80214000	55563000	56795000	45961000	59717000	67687000	56500000	6	6	6	6	6	6	6	6	6	6	6	6	6	16.532	156;138;104;121;138;116	1	122	0	21.325	By MS/MS	By MS/MS	By MS/MS	By MS/MS	By MS/MS	By MS/MS	By MS/MS	By MS/MS	By MS/MS	By MS/MS	By MS/MS	By MS/MS
P20042	IF2B_HUMAN	Eukaryotic translation initiation factor 2 subunit 2	OS=Homo sapiens	EIF2S2	1	2	59567000	57567000	52830000	46865000	43921000	48912000	53086000	45316000	46057000	40530000	40009000	48979000	1	12	12	16	16	16	11	14	14	15	14	13	13	38.388	333	1	180	0	90.243	By MS/MS	By MS/MS	By MS/MS	By MS/MS	By MS/MS	By MS/MS	By MS/MS	By MS/MS	By MS/MS	By MS/MS	By MS/MS	By MS/MS
P16152	CBR1_HUMAN	Carbonyl reductase [NADPH] 1	OS=Homo sapiens	CBR1	1	3	59466000	63172000	69814000	41213000	39758000	43670000	48223000	48308000	56870000	55648000	54064000	57269000	3	11	11	11	10	11	11	10	11	11	11	11	11	30.375	277;178;222	1	142	0	91.332	By MS/MS	By MS/MS	By MS/MS	By MS/MS	By MS/MS	By MS/MS	By MS/MS	By MS/MS	By MS/MS	By MS/MS	By MS/MS	By MS/MS
P61254	RL26_HUMAN	60S ribosomal protein L26	OS=Homo sapiens	RPL26	1	1	59299000	61488000	54310000	57642000	57389000	63745000	51534000	52502000	66503000	40746000	50730000	52836000	11	6	9	9	8	7	7	8	9	8	6	8	8	17.258	145;107;107;110;135;128;145;97;63;63;39	1	149	0	15.591	By MS/MS	By MS/MS	By MS/MS	By MS/MS	By MS/MS	By MS/MS	By MS/MS	By MS/MS	By MS/MS	By MS/MS	By MS/MS	By MS/MS
P20290	BTF3_HUMAN	Transcription factor BTF3	OS=Homo sapiens	BTF3	1	1	59228000	55991000	55279000	55727000	61928000	50322000	65852000	63088000	54804000	62195000	61884000	53136000	1	7	7	7	7	7	7	7	7	7	7	7	7	22.168	206	1	154	0	73.25	By MS/MS	By MS/MS	By MS/MS	By MS/MS	By MS/MS	By MS/MS	By MS/MS	By MS/MS	By MS/MS	By MS/MS	By MS/MS	By MS/MS
P43490	NAMPT_HUMAN	Nicotinamide phosphoribosyltransferase	OS=Homo sapiens	NAMPT	1	1	58521000	58209000	57486000	50394000	50855000	50249000	48709000	50121000	47786000	72526000	77352000	73003000	3	18	19	18	17	17	16	18	18	17	18	16	19	55.52	491;368;88	1	251	0	108.73	By MS/MS	By MS/MS	By MS/MS	By MS/MS	By MS/MS	By MS/MS	By MS/MS	By MS/MS	By MS/MS	By MS/MS	By MS/MS	By MS/MS
Q92499	DDX1_HUMAN	ATP-dependent RNA helicase DDX1	OS=Homo sapiens	DDX1	1	2	58476000	55610000	55848000	59942000	60847000	63478000	56473000	56963000	56257000	47010000	45917000	51398000	3	20	20	20	19	18	19	20	20	19	20	19	18	82.431	740;659;659	1	274	0	91.014	By MS/MS	By MS/MS	By MS/MS	By MS/MS	By MS/MS	By MS/MS	By MS/MS	By MS/MS	By MS/MS	By MS/MS	By MS/MS	By MS/MS
P60900	PSA6_HUMAN	Proteasome subunit alpha type-6	OS=Homo sapiens	PSMA6	1	1	58470000	57752000	56680000	47788000	47348000	50430000	45959000	46499000	43841000	52736000	53258000	57191000	8	11	9	10	10	10	9	10	9	9	10	10	10	27.399	246;252;203;148;107;85;41;67	1	129	0	66.497	By MS/MS	By MS/MS	By MS/MS	By MS/MS	By MS/MS	By MS/MS	By MS/MS	By MS/MS	By MS/MS	By MS/MS	By MS/MS	By MS/MS
Q15029	U5S1_HUMAN	116 kDa U5 small nuclear ribonucleoprotein component	OS=Homo sapiens	EFTUD2	1	1	58388000	52541000	50886000	63888000	71520000	64867000	60166000	61694000	56014000	68798000	64077000	58504000	5	24	25	25	25	23	27	26	24	22	25	26	26	109.43	972;223;134;106;148	1	333	0	127.92	By MS/MS	By MS/MS	By MS/MS	By MS/MS	By MS/MS	By MS/MS	By MS/MS	By MS/MS	By MS/MS	By MS/MS	By MS/MS	By MS/MS
P31930	QCR1_HUMAN	Cytochrome b-c1 complex subunit 1, mitochondrial	OS=Homo sapiens	UQCRC1	1	3	58316000	54233000	53739000	46338000	47016000	50519000	49752000	47791000	47626000	65436000	57091000	57068000	1	13	13	13	12	12	11	14	11	11	14	13	15	52.645	480	1	197	0	72.526	By MS/MS	By MS/MS	By MS/MS	By MS/MS	By MS/MS	By MS/MS	By MS/MS	By MS/MS	By MS/MS	By MS/MS	By MS/MS	By MS/MS
Q99829	CPNE1_HUMAN	Copine-1	OS=Homo sapiens	CPNE1	1	1	58252000	59031000	53182000	39836000	40895000	39074000	45585000	43536000	47883000	53631000	51710000	52326000	19	12	11	13	12	11	11	11	9	11	13	12	12	59.058	537;481;533;542;427;174;202;209;231;304;152;386;136;213;305;138;138;67;208	1	152	0	60.142	By MS/MS	By MS/MS	By MS/MS	By MS/MS	By MS/MS	By MS/MS	By MS/MS	By MS/MS	By MS/MS	By MS/MS	By MS/MS	By MS/MS
O60664	PLIN3_HUMAN	Perilipin-3	OS=Homo sapiens	PLIN3	1	3	58082000	56087000	58276000	61908000	62223000	60736000	108150000	114770000	120350000	100070000	103270000	103870000	5	14	15	17	16	17	16	18	18	18	18	17	18	47.074	434;292;173;168;35	1	284	0	143.78	By MS/MS	By MS/MS	By MS/MS	By MS/MS	By MS/MS	By MS/MS	By MS/MS	By MS/MS	By MS/MS	By MS/MS	By MS/MS	By MS/MS
P09874	PARP1_HUMAN	Poly [ADP-ribose] polymerase 1	OS=Homo sapiens	PARP1	1	4	57925000	65314000	71661000	92413000	93884000	95997000	98006000	96485000	94648000	69755000	70163000	70603000	3	33	34	35	35	35	33	36	37	34	35	36	35	113.08	1014;108;155	1	498	0	132.97	By MS/MS	By MS/MS	By MS/MS	By MS/MS	By MS/MS	By MS/MS	By MS/MS	By MS/MS	By MS/MS	By MS/MS	By MS/MS	By MS/MS
P62495	ERF1_HUMAN	Eukaryotic peptide chain release factor subunit 1	OS=Homo sapiens	ETF1	1	3	57605000	53759000	52509000	62233000	66946000	62887000	53933000	62530000	51178000	60131000	65413000	55639000	5	16	17	19	18	16	17	16	19	17	18	17	18	49.03	437;423;208;120;95	1	241	0	61.381	By MS/MS	By MS/MS	By MS/MS	By MS/MS	By MS/MS	By MS/MS	By MS/MS	By MS/MS	By MS/MS	By MS/MS	By MS/MS	By MS/MS
O43399	TPD54_HUMAN	Tumor protein D54	OS=Homo sapiens	TPD52L2	1	2	57370000	48898000	51216000	39016000	40379000	40615000	57690000	57794000	58058000	41984000	48378000	48699000	3	12	11	11	12	11	10	12	12	12	11	12	11	22.237	206;222;152	1	191	0	94.379	By MS/MS	By MS/MS	By MS/MS	By MS/MS	By MS/MS	By MS/MS	By MS/MS	By MS/MS	By MS/MS	By MS/MS	By MS/MS	By MS/MS
P41252	SYIC_HUMAN	Isoleucine--tRNA ligase, cytoplasmic	OS=Homo sapiens	IARS	1	2	56891000	63664000	66388000	59432000	62733000	63234000	57489000	58894000	59940000	65272000	60508000	66278000	5	31	30	32	31	28	33	28	27	30	31	24	30	144.5	1262;1152;1242;330;174	1	364	0	152.67	By MS/MS	By MS/MS	By MS/MS	By MS/MS	By MS/MS	By MS/MS	By MS/MS	By MS/MS	By MS/MS	By MS/MS	By MS/MS	By MS/MS
P78417	GSTO1_HUMAN	Glutathione S-transferase omega-1	OS=Homo sapiens	GSTO1	1	2	56743000	53396000	52748000	59481000	60302000	66141000	63626000	68347000	78659000	64826000	65950000	75957000	3	14	13	13	14	13	15	11	11	11	13	13	13	27.566	241;200;180	1	187	0	44.703	By MS/MS	By MS/MS	By MS/MS	By MS/MS	By MS/MS	By MS/MS	By MS/MS	By MS/MS	By MS/MS	By MS/MS	By MS/MS	By MS/MS
Q99460	PSMD1_HUMAN	26S proteasome non-ATPase regulatory subunit 1	OS=Homo sapiens	PSMD1	1	2	56693000	51681000	51276000	55129000	55642000	53594000	53676000	53121000	45801000	56421000	58397000	51458000	6	22	22	22	22	22	22	24	23	24	23	23	20	105.84	953;953;203;192;164;48	1	333	0	97.88	By MS/MS	By MS/MS	By MS/MS	By MS/MS	By MS/MS	By MS/MS	By MS/MS	By MS/MS	By MS/MS	By MS/MS	By MS/MS	By MS/MS
Q96FQ6	S10AG_HUMAN	Protein S100-A16	OS=Homo sapiens	S100A16	1	1	56368000	49948000	47544000	22276000	22017000	18367000	40245000	43412000	42811000	42463000	45485000	41512000	1	6	6	7	5	6	5	7	7	7	6	6	6	11.801	103	1	101	0	38.634	By MS/MS	By MS/MS	By MS/MS	By MS/MS	By MS/MS	By MS/MS	By MS/MS	By MS/MS	By MS/MS	By MS/MS	By MS/MS	By MS/MS
O43175	SERA_HUMAN	D-3-phosphoglycerate dehydrogenase	OS=Homo sapiens	PHGDH	1	4	56316000	77747000	76746000	64205000	65051000	68204000	82110000	80984000	87091000	73068000	67894000	78875000	2	16	16	15	16	16	18	16	16	16	17	17	17	56.65	533;499	1	235	0	87.586	By MS/MS	By MS/MS	By MS/MS	By MS/MS	By MS/MS	By MS/MS	By MS/MS	By MS/MS	By MS/MS	By MS/MS	By MS/MS	By MS/MS
P68366	TBA4A_HUMAN	Tubulin alpha-4A chain	OS=Homo sapiens	TUBA4A	1	1	56217000	43717000	41924000	19944000	20094000	19745000	25130000	25788000	28052000	43245000	37523000	36770000	9	26	26	26	25	25	25	27	26	27	27	27	28	49.924	448;198;153;180;156;120;446;47;241	1	59	0	23.287	By MS/MS	By MS/MS	By MS/MS	By MS/MS	By MS/MS	By MS/MS	By MS/MS	By MS/MS	By MS/MS	By MS/MS	By MS/MS	By MS/MS
Q9H0U4	RAB1B_HUMAN	Ras-related protein Rab-1B	OS=Homo sapiens	RAB1B	1	1	55872000	52108000	57198000	69545000	71163000	66797000	53056000	57887000	55917000	57740000	53879000	57935000	4	8	8	7	8	8	8	8	8	8	8	8	8	22.171	201;169;162;201	1	168	0	82.619	By MS/MS	By MS/MS	By MS/MS	By MS/MS	By MS/MS	By MS/MS	By MS/MS	By MS/MS	By MS/MS	By MS/MS	By MS/MS	By MS/MS
Q9HCY8	S10AE_HUMAN	Protein S100-A14	OS=Homo sapiens	S100A14	1	1	55602000	43228000	50670000	0	0	0	0	0	0	28128000	27907000	21521000	1	8	8	9	0	1	1	0	1	0	8	8	7	11.662	104	1	56	0	116.9	By MS/MS	By MS/MS	By MS/MS	By matching	By matching	By matching	By matching	By matching	By matching	By MS/MS	By MS/MS	By MS/MS
P20700	LMNB1_HUMAN	Lamin-B1	OS=Homo sapiens	LMNB1	1	2	55559000	63462000	64347000	74542000	73108000	72697000	66530000	66639000	71786000	64244000	65844000	61132000	4	24	25	30	28	29	26	28	28	30	24	29	27	66.408	586;387;329;166	1	371	0	236.47	By MS/MS	By MS/MS	By MS/MS	By MS/MS	By MS/MS	By MS/MS	By MS/MS	By MS/MS	By MS/MS	By MS/MS	By MS/MS	By MS/MS
B4DJV2	B4DJV2_HUMAN	Citrate synthase	OS=Homo sapiens	CS	1	1	55552000	46607000	46637000	50685000	50806000	52760000	50702000	54396000	53816000	56472000	53572000	54581000	20	11	13	11	11	11	12	12	13	12	12	12	12	50.431	453;466;400;123;140;144;141;146;157;190;118;120;149;178;66;81;114;132;75;142	1	157	0	43.777	By MS/MS	By MS/MS	By MS/MS	By MS/MS	By MS/MS	By MS/MS	By MS/MS	By MS/MS	By MS/MS	By MS/MS	By MS/MS	By MS/MS
P07954	FUMH_HUMAN	Fumarate hydratase, mitochondrial	OS=Homo sapiens	FH	1	3	55308000	56339000	60397000	60366000	58761000	56385000	64231000	70425000	59270000	70906000	73040000	58811000	1	9	10	13	12	12	11	11	11	12	13	13	12	54.636	510	1	161	0	102.61	By MS/MS	By MS/MS	By MS/MS	By MS/MS	By MS/MS	By MS/MS	By MS/MS	By MS/MS	By MS/MS	By MS/MS	By MS/MS	By MS/MS
P84090	ERH_HUMAN	Enhancer of rudimentary homolog	OS=Homo sapiens	ERH	1	1	55277000	50182000	42378000	61713000	55391000	68133000	71531000	70665000	62538000	53096000	52218000	49163000	2	4	5	5	5	4	4	5	4	5	4	5	4	12.259	104;71	1	76	0	82.635	By MS/MS	By MS/MS	By MS/MS	By MS/MS	By MS/MS	By MS/MS	By MS/MS	By MS/MS	By MS/MS	By MS/MS	By MS/MS	By MS/MS
Q6P2Q9	PRP8_HUMAN	Pre-mRNA-processing-splicing factor 8	OS=Homo sapiens	PRPF8	1	2	55180000	52673000	54789000	64322000	59718000	60166000	52861000	50541000	53648000	53895000	49030000	54846000	3	40	41	44	41	39	41	41	43	40	42	39	43	273.6	2335;1013;250	1	502	0	150.62	By MS/MS	By MS/MS	By MS/MS	By MS/MS	By MS/MS	By MS/MS	By MS/MS	By MS/MS	By MS/MS	By MS/MS	By MS/MS	By MS/MS
Q13451	FKBP5_HUMAN	Peptidyl-prolyl cis-trans isomerase FKBP5	OS=Homo sapiens	FKBP5	1	2	54990000	61071000	60986000	51346000	48880000	48761000	40174000	41404000	51411000	53367000	54536000	53282000	1	21	21	23	21	22	21	19	20	20	23	23	23	51.212	457	1	329	0	193.64	By MS/MS	By MS/MS	By MS/MS	By MS/MS	By MS/MS	By MS/MS	By MS/MS	By MS/MS	By MS/MS	By MS/MS	By MS/MS	By MS/MS
Q02543	RL18A_HUMAN	60S ribosomal protein L18a	OS=Homo sapiens	RPL18A	1	2	54927000	75175000	69542000	61107000	62469000	66682000	60790000	63096000	85518000	53050000	53298000	61121000	5	8	8	8	8	8	8	8	8	8	8	8	8	20.762	176;141;147;154;137	1	118	0	17.617	By MS/MS	By MS/MS	By MS/MS	By MS/MS	By MS/MS	By MS/MS	By MS/MS	By MS/MS	By MS/MS	By MS/MS	By MS/MS	By MS/MS
Q9H4M9	EHD1_HUMAN	EH domain-containing protein 1	OS=Homo sapiens	EHD1	1	2	54870000	54326000	47286000	55714000	58787000	58939000	33752000	34464000	32526000	40903000	47028000	33101000	9	21	19	19	22	20	20	18	18	18	18	18	19	60.626	534;548;374;306;535;546;145;148;162	1	272	0	82.163	By MS/MS	By MS/MS	By MS/MS	By MS/MS	By MS/MS	By MS/MS	By MS/MS	By MS/MS	By MS/MS	By MS/MS	By MS/MS	By MS/MS
Q16531	DDB1_HUMAN	DNA damage-binding protein 1	OS=Homo sapiens	DDB1	1	1	54809000	49971000	53034000	46962000	53300000	51754000	50534000	49524000	48679000	56059000	55631000	56110000	7	30	26	27	28	27	28	25	29	28	23	28	29	126.97	1140;1092;139;146;165;109;162	1	349	0	86.984	By MS/MS	By MS/MS	By MS/MS	By MS/MS	By MS/MS	By MS/MS	By MS/MS	By MS/MS	By MS/MS	By MS/MS	By MS/MS	By MS/MS
P13489	RINI_HUMAN	Ribonuclease inhibitor	OS=Homo sapiens	RNH1	1	2	54688000	49098000	48098000	37563000	39572000	36336000	57091000	53404000	56215000	56923000	53449000	50708000	10	16	16	16	13	13	15	15	16	16	16	16	16	49.973	461;285;189;194;199;168;181;77;35;40	1	218	0	142.98	By MS/MS	By MS/MS	By MS/MS	By MS/MS	By MS/MS	By MS/MS	By MS/MS	By MS/MS	By MS/MS	By MS/MS	By MS/MS	By MS/MS
O75533	SF3B1_HUMAN	Splicing factor 3B subunit 1	OS=Homo sapiens	SF3B1	1	3	54539000	58400000	55857000	54732000	57266000	57855000	58110000	59785000	57705000	60452000	59099000	57743000	4	29	28	28	28	26	28	27	29	28	28	29	29	145.83	1304;241;154;37	1	373	0	158.36	By MS/MS	By MS/MS	By MS/MS	By MS/MS	By MS/MS	By MS/MS	By MS/MS	By MS/MS	By MS/MS	By MS/MS	By MS/MS	By MS/MS
Q08945	SSRP1_HUMAN	FACT complex subunit SSRP1	OS=Homo sapiens	SSRP1	1	1	54373000	55715000	57095000	61188000	57019000	61478000	57756000	50017000	52347000	53592000	50752000	59683000	3	16	17	16	17	17	17	16	17	16	17	17	17	81.074	709;173;225	1	246	0	77.744	By MS/MS	By MS/MS	By MS/MS	By MS/MS	By MS/MS	By MS/MS	By MS/MS	By MS/MS	By MS/MS	By MS/MS	By MS/MS	By MS/MS
Q9Y230	RUVB2_HUMAN	RuvB-like 2	OS=Homo sapiens	RUVBL2	1	3	54300000	56180000	57676000	66805000	67284000	66347000	66872000	66722000	61785000	68527000	63311000	65831000	5	22	23	21	22	21	23	20	21	19	23	23	22	51.156	463;354;259;109;50	1	306	0	143.78	By MS/MS	By MS/MS	By MS/MS	By MS/MS	By MS/MS	By MS/MS	By MS/MS	By MS/MS	By MS/MS	By MS/MS	By MS/MS	By MS/MS
Q15056	IF4H_HUMAN	Eukaryotic translation initiation factor 4H	OS=Homo sapiens	EIF4H	1	5	54169000	53033000	47770000	52663000	53601000	43677000	52464000	49989000	49162000	55471000	52654000	55302000	1	8	8	8	6	8	8	8	8	8	8	8	7	27.385	248	1	126	0	48.339	By MS/MS	By MS/MS	By MS/MS	By MS/MS	By MS/MS	By MS/MS	By MS/MS	By MS/MS	By MS/MS	By MS/MS	By MS/MS	By MS/MS
R4GNH3	R4GNH3_HUMAN	26S protease regulatory subunit 6A	OS=Homo sapiens	PSMC3	1	1	54076000	53111000	53662000	39581000	41797000	39461000	52137000	50127000	46556000	60877000	59434000	54492000	7	15	15	15	15	14	13	15	16	16	16	16	16	47.352	423;397;439;258;311;302;184	1	203	0	144.41	By MS/MS	By MS/MS	By MS/MS	By MS/MS	By MS/MS	By MS/MS	By MS/MS	By MS/MS	By MS/MS	By MS/MS	By MS/MS	By MS/MS
P25205	MCM3_HUMAN	DNA replication licensing factor MCM3	OS=Homo sapiens	MCM3	1	3	53961000	50029000	50900000	55585000	62238000	47997000	57270000	59338000	59345000	57896000	56676000	56004000	3	27	27	26	30	27	27	28	27	28	27	26	27	90.98	808;818;328	1	348	0	111.77	By MS/MS	By MS/MS	By MS/MS	By MS/MS	By MS/MS	By MS/MS	By MS/MS	By MS/MS	By MS/MS	By MS/MS	By MS/MS	By MS/MS
Q92616	GCN1_HUMAN	eIF-2-alpha kinase activator GCN1	OS=Homo sapiens	GCN1	1	6	53918000	52903000	57776000	61718000	62240000	58970000	56739000	54967000	56667000	70937000	72520000	68884000	1	46	46	48	49	50	48	45	44	47	50	49	47	292.75	2671	1	593	0	179.88	By MS/MS	By MS/MS	By MS/MS	By MS/MS	By MS/MS	By MS/MS	By MS/MS	By MS/MS	By MS/MS	By MS/MS	By MS/MS	By MS/MS
O43390	HNRPR_HUMAN	Heterogeneous nuclear ribonucleoprotein R	OS=Homo sapiens	HNRNPR	1	1	53760000	70873000	69417000	69431000	65897000	77436000	59910000	61361000	75803000	59867000	61316000	52757000	2	23	21	21	22	22	22	22	22	21	23	22	21	70.942	633;494	1	261	0	63.761	By MS/MS	By MS/MS	By MS/MS	By MS/MS	By MS/MS	By MS/MS	By MS/MS	By MS/MS	By MS/MS	By MS/MS	By MS/MS	By MS/MS
P42166	LAP2A_HUMAN	Lamina-associated polypeptide 2, isoform alpha	OS=Homo sapiens	TMPO	1	2	53744000	50429000	47213000	70573000	77233000	63659000	51949000	49854000	57429000	49513000	47207000	55349000	1	17	20	21	19	16	19	17	18	21	17	20	18	75.491	694	1	238	0	89.955	By MS/MS	By MS/MS	By MS/MS	By MS/MS	By MS/MS	By MS/MS	By MS/MS	By MS/MS	By MS/MS	By MS/MS	By MS/MS	By MS/MS
P50502	F10A1_HUMAN	Hsc70-interacting protein	OS=Homo sapiens	ST13	1	2	53540000	48403000	51434000	52167000	44372000	48238000	36733000	37899000	38740000	43450000	38029000	41641000	8	7	6	7	7	7	7	7	8	7	8	7	7	41.331	369;254;146;211;240;369;162;38	1	109	0	95.063	By MS/MS	By MS/MS	By MS/MS	By MS/MS	By MS/MS	By MS/MS	By MS/MS	By MS/MS	By MS/MS	By MS/MS	By MS/MS	By MS/MS
Q99613	EIF3C_HUMAN	Eukaryotic translation initiation factor 3 subunit C	OS=Homo sapiens	EIF3C	1	1	53540000	52919000	51926000	55724000	56349000	56275000	66252000	67341000	60909000	56743000	57997000	59207000	5	22	20	21	21	21	20	21	21	20	21	22	21	105.34	913;914;133;148;80	1	296	0	140.17	By MS/MS	By MS/MS	By MS/MS	By MS/MS	By MS/MS	By MS/MS	By MS/MS	By MS/MS	By MS/MS	By MS/MS	By MS/MS	By MS/MS
P19367	HXK1_HUMAN	Hexokinase-1	OS=Homo sapiens	HK1	1	3	53216000	51216000	53869000	49533000	55293000	46970000	66636000	67277000	69030000	67600000	63732000	65753000	4	25	23	25	26	24	24	27	27	24	25	24	25	102.48	917;291;114;139	1	329	0	189.23	By MS/MS	By MS/MS	By MS/MS	By MS/MS	By MS/MS	By MS/MS	By MS/MS	By MS/MS	By MS/MS	By MS/MS	By MS/MS	By MS/MS
P41567	EIF1_HUMAN	Eukaryotic translation initiation factor 1	OS=Homo sapiens	EIF1	1	1	53169000	44702000	44351000	56367000	49456000	53158000	54708000	58899000	33269000	57617000	68026000	46344000	3	9	8	8	10	10	10	9	9	9	8	9	9	12.732	113;121;53	1	165	0	71.821	By MS/MS	By MS/MS	By MS/MS	By MS/MS	By MS/MS	By MS/MS	By MS/MS	By MS/MS	By MS/MS	By MS/MS	By MS/MS	By MS/MS
P62191	PRS4_HUMAN	26S protease regulatory subunit 4	OS=Homo sapiens	PSMC1	1	1	53066000	50971000	45869000	49879000	53581000	52383000	46981000	47548000	41153000	57713000	58109000	55132000	2	16	15	14	16	15	16	15	16	15	16	15	16	49.184	440;84	1	229	0	134.95	By MS/MS	By MS/MS	By MS/MS	By MS/MS	By MS/MS	By MS/MS	By MS/MS	By MS/MS	By MS/MS	By MS/MS	By MS/MS	By MS/MS
P35998	PRS7_HUMAN	26S protease regulatory subunit 7	OS=Homo sapiens	PSMC2	1	3	53024000	50788000	50514000	59145000	55093000	59054000	51010000	52721000	49677000	51883000	53828000	53765000	2	18	24	23	20	19	22	21	19	21	22	22	22	48.633	433;130	1	296	0	150.57	By MS/MS	By MS/MS	By MS/MS	By MS/MS	By MS/MS	By MS/MS	By MS/MS	By MS/MS	By MS/MS	By MS/MS	By MS/MS	By MS/MS
Q14444	CAPR1_HUMAN	Caprin-1	OS=Homo sapiens	CAPRIN1	1	2	52832000	48881000	41167000	24304000	23383000	24134000	49674000	48975000	42777000	49604000	43155000	44952000	4	11	11	10	11	9	8	11	10	8	10	11	10	78.365	709;628;649;186	1	139	0	71.735	By MS/MS	By MS/MS	By MS/MS	By MS/MS	By MS/MS	By MS/MS	By MS/MS	By MS/MS	By MS/MS	By MS/MS	By MS/MS	By MS/MS
Q15046	SYK_HUMAN	Lysine--tRNA ligase	OS=Homo sapiens	KARS	1	3	52722000	51166000	50982000	61172000	64580000	61380000	58840000	58316000	57268000	57053000	55294000	56361000	5	20	21	20	23	22	21	20	22	20	22	23	20	68.047	597;256;102;104;76	1	284	0	97.241	By MS/MS	By MS/MS	By MS/MS	By MS/MS	By MS/MS	By MS/MS	By MS/MS	By MS/MS	By MS/MS	By MS/MS	By MS/MS	By MS/MS
P49736	MCM2_HUMAN	DNA replication licensing factor MCM2	OS=Homo sapiens	MCM2	1	4	52623000	52248000	57923000	49956000	40140000	43863000	52648000	54447000	51047000	44306000	42281000	52317000	6	24	24	23	22	22	21	24	25	22	19	20	20	101.89	904;836;91;103;128;146	1	306	0	193.81	By MS/MS	By MS/MS	By MS/MS	By MS/MS	By MS/MS	By MS/MS	By MS/MS	By MS/MS	By MS/MS	By MS/MS	By MS/MS	By MS/MS
O15371	EIF3D_HUMAN	Eukaryotic translation initiation factor 3 subunit D	OS=Homo sapiens	EIF3D	1	1	52585000	47092000	44659000	44575000	44778000	48990000	61333000	60649000	54881000	57703000	64202000	51051000	6	13	18	18	15	18	16	18	18	17	17	18	17	63.972	548;269;173;123;105;49	1	229	0	88.731	By MS/MS	By MS/MS	By MS/MS	By MS/MS	By MS/MS	By MS/MS	By MS/MS	By MS/MS	By MS/MS	By MS/MS	By MS/MS	By MS/MS
Q15233	NONO_HUMAN	Non-POU domain-containing octamer-binding protein	OS=Homo sapiens	NONO	1	4	52164000	54876000	46155000	59243000	59794000	57376000	61638000	58795000	53164000	35944000	41898000	48354000	6	16	16	17	17	16	17	18	17	15	16	16	18	54.231	471;235;248;207;124;66	1	240	0	131.88	By MS/MS	By MS/MS	By MS/MS	By MS/MS	By MS/MS	By MS/MS	By MS/MS	By MS/MS	By MS/MS	By MS/MS	By MS/MS	By MS/MS
Q14566	MCM6_HUMAN	DNA replication licensing factor MCM6	OS=Homo sapiens	MCM6	1	1	51832000	52902000	53267000	52277000	54754000	48355000	58812000	59235000	59018000	51849000	53115000	51559000	1	18	17	18	19	18	17	21	18	19	18	20	15	92.888	821	1	243	0	92.212	By MS/MS	By MS/MS	By MS/MS	By MS/MS	By MS/MS	By MS/MS	By MS/MS	By MS/MS	By MS/MS	By MS/MS	By MS/MS	By MS/MS
P17812	PYRG1_HUMAN	CTP synthase 1	OS=Homo sapiens	CTPS1	1	2	51773000	51408000	52332000	48387000	54601000	51459000	66052000	64359000	55982000	55520000	59618000	52711000	2	24	23	23	23	21	24	22	23	23	23	24	23	66.69	591;586	1	308	0	78.904	By MS/MS	By MS/MS	By MS/MS	By MS/MS	By MS/MS	By MS/MS	By MS/MS	By MS/MS	By MS/MS	By MS/MS	By MS/MS	By MS/MS
Q58FF8	H90B2_HUMAN	Putative heat shock protein HSP 90-beta 2	OS=Homo sapiens	HSP90AB2P	1	2	51764000	58373000	62084000	39882000	28596000	46701000	56512000	52254000	46167000	73970000	81613000	55434000	1	12	10	11	10	10	10	12	11	11	12	12	11	44.348	381	1	31	0	20.208	By MS/MS	By MS/MS	By MS/MS	By MS/MS	By MS/MS	By MS/MS	By MS/MS	By MS/MS	By MS/MS	By MS/MS	By MS/MS	By MS/MS
Q8WVC2	Q8WVC2_HUMAN	40S ribosomal protein S21	OS=Homo sapiens	RPS21	1	1	51679000	47499000	39287000	48349000	49450000	44732000	58840000	51881000	49539000	41960000	42345000	44421000	4	6	6	6	6	5	6	6	6	6	6	6	6	8.85	81;83;90;66	1	158	0	51.945	By MS/MS	By MS/MS	By MS/MS	By MS/MS	By MS/MS	By MS/MS	By MS/MS	By MS/MS	By MS/MS	By MS/MS	By MS/MS	By MS/MS
Q15019	SEPT2_HUMAN	Septin-2	OS=Homo sapiens	SEPT2	1	1	51613000	55148000	53276000	56042000	58306000	56856000	53046000	51526000	52681000	56157000	56845000	55236000	17	13	11	14	14	13	14	14	11	13	14	13	12	41.487	361;321;184;188;131;148;173;121;147;94;105;161;72;80;29;50;52	1	203	0	132.53	By MS/MS	By MS/MS	By MS/MS	By MS/MS	By MS/MS	By MS/MS	By MS/MS	By MS/MS	By MS/MS	By MS/MS	By MS/MS	By MS/MS
P09972	ALDOC_HUMAN	Fructose-bisphosphate aldolase C	OS=Homo sapiens	ALDOC	1	2	51304000	61797000	62745000	92991000	107390000	96679000	129570000	131980000	148070000	92845000	95405000	87304000	9	18	17	14	19	19	18	18	19	18	18	16	17	39.455	364;336;175;180;135;149;122;316;364	1	232	0	135.68	By MS/MS	By MS/MS	By MS/MS	By MS/MS	By MS/MS	By MS/MS	By MS/MS	By MS/MS	By MS/MS	By MS/MS	By MS/MS	By MS/MS
Q9UMS4	PRP19_HUMAN	Pre-mRNA-processing factor 19	OS=Homo sapiens	PRPF19	1	1	51251000	57114000	44304000	55516000	50000000	56876000	60959000	61115000	68268000	53488000	58249000	57149000	5	14	16	15	14	15	15	14	15	14	13	15	15	55.18	504;252;45;104;119	1	277	0	87.385	By MS/MS	By MS/MS	By MS/MS	By MS/MS	By MS/MS	By MS/MS	By MS/MS	By MS/MS	By MS/MS	By MS/MS	By MS/MS	By MS/MS
P31153	METK2_HUMAN	S-adenosylmethionine synthase isoform type-2	OS=Homo sapiens	MAT2A	1	1	51189000	45993000	47088000	38099000	39032000	40968000	41714000	38115000	33355000	35701000	34778000	38713000	2	11	11	11	12	11	11	12	12	11	11	11	11	43.66	395;395	1	162	0	71.254	By MS/MS	By MS/MS	By MS/MS	By MS/MS	By MS/MS	By MS/MS	By MS/MS	By MS/MS	By MS/MS	By MS/MS	By MS/MS	By MS/MS
Q14195	DPYL3_HUMAN	Dihydropyrimidinase-related protein 3	OS=Homo sapiens	DPYSL3	1	1	51132000	68812000	67592000	53385000	50045000	52284000	40385000	40297000	52748000	7570300	6656700	12156000	7	18	19	19	20	17	19	20	19	19	12	11	16	61.963	570;209;92;75;412;519;572	1	202	0	82.613	By MS/MS	By MS/MS	By MS/MS	By MS/MS	By MS/MS	By MS/MS	By MS/MS	By MS/MS	By MS/MS	By MS/MS	By MS/MS	By MS/MS
O43143	DHX15_HUMAN	Pre-mRNA-splicing factor ATP-dependent RNA helicase DHX15	OS=Homo sapiens	DHX15	1	2	51046000	46973000	47181000	41822000	37304000	42175000	56349000	53617000	46719000	25865000	25830000	48086000	1	20	21	21	21	17	20	21	19	18	15	17	20	90.932	795	1	261	0	89.703	By MS/MS	By MS/MS	By MS/MS	By MS/MS	By MS/MS	By MS/MS	By MS/MS	By MS/MS	By MS/MS	By MS/MS	By MS/MS	By MS/MS
Q04760	LGUL_HUMAN	Lactoylglutathione lyase	OS=Homo sapiens	GLO1	1	4	50940000	46986000	51871000	45387000	47998000	51818000	46345000	38681000	39619000	46805000	52144000	57282000	1	11	12	12	10	11	11	10	11	11	12	12	12	20.777	184	1	167	0	28.029	By MS/MS	By MS/MS	By MS/MS	By MS/MS	By MS/MS	By MS/MS	By MS/MS	By MS/MS	By MS/MS	By MS/MS	By MS/MS	By MS/MS
Q16222	UAP1_HUMAN	UDP-N-acetylhexosamine pyrophosphorylase	OS=Homo sapiens	UAP1	1	3	50827000	37041000	41031000	56823000	60339000	52210000	94865000	96069000	74389000	81026000	80510000	63098000	2	18	18	19	19	20	19	21	20	17	18	19	19	58.768	522;507	1	326	0	116.61	By MS/MS	By MS/MS	By MS/MS	By MS/MS	By MS/MS	By MS/MS	By MS/MS	By MS/MS	By MS/MS	By MS/MS	By MS/MS	By MS/MS
K7ELL7	K7ELL7_HUMAN	Glucosidase 2 subunit beta	OS=Homo sapiens	PRKCSH	1	1	50652000	47816000	45190000	84954000	82894000	77939000	59223000	57642000	65095000	59722000	55065000	55596000	7	12	13	13	15	14	16	14	14	15	14	16	13	60.192	535;528;168;200;140;144;62	1	221	0	68.806	By MS/MS	By MS/MS	By MS/MS	By MS/MS	By MS/MS	By MS/MS	By MS/MS	By MS/MS	By MS/MS	By MS/MS	By MS/MS	By MS/MS
P12270	TPR_HUMAN	Nucleoprotein TPR	OS=Homo sapiens	TPR	1	3	50392000	44767000	46833000	41789000	44852000	42349000	52276000	49980000	45155000	50311000	45130000	52917000	2	26	32	32	34	32	27	31	35	31	29	32	33	267.29	2363;150	1	376	0	156.53	By MS/MS	By MS/MS	By MS/MS	By MS/MS	By MS/MS	By MS/MS	By MS/MS	By MS/MS	By MS/MS	By MS/MS	By MS/MS	By MS/MS
E9PDF6	E9PDF6_HUMAN	Unconventional myosin-Ib	OS=Homo sapiens	MYO1B	1	1	50379000	37131000	44651000	34943000	32090000	33023000	33596000	34943000	36025000	32248000	28158000	29439000	9	21	20	19	21	20	19	22	20	22	22	23	21	128.48	1107;1136;192;303;163;189;149;1043;688	1	275	0	85.475	By MS/MS	By MS/MS	By MS/MS	By MS/MS	By MS/MS	By MS/MS	By MS/MS	By MS/MS	By MS/MS	By MS/MS	By MS/MS	By MS/MS
P46060	RAGP1_HUMAN	Ran GTPase-activating protein 1	OS=Homo sapiens	RANGAP1	1	1	50238000	45756000	41162000	44244000	46433000	46383000	47253000	46098000	44926000	42354000	45001000	44069000	5	22	23	24	25	23	24	24	27	23	24	22	25	63.541	587;253;100;133;37	1	336	0	188.95	By MS/MS	By MS/MS	By MS/MS	By MS/MS	By MS/MS	By MS/MS	By MS/MS	By MS/MS	By MS/MS	By MS/MS	By MS/MS	By MS/MS
P02786	TFR1_HUMAN	Transferrin receptor protein 1	OS=Homo sapiens	TFRC	1	2	49984000	51021000	53072000	69824000	70747000	75653000	83233000	85737000	79070000	54735000	49022000	64134000	5	21	21	21	21	22	21	20	22	21	20	20	20	84.87	760;679;81;118;801	1	277	0	126.46	By MS/MS	By MS/MS	By MS/MS	By MS/MS	By MS/MS	By MS/MS	By MS/MS	By MS/MS	By MS/MS	By MS/MS	By MS/MS	By MS/MS
P62328	TYB4_HUMAN	Thymosin beta-4	OS=Homo sapiens	TMSB4X	1	2	49951000	91292000	101260000	58514000	37482000	66158000	117390000	138940000	193760000	45838000	43914000	57864000	1	6	7	7	7	5	7	7	7	7	7	7	7	5.0526	44	1	149	0	43.06	By MS/MS	By MS/MS	By MS/MS	By MS/MS	By MS/MS	By MS/MS	By MS/MS	By MS/MS	By MS/MS	By MS/MS	By MS/MS	By MS/MS
P14923	PLAK_HUMAN	Junction plakoglobin	OS=Homo sapiens	JUP	1	3	49933000	54629000	54604000	2557400	1351000	1035100	1797000	3044900	3248500	54727000	40555000	38640000	7	21	24	23	7	4	4	6	7	7	21	20	21	81.744	745;235;277;296;298;86;104	1	165	0	79.309	By MS/MS	By MS/MS	By MS/MS	By MS/MS	By MS/MS	By MS/MS	By matching	By matching	By matching	By MS/MS	By MS/MS	By MS/MS
H0YD13	H0YD13_HUMAN	CD44 antigen	OS=Homo sapiens	CD44	1	2	49699000	42910000	37060000	26510000	28215000	27520000	40748000	36843000	36551000	29789000	33482000	37867000	12	9	7	7	6	6	6	8	8	8	6	6	7	22.683	206;742;287;82;240;249;294;78;181;80;230;232	1	148	0	49.791	By MS/MS	By MS/MS	By MS/MS	By MS/MS	By MS/MS	By MS/MS	By MS/MS	By MS/MS	By MS/MS	By MS/MS	By MS/MS	By MS/MS
Q15393	SF3B3_HUMAN	Splicing factor 3B subunit 3	OS=Homo sapiens	SF3B3	1	4	49641000	53238000	52598000	58120000	61835000	62770000	53016000	56550000	52010000	59225000	58114000	54351000	5	23	22	23	25	23	21	25	26	24	22	23	24	135.58	1217;31;58;72;91	1	320	0	115.69	By MS/MS	By MS/MS	By MS/MS	By MS/MS	By MS/MS	By MS/MS	By MS/MS	By MS/MS	By MS/MS	By MS/MS	By MS/MS	By MS/MS
P84103	SRSF3_HUMAN	Serine/arginine-rich splicing factor 3	OS=Homo sapiens	SRSF3	1	1	49520000	49256000	48180000	54143000	33948000	37710000	62884000	65034000	36707000	10082000	11132000	33478000	2	7	7	7	7	7	7	7	6	6	6	6	6	19.329	164;95	1	112	0	21.139	By MS/MS	By MS/MS	By MS/MS	By MS/MS	By MS/MS	By MS/MS	By MS/MS	By MS/MS	By MS/MS	By MS/MS	By MS/MS	By MS/MS
P32119	PRDX2_HUMAN	Peroxiredoxin-2	OS=Homo sapiens	PRDX2	1	5	49381000	57995000	54291000	62751000	65398000	57172000	50466000	50945000	51722000	65216000	57917000	54576000	2	9	10	10	9	10	10	10	10	10	10	10	10	21.892	198;136	1	145	0	43.809	By MS/MS	By MS/MS	By MS/MS	By MS/MS	By MS/MS	By MS/MS	By MS/MS	By MS/MS	By MS/MS	By MS/MS	By MS/MS	By MS/MS
P11766	ADHX_HUMAN	Alcohol dehydrogenase class-3	OS=Homo sapiens	ADH5	1	4	49175000	47397000	45227000	44895000	46451000	51185000	43699000	44561000	45288000	48621000	44642000	50444000	5	11	10	10	11	9	10	10	10	11	11	11	11	39.724	374;262;115;95;56	1	158	0	80.512	By MS/MS	By MS/MS	By MS/MS	By MS/MS	By MS/MS	By MS/MS	By MS/MS	By MS/MS	By MS/MS	By MS/MS	By MS/MS	By MS/MS
O75821	EIF3G_HUMAN	Eukaryotic translation initiation factor 3 subunit G	OS=Homo sapiens	EIF3G	1	2	49158000	47783000	42237000	52152000	57939000	55868000	59724000	54542000	54717000	58668000	53146000	50143000	7	13	10	11	11	13	13	13	12	13	13	13	12	35.611	320;263;289;227;118;149;52	1	175	0	133.45	By MS/MS	By MS/MS	By MS/MS	By MS/MS	By MS/MS	By MS/MS	By MS/MS	By MS/MS	By MS/MS	By MS/MS	By MS/MS	By MS/MS
P22061	PIMT_HUMAN	Protein-L-isoaspartate(D-aspartate) O-methyltransferase	OS=Homo sapiens	PCMT1	1	4	49150000	56079000	53674000	78103000	66211000	84216000	59143000	55341000	58228000	67947000	72237000	62983000	9	12	11	12	12	12	11	10	12	12	12	12	10	24.636	227;285;286;250;96;120;124;130;67	1	194	0	100.12	By MS/MS	By MS/MS	By MS/MS	By MS/MS	By MS/MS	By MS/MS	By MS/MS	By MS/MS	By MS/MS	By MS/MS	By MS/MS	By MS/MS
P09960	LKHA4_HUMAN	Leukotriene A-4 hydrolase	OS=Homo sapiens	LTA4H	1	2	49069000	51958000	51760000	57860000	60527000	55716000	44628000	44519000	47068000	50790000	54162000	49198000	2	18	16	17	18	19	19	17	19	19	19	19	17	69.284	611;132	1	278	0	170.39	By MS/MS	By MS/MS	By MS/MS	By MS/MS	By MS/MS	By MS/MS	By MS/MS	By MS/MS	By MS/MS	By MS/MS	By MS/MS	By MS/MS
P26196	DDX6_HUMAN	Probable ATP-dependent RNA helicase DDX6	OS=Homo sapiens	DDX6	1	2	48988000	44693000	48161000	45167000	46329000	51034000	51155000	49624000	49607000	51397000	47065000	49307000	2	12	14	13	13	14	14	14	14	14	14	13	13	54.416	483;187	1	177	0	112.38	By MS/MS	By MS/MS	By MS/MS	By MS/MS	By MS/MS	By MS/MS	By MS/MS	By MS/MS	By MS/MS	By MS/MS	By MS/MS	By MS/MS
Q15942	ZYX_HUMAN	Zyxin	OS=Homo sapiens	ZYX	1	1	48918000	46908000	42081000	92186000	87261000	105510000	88194000	91674000	89764000	44503000	50767000	65562000	6	20	20	19	21	20	21	21	21	21	20	20	20	61.277	572;540;164;171;176;178	1	290	0	112.41	By MS/MS	By MS/MS	By MS/MS	By MS/MS	By MS/MS	By MS/MS	By MS/MS	By MS/MS	By MS/MS	By MS/MS	By MS/MS	By MS/MS
P16949	STMN1_HUMAN	Stathmin	OS=Homo sapiens	STMN1	1	3	48629000	48943000	44346000	60965000	53814000	51024000	55868000	51896000	60896000	58194000	52400000	58207000	2	4	6	6	5	6	6	6	6	6	5	4	6	17.302	149;86	1	91	0	24.778	By MS/MS	By MS/MS	By MS/MS	By MS/MS	By MS/MS	By MS/MS	By MS/MS	By MS/MS	By MS/MS	By MS/MS	By MS/MS	By MS/MS
P40925	MDHC_HUMAN	Malate dehydrogenase, cytoplasmic	OS=Homo sapiens	MDH1	1	4	48551000	51010000	50927000	55078000	54524000	54340000	54291000	54353000	63938000	48891000	46631000	54060000	6	8	8	8	9	8	8	8	8	8	8	8	8	36.426	334;210;169;222;120;114	1	123	0	60.926	By MS/MS	By MS/MS	By MS/MS	By MS/MS	By MS/MS	By MS/MS	By MS/MS	By MS/MS	By MS/MS	By MS/MS	By MS/MS	By MS/MS
Q9Y5B9	SP16H_HUMAN	FACT complex subunit SPT16	OS=Homo sapiens	SUPT16H	1	1	48551000	50216000	50874000	56255000	56350000	47630000	52233000	53688000	49100000	30885000	33276000	52717000	4	25	23	24	25	25	23	25	24	25	22	21	25	119.91	1047;66;81;83	1	316	0	89.241	By MS/MS	By MS/MS	By MS/MS	By MS/MS	By MS/MS	By MS/MS	By MS/MS	By MS/MS	By MS/MS	By MS/MS	By MS/MS	By MS/MS
Q71UI9	H2AV_HUMAN	Histone H2A.V	OS=Homo sapiens	H2AFV	1	3	48433000	55830000	59462000	118440000	108570000	128590000	49733000	58307000	77990000	71064000	95889000	76232000	4	5	5	5	5	5	5	5	6	5	6	6	5	13.509	128;128;122;76	1	73	0	17.485	By MS/MS	By MS/MS	By MS/MS	By MS/MS	By MS/MS	By MS/MS	By MS/MS	By MS/MS	By MS/MS	By MS/MS	By MS/MS	By MS/MS
P56537	IF6_HUMAN	Eukaryotic translation initiation factor 6	OS=Homo sapiens	EIF6	1	1	48321000	43703000	5996300	39970000	44008000	40369000	28408000	29510000	6340100	40901000	29686000	29239000	6	7	5	8	7	7	7	7	6	5	7	7	8	26.599	245;108;59;108;110;186	1	159	0	55.259	By MS/MS	By MS/MS	By MS/MS	By MS/MS	By MS/MS	By MS/MS	By MS/MS	By MS/MS	By MS/MS	By MS/MS	By MS/MS	By MS/MS
P55084	ECHB_HUMAN	Trifunctional enzyme subunit beta, mitochondrial	OS=Homo sapiens	HADHB	1	3	48125000	51368000	50121000	37726000	36866000	32939000	39602000	40500000	39578000	43440000	40013000	40810000	6	18	18	19	19	16	20	17	17	18	18	20	19	51.294	474;459;351;150;176;85	1	229	0	70.492	By MS/MS	By MS/MS	By MS/MS	By MS/MS	By MS/MS	By MS/MS	By MS/MS	By MS/MS	By MS/MS	By MS/MS	By MS/MS	By MS/MS
Q07065	CKAP4_HUMAN	Cytoskeleton-associated protein 4	OS=Homo sapiens	CKAP4	1	2	47897000	44501000	42758000	51990000	49584000	51363000	70703000	72258000	90109000	39238000	39880000	47865000	1	22	21	19	21	21	21	23	21	22	21	22	21	66.022	602	1	335	0	156.89	By MS/MS	By MS/MS	By MS/MS	By MS/MS	By MS/MS	By MS/MS	By MS/MS	By MS/MS	By MS/MS	By MS/MS	By MS/MS	By MS/MS
F8VQE1	F8VQE1_HUMAN	LIM domain and actin-binding protein 1	OS=Homo sapiens	LIMA1	1	1	47841000	37506000	32875000	16438000	15464000	16250000	22934000	20255000	22122000	24354000	28262000	24053000	4	17	16	16	13	13	10	14	14	14	16	17	13	66.99	598;759;456;388	1	184	0	58.883	By MS/MS	By MS/MS	By MS/MS	By MS/MS	By MS/MS	By MS/MS	By MS/MS	By MS/MS	By MS/MS	By MS/MS	By MS/MS	By MS/MS
P40429	RL13A_HUMAN	60S ribosomal protein L13a	OS=Homo sapiens	RPL13A	1	2	47526000	69337000	79772000	45782000	57089000	48181000	63435000	46897000	61306000	34664000	37440000	45561000	5	9	9	10	10	9	10	9	9	9	9	9	9	23.577	203;210;102;46;48	1	121	0	21.667	By MS/MS	By MS/MS	By MS/MS	By MS/MS	By MS/MS	By MS/MS	By MS/MS	By MS/MS	By MS/MS	By MS/MS	By MS/MS	By MS/MS
P61088	UBE2N_HUMAN	Ubiquitin-conjugating enzyme E2 N	OS=Homo sapiens	UBE2N	1	1	47524000	46302000	45939000	45687000	44029000	40458000	39578000	40171000	40252000	48633000	51457000	54923000	6	8	6	6	7	7	7	8	7	7	7	7	7	17.138	152;89;105;152;87;153	1	90	0	24.64	By MS/MS	By MS/MS	By MS/MS	By MS/MS	By MS/MS	By MS/MS	By MS/MS	By MS/MS	By MS/MS	By MS/MS	By MS/MS	By MS/MS
Q9UKY7	CDV3_HUMAN	Protein CDV3 homolog	OS=Homo sapiens	CDV3	1	1	47349000	41693000	38714000	43579000	37265000	44636000	39213000	39400000	37624000	48236000	42705000	43997000	7	9	8	8	9	8	9	9	9	8	9	9	9	27.335	258;188;156;108;92;108;53	1	131	0	65.639	By MS/MS	By MS/MS	By MS/MS	By MS/MS	By MS/MS	By MS/MS	By MS/MS	By MS/MS	By MS/MS	By MS/MS	By MS/MS	By MS/MS
Q9UK76	HN1_HUMAN	Hematological and neurological expressed 1 protein	OS=Homo sapiens	HN1	1	3	46788000	52283000	48150000	44872000	34306000	47079000	51037000	48828000	45733000	45103000	53072000	54477000	3	6	6	6	6	6	6	6	6	6	6	6	6	16.014	154;104;94	1	105	0	45.964	By MS/MS	By MS/MS	By MS/MS	By MS/MS	By MS/MS	By MS/MS	By MS/MS	By MS/MS	By MS/MS	By MS/MS	By MS/MS	By MS/MS
P13928	ANXA8_HUMAN	Annexin A8	OS=Homo sapiens	ANXA8	1	3	46702000	42762000	46369000	2656300	3380700	3237400	9761400	8118400	10127000	29527000	26461000	24157000	8	10	10	12	7	5	6	9	7	9	10	9	11	36.881	327;327;365;365;265;270;276;276	1	105	0	46.609	By MS/MS	By MS/MS	By MS/MS	By MS/MS	By matching	By matching	By MS/MS	By MS/MS	By MS/MS	By MS/MS	By MS/MS	By MS/MS
P35580	MYH10_HUMAN	Myosin-10	OS=Homo sapiens	MYH10	1	3	46466000	52778000	54096000	72679000	74382000	76506000	54504000	55552000	62174000	69522000	66470000	73354000	2	58	58	54	66	60	63	57	59	58	59	59	61	229	1976;188	1	551	0	323.31	By MS/MS	By MS/MS	By MS/MS	By MS/MS	By MS/MS	By MS/MS	By MS/MS	By MS/MS	By MS/MS	By MS/MS	By MS/MS	By MS/MS
P62333	PRS10_HUMAN	26S protease regulatory subunit 10B	OS=Homo sapiens	PSMC6	1	1	46401000	43747000	42116000	38156000	39941000	34836000	43274000	41675000	36423000	57012000	51463000	45495000	7	15	16	15	17	15	16	14	15	11	15	16	15	44.172	389;403;262;194;67;70;97	1	193	0	58.289	By MS/MS	By MS/MS	By MS/MS	By MS/MS	By MS/MS	By MS/MS	By MS/MS	By MS/MS	By MS/MS	By MS/MS	By MS/MS	By MS/MS
Q13753	LAMC2_HUMAN	Laminin subunit gamma-2	OS=Homo sapiens	LAMC2	1	2	46289000	24759000	24228000	0	1238300	0	8114200	6990500	7647000	19899000	23018000	16163000	1	23	19	18	1	3	1	12	14	10	19	20	18	130.97	1193	1	160	0	76.596	By MS/MS	By MS/MS	By MS/MS	By matching	By matching	By matching	By MS/MS	By MS/MS	By MS/MS	By MS/MS	By MS/MS	By MS/MS
Q9NTK5	OLA1_HUMAN	Obg-like ATPase 1	OS=Homo sapiens	OLA1	1	2	45881000	44274000	44583000	48438000	48951000	52936000	44509000	43777000	44062000	43399000	43424000	40229000	4	18	18	18	19	18	18	14	16	14	17	18	19	44.743	396;416;116;103	1	251	0	63.932	By MS/MS	By MS/MS	By MS/MS	By MS/MS	By MS/MS	By MS/MS	By MS/MS	By MS/MS	By MS/MS	By MS/MS	By MS/MS	By MS/MS
P12277	KCRB_HUMAN	Creatine kinase B-type	OS=Homo sapiens	CKB	1	1	45816000	42039000	44118000	45579000	51168000	52172000	45735000	48959000	37236000	45518000	43000000	31572000	6	12	13	11	12	12	12	12	11	12	13	10	11	42.644	381;217;179;128;58;90	1	160	0	42.288	By MS/MS	By MS/MS	By MS/MS	By MS/MS	By MS/MS	By MS/MS	By MS/MS	By MS/MS	By MS/MS	By MS/MS	By MS/MS	By MS/MS
P63010	AP2B1_HUMAN	AP-2 complex subunit beta	OS=Homo sapiens	AP2B1	1	1	45786000	41471000	45261000	53717000	57071000	51734000	58281000	61255000	59178000	57896000	50466000	54273000	9	24	22	22	25	27	24	27	24	25	24	23	26	104.55	937;913;663;677;639;151;132;164;80	1	306	0	112.3	By MS/MS	By MS/MS	By MS/MS	By MS/MS	By MS/MS	By MS/MS	By MS/MS	By MS/MS	By MS/MS	By MS/MS	By MS/MS	By MS/MS
P63313	TYB10_HUMAN	Thymosin beta-10	OS=Homo sapiens	TMSB10	1	2	45677000	217820000	174840000	50775000	30791000	112410000	129810000	143230000	167800000	131550000	157490000	152730000	2	3	3	3	3	3	3	3	3	3	3	3	3	5.0256	44;42	1	120	0	19.96	By MS/MS	By MS/MS	By MS/MS	By MS/MS	By MS/MS	By MS/MS	By MS/MS	By MS/MS	By MS/MS	By MS/MS	By MS/MS	By MS/MS
P18754	RCC1_HUMAN	Regulator of chromosome condensation	OS=Homo sapiens	RCC1	1	1	45370000	45266000	42683000	39751000	41416000	41328000	54728000	54098000	46975000	50751000	53710000	43662000	6	13	13	12	13	12	13	13	13	13	13	13	12	44.969	421;372;230;272;273;283	1	185	0	90.22	By MS/MS	By MS/MS	By MS/MS	By MS/MS	By MS/MS	By MS/MS	By MS/MS	By MS/MS	By MS/MS	By MS/MS	By MS/MS	By MS/MS
Q6DD88	ATLA3_HUMAN	Atlastin-3	OS=Homo sapiens	ATL3	1	1	45365000	40009000	37822000	41865000	47389000	46840000	34474000	35953000	31656000	41296000	41728000	43268000	3	16	15	16	15	15	15	13	15	15	16	15	15	60.541	541;523;169	1	203	0	87.886	By MS/MS	By MS/MS	By MS/MS	By MS/MS	By MS/MS	By MS/MS	By MS/MS	By MS/MS	By MS/MS	By MS/MS	By MS/MS	By MS/MS
P31689	DNJA1_HUMAN	DnaJ homolog subfamily A member 1	OS=Homo sapiens	DNAJA1	1	2	45324000	31000000	32216000	52420000	52948000	52185000	61252000	64229000	46018000	39885000	43895000	33702000	1	15	15	13	15	14	15	15	15	15	14	15	14	44.868	397	1	250	0	65.976	By MS/MS	By MS/MS	By MS/MS	By MS/MS	By MS/MS	By MS/MS	By MS/MS	By MS/MS	By MS/MS	By MS/MS	By MS/MS	By MS/MS
P30048	PRDX3_HUMAN	Thioredoxin-dependent peroxide reductase, mitochondrial	OS=Homo sapiens	PRDX3	1	3	45115000	51301000	48164000	95604000	99903000	95413000	88002000	78536000	82954000	98174000	99605000	92409000	1	11	11	11	11	11	10	11	11	11	11	11	11	27.692	256	1	250	0	61.254	By MS/MS	By MS/MS	By MS/MS	By MS/MS	By MS/MS	By MS/MS	By MS/MS	By MS/MS	By MS/MS	By MS/MS	By MS/MS	By MS/MS
Q9UNM6	PSD13_HUMAN	26S proteasome non-ATPase regulatory subunit 13	OS=Homo sapiens	PSMD13	1	2	45105000	44836000	44572000	32857000	33189000	31922000	40312000	40647000	37784000	45430000	45254000	44628000	8	17	16	15	15	14	15	17	17	14	16	17	16	42.945	376;349;377;221;263;113;70;72	1	227	0	114.51	By MS/MS	By MS/MS	By MS/MS	By MS/MS	By MS/MS	By MS/MS	By MS/MS	By MS/MS	By MS/MS	By MS/MS	By MS/MS	By MS/MS
P43686	PRS6B_HUMAN	26S protease regulatory subunit 6B	OS=Homo sapiens	PSMC4	1	2	44944000	38482000	40198000	44393000	42248000	38929000	42149000	38323000	39746000	55849000	51627000	43715000	1	12	15	14	15	15	15	12	13	12	13	15	16	47.366	418	1	185	0	51.832	By MS/MS	By MS/MS	By MS/MS	By MS/MS	By MS/MS	By MS/MS	By MS/MS	By MS/MS	By MS/MS	By MS/MS	By MS/MS	By MS/MS
P61163	ACTZ_HUMAN	Alpha-centractin	OS=Homo sapiens	ACTR1A	1	1	44942000	46660000	53510000	47574000	43488000	49472000	53182000	49124000	53768000	69536000	72180000	58055000	2	12	12	11	12	11	11	12	9	11	11	12	11	42.613	376;332	1	155	0	71.927	By MS/MS	By MS/MS	By MS/MS	By MS/MS	By MS/MS	By MS/MS	By MS/MS	By MS/MS	By MS/MS	By MS/MS	By MS/MS	By MS/MS
P62873	GBB1_HUMAN	Guanine nucleotide-binding protein G(I)/G(S)/G(T) subunit beta-1	OS=Homo sapiens	GNB1	1	3	44925000	44405000	47888000	54429000	55688000	52549000	61763000	61663000	62104000	50441000	48740000	48399000	10	13	12	14	13	13	12	12	13	12	14	14	14	37.377	340;165;108;240;163;232;232;265;339;340	1	199	0	100.56	By MS/MS	By MS/MS	By MS/MS	By MS/MS	By MS/MS	By MS/MS	By MS/MS	By MS/MS	By MS/MS	By MS/MS	By MS/MS	By MS/MS
E9PLK3	E9PLK3_HUMAN	Puromycin-sensitive aminopeptidase	OS=Homo sapiens	NPEPPS	1	1	44768000	45240000	49268000	42513000	43944000	36870000	32806000	34553000	39418000	51971000	50751000	52099000	10	16	19	16	17	16	17	17	17	17	15	18	18	102.99	915;919;478;169;201;65;141;163;158;172	1	223	0	57.485	By MS/MS	By MS/MS	By MS/MS	By MS/MS	By MS/MS	By MS/MS	By MS/MS	By MS/MS	By MS/MS	By MS/MS	By MS/MS	By MS/MS
E7ES33	E7ES33_HUMAN	Septin-7	OS=Homo sapiens	SEPT7	1	3	44594000	41737000	42238000	47754000	50472000	47164000	41050000	43944000	45671000	47298000	48578000	43891000	11	15	15	13	15	15	14	14	13	13	15	13	14	48.715	417;437;437;401;157;147;111;76;77;88;432	1	221	0	70.008	By MS/MS	By MS/MS	By MS/MS	By MS/MS	By MS/MS	By MS/MS	By MS/MS	By MS/MS	By MS/MS	By MS/MS	By MS/MS	By MS/MS
H0YN26	H0YN26_HUMAN	Acidic leucine-rich nuclear phosphoprotein 32 family member A	OS=Homo sapiens	ANP32A	1	1	44470000	44583000	41987000	62874000	67599000	64380000	64136000	63301000	58732000	67883000	61605000	61745000	5	8	7	8	9	9	7	9	9	8	8	9	9	19.997	177;249;131;234;79	1	128	0	40.753	By MS/MS	By MS/MS	By MS/MS	By MS/MS	By MS/MS	By MS/MS	By MS/MS	By MS/MS	By MS/MS	By MS/MS	By MS/MS	By MS/MS
P35613	BASI_HUMAN	Basigin	OS=Homo sapiens	BSG	1	2	44264000	44969000	43790000	60656000	60853000	59076000	67499000	70019000	69051000	50516000	58383000	46979000	6	8	9	8	7	8	8	9	8	8	8	8	9	42.2	385;221;161;189;84;52	1	164	0	69.677	By MS/MS	By MS/MS	By MS/MS	By MS/MS	By MS/MS	By MS/MS	By MS/MS	By MS/MS	By MS/MS	By MS/MS	By MS/MS	By MS/MS
P46778	RL21_HUMAN	60S ribosomal protein L21	OS=Homo sapiens	RPL21	1	2	44235000	45397000	51070000	51316000	51142000	44780000	56282000	38781000	54306000	36808000	40044000	40684000	3	4	4	4	4	4	4	3	3	4	4	4	4	18.565	160;87;122	1	107	0	19.801	By MS/MS	By MS/MS	By MS/MS	By MS/MS	By MS/MS	By MS/MS	By MS/MS	By MS/MS	By MS/MS	By MS/MS	By MS/MS	By MS/MS
P38159	RBMX_HUMAN	RNA-binding motif protein, X chromosome	OS=Homo sapiens	RBMX	1	3	44184000	49609000	55402000	60674000	56067000	62210000	44964000	42423000	49716000	34436000	34597000	31785000	9	12	13	14	14	14	14	13	13	13	12	13	12	42.331	391;296;292;390;263;78;37;392;1067	1	194	0	43.839	By MS/MS	By MS/MS	By MS/MS	By MS/MS	By MS/MS	By MS/MS	By MS/MS	By MS/MS	By MS/MS	By MS/MS	By MS/MS	By MS/MS
P30044	PRDX5_HUMAN	Peroxiredoxin-5, mitochondrial	OS=Homo sapiens	PRDX5	1	4	43991000	40406000	45138000	61186000	55823000	53919000	27684000	27866000	30572000	37009000	35709000	32290000	1	7	8	8	8	7	7	8	8	9	7	7	7	22.086	214	1	106	0	32.164	By MS/MS	By MS/MS	By MS/MS	By MS/MS	By MS/MS	By MS/MS	By MS/MS	By MS/MS	By MS/MS	By MS/MS	By MS/MS	By MS/MS
Q13151	ROA0_HUMAN	Heterogeneous nuclear ribonucleoprotein A0	OS=Homo sapiens	HNRNPA0	1	1	43938000	36470000	33011000	53846000	54920000	44455000	40746000	38968000	42436000	46149000	38283000	38551000	1	7	7	7	7	7	7	7	7	7	7	7	7	30.84	305	1	110	0	29.14	By MS/MS	By MS/MS	By MS/MS	By MS/MS	By MS/MS	By MS/MS	By MS/MS	By MS/MS	By MS/MS	By MS/MS	By MS/MS	By MS/MS
O00629	IMA3_HUMAN	Importin subunit alpha-3	OS=Homo sapiens	KPNA4	1	1	43815000	43171000	45132000	29597000	32026000	33817000	36568000	37251000	33133000	52246000	50834000	37670000	2	14	13	14	13	14	14	11	12	13	14	13	14	57.886	521;170	1	150	0	31.708	By MS/MS	By MS/MS	By MS/MS	By MS/MS	By MS/MS	By MS/MS	By MS/MS	By MS/MS	By MS/MS	By MS/MS	By MS/MS	By MS/MS
P17931	LEG3_HUMAN	Galectin-3	OS=Homo sapiens	LGALS3	1	5	43649000	47498000	47727000	22466000	19765000	20718000	15800000	16516000	14461000	29614000	29975000	30180000	2	7	7	7	7	7	6	7	7	7	7	7	7	26.152	250;233	1	124	0	15.202	By MS/MS	By MS/MS	By MS/MS	By MS/MS	By MS/MS	By MS/MS	By MS/MS	By MS/MS	By MS/MS	By MS/MS	By MS/MS	By MS/MS
P49588	SYAC_HUMAN	Alanine--tRNA ligase, cytoplasmic	OS=Homo sapiens	AARS	1	2	43547000	50615000	45291000	75803000	72976000	72193000	83710000	79752000	80514000	69549000	69695000	63351000	2	27	28	26	30	28	32	30	29	26	29	28	30	106.81	968;280	1	392	0	219.11	By MS/MS	By MS/MS	By MS/MS	By MS/MS	By MS/MS	By MS/MS	By MS/MS	By MS/MS	By MS/MS	By MS/MS	By MS/MS	By MS/MS
P46776	RL27A_HUMAN	60S ribosomal protein L27a	OS=Homo sapiens	RPL27A	1	2	43494000	88121000	104750000	46067000	40138000	59993000	45510000	48295000	60625000	52158000	68717000	77927000	4	6	7	6	6	6	7	6	5	6	7	6	6	16.561	148;91;108;113	1	87	0	30.068	By MS/MS	By MS/MS	By MS/MS	By MS/MS	By MS/MS	By MS/MS	By MS/MS	By MS/MS	By MS/MS	By MS/MS	By MS/MS	By MS/MS
P19623	SPEE_HUMAN	Spermidine synthase	OS=Homo sapiens	SRM	1	1	43474000	38141000	39768000	53433000	52055000	44927000	65129000	64827000	46718000	52733000	55719000	45663000	5	11	11	11	10	11	11	11	12	10	12	13	10	33.824	302;119;83;93;134	1	168	0	46.299	By MS/MS	By MS/MS	By MS/MS	By MS/MS	By MS/MS	By MS/MS	By MS/MS	By MS/MS	By MS/MS	By MS/MS	By MS/MS	By MS/MS
P26368	U2AF2_HUMAN	Splicing factor U2AF 65 kDa subunit	OS=Homo sapiens	U2AF2	1	4	43385000	36271000	39398000	47745000	37932000	34299000	53256000	55305000	47016000	30761000	30883000	43896000	2	10	10	10	10	10	10	10	10	10	10	10	10	53.5	475;307	1	177	0	78.018	By MS/MS	By MS/MS	By MS/MS	By MS/MS	By MS/MS	By MS/MS	By MS/MS	By MS/MS	By MS/MS	By MS/MS	By MS/MS	By MS/MS
Q14019	COTL1_HUMAN	Coactosin-like protein	OS=Homo sapiens	COTL1	1	3	43363000	47358000	52193000	71897000	71927000	62953000	55256000	54774000	49071000	51926000	53017000	51796000	2	10	11	11	11	11	11	10	9	9	10	11	11	15.945	142;73	1	142	0	45.678	By MS/MS	By MS/MS	By MS/MS	By MS/MS	By MS/MS	By MS/MS	By MS/MS	By MS/MS	By MS/MS	By MS/MS	By MS/MS	By MS/MS
Q9UJZ1	STML2_HUMAN	Stomatin-like protein 2, mitochondrial	OS=Homo sapiens	STOML2	1	1	43348000	41998000	37558000	49082000	49336000	51749000	56761000	52188000	53391000	41914000	41188000	45060000	3	12	14	12	12	13	12	12	13	14	13	13	12	38.534	356;310;101	1	220	0	145.75	By MS/MS	By MS/MS	By MS/MS	By MS/MS	By MS/MS	By MS/MS	By MS/MS	By MS/MS	By MS/MS	By MS/MS	By MS/MS	By MS/MS
A0A0J9YYL3	A0A0J9YYL3_HUMAN	Poly(U)-binding-splicing factor PUF60 (Fragment)	OS=Homo sapiens	PUF60	1	1	42681000	41441000	40498000	43419000	43466000	42518000	47283000	46582000	42316000	46011000	43735000	44819000	13	12	15	14	12	12	13	12	13	12	12	13	14	54.626	505;534;522;551;559;315;323;329;336;263;247;228;273	1	187	0	129.82	By MS/MS	By MS/MS	By MS/MS	By MS/MS	By MS/MS	By MS/MS	By MS/MS	By MS/MS	By MS/MS	By MS/MS	By MS/MS	By MS/MS
E7ES08	E7ES08_HUMAN	High mobility group protein B3 (Fragment)	OS=Homo sapiens	HMGB3	1	1	42588000	48348000	50928000	13901000	16558000	16437000	12105000	11206000	13345000	22166000	25087000	21997000	4	8	8	9	5	5	5	6	5	6	6	8	7	21.444	188;193;200;153	1	93	0	23.36	By MS/MS	By MS/MS	By MS/MS	By MS/MS	By MS/MS	By MS/MS	By MS/MS	By MS/MS	By MS/MS	By MS/MS	By MS/MS	By MS/MS
P54577	SYYC_HUMAN	Tyrosine--tRNA ligase, cytoplasmic	OS=Homo sapiens	YARS	1	4	42489000	47044000	49134000	40333000	41898000	42256000	54246000	52008000	51282000	42025000	40626000	41535000	2	22	24	24	23	24	24	19	25	21	24	21	24	59.143	528;388	1	312	0	83.573	By MS/MS	By MS/MS	By MS/MS	By MS/MS	By MS/MS	By MS/MS	By MS/MS	By MS/MS	By MS/MS	By MS/MS	By MS/MS	By MS/MS
Q92841	DDX17_HUMAN	Probable ATP-dependent RNA helicase DDX17	OS=Homo sapiens	DDX17	1	2	42315000	45788000	42074000	53233000	53140000	57437000	57458000	56075000	57503000	39972000	35673000	48340000	3	25	25	25	27	27	27	25	27	28	26	25	25	80.272	729;731;56	1	242	0	86.909	By MS/MS	By MS/MS	By MS/MS	By MS/MS	By MS/MS	By MS/MS	By MS/MS	By MS/MS	By MS/MS	By MS/MS	By MS/MS	By MS/MS
P49773	HINT1_HUMAN	Histidine triad nucleotide-binding protein 1	OS=Homo sapiens	HINT1	1	2	42284000	39267000	37451000	59096000	42032000	53026000	30114000	30412000	26511000	57957000	51653000	39112000	5	7	5	7	8	6	6	6	6	5	8	7	8	13.802	126;78;78;103;65	1	124	0	35.594	By MS/MS	By MS/MS	By MS/MS	By MS/MS	By MS/MS	By MS/MS	By MS/MS	By MS/MS	By MS/MS	By MS/MS	By MS/MS	By MS/MS
O75534	CSDE1_HUMAN	Cold shock domain-containing protein E1	OS=Homo sapiens	CSDE1	1	2	41994000	32344000	32735000	38599000	43095000	38524000	57257000	48700000	46704000	34150000	35059000	35618000	6	27	24	22	25	24	24	25	25	25	25	25	25	88.884	798;668;95;137;36;46	1	368	0	233.47	By MS/MS	By MS/MS	By MS/MS	By MS/MS	By MS/MS	By MS/MS	By MS/MS	By MS/MS	By MS/MS	By MS/MS	By MS/MS	By MS/MS
P56192	SYMC_HUMAN	Methionine--tRNA ligase, cytoplasmic	OS=Homo sapiens	MARS	1	2	41816000	40146000	40359000	47339000	48153000	45893000	42338000	44327000	40200000	58586000	50790000	46960000	13	22	22	20	22	22	18	16	19	19	22	22	23	101.11	900;233;140;219;71;95;110;114;58;119;60;81;124	1	284	0	123.14	By MS/MS	By MS/MS	By MS/MS	By MS/MS	By MS/MS	By MS/MS	By MS/MS	By MS/MS	By MS/MS	By MS/MS	By MS/MS	By MS/MS
O15143	ARC1B_HUMAN	Actin-related protein 2/3 complex subunit 1B	OS=Homo sapiens	ARPC1B	1	3	41743000	40720000	39128000	25804000	25371000	30042000	34722000	32449000	44940000	33130000	36087000	34727000	12	8	7	7	9	7	8	7	8	8	8	8	7	40.949	372;102;108;128;130;130;133;133;133;83;21;32	1	123	0	51.318	By MS/MS	By MS/MS	By MS/MS	By MS/MS	By MS/MS	By MS/MS	By MS/MS	By MS/MS	By MS/MS	By MS/MS	By MS/MS	By MS/MS
Q9NQR4	NIT2_HUMAN	Omega-amidase NIT2	OS=Homo sapiens	NIT2	1	1	41688000	44783000	46557000	32491000	35592000	31271000	31392000	28318000	32891000	39587000	38450000	34891000	3	11	13	13	10	6	9	10	10	10	11	11	13	30.608	276;266;92	1	128	0	49.686	By MS/MS	By MS/MS	By MS/MS	By MS/MS	By MS/MS	By MS/MS	By MS/MS	By MS/MS	By MS/MS	By MS/MS	By MS/MS	By MS/MS
Q1KMD3	HNRL2_HUMAN	Heterogeneous nuclear ribonucleoprotein U-like protein 2	OS=Homo sapiens	HNRNPUL2	1	1	41470000	41338000	40492000	53453000	44894000	52073000	50637000	45001000	52476000	35431000	35648000	39317000	2	17	20	19	19	20	20	18	19	19	21	20	20	85.104	747;746	1	240	0	99.78	By MS/MS	By MS/MS	By MS/MS	By MS/MS	By MS/MS	By MS/MS	By MS/MS	By MS/MS	By MS/MS	By MS/MS	By MS/MS	By MS/MS
P25789	PSA4_HUMAN	Proteasome subunit alpha type-4	OS=Homo sapiens	PSMA4	1	1	41457000	40964000	41695000	42496000	44295000	42454000	47367000	45079000	39845000	59472000	53155000	52303000	11	9	9	10	6	7	8	10	10	9	8	9	8	29.483	261;221;230;236;209;182;183;122;174;125;86	1	122	0	65.119	By MS/MS	By MS/MS	By MS/MS	By MS/MS	By MS/MS	By MS/MS	By MS/MS	By MS/MS	By MS/MS	By MS/MS	By MS/MS	By MS/MS
P68036	UB2L3_HUMAN	Ubiquitin-conjugating enzyme E2 L3	OS=Homo sapiens	UBE2L3	1	1	41382000	39478000	41609000	41126000	33954000	40302000	37705000	40991000	38482000	37537000	35841000	38574000	1	7	6	6	7	7	7	7	7	7	7	7	7	17.861	154	1	116	0	40.664	By MS/MS	By MS/MS	By MS/MS	By MS/MS	By MS/MS	By MS/MS	By MS/MS	By MS/MS	By MS/MS	By MS/MS	By MS/MS	By MS/MS
C9JXB8	C9JXB8_HUMAN	60S ribosomal protein L24	OS=Homo sapiens	RPL24	1	1	41321000	66063000	67339000	44050000	38314000	52987000	26873000	33181000	58377000	35567000	39343000	61506000	3	5	6	6	6	6	6	6	5	6	6	6	6	14.369	121;150;157	1	88	0	18.128	By MS/MS	By MS/MS	By MS/MS	By MS/MS	By MS/MS	By MS/MS	By MS/MS	By MS/MS	By MS/MS	By MS/MS	By MS/MS	By MS/MS
P48444	COPD_HUMAN	Coatomer subunit delta	OS=Homo sapiens	ARCN1	1	1	41170000	41158000	40391000	33786000	33062000	34918000	46973000	48385000	47419000	46436000	45728000	45137000	4	18	19	16	17	17	19	19	16	18	18	18	18	57.21	511;552;189;83	1	231	0	78.78	By MS/MS	By MS/MS	By MS/MS	By MS/MS	By MS/MS	By MS/MS	By MS/MS	By MS/MS	By MS/MS	By MS/MS	By MS/MS	By MS/MS
O75531	BAF_HUMAN	Barrier-to-autointegration factor	OS=Homo sapiens	BANF1	1	1	40990000	40904000	39203000	71521000	63256000	70915000	43159000	44528000	40130000	56858000	54554000	42406000	1	4	4	4	4	4	4	4	4	4	4	4	4	10.058	89	1	91	0	17.554	By MS/MS	By MS/MS	By MS/MS	By MS/MS	By MS/MS	By MS/MS	By MS/MS	By MS/MS	By MS/MS	By MS/MS	By MS/MS	By MS/MS
P38919	IF4A3_HUMAN	Eukaryotic initiation factor 4A-III	OS=Homo sapiens	EIF4A3	1	4	40898000	40888000	38534000	45466000	45463000	50687000	52302000	49587000	48223000	44847000	42894000	45555000	5	19	18	18	20	17	19	18	18	18	19	19	19	46.871	411;125;96;97;57	1	230	0	69.274	By MS/MS	By MS/MS	By MS/MS	By MS/MS	By MS/MS	By MS/MS	By MS/MS	By MS/MS	By MS/MS	By MS/MS	By MS/MS	By MS/MS
Q09028	RBBP4_HUMAN	Histone-binding protein RBBP4	OS=Homo sapiens	RBBP4	1	3	40739000	43365000	42672000	59306000	55114000	56637000	60334000	63916000	51097000	52500000	62253000	51287000	11	13	14	13	13	15	13	13	13	13	15	15	15	47.655	425;207;180;262;167;104;62;87;87;37;68	1	147	0	46.171	By MS/MS	By MS/MS	By MS/MS	By MS/MS	By MS/MS	By MS/MS	By MS/MS	By MS/MS	By MS/MS	By MS/MS	By MS/MS	By MS/MS
O00505	IMA4_HUMAN	Importin subunit alpha-4	OS=Homo sapiens	KPNA3	1	2	40677000	38956000	41668000	23404000	26048000	29115000	45228000	45799000	41961000	60762000	60202000	53809000	2	15	12	13	12	13	13	12	12	10	14	13	14	57.81	521;91	1	173	0	50.372	By MS/MS	By MS/MS	By MS/MS	By MS/MS	By MS/MS	By MS/MS	By MS/MS	By MS/MS	By MS/MS	By MS/MS	By MS/MS	By MS/MS
P62195	PRS8_HUMAN	26S protease regulatory subunit 8	OS=Homo sapiens	PSMC5	1	1	40599000	39939000	39255000	45930000	46445000	41324000	44750000	46263000	41385000	47850000	46260000	41199000	10	13	14	14	13	14	14	15	14	14	15	11	15	45.626	406;263;257;215;241;169;143;127;52;893	1	206	0	95.342	By MS/MS	By MS/MS	By MS/MS	By MS/MS	By MS/MS	By MS/MS	By MS/MS	By MS/MS	By MS/MS	By MS/MS	By MS/MS	By MS/MS
P52788	SPSY_HUMAN	Spermine synthase	OS=Homo sapiens	SMS	1	2	40477000	35674000	38388000	27876000	30629000	25279000	34458000	39987000	33271000	52126000	56859000	38272000	2	17	16	12	16	15	14	17	15	14	17	16	15	41.268	366;311	1	214	0	71.915	By MS/MS	By MS/MS	By MS/MS	By MS/MS	By MS/MS	By MS/MS	By MS/MS	By MS/MS	By MS/MS	By MS/MS	By MS/MS	By MS/MS
O76003	GLRX3_HUMAN	Glutaredoxin-3	OS=Homo sapiens	GLRX3	1	2	40471000	39273000	41155000	46265000	49993000	49057000	43706000	44715000	37050000	56728000	65686000	57702000	1	14	13	13	14	15	16	16	14	15	14	14	16	37.432	335	1	188	0	54.586	By MS/MS	By MS/MS	By MS/MS	By MS/MS	By MS/MS	By MS/MS	By MS/MS	By MS/MS	By MS/MS	By MS/MS	By MS/MS	By MS/MS
P05455	LA_HUMAN	Lupus La protein	OS=Homo sapiens	SSB	1	2	40378000	40299000	42114000	64391000	68249000	63658000	49958000	49833000	45355000	57427000	47982000	42304000	4	18	19	19	21	23	20	20	19	21	18	18	21	46.836	408;184;134;120	1	318	0	94.797	By MS/MS	By MS/MS	By MS/MS	By MS/MS	By MS/MS	By MS/MS	By MS/MS	By MS/MS	By MS/MS	By MS/MS	By MS/MS	By MS/MS
Q9BQG0	MBB1A_HUMAN	Myb-binding protein 1A	OS=Homo sapiens	MYBBP1A	1	2	39869000	46470000	45182000	40733000	39086000	38890000	37602000	34537000	35562000	50048000	45373000	44817000	4	28	29	30	29	29	27	25	24	23	27	27	28	148.85	1328;1252;204;69	1	350	0	114.66	By MS/MS	By MS/MS	By MS/MS	By MS/MS	By MS/MS	By MS/MS	By MS/MS	By MS/MS	By MS/MS	By MS/MS	By MS/MS	By MS/MS
P54578	UBP14_HUMAN	Ubiquitin carboxyl-terminal hydrolase 14	OS=Homo sapiens	USP14	1	3	39813000	37381000	38081000	40836000	42895000	41520000	36484000	36772000	34083000	48015000	45023000	46169000	4	13	14	15	14	13	14	14	15	13	13	13	13	56.068	494;448;20;28	1	171	0	94.031	By MS/MS	By MS/MS	By MS/MS	By MS/MS	By MS/MS	By MS/MS	By MS/MS	By MS/MS	By MS/MS	By MS/MS	By MS/MS	By MS/MS
C9JFR7	C9JFR7_HUMAN	Cytochrome c (Fragment)	OS=Homo sapiens	CYCS	1	1	39755000	34780000	34155000	42684000	45929000	36200000	42643000	44710000	38685000	36373000	38264000	42690000	3	6	6	7	6	7	6	7	6	7	7	7	7	11.333	101;105;105	1	114	0	34.745	By MS/MS	By MS/MS	By MS/MS	By MS/MS	By MS/MS	By MS/MS	By MS/MS	By MS/MS	By MS/MS	By MS/MS	By MS/MS	By MS/MS
P22087	FBRL_HUMAN	rRNA 2-O-methyltransferase fibrillarin	OS=Homo sapiens	FBL	1	2	39743000	49994000	54257000	45666000	40865000	55347000	28072000	36121000	36849000	43146000	45645000	43184000	9	12	11	11	12	11	12	11	11	12	11	12	11	33.784	321;229;244;273;228;157;178;182;334	1	175	0	65.092	By MS/MS	By MS/MS	By MS/MS	By MS/MS	By MS/MS	By MS/MS	By MS/MS	By MS/MS	By MS/MS	By MS/MS	By MS/MS	By MS/MS
A0A087WV66	A0A087WV66_HUMAN	Antigen KI-67	OS=Homo sapiens	MKI67	1	1	39614000	35819000	37292000	65798000	73244000	63379000	47946000	46392000	51954000	39192000	39308000	42550000	2	45	42	39	47	51	50	43	45	46	40	39	47	358.62	3255;3256	1	565	0	176.57	By MS/MS	By MS/MS	By MS/MS	By MS/MS	By MS/MS	By MS/MS	By MS/MS	By MS/MS	By MS/MS	By MS/MS	By MS/MS	By MS/MS
P62854	RS26_HUMAN	40S ribosomal protein S26	OS=Homo sapiens	RPS26	1	3	39583000	49887000	55784000	37718000	33987000	36579000	43076000	42342000	54791000	31506000	28841000	42110000	2	3	3	3	3	3	3	3	3	3	3	3	3	13.015	115;115	1	69	0	22.633	By MS/MS	By MS/MS	By MS/MS	By MS/MS	By MS/MS	By MS/MS	By MS/MS	By MS/MS	By MS/MS	By MS/MS	By MS/MS	By MS/MS
O00429	DNM1L_HUMAN	Dynamin-1-like protein	OS=Homo sapiens	DNM1L	1	2	39538000	36369000	38835000	34177000	35908000	38211000	25884000	24357000	28799000	36553000	36482000	36809000	10	22	22	23	22	21	23	21	21	20	20	21	21	81.876	736;261;156;180;169;97;117;172;54;48	1	278	0	120.64	By MS/MS	By MS/MS	By MS/MS	By MS/MS	By MS/MS	By MS/MS	By MS/MS	By MS/MS	By MS/MS	By MS/MS	By MS/MS	By MS/MS
P17174	AATC_HUMAN	Aspartate aminotransferase, cytoplasmic	OS=Homo sapiens	GOT1	1	3	39226000	42675000	45502000	63254000	65428000	66033000	61438000	56834000	59818000	77540000	79628000	72049000	1	13	14	14	15	14	14	15	14	14	15	14	16	46.247	413	1	238	0	84.401	By MS/MS	By MS/MS	By MS/MS	By MS/MS	By MS/MS	By MS/MS	By MS/MS	By MS/MS	By MS/MS	By MS/MS	By MS/MS	By MS/MS
B1AK87	B1AK87_HUMAN	Capping protein (Actin filament) muscle Z-line, beta, isoform CRA_a	OS=Homo sapiens	CAPZB	1	1	39032000	43992000	39465000	42741000	43503000	45168000	50655000	47707000	52525000	34780000	37385000	45152000	2	12	12	13	12	13	12	13	12	13	12	12	13	29.295	260;301	1	197	0	46.516	By MS/MS	By MS/MS	By MS/MS	By MS/MS	By MS/MS	By MS/MS	By MS/MS	By MS/MS	By MS/MS	By MS/MS	By MS/MS	By MS/MS
P62857	RS28_HUMAN	40S ribosomal protein S28	OS=Homo sapiens	RPS28	1	1	38914000	56171000	26925000	29176000	42687000	0	44732000	26576000	105800000	0	50776000	30365000	1	3	3	4	3	3	2	4	3	3	2	4	3	7.8409	69	1	59	0	24.561	By MS/MS	By MS/MS	By MS/MS	By MS/MS	By MS/MS	By MS/MS	By MS/MS	By MS/MS	By MS/MS	By MS/MS	By MS/MS	By MS/MS
P47897	SYQ_HUMAN	Glutamine--tRNA ligase	OS=Homo sapiens	QARS	1	1	38343000	36085000	38199000	38221000	37830000	36379000	37310000	36464000	35636000	38150000	41167000	43343000	19	22	22	22	22	21	22	21	22	23	23	22	21	87.798	775;630;253;339;342;173;195;134;173;174;183;187;191;83;91;96;68;75;100	1	301	0	121.51	By MS/MS	By MS/MS	By MS/MS	By MS/MS	By MS/MS	By MS/MS	By MS/MS	By MS/MS	By MS/MS	By MS/MS	By MS/MS	By MS/MS
P67775	PP2AA_HUMAN	Serine/threonine-protein phosphatase 2A catalytic subunit alpha isoform	OS=Homo sapiens	PPP2CA	1	1	38337000	38511000	34710000	42461000	37751000	40231000	38881000	34624000	34168000	40837000	41491000	40311000	9	12	13	13	12	13	13	13	13	12	13	13	13	35.594	309;309;145;124;184;125;126;52;91	1	191	0	122.86	By MS/MS	By MS/MS	By MS/MS	By MS/MS	By MS/MS	By MS/MS	By MS/MS	By MS/MS	By MS/MS	By MS/MS	By MS/MS	By MS/MS
Q13162	PRDX4_HUMAN	Peroxiredoxin-4	OS=Homo sapiens	PRDX4	1	1	38114000	43002000	41056000	44102000	40911000	50773000	41081000	40155000	46039000	40860000	40189000	48929000	4	10	11	12	12	12	12	9	10	10	11	11	12	30.54	271;161;185;186	1	149	0	70.889	By MS/MS	By MS/MS	By MS/MS	By MS/MS	By MS/MS	By MS/MS	By MS/MS	By MS/MS	By MS/MS	By MS/MS	By MS/MS	By MS/MS
A0A024RA52	A0A024RA52_HUMAN	Proteasome subunit alpha type	OS=Homo sapiens	PSMA2	1	1	37849000	39543000	43917000	29429000	25619000	27546000	33558000	35662000	31737000	52746000	59004000	43555000	5	8	8	8	7	8	7	7	8	7	8	8	8	25.898	234;234;164;36;48	1	138	0	52.745	By MS/MS	By MS/MS	By MS/MS	By MS/MS	By MS/MS	By MS/MS	By MS/MS	By MS/MS	By MS/MS	By MS/MS	By MS/MS	By MS/MS
P42677	RS27_HUMAN	40S ribosomal protein S27	OS=Homo sapiens	RPS27	1	3	37753000	33715000	30942000	24481000	26362000	29627000	34503000	34305000	32356000	27492000	31163000	28443000	3	5	5	5	5	5	5	5	5	5	5	5	5	9.461	84;66;52	1	140	0	13.201	By MS/MS	By MS/MS	By MS/MS	By MS/MS	By MS/MS	By MS/MS	By MS/MS	By MS/MS	By MS/MS	By MS/MS	By MS/MS	By MS/MS
Q9Y6N5	SQRD_HUMAN	Sulfide:quinone oxidoreductase, mitochondrial	OS=Homo sapiens	SQRDL	1	1	37563000	45843000	42202000	0	0	0	0	1061200	4939700	8857500	8417700	14211000	5	15	16	16	1	0	1	1	2	6	10	13	11	49.96	450;289;124;181;141	1	97	0	63.161	By MS/MS	By MS/MS	By MS/MS	By matching	By matching	By matching	By matching	By matching	By MS/MS	By MS/MS	By MS/MS	By MS/MS
Q8NBS9	TXND5_HUMAN	Thioredoxin domain-containing protein 5	OS=Homo sapiens	TXNDC5	1	2	37478000	34286000	35883000	49041000	40757000	46854000	43569000	42584000	46726000	40940000	39435000	44328000	1	10	10	10	8	9	11	11	11	10	10	11	10	47.628	432	1	125	0	34.287	By MS/MS	By MS/MS	By MS/MS	By MS/MS	By MS/MS	By MS/MS	By MS/MS	By MS/MS	By MS/MS	By MS/MS	By MS/MS	By MS/MS
Q13185	CBX3_HUMAN	Chromobox protein homolog 3	OS=Homo sapiens	CBX3	1	4	37464000	38487000	32340000	38366000	38397000	39941000	50083000	47102000	40767000	36895000	38461000	35771000	3	7	7	6	7	6	6	7	7	7	7	7	7	20.811	183;107;62	1	129	0	56.565	By MS/MS	By MS/MS	By MS/MS	By MS/MS	By MS/MS	By MS/MS	By MS/MS	By MS/MS	By MS/MS	By MS/MS	By MS/MS	By MS/MS
Q99798	ACON_HUMAN	Aconitate hydratase, mitochondrial	OS=Homo sapiens	ACO2	1	2	37409000	38377000	35899000	42891000	43691000	40378000	37808000	37275000	46889000	42581000	39561000	38902000	2	20	19	20	20	19	19	19	19	19	19	21	20	85.424	780;805	1	284	0	74.133	By MS/MS	By MS/MS	By MS/MS	By MS/MS	By MS/MS	By MS/MS	By MS/MS	By MS/MS	By MS/MS	By MS/MS	By MS/MS	By MS/MS
Q04917	1433F_HUMAN	14-3-3 protein eta	OS=Homo sapiens	YWHAH	1	4	37373000	33956000	30661000	49965000	53848000	48746000	47050000	45932000	47314000	37037000	36460000	38296000	4	13	12	13	13	12	12	13	13	13	11	12	13	28.218	246;162;39;72	1	149	0	138.64	By MS/MS	By MS/MS	By MS/MS	By MS/MS	By MS/MS	By MS/MS	By MS/MS	By MS/MS	By MS/MS	By MS/MS	By MS/MS	By MS/MS
P33992	MCM5_HUMAN	DNA replication licensing factor MCM5	OS=Homo sapiens	MCM5	1	5	37312000	34656000	37489000	35917000	37060000	32763000	31061000	35237000	32758000	39947000	39248000	34115000	5	18	17	15	16	14	16	15	16	19	20	17	17	82.285	734;691;231;150;57	1	200	0	51.962	By MS/MS	By MS/MS	By MS/MS	By MS/MS	By MS/MS	By MS/MS	By MS/MS	By MS/MS	By MS/MS	By MS/MS	By MS/MS	By MS/MS
P20618	PSB1_HUMAN	Proteasome subunit beta type-1	OS=Homo sapiens	PSMB1	1	2	37132000	35565000	32628000	32148000	31449000	34198000	27920000	33069000	29662000	39778000	36171000	39818000	1	8	8	8	7	7	8	6	8	8	7	8	8	26.489	241	1	123	0	39.298	By MS/MS	By MS/MS	By MS/MS	By MS/MS	By MS/MS	By MS/MS	By MS/MS	By MS/MS	By MS/MS	By MS/MS	By MS/MS	By MS/MS
Q7L2H7	EIF3M_HUMAN	Eukaryotic translation initiation factor 3 subunit M	OS=Homo sapiens	EIF3M	1	1	37116000	30868000	35948000	22454000	19624000	21316000	37048000	33760000	28639000	45524000	43138000	39438000	7	11	11	11	10	9	9	12	12	10	12	11	11	42.502	374;221;191;102;59;74;123	1	163	0	72.794	By MS/MS	By MS/MS	By MS/MS	By MS/MS	By MS/MS	By MS/MS	By MS/MS	By MS/MS	By MS/MS	By MS/MS	By MS/MS	By MS/MS
P04632	CPNS1_HUMAN	Calpain small subunit 1	OS=Homo sapiens	CAPNS1	1	1	37072000	36527000	39567000	41770000	42798000	40896000	50710000	50662000	48711000	62693000	62550000	39960000	12	8	8	8	8	8	8	7	8	6	8	8	8	28.315	268;322;278;197;238;161;163;196;100;72;94;248	1	169	0	76.708	By MS/MS	By MS/MS	By MS/MS	By MS/MS	By MS/MS	By MS/MS	By MS/MS	By MS/MS	By MS/MS	By MS/MS	By MS/MS	By MS/MS
P11387	TOP1_HUMAN	DNA topoisomerase 1	OS=Homo sapiens	TOP1	1	2	36874000	49354000	50397000	31191000	26796000	37781000	26356000	41410000	42726000	9943800	9578500	34651000	12	16	15	17	16	15	15	14	15	15	11	10	15	90.725	765;376;601;201;221;33;49;123;134;164;164;167	1	205	0	64.361	By MS/MS	By MS/MS	By MS/MS	By MS/MS	By MS/MS	By MS/MS	By MS/MS	By MS/MS	By MS/MS	By MS/MS	By MS/MS	By MS/MS
Q9Y617	SERC_HUMAN	Phosphoserine aminotransferase	OS=Homo sapiens	PSAT1	1	2	36872000	42280000	45631000	30803000	31574000	36807000	32487000	32385000	29667000	41753000	44418000	37090000	1	13	13	14	13	12	13	13	13	13	14	14	13	40.422	370	1	167	0	43.096	By MS/MS	By MS/MS	By MS/MS	By MS/MS	By MS/MS	By MS/MS	By MS/MS	By MS/MS	By MS/MS	By MS/MS	By MS/MS	By MS/MS
P49321	NASP_HUMAN	Nuclear autoantigenic sperm protein	OS=Homo sapiens	NASP	1	2	36862000	37457000	36022000	40572000	37769000	38269000	47514000	47602000	48840000	44703000	39506000	44227000	9	21	22	21	21	21	20	23	21	20	21	23	22	85.237	788;317;422;175;268;288;256;154;143	1	270	0	140.58	By MS/MS	By MS/MS	By MS/MS	By MS/MS	By MS/MS	By MS/MS	By MS/MS	By MS/MS	By MS/MS	By MS/MS	By MS/MS	By MS/MS
Q92688	AN32B_HUMAN	Acidic leucine-rich nuclear phosphoprotein 32 family member B	OS=Homo sapiens	ANP32B	1	1	36654000	36213000	37313000	37913000	34999000	40832000	21012000	25168000	23009000	35474000	38460000	32993000	1	7	8	8	7	7	7	7	8	7	7	8	8	28.787	251	1	125	0	14.894	By MS/MS	By MS/MS	By MS/MS	By MS/MS	By MS/MS	By MS/MS	By MS/MS	By MS/MS	By MS/MS	By MS/MS	By MS/MS	By MS/MS
P58546	MTPN_HUMAN	Myotrophin	OS=Homo sapiens	MTPN	1	2	36523000	38055000	38461000	40221000	21541000	31917000	29134000	38171000	20020000	47180000	56455000	36797000	2	5	6	6	5	5	5	5	6	5	6	6	6	12.895	118;52	1	131	0	72.625	By MS/MS	By MS/MS	By MS/MS	By MS/MS	By MS/MS	By MS/MS	By MS/MS	By MS/MS	By MS/MS	By MS/MS	By MS/MS	By MS/MS
P59998	ARPC4_HUMAN	Actin-related protein 2/3 complex subunit 4	OS=Homo sapiens	ARPC4	1	3	36293000	33718000	34047000	36500000	45520000	36125000	28784000	29704000	34060000	31555000	31192000	35305000	8	7	5	6	7	6	7	6	6	7	7	7	7	19.667	168;181;113;625;167;77;44;47	1	83	0	48.187	By MS/MS	By MS/MS	By MS/MS	By MS/MS	By MS/MS	By MS/MS	By MS/MS	By MS/MS	By MS/MS	By MS/MS	By MS/MS	By MS/MS
Q9BSJ8	ESYT1_HUMAN	Extended synaptotagmin-1	OS=Homo sapiens	ESYT1	1	1	36279000	37295000	40212000	29601000	29121000	30158000	25746000	26008000	27791000	41851000	37662000	34929000	2	20	20	19	18	17	18	17	15	18	17	18	17	122.85	1104;88	1	214	0	94.142	By MS/MS	By MS/MS	By MS/MS	By MS/MS	By MS/MS	By MS/MS	By MS/MS	By MS/MS	By MS/MS	By MS/MS	By MS/MS	By MS/MS
P61160	ARP2_HUMAN	Actin-related protein 2	OS=Homo sapiens	ACTR2	1	1	36186000	34184000	39604000	38851000	47403000	41454000	39023000	35195000	42803000	30364000	32517000	34950000	2	13	12	12	12	10	13	13	14	13	11	12	14	44.76	394;339	1	212	0	91.927	By MS/MS	By MS/MS	By MS/MS	By MS/MS	By MS/MS	By MS/MS	By MS/MS	By MS/MS	By MS/MS	By MS/MS	By MS/MS	By MS/MS
P61970	NTF2_HUMAN	Nuclear transport factor 2	OS=Homo sapiens	NUTF2	1	1	36115000	38820000	36410000	43410000	40030000	45158000	43213000	45650000	39803000	62755000	65965000	50334000	2	6	6	6	6	6	6	6	6	6	6	6	6	14.478	127;107	1	84	0	31.994	By MS/MS	By MS/MS	By MS/MS	By MS/MS	By MS/MS	By MS/MS	By MS/MS	By MS/MS	By MS/MS	By MS/MS	By MS/MS	By MS/MS
Q9P2J5	SYLC_HUMAN	Leucine--tRNA ligase, cytoplasmic	OS=Homo sapiens	LARS	1	2	36068000	37380000	38581000	43866000	42141000	43731000	39580000	40274000	42857000	41372000	40806000	41516000	2	27	26	27	28	25	27	26	25	27	26	27	27	134.46	1176;160	1	318	0	115.21	By MS/MS	By MS/MS	By MS/MS	By MS/MS	By MS/MS	By MS/MS	By MS/MS	By MS/MS	By MS/MS	By MS/MS	By MS/MS	By MS/MS
P16403	H12_HUMAN	Histone H1.2	OS=Homo sapiens	HIST1H1C	1	2	35767000	144210000	164490000	40792000	24710000	121960000	14369000	27293000	93219000	18574000	12935000	87882000	2	4	8	7	5	4	7	4	5	6	5	5	6	21.364	213;207	1	67	0	18.754	By MS/MS	By MS/MS	By MS/MS	By MS/MS	By MS/MS	By MS/MS	By MS/MS	By MS/MS	By MS/MS	By MS/MS	By MS/MS	By MS/MS
P00533	EGFR_HUMAN	Epidermal growth factor receptor	OS=Homo sapiens	EGFR	1	2	35738000	46228000	40699000	3769800	3700000	2050600	3739300	4025300	2979200	38345000	36719000	19070000	6	23	23	21	9	9	4	8	9	7	21	21	17	134.28	1210;1165;1091;657;128;731	1	165	0	65.37	By MS/MS	By MS/MS	By MS/MS	By matching	By MS/MS	By matching	By matching	By matching	By matching	By MS/MS	By MS/MS	By MS/MS
Q96QK1	VPS35_HUMAN	Vacuolar protein sorting-associated protein 35	OS=Homo sapiens	VPS35	1	2	35697000	33223000	34255000	40662000	42879000	41689000	38167000	33451000	35860000	41793000	39809000	37589000	3	16	15	15	17	17	18	15	16	15	18	17	18	91.706	796;41;47	1	238	0	116.91	By MS/MS	By MS/MS	By MS/MS	By MS/MS	By MS/MS	By MS/MS	By MS/MS	By MS/MS	By MS/MS	By MS/MS	By MS/MS	By MS/MS
P54727	RD23B_HUMAN	UV excision repair protein RAD23 homolog B	OS=Homo sapiens	RAD23B	1	1	35644000	37143000	37157000	30613000	30674000	32489000	36189000	39349000	36976000	38619000	43788000	39343000	4	12	12	12	12	11	12	11	12	11	12	11	11	43.171	409;146;80;114	1	163	0	47.083	By MS/MS	By MS/MS	By MS/MS	By MS/MS	By MS/MS	By MS/MS	By MS/MS	By MS/MS	By MS/MS	By MS/MS	By MS/MS	By MS/MS
O43684	BUB3_HUMAN	Mitotic checkpoint protein BUB3	OS=Homo sapiens	BUB3	1	1	35307000	31558000	33120000	41360000	39198000	37796000	43489000	40902000	33020000	31478000	35896000	31257000	3	10	11	10	10	10	10	11	10	11	10	10	10	37.154	328;278;145	1	159	0	50.918	By MS/MS	By MS/MS	By MS/MS	By MS/MS	By MS/MS	By MS/MS	By MS/MS	By MS/MS	By MS/MS	By MS/MS	By MS/MS	By MS/MS
B9A067	B9A067_HUMAN	MICOS complex subunit MIC60	OS=Homo sapiens	IMMT	1	2	35255000	34102000	34493000	38795000	38868000	37228000	40307000	35952000	36327000	37687000	34255000	35040000	3	20	19	18	20	19	19	20	18	17	20	20	20	78.973	711;758;147	1	266	0	50.598	By MS/MS	By MS/MS	By MS/MS	By MS/MS	By MS/MS	By MS/MS	By MS/MS	By MS/MS	By MS/MS	By MS/MS	By MS/MS	By MS/MS
P62266	RS23_HUMAN	40S ribosomal protein S23	OS=Homo sapiens	RPS23	1	3	35170000	52578000	58302000	46665000	39507000	43620000	42226000	40964000	75629000	39607000	39204000	49059000	5	5	5	5	5	5	5	5	5	5	5	5	5	15.807	143;134;55;85;123	1	92	0	14.601	By MS/MS	By MS/MS	By MS/MS	By MS/MS	By MS/MS	By MS/MS	By MS/MS	By MS/MS	By MS/MS	By MS/MS	By MS/MS	By MS/MS
P37837	TALDO_HUMAN	Transaldolase	OS=Homo sapiens	TALDO1	1	2	35156000	34026000	34917000	13961000	15827000	17693000	31549000	28420000	31451000	38487000	35082000	33550000	4	9	9	8	7	6	7	10	12	9	8	9	8	37.54	337;318;50;93	1	119	0	28.759	By MS/MS	By MS/MS	By MS/MS	By MS/MS	By MS/MS	By MS/MS	By MS/MS	By MS/MS	By MS/MS	By MS/MS	By MS/MS	By MS/MS
Q96HE7	ERO1A_HUMAN	ERO1-like protein alpha	OS=Homo sapiens	ERO1A	1	2	35140000	33160000	34130000	21533000	19596000	21204000	27166000	25844000	28200000	37384000	38197000	33029000	7	11	11	11	11	11	11	11	11	11	11	11	10	54.392	468;257;75;169;125;173;467	1	143	0	77.631	By MS/MS	By MS/MS	By MS/MS	By MS/MS	By MS/MS	By MS/MS	By MS/MS	By MS/MS	By MS/MS	By MS/MS	By MS/MS	By MS/MS
P53634	CATC_HUMAN	Dipeptidyl peptidase 1	OS=Homo sapiens	CTSC	1	2	35122000	31172000	32458000	16633000	12586000	15263000	22407000	22640000	20113000	33291000	38942000	28221000	2	9	9	10	8	7	8	9	8	8	9	10	8	51.853	463;245	1	118	0	82.723	By MS/MS	By MS/MS	By MS/MS	By MS/MS	By MS/MS	By MS/MS	By MS/MS	By MS/MS	By MS/MS	By MS/MS	By MS/MS	By MS/MS
P63000	RAC1_HUMAN	Ras-related C3 botulinum toxin substrate 1	OS=Homo sapiens	RAC1	1	1	35099000	31826000	28502000	32172000	30859000	31486000	32766000	29679000	32748000	25378000	26936000	26547000	4	10	10	10	10	8	10	10	10	9	9	10	9	21.45	192;192;130;136	1	115	0	22.492	By MS/MS	By MS/MS	By MS/MS	By MS/MS	By MS/MS	By MS/MS	By MS/MS	By MS/MS	By MS/MS	By MS/MS	By MS/MS	By MS/MS
Q04837	SSBP_HUMAN	Single-stranded DNA-binding protein, mitochondrial	OS=Homo sapiens	SSBP1	1	1	34958000	32869000	36260000	28395000	27692000	25508000	25819000	24341000	26358000	35438000	31425000	31033000	4	9	9	9	9	9	9	9	8	9	9	9	9	17.259	148;134;135;121	1	126	0	90.142	By MS/MS	By MS/MS	By MS/MS	By MS/MS	By MS/MS	By MS/MS	By MS/MS	By MS/MS	By MS/MS	By MS/MS	By MS/MS	By MS/MS
O43242	PSMD3_HUMAN	26S proteasome non-ATPase regulatory subunit 3	OS=Homo sapiens	PSMD3	1	2	34939000	35757000	35557000	33502000	32681000	33993000	35888000	36680000	36113000	36122000	35745000	33429000	3	14	13	14	15	14	15	15	16	17	16	16	15	60.977	534;86;117	1	215	0	103.56	By MS/MS	By MS/MS	By MS/MS	By MS/MS	By MS/MS	By MS/MS	By MS/MS	By MS/MS	By MS/MS	By MS/MS	By MS/MS	By MS/MS
E7EU96	E7EU96_HUMAN	Casein kinase II subunit alpha	OS=Homo sapiens	CSNK2A1	1	1	34684000	33066000	33785000	27158000	29194000	32028000	29989000	29363000	22931000	37454000	33675000	31780000	7	12	11	11	11	11	10	10	10	11	11	10	10	45.31	385;391;397;391;74;80;118	1	133	0	44.346	By MS/MS	By MS/MS	By MS/MS	By MS/MS	By MS/MS	By MS/MS	By MS/MS	By MS/MS	By MS/MS	By MS/MS	By MS/MS	By MS/MS
Q9Y277	VDAC3_HUMAN	Voltage-dependent anion-selective channel protein 3	OS=Homo sapiens	VDAC3	1	1	34655000	36123000	32238000	30566000	31809000	34078000	28405000	27585000	29225000	37088000	34699000	36865000	7	9	9	10	10	10	9	9	9	10	9	9	10	30.658	283;159;165;134;100;108;57	1	120	0	55.958	By MS/MS	By MS/MS	By MS/MS	By MS/MS	By MS/MS	By MS/MS	By MS/MS	By MS/MS	By MS/MS	By MS/MS	By MS/MS	By MS/MS
P06737	PYGL_HUMAN	Glycogen phosphorylase, liver form	OS=Homo sapiens	PYGL	1	4	34579000	35559000	36607000	21996000	23340000	19964000	28004000	24581000	31427000	31930000	31993000	35731000	2	26	27	29	22	26	22	26	22	25	25	25	26	97.147	847;819	1	308	0	74.892	By MS/MS	By MS/MS	By MS/MS	By MS/MS	By MS/MS	By MS/MS	By MS/MS	By MS/MS	By MS/MS	By MS/MS	By MS/MS	By MS/MS
Q15417	CNN3_HUMAN	Calponin-3	OS=Homo sapiens	CNN3	1	1	34477000	36343000	29646000	77344000	70857000	72561000	66950000	64735000	57716000	52803000	48607000	46490000	2	11	13	11	12	13	13	12	13	13	12	13	13	36.413	329;185	1	206	0	118.44	By MS/MS	By MS/MS	By MS/MS	By MS/MS	By MS/MS	By MS/MS	By MS/MS	By MS/MS	By MS/MS	By MS/MS	By MS/MS	By MS/MS
A0A0G2JH68	A0A0G2JH68_HUMAN	Protein diaphanous homolog 1	OS=Homo sapiens	DIAPH1	1	1	34466000	33483000	33525000	19239000	21097000	21075000	18419000	16967000	14253000	32795000	31967000	33540000	5	21	21	21	17	19	15	16	17	15	19	18	20	141.36	1272;1272;1228;1263;201	1	236	0	104.29	By MS/MS	By MS/MS	By MS/MS	By MS/MS	By MS/MS	By MS/MS	By MS/MS	By MS/MS	By MS/MS	By MS/MS	By MS/MS	By MS/MS
P00387	NB5R3_HUMAN	NADH-cytochrome b5 reductase 3	OS=Homo sapiens	CYB5R3	1	3	34244000	30240000	25783000	34753000	43955000	38591000	33835000	38038000	37443000	36358000	44310000	32835000	2	11	11	10	9	9	10	12	13	10	11	12	12	34.234	301;147	1	160	0	54.75	By MS/MS	By MS/MS	By MS/MS	By MS/MS	By MS/MS	By MS/MS	By MS/MS	By MS/MS	By MS/MS	By MS/MS	By MS/MS	By MS/MS
P28072	PSB6_HUMAN	Proteasome subunit beta type-6	OS=Homo sapiens	PSMB6	1	4	34101000	34064000	39621000	22594000	27483000	26695000	37568000	43516000	31031000	46190000	57381000	36427000	3	7	7	7	7	7	7	7	6	7	7	6	7	25.357	239;213;102	1	103	0	25.517	By MS/MS	By MS/MS	By MS/MS	By MS/MS	By MS/MS	By MS/MS	By MS/MS	By MS/MS	By MS/MS	By MS/MS	By MS/MS	By MS/MS
Q12904	AIMP1_HUMAN	Aminoacyl tRNA synthase complex-interacting multifunctional protein 1	OS=Homo sapiens	AIMP1	1	2	34098000	34291000	37714000	31863000	31648000	35360000	34139000	35582000	29695000	35902000	37354000	35493000	2	12	13	13	12	12	13	13	13	13	12	12	13	34.352	312;150	1	204	0	74.74	By MS/MS	By MS/MS	By MS/MS	By MS/MS	By MS/MS	By MS/MS	By MS/MS	By MS/MS	By MS/MS	By MS/MS	By MS/MS	By MS/MS
Q14980	NUMA1_HUMAN	Nuclear mitotic apparatus protein 1	OS=Homo sapiens	NUMA1	1	2	34078000	40356000	42398000	71579000	69828000	68643000	36753000	34954000	40391000	37914000	37868000	37313000	13	37	40	38	47	45	47	35	37	38	35	34	39	238.26	2115;852;691;220;201;159;174;91;109;146;72;75;83	1	499	0	272.57	By MS/MS	By MS/MS	By MS/MS	By MS/MS	By MS/MS	By MS/MS	By MS/MS	By MS/MS	By MS/MS	By MS/MS	By MS/MS	By MS/MS
F8W1A4	F8W1A4_HUMAN	Adenylate kinase 2, mitochondrial	OS=Homo sapiens	AK2	1	1	34071000	37072000	39767000	34373000	31928000	36138000	43415000	45208000	33169000	43650000	42888000	44331000	6	10	10	10	10	10	11	11	10	11	10	10	11	25.63	232;239;162;133;190;42	1	136	0	54.32	By MS/MS	By MS/MS	By MS/MS	By MS/MS	By MS/MS	By MS/MS	By MS/MS	By MS/MS	By MS/MS	By MS/MS	By MS/MS	By MS/MS
P08133	ANXA6_HUMAN	Annexin A6	OS=Homo sapiens	ANXA6	1	3	33923000	36011000	34718000	92865000	95708000	89778000	80173000	78234000	99025000	82102000	74360000	91936000	9	26	23	25	32	33	31	32	31	34	31	30	31	75.872	673;330;130;150;129;156;110;95;91	1	430	0	152.07	By MS/MS	By MS/MS	By MS/MS	By MS/MS	By MS/MS	By MS/MS	By MS/MS	By MS/MS	By MS/MS	By MS/MS	By MS/MS	By MS/MS
O75131	CPNE3_HUMAN	Copine-3	OS=Homo sapiens	CPNE3	1	1	33728000	30892000	33002000	26075000	25988000	25974000	21958000	20602000	21314000	30668000	33985000	32030000	15	13	15	12	14	13	14	13	14	10	14	14	14	60.13	537;234;153;139;135;262;79;548;552;553;557;557;564;593;633	1	185	0	44.055	By MS/MS	By MS/MS	By MS/MS	By MS/MS	By MS/MS	By MS/MS	By MS/MS	By MS/MS	By MS/MS	By MS/MS	By MS/MS	By MS/MS
P21964	COMT_HUMAN	Catechol O-methyltransferase	OS=Homo sapiens	COMT	1	2	33720000	31923000	35602000	17631000	16513000	17932000	23578000	28670000	24358000	39360000	32022000	28154000	5	9	9	9	9	9	8	9	9	9	9	8	8	30.037	271;223;235;199;152	1	138	0	38.399	By MS/MS	By MS/MS	By MS/MS	By MS/MS	By MS/MS	By MS/MS	By MS/MS	By MS/MS	By MS/MS	By MS/MS	By MS/MS	By MS/MS
P80723	BASP1_HUMAN	Brain acid soluble protein 1	OS=Homo sapiens	BASP1	1	2	33581000	29750000	25043000	33166000	34792000	38801000	37283000	35417000	39740000	15066000	12988000	14577000	2	9	9	9	9	9	9	9	9	9	9	9	9	22.693	227;46	1	118	0	54.31	By MS/MS	By MS/MS	By MS/MS	By MS/MS	By MS/MS	By MS/MS	By MS/MS	By MS/MS	By MS/MS	By MS/MS	By MS/MS	By MS/MS
Q96EK6	GNA1_HUMAN	Glucosamine 6-phosphate N-acetyltransferase	OS=Homo sapiens	GNPNAT1	1	1	33571000	33151000	30588000	25872000	24540000	24179000	25294000	24851000	21862000	25572000	29783000	24854000	3	7	6	5	6	7	7	6	7	7	7	6	7	20.749	184;163;113	1	78	0	28.145	By MS/MS	By MS/MS	By MS/MS	By MS/MS	By MS/MS	By MS/MS	By MS/MS	By MS/MS	By MS/MS	By MS/MS	By MS/MS	By MS/MS
Q9C0C2	TB182_HUMAN	182 kDa tankyrase-1-binding protein	OS=Homo sapiens	TNKS1BP1	1	4	33429000	37480000	33950000	17071000	16949000	18206000	27094000	26617000	32126000	25306000	25546000	26917000	3	25	28	28	23	21	22	21	25	24	25	24	25	181.79	1729;243;143	1	299	0	175.51	By MS/MS	By MS/MS	By MS/MS	By MS/MS	By MS/MS	By MS/MS	By MS/MS	By MS/MS	By MS/MS	By MS/MS	By MS/MS	By MS/MS
P15121	ALDR_HUMAN	Aldose reductase	OS=Homo sapiens	AKR1B1	1	3	33261000	38784000	38418000	32638000	33235000	35606000	24992000	26509000	32000000	33206000	34745000	38724000	4	12	13	11	11	12	12	12	12	10	13	13	13	35.853	316;263;102;316	1	177	0	45.503	By MS/MS	By MS/MS	By MS/MS	By MS/MS	By MS/MS	By MS/MS	By MS/MS	By MS/MS	By MS/MS	By MS/MS	By MS/MS	By MS/MS
E7EX90	E7EX90_HUMAN	Dynactin subunit 1	OS=Homo sapiens	DCTN1	1	1	32858000	35670000	35080000	35488000	37852000	34954000	32071000	37033000	36764000	38835000	39338000	41326000	11	27	27	22	27	26	27	26	27	25	27	27	28	139.09	1256;1278;890;191;121;135;186;64;76;76;87	1	337	0	124.82	By MS/MS	By MS/MS	By MS/MS	By MS/MS	By MS/MS	By MS/MS	By MS/MS	By MS/MS	By MS/MS	By MS/MS	By MS/MS	By MS/MS
A0A087WUK2	A0A087WUK2_HUMAN	Heterogeneous nuclear ribonucleoprotein D-like	OS=Homo sapiens	HNRNPDL	1	1	32796000	25833000	29465000	46676000	42913000	42050000	31235000	30427000	27879000	28911000	29223000	29103000	2	9	8	8	8	9	9	8	8	7	8	7	9	40.04	363;420	1	102	0	57.584	By MS/MS	By MS/MS	By MS/MS	By MS/MS	By MS/MS	By MS/MS	By MS/MS	By MS/MS	By MS/MS	By MS/MS	By MS/MS	By MS/MS
P04080	CYTB_HUMAN	Cystatin-B	OS=Homo sapiens	CSTB	1	2	32685000	24643000	28671000	33173000	30605000	29712000	17257000	21603000	20605000	29667000	27243000	27891000	1	4	4	4	4	4	4	4	3	4	4	4	4	11.139	98	1	71	0	34.207	By MS/MS	By MS/MS	By MS/MS	By MS/MS	By MS/MS	By MS/MS	By MS/MS	By MS/MS	By MS/MS	By MS/MS	By MS/MS	By MS/MS
O00567	NOP56_HUMAN	Nucleolar protein 56	OS=Homo sapiens	NOP56	1	4	32643000	39940000	39697000	35528000	30302000	42463000	25432000	35154000	33737000	25799000	27940000	33577000	4	20	20	20	18	20	19	18	19	20	18	20	21	66.049	594;281;252;219	1	273	0	76.414	By MS/MS	By MS/MS	By MS/MS	By MS/MS	By MS/MS	By MS/MS	By MS/MS	By MS/MS	By MS/MS	By MS/MS	By MS/MS	By MS/MS
Q01813	PFKAP_HUMAN	ATP-dependent 6-phosphofructokinase, platelet type	OS=Homo sapiens	PFKP	1	2	32639000	32990000	33477000	26917000	28971000	25850000	27084000	26796000	26200000	30516000	29817000	28619000	8	17	18	17	18	17	17	14	13	14	15	17	15	85.595	784;202;240;103;210;113;118;166	1	220	0	157.44	By MS/MS	By MS/MS	By MS/MS	By MS/MS	By MS/MS	By MS/MS	By MS/MS	By MS/MS	By MS/MS	By MS/MS	By MS/MS	By MS/MS
E5RIW3	E5RIW3_HUMAN	Tubulin-specific chaperone A	OS=Homo sapiens	TBCA	1	1	32577000	28713000	27935000	36745000	33288000	35670000	35864000	33717000	34356000	32563000	31391000	32420000	5	11	11	11	10	10	10	11	10	11	11	11	11	10.08	84;108;119;131;79	1	178	0	44.867	By MS/MS	By MS/MS	By MS/MS	By MS/MS	By MS/MS	By MS/MS	By MS/MS	By MS/MS	By MS/MS	By MS/MS	By MS/MS	By MS/MS
P04899	GNAI2_HUMAN	Guanine nucleotide-binding protein G(i) subunit alpha-2	OS=Homo sapiens	GNAI2	1	3	32574000	35360000	33373000	39583000	43215000	42066000	41095000	44613000	48387000	36786000	34964000	39166000	1	11	10	11	10	10	10	12	11	12	10	10	11	40.45	355	1	149	0	87.798	By MS/MS	By MS/MS	By MS/MS	By MS/MS	By MS/MS	By MS/MS	By MS/MS	By MS/MS	By MS/MS	By MS/MS	By MS/MS	By MS/MS
P62316	SMD2_HUMAN	Small nuclear ribonucleoprotein Sm D2	OS=Homo sapiens	SNRPD2	1	1	32517000	33136000	34323000	50974000	48032000	48166000	42678000	43957000	40354000	39991000	46131000	43225000	3	9	9	8	8	9	9	8	7	9	8	8	9	13.527	118;78;54	1	160	0	64.383	By MS/MS	By MS/MS	By MS/MS	By MS/MS	By MS/MS	By MS/MS	By MS/MS	By MS/MS	By MS/MS	By MS/MS	By MS/MS	By MS/MS
O75874	IDHC_HUMAN	Isocitrate dehydrogenase [NADP] cytoplasmic	OS=Homo sapiens	IDH1	1	2	32470000	35110000	34536000	28988000	25761000	29407000	33326000	32489000	38041000	49122000	49803000	47400000	4	13	14	14	14	12	14	14	15	14	14	15	16	46.659	414;157;62;74	1	191	0	73.273	By MS/MS	By MS/MS	By MS/MS	By MS/MS	By MS/MS	By MS/MS	By MS/MS	By MS/MS	By MS/MS	By MS/MS	By MS/MS	By MS/MS
P12236	ADT3_HUMAN	ADP/ATP translocase 3	OS=Homo sapiens	SLC25A6	1	4	32458000	33092000	29802000	32172000	31789000	35001000	33680000	31663000	25828000	27902000	29260000	26535000	1	14	14	15	16	16	14	16	16	15	15	15	16	32.866	298	1	104	0	38.222	By MS/MS	By MS/MS	By MS/MS	By MS/MS	By MS/MS	By MS/MS	By MS/MS	By MS/MS	By MS/MS	By MS/MS	By MS/MS	By MS/MS
Q9NSD9	SYFB_HUMAN	Phenylalanine--tRNA ligase beta subunit	OS=Homo sapiens	FARSB	1	3	32391000	28936000	32178000	29808000	28852000	30333000	29323000	27984000	26676000	33685000	30448000	34614000	1	18	18	16	18	17	18	17	18	15	17	18	16	66.115	589	1	218	0	48.154	By MS/MS	By MS/MS	By MS/MS	By MS/MS	By MS/MS	By MS/MS	By MS/MS	By MS/MS	By MS/MS	By MS/MS	By MS/MS	By MS/MS
D3DQV9	D3DQV9_HUMAN	Eukaryotic translation initiation factor 4 gamma 2 (Fragment)	OS=Homo sapiens	EIF4G2	1	1	32220000	25302000	26483000	20419000	20396000	19084000	27958000	25682000	24721000	27967000	26448000	31845000	8	16	18	17	18	18	17	17	17	18	17	18	18	102.33	907;907;869;444;186;282;244;234	1	223	0	70.067	By MS/MS	By MS/MS	By MS/MS	By MS/MS	By MS/MS	By MS/MS	By MS/MS	By MS/MS	By MS/MS	By MS/MS	By MS/MS	By MS/MS
E7EPB3	E7EPB3_HUMAN	60S ribosomal protein L14	OS=Homo sapiens	RPL14	1	1	32093000	66941000	80188000	29857000	28358000	35979000	18519000	27872000	51378000	42126000	34880000	57772000	2	4	4	3	4	3	3	1	2	3	2	2	3	14.558	124;215	1	46	0	10.464	By MS/MS	By MS/MS	By MS/MS	By MS/MS	By MS/MS	By MS/MS	By MS/MS	By MS/MS	By MS/MS	By MS/MS	By MS/MS	By MS/MS
O14744	ANM5_HUMAN	Protein arginine N-methyltransferase 5	OS=Homo sapiens	PRMT5	1	4	31986000	35192000	33434000	34940000	32949000	30971000	37367000	32667000	32774000	37882000	39719000	34778000	13	14	13	14	14	13	13	14	14	13	14	14	14	72.683	637;180;279;138;170;183;185;186;177;42;86;104;179	1	187	0	63.377	By MS/MS	By MS/MS	By MS/MS	By MS/MS	By MS/MS	By MS/MS	By MS/MS	By MS/MS	By MS/MS	By MS/MS	By MS/MS	By MS/MS
Q96FW1	OTUB1_HUMAN	Ubiquitin thioesterase OTUB1	OS=Homo sapiens	OTUB1	1	2	31963000	30388000	29090000	38751000	39653000	39610000	26328000	27274000	28709000	27502000	28513000	30751000	6	11	11	10	11	11	11	11	10	10	11	11	11	31.284	271;272;280;286;241;170	1	151	0	133.2	By MS/MS	By MS/MS	By MS/MS	By MS/MS	By MS/MS	By MS/MS	By MS/MS	By MS/MS	By MS/MS	By MS/MS	By MS/MS	By MS/MS
P62995	TRA2B_HUMAN	Transformer-2 protein homolog beta	OS=Homo sapiens	TRA2B	1	1	31934000	28593000	29503000	30786000	25242000	26578000	31158000	31343000	24275000	24827000	25444000	30436000	3	7	7	6	7	6	6	7	7	6	7	7	6	33.665	288;107;127	1	100	0	32.55	By MS/MS	By MS/MS	By MS/MS	By MS/MS	By MS/MS	By MS/MS	By MS/MS	By MS/MS	By MS/MS	By MS/MS	By MS/MS	By MS/MS
Q9NR45	SIAS_HUMAN	Sialic acid synthase	OS=Homo sapiens	NANS	1	2	31898000	35248000	31599000	43276000	41474000	43214000	34589000	31999000	34472000	51891000	49899000	45858000	3	11	8	10	11	10	10	11	10	10	11	11	10	40.307	359;115;140	1	152	0	79.314	By MS/MS	By MS/MS	By MS/MS	By MS/MS	By MS/MS	By MS/MS	By MS/MS	By MS/MS	By MS/MS	By MS/MS	By MS/MS	By MS/MS
Q6IBS0	TWF2_HUMAN	Twinfilin-2	OS=Homo sapiens	TWF2	1	2	31832000	33448000	33648000	27915000	31663000	27101000	31008000	34318000	38117000	50125000	40267000	43207000	3	9	9	9	8	9	9	8	8	8	9	8	9	39.548	349;254;55	1	163	0	42.487	By MS/MS	By MS/MS	By MS/MS	By MS/MS	By MS/MS	By MS/MS	By MS/MS	By MS/MS	By MS/MS	By MS/MS	By MS/MS	By MS/MS
Q92621	NU205_HUMAN	Nuclear pore complex protein Nup205	OS=Homo sapiens	NUP205	1	3	31761000	27500000	28391000	33782000	31553000	28364000	36430000	43777000	35831000	44760000	38186000	44557000	2	10	9	10	11	11	9	10	10	8	10	9	11	227.92	2012;273	1	118	0	31.803	By MS/MS	By MS/MS	By MS/MS	By MS/MS	By MS/MS	By MS/MS	By MS/MS	By MS/MS	By MS/MS	By MS/MS	By MS/MS	By MS/MS
A0A087WYS1	A0A087WYS1_HUMAN	UTP--glucose-1-phosphate uridylyltransferase	OS=Homo sapiens	UGP2	1	1	31566000	29307000	30347000	39843000	44379000	43697000	23090000	24346000	27378000	27100000	23274000	28024000	5	13	12	12	15	13	15	12	12	13	12	12	14	56.967	508;508;517;175;49	1	186	0	59.318	By MS/MS	By MS/MS	By MS/MS	By MS/MS	By MS/MS	By MS/MS	By MS/MS	By MS/MS	By MS/MS	By MS/MS	By MS/MS	By MS/MS
P60228	EIF3E_HUMAN	Eukaryotic translation initiation factor 3 subunit E	OS=Homo sapiens	EIF3E	1	1	31558000	27334000	28080000	25007000	27202000	27971000	38165000	34895000	32252000	32688000	30988000	30387000	6	12	12	11	12	12	12	11	12	12	12	12	12	52.22	445;352;156;226;75;171	1	142	0	29.715	By MS/MS	By MS/MS	By MS/MS	By MS/MS	By MS/MS	By MS/MS	By MS/MS	By MS/MS	By MS/MS	By MS/MS	By MS/MS	By MS/MS
Q99714	HCD2_HUMAN	3-hydroxyacyl-CoA dehydrogenase type-2	OS=Homo sapiens	HSD17B10	1	3	31499000	28995000	26561000	30955000	28876000	28684000	24945000	22607000	20973000	39997000	47407000	35638000	2	12	11	9	12	10	11	9	9	10	12	13	12	26.923	261;169	1	154	0	138.66	By MS/MS	By MS/MS	By MS/MS	By MS/MS	By MS/MS	By MS/MS	By MS/MS	By MS/MS	By MS/MS	By MS/MS	By MS/MS	By MS/MS
P00491	PNPH_HUMAN	Purine nucleoside phosphorylase	OS=Homo sapiens	PNP	1	2	31438000	28703000	26767000	18951000	16583000	18129000	24865000	25764000	21942000	33521000	36239000	31985000	4	15	14	13	13	14	13	12	14	13	15	15	15	32.118	289;221;93;61	1	215	0	71.871	By MS/MS	By MS/MS	By MS/MS	By MS/MS	By MS/MS	By MS/MS	By MS/MS	By MS/MS	By MS/MS	By MS/MS	By MS/MS	By MS/MS
H0YFA4	H0YFA4_HUMAN	Cysteine-rich protein 2 (Fragment)	OS=Homo sapiens	CRIP2	1	1	31301000	37061000	38805000	15228000	14291000	12524000	24685000	23771000	33282000	26426000	23007000	24145000	3	3	3	3	3	3	3	3	3	3	3	3	3	20.6	192;208;104	1	48	0	38.516	By MS/MS	By MS/MS	By MS/MS	By MS/MS	By MS/MS	By MS/MS	By MS/MS	By MS/MS	By MS/MS	By MS/MS	By MS/MS	By MS/MS
F8W9J4	F8W9J4_HUMAN	Dystonin	OS=Homo sapiens	DST	1	1	31269000	25705000	23587000	10088000	10039000	9093600	7670800	5230000	11065000	13510000	9499600	13502000	11	13	10	11	15	11	12	11	7	10	12	10	6	847.96	7461;7570;5375;5497;5537;5675;1143;1479;1674;689;177	1	128	0	41.683	By MS/MS	By MS/MS	By MS/MS	By MS/MS	By MS/MS	By MS/MS	By MS/MS	By MS/MS	By MS/MS	By MS/MS	By MS/MS	By MS/MS
P54886	P5CS_HUMAN	Delta-1-pyrroline-5-carboxylate synthase	OS=Homo sapiens	ALDH18A1	1	2	31136000	30222000	33675000	38202000	38280000	41973000	32759000	36972000	33515000	47631000	46009000	47796000	1	20	20	20	23	18	20	23	21	21	25	23	26	87.301	795	1	315	0	82.17	By MS/MS	By MS/MS	By MS/MS	By MS/MS	By MS/MS	By MS/MS	By MS/MS	By MS/MS	By MS/MS	By MS/MS	By MS/MS	By MS/MS
Q9Y3U8	RL36_HUMAN	60S ribosomal protein L36	OS=Homo sapiens	RPL36	1	3	31119000	40372000	48447000	29059000	30957000	24608000	23962000	20404000	23681000	27159000	19856000	34352000	3	4	4	4	4	4	4	4	4	4	4	4	4	12.254	105;94;68	1	71	0	8.6009	By MS/MS	By MS/MS	By MS/MS	By MS/MS	By MS/MS	By MS/MS	By MS/MS	By MS/MS	By MS/MS	By MS/MS	By MS/MS	By MS/MS
P15104	GLNA_HUMAN	Glutamine synthetase	OS=Homo sapiens	GLUL	1	4	31051000	48052000	44182000	2826900	3684500	2371900	2073800	1895100	2304500	15397000	14370000	12041000	2	11	11	10	7	5	5	3	3	4	11	11	11	42.064	373;233	1	98	0	144.32	By MS/MS	By MS/MS	By MS/MS	By MS/MS	By MS/MS	By MS/MS	By MS/MS	By MS/MS	By MS/MS	By MS/MS	By MS/MS	By MS/MS
O00515	LAD1_HUMAN	Ladinin-1	OS=Homo sapiens	LAD1	1	2	31029000	31571000	29113000	1923200	0	1909500	1089500	0	0	12991000	17058000	13738000	6	10	10	9	4	1	4	2	0	1	10	9	10	57.13	517;531;183;188;178;192	1	71	0	25.864	By MS/MS	By MS/MS	By MS/MS	By MS/MS	By matching	By matching	By matching	By matching	By matching	By MS/MS	By MS/MS	By MS/MS
B1ANR0	B1ANR0_HUMAN	Polyadenylate-binding protein	OS=Homo sapiens	PABPC4	1	1	30993000	25990000	27060000	23015000	23173000	23530000	26771000	25767000	24373000	21076000	23216000	23235000	10	21	23	21	21	22	20	23	24	20	20	21	24	67.97	615;644;550;249;197;129;112;195;68;370	1	167	0	37.663	By MS/MS	By MS/MS	By MS/MS	By MS/MS	By MS/MS	By MS/MS	By MS/MS	By MS/MS	By MS/MS	By MS/MS	By MS/MS	By MS/MS
O15067	PUR4_HUMAN	Phosphoribosylformylglycinamidine synthase	OS=Homo sapiens	PFAS	1	4	30924000	30699000	31711000	51031000	51410000	51113000	40379000	38524000	39350000	40384000	39785000	35291000	8	22	23	22	24	23	27	24	25	25	23	23	23	144.73	1338;385;117;131;135;103;62;88	1	338	0	110.55	By MS/MS	By MS/MS	By MS/MS	By MS/MS	By MS/MS	By MS/MS	By MS/MS	By MS/MS	By MS/MS	By MS/MS	By MS/MS	By MS/MS
Q96A72	MGN2_HUMAN	Protein mago nashi homolog 2	OS=Homo sapiens	MAGOHB	1	1	30857000	28759000	32147000	33198000	38522000	32635000	29900000	29926000	28762000	33445000	33937000	36833000	3	6	7	7	7	5	7	6	7	7	7	6	7	17.276	148;90;81	1	91	0	19.863	By MS/MS	By MS/MS	By MS/MS	By MS/MS	By MS/MS	By MS/MS	By MS/MS	By MS/MS	By MS/MS	By MS/MS	By MS/MS	By MS/MS
P20340	RAB6A_HUMAN	Ras-related protein Rab-6A	OS=Homo sapiens	RAB6A	1	3	30856000	26768000	27102000	33633000	35219000	29361000	22153000	24989000	26858000	23727000	22717000	25205000	7	4	4	4	4	4	4	3	3	3	4	3	4	23.593	208;71;83;124;208;49;217	1	54	0	24.542	By MS/MS	By MS/MS	By MS/MS	By MS/MS	By MS/MS	By MS/MS	By MS/MS	By MS/MS	By MS/MS	By MS/MS	By MS/MS	By MS/MS
P09622	DLDH_HUMAN	Dihydrolipoyl dehydrogenase, mitochondrial	OS=Homo sapiens	DLD	1	2	30718000	29854000	31277000	28986000	25613000	26892000	27525000	28439000	28773000	32681000	30393000	31234000	4	10	12	11	11	11	12	10	10	11	11	12	11	54.177	509;486;114;115	1	158	0	105.51	By MS/MS	By MS/MS	By MS/MS	By MS/MS	By MS/MS	By MS/MS	By MS/MS	By MS/MS	By MS/MS	By MS/MS	By MS/MS	By MS/MS
O00425	IF2B3_HUMAN	Insulin-like growth factor 2 mRNA-binding protein 3	OS=Homo sapiens	IGF2BP3	1	2	30508000	36206000	32286000	22388000	20515000	21577000	21644000	21601000	24260000	22330000	23289000	23268000	2	14	17	16	14	14	12	13	11	15	15	14	14	63.704	579;81	1	181	0	68.176	By MS/MS	By MS/MS	By MS/MS	By MS/MS	By MS/MS	By MS/MS	By MS/MS	By MS/MS	By MS/MS	By MS/MS	By MS/MS	By MS/MS
K7EIG1	K7EIG1_HUMAN	Clustered mitochondria protein homolog (Fragment)	OS=Homo sapiens	CLUH	1	2	30428000	28883000	26180000	19370000	19449000	20174000	23119000	26079000	19086000	25099000	27622000	22368000	3	24	26	23	20	18	22	21	20	18	20	24	23	140.49	1251;1309;165	1	265	0	63.778	By MS/MS	By MS/MS	By MS/MS	By MS/MS	By MS/MS	By MS/MS	By MS/MS	By MS/MS	By MS/MS	By MS/MS	By MS/MS	By MS/MS
P78347	GTF2I_HUMAN	General transcription factor II-I	OS=Homo sapiens	GTF2I	1	2	30395000	34621000	33027000	27105000	29205000	25869000	23161000	23018000	24433000	30981000	30602000	28049000	1	20	22	20	19	20	19	16	20	15	21	20	21	112.42	998	1	235	0	57.269	By MS/MS	By MS/MS	By MS/MS	By MS/MS	By MS/MS	By MS/MS	By MS/MS	By MS/MS	By MS/MS	By MS/MS	By MS/MS	By MS/MS
Q9Y696	CLIC4_HUMAN	Chloride intracellular channel protein 4	OS=Homo sapiens	CLIC4	1	4	30350000	29983000	30731000	34600000	34564000	35665000	62906000	67079000	77429000	41499000	43125000	40233000	1	11	11	11	11	11	11	12	11	12	12	11	10	28.772	253	1	184	0	69.534	By MS/MS	By MS/MS	By MS/MS	By MS/MS	By MS/MS	By MS/MS	By MS/MS	By MS/MS	By MS/MS	By MS/MS	By MS/MS	By MS/MS
P02787	TRFE_HUMAN	Serotransferrin	OS=Homo sapiens	TF	1	3	30232000	33430000	31481000	60323000	61106000	52094000	56555000	57397000	42405000	26879000	35328000	35379000	10	22	21	17	25	22	23	21	22	20	20	21	22	77.063	698;143;120;134;76;115;102;622;685;704	1	303	0	135.94	By MS/MS	By MS/MS	By MS/MS	By MS/MS	By MS/MS	By MS/MS	By MS/MS	By MS/MS	By MS/MS	By MS/MS	By MS/MS	By MS/MS
Q8N163	CCAR2_HUMAN	Cell cycle and apoptosis regulator protein 2	OS=Homo sapiens	CCAR2	1	2	30189000	29731000	27888000	29676000	32007000	29248000	32458000	30812000	31988000	36035000	38752000	32687000	10	17	17	17	16	17	14	14	16	16	16	17	16	102.9	923;615;598;150;162;277;148;183;272;81	1	201	0	67.93	By MS/MS	By MS/MS	By MS/MS	By MS/MS	By MS/MS	By MS/MS	By MS/MS	By MS/MS	By MS/MS	By MS/MS	By MS/MS	By MS/MS
P31040	SDHA_HUMAN	Succinate dehydrogenase [ubiquinone] flavoprotein subunit, mitochondrial	OS=Homo sapiens	SDHA	1	2	30116000	33654000	30168000	29180000	28781000	30891000	27032000	28163000	29690000	36069000	34606000	32512000	4	13	10	14	13	13	12	13	14	13	14	13	13	72.691	664;583;519;126	1	169	0	67.22	By MS/MS	By MS/MS	By MS/MS	By MS/MS	By MS/MS	By MS/MS	By MS/MS	By MS/MS	By MS/MS	By MS/MS	By MS/MS	By MS/MS
E9PNW4	E9PNW4_HUMAN	CD59 glycoprotein	OS=Homo sapiens	CD59	1	1	30093000	26467000	26488000	18285000	21144000	16254000	27361000	30257000	33225000	21848000	23036000	19248000	4	3	3	3	3	3	3	3	3	3	3	3	3	11.985	108;128;130;52	1	58	0	19.092	By MS/MS	By MS/MS	By MS/MS	By MS/MS	By MS/MS	By MS/MS	By MS/MS	By MS/MS	By MS/MS	By MS/MS	By MS/MS	By MS/MS
P07858	CATB_HUMAN	Cathepsin B	OS=Homo sapiens	CTSB	1	3	30022000	27351000	27401000	27950000	24584000	24903000	34696000	33122000	41150000	54210000	48558000	64664000	12	11	11	8	10	9	11	10	8	10	11	11	11	37.821	339;136;143;149;165;170;175;76;98;101;110;92	1	171	0	78.522	By MS/MS	By MS/MS	By MS/MS	By MS/MS	By MS/MS	By MS/MS	By MS/MS	By MS/MS	By MS/MS	By MS/MS	By MS/MS	By MS/MS
Q86V81	THOC4_HUMAN	THO complex subunit 4	OS=Homo sapiens	ALYREF	1	3	29876000	23654000	16274000	37815000	30705000	32969000	20678000	18824000	17649000	23809000	22928000	20954000	2	8	8	8	8	8	8	8	8	8	8	8	8	26.888	257;264	1	158	0	78.963	By MS/MS	By MS/MS	By MS/MS	By MS/MS	By MS/MS	By MS/MS	By MS/MS	By MS/MS	By MS/MS	By MS/MS	By MS/MS	By MS/MS
A0A087WUQ6	A0A087WUQ6_HUMAN	Glutathione peroxidase	OS=Homo sapiens	GPX1	1	1	29845000	19633000	19298000	23887000	20059000	20362000	23002000	21135000	21877000	24228000	29208000	24138000	2	10	9	10	11	10	10	8	9	10	9	11	10	21.938	202;203	1	123	0	26.584	By MS/MS	By MS/MS	By MS/MS	By MS/MS	By MS/MS	By MS/MS	By MS/MS	By MS/MS	By MS/MS	By MS/MS	By MS/MS	By MS/MS
P28838	AMPL_HUMAN	Cytosol aminopeptidase	OS=Homo sapiens	LAP3	1	3	29832000	29440000	27694000	36851000	43217000	35813000	25089000	24060000	24769000	31910000	28795000	32225000	3	14	17	18	17	16	17	14	17	13	16	18	17	56.166	519;209;119	1	204	0	84.464	By MS/MS	By MS/MS	By MS/MS	By MS/MS	By MS/MS	By MS/MS	By MS/MS	By MS/MS	By MS/MS	By MS/MS	By MS/MS	By MS/MS
Q96TA1	NIBL1_HUMAN	Niban-like protein 1	OS=Homo sapiens	FAM129B	1	3	29751000	24607000	24339000	24748000	26202000	23201000	24854000	24291000	29724000	21916000	22478000	21549000	1	13	13	13	13	13	13	12	13	13	13	13	12	84.137	746	1	155	0	68.239	By MS/MS	By MS/MS	By MS/MS	By MS/MS	By MS/MS	By MS/MS	By MS/MS	By MS/MS	By MS/MS	By MS/MS	By MS/MS	By MS/MS
Q9UBQ7	GRHPR_HUMAN	Glyoxylate reductase/hydroxypyruvate reductase	OS=Homo sapiens	GRHPR	1	1	29740000	30847000	32853000	25987000	26638000	25615000	18888000	20655000	21425000	29230000	33911000	25253000	2	7	8	8	7	8	9	8	7	9	8	9	8	35.668	328;358	1	102	0	39.948	By MS/MS	By MS/MS	By MS/MS	By MS/MS	By MS/MS	By MS/MS	By MS/MS	By MS/MS	By MS/MS	By MS/MS	By MS/MS	By MS/MS
O60701	UGDH_HUMAN	UDP-glucose 6-dehydrogenase	OS=Homo sapiens	UGDH	1	1	29718000	31153000	29677000	62508000	61726000	57937000	51370000	54237000	55161000	31522000	28761000	33115000	7	17	17	17	19	20	19	19	19	17	14	17	19	55.023	494;130;153;181;85;53;55	1	229	0	91.737	By MS/MS	By MS/MS	By MS/MS	By MS/MS	By MS/MS	By MS/MS	By MS/MS	By MS/MS	By MS/MS	By MS/MS	By MS/MS	By MS/MS
Q16643	DREB_HUMAN	Drebrin	OS=Homo sapiens	DBN1	1	4	29698000	31473000	25456000	29249000	27767000	30386000	34110000	33075000	34920000	36162000	34185000	39568000	5	13	13	12	12	13	12	13	12	13	12	14	13	71.428	649;317;124;391;93	1	160	0	54.542	By MS/MS	By MS/MS	By MS/MS	By MS/MS	By MS/MS	By MS/MS	By MS/MS	By MS/MS	By MS/MS	By MS/MS	By MS/MS	By MS/MS
P05556	ITB1_HUMAN	Integrin beta-1	OS=Homo sapiens	ITGB1	1	2	29602000	25704000	22873000	33951000	36894000	34229000	29773000	27848000	35791000	31178000	25851000	30882000	8	16	14	15	17	15	16	15	15	15	16	16	15	88.414	798;108;98;136;143;152;163;125	1	204	0	64.952	By MS/MS	By MS/MS	By MS/MS	By MS/MS	By MS/MS	By MS/MS	By MS/MS	By MS/MS	By MS/MS	By MS/MS	By MS/MS	By MS/MS
P28074	PSB5_HUMAN	Proteasome subunit beta type-5	OS=Homo sapiens	PSMB5	1	3	29562000	27971000	31698000	24345000	26895000	28074000	29320000	30752000	28579000	30073000	32290000	28043000	2	9	8	8	9	9	8	9	8	7	9	8	8	28.48	263;118	1	131	0	50.135	By MS/MS	By MS/MS	By MS/MS	By MS/MS	By MS/MS	By MS/MS	By MS/MS	By MS/MS	By MS/MS	By MS/MS	By MS/MS	By MS/MS
P06493	CDK1_HUMAN	Cyclin-dependent kinase 1	OS=Homo sapiens	CDK1	1	3	29448000	31457000	33133000	45085000	47066000	44515000	34190000	36704000	31612000	36373000	39595000	35983000	19	11	10	8	14	14	13	13	11	11	12	11	10	34.095	297;297;224;189;165;305;39;213;260;324;340;393;418;435;448;469;496;1201;1512	1	189	0	59.686	By MS/MS	By MS/MS	By MS/MS	By MS/MS	By MS/MS	By MS/MS	By MS/MS	By MS/MS	By MS/MS	By MS/MS	By MS/MS	By MS/MS
P07108	ACBP_HUMAN	Acyl-CoA-binding protein	OS=Homo sapiens	DBI	1	2	29414000	28661000	22241000	41304000	37083000	47447000	30095000	35070000	34738000	44825000	32472000	46482000	3	6	5	5	5	5	6	6	5	6	6	5	5	10.044	87;97;143	1	97	0	11.605	By MS/MS	By MS/MS	By MS/MS	By MS/MS	By MS/MS	By MS/MS	By MS/MS	By MS/MS	By MS/MS	By MS/MS	By MS/MS	By MS/MS
Q16543	CDC37_HUMAN	Hsp90 co-chaperone Cdc37	OS=Homo sapiens	CDC37	1	1	29404000	28571000	28075000	42767000	40697000	41158000	51661000	49218000	48996000	40979000	37402000	41720000	5	12	11	11	14	13	13	13	13	12	13	13	12	44.468	378;230;353;184;104	1	184	0	80.469	By MS/MS	By MS/MS	By MS/MS	By MS/MS	By MS/MS	By MS/MS	By MS/MS	By MS/MS	By MS/MS	By MS/MS	By MS/MS	By MS/MS
P18085	ARF4_HUMAN	ADP-ribosylation factor 4	OS=Homo sapiens	ARF4	1	3	29233000	25380000	23372000	34497000	34323000	36978000	30259000	29771000	31894000	26040000	28673000	35074000	4	9	8	9	10	10	10	10	10	9	9	9	9	20.511	180;127;153;71	1	64	0	31.594	By MS/MS	By MS/MS	By MS/MS	By MS/MS	By MS/MS	By MS/MS	By MS/MS	By MS/MS	By MS/MS	By MS/MS	By MS/MS	By MS/MS
P46779	RL28_HUMAN	60S ribosomal protein L28	OS=Homo sapiens	RPL28	1	3	29204000	38939000	39612000	27383000	26212000	25602000	38532000	31128000	39057000	24066000	22757000	30968000	4	7	7	7	6	7	8	7	7	7	7	7	6	15.747	137;170;112;89	1	110	0	43.278	By MS/MS	By MS/MS	By MS/MS	By MS/MS	By MS/MS	By MS/MS	By MS/MS	By MS/MS	By MS/MS	By MS/MS	By MS/MS	By MS/MS
P55010	IF5_HUMAN	Eukaryotic translation initiation factor 5	OS=Homo sapiens	EIF5	1	2	29186000	30742000	28334000	32311000	33229000	32517000	30924000	28558000	23901000	33844000	35237000	39142000	7	11	12	13	12	12	13	12	12	10	12	13	12	49.222	431;146;200;101;109;69;51	1	154	0	40.344	By MS/MS	By MS/MS	By MS/MS	By MS/MS	By MS/MS	By MS/MS	By MS/MS	By MS/MS	By MS/MS	By MS/MS	By MS/MS	By MS/MS
P00492	HPRT_HUMAN	Hypoxanthine-guanine phosphoribosyltransferase	OS=Homo sapiens	HPRT1	1	2	29178000	29693000	29830000	27991000	28245000	29085000	29291000	28890000	28474000	31047000	31245000	32678000	1	10	9	10	8	7	9	10	10	10	9	9	9	24.579	218	1	122	0	50.103	By MS/MS	By MS/MS	By MS/MS	By MS/MS	By MS/MS	By MS/MS	By MS/MS	By MS/MS	By MS/MS	By MS/MS	By MS/MS	By MS/MS
Q9Y5M8	SRPRB_HUMAN	Signal recognition particle receptor subunit beta	OS=Homo sapiens	SRPRB	1	3	29129000	23151000	25943000	33827000	39828000	34074000	34262000	33468000	33490000	26476000	25397000	26125000	3	11	10	10	10	10	11	10	11	8	9	10	9	29.702	271;160;92	1	132	0	84.479	By MS/MS	By MS/MS	By MS/MS	By MS/MS	By MS/MS	By MS/MS	By MS/MS	By MS/MS	By MS/MS	By MS/MS	By MS/MS	By MS/MS
Q5QPL9	Q5QPL9_HUMAN	RNA-binding protein Raly (Fragment)	OS=Homo sapiens	RALY	1	1	29104000	24602000	20808000	30598000	27215000	24226000	23216000	20933000	24493000	19006000	22062000	23623000	5	6	7	8	8	8	8	7	7	7	8	7	8	24.665	237;306;181;89;172	1	101	0	18.794	By MS/MS	By MS/MS	By MS/MS	By MS/MS	By MS/MS	By MS/MS	By MS/MS	By MS/MS	By MS/MS	By MS/MS	By MS/MS	By MS/MS
Q14847	LASP1_HUMAN	LIM and SH3 domain protein 1	OS=Homo sapiens	LASP1	1	2	28958000	33374000	28643000	25918000	22305000	25457000	27964000	24770000	29422000	25082000	25126000	29613000	4	10	10	9	10	10	10	10	9	11	10	10	11	29.717	261;166;91;71	1	136	0	39.021	By MS/MS	By MS/MS	By MS/MS	By MS/MS	By MS/MS	By MS/MS	By MS/MS	By MS/MS	By MS/MS	By MS/MS	By MS/MS	By MS/MS
O00154	BACH_HUMAN	Cytosolic acyl coenzyme A thioester hydrolase	OS=Homo sapiens	ACOT7	1	3	28933000	26574000	30628000	28676000	27324000	27727000	21227000	19453000	20150000	26361000	27374000	31507000	2	9	9	6	9	9	9	9	9	8	9	8	8	41.796	380;280	1	125	0	43.102	By MS/MS	By MS/MS	By MS/MS	By MS/MS	By MS/MS	By MS/MS	By MS/MS	By MS/MS	By MS/MS	By MS/MS	By MS/MS	By MS/MS
O95433	AHSA1_HUMAN	Activator of 90 kDa heat shock protein ATPase homolog 1	OS=Homo sapiens	AHSA1	1	1	28890000	27846000	29483000	22598000	25076000	25235000	27931000	28294000	25354000	36667000	33988000	29572000	6	10	9	10	9	8	9	11	11	9	10	7	11	38.274	338;216;133;100;203;90	1	125	0	39.58	By MS/MS	By MS/MS	By MS/MS	By MS/MS	By MS/MS	By MS/MS	By MS/MS	By MS/MS	By MS/MS	By MS/MS	By MS/MS	By MS/MS
P12081	SYHC_HUMAN	Histidine--tRNA ligase, cytoplasmic	OS=Homo sapiens	HARS	1	2	28772000	28862000	27344000	26132000	29931000	27733000	25950000	26465000	27783000	28633000	27689000	30076000	7	15	16	13	14	15	14	16	15	15	13	12	15	57.41	509;435;440;395;288;60;181	1	183	0	56.56	By MS/MS	By MS/MS	By MS/MS	By MS/MS	By MS/MS	By MS/MS	By MS/MS	By MS/MS	By MS/MS	By MS/MS	By MS/MS	By MS/MS
Q13177	PAK2_HUMAN	Serine/threonine-protein kinase PAK 2	OS=Homo sapiens	PAK2	1	3	28764000	28994000	31027000	34106000	29536000	31226000	24959000	28917000	25705000	40367000	38759000	38988000	6	14	14	15	16	15	16	16	16	15	16	16	16	58.042	524;221;543;559;181;244	1	227	0	71.436	By MS/MS	By MS/MS	By MS/MS	By MS/MS	By MS/MS	By MS/MS	By MS/MS	By MS/MS	By MS/MS	By MS/MS	By MS/MS	By MS/MS
O15144	ARPC2_HUMAN	Actin-related protein 2/3 complex subunit 2	OS=Homo sapiens	ARPC2	1	1	28699000	25376000	26858000	24030000	29097000	26688000	26543000	24275000	29914000	21423000	21248000	22896000	5	10	10	10	10	9	10	10	10	9	10	10	10	34.333	300;90;91;38;165	1	152	0	53.425	By MS/MS	By MS/MS	By MS/MS	By MS/MS	By MS/MS	By MS/MS	By MS/MS	By MS/MS	By MS/MS	By MS/MS	By MS/MS	By MS/MS
P68402	PA1B2_HUMAN	Platelet-activating factor acetylhydrolase IB subunit beta	OS=Homo sapiens	PAFAH1B2	1	1	28665000	30537000	32984000	35976000	34666000	37840000	25704000	29270000	28629000	39492000	46902000	34299000	2	6	6	6	6	6	6	6	6	6	6	6	6	25.569	229;175	1	117	0	48.547	By MS/MS	By MS/MS	By MS/MS	By MS/MS	By MS/MS	By MS/MS	By MS/MS	By MS/MS	By MS/MS	By MS/MS	By MS/MS	By MS/MS
P30566	PUR8_HUMAN	Adenylosuccinate lyase	OS=Homo sapiens	ADSL	1	2	28540000	26365000	25595000	30471000	27076000	30576000	29567000	29894000	26972000	31296000	33265000	28526000	12	10	12	13	13	13	11	13	12	11	10	12	12	54.889	484;498;360;262;134;164;78;127;149;56;81;102	1	164	0	59.244	By MS/MS	By MS/MS	By MS/MS	By MS/MS	By MS/MS	By MS/MS	By MS/MS	By MS/MS	By MS/MS	By MS/MS	By MS/MS	By MS/MS
Q12931	TRAP1_HUMAN	Heat shock protein 75 kDa, mitochondrial	OS=Homo sapiens	TRAP1	1	3	28406000	27759000	28685000	33399000	32821000	34465000	28236000	29169000	28399000	33836000	32385000	35927000	4	12	11	14	12	14	14	11	12	12	13	14	12	80.109	704;495;215;108	1	151	0	72.316	By MS/MS	By MS/MS	By MS/MS	By MS/MS	By MS/MS	By MS/MS	By MS/MS	By MS/MS	By MS/MS	By MS/MS	By MS/MS	By MS/MS
P13804	ETFA_HUMAN	Electron transfer flavoprotein subunit alpha, mitochondrial	OS=Homo sapiens	ETFA	1	1	28393000	33580000	31311000	36935000	33281000	34231000	43642000	42868000	43779000	40657000	35679000	39432000	8	10	11	12	11	11	12	11	12	11	11	11	10	35.079	333;303;240;254;289;229;64;73	1	169	0	76.989	By MS/MS	By MS/MS	By MS/MS	By MS/MS	By MS/MS	By MS/MS	By MS/MS	By MS/MS	By MS/MS	By MS/MS	By MS/MS	By MS/MS
O60763	USO1_HUMAN	General vesicular transport factor p115	OS=Homo sapiens	USO1	1	2	28353000	29617000	27418000	30086000	29490000	29341000	33578000	36093000	38233000	33796000	33124000	36097000	5	21	21	19	19	18	19	19	17	21	21	20	21	107.89	962;378;1673;1909;1958	1	288	0	115.35	By MS/MS	By MS/MS	By MS/MS	By MS/MS	By MS/MS	By MS/MS	By MS/MS	By MS/MS	By MS/MS	By MS/MS	By MS/MS	By MS/MS
Q15691	MARE1_HUMAN	Microtubule-associated protein RP/EB family member 1	OS=Homo sapiens	MAPRE1	1	3	28284000	23444000	24885000	33767000	34259000	28901000	33614000	34940000	29879000	30721000	33251000	32200000	3	11	13	12	12	13	13	12	12	12	13	12	13	29.999	268;218;281	1	194	0	73.704	By MS/MS	By MS/MS	By MS/MS	By MS/MS	By MS/MS	By MS/MS	By MS/MS	By MS/MS	By MS/MS	By MS/MS	By MS/MS	By MS/MS
P10768	ESTD_HUMAN	S-formylglutathione hydrolase	OS=Homo sapiens	ESD	1	2	28229000	27624000	27144000	26729000	23162000	29594000	41142000	43138000	38141000	31559000	34674000	30459000	4	9	10	9	9	9	10	9	10	10	9	9	9	31.462	282;253;230;120	1	170	0	68.175	By MS/MS	By MS/MS	By MS/MS	By MS/MS	By MS/MS	By MS/MS	By MS/MS	By MS/MS	By MS/MS	By MS/MS	By MS/MS	By MS/MS
O00303	EIF3F_HUMAN	Eukaryotic translation initiation factor 3 subunit F	OS=Homo sapiens	EIF3F	1	1	28183000	22545000	26952000	12567000	11153000	16402000	26411000	25338000	21296000	29606000	26660000	26446000	3	8	8	8	5	6	6	8	8	7	6	9	9	37.563	357;100;124	1	115	0	59.051	By MS/MS	By MS/MS	By MS/MS	By MS/MS	By MS/MS	By MS/MS	By MS/MS	By MS/MS	By MS/MS	By MS/MS	By MS/MS	By MS/MS
Q96C90	PP14B_HUMAN	Protein phosphatase 1 regulatory subunit 14B	OS=Homo sapiens	PPP1R14B	1	3	28103000	28228000	33282000	29592000	27342000	28311000	22781000	21205000	19569000	22954000	24449000	18203000	4	4	4	3	4	4	4	4	4	4	4	4	4	15.911	147;45;72;629	1	68	0	21.633	By MS/MS	By MS/MS	By MS/MS	By MS/MS	By MS/MS	By MS/MS	By MS/MS	By MS/MS	By MS/MS	By MS/MS	By MS/MS	By MS/MS
Q9UNZ2	NSF1C_HUMAN	NSFL1 cofactor p47	OS=Homo sapiens	NSFL1C	1	2	28048000	25924000	25139000	20754000	22621000	22920000	18019000	15829000	18281000	17859000	18025000	19102000	3	12	11	12	12	13	12	8	10	10	13	10	10	40.572	370;274;105	1	135	0	65.337	By MS/MS	By MS/MS	By MS/MS	By MS/MS	By MS/MS	By MS/MS	By MS/MS	By MS/MS	By MS/MS	By MS/MS	By MS/MS	By MS/MS
P51665	PSMD7_HUMAN	26S proteasome non-ATPase regulatory subunit 7	OS=Homo sapiens	PSMD7	1	2	28013000	28376000	29285000	20376000	15972000	24243000	28206000	27358000	26378000	34800000	36922000	30664000	4	10	9	10	9	9	10	8	10	10	10	9	10	37.025	324;177;198;43	1	148	0	41.865	By MS/MS	By MS/MS	By MS/MS	By MS/MS	By MS/MS	By MS/MS	By MS/MS	By MS/MS	By MS/MS	By MS/MS	By MS/MS	By MS/MS
P42766	RL35_HUMAN	60S ribosomal protein L35	OS=Homo sapiens	RPL35	1	2	27783000	35986000	38158000	23301000	24741000	22860000	29700000	25285000	34928000	17457000	17874000	23384000	2	3	4	4	4	3	3	3	3	3	3	3	3	14.551	123;96	1	63	0	61.628	By MS/MS	By MS/MS	By MS/MS	By MS/MS	By MS/MS	By MS/MS	By MS/MS	By MS/MS	By MS/MS	By MS/MS	By MS/MS	By MS/MS
P13798	ACPH_HUMAN	Acylamino-acid-releasing enzyme	OS=Homo sapiens	APEH	1	4	27749000	26172000	25587000	18399000	17966000	16443000	18469000	18741000	24583000	28316000	25169000	28298000	7	12	12	11	10	12	11	11	11	12	12	11	12	81.224	732;737;284;308;232;50;47	1	137	0	44.985	By MS/MS	By MS/MS	By MS/MS	By MS/MS	By MS/MS	By MS/MS	By MS/MS	By MS/MS	By MS/MS	By MS/MS	By MS/MS	By MS/MS
Q9Y3I0	RTCB_HUMAN	tRNA-splicing ligase RtcB homolog	OS=Homo sapiens	RTCB	1	1	27705000	27219000	22560000	27909000	25313000	35152000	27178000	29336000	25834000	22815000	23218000	23674000	1	11	13	11	13	12	14	12	10	11	14	11	14	55.21	505	1	170	0	62.548	By MS/MS	By MS/MS	By MS/MS	By MS/MS	By MS/MS	By MS/MS	By MS/MS	By MS/MS	By MS/MS	By MS/MS	By MS/MS	By MS/MS
Q13085	ACACA_HUMAN	Acetyl-CoA carboxylase 1	OS=Homo sapiens	ACACA	1	2	27697000	29914000	30855000	25917000	27857000	24903000	23584000	25039000	24152000	35079000	31550000	27827000	10	20	21	20	20	20	20	22	20	20	23	20	21	265.55	2346;998;2458;120;42;52;94;96;114;155	1	250	0	62.791	By MS/MS	By MS/MS	By MS/MS	By MS/MS	By MS/MS	By MS/MS	By MS/MS	By MS/MS	By MS/MS	By MS/MS	By MS/MS	By MS/MS
P49419	AL7A1_HUMAN	Alpha-aminoadipic semialdehyde dehydrogenase	OS=Homo sapiens	ALDH7A1	1	5	27626000	28565000	28707000	34147000	33751000	36289000	25915000	26350000	30036000	32611000	30935000	33661000	10	11	11	9	11	11	11	10	10	11	10	10	10	58.486	539;475;502;294;240;27;41;77;97;141	1	133	0	48.339	By MS/MS	By MS/MS	By MS/MS	By MS/MS	By MS/MS	By MS/MS	By MS/MS	By MS/MS	By MS/MS	By MS/MS	By MS/MS	By MS/MS
Q9BTV4	TMM43_HUMAN	Transmembrane protein 43	OS=Homo sapiens	TMEM43	1	1	27488000	23667000	25266000	26554000	27442000	27977000	22733000	23574000	23335000	31770000	29632000	28568000	2	7	7	6	8	8	7	6	7	8	7	7	7	44.875	400;133	1	96	0	22.308	By MS/MS	By MS/MS	By MS/MS	By MS/MS	By MS/MS	By MS/MS	By MS/MS	By MS/MS	By MS/MS	By MS/MS	By MS/MS	By MS/MS
P30084	ECHM_HUMAN	Enoyl-CoA hydratase, mitochondrial	OS=Homo sapiens	ECHS1	1	4	27457000	30546000	29528000	43907000	41685000	46043000	43212000	48586000	44198000	56155000	53119000	53306000	1	10	9	11	9	10	9	9	11	9	12	10	11	31.387	290	1	174	0	170.98	By MS/MS	By MS/MS	By MS/MS	By MS/MS	By MS/MS	By MS/MS	By MS/MS	By MS/MS	By MS/MS	By MS/MS	By MS/MS	By MS/MS
P61289	PSME3_HUMAN	Proteasome activator complex subunit 3	OS=Homo sapiens	PSME3	1	1	27415000	23656000	25251000	28177000	27294000	28545000	28055000	27604000	23967000	28232000	29215000	26436000	10	9	10	8	9	8	9	10	9	8	8	10	9	29.506	254;231;179;193;198;96;111;119;170;130	1	155	0	80.197	By MS/MS	By MS/MS	By MS/MS	By MS/MS	By MS/MS	By MS/MS	By MS/MS	By MS/MS	By MS/MS	By MS/MS	By MS/MS	By MS/MS
Q15907	RB11B_HUMAN	Ras-related protein Rab-11B	OS=Homo sapiens	RAB11B	1	4	27322000	26766000	27617000	33551000	38410000	36593000	31112000	31086000	35537000	33405000	32566000	31235000	7	10	9	8	11	9	11	11	11	11	11	10	10	24.488	218;155;198;216;146;213;256	1	135	0	137.91	By MS/MS	By MS/MS	By MS/MS	By MS/MS	By MS/MS	By MS/MS	By MS/MS	By MS/MS	By MS/MS	By MS/MS	By MS/MS	By MS/MS
P22695	QCR2_HUMAN	Cytochrome b-c1 complex subunit 2, mitochondrial	OS=Homo sapiens	UQCRC2	1	3	27193000	28505000	30553000	25344000	28501000	26857000	24538000	23764000	24151000	33271000	34366000	29190000	7	8	10	11	8	11	10	10	8	11	10	9	11	48.442	453;412;336;176;116;132;70	1	129	0	70.876	By MS/MS	By MS/MS	By MS/MS	By MS/MS	By MS/MS	By MS/MS	By MS/MS	By MS/MS	By MS/MS	By MS/MS	By MS/MS	By MS/MS
Q14512	FGFP1_HUMAN	Fibroblast growth factor-binding protein 1	OS=Homo sapiens	FGFBP1	1	1	27144000	19979000	27876000	0	0	0	0	0	0	0	6005800	3621700	1	4	4	4	0	0	0	0	0	0	1	2	2	26.264	234	1	20	0	22.752	By MS/MS	By MS/MS	By MS/MS	By matching	By matching	By matching	By matching	By matching	By matching	By MS/MS	By MS/MS	By MS/MS
O95347	SMC2_HUMAN	Structural maintenance of chromosomes protein 2	OS=Homo sapiens	SMC2	1	2	27076000	30557000	28435000	31742000	35399000	29991000	24620000	23534000	26945000	29225000	25827000	29620000	3	26	21	22	24	26	24	18	20	21	23	22	24	135.65	1197;145;166	1	273	0	66.8	By MS/MS	By MS/MS	By MS/MS	By MS/MS	By MS/MS	By MS/MS	By MS/MS	By MS/MS	By MS/MS	By MS/MS	By MS/MS	By MS/MS
P39748	FEN1_HUMAN	Flap endonuclease 1	OS=Homo sapiens	FEN1	1	1	26973000	31337000	28538000	31002000	33405000	30918000	28882000	30367000	34082000	28257000	29082000	28062000	5	10	9	9	9	9	9	10	10	9	9	10	9	42.592	380;154;165;1741;1742	1	132	0	82.025	By MS/MS	By MS/MS	By MS/MS	By MS/MS	By MS/MS	By MS/MS	By MS/MS	By MS/MS	By MS/MS	By MS/MS	By MS/MS	By MS/MS
J3QR09	J3QR09_HUMAN	Ribosomal protein L19	OS=Homo sapiens	RPL19	1	1	26654000	37777000	41029000	23826000	21367000	24687000	29288000	23608000	32410000	19591000	18396000	24989000	4	6	6	6	6	6	6	5	4	5	6	6	6	23.134	193;194;196;128	1	107	0	25.924	By MS/MS	By MS/MS	By MS/MS	By MS/MS	By MS/MS	By MS/MS	By MS/MS	By MS/MS	By MS/MS	By MS/MS	By MS/MS	By MS/MS
P48047	ATPO_HUMAN	ATP synthase subunit O, mitochondrial	OS=Homo sapiens	ATP5O	1	1	26472000	25800000	29168000	16756000	20381000	16554000	16698000	18686000	17381000	21870000	23659000	22028000	4	9	8	9	10	9	8	9	9	9	8	9	9	23.277	213;242;74;86	1	126	0	45.773	By MS/MS	By MS/MS	By MS/MS	By MS/MS	By MS/MS	By MS/MS	By MS/MS	By MS/MS	By MS/MS	By MS/MS	By MS/MS	By MS/MS
P60953	CDC42_HUMAN	Cell division control protein 42 homolog	OS=Homo sapiens	CDC42	1	2	26425000	26718000	24748000	36264000	39089000	43118000	33039000	31560000	30822000	35022000	33933000	30722000	9	8	7	8	8	7	7	8	8	8	8	8	7	21.258	191;136;50;86;153;178;205;213;214	1	123	0	54.953	By MS/MS	By MS/MS	By MS/MS	By MS/MS	By MS/MS	By MS/MS	By MS/MS	By MS/MS	By MS/MS	By MS/MS	By MS/MS	By MS/MS
Q13045	FLII_HUMAN	Protein flightless-1 homolog	OS=Homo sapiens	FLII	1	2	26366000	24346000	24697000	17315000	18446000	16116000	17534000	20085000	16917000	24862000	24504000	19185000	8	17	19	18	19	17	18	15	16	14	17	16	16	144.75	1269;700;207;279;99;133;185;117	1	209	0	66.963	By MS/MS	By MS/MS	By MS/MS	By MS/MS	By MS/MS	By MS/MS	By MS/MS	By MS/MS	By MS/MS	By MS/MS	By MS/MS	By MS/MS
P55735	SEC13_HUMAN	Protein SEC13 homolog	OS=Homo sapiens	SEC13	1	3	26350000	25580000	26169000	28386000	27963000	30737000	40625000	39328000	35790000	34416000	36211000	33129000	4	8	7	7	7	8	8	7	8	8	9	8	9	35.54	322;325;284;86	1	109	0	91.733	By MS/MS	By MS/MS	By MS/MS	By MS/MS	By MS/MS	By MS/MS	By MS/MS	By MS/MS	By MS/MS	By MS/MS	By MS/MS	By MS/MS
Q9Y262	EIF3L_HUMAN	Eukaryotic translation initiation factor 3 subunit L	OS=Homo sapiens	EIF3L	1	1	26297000	23738000	22398000	22501000	24578000	20871000	29837000	28649000	26861000	26648000	26307000	25536000	6	16	15	15	16	15	15	16	16	15	16	16	14	66.726	564;607;466;150;183;127	1	241	0	74.984	By MS/MS	By MS/MS	By MS/MS	By MS/MS	By MS/MS	By MS/MS	By MS/MS	By MS/MS	By MS/MS	By MS/MS	By MS/MS	By MS/MS
Q15008	PSMD6_HUMAN	26S proteasome non-ATPase regulatory subunit 6	OS=Homo sapiens	PSMD6	1	1	26254000	24032000	28366000	25312000	23460000	24753000	23246000	26745000	23013000	23960000	25606000	25700000	4	11	13	12	13	14	13	11	13	13	12	13	13	45.531	389;226;144;138	1	189	0	35.852	By MS/MS	By MS/MS	By MS/MS	By MS/MS	By MS/MS	By MS/MS	By MS/MS	By MS/MS	By MS/MS	By MS/MS	By MS/MS	By MS/MS
A0A0B4J1W3	A0A0B4J1W3_HUMAN	N-alpha-acetyltransferase 15, NatA auxiliary subunit	OS=Homo sapiens	NAA15	1	1	26207000	24143000	26194000	23554000	24373000	22383000	26314000	24962000	23703000	26552000	29011000	24449000	3	19	17	18	16	14	19	18	18	17	17	17	17	101.2	865;866;864	1	207	0	51.387	By MS/MS	By MS/MS	By MS/MS	By MS/MS	By MS/MS	By MS/MS	By MS/MS	By MS/MS	By MS/MS	By MS/MS	By MS/MS	By MS/MS
Q15459	SF3A1_HUMAN	Splicing factor 3A subunit 1	OS=Homo sapiens	SF3A1	1	1	26189000	24987000	23552000	24297000	28613000	29477000	33435000	30167000	31591000	25094000	23374000	26287000	4	14	16	16	17	15	17	15	15	16	16	15	15	88.885	793;63;38;259	1	217	0	55.792	By MS/MS	By MS/MS	By MS/MS	By MS/MS	By MS/MS	By MS/MS	By MS/MS	By MS/MS	By MS/MS	By MS/MS	By MS/MS	By MS/MS
P49591	SYSC_HUMAN	Serine--tRNA ligase, cytoplasmic	OS=Homo sapiens	SARS	1	3	26171000	24142000	26536000	27983000	31094000	24121000	35987000	33087000	31087000	30692000	32008000	31975000	2	13	12	13	13	13	13	14	14	14	12	13	12	58.777	514;536	1	171	0	61.801	By MS/MS	By MS/MS	By MS/MS	By MS/MS	By MS/MS	By MS/MS	By MS/MS	By MS/MS	By MS/MS	By MS/MS	By MS/MS	By MS/MS
Q9NR12	PDLI7_HUMAN	PDZ and LIM domain protein 7	OS=Homo sapiens	PDLIM7	1	1	26151000	25194000	22308000	25971000	28059000	32468000	31590000	29530000	33107000	29841000	31069000	36159000	6	14	14	13	14	12	14	12	14	12	13	15	15	49.844	457;287;173;195;90;120	1	188	0	49.005	By MS/MS	By MS/MS	By MS/MS	By MS/MS	By MS/MS	By MS/MS	By MS/MS	By MS/MS	By MS/MS	By MS/MS	By MS/MS	By MS/MS
Q96PK6	RBM14_HUMAN	RNA-binding protein 14	OS=Homo sapiens	RBM14	1	2	26110000	26502000	24494000	30214000	32851000	34456000	31386000	31792000	26817000	20593000	20627000	22965000	4	15	15	12	13	13	14	13	12	10	12	12	14	69.491	669;118;129;147	1	164	0	73.621	By MS/MS	By MS/MS	By MS/MS	By MS/MS	By MS/MS	By MS/MS	By MS/MS	By MS/MS	By MS/MS	By MS/MS	By MS/MS	By MS/MS
P49755	TMEDA_HUMAN	Transmembrane emp24 domain-containing protein 10	OS=Homo sapiens	TMED10	1	2	26096000	26564000	27910000	26014000	27336000	24441000	21216000	21445000	25199000	29860000	26748000	26789000	2	7	6	6	7	7	7	6	6	6	6	8	7	24.976	219;153	1	118	0	38.459	By MS/MS	By MS/MS	By MS/MS	By MS/MS	By MS/MS	By MS/MS	By MS/MS	By MS/MS	By MS/MS	By MS/MS	By MS/MS	By MS/MS
Q99733	NP1L4_HUMAN	Nucleosome assembly protein 1-like 4	OS=Homo sapiens	NAP1L4	1	1	26078000	25072000	23738000	15056000	11476000	12934000	28683000	29077000	28370000	26498000	26388000	25322000	13	9	9	10	8	8	10	9	10	9	9	9	9	42.823	375;178;278;107;128;133;140;169;156;154;78;204;101	1	103	0	59.191	By MS/MS	By MS/MS	By MS/MS	By MS/MS	By MS/MS	By MS/MS	By MS/MS	By MS/MS	By MS/MS	By MS/MS	By MS/MS	By MS/MS
Q15758	AAAT_HUMAN	Neutral amino acid transporter B(0)	OS=Homo sapiens	SLC1A5	1	2	26076000	23682000	21394000	29441000	27412000	24312000	23899000	24353000	19778000	18975000	18641000	15833000	4	10	11	10	12	10	12	11	12	12	8	9	11	56.598	541;365;259;29	1	162	0	91.106	By MS/MS	By MS/MS	By MS/MS	By MS/MS	By MS/MS	By MS/MS	By MS/MS	By MS/MS	By MS/MS	By MS/MS	By MS/MS	By MS/MS
O14737	PDCD5_HUMAN	Programmed cell death protein 5	OS=Homo sapiens	PDCD5	1	3	26066000	23571000	27584000	35689000	32775000	34533000	24813000	25486000	23619000	36151000	32763000	32843000	5	7	7	7	6	6	6	5	5	6	5	7	7	14.285	125;87;65;40;55	1	74	0	22.907	By MS/MS	By MS/MS	By MS/MS	By MS/MS	By MS/MS	By MS/MS	By MS/MS	By MS/MS	By MS/MS	By MS/MS	By MS/MS	By MS/MS
P30040	ERP29_HUMAN	Endoplasmic reticulum resident protein 29	OS=Homo sapiens	ERP29	1	4	26066000	29718000	28686000	17575000	17381000	18149000	16886000	15556000	14864000	25174000	24864000	25799000	3	9	9	8	8	9	9	9	8	8	9	9	9	28.993	261;160;95	1	104	0	32.759	By MS/MS	By MS/MS	By MS/MS	By MS/MS	By MS/MS	By MS/MS	By MS/MS	By MS/MS	By MS/MS	By MS/MS	By MS/MS	By MS/MS
A0A0A0MRV0	A0A0A0MRV0_HUMAN	Ribosome-binding protein 1	OS=Homo sapiens	RRBP1	1	1	26058000	63590000	60114000	28560000	21709000	42890000	28923000	31983000	65994000	10095000	8947800	40065000	7	23	26	25	26	22	27	24	24	28	14	14	27	152.45	1410;1410;934;751;346;300;229	1	312	0	231.06	By MS/MS	By MS/MS	By MS/MS	By MS/MS	By MS/MS	By MS/MS	By MS/MS	By MS/MS	By MS/MS	By MS/MS	By MS/MS	By MS/MS
Q9P258	RCC2_HUMAN	Protein RCC2	OS=Homo sapiens	RCC2	1	2	26012000	24652000	25580000	21105000	18276000	19027000	20489000	18919000	18144000	15884000	12504000	19481000	1	15	15	15	14	13	14	14	14	14	12	14	15	56.084	522	1	204	0	66.78	By MS/MS	By MS/MS	By MS/MS	By MS/MS	By MS/MS	By MS/MS	By MS/MS	By MS/MS	By MS/MS	By MS/MS	By MS/MS	By MS/MS
P21589	5NTD_HUMAN	5-nucleotidase	OS=Homo sapiens	NT5E	1	1	25597000	23721000	27945000	15978000	18928000	17981000	21041000	23019000	23360000	28383000	30117000	29801000	4	11	11	10	10	10	12	10	11	11	12	9	10	63.367	574;264;230;179	1	160	0	63.043	By MS/MS	By MS/MS	By MS/MS	By MS/MS	By MS/MS	By MS/MS	By MS/MS	By MS/MS	By MS/MS	By MS/MS	By MS/MS	By MS/MS
Q9P0L0	VAPA_HUMAN	Vesicle-associated membrane protein-associated protein A	OS=Homo sapiens	VAPA	1	3	25571000	28012000	28443000	18886000	16796000	15369000	17228000	20227000	18908000	24352000	20458000	23605000	2	11	9	10	9	9	9	10	10	9	11	10	9	27.893	249;29	1	163	0	33.85	By MS/MS	By MS/MS	By MS/MS	By MS/MS	By MS/MS	By MS/MS	By MS/MS	By MS/MS	By MS/MS	By MS/MS	By MS/MS	By MS/MS
Q86UP2	KTN1_HUMAN	Kinectin	OS=Homo sapiens	KTN1	1	1	25452000	25119000	23331000	24953000	22884000	24331000	19067000	20282000	21145000	18578000	17980000	23913000	8	20	21	15	21	24	21	20	19	16	20	18	21	156.27	1357;595;334;160;162;91;153;138	1	246	0	89.155	By MS/MS	By MS/MS	By MS/MS	By MS/MS	By MS/MS	By MS/MS	By MS/MS	By MS/MS	By MS/MS	By MS/MS	By MS/MS	By MS/MS
Q3BDU5	Q3BDU5_HUMAN	Prelamin-A/C	OS=Homo sapiens	LMNA	1	1	25246000	29736000	25983000	18306000	14519000	17866000	16446000	17869000	18491000	22104000	21640000	19311000	1	31	33	33	30	32	31	28	30	31	29	32	32	55.637	487	1	24	0.0014966	2.3526	By MS/MS	By MS/MS	By matching	By MS/MS	By MS/MS	By MS/MS	By MS/MS	By MS/MS	By MS/MS	By MS/MS	By MS/MS	By MS/MS
Q06210	GFPT1_HUMAN	Glutamine--fructose-6-phosphate aminotransferase [isomerizing] 1	OS=Homo sapiens	GFPT1	1	3	25181000	23724000	26080000	34919000	37197000	39643000	40818000	39661000	45281000	27396000	27805000	33933000	1	20	19	20	21	19	20	20	21	19	18	20	20	78.806	699	1	268	0	128.75	By MS/MS	By MS/MS	By MS/MS	By MS/MS	By MS/MS	By MS/MS	By MS/MS	By MS/MS	By MS/MS	By MS/MS	By MS/MS	By MS/MS
B0QYK0	B0QYK0_HUMAN	RNA-binding protein EWS	OS=Homo sapiens	EWSR1	1	1	25114000	21080000	16954000	19509000	20845000	25438000	23331000	21192000	21820000	15024000	13268000	16935000	6	7	6	6	7	5	8	6	6	6	5	6	5	64.929	618;656;584;620;308;293	1	88	0	66.663	By MS/MS	By MS/MS	By MS/MS	By MS/MS	By MS/MS	By MS/MS	By MS/MS	By MS/MS	By MS/MS	By MS/MS	By MS/MS	By MS/MS
J9JID7	J9JID7_HUMAN	Lamin B2, isoform CRA_a	OS=Homo sapiens	LMNB2	1	1	25090000	24959000	23234000	38699000	37956000	38844000	36260000	36667000	40031000	30750000	27745000	27959000	2	21	20	24	23	21	23	18	21	21	21	22	25	69.948	620;620	1	253	0	63.979	By MS/MS	By MS/MS	By MS/MS	By MS/MS	By MS/MS	By MS/MS	By MS/MS	By MS/MS	By MS/MS	By MS/MS	By MS/MS	By MS/MS
H3BR35	H3BR35_HUMAN	Eukaryotic peptide chain release factor GTP-binding subunit ERF3A (Fragment)	OS=Homo sapiens	GSPT1	1	1	24977000	24616000	20228000	28370000	31281000	28615000	25028000	28058000	26674000	29386000	24930000	26082000	3	10	12	11	13	12	13	10	10	9	11	12	13	52.832	475;499;199	1	139	0	37.301	By MS/MS	By MS/MS	By MS/MS	By MS/MS	By MS/MS	By MS/MS	By MS/MS	By MS/MS	By MS/MS	By MS/MS	By MS/MS	By MS/MS
Q08257	QOR_HUMAN	Quinone oxidoreductase	OS=Homo sapiens	CRYZ	1	1	24959000	23719000	26230000	21021000	19853000	18571000	22427000	24520000	24433000	21611000	21874000	22404000	3	8	7	8	7	7	7	8	8	8	8	8	9	35.206	329;243;206	1	93	0	30.068	By MS/MS	By MS/MS	By MS/MS	By MS/MS	By MS/MS	By MS/MS	By MS/MS	By MS/MS	By MS/MS	By MS/MS	By MS/MS	By MS/MS
A0A0A0MTS5	A0A0A0MTS5_HUMAN	HCG1811249, isoform CRA_f	OS=Homo sapiens	LAMA3	1	1	24868000	14357000	14686000	0	0	0	0	0	0	11512000	17109000	10907000	6	18	15	14	0	0	0	0	0	0	13	16	11	184.02	1668;1724;3277;3333;1147;134	1	95	0	72.616	By MS/MS	By MS/MS	By MS/MS	By matching	By matching	By matching	By matching	By matching	By matching	By MS/MS	By MS/MS	By MS/MS
B7Z574	B7Z574_HUMAN	Calpastatin	OS=Homo sapiens	CAST	1	1	24836000	24490000	21443000	12430000	12639000	12785000	12968000	12657000	11953000	12354000	12429000	16661000	18	15	14	15	12	8	7	11	11	8	13	15	13	75.046	694;708;754;636;693;436;642;423;465;431;430;450;203;91;78;288;301;304	1	157	0	51.385	By MS/MS	By MS/MS	By MS/MS	By MS/MS	By MS/MS	By MS/MS	By MS/MS	By MS/MS	By MS/MS	By MS/MS	By MS/MS	By MS/MS
Q9NR31	SAR1A_HUMAN	GTP-binding protein SAR1a	OS=Homo sapiens	SAR1A	1	1	24775000	28851000	28819000	44435000	40954000	37644000	36811000	34874000	38984000	36321000	39675000	38046000	3	9	5	6	8	8	8	7	7	8	8	8	8	22.367	198;115;121	1	119	0	35.255	By MS/MS	By MS/MS	By MS/MS	By MS/MS	By MS/MS	By MS/MS	By MS/MS	By MS/MS	By MS/MS	By MS/MS	By MS/MS	By MS/MS
Q13561	DCTN2_HUMAN	Dynactin subunit 2	OS=Homo sapiens	DCTN2	1	4	24736000	24844000	24439000	26395000	25975000	27730000	20973000	20507000	21853000	32122000	28954000	28958000	7	11	11	11	12	11	10	11	12	11	11	11	12	44.23	401;315;268;278;128;135;153	1	181	0	141.3	By MS/MS	By MS/MS	By MS/MS	By MS/MS	By MS/MS	By MS/MS	By MS/MS	By MS/MS	By MS/MS	By MS/MS	By MS/MS	By MS/MS
H0YNW5	H0YNW5_HUMAN	Deoxyuridine 5-triphosphate nucleotidohydrolase, mitochondrial	OS=Homo sapiens	DUT	1	1	24680000	30604000	29111000	43825000	41392000	42646000	32549000	33303000	30079000	27624000	29601000	27473000	5	6	6	5	6	6	6	7	7	7	6	6	5	17.827	167;221;252;141;107	1	97	0	31.14	By MS/MS	By MS/MS	By MS/MS	By MS/MS	By MS/MS	By MS/MS	By MS/MS	By MS/MS	By MS/MS	By MS/MS	By MS/MS	By MS/MS
P49720	PSB3_HUMAN	Proteasome subunit beta type-3	OS=Homo sapiens	PSMB3	1	2	24651000	22920000	23866000	17026000	20950000	16917000	17272000	17023000	17380000	27592000	25109000	27313000	4	4	6	6	5	6	6	6	5	6	6	6	6	22.949	205;145;107;112	1	87	0	29.39	By MS/MS	By MS/MS	By MS/MS	By MS/MS	By MS/MS	By MS/MS	By MS/MS	By MS/MS	By MS/MS	By MS/MS	By MS/MS	By MS/MS
Q9Y2Z0	SGT1_HUMAN	Protein SGT1 homolog	OS=Homo sapiens	SUGT1	1	3	24633000	21331000	19889000	28574000	24782000	28042000	31027000	27738000	28139000	24194000	24153000	22982000	1	15	14	15	15	15	13	13	14	15	15	14	15	41.024	365	1	193	0	74.455	By MS/MS	By MS/MS	By MS/MS	By MS/MS	By MS/MS	By MS/MS	By MS/MS	By MS/MS	By MS/MS	By MS/MS	By MS/MS	By MS/MS
P62899	RL31_HUMAN	60S ribosomal protein L31	OS=Homo sapiens	RPL31	1	1	24619000	32810000	32312000	25404000	29996000	28189000	34164000	28638000	37020000	23995000	26873000	25098000	6	4	4	4	3	4	4	4	4	4	4	4	4	14.463	125;108;115;120;130;79	1	47	0	13.85	By MS/MS	By MS/MS	By MS/MS	By MS/MS	By MS/MS	By MS/MS	By MS/MS	By MS/MS	By MS/MS	By MS/MS	By MS/MS	By MS/MS
Q9Y5S9	RBM8A_HUMAN	RNA-binding protein 8A	OS=Homo sapiens	RBM8A	1	1	24615000	26051000	25576000	28111000	23446000	28482000	32764000	29149000	26358000	18349000	17582000	23489000	2	8	8	7	7	6	8	7	7	7	8	8	8	19.889	174;106	1	114	0	64.161	By MS/MS	By MS/MS	By MS/MS	By MS/MS	By MS/MS	By MS/MS	By MS/MS	By MS/MS	By MS/MS	By MS/MS	By MS/MS	By MS/MS
P46063	RECQ1_HUMAN	ATP-dependent DNA helicase Q1	OS=Homo sapiens	RECQL	1	3	24614000	22596000	22704000	24825000	22587000	23924000	21976000	18683000	22443000	24589000	25165000	24687000	7	15	14	14	15	12	14	16	12	14	15	15	15	73.457	649;131;199;211;97;106;72	1	215	0	66.683	By MS/MS	By MS/MS	By MS/MS	By MS/MS	By MS/MS	By MS/MS	By MS/MS	By MS/MS	By MS/MS	By MS/MS	By MS/MS	By MS/MS
Q07960	RHG01_HUMAN	Rho GTPase-activating protein 1	OS=Homo sapiens	ARHGAP1	1	1	24584000	21675000	21441000	8267900	7346700	6402900	18563000	16226000	19711000	16429000	17911000	20336000	3	11	12	11	9	8	8	10	11	10	11	10	11	50.435	439;334;192	1	123	0	34.589	By MS/MS	By MS/MS	By MS/MS	By MS/MS	By MS/MS	By matching	By MS/MS	By MS/MS	By MS/MS	By MS/MS	By MS/MS	By MS/MS
P45974	UBP5_HUMAN	Ubiquitin carboxyl-terminal hydrolase 5	OS=Homo sapiens	USP5	1	2	24544000	25909000	23827000	27832000	25255000	28152000	28796000	28129000	28844000	37011000	35981000	32974000	4	17	17	17	17	17	17	16	18	15	17	17	18	95.785	858;137;299;863	1	212	0	77.092	By MS/MS	By MS/MS	By MS/MS	By MS/MS	By MS/MS	By MS/MS	By MS/MS	By MS/MS	By MS/MS	By MS/MS	By MS/MS	By MS/MS
P18031	PTN1_HUMAN	Tyrosine-protein phosphatase non-receptor type 1	OS=Homo sapiens	PTPN1	1	1	24520000	19292000	17941000	13208000	13112000	13543000	19925000	19807000	20371000	14059000	13961000	14954000	2	11	10	10	9	10	9	11	9	11	9	10	11	49.966	435;362	1	122	0	63.86	By MS/MS	By MS/MS	By MS/MS	By MS/MS	By MS/MS	By MS/MS	By MS/MS	By MS/MS	By MS/MS	By MS/MS	By MS/MS	By MS/MS
Q9UHD1	CHRD1_HUMAN	Cysteine and histidine-rich domain-containing protein 1	OS=Homo sapiens	CHORDC1	1	2	24437000	19508000	21750000	22583000	28324000	21322000	19575000	18631000	14607000	17369000	15964000	16234000	7	11	10	8	11	10	12	13	11	11	10	11	8	37.489	332;184;116;120;144;39;117	1	162	0	33.04	By MS/MS	By MS/MS	By MS/MS	By MS/MS	By MS/MS	By MS/MS	By MS/MS	By MS/MS	By MS/MS	By MS/MS	By MS/MS	By MS/MS
Q9H0D6	XRN2_HUMAN	5-3 exoribonuclease 2	OS=Homo sapiens	XRN2	1	1	24425000	25637000	26470000	18832000	18647000	19780000	16369000	14655000	15312000	18064000	18523000	20273000	1	14	15	13	10	14	13	11	14	12	14	14	13	108.58	950	1	159	0	39.454	By MS/MS	By MS/MS	By MS/MS	By MS/MS	By MS/MS	By MS/MS	By MS/MS	By MS/MS	By MS/MS	By MS/MS	By MS/MS	By MS/MS
Q13907	IDI1_HUMAN	Isopentenyl-diphosphate Delta-isomerase 1	OS=Homo sapiens	IDI1	1	2	24414000	23503000	26410000	21079000	22120000	22216000	29019000	27775000	26592000	27686000	31497000	28644000	4	6	7	7	8	7	8	8	8	9	7	7	7	26.319	227;122;120;227	1	104	0	51.987	By MS/MS	By MS/MS	By MS/MS	By MS/MS	By MS/MS	By MS/MS	By MS/MS	By MS/MS	By MS/MS	By MS/MS	By MS/MS	By MS/MS
P07741	APT_HUMAN	Adenine phosphoribosyltransferase	OS=Homo sapiens	APRT	1	2	24407000	24603000	25476000	23390000	23051000	24151000	25546000	24691000	23090000	27649000	30986000	27619000	5	8	8	9	8	6	8	9	9	8	9	9	8	19.608	180;153;149;162;63	1	111	0	30.597	By MS/MS	By MS/MS	By MS/MS	By MS/MS	By MS/MS	By MS/MS	By MS/MS	By MS/MS	By MS/MS	By MS/MS	By MS/MS	By MS/MS
P62318	SMD3_HUMAN	Small nuclear ribonucleoprotein Sm D3	OS=Homo sapiens	SNRPD3	1	1	24395000	31573000	26852000	29264000	27305000	25003000	21905000	23082000	24527000	25076000	29582000	23702000	2	4	4	4	4	4	4	4	4	4	4	4	4	13.916	126;62	1	64	0	54.592	By MS/MS	By MS/MS	By MS/MS	By MS/MS	By MS/MS	By MS/MS	By MS/MS	By MS/MS	By MS/MS	By MS/MS	By MS/MS	By MS/MS
P49792	RBP2_HUMAN	E3 SUMO-protein ligase RanBP2	OS=Homo sapiens	RANBP2	1	2	24288000	21716000	23101000	23113000	20838000	21351000	28208000	27240000	27623000	23900000	26561000	23523000	11	27	22	28	31	28	26	33	33	29	28	28	29	358.2	3224;1625;1765;1765;1756;1756;904;98;152;51;202	1	343	0	136.14	By MS/MS	By MS/MS	By MS/MS	By MS/MS	By MS/MS	By MS/MS	By MS/MS	By MS/MS	By MS/MS	By MS/MS	By MS/MS	By MS/MS
P35659	DEK_HUMAN	Protein DEK	OS=Homo sapiens	DEK	1	1	24285000	23908000	21719000	29258000	23785000	28194000	20158000	21416000	21663000	20921000	17196000	22317000	6	7	7	6	6	7	6	8	7	7	8	8	7	42.674	375;347;122;151;156;161	1	95	0	28.068	By MS/MS	By MS/MS	By MS/MS	By MS/MS	By MS/MS	By MS/MS	By MS/MS	By MS/MS	By MS/MS	By MS/MS	By MS/MS	By MS/MS
A0A0B4J1Z1	A0A0B4J1Z1_HUMAN	Serine/arginine-rich-splicing factor 7	OS=Homo sapiens	SRSF7	1	1	24281000	22931000	28295000	31399000	23150000	21660000	24679000	24983000	21809000	18256000	32283000	22805000	3	3	4	4	3	3	4	4	4	4	3	3	4	15.763	137;235;238	1	31	0	5.2146	By MS/MS	By MS/MS	By MS/MS	By MS/MS	By MS/MS	By MS/MS	By MS/MS	By MS/MS	By matching	By MS/MS	By MS/MS	By MS/MS
E9PGT1	E9PGT1_HUMAN	Translin	OS=Homo sapiens	TSN	1	1	24259000	21550000	21497000	27058000	28943000	24618000	22017000	22284000	20305000	27827000	23615000	25618000	4	10	9	9	10	8	10	9	9	10	9	9	8	25.572	223;228;185;92	1	132	0	41.638	By MS/MS	By MS/MS	By MS/MS	By MS/MS	By MS/MS	By MS/MS	By MS/MS	By MS/MS	By MS/MS	By MS/MS	By MS/MS	By MS/MS
P61106	RAB14_HUMAN	Ras-related protein Rab-14	OS=Homo sapiens	RAB14	1	4	24240000	22997000	26278000	20181000	22794000	23583000	16517000	16835000	17594000	20448000	25388000	22558000	2	7	8	8	8	8	9	7	7	8	8	8	8	23.897	215;181	1	113	0	28.639	By MS/MS	By MS/MS	By MS/MS	By MS/MS	By MS/MS	By MS/MS	By MS/MS	By MS/MS	By MS/MS	By MS/MS	By MS/MS	By MS/MS
E7ETU9	E7ETU9_HUMAN	Procollagen-lysine,2-oxoglutarate 5-dioxygenase 2	OS=Homo sapiens	PLOD2	1	1	24233000	25793000	25024000	79522000	87277000	82166000	78566000	80778000	82346000	36636000	35533000	45255000	3	17	15	15	22	21	22	22	21	22	19	16	20	81.169	703;737;229	1	303	0	161.43	By MS/MS	By MS/MS	By MS/MS	By MS/MS	By MS/MS	By MS/MS	By MS/MS	By MS/MS	By MS/MS	By MS/MS	By MS/MS	By MS/MS
P61313	RL15_HUMAN	60S ribosomal protein L15	OS=Homo sapiens	RPL15	1	2	24142000	56516000	56493000	37334000	32101000	42318000	31478000	28512000	45744000	26438000	25218000	34921000	5	8	9	8	8	8	8	8	8	7	8	7	7	24.146	204;174;175;133;59	1	119	0	23.074	By MS/MS	By MS/MS	By MS/MS	By MS/MS	By MS/MS	By MS/MS	By MS/MS	By MS/MS	By MS/MS	By MS/MS	By MS/MS	By MS/MS
B4DDF4	B4DDF4_HUMAN	Calponin	OS=Homo sapiens	CNN2	1	1	24087000	18179000	16262000	25324000	23482000	24133000	10149000	10155000	10161000	16472000	16837000	15353000	10	10	10	10	11	9	10	9	10	10	10	9	10	32.616	298;309;330;179;218;148;191;154;103;66	1	113	0	95.215	By MS/MS	By MS/MS	By MS/MS	By MS/MS	By MS/MS	By MS/MS	By MS/MS	By MS/MS	By MS/MS	By MS/MS	By MS/MS	By MS/MS
Q9Y285	SYFA_HUMAN	Phenylalanine--tRNA ligase alpha subunit	OS=Homo sapiens	FARSA	1	3	24016000	23001000	25072000	22310000	25069000	24625000	29207000	28838000	26236000	31875000	33714000	24696000	6	10	10	10	10	9	10	9	10	10	10	10	9	57.563	508;548;379;235;169;159	1	153	0	44.939	By MS/MS	By MS/MS	By MS/MS	By MS/MS	By MS/MS	By MS/MS	By MS/MS	By MS/MS	By MS/MS	By MS/MS	By MS/MS	By MS/MS
P38117	ETFB_HUMAN	Electron transfer flavoprotein subunit beta	OS=Homo sapiens	ETFB	1	3	23978000	23507000	22328000	29745000	30878000	27980000	32110000	29766000	36946000	24846000	25419000	28546000	2	10	11	10	11	11	11	11	11	11	11	11	11	27.843	255;178	1	141	0	88.385	By MS/MS	By MS/MS	By MS/MS	By MS/MS	By MS/MS	By MS/MS	By MS/MS	By MS/MS	By MS/MS	By MS/MS	By MS/MS	By MS/MS
P49748	ACADV_HUMAN	Very long-chain specific acyl-CoA dehydrogenase, mitochondrial	OS=Homo sapiens	ACADVL	1	1	23931000	24617000	26985000	20619000	21631000	19666000	21565000	22387000	25874000	27700000	24694000	26502000	8	12	12	12	10	11	11	11	11	10	10	12	12	70.389	655;225;282;194;76;155;158;204	1	134	0	43.034	By MS/MS	By MS/MS	By MS/MS	By MS/MS	By MS/MS	By MS/MS	By MS/MS	By MS/MS	By MS/MS	By MS/MS	By MS/MS	By MS/MS
P30520	PURA2_HUMAN	Adenylosuccinate synthetase isozyme 2	OS=Homo sapiens	ADSS	1	3	23911000	21831000	22308000	19567000	22410000	17609000	24053000	26784000	21571000	22959000	23114000	20929000	1	7	8	7	7	6	7	8	7	8	9	8	8	50.097	456	1	114	0	42.239	By MS/MS	By MS/MS	By MS/MS	By MS/MS	By MS/MS	By MS/MS	By MS/MS	By MS/MS	By MS/MS	By MS/MS	By MS/MS	By MS/MS
P31350	RIR2_HUMAN	Ribonucleoside-diphosphate reductase subunit M2	OS=Homo sapiens	RRM2	1	1	23866000	18877000	18174000	29530000	29775000	29364000	24624000	25951000	18149000	18469000	19232000	16962000	5	11	11	11	12	12	13	10	12	13	11	10	10	44.877	389;289;297;351;408	1	137	0	46.216	By MS/MS	By MS/MS	By MS/MS	By MS/MS	By MS/MS	By MS/MS	By MS/MS	By MS/MS	By MS/MS	By MS/MS	By MS/MS	By MS/MS
Q8TEX9	IPO4_HUMAN	Importin-4	OS=Homo sapiens	IPO4	1	2	23803000	23676000	25394000	31313000	31141000	28200000	26850000	28061000	24559000	35322000	36302000	29048000	8	14	14	16	16	16	15	12	14	16	15	15	15	118.71	1081;911;312;547;98;101;48;154	1	198	0	133.09	By MS/MS	By MS/MS	By MS/MS	By MS/MS	By MS/MS	By MS/MS	By MS/MS	By MS/MS	By MS/MS	By MS/MS	By MS/MS	By MS/MS
Q9UKD2	MRT4_HUMAN	mRNA turnover protein 4 homolog	OS=Homo sapiens	MRTO4	1	2	23770000	20857000	20922000	22331000	27527000	23984000	30918000	30054000	22131000	26582000	24448000	22300000	1	9	11	12	11	11	11	10	10	10	10	9	10	27.56	239	1	145	0	26.865	By MS/MS	By MS/MS	By MS/MS	By MS/MS	By MS/MS	By MS/MS	By MS/MS	By MS/MS	By MS/MS	By MS/MS	By MS/MS	By MS/MS
P53582	MAP11_HUMAN	Methionine aminopeptidase 1	OS=Homo sapiens	METAP1	1	2	23745000	19293000	19954000	20290000	23443000	18502000	20731000	20362000	19924000	26753000	25303000	22751000	6	12	12	11	10	12	12	13	13	9	12	11	11	43.215	386;170;48;116;38;44	1	147	0	62.104	By MS/MS	By MS/MS	By MS/MS	By MS/MS	By MS/MS	By MS/MS	By MS/MS	By MS/MS	By MS/MS	By MS/MS	By MS/MS	By MS/MS
Q13247	SRSF6_HUMAN	Serine/arginine-rich splicing factor 6	OS=Homo sapiens	SRSF6	1	2	23712000	17020000	16962000	21382000	18414000	17688000	25569000	21608000	14751000	10756000	11014000	14729000	3	10	10	9	8	10	9	9	10	10	9	9	9	39.586	344;378;494	1	144	0	25.977	By MS/MS	By MS/MS	By MS/MS	By MS/MS	By MS/MS	By MS/MS	By MS/MS	By MS/MS	By MS/MS	By MS/MS	By MS/MS	By MS/MS
P61224	RAP1B_HUMAN	Ras-related protein Rap-1b	OS=Homo sapiens	RAP1B	1	1	23697000	21604000	19795000	26884000	31253000	28571000	25151000	30856000	25077000	26883000	24473000	23917000	21	8	8	9	9	9	8	9	9	8	9	9	9	20.825	184;157;165;179;184;127;139;103;118;122;122;85;87;93;98;101;136;48;53;32;219	1	136	0	53.432	By MS/MS	By MS/MS	By MS/MS	By MS/MS	By MS/MS	By MS/MS	By MS/MS	By MS/MS	By MS/MS	By MS/MS	By MS/MS	By MS/MS
Q13435	SF3B2_HUMAN	Splicing factor 3B subunit 2	OS=Homo sapiens	SF3B2	1	2	23633000	24674000	20634000	35996000	34890000	33658000	29733000	28176000	29465000	13968000	15212000	22378000	8	10	14	14	11	14	13	13	11	14	13	9	16	100.23	895;878;871;354;273;387;315;81	1	173	0	50.003	By MS/MS	By MS/MS	By MS/MS	By MS/MS	By MS/MS	By MS/MS	By MS/MS	By MS/MS	By MS/MS	By MS/MS	By MS/MS	By MS/MS
P11172	UMPS_HUMAN	Uridine 5-monophosphate synthase	OS=Homo sapiens	UMPS	1	1	23570000	21992000	22390000	21071000	20195000	18153000	17094000	16002000	16900000	25841000	25299000	24429000	5	9	9	9	8	8	9	9	7	8	8	9	9	52.221	480;342;57;66;142	1	102	0	27.149	By MS/MS	By MS/MS	By MS/MS	By MS/MS	By MS/MS	By MS/MS	By MS/MS	By MS/MS	By MS/MS	By MS/MS	By MS/MS	By MS/MS
Q14247	SRC8_HUMAN	Src substrate cortactin	OS=Homo sapiens	CTTN	1	2	23499000	27606000	28714000	25823000	25604000	29272000	22731000	21119000	21687000	20389000	20639000	21609000	3	16	14	12	16	14	14	11	12	12	13	14	16	61.585	550;265;128	1	171	0	95.545	By MS/MS	By MS/MS	By MS/MS	By MS/MS	By MS/MS	By MS/MS	By MS/MS	By MS/MS	By MS/MS	By MS/MS	By MS/MS	By MS/MS
Q92900	RENT1_HUMAN	Regulator of nonsense transcripts 1	OS=Homo sapiens	UPF1	1	2	23496000	20594000	22022000	22325000	24077000	24664000	19366000	20594000	19581000	22822000	20836000	21572000	1	18	23	21	21	20	24	22	20	18	19	18	18	124.34	1129	1	255	0	84.213	By MS/MS	By MS/MS	By MS/MS	By MS/MS	By MS/MS	By MS/MS	By MS/MS	By MS/MS	By MS/MS	By MS/MS	By MS/MS	By MS/MS
P13995	MTDC_HUMAN	Bifunctional methylenetetrahydrofolate dehydrogenase/cyclohydrolase, mitochondrial	OS=Homo sapiens	MTHFD2	1	2	23451000	25353000	21365000	19735000	26391000	22361000	25954000	21465000	17721000	23831000	23701000	24005000	3	6	5	6	7	5	6	6	7	4	7	7	7	37.895	350;222;267	1	73	0	43.468	By MS/MS	By MS/MS	By MS/MS	By MS/MS	By MS/MS	By MS/MS	By MS/MS	By MS/MS	By MS/MS	By MS/MS	By MS/MS	By MS/MS
P16401	H15_HUMAN	Histone H1.5	OS=Homo sapiens	HIST1H1B	1	3	23437000	84637000	101780000	35818000	16638000	68209000	15716000	28472000	77445000	14286000	10781000	51310000	1	6	7	7	6	5	6	4	6	7	5	5	5	22.58	226	1	94	0	22.85	By MS/MS	By MS/MS	By MS/MS	By MS/MS	By MS/MS	By MS/MS	By MS/MS	By MS/MS	By MS/MS	By MS/MS	By MS/MS	By MS/MS
P36871	PGM1_HUMAN	Phosphoglucomutase-1	OS=Homo sapiens	PGM1	1	3	23297000	26163000	22867000	22012000	21418000	21258000	29394000	27554000	35836000	22406000	21182000	28900000	1	12	13	13	12	13	14	11	14	15	13	14	15	61.448	562	1	182	0	129.2	By MS/MS	By MS/MS	By MS/MS	By MS/MS	By MS/MS	By MS/MS	By MS/MS	By MS/MS	By MS/MS	By MS/MS	By MS/MS	By MS/MS
O95793	STAU1_HUMAN	Double-stranded RNA-binding protein Staufen homolog 1	OS=Homo sapiens	STAU1	1	2	23263000	18887000	18426000	18264000	17817000	16741000	17299000	17415000	14186000	17821000	15348000	16721000	17	12	11	12	15	14	14	12	14	10	13	13	13	63.182	577;494;493;199;129;291;320;390;398;473;479;491;504;511;538;570;570	1	154	0	54.155	By MS/MS	By MS/MS	By MS/MS	By MS/MS	By MS/MS	By MS/MS	By MS/MS	By MS/MS	By MS/MS	By MS/MS	By MS/MS	By MS/MS
F8W726	F8W726_HUMAN	Ubiquitin-associated protein 2-like	OS=Homo sapiens	UBAP2L	1	2	23246000	28803000	25257000	25141000	23628000	24165000	29834000	32439000	29890000	24082000	25837000	21132000	9	15	16	15	15	15	16	15	17	16	16	17	17	113.63	1079;1087;350;265;280;182;234;383;399	1	241	0	96.946	By MS/MS	By MS/MS	By MS/MS	By MS/MS	By MS/MS	By MS/MS	By MS/MS	By MS/MS	By MS/MS	By MS/MS	By MS/MS	By MS/MS
Q08J23	NSUN2_HUMAN	tRNA (cytosine(34)-C(5))-methyltransferase	OS=Homo sapiens	NSUN2	1	2	23239000	20155000	21474000	15482000	15966000	13780000	15873000	16726000	16467000	22507000	22708000	20518000	2	14	14	13	12	13	13	13	13	10	12	14	14	86.47	767;202	1	161	0	74.363	By MS/MS	By MS/MS	By MS/MS	By MS/MS	By MS/MS	By MS/MS	By MS/MS	By MS/MS	By MS/MS	By MS/MS	By MS/MS	By MS/MS
Q9Y2X3	NOP58_HUMAN	Nucleolar protein 58	OS=Homo sapiens	NOP58	1	1	23231000	27133000	24157000	26083000	20900000	26737000	21189000	20214000	22283000	12563000	12147000	20451000	2	13	13	13	12	13	13	13	13	12	11	13	12	59.578	529;187	1	170	0	46.378	By MS/MS	By MS/MS	By MS/MS	By MS/MS	By MS/MS	By MS/MS	By MS/MS	By MS/MS	By MS/MS	By MS/MS	By MS/MS	By MS/MS
Q99436	PSB7_HUMAN	Proteasome subunit beta type-7	OS=Homo sapiens	PSMB7	1	1	23212000	22008000	18778000	19476000	17578000	17883000	24225000	19651000	20453000	17196000	22826000	20258000	2	8	9	9	8	7	7	7	8	8	8	8	8	29.965	277;210	1	107	0	24.474	By MS/MS	By MS/MS	By MS/MS	By MS/MS	By MS/MS	By MS/MS	By MS/MS	By MS/MS	By MS/MS	By MS/MS	By MS/MS	By MS/MS
Q9NVI7	ATD3A_HUMAN	ATPase family AAA domain-containing protein 3A	OS=Homo sapiens	ATAD3A	1	2	23170000	22812000	23342000	21220000	21826000	20050000	27461000	25935000	27318000	21551000	21019000	23599000	3	12	11	11	11	11	10	9	10	10	11	10	10	71.368	634;201;411	1	127	0	30.981	By MS/MS	By MS/MS	By MS/MS	By MS/MS	By MS/MS	By MS/MS	By MS/MS	By MS/MS	By MS/MS	By MS/MS	By MS/MS	By MS/MS
Q99459	CDC5L_HUMAN	Cell division cycle 5-like protein	OS=Homo sapiens	CDC5L	1	2	23114000	21809000	22223000	27803000	28121000	25756000	24594000	26185000	24878000	28631000	25999000	23704000	1	12	13	12	14	15	14	15	13	13	14	14	16	92.25	802	1	190	0	55.063	By MS/MS	By MS/MS	By MS/MS	By MS/MS	By MS/MS	By MS/MS	By MS/MS	By MS/MS	By MS/MS	By MS/MS	By MS/MS	By MS/MS
P21291	CSRP1_HUMAN	Cysteine and glycine-rich protein 1	OS=Homo sapiens	CSRP1	1	3	22983000	21617000	21402000	36842000	35349000	32949000	29075000	26242000	30792000	18075000	18833000	24505000	4	7	7	7	6	6	7	5	6	6	7	7	7	20.567	193;153;153;160	1	78	0	14.534	By MS/MS	By MS/MS	By MS/MS	By MS/MS	By MS/MS	By MS/MS	By MS/MS	By MS/MS	By MS/MS	By MS/MS	By MS/MS	By MS/MS
P11908	PRPS2_HUMAN	Ribose-phosphate pyrophosphokinase 2	OS=Homo sapiens	PRPS2	1	2	22973000	22157000	20554000	22652000	22172000	21552000	22241000	20574000	24403000	19203000	19096000	23405000	4	10	11	10	11	10	10	10	11	11	9	11	11	34.769	318;200;147;173	1	126	0	55.412	By MS/MS	By MS/MS	By MS/MS	By MS/MS	By MS/MS	By MS/MS	By MS/MS	By MS/MS	By MS/MS	By MS/MS	By MS/MS	By MS/MS
Q8N1F7	NUP93_HUMAN	Nuclear pore complex protein Nup93	OS=Homo sapiens	NUP93	1	2	22961000	20827000	21425000	29676000	30348000	30934000	30299000	28591000	31558000	28815000	25901000	28207000	13	13	12	13	14	15	13	15	16	13	13	13	15	93.487	819;880;125;156;178;151;132;136;140;230;117;40;84	1	176	0	47.127	By MS/MS	By MS/MS	By MS/MS	By MS/MS	By MS/MS	By MS/MS	By MS/MS	By MS/MS	By MS/MS	By MS/MS	By MS/MS	By MS/MS
P43034	LIS1_HUMAN	Platelet-activating factor acetylhydrolase IB subunit alpha	OS=Homo sapiens	PAFAH1B1	1	2	22941000	23970000	21971000	19830000	20835000	21917000	23019000	23169000	23949000	19938000	20233000	21539000	3	11	11	12	12	12	13	9	10	11	11	11	11	46.637	410;208;82	1	146	0	43.464	By MS/MS	By MS/MS	By MS/MS	By MS/MS	By MS/MS	By MS/MS	By MS/MS	By MS/MS	By MS/MS	By MS/MS	By MS/MS	By MS/MS
Q32MZ4	LRRF1_HUMAN	Leucine-rich repeat flightless-interacting protein 1	OS=Homo sapiens	LRRFIP1	1	2	22798000	20281000	20585000	14435000	14280000	15197000	17115000	16910000	17115000	13477000	13777000	12031000	1	14	14	14	12	12	14	12	11	13	12	14	10	89.252	808	1	152	0	190.86	By MS/MS	By MS/MS	By MS/MS	By MS/MS	By MS/MS	By MS/MS	By MS/MS	By MS/MS	By MS/MS	By MS/MS	By MS/MS	By MS/MS
P36957	ODO2_HUMAN	Dihydrolipoyllysine-residue succinyltransferase component of 2-oxoglutarate dehydrogenase complex, mitochondrial	OS=Homo sapiens	DLST	1	4	22671000	23536000	22012000	18594000	16055000	21904000	21437000	21665000	20056000	24097000	23418000	25909000	8	10	9	7	10	9	9	9	10	10	9	10	9	48.755	453;279;104;74;83;37;67;110	1	134	0	58.004	By MS/MS	By MS/MS	By MS/MS	By MS/MS	By MS/MS	By MS/MS	By MS/MS	By MS/MS	By MS/MS	By MS/MS	By MS/MS	By MS/MS
F5H6E2	F5H6E2_HUMAN	Unconventional myosin-Ic	OS=Homo sapiens	MYO1C	1	1	22659000	23942000	23796000	20356000	22733000	20322000	18099000	21507000	26406000	24627000	21140000	25108000	8	14	13	14	15	13	17	11	13	14	13	13	13	118.99	1039;1063;169;267;134;138;164;170	1	172	0	69.043	By MS/MS	By MS/MS	By MS/MS	By MS/MS	By MS/MS	By MS/MS	By MS/MS	By MS/MS	By MS/MS	By MS/MS	By MS/MS	By MS/MS
Q14690	RRP5_HUMAN	Protein RRP5 homolog	OS=Homo sapiens	PDCD11	1	3	22633000	21377000	21790000	23131000	20217000	21539000	25078000	25794000	23289000	24507000	24465000	23627000	1	25	21	22	20	18	18	23	22	19	24	21	20	208.7	1871	1	259	0	85.985	By MS/MS	By MS/MS	By MS/MS	By MS/MS	By MS/MS	By MS/MS	By MS/MS	By MS/MS	By MS/MS	By MS/MS	By MS/MS	By MS/MS
P18077	RL35A_HUMAN	60S ribosomal protein L35a	OS=Homo sapiens	RPL35A	1	2	22584000	26485000	20901000	21151000	23782000	21302000	25829000	21900000	25736000	20156000	15537000	22748000	4	4	3	6	4	4	3	5	6	4	5	6	3	12.538	110;55;57;94	1	53	0	7.2471	By MS/MS	By MS/MS	By MS/MS	By MS/MS	By MS/MS	By MS/MS	By MS/MS	By MS/MS	By MS/MS	By MS/MS	By MS/MS	By MS/MS
P29144	TPP2_HUMAN	Tripeptidyl-peptidase 2	OS=Homo sapiens	TPP2	1	4	22524000	23568000	22185000	30913000	29264000	28179000	29060000	29096000	28346000	28643000	29517000	26009000	2	24	21	20	23	20	23	22	23	22	22	23	22	138.35	1249;1262	1	265	0	79.079	By MS/MS	By MS/MS	By MS/MS	By MS/MS	By MS/MS	By MS/MS	By MS/MS	By MS/MS	By MS/MS	By MS/MS	By MS/MS	By MS/MS
A0A087WUT6	A0A087WUT6_HUMAN	Eukaryotic translation initiation factor 5B	OS=Homo sapiens	EIF5B	1	1	22503000	22171000	22618000	9155300	6068800	16174000	16848000	21916000	15757000	4283200	4589200	16419000	2	13	11	13	10	7	13	12	11	12	3	3	12	138.68	1220;1220	1	120	0	28.868	By MS/MS	By MS/MS	By MS/MS	By MS/MS	By MS/MS	By MS/MS	By MS/MS	By MS/MS	By MS/MS	By matching	By matching	By MS/MS
P51571	SSRD_HUMAN	Translocon-associated protein subunit delta	OS=Homo sapiens	SSR4	1	1	22461000	20740000	18412000	25705000	29967000	25142000	32998000	32529000	35751000	22181000	19953000	25808000	2	3	3	3	4	4	3	4	4	3	4	4	4	18.998	173;148	1	43	0	23.38	By MS/MS	By MS/MS	By MS/MS	By MS/MS	By MS/MS	By MS/MS	By MS/MS	By MS/MS	By MS/MS	By MS/MS	By MS/MS	By MS/MS
F5GWX5	F5GWX5_HUMAN	Chromodomain-helicase-DNA-binding protein 4	OS=Homo sapiens	CHD4	1	1	22398000	27148000	24882000	26376000	26918000	22474000	29845000	26356000	29610000	27203000	23709000	27023000	10	24	24	21	22	22	19	21	24	21	21	23	23	217.1	1905;1912;1937;1954;1060;354;250;277;383;1225	1	267	0	76.145	By MS/MS	By MS/MS	By MS/MS	By MS/MS	By MS/MS	By MS/MS	By MS/MS	By MS/MS	By MS/MS	By MS/MS	By MS/MS	By MS/MS
Q14166	TTL12_HUMAN	Tubulin--tyrosine ligase-like protein 12	OS=Homo sapiens	TTLL12	1	2	22370000	26264000	24907000	17779000	19767000	17459000	23272000	23398000	20559000	26706000	24933000	23894000	1	15	12	12	10	12	11	12	11	11	15	15	11	74.403	644	1	147	0	43.163	By MS/MS	By MS/MS	By MS/MS	By MS/MS	By MS/MS	By MS/MS	By MS/MS	By MS/MS	By MS/MS	By MS/MS	By MS/MS	By MS/MS
K7EQ55	K7EQ55_HUMAN	DAZ-associated protein 1	OS=Homo sapiens	DAZAP1	1	2	22354000	19793000	21113000	18455000	17194000	20120000	20546000	20225000	23933000	17096000	16054000	19221000	4	6	6	6	6	7	7	6	6	6	6	5	6	43.312	406;406;407;327	1	87	0	24.336	By MS/MS	By MS/MS	By MS/MS	By MS/MS	By MS/MS	By MS/MS	By MS/MS	By MS/MS	By MS/MS	By MS/MS	By MS/MS	By MS/MS
Q92743	HTRA1_HUMAN	Serine protease HTRA1	OS=Homo sapiens	HTRA1	1	1	22353000	20841000	19885000	21443000	21146000	12855000	21036000	20737000	26651000	22477000	24728000	16090000	2	10	10	10	10	9	9	9	9	10	10	9	9	51.286	480;221	1	125	0	48.86	By MS/MS	By MS/MS	By MS/MS	By MS/MS	By MS/MS	By MS/MS	By MS/MS	By MS/MS	By MS/MS	By MS/MS	By MS/MS	By MS/MS
O15372	EIF3H_HUMAN	Eukaryotic translation initiation factor 3 subunit H	OS=Homo sapiens	EIF3H	1	1	22330000	18492000	18107000	17837000	15588000	17293000	25157000	23325000	18698000	27147000	20954000	21697000	7	11	11	10	11	10	8	12	10	10	11	9	10	39.93	352;366;349;244;235;97;170	1	147	0	48.926	By MS/MS	By MS/MS	By MS/MS	By MS/MS	By MS/MS	By MS/MS	By MS/MS	By MS/MS	By MS/MS	By MS/MS	By MS/MS	By MS/MS
Q9Y446	PKP3_HUMAN	Plakophilin-3	OS=Homo sapiens	PKP3	1	1	22324000	19485000	19078000	0	0	0	3773400	1023300	1620100	15895000	15035000	9548300	7	15	16	13	1	0	0	7	3	5	15	13	13	87.081	797;212;247;197;120;156;115	1	107	0	63.007	By MS/MS	By MS/MS	By MS/MS	By matching	By matching	By matching	By matching	By matching	By matching	By MS/MS	By MS/MS	By MS/MS
P23921	RIR1_HUMAN	Ribonucleoside-diphosphate reductase large subunit	OS=Homo sapiens	RRM1	1	1	22322000	22392000	25910000	15862000	17025000	14648000	33969000	35127000	31985000	27498000	31107000	26937000	4	14	13	13	11	11	8	15	16	15	15	13	14	90.069	792;570;75;130	1	173	0	63.954	By MS/MS	By MS/MS	By MS/MS	By MS/MS	By MS/MS	By MS/MS	By MS/MS	By MS/MS	By MS/MS	By MS/MS	By MS/MS	By MS/MS
O94925	GLSK_HUMAN	Glutaminase kidney isoform, mitochondrial	OS=Homo sapiens	GLS	1	1	22308000	20934000	19888000	11891000	12378000	13774000	16329000	16382000	13618000	29011000	28361000	30739000	2	12	13	13	9	7	10	11	11	10	14	13	12	73.46	669;114	1	146	0	98.729	By MS/MS	By MS/MS	By MS/MS	By MS/MS	By MS/MS	By MS/MS	By MS/MS	By MS/MS	By MS/MS	By MS/MS	By MS/MS	By MS/MS
P55263	ADK_HUMAN	Adenosine kinase	OS=Homo sapiens	ADK	1	2	22299000	22573000	21908000	20213000	26958000	21001000	17493000	18367000	19412000	29836000	27123000	25603000	1	10	10	8	10	8	9	11	8	10	9	9	12	40.545	362	1	135	0	53.513	By MS/MS	By MS/MS	By MS/MS	By MS/MS	By MS/MS	By MS/MS	By MS/MS	By MS/MS	By MS/MS	By MS/MS	By MS/MS	By MS/MS
Q15637	SF01_HUMAN	Splicing factor 1	OS=Homo sapiens	SF1	1	4	22138000	21407000	17650000	23659000	22883000	22637000	24257000	22947000	19866000	18522000	17187000	20603000	4	11	11	11	13	10	11	11	12	12	11	13	13	68.329	639;110;62;292	1	157	0	50.105	By MS/MS	By MS/MS	By MS/MS	By MS/MS	By MS/MS	By MS/MS	By MS/MS	By MS/MS	By MS/MS	By MS/MS	By MS/MS	By MS/MS
P61019	RAB2A_HUMAN	Ras-related protein Rab-2A	OS=Homo sapiens	RAB2A	1	1	22130000	22329000	24296000	20213000	20238000	19732000	17339000	18539000	18256000	24594000	23250000	23753000	9	10	9	8	10	8	9	9	9	9	8	9	10	23.545	212;181;209;216;62;135;104;69;121	1	155	0	72.206	By MS/MS	By MS/MS	By MS/MS	By MS/MS	By MS/MS	By MS/MS	By MS/MS	By MS/MS	By MS/MS	By MS/MS	By MS/MS	By MS/MS
P48449	ERG7_HUMAN	Lanosterol synthase	OS=Homo sapiens	LSS	1	1	22092000	23354000	23790000	15615000	17857000	15367000	11546000	10599000	11294000	14507000	14303000	15718000	5	17	16	17	14	16	13	15	11	15	16	15	17	83.308	732;549;262;78;136	1	182	0	48.063	By MS/MS	By MS/MS	By MS/MS	By MS/MS	By MS/MS	By MS/MS	By MS/MS	By MS/MS	By MS/MS	By MS/MS	By MS/MS	By MS/MS
Q96C19	EFHD2_HUMAN	EF-hand domain-containing protein D2	OS=Homo sapiens	EFHD2	1	1	22087000	21307000	21837000	13309000	14568000	16652000	16548000	16946000	16142000	15427000	16854000	16866000	2	10	11	11	8	8	8	9	10	9	9	8	8	26.697	240;179	1	142	0	45.911	By MS/MS	By MS/MS	By MS/MS	By MS/MS	By MS/MS	By MS/MS	By MS/MS	By MS/MS	By MS/MS	By MS/MS	By MS/MS	By MS/MS
P27694	RFA1_HUMAN	Replication protein A 70 kDa DNA-binding subunit	OS=Homo sapiens	RPA1	1	2	22055000	21236000	21820000	30586000	33709000	28942000	23579000	21165000	23028000	26211000	21759000	24517000	4	17	15	14	17	17	16	18	17	16	15	15	17	68.137	616;313;153;124	1	205	0	73.338	By MS/MS	By MS/MS	By MS/MS	By MS/MS	By MS/MS	By MS/MS	By MS/MS	By MS/MS	By MS/MS	By MS/MS	By MS/MS	By MS/MS
Q99584	S10AD_HUMAN	Protein S100-A13	OS=Homo sapiens	S100A13	1	1	22020000	19920000	19753000	28507000	34384000	33025000	30329000	35914000	56031000	29694000	26606000	39859000	1	4	4	4	5	5	5	5	5	6	5	5	5	11.471	98	1	78	0	78.636	By MS/MS	By MS/MS	By MS/MS	By MS/MS	By MS/MS	By MS/MS	By MS/MS	By MS/MS	By MS/MS	By MS/MS	By MS/MS	By MS/MS
P08559	ODPA_HUMAN	Pyruvate dehydrogenase E1 component subunit alpha, somatic form, mitochondrial	OS=Homo sapiens	PDHA1	1	3	22004000	22122000	24511000	22346000	22462000	22822000	23073000	22381000	21446000	29427000	29144000	26019000	7	10	11	11	11	10	10	11	11	10	11	11	11	43.295	390;109;180;204;205;388;121	1	145	0	52.899	By MS/MS	By MS/MS	By MS/MS	By MS/MS	By MS/MS	By MS/MS	By MS/MS	By MS/MS	By MS/MS	By MS/MS	By MS/MS	By MS/MS
Q96I24	FUBP3_HUMAN	Far upstream element-binding protein 3	OS=Homo sapiens	FUBP3	1	2	22003000	21373000	17736000	24525000	24774000	24063000	21492000	20896000	20699000	20867000	21211000	20034000	1	13	14	15	14	14	14	15	15	14	15	15	15	61.64	572	1	167	0	55.858	By MS/MS	By MS/MS	By MS/MS	By MS/MS	By MS/MS	By MS/MS	By MS/MS	By MS/MS	By MS/MS	By MS/MS	By MS/MS	By MS/MS
P09661	RU2A_HUMAN	U2 small nuclear ribonucleoprotein A	OS=Homo sapiens	SNRPA1	1	2	21941000	19444000	21306000	23583000	24725000	22066000	31238000	30000000	24602000	28828000	25288000	24134000	4	10	10	10	9	9	9	10	9	9	9	9	11	28.415	255;142;154;89	1	138	0	76.015	By MS/MS	By MS/MS	By MS/MS	By MS/MS	By MS/MS	By MS/MS	By MS/MS	By MS/MS	By MS/MS	By MS/MS	By MS/MS	By MS/MS
O75937	DNJC8_HUMAN	DnaJ homolog subfamily C member 8	OS=Homo sapiens	DNAJC8	1	2	21862000	18327000	20345000	22253000	25371000	24286000	28750000	30928000	28075000	28590000	24852000	22929000	1	8	8	9	9	8	8	8	8	8	8	8	8	29.841	253	1	152	0	49.432	By MS/MS	By MS/MS	By MS/MS	By MS/MS	By MS/MS	By MS/MS	By MS/MS	By MS/MS	By MS/MS	By MS/MS	By MS/MS	By MS/MS
Q8IVF2	AHNK2_HUMAN	Protein AHNAK2	OS=Homo sapiens	AHNAK2	1	2	21805000	26493000	30411000	7924800	7808400	8204100	7562400	7759200	15584000	15243000	13361000	17747000	1	25	23	24	12	12	11	12	9	13	22	21	19	616.62	5795	1	205	0	60.776	By MS/MS	By MS/MS	By MS/MS	By matching	By MS/MS	By MS/MS	By MS/MS	By matching	By MS/MS	By MS/MS	By MS/MS	By MS/MS
P55769	NH2L1_HUMAN	NHP2-like protein 1	OS=Homo sapiens	SNU13	1	3	21773000	22913000	22356000	24984000	29604000	28653000	20035000	24200000	21604000	20346000	20419000	21990000	2	4	4	4	4	4	4	5	4	4	4	4	4	14.173	128;132	1	83	0	42.466	By MS/MS	By MS/MS	By MS/MS	By MS/MS	By MS/MS	By MS/MS	By MS/MS	By MS/MS	By MS/MS	By MS/MS	By MS/MS	By MS/MS
Q9Y3A5	SBDS_HUMAN	Ribosome maturation protein SBDS	OS=Homo sapiens	SBDS	1	4	21754000	20470000	23519000	18507000	16152000	14536000	19657000	18461000	14028000	13339000	22693000	20262000	3	10	10	8	10	9	9	8	7	8	7	7	10	28.763	250;250;86	1	116	0	32.118	By MS/MS	By MS/MS	By MS/MS	By MS/MS	By MS/MS	By MS/MS	By MS/MS	By MS/MS	By MS/MS	By MS/MS	By MS/MS	By MS/MS
Q9NS69	TOM22_HUMAN	Mitochondrial import receptor subunit TOM22 homolog	OS=Homo sapiens	TOMM22	1	3	21690000	22662000	19961000	24265000	24569000	22615000	24235000	23107000	21927000	25859000	27498000	22747000	1	5	5	5	5	5	5	5	5	5	5	5	5	15.521	142	1	82	0	89.783	By MS/MS	By MS/MS	By MS/MS	By MS/MS	By MS/MS	By MS/MS	By MS/MS	By MS/MS	By MS/MS	By MS/MS	By MS/MS	By MS/MS
Q7L1Q6	BZW1_HUMAN	Basic leucine zipper and W2 domain-containing protein 1	OS=Homo sapiens	BZW1	1	1	21686000	19481000	17928000	21592000	23811000	24362000	22217000	21020000	22246000	19601000	20956000	23001000	7	10	10	11	11	11	11	11	11	10	11	11	11	48.043	419;294;216;135;116;155;162	1	142	0	21.354	By MS/MS	By MS/MS	By MS/MS	By MS/MS	By MS/MS	By MS/MS	By MS/MS	By MS/MS	By MS/MS	By MS/MS	By MS/MS	By MS/MS
P63151	2ABA_HUMAN	Serine/threonine-protein phosphatase 2A 55 kDa regulatory subunit B alpha isoform	OS=Homo sapiens	PPP2R2A	1	1	21613000	21809000	22190000	18498000	19509000	20048000	21865000	20802000	20059000	23150000	22925000	20706000	9	8	7	8	8	8	6	5	9	7	8	8	10	51.691	447;132;197;453;33;51;150;443;447	1	97	0	63.842	By MS/MS	By MS/MS	By MS/MS	By MS/MS	By MS/MS	By MS/MS	By MS/MS	By MS/MS	By MS/MS	By MS/MS	By MS/MS	By MS/MS
P41250	SYG_HUMAN	Glycine--tRNA ligase	OS=Homo sapiens	GARS	1	3	21598000	23854000	24110000	23750000	26723000	24548000	29668000	27238000	27153000	29806000	33437000	29106000	2	13	16	16	16	13	15	14	13	13	14	15	15	83.165	739;77	1	197	0	63.199	By MS/MS	By MS/MS	By MS/MS	By MS/MS	By MS/MS	By MS/MS	By MS/MS	By MS/MS	By MS/MS	By MS/MS	By MS/MS	By MS/MS
B4DJ81	B4DJ81_HUMAN	NADH-ubiquinone oxidoreductase 75 kDa subunit, mitochondrial	OS=Homo sapiens	NDUFS1	1	1	21525000	23224000	21523000	21729000	22587000	20467000	19538000	19748000	17942000	24861000	24454000	24000000	2	13	11	13	13	12	12	12	8	12	11	13	11	66.921	611;727	1	163	0	38.203	By MS/MS	By MS/MS	By MS/MS	By MS/MS	By MS/MS	By MS/MS	By MS/MS	By MS/MS	By MS/MS	By MS/MS	By MS/MS	By MS/MS
O43776	SYNC_HUMAN	Asparagine--tRNA ligase, cytoplasmic	OS=Homo sapiens	NARS	1	1	21494000	21320000	20194000	15188000	14531000	14519000	13786000	14811000	13582000	16369000	17774000	16096000	5	9	12	12	9	10	9	8	11	9	10	10	9	62.942	548;136;162;167;163	1	118	0	43.544	By MS/MS	By MS/MS	By MS/MS	By MS/MS	By MS/MS	By MS/MS	By MS/MS	By MS/MS	By MS/MS	By MS/MS	By MS/MS	By MS/MS
Q13409	DC1I2_HUMAN	Cytoplasmic dynein 1 intermediate chain 2	OS=Homo sapiens	DYNC1I2	1	3	21465000	20163000	22370000	23444000	23349000	21483000	27716000	28543000	29643000	29644000	30491000	25658000	13	10	7	9	11	11	10	11	11	11	11	11	10	71.456	638;305;251;185;187;214;173;184;110;121;137;139;151	1	157	0	56.887	By MS/MS	By MS/MS	By MS/MS	By MS/MS	By MS/MS	By MS/MS	By MS/MS	By MS/MS	By MS/MS	By MS/MS	By MS/MS	By MS/MS
A0A0A0MSW4	A0A0A0MSW4_HUMAN	Phosphatidylinositol transfer protein beta isoform	OS=Homo sapiens	PITPNB	1	1	21443000	21980000	24731000	20826000	18709000	20637000	22380000	22282000	22312000	19773000	22204000	22453000	4	11	11	10	9	10	10	12	12	11	11	11	10	31.581	271;271;168;120	1	129	0	33.123	By MS/MS	By MS/MS	By MS/MS	By MS/MS	By MS/MS	By MS/MS	By MS/MS	By MS/MS	By MS/MS	By MS/MS	By MS/MS	By MS/MS
P51114	FXR1_HUMAN	Fragile X mental retardation syndrome-related protein 1	OS=Homo sapiens	FXR1	1	3	21330000	18475000	20189000	22328000	21528000	21250000	25200000	22886000	24991000	18904000	21321000	22819000	11	10	11	12	14	13	11	11	11	13	13	12	13	69.72	621;608;490;454;247;119;123;151;19;75;94	1	155	0	29.43	By MS/MS	By MS/MS	By MS/MS	By MS/MS	By MS/MS	By MS/MS	By MS/MS	By MS/MS	By MS/MS	By MS/MS	By MS/MS	By MS/MS
O14579	COPE_HUMAN	Coatomer subunit epsilon	OS=Homo sapiens	COPE	1	3	21250000	20311000	20240000	21106000	21328000	20315000	22729000	22839000	25184000	23575000	24295000	27746000	4	8	8	8	8	8	7	8	8	8	8	8	8	34.482	308;331;307;146	1	149	0	56.628	By MS/MS	By MS/MS	By MS/MS	By MS/MS	By MS/MS	By MS/MS	By MS/MS	By MS/MS	By MS/MS	By MS/MS	By MS/MS	By MS/MS
Q9NYU2	UGGG1_HUMAN	UDP-glucose:glycoprotein glucosyltransferase 1	OS=Homo sapiens	UGGT1	1	3	21199000	19630000	19158000	22869000	21260000	20196000	19869000	21621000	24856000	21995000	20144000	22817000	2	16	16	15	14	15	17	15	16	17	15	14	15	177.19	1555;131	1	189	0	88.797	By MS/MS	By MS/MS	By MS/MS	By MS/MS	By MS/MS	By MS/MS	By MS/MS	By MS/MS	By MS/MS	By MS/MS	By MS/MS	By MS/MS
P62879	GBB2_HUMAN	Guanine nucleotide-binding protein G(I)/G(S)/G(T) subunit beta-2	OS=Homo sapiens	GNB2	1	3	21188000	20977000	21591000	26643000	27807000	26509000	33269000	30614000	30946000	33838000	34777000	24583000	6	13	13	14	13	13	13	14	14	13	14	14	14	37.331	340;296;251;232;152;165	1	131	0	54.642	By MS/MS	By MS/MS	By MS/MS	By MS/MS	By MS/MS	By MS/MS	By MS/MS	By MS/MS	By MS/MS	By MS/MS	By MS/MS	By MS/MS
Q15785	TOM34_HUMAN	Mitochondrial import receptor subunit TOM34	OS=Homo sapiens	TOMM34	1	2	21105000	20067000	22425000	16417000	15851000	14989000	16594000	17243000	15642000	19805000	16228000	16937000	1	11	12	12	11	9	11	11	11	11	12	12	11	34.559	309	1	151	0	50.912	By MS/MS	By MS/MS	By MS/MS	By MS/MS	By MS/MS	By MS/MS	By MS/MS	By MS/MS	By MS/MS	By MS/MS	By MS/MS	By MS/MS
A6NKB8	A6NKB8_HUMAN	Aminopeptidase B	OS=Homo sapiens	RNPEP	1	1	21055000	27880000	26260000	12443000	12827000	13292000	20733000	20247000	25046000	18053000	19356000	19822000	5	13	13	12	11	12	9	11	13	11	11	11	11	68.168	611;650;171;151;344	1	139	0	60.647	By MS/MS	By MS/MS	By MS/MS	By MS/MS	By MS/MS	By MS/MS	By MS/MS	By MS/MS	By MS/MS	By MS/MS	By MS/MS	By MS/MS
Q15717	ELAV1_HUMAN	ELAV-like protein 1	OS=Homo sapiens	ELAVL1	1	2	21021000	20761000	21454000	24976000	26374000	26105000	20742000	24391000	22232000	23648000	23899000	24802000	10	12	11	12	12	11	13	14	11	12	12	12	11	36.091	326;153;133;189;359;371;380;385;389;402	1	227	0	62.429	By MS/MS	By MS/MS	By MS/MS	By MS/MS	By MS/MS	By MS/MS	By MS/MS	By MS/MS	By MS/MS	By MS/MS	By MS/MS	By MS/MS
P25788	PSA3_HUMAN	Proteasome subunit alpha type-3	OS=Homo sapiens	PSMA3	1	2	20930000	24291000	22226000	18527000	19823000	21067000	18830000	18522000	20129000	21753000	22525000	24233000	5	8	7	8	8	8	7	7	6	8	8	8	8	28.433	255;180;36;54;83	1	95	0	18.64	By MS/MS	By MS/MS	By MS/MS	By MS/MS	By MS/MS	By MS/MS	By MS/MS	By MS/MS	By MS/MS	By MS/MS	By MS/MS	By MS/MS
Q9BT78	CSN4_HUMAN	COP9 signalosome complex subunit 4	OS=Homo sapiens	COPS4	1	1	20930000	23691000	21318000	26206000	24250000	25342000	21667000	25712000	23559000	24858000	24874000	21531000	4	11	12	9	14	12	11	11	13	12	13	13	12	46.268	406;438;420;275	1	177	0	55.559	By MS/MS	By MS/MS	By MS/MS	By MS/MS	By MS/MS	By MS/MS	By MS/MS	By MS/MS	By MS/MS	By MS/MS	By MS/MS	By MS/MS
P51148	RAB5C_HUMAN	Ras-related protein Rab-5C	OS=Homo sapiens	RAB5C	1	2	20925000	18292000	19156000	19471000	25123000	22845000	24272000	20541000	21861000	21567000	21092000	22851000	13	8	7	7	8	8	7	8	7	8	8	8	8	23.482	216;161;282;124;92;150;74;100;27;62;65;73;79	1	116	0	76.099	By MS/MS	By MS/MS	By MS/MS	By MS/MS	By MS/MS	By MS/MS	By MS/MS	By MS/MS	By MS/MS	By MS/MS	By MS/MS	By MS/MS
Q15125	EBP_HUMAN	3-beta-hydroxysteroid-Delta(8),Delta(7)-isomerase	OS=Homo sapiens	EBP	1	3	20883000	21646000	24380000	17017000	15250000	19133000	16386000	13579000	16188000	16352000	18733000	16390000	3	3	2	2	2	2	2	3	2	3	3	2	3	26.352	230;146;160	1	29	0	6.4499	By MS/MS	By MS/MS	By MS/MS	By MS/MS	By MS/MS	By MS/MS	By MS/MS	By MS/MS	By MS/MS	By MS/MS	By MS/MS	By MS/MS
D6RGI3	D6RGI3_HUMAN	Septin 11, isoform CRA_b	OS=Homo sapiens	SEPT11	1	1	20873000	20036000	17467000	28394000	29730000	27577000	29821000	26745000	32980000	20767000	20937000	21768000	10	11	10	10	11	12	12	13	10	11	12	11	11	49.005	425;429;432;372;160;126;136;82;431;434	1	146	0	81.177	By MS/MS	By MS/MS	By MS/MS	By MS/MS	By MS/MS	By MS/MS	By MS/MS	By MS/MS	By MS/MS	By MS/MS	By MS/MS	By MS/MS
O14929	HAT1_HUMAN	Histone acetyltransferase type B catalytic subunit	OS=Homo sapiens	HAT1	1	1	20870000	20015000	20954000	28910000	26885000	28542000	29406000	30369000	28204000	25885000	27449000	25129000	3	7	6	6	8	8	7	8	8	5	8	8	8	49.512	419;46;125	1	99	0	82.716	By MS/MS	By MS/MS	By MS/MS	By MS/MS	By MS/MS	By MS/MS	By MS/MS	By MS/MS	By MS/MS	By MS/MS	By MS/MS	By MS/MS
O15355	PPM1G_HUMAN	Protein phosphatase 1G	OS=Homo sapiens	PPM1G	1	1	20864000	19668000	15896000	21914000	19799000	19116000	21899000	22828000	19953000	16765000	16109000	14375000	1	13	11	13	13	16	13	14	14	14	11	13	13	59.271	546	1	176	0	53.861	By MS/MS	By MS/MS	By MS/MS	By MS/MS	By MS/MS	By MS/MS	By MS/MS	By MS/MS	By MS/MS	By MS/MS	By MS/MS	By MS/MS
O75822	EIF3J_HUMAN	Eukaryotic translation initiation factor 3 subunit J	OS=Homo sapiens	EIF3J	1	2	20862000	16999000	16582000	28461000	28679000	26880000	26657000	24006000	22784000	18540000	18787000	15188000	3	9	11	10	12	12	11	11	12	9	10	10	13	29.062	258;117;106	1	136	0	73.845	By MS/MS	By MS/MS	By MS/MS	By MS/MS	By MS/MS	By MS/MS	By MS/MS	By MS/MS	By MS/MS	By MS/MS	By MS/MS	By MS/MS
P47813	IF1AX_HUMAN	Eukaryotic translation initiation factor 1A, X-chromosomal	OS=Homo sapiens	EIF1AX	1	2	20844000	23372000	27319000	22082000	15435000	19260000	29415000	29718000	25189000	20855000	21614000	20777000	4	7	8	8	8	8	8	8	9	8	8	9	8	16.46	144;144;116;127	1	130	0	35.143	By MS/MS	By MS/MS	By MS/MS	By MS/MS	By MS/MS	By MS/MS	By MS/MS	By MS/MS	By MS/MS	By MS/MS	By MS/MS	By MS/MS
P14550	AK1A1_HUMAN	Alcohol dehydrogenase [NADP(+)]	OS=Homo sapiens	AKR1A1	1	3	20833000	24153000	23084000	25595000	28972000	25838000	29440000	27921000	33952000	28295000	28673000	29471000	4	11	13	13	12	12	13	8	12	11	12	12	13	36.573	325;147;119;140	1	159	0	69.869	By MS/MS	By MS/MS	By MS/MS	By MS/MS	By MS/MS	By MS/MS	By MS/MS	By MS/MS	By MS/MS	By MS/MS	By MS/MS	By MS/MS
Q8TCT9	HM13_HUMAN	Minor histocompatibility antigen H13	OS=Homo sapiens	HM13	1	1	20697000	20349000	18342000	23647000	27154000	24647000	32405000	31296000	28765000	25206000	21936000	19700000	3	5	5	5	6	5	5	6	6	6	4	4	5	41.488	377;272;143	1	74	0	29.797	By MS/MS	By MS/MS	By MS/MS	By MS/MS	By MS/MS	By MS/MS	By MS/MS	By MS/MS	By MS/MS	By MS/MS	By MS/MS	By MS/MS
P48147	PPCE_HUMAN	Prolyl endopeptidase	OS=Homo sapiens	PREP	1	2	20684000	19256000	20029000	20542000	21871000	22765000	17832000	17878000	20521000	25084000	26737000	22580000	1	16	14	14	17	15	14	14	15	14	16	16	15	80.699	710	1	180	0	81.848	By MS/MS	By MS/MS	By MS/MS	By MS/MS	By MS/MS	By MS/MS	By MS/MS	By MS/MS	By MS/MS	By MS/MS	By MS/MS	By MS/MS
P61201	CSN2_HUMAN	COP9 signalosome complex subunit 2	OS=Homo sapiens	COPS2	1	1	20556000	15133000	14912000	20579000	18925000	18865000	15259000	15272000	15478000	14165000	13227000	15881000	5	13	11	11	14	13	11	11	12	11	12	11	12	51.596	443;379;263;183;55	1	157	0	28.801	By MS/MS	By MS/MS	By MS/MS	By MS/MS	By MS/MS	By MS/MS	By MS/MS	By MS/MS	By MS/MS	By MS/MS	By MS/MS	By MS/MS
P61923	COPZ1_HUMAN	Coatomer subunit zeta-1	OS=Homo sapiens	COPZ1	1	1	20554000	17231000	16664000	16967000	17498000	15301000	20236000	20037000	22179000	21472000	23246000	20639000	9	4	5	5	4	4	5	5	5	5	5	5	5	20.198	177;198;119;92;95;107;138;163;89	1	57	0	39.304	By MS/MS	By MS/MS	By MS/MS	By MS/MS	By MS/MS	By MS/MS	By MS/MS	By MS/MS	By MS/MS	By MS/MS	By MS/MS	By MS/MS
P30046	DOPD_HUMAN	D-dopachrome decarboxylase	OS=Homo sapiens	DDT	1	3	20549000	24557000	28610000	23883000	23012000	25507000	18961000	18877000	20083000	22853000	21349000	24566000	5	6	6	6	6	6	6	6	6	6	6	6	6	12.712	118;134;166;132;50	1	76	0	21.624	By MS/MS	By MS/MS	By MS/MS	By MS/MS	By MS/MS	By MS/MS	By MS/MS	By MS/MS	By MS/MS	By MS/MS	By MS/MS	By MS/MS
Q96KP4	CNDP2_HUMAN	Cytosolic non-specific dipeptidase	OS=Homo sapiens	CNDP2	1	2	20519000	20158000	21806000	11036000	10803000	9172600	9059500	9314200	9660900	18364000	17206000	16342000	17	10	11	11	8	9	9	11	7	8	11	11	11	52.878	475;249;122;123;128;134;149;157;88;89;124;138;138;204;55;89;109	1	128	0	29.991	By MS/MS	By MS/MS	By MS/MS	By MS/MS	By MS/MS	By MS/MS	By MS/MS	By MS/MS	By MS/MS	By MS/MS	By MS/MS	By MS/MS
P24752	THIL_HUMAN	Acetyl-CoA acetyltransferase, mitochondrial	OS=Homo sapiens	ACAT1	1	1	20507000	20728000	19259000	28098000	28937000	28509000	20789000	21180000	23187000	19816000	19488000	23921000	4	12	12	12	11	11	11	13	11	13	11	12	13	45.199	427;136;141;54	1	190	0	83.529	By MS/MS	By MS/MS	By MS/MS	By MS/MS	By MS/MS	By MS/MS	By MS/MS	By MS/MS	By MS/MS	By MS/MS	By MS/MS	By MS/MS
F8W809	F8W809_HUMAN	Thioredoxin reductase 1, cytoplasmic	OS=Homo sapiens	TXNRD1	1	1	20415000	20512000	18565000	23908000	25789000	23224000	18920000	18799000	17615000	29155000	31231000	26247000	17	10	10	9	10	10	11	10	9	11	11	13	10	54.603	498;548;648;649;482;460;175;70;72;104;139;53;306;338;463;501;524	1	124	0	60.827	By MS/MS	By MS/MS	By MS/MS	By MS/MS	By MS/MS	By MS/MS	By MS/MS	By MS/MS	By MS/MS	By MS/MS	By MS/MS	By MS/MS
Q6YHK3	CD109_HUMAN	CD109 antigen	OS=Homo sapiens	CD109	1	2	20384000	24045000	25034000	43357000	49275000	38760000	22397000	20512000	27320000	37627000	31301000	30142000	1	12	11	10	14	14	14	12	15	14	16	10	13	161.69	1445	1	157	0	57.831	By MS/MS	By MS/MS	By MS/MS	By MS/MS	By MS/MS	By MS/MS	By MS/MS	By MS/MS	By MS/MS	By MS/MS	By MS/MS	By MS/MS
P07339	CATD_HUMAN	Cathepsin D	OS=Homo sapiens	CTSD	1	1	20371000	19472000	20195000	12599000	9426600	10515000	10120000	9918400	8232800	24143000	23459000	19154000	6	10	10	9	10	8	9	9	7	6	9	9	8	44.552	412;299;276;262;199;189	1	126	0	50.631	By MS/MS	By MS/MS	By MS/MS	By MS/MS	By MS/MS	By MS/MS	By MS/MS	By MS/MS	By MS/MS	By MS/MS	By MS/MS	By MS/MS
O00232	PSD12_HUMAN	26S proteasome non-ATPase regulatory subunit 12	OS=Homo sapiens	PSMD12	1	3	20251000	18638000	18750000	15036000	15128000	15167000	19487000	22959000	19214000	17816000	20841000	16863000	3	12	12	13	13	13	12	11	12	13	12	13	13	52.904	456;38;42	1	152	0	50.319	By MS/MS	By MS/MS	By MS/MS	By MS/MS	By MS/MS	By MS/MS	By MS/MS	By MS/MS	By MS/MS	By MS/MS	By MS/MS	By MS/MS
Q8N183	MIMIT_HUMAN	Mimitin, mitochondrial	OS=Homo sapiens	NDUFAF2	1	1	20175000	23171000	28688000	12254000	14357000	17567000	17761000	15231000	18434000	19046000	22234000	24202000	3	6	7	7	6	5	6	6	6	5	6	5	6	19.856	169;60;51	1	71	0	20.864	By MS/MS	By MS/MS	By MS/MS	By MS/MS	By MS/MS	By MS/MS	By MS/MS	By MS/MS	By MS/MS	By MS/MS	By MS/MS	By MS/MS
F5GZ78	F5GZ78_HUMAN	Paxillin	OS=Homo sapiens	PXN	1	1	20135000	17730000	18364000	14317000	12525000	13521000	16846000	15242000	15856000	15070000	15671000	14857000	4	12	14	14	12	13	12	12	14	12	12	14	13	64.232	589;591;171;177	1	163	0	58.347	By MS/MS	By MS/MS	By MS/MS	By MS/MS	By MS/MS	By MS/MS	By MS/MS	By MS/MS	By MS/MS	By MS/MS	By MS/MS	By MS/MS
P51659	DHB4_HUMAN	Peroxisomal multifunctional enzyme type 2	OS=Homo sapiens	HSD17B4	1	3	20104000	24873000	26888000	22421000	23334000	22491000	23966000	25141000	27023000	28423000	27360000	28282000	6	15	14	16	11	13	14	14	16	16	15	17	13	79.685	736;500;712;596;599;474	1	175	0	48.111	By MS/MS	By MS/MS	By MS/MS	By MS/MS	By MS/MS	By MS/MS	By MS/MS	By MS/MS	By MS/MS	By MS/MS	By MS/MS	By MS/MS
E7ETK0	E7ETK0_HUMAN	40S ribosomal protein S24	OS=Homo sapiens	RPS24	1	1	20104000	31419000	31683000	24306000	17213000	25770000	21387000	20354000	25950000	29631000	29631000	32249000	3	4	4	4	4	4	4	4	4	4	4	4	4	15.197	131;132;133	1	95	0	15.959	By MS/MS	By MS/MS	By MS/MS	By MS/MS	By MS/MS	By MS/MS	By MS/MS	By MS/MS	By MS/MS	By MS/MS	By MS/MS	By MS/MS
J3QLE5	J3QLE5_HUMAN	Small nuclear ribonucleoprotein-associated protein N (Fragment)	OS=Homo sapiens	SNRPN	1	1	20062000	20260000	26057000	26671000	20454000	24536000	17990000	18010000	20746000	22233000	21441000	23993000	6	7	7	7	7	7	6	6	7	7	7	7	7	17.546	169;240;240;288;59;70	1	106	0	20.924	By MS/MS	By MS/MS	By MS/MS	By MS/MS	By MS/MS	By MS/MS	By MS/MS	By MS/MS	By MS/MS	By MS/MS	By MS/MS	By MS/MS
P55036	PSMD4_HUMAN	26S proteasome non-ATPase regulatory subunit 4	OS=Homo sapiens	PSMD4	1	1	19945000	19066000	19341000	19176000	20454000	18217000	21629000	23060000	26047000	20227000	21150000	19458000	6	9	8	7	8	6	9	8	9	9	9	5	8	40.736	377;380;203;193;84;862	1	106	0	68.55	By MS/MS	By MS/MS	By MS/MS	By MS/MS	By MS/MS	By MS/MS	By MS/MS	By MS/MS	By MS/MS	By MS/MS	By MS/MS	By MS/MS
O96019	ACL6A_HUMAN	Actin-like protein 6A	OS=Homo sapiens	ACTL6A	1	1	19894000	19149000	16858000	21362000	20742000	21890000	18762000	19270000	17579000	18632000	23092000	20348000	4	5	6	7	6	6	6	5	7	6	7	6	7	47.46	429;161;50;426	1	86	0	21.849	By MS/MS	By MS/MS	By MS/MS	By MS/MS	By MS/MS	By MS/MS	By MS/MS	By MS/MS	By MS/MS	By MS/MS	By MS/MS	By MS/MS
Q2TAY7	SMU1_HUMAN	WD40 repeat-containing protein SMU1	OS=Homo sapiens	SMU1	1	2	19871000	16820000	16330000	20942000	22435000	22710000	19147000	17450000	18081000	19360000	19292000	17890000	1	10	11	11	11	10	11	10	10	10	11	11	11	57.543	513	1	158	0	53.039	By MS/MS	By MS/MS	By MS/MS	By MS/MS	By MS/MS	By MS/MS	By MS/MS	By MS/MS	By MS/MS	By MS/MS	By MS/MS	By MS/MS
P07384	CAN1_HUMAN	Calpain-1 catalytic subunit	OS=Homo sapiens	CAPN1	1	1	19865000	19441000	19216000	7107800	9561600	7060200	7879100	7569000	9171000	16013000	14076000	16345000	11	7	8	8	6	7	8	6	7	6	8	8	8	81.889	714;201;122;136;148;152;162;163;191;191;63	1	98	0	25.19	By MS/MS	By MS/MS	By MS/MS	By MS/MS	By MS/MS	By MS/MS	By MS/MS	By MS/MS	By MS/MS	By MS/MS	By MS/MS	By MS/MS
P63167	DYL1_HUMAN	Dynein light chain 1, cytoplasmic	OS=Homo sapiens	DYNLL1	1	1	19865000	23558000	20421000	24861000	20854000	23686000	22506000	23071000	22819000	20001000	17738000	19527000	4	4	4	5	4	3	4	4	4	4	3	4	4	10.366	89;47;67;42	1	63	0	76.985	By MS/MS	By MS/MS	By MS/MS	By MS/MS	By MS/MS	By MS/MS	By MS/MS	By MS/MS	By MS/MS	By MS/MS	By MS/MS	By MS/MS
Q9Y2W1	TR150_HUMAN	Thyroid hormone receptor-associated protein 3	OS=Homo sapiens	THRAP3	1	2	19826000	20262000	21971000	19976000	17043000	17914000	21497000	19301000	22139000	15163000	16596000	18059000	1	13	14	11	13	14	12	11	13	14	12	11	14	108.66	955	1	178	0	44.115	By MS/MS	By MS/MS	By MS/MS	By MS/MS	By MS/MS	By MS/MS	By MS/MS	By MS/MS	By MS/MS	By MS/MS	By MS/MS	By MS/MS
F8WAE5	F8WAE5_HUMAN	Eukaryotic translation initiation factor 2A	OS=Homo sapiens	EIF2A	1	1	19728000	17501000	19682000	17180000	17747000	16772000	17386000	18164000	16907000	17979000	19068000	15640000	7	11	11	11	10	11	12	11	12	11	12	12	10	64.449	580;585;237;316;158;59;75	1	140	0	35.333	By MS/MS	By MS/MS	By MS/MS	By MS/MS	By MS/MS	By MS/MS	By MS/MS	By MS/MS	By MS/MS	By MS/MS	By MS/MS	By MS/MS
B4DGU4	B4DGU4_HUMAN	Catenin beta-1	OS=Homo sapiens	CTNNB1	1	1	19671000	20977000	20298000	19947000	17071000	20956000	6329600	8452500	6984600	24540000	23315000	20258000	6	14	16	15	12	13	12	8	6	11	14	15	16	84.765	774;781;150;59;100;108	1	143	0	55.913	By MS/MS	By MS/MS	By MS/MS	By MS/MS	By MS/MS	By MS/MS	By MS/MS	By MS/MS	By MS/MS	By MS/MS	By MS/MS	By MS/MS
P42167	LAP2B_HUMAN	Lamina-associated polypeptide 2, isoforms beta/gamma	OS=Homo sapiens	TMPO	1	2	19624000	16459000	17756000	18740000	19869000	18321000	15291000	16271000	15773000	17441000	18489000	17921000	3	17	14	16	18	17	16	16	16	16	17	18	16	50.67	454;414;237	1	112	0	44.945	By MS/MS	By MS/MS	By MS/MS	By MS/MS	By MS/MS	By MS/MS	By MS/MS	By MS/MS	By MS/MS	By MS/MS	By MS/MS	By MS/MS
Q15424	SAFB1_HUMAN	Scaffold attachment factor B1	OS=Homo sapiens	SAFB	1	4	19610000	17833000	17948000	22102000	22841000	24168000	23485000	23721000	22086000	16160000	16006000	13852000	2	8	9	7	10	8	8	8	9	8	8	7	8	102.64	915;106	1	99	0	33.232	By MS/MS	By MS/MS	By MS/MS	By MS/MS	By MS/MS	By MS/MS	By MS/MS	By MS/MS	By MS/MS	By MS/MS	By MS/MS	By MS/MS
A0A087WXS7	A0A087WXS7_HUMAN	ATPase ASNA1	OS=Homo sapiens	ASNA1	1	1	19579000	18924000	21527000	24340000	22807000	23178000	21843000	23455000	21034000	33288000	31839000	32472000	3	9	9	8	9	8	10	10	9	10	10	10	8	37.119	331;348;200	1	120	0	33.515	By MS/MS	By MS/MS	By MS/MS	By MS/MS	By MS/MS	By MS/MS	By MS/MS	By MS/MS	By MS/MS	By MS/MS	By MS/MS	By MS/MS
O75694	NU155_HUMAN	Nuclear pore complex protein Nup155	OS=Homo sapiens	NUP155	1	1	19522000	16269000	14391000	12643000	13396000	13955000	18611000	17976000	17688000	17307000	16642000	17007000	2	14	14	15	13	14	15	15	17	15	16	16	15	155.2	1391;1327	1	179	0	107.34	By MS/MS	By MS/MS	By MS/MS	By MS/MS	By MS/MS	By MS/MS	By MS/MS	By MS/MS	By MS/MS	By MS/MS	By MS/MS	By MS/MS
Q12907	LMAN2_HUMAN	Vesicular integral-membrane protein VIP36	OS=Homo sapiens	LMAN2	1	1	19457000	20961000	19357000	20576000	21514000	21731000	22157000	20815000	22748000	24522000	25744000	25688000	5	7	7	7	7	8	6	6	7	7	8	7	8	40.228	356;325;288;192;203	1	85	0	28.533	By MS/MS	By MS/MS	By MS/MS	By MS/MS	By MS/MS	By MS/MS	By MS/MS	By MS/MS	By MS/MS	By MS/MS	By MS/MS	By MS/MS
E5RJR5	E5RJR5_HUMAN	S-phase kinase-associated protein 1	OS=Homo sapiens	SKP1	1	1	19455000	20561000	19336000	24026000	20046000	23886000	25663000	21339000	21701000	21775000	20184000	22146000	5	7	5	6	7	7	7	6	7	5	6	7	7	18.72	163;163;142;158;102	1	96	0	37.262	By MS/MS	By MS/MS	By MS/MS	By MS/MS	By MS/MS	By MS/MS	By MS/MS	By MS/MS	By MS/MS	By MS/MS	By MS/MS	By MS/MS
O00487	PSDE_HUMAN	26S proteasome non-ATPase regulatory subunit 14	OS=Homo sapiens	PSMD14	1	1	19446000	18164000	17400000	15595000	16634000	18096000	20435000	19467000	21044000	19438000	19869000	18793000	1	6	6	5	6	5	6	6	6	5	6	6	6	34.577	310	1	78	0	23.579	By MS/MS	By MS/MS	By MS/MS	By MS/MS	By MS/MS	By MS/MS	By MS/MS	By MS/MS	By MS/MS	By MS/MS	By MS/MS	By MS/MS
J3KP15	J3KP15_HUMAN	Serine/arginine-rich-splicing factor 2 (Fragment)	OS=Homo sapiens	SRSF2	1	7	19438000	20123000	18510000	25570000	17870000	23266000	24980000	23152000	20754000	16733000	16348000	18320000	4	5	6	5	6	5	5	5	4	4	5	6	5	15.527	134;221;130;282	1	68	0	47.531	By MS/MS	By MS/MS	By MS/MS	By MS/MS	By MS/MS	By MS/MS	By MS/MS	By MS/MS	By MS/MS	By MS/MS	By MS/MS	By MS/MS
D6RAA6	D6RAA6_HUMAN	Transmembrane protein 33 (Fragment)	OS=Homo sapiens	TMEM33	1	1	19370000	11960000	13643000	11926000	12660000	12220000	14206000	13098000	12003000	13680000	12841000	11520000	3	3	2	2	3	2	2	3	3	3	3	3	2	25.223	222;247;155	1	32	0	10.928	By MS/MS	By MS/MS	By MS/MS	By MS/MS	By MS/MS	By MS/MS	By MS/MS	By MS/MS	By MS/MS	By MS/MS	By MS/MS	By MS/MS
B4DLN1	B4DLN1_HUMAN	Uncharacterized protein	OS=Homo sapiens		2	1	19290000	20256000	18494000	21026000	19703000	20676000	17090000	13801000	14183000	18350000	17964000	18648000	4	7	7	7	7	7	6	6	6	6	7	7	7	48.099	442;287;113;406	1	92	0	29.133	By MS/MS	By MS/MS	By MS/MS	By MS/MS	By MS/MS	By MS/MS	By MS/MS	By MS/MS	By MS/MS	By MS/MS	By MS/MS	By MS/MS
E9PD53	E9PD53_HUMAN	Structural maintenance of chromosomes protein	OS=Homo sapiens	SMC4	1	1	19271000	21842000	19628000	23267000	25845000	24381000	22329000	21235000	22201000	18199000	18130000	19108000	9	21	22	21	22	21	23	19	20	17	20	22	20	144.45	1263;1288;423;139;119;157;170;173;180	1	248	0	65.245	By MS/MS	By MS/MS	By MS/MS	By MS/MS	By MS/MS	By MS/MS	By MS/MS	By MS/MS	By MS/MS	By MS/MS	By MS/MS	By MS/MS
Q9Y224	CN166_HUMAN	UPF0568 protein C14orf166	OS=Homo sapiens	C14orf166	1	1	19199000	19654000	20086000	22411000	22032000	20589000	17472000	22235000	17178000	25524000	24064000	23237000	4	8	7	7	9	9	9	8	8	8	8	9	9	28.068	244;193;129;68	1	111	0	86.523	By MS/MS	By MS/MS	By MS/MS	By MS/MS	By MS/MS	By MS/MS	By MS/MS	By MS/MS	By MS/MS	By MS/MS	By MS/MS	By MS/MS
E7EQ69	E7EQ69_HUMAN	N-alpha-acetyltransferase 50	OS=Homo sapiens	NAA50	1	1	19109000	16882000	14102000	15736000	14604000	14932000	13906000	12369000	12293000	11489000	12815000	13420000	9	11	11	11	11	11	11	12	11	12	11	12	11	19.311	168;169;129;81;95;58;58;57;48	1	135	0	21.737	By MS/MS	By MS/MS	By MS/MS	By MS/MS	By MS/MS	By MS/MS	By MS/MS	By MS/MS	By MS/MS	By MS/MS	By MS/MS	By MS/MS
Q96QD8	S38A2_HUMAN	Sodium-coupled neutral amino acid transporter 2	OS=Homo sapiens	SLC38A2	1	2	19094000	18456000	22147000	15630000	15490000	13268000	22125000	21422000	19248000	18421000	19239000	21515000	3	5	4	4	4	4	4	5	5	4	5	5	4	56.025	506;88;344	1	64	0	26.663	By MS/MS	By MS/MS	By MS/MS	By MS/MS	By MS/MS	By MS/MS	By MS/MS	By MS/MS	By MS/MS	By MS/MS	By MS/MS	By MS/MS
P33176	KINH_HUMAN	Kinesin-1 heavy chain	OS=Homo sapiens	KIF5B	1	1	19030000	18973000	17844000	21884000	24873000	23769000	21770000	21040000	23207000	19361000	19467000	18539000	6	14	13	14	15	16	15	15	14	13	15	14	14	109.68	963;860;943;957;1032;76	1	182	0	123.56	By MS/MS	By MS/MS	By MS/MS	By MS/MS	By MS/MS	By MS/MS	By MS/MS	By MS/MS	By MS/MS	By MS/MS	By MS/MS	By MS/MS
Q96DI7	SNR40_HUMAN	U5 small nuclear ribonucleoprotein 40 kDa protein	OS=Homo sapiens	SNRNP40	1	1	19021000	15387000	17797000	19675000	19410000	19367000	17137000	18357000	18307000	18924000	17216000	17899000	2	10	13	12	13	12	11	12	12	8	12	11	12	39.31	357;127	1	161	0	80.856	By MS/MS	By MS/MS	By MS/MS	By MS/MS	By MS/MS	By MS/MS	By MS/MS	By MS/MS	By MS/MS	By MS/MS	By MS/MS	By MS/MS
Q9UI30	TR112_HUMAN	Multifunctional methyltransferase subunit TRM112-like protein	OS=Homo sapiens	TRMT112	1	1	19016000	17249000	17520000	22048000	23992000	26210000	25129000	20296000	17134000	19373000	18925000	16463000	3	4	5	5	4	5	5	4	5	5	4	5	5	14.199	125;106;81	1	67	0	78.103	By MS/MS	By MS/MS	By MS/MS	By MS/MS	By MS/MS	By MS/MS	By MS/MS	By MS/MS	By MS/MS	By MS/MS	By MS/MS	By MS/MS
P23381	SYWC_HUMAN	Tryptophan--tRNA ligase, cytoplasmic	OS=Homo sapiens	WARS	1	2	18987000	20896000	21830000	19353000	18508000	21181000	24614000	21677000	23176000	21496000	25448000	25823000	22	12	12	11	12	12	13	12	12	8	14	13	12	53.165	471;224;227;212;140;153;154;185;107;114;124;150;152;97;104;177;55;58;63;68;70;86	1	158	0	58.279	By MS/MS	By MS/MS	By MS/MS	By MS/MS	By MS/MS	By MS/MS	By MS/MS	By MS/MS	By MS/MS	By MS/MS	By MS/MS	By MS/MS
Q07666	KHDR1_HUMAN	KH domain-containing, RNA-binding, signal transduction-associated protein 1	OS=Homo sapiens	KHDRBS1	1	1	18982000	29480000	28060000	28997000	26241000	28802000	27816000	29541000	42796000	23911000	25640000	27596000	1	5	5	5	5	5	5	5	5	4	5	5	5	48.227	443	1	84	0	16.725	By MS/MS	By MS/MS	By MS/MS	By MS/MS	By MS/MS	By MS/MS	By MS/MS	By MS/MS	By MS/MS	By MS/MS	By MS/MS	By MS/MS
P46087	NOP2_HUMAN	Probable 28S rRNA (cytosine(4447)-C(5))-methyltransferase	OS=Homo sapiens	NOP2	1	2	18951000	23356000	23282000	21030000	21017000	23591000	19691000	21699000	23913000	16058000	14189000	19626000	8	12	14	12	11	13	15	12	16	14	12	11	13	89.301	812;855;275;159;177;250;81;98	1	163	0	57.946	By MS/MS	By MS/MS	By MS/MS	By MS/MS	By MS/MS	By MS/MS	By MS/MS	By MS/MS	By MS/MS	By MS/MS	By MS/MS	By MS/MS
Q15819	UB2V2_HUMAN	Ubiquitin-conjugating enzyme E2 variant 2	OS=Homo sapiens	UBE2V2	1	4	18950000	17860000	15858000	24269000	21718000	26211000	19362000	19013000	21143000	17771000	18492000	17412000	4	7	7	7	6	7	8	7	7	7	6	7	7	16.363	145;105;109;154	1	105	0	39.713	By MS/MS	By MS/MS	By MS/MS	By MS/MS	By MS/MS	By MS/MS	By MS/MS	By MS/MS	By MS/MS	By MS/MS	By MS/MS	By MS/MS
Q9UBT2	SAE2_HUMAN	SUMO-activating enzyme subunit 2	OS=Homo sapiens	UBA2	1	2	18945000	19217000	17831000	33633000	29846000	34033000	27102000	24534000	28096000	19433000	20186000	21506000	6	14	14	11	12	15	14	16	12	14	14	15	16	71.223	640;262;215;166;54;74	1	176	0	57.644	By MS/MS	By MS/MS	By MS/MS	By MS/MS	By MS/MS	By MS/MS	By MS/MS	By MS/MS	By MS/MS	By MS/MS	By MS/MS	By MS/MS
Q14008	CKAP5_HUMAN	Cytoskeleton-associated protein 5	OS=Homo sapiens	CKAP5	1	3	18944000	19805000	19130000	13432000	13545000	12558000	25805000	24596000	27178000	25785000	22615000	24036000	3	21	21	20	14	16	17	17	23	21	21	20	24	225.49	2032;203;151	1	235	0	50.155	By MS/MS	By MS/MS	By MS/MS	By MS/MS	By MS/MS	By MS/MS	By MS/MS	By MS/MS	By MS/MS	By MS/MS	By MS/MS	By MS/MS
P42285	SK2L2_HUMAN	Superkiller viralicidic activity 2-like 2	OS=Homo sapiens	SKIV2L2	1	3	18932000	18651000	18218000	19826000	19759000	19595000	23488000	23306000	21985000	22954000	22289000	23023000	3	12	11	12	11	12	13	13	10	12	11	11	13	117.8	1042;72;88	1	150	0	62.426	By MS/MS	By MS/MS	By MS/MS	By MS/MS	By MS/MS	By MS/MS	By MS/MS	By MS/MS	By MS/MS	By MS/MS	By MS/MS	By MS/MS
Q9Y6M1	IF2B2_HUMAN	Insulin-like growth factor 2 mRNA-binding protein 2	OS=Homo sapiens	IGF2BP2	1	2	18832000	20459000	19543000	17474000	18826000	19155000	16256000	16122000	18015000	18951000	18478000	19062000	2	12	12	11	12	11	11	12	10	10	11	12	12	66.121	599;605	1	128	0	71.674	By MS/MS	By MS/MS	By MS/MS	By MS/MS	By MS/MS	By MS/MS	By MS/MS	By MS/MS	By MS/MS	By MS/MS	By MS/MS	By MS/MS
P61956	SUMO2_HUMAN	Small ubiquitin-related modifier 2	OS=Homo sapiens	SUMO2	1	3	18822000	20716000	19331000	18030000	0	0	22079000	15683000	14926000	19474000	18508000	17015000	1	2	2	2	2	1	1	2	3	2	2	2	2	10.871	95	1	23	0	9.9289	By MS/MS	By MS/MS	By MS/MS	By MS/MS	By MS/MS	By matching	By MS/MS	By MS/MS	By matching	By MS/MS	By MS/MS	By MS/MS
P49189	AL9A1_HUMAN	4-trimethylaminobutyraldehyde dehydrogenase	OS=Homo sapiens	ALDH9A1	1	3	18784000	20235000	20182000	17617000	17262000	18099000	28363000	28120000	32212000	19673000	17580000	19044000	1	14	13	12	11	10	12	12	13	12	13	14	11	53.801	494	1	157	0	49.776	By MS/MS	By MS/MS	By MS/MS	By MS/MS	By MS/MS	By MS/MS	By MS/MS	By MS/MS	By MS/MS	By MS/MS	By MS/MS	By MS/MS
Q9Y295	DRG1_HUMAN	Developmentally-regulated GTP-binding protein 1	OS=Homo sapiens	DRG1	1	1	18771000	15759000	16297000	18221000	20012000	20203000	18321000	18503000	17373000	17802000	16878000	17144000	2	10	10	10	10	10	9	8	11	10	9	10	9	40.542	367;63	1	116	0	44.053	By MS/MS	By MS/MS	By MS/MS	By MS/MS	By MS/MS	By MS/MS	By MS/MS	By MS/MS	By MS/MS	By MS/MS	By MS/MS	By MS/MS
E7EX44	E7EX44_HUMAN	Caldesmon	OS=Homo sapiens	CALD1	1	1	18727000	18150000	16969000	36901000	41177000	37825000	28852000	29424000	38179000	22091000	16660000	21309000	2	15	14	14	16	16	14	13	15	16	15	15	15	64.168	557;793	1	207	0	122.34	By MS/MS	By MS/MS	By MS/MS	By MS/MS	By MS/MS	By MS/MS	By MS/MS	By MS/MS	By MS/MS	By MS/MS	By MS/MS	By MS/MS
Q13148	TADBP_HUMAN	TAR DNA-binding protein 43	OS=Homo sapiens	TARDBP	1	1	18692000	23750000	20267000	24296000	22117000	21995000	26643000	27322000	26154000	16842000	19651000	19514000	19	8	7	7	8	8	7	8	8	8	7	8	8	44.739	414;243;295;298;301;304;201;276;200;212;138;149;175;127;61;65;80;84;89	1	103	0	73.474	By MS/MS	By MS/MS	By MS/MS	By MS/MS	By MS/MS	By MS/MS	By MS/MS	By MS/MS	By MS/MS	By MS/MS	By MS/MS	By MS/MS
Q14683	SMC1A_HUMAN	Structural maintenance of chromosomes protein 1A	OS=Homo sapiens	SMC1A	1	2	18652000	18357000	19802000	25432000	23928000	22347000	23507000	22808000	22442000	24057000	21105000	21685000	5	19	14	17	17	19	16	19	15	18	15	16	16	143.23	1233;1211;262;279;54	1	209	0	43.045	By MS/MS	By MS/MS	By MS/MS	By MS/MS	By MS/MS	By MS/MS	By MS/MS	By MS/MS	By MS/MS	By MS/MS	By MS/MS	By MS/MS
Q15654	TRIP6_HUMAN	Thyroid receptor-interacting protein 6	OS=Homo sapiens	TRIP6	1	3	18643000	19702000	18309000	20127000	20081000	21552000	18268000	17184000	10937000	19124000	15980000	14916000	3	9	10	9	10	9	10	8	8	8	8	9	9	50.287	476;339;216	1	119	0	28.176	By MS/MS	By MS/MS	By MS/MS	By MS/MS	By MS/MS	By MS/MS	By MS/MS	By MS/MS	By MS/MS	By MS/MS	By MS/MS	By MS/MS
O00622	CYR61_HUMAN	Protein CYR61	OS=Homo sapiens	CYR61	1	1	18631000	16298000	13842000	141030000	142930000	82018000	89202000	83046000	57765000	43976000	41416000	33781000	2	12	10	12	17	17	17	15	15	14	15	15	14	42.026	381;379	1	210	0	124.44	By MS/MS	By MS/MS	By MS/MS	By MS/MS	By MS/MS	By MS/MS	By MS/MS	By MS/MS	By MS/MS	By MS/MS	By MS/MS	By MS/MS
P23919	KTHY_HUMAN	Thymidylate kinase	OS=Homo sapiens	DTYMK	1	4	18601000	20436000	21402000	16602000	16493000	17740000	15133000	12780000	10561000	12601000	13359000	13169000	5	12	12	11	12	14	12	10	10	9	12	12	11	23.819	212;192;170;83;101	1	162	0	20.538	By MS/MS	By MS/MS	By MS/MS	By MS/MS	By MS/MS	By MS/MS	By MS/MS	By MS/MS	By MS/MS	By MS/MS	By MS/MS	By MS/MS
Q9H2G2	SLK_HUMAN	STE20-like serine/threonine-protein kinase	OS=Homo sapiens	SLK	1	1	18583000	16270000	14237000	11991000	14620000	13907000	16826000	17337000	16357000	20080000	19113000	16691000	1	17	15	16	14	15	12	15	17	15	19	17	14	142.69	1235	1	192	0	82.792	By MS/MS	By MS/MS	By MS/MS	By MS/MS	By MS/MS	By MS/MS	By MS/MS	By MS/MS	By MS/MS	By MS/MS	By MS/MS	By MS/MS
P61086	UBE2K_HUMAN	Ubiquitin-conjugating enzyme E2 K	OS=Homo sapiens	UBE2K	1	3	18536000	16624000	13952000	21963000	24040000	21688000	16447000	14101000	13974000	15438000	14711000	18053000	3	7	7	6	7	7	5	5	6	5	6	6	6	22.406	200;123;44	1	74	0	17.021	By MS/MS	By MS/MS	By MS/MS	By MS/MS	By MS/MS	By MS/MS	By MS/MS	By MS/MS	By MS/MS	By MS/MS	By MS/MS	By MS/MS
B8ZZU8	B8ZZU8_HUMAN	Transcription elongation factor B (SIII), polypeptide 2 (18kDa, elongin B), isoform CRA_b	OS=Homo sapiens	TCEB2	1	1	18535000	14861000	12075000	21710000	24449000	25359000	22418000	18311000	19235000	15098000	11618000	16058000	4	5	4	5	6	4	4	5	4	5	5	4	6	12.527	113;118;140;66	1	69	0	15.628	By MS/MS	By MS/MS	By MS/MS	By MS/MS	By MS/MS	By MS/MS	By MS/MS	By MS/MS	By MS/MS	By MS/MS	By MS/MS	By MS/MS
P26583	HMGB2_HUMAN	High mobility group protein B2	OS=Homo sapiens	HMGB2	1	2	18482000	17239000	14973000	30162000	30695000	32585000	19775000	19088000	22973000	22722000	19496000	21043000	2	7	8	7	8	7	8	8	8	5	8	8	8	24.033	209;134	1	104	0	16.797	By MS/MS	By MS/MS	By MS/MS	By MS/MS	By MS/MS	By MS/MS	By MS/MS	By MS/MS	By MS/MS	By MS/MS	By MS/MS	By MS/MS
A0A0A0MRA5	A0A0A0MRA5_HUMAN	Heterogeneous nuclear ribonucleoprotein U-like protein 1	OS=Homo sapiens	HNRNPUL1	1	1	18359000	15913000	16758000	24386000	22474000	24359000	21361000	22064000	22057000	16772000	17825000	19912000	10	12	10	10	12	12	13	11	12	10	11	13	13	85.939	766;767;856;371;641;81;118;158;172;90	1	140	0	59.463	By MS/MS	By MS/MS	By MS/MS	By MS/MS	By MS/MS	By MS/MS	By MS/MS	By MS/MS	By MS/MS	By MS/MS	By MS/MS	By MS/MS
P12532	KCRU_HUMAN	Creatine kinase U-type, mitochondrial	OS=Homo sapiens	CKMT1A	1	1	18342000	17810000	16691000	6871400	6655100	7967400	9626200	10096000	9977500	24058000	21730000	18570000	8	7	6	6	5	6	5	5	4	3	7	6	6	47.036	417;298;241;103;129;148;203;222	1	67	0	22.296	By MS/MS	By MS/MS	By MS/MS	By MS/MS	By MS/MS	By MS/MS	By MS/MS	By MS/MS	By MS/MS	By MS/MS	By MS/MS	By MS/MS
P10620	MGST1_HUMAN	Microsomal glutathione S-transferase 1	OS=Homo sapiens	MGST1	1	1	18310000	13529000	13926000	4710400	6690900	6128500	7734100	8340600	7132400	8043000	7696400	7408500	4	3	4	4	2	2	2	3	2	2	3	4	3	17.598	155;77;80;106	1	46	0	17.46	By MS/MS	By MS/MS	By MS/MS	By MS/MS	By MS/MS	By MS/MS	By MS/MS	By MS/MS	By MS/MS	By MS/MS	By MS/MS	By MS/MS
P41227	NAA10_HUMAN	N-alpha-acetyltransferase 10	OS=Homo sapiens	NAA10	1	1	18298000	13817000	17722000	14509000	13033000	15114000	16773000	17085000	14290000	18705000	20275000	15582000	6	7	6	6	7	6	6	8	6	8	8	8	7	26.458	235;142;169;184;146;229	1	96	0	40.604	By MS/MS	By MS/MS	By MS/MS	By MS/MS	By MS/MS	By MS/MS	By MS/MS	By MS/MS	By MS/MS	By MS/MS	By MS/MS	By MS/MS
O95782	AP2A1_HUMAN	AP-2 complex subunit alpha-1	OS=Homo sapiens	AP2A1	1	3	18282000	18551000	18781000	29797000	28675000	27947000	30915000	35539000	34461000	27326000	23290000	26627000	2	16	12	13	16	17	17	19	19	14	17	15	13	107.54	977;57	1	200	0	51.318	By MS/MS	By MS/MS	By MS/MS	By MS/MS	By MS/MS	By MS/MS	By MS/MS	By MS/MS	By MS/MS	By MS/MS	By MS/MS	By MS/MS
P62273	RS29_HUMAN	40S ribosomal protein S29	OS=Homo sapiens	RPS29	1	2	18269000	22243000	26716000	27232000	14732000	21791000	21222000	20200000	21917000	17696000	18712000	23774000	2	4	4	4	3	4	3	4	4	3	4	4	4	6.6767	56;53	1	70	0	4.6818	By MS/MS	By MS/MS	By MS/MS	By MS/MS	By MS/MS	By MS/MS	By MS/MS	By MS/MS	By MS/MS	By MS/MS	By MS/MS	By MS/MS
P61011	SRP54_HUMAN	Signal recognition particle 54 kDa protein	OS=Homo sapiens	SRP54	1	1	18264000	17746000	17279000	15452000	20340000	17779000	18549000	19027000	16992000	22704000	21823000	17742000	6	12	10	11	10	12	12	12	12	10	11	10	11	55.704	504;440;74;44;53;55	1	144	0	49.652	By MS/MS	By MS/MS	By MS/MS	By MS/MS	By MS/MS	By MS/MS	By MS/MS	By MS/MS	By MS/MS	By MS/MS	By MS/MS	By MS/MS
Q00688	FKBP3_HUMAN	Peptidyl-prolyl cis-trans isomerase FKBP3	OS=Homo sapiens	FKBP3	1	1	18212000	21198000	20848000	21102000	21168000	20305000	19132000	19409000	16106000	22463000	21429000	24885000	1	7	7	7	7	7	7	7	7	7	6	7	7	25.177	224	1	109	0	38.952	By MS/MS	By MS/MS	By MS/MS	By MS/MS	By MS/MS	By MS/MS	By MS/MS	By MS/MS	By MS/MS	By MS/MS	By MS/MS	By MS/MS
O96008	TOM40_HUMAN	Mitochondrial import receptor subunit TOM40 homolog	OS=Homo sapiens	TOMM40	1	1	18195000	15451000	16114000	18758000	16257000	18691000	21352000	22955000	18127000	25784000	25849000	20087000	3	6	4	7	6	6	7	5	6	5	8	8	9	37.893	361;215;168	1	103	0	59.241	By MS/MS	By MS/MS	By MS/MS	By MS/MS	By MS/MS	By MS/MS	By MS/MS	By MS/MS	By MS/MS	By MS/MS	By MS/MS	By MS/MS
P40121	CAPG_HUMAN	Macrophage-capping protein	OS=Homo sapiens	CAPG	1	2	18072000	17373000	16408000	37588000	32387000	35934000	32846000	32700000	46866000	28600000	24923000	28582000	4	12	12	10	12	12	12	12	12	12	13	12	12	38.498	348;253;218;103	1	191	0	93.365	By MS/MS	By MS/MS	By MS/MS	By MS/MS	By MS/MS	By MS/MS	By MS/MS	By MS/MS	By MS/MS	By MS/MS	By MS/MS	By MS/MS
J3KNF8	J3KNF8_HUMAN	Cytochrome b5 type B	OS=Homo sapiens	CYB5B	1	1	18008000	13564000	10334000	18647000	18787000	19095000	18891000	18954000	17349000	16331000	20818000	20066000	5	5	5	5	5	5	5	5	5	5	5	5	5	16.694	150;140;146;131;64	1	95	0	39.32	By MS/MS	By MS/MS	By MS/MS	By MS/MS	By MS/MS	By MS/MS	By MS/MS	By MS/MS	By MS/MS	By MS/MS	By MS/MS	By MS/MS
Q9NP97	DLRB1_HUMAN	Dynein light chain roadblock-type 1	OS=Homo sapiens	DYNLRB1	1	3	17996000	19453000	22915000	16942000	18787000	18012000	19994000	19674000	22358000	23975000	25069000	25263000	7	4	5	5	4	5	3	3	4	4	5	5	5	10.921	96;148;96;40;44;54;125	1	52	0	18.461	By MS/MS	By MS/MS	By MS/MS	By MS/MS	By MS/MS	By MS/MS	By MS/MS	By MS/MS	By MS/MS	By MS/MS	By MS/MS	By MS/MS
P43246	MSH2_HUMAN	DNA mismatch repair protein Msh2	OS=Homo sapiens	MSH2	1	1	17955000	18716000	17307000	21011000	21325000	18211000	18670000	18561000	15878000	20173000	17150000	15456000	8	17	14	17	16	17	13	18	14	16	17	17	15	104.74	934;921;810;533;485;410;341;140	1	208	0	134.12	By MS/MS	By MS/MS	By MS/MS	By MS/MS	By MS/MS	By MS/MS	By MS/MS	By MS/MS	By MS/MS	By MS/MS	By MS/MS	By MS/MS
Q12792	TWF1_HUMAN	Twinfilin-1	OS=Homo sapiens	TWF1	1	3	17887000	14982000	14397000	16359000	20613000	17625000	20118000	20147000	21667000	18016000	17011000	17196000	4	8	6	8	8	8	8	9	8	8	8	8	8	40.282	350;291;59;114	1	127	0	139.52	By MS/MS	By MS/MS	By MS/MS	By MS/MS	By MS/MS	By MS/MS	By MS/MS	By MS/MS	By MS/MS	By MS/MS	By MS/MS	By MS/MS
C9JZR2	C9JZR2_HUMAN	Catenin delta-1	OS=Homo sapiens	CTNND1	1	2	17794000	20256000	19757000	16340000	15339000	16141000	14096000	13082000	13401000	19693000	18602000	18243000	5	13	16	15	14	12	14	12	14	12	15	13	15	104.85	938;968;123;126;261	1	168	0	52.951	By MS/MS	By MS/MS	By MS/MS	By MS/MS	By MS/MS	By MS/MS	By MS/MS	By MS/MS	By MS/MS	By MS/MS	By MS/MS	By MS/MS
O60684	IMA7_HUMAN	Importin subunit alpha-7	OS=Homo sapiens	KPNA6	1	1	17792000	16560000	18198000	17160000	15752000	16291000	18562000	18522000	17392000	19033000	18230000	18962000	5	8	9	7	7	8	7	8	8	9	7	7	8	60.029	536;536;321;186;122	1	105	0	86.987	By MS/MS	By MS/MS	By MS/MS	By MS/MS	By MS/MS	By MS/MS	By MS/MS	By MS/MS	By MS/MS	By MS/MS	By MS/MS	By MS/MS
O00116	ADAS_HUMAN	Alkyldihydroxyacetonephosphate synthase, peroxisomal	OS=Homo sapiens	AGPS	1	1	17756000	20093000	18819000	15710000	14830000	17833000	17134000	20630000	17756000	22412000	23072000	21796000	2	10	10	9	8	10	9	11	9	9	10	9	12	72.911	658;189	1	116	0	44.122	By MS/MS	By MS/MS	By MS/MS	By MS/MS	By MS/MS	By MS/MS	By MS/MS	By MS/MS	By MS/MS	By MS/MS	By MS/MS	By MS/MS
Q9H0A0	NAT10_HUMAN	RNA cytidine acetyltransferase	OS=Homo sapiens	NAT10	1	2	17711000	15097000	14430000	7742400	6617100	7046500	14449000	14103000	12697000	14081000	13074000	14483000	4	16	15	14	12	9	15	14	15	15	15	15	16	115.73	1025;834;288;146	1	179	0	52.673	By MS/MS	By MS/MS	By MS/MS	By MS/MS	By MS/MS	By MS/MS	By MS/MS	By MS/MS	By MS/MS	By MS/MS	By MS/MS	By MS/MS
Q09161	NCBP1_HUMAN	Nuclear cap-binding protein subunit 1	OS=Homo sapiens	NCBP1	1	1	17683000	15493000	14515000	16322000	17903000	18062000	21332000	21039000	19170000	18344000	18478000	15388000	3	14	14	12	11	14	13	11	11	12	13	15	14	91.838	790;82;155	1	181	0	39.414	By MS/MS	By MS/MS	By MS/MS	By MS/MS	By MS/MS	By MS/MS	By MS/MS	By MS/MS	By MS/MS	By MS/MS	By MS/MS	By MS/MS
K7ERF1	K7ERF1_HUMAN	Eukaryotic translation initiation factor 3 subunit K	OS=Homo sapiens	EIF3K	1	1	17683000	13219000	13812000	13619000	15528000	16263000	19646000	18456000	16315000	16055000	15826000	16981000	7	4	4	6	5	5	6	4	4	6	5	5	5	22.095	192;218;137;185;170;131;124	1	69	0	17.94	By MS/MS	By MS/MS	By MS/MS	By MS/MS	By MS/MS	By MS/MS	By MS/MS	By MS/MS	By MS/MS	By MS/MS	By MS/MS	By MS/MS
Q00796	DHSO_HUMAN	Sorbitol dehydrogenase	OS=Homo sapiens	SORD	1	4	17642000	18565000	18478000	11603000	12950000	12291000	16758000	16826000	17038000	15169000	16435000	14716000	3	11	12	11	11	9	9	10	10	11	10	11	10	38.324	357;336;117	1	150	0	48.039	By MS/MS	By MS/MS	By MS/MS	By MS/MS	By MS/MS	By MS/MS	By MS/MS	By MS/MS	By MS/MS	By MS/MS	By MS/MS	By MS/MS
Q96T76	MMS19_HUMAN	MMS19 nucleotide excision repair protein homolog	OS=Homo sapiens	MMS19	1	2	17626000	18152000	19332000	22370000	24057000	23046000	22563000	29824000	25197000	32121000	34179000	29311000	6	12	11	10	13	11	15	15	15	15	14	15	15	113.29	1030;302;598;149;277;173	1	167	0	65.962	By MS/MS	By MS/MS	By MS/MS	By MS/MS	By MS/MS	By MS/MS	By MS/MS	By MS/MS	By MS/MS	By MS/MS	By MS/MS	By MS/MS
Q6PKG0	LARP1_HUMAN	La-related protein 1	OS=Homo sapiens	LARP1	1	2	17623000	17754000	15405000	18155000	16843000	19139000	18270000	19120000	17230000	16528000	17328000	15271000	11	13	14	10	12	12	14	11	13	12	12	11	14	123.51	1096;816;611;281;183;195;150;36;61;93;914	1	151	0	51.874	By MS/MS	By MS/MS	By MS/MS	By MS/MS	By MS/MS	By MS/MS	By MS/MS	By MS/MS	By MS/MS	By MS/MS	By MS/MS	By MS/MS
P53999	TCP4_HUMAN	Activated RNA polymerase II transcriptional coactivator p15	OS=Homo sapiens	SUB1	1	3	17608000	15823000	21162000	24299000	18388000	21363000	17744000	20695000	20264000	17314000	16801000	20103000	1	3	4	5	3	2	4	3	4	5	5	5	5	14.395	127	1	48	0	28.725	By MS/MS	By MS/MS	By MS/MS	By MS/MS	By MS/MS	By MS/MS	By MS/MS	By MS/MS	By MS/MS	By MS/MS	By MS/MS	By MS/MS
Q5TCU3	Q5TCU3_HUMAN	Tropomyosin beta chain	OS=Homo sapiens	TPM2	1	1	17604000	15871000	13987000	29206000	26260000	30446000	22452000	23237000	25018000	20020000	18787000	21643000	4	17	18	20	19	18	20	19	20	19	18	21	20	32.814	284;284;322;111	1	172	0	186.88	By MS/MS	By MS/MS	By MS/MS	By MS/MS	By MS/MS	By MS/MS	By MS/MS	By MS/MS	By MS/MS	By MS/MS	By MS/MS	By MS/MS
P13073	COX41_HUMAN	Cytochrome c oxidase subunit 4 isoform 1, mitochondrial	OS=Homo sapiens	COX4I1	1	1	17582000	16128000	16516000	17998000	18720000	17935000	20537000	19402000	19719000	18638000	16350000	18663000	6	6	6	6	6	5	6	6	6	5	6	6	6	19.576	169;126;139;108;83;43	1	70	0	11.937	By MS/MS	By MS/MS	By MS/MS	By MS/MS	By MS/MS	By MS/MS	By MS/MS	By MS/MS	By MS/MS	By MS/MS	By MS/MS	By MS/MS
Q9Y4K1	AIM1_HUMAN	Absent in melanoma 1 protein	OS=Homo sapiens	AIM1	1	3	17572000	18470000	21681000	12916000	13482000	14227000	11348000	12748000	12858000	16591000	14825000	15275000	3	15	17	17	17	14	14	11	10	15	16	17	17	188.67	1723;2131;316	1	182	0	51.077	By MS/MS	By MS/MS	By MS/MS	By MS/MS	By MS/MS	By MS/MS	By MS/MS	By MS/MS	By MS/MS	By MS/MS	By MS/MS	By MS/MS
O76021	RL1D1_HUMAN	Ribosomal L1 domain-containing protein 1	OS=Homo sapiens	RSL1D1	1	3	17556000	33088000	34255000	26197000	25627000	29258000	14182000	18768000	28794000	15658000	15840000	24994000	6	10	14	14	12	11	14	13	14	15	13	13	13	54.972	490;430;296;158;98;93	1	157	0	50.07	By MS/MS	By MS/MS	By MS/MS	By MS/MS	By MS/MS	By MS/MS	By MS/MS	By MS/MS	By MS/MS	By MS/MS	By MS/MS	By MS/MS
Q9BRA2	TXD17_HUMAN	Thioredoxin domain-containing protein 17	OS=Homo sapiens	TXNDC17	1	1	17541000	16499000	18537000	16074000	17348000	18627000	12772000	13041000	13434000	15692000	14460000	16619000	4	4	3	3	3	3	3	3	3	3	3	3	3	13.941	123;75;80;98	1	37	0	9.0925	By MS/MS	By MS/MS	By MS/MS	By MS/MS	By MS/MS	By MS/MS	By MS/MS	By MS/MS	By MS/MS	By MS/MS	By MS/MS	By MS/MS
O43396	TXNL1_HUMAN	Thioredoxin-like protein 1	OS=Homo sapiens	TXNL1	1	3	17539000	14942000	13037000	14916000	13261000	11723000	9536800	10326000	8256800	9442100	7576400	7901600	4	5	7	8	6	6	7	5	6	6	6	6	6	32.251	289;281;27;69	1	74	0	40.215	By MS/MS	By MS/MS	By MS/MS	By MS/MS	By MS/MS	By MS/MS	By MS/MS	By MS/MS	By MS/MS	By MS/MS	By MS/MS	By MS/MS
O94979	SC31A_HUMAN	Protein transport protein Sec31A	OS=Homo sapiens	SEC31A	1	3	17539000	17626000	15972000	23977000	22224000	26858000	26798000	24143000	24676000	20237000	20455000	23619000	13	15	14	13	14	15	16	13	15	13	15	16	16	133.01	1220;1251;877;969;443;235;286;237;383;181;165;166;219	1	191	0	47.744	By MS/MS	By MS/MS	By MS/MS	By MS/MS	By MS/MS	By MS/MS	By MS/MS	By MS/MS	By MS/MS	By MS/MS	By MS/MS	By MS/MS
P31942	HNRH3_HUMAN	Heterogeneous nuclear ribonucleoprotein H3	OS=Homo sapiens	HNRNPH3	1	2	17519000	18708000	16115000	35625000	33151000	36951000	24298000	21423000	23306000	20493000	19848000	22907000	1	6	7	7	7	7	7	6	6	6	7	7	6	36.926	346	1	123	0	108.39	By MS/MS	By MS/MS	By MS/MS	By MS/MS	By MS/MS	By MS/MS	By MS/MS	By MS/MS	By MS/MS	By MS/MS	By MS/MS	By MS/MS
P11177	ODPB_HUMAN	Pyruvate dehydrogenase E1 component subunit beta, mitochondrial	OS=Homo sapiens	PDHB	1	3	17482000	18591000	18222000	18918000	19274000	18006000	15289000	16827000	19133000	20499000	17887000	20633000	3	9	8	9	9	9	9	8	9	8	9	9	9	39.233	359;350;251	1	106	0	31.242	By MS/MS	By MS/MS	By MS/MS	By MS/MS	By MS/MS	By MS/MS	By MS/MS	By MS/MS	By MS/MS	By MS/MS	By MS/MS	By MS/MS
Q9BS26	ERP44_HUMAN	Endoplasmic reticulum resident protein 44	OS=Homo sapiens	ERP44	1	1	17448000	17234000	20208000	17340000	16162000	19268000	20125000	19228000	18427000	21419000	19848000	19110000	1	9	9	7	9	9	9	10	10	10	10	9	9	46.971	406	1	140	0	28.193	By MS/MS	By MS/MS	By MS/MS	By MS/MS	By MS/MS	By MS/MS	By MS/MS	By MS/MS	By MS/MS	By MS/MS	By MS/MS	By MS/MS
P46977	STT3A_HUMAN	Dolichyl-diphosphooligosaccharide--protein glycosyltransferase subunit STT3A	OS=Homo sapiens	STT3A	1	2	17447000	16882000	17821000	23921000	20902000	20699000	20234000	19449000	19717000	18818000	15801000	19793000	4	7	9	7	8	8	9	7	8	8	8	7	9	80.529	705;103;117;119	1	107	0	29.863	By MS/MS	By MS/MS	By MS/MS	By MS/MS	By MS/MS	By MS/MS	By MS/MS	By MS/MS	By MS/MS	By MS/MS	By MS/MS	By MS/MS
Q9UJU6	DBNL_HUMAN	Drebrin-like protein	OS=Homo sapiens	DBNL	1	1	17369000	16658000	16709000	13774000	12618000	14671000	11716000	12972000	12412000	13604000	15036000	14510000	11	10	10	8	10	10	10	9	9	9	10	11	10	48.207	430;359;128;50;62;87;27;31;40;48;138	1	116	0	104.87	By MS/MS	By MS/MS	By MS/MS	By MS/MS	By MS/MS	By MS/MS	By MS/MS	By MS/MS	By MS/MS	By MS/MS	By MS/MS	By MS/MS
P14406	CX7A2_HUMAN	Cytochrome c oxidase subunit 7A2, mitochondrial	OS=Homo sapiens	COX7A2	1	1	17355000	9462000	0	5801700	5331000	4685700	0	6376800	4334200	0	0	8936100	5	2	2	1	2	2	2	1	2	2	1	1	2	9.3959	83;91;103;115;53	1	20	0	9.0705	By MS/MS	By MS/MS	By matching	By MS/MS	By MS/MS	By MS/MS	By MS/MS	By MS/MS	By MS/MS	By MS/MS	By matching	By MS/MS
P08574	CY1_HUMAN	Cytochrome c1, heme protein, mitochondrial	OS=Homo sapiens	CYC1	1	3	17344000	20077000	20756000	17455000	17839000	15692000	15814000	17024000	16639000	22303000	21130000	20696000	1	5	4	5	5	5	5	5	5	5	5	5	4	35.422	325	1	69	0	25.088	By MS/MS	By MS/MS	By MS/MS	By MS/MS	By MS/MS	By MS/MS	By MS/MS	By MS/MS	By MS/MS	By MS/MS	By MS/MS	By MS/MS
Q96HC4	PDLI5_HUMAN	PDZ and LIM domain protein 5	OS=Homo sapiens	PDLIM5	1	5	17340000	16148000	16557000	14349000	13228000	13935000	26549000	26560000	27950000	18374000	18314000	24807000	6	13	11	12	11	11	11	12	13	11	13	12	12	63.944	596;231;177;271;85;196	1	157	0	43.372	By MS/MS	By MS/MS	By MS/MS	By MS/MS	By MS/MS	By MS/MS	By MS/MS	By MS/MS	By MS/MS	By MS/MS	By MS/MS	By MS/MS
Q53EL6	PDCD4_HUMAN	Programmed cell death protein 4	OS=Homo sapiens	PDCD4	1	2	17305000	25103000	27187000	6200300	6679800	7230600	9578300	9608900	16259000	25041000	21486000	20516000	2	9	8	7	7	7	7	6	5	8	9	9	8	51.735	469;231	1	90	0	30.846	By MS/MS	By MS/MS	By MS/MS	By MS/MS	By matching	By MS/MS	By MS/MS	By MS/MS	By MS/MS	By MS/MS	By MS/MS	By MS/MS
Q9H0S4	DDX47_HUMAN	Probable ATP-dependent RNA helicase DDX47	OS=Homo sapiens	DDX47	1	1	17291000	17082000	16428000	15606000	15012000	14794000	17865000	15646000	13898000	16200000	18571000	16036000	2	13	14	14	14	14	14	12	14	11	12	14	12	50.646	455;196	1	158	0	35.929	By MS/MS	By MS/MS	By MS/MS	By MS/MS	By MS/MS	By MS/MS	By MS/MS	By MS/MS	By MS/MS	By MS/MS	By MS/MS	By MS/MS
Q14116	IL18_HUMAN	Interleukin-18	OS=Homo sapiens	IL18	1	1	17272000	17834000	19772000	24510000	21999000	26533000	17660000	17126000	16485000	21125000	28406000	29088000	1	7	7	8	7	8	8	8	7	8	7	7	6	22.326	193	1	89	0	31.433	By MS/MS	By MS/MS	By MS/MS	By MS/MS	By MS/MS	By MS/MS	By MS/MS	By MS/MS	By MS/MS	By MS/MS	By MS/MS	By MS/MS
Q9UHB9	SRP68_HUMAN	Signal recognition particle subunit SRP68	OS=Homo sapiens	SRP68	1	2	17256000	15824000	17980000	17530000	18553000	18408000	16080000	17067000	16856000	17792000	17511000	17594000	1	11	12	10	8	10	12	12	14	12	12	11	10	70.729	627	1	146	0	44.841	By MS/MS	By MS/MS	By MS/MS	By MS/MS	By MS/MS	By MS/MS	By MS/MS	By MS/MS	By MS/MS	By MS/MS	By MS/MS	By MS/MS
O43847	NRDC_HUMAN	Nardilysin	OS=Homo sapiens	NRDC	1	2	17245000	14778000	16575000	24881000	26299000	26411000	29143000	28578000	26916000	16962000	16450000	17902000	6	15	16	17	17	18	17	20	21	21	17	20	16	131.57	1150;1219;1148;1087;949;538	1	216	0	70.832	By MS/MS	By MS/MS	By MS/MS	By MS/MS	By MS/MS	By MS/MS	By MS/MS	By MS/MS	By MS/MS	By MS/MS	By MS/MS	By MS/MS
P98179	RBM3_HUMAN	RNA-binding protein 3	OS=Homo sapiens	RBM3	1	1	17242000	16628000	15593000	20150000	13667000	14554000	21495000	20442000	15507000	18152000	25851000	17526000	1	6	4	4	5	6	5	6	5	6	5	6	5	17.17	157	1	83	0	30.958	By MS/MS	By MS/MS	By MS/MS	By MS/MS	By MS/MS	By MS/MS	By MS/MS	By MS/MS	By MS/MS	By MS/MS	By MS/MS	By MS/MS
P55145	MANF_HUMAN	Mesencephalic astrocyte-derived neurotrophic factor	OS=Homo sapiens	MANF	1	3	17212000	15953000	18584000	18337000	20382000	18350000	17555000	16651000	19305000	26695000	22692000	23504000	3	5	6	6	6	6	6	8	8	8	6	6	6	20.7	182;185;71	1	99	0	42.993	By MS/MS	By MS/MS	By MS/MS	By MS/MS	By MS/MS	By MS/MS	By MS/MS	By MS/MS	By MS/MS	By MS/MS	By MS/MS	By MS/MS
P49207	RL34_HUMAN	60S ribosomal protein L34	OS=Homo sapiens	RPL34	1	3	17177000	22544000	17614000	16716000	17247000	13468000	19412000	12701000	19432000	11547000	12286000	15740000	1	4	4	4	4	4	4	4	4	5	4	4	4	13.293	117	1	49	0	6.2627	By MS/MS	By MS/MS	By MS/MS	By MS/MS	By MS/MS	By MS/MS	By MS/MS	By MS/MS	By MS/MS	By MS/MS	By MS/MS	By MS/MS
E7EM64	E7EM64_HUMAN	COP9 signalosome complex subunit 6	OS=Homo sapiens	COPS6	1	1	17084000	18066000	19805000	19608000	16855000	20402000	18837000	18668000	19770000	18916000	18486000	15192000	3	7	7	8	8	7	8	8	8	7	8	7	8	36.064	326;327;123	1	121	0	24.31	By MS/MS	By MS/MS	By MS/MS	By MS/MS	By MS/MS	By MS/MS	By MS/MS	By MS/MS	By MS/MS	By MS/MS	By MS/MS	By MS/MS
P15531	NDKA_HUMAN	Nucleoside diphosphate kinase A	OS=Homo sapiens	NME1	1	1	16914000	19038000	15819000	18530000	22076000	20097000	24844000	23101000	24583000	17831000	15591000	14864000	1	10	10	10	10	10	10	10	10	10	10	10	10	17.149	152	1	24	0	6.664	By MS/MS	By MS/MS	By MS/MS	By MS/MS	By MS/MS	By MS/MS	By MS/MS	By MS/MS	By MS/MS	By MS/MS	By MS/MS	By MS/MS
O95757	HS74L_HUMAN	Heat shock 70 kDa protein 4L	OS=Homo sapiens	HSPA4L	1	3	16913000	18205000	16042000	13792000	14160000	16736000	15453000	18116000	13395000	18252000	17596000	18231000	3	16	18	18	16	17	15	15	16	16	16	17	17	94.511	839;813;531	1	147	0	44.46	By MS/MS	By MS/MS	By MS/MS	By MS/MS	By MS/MS	By MS/MS	By MS/MS	By MS/MS	By MS/MS	By MS/MS	By MS/MS	By MS/MS
Q9HDC9	APMAP_HUMAN	Adipocyte plasma membrane-associated protein	OS=Homo sapiens	APMAP	1	2	16881000	14864000	18245000	23953000	22334000	22904000	16611000	16292000	17248000	17802000	17085000	18289000	2	9	10	9	8	10	10	9	8	9	10	9	8	46.48	416;409	1	118	0	47.356	By MS/MS	By MS/MS	By MS/MS	By MS/MS	By MS/MS	By MS/MS	By MS/MS	By MS/MS	By MS/MS	By MS/MS	By MS/MS	By MS/MS
P49458	SRP09_HUMAN	Signal recognition particle 9 kDa protein	OS=Homo sapiens	SRP9	1	2	16814000	17874000	18448000	24965000	28212000	22578000	24423000	25587000	28194000	17250000	16521000	24345000	2	3	3	3	3	3	3	4	3	3	3	3	3	10.112	86;66	1	37	0	9.0484	By MS/MS	By MS/MS	By MS/MS	By MS/MS	By MS/MS	By MS/MS	By MS/MS	By MS/MS	By MS/MS	By MS/MS	By MS/MS	By MS/MS
Q9BVP2	GNL3_HUMAN	Guanine nucleotide-binding protein-like 3	OS=Homo sapiens	GNL3	1	2	16810000	16742000	17455000	17109000	15357000	16675000	18566000	17375000	15463000	18341000	17076000	14806000	4	11	11	9	11	10	10	8	9	11	7	9	9	61.992	549;96;135;138	1	140	0	43.224	By MS/MS	By MS/MS	By MS/MS	By MS/MS	By MS/MS	By MS/MS	By MS/MS	By MS/MS	By MS/MS	By MS/MS	By MS/MS	By MS/MS
Q8N1G4	LRC47_HUMAN	Leucine-rich repeat-containing protein 47	OS=Homo sapiens	LRRC47	1	1	16805000	17351000	16638000	16533000	17630000	17824000	22078000	20075000	21202000	21385000	20420000	21411000	1	13	14	13	13	13	12	14	15	15	14	14	14	63.472	583	1	178	0	56.199	By MS/MS	By MS/MS	By MS/MS	By MS/MS	By MS/MS	By MS/MS	By MS/MS	By MS/MS	By MS/MS	By MS/MS	By MS/MS	By MS/MS
Q6ZRV2	FA83H_HUMAN	Protein FAM83H	OS=Homo sapiens	FAM83H	1	3	16646000	11581000	6403000	1755900	2010900	1470400	1133300	2285700	2529800	2665300	2656300	2442600	2	14	9	9	4	6	5	2	4	5	9	6	7	127.12	1179;906	1	83	0	42.505	By MS/MS	By MS/MS	By MS/MS	By matching	By matching	By matching	By matching	By matching	By matching	By MS/MS	By matching	By matching
P36405	ARL3_HUMAN	ADP-ribosylation factor-like protein 3	OS=Homo sapiens	ARL3	1	2	16583000	15709000	18712000	29083000	30537000	28380000	27703000	29094000	29961000	37572000	31734000	34183000	1	8	9	9	10	10	10	8	10	9	9	9	9	20.455	182	1	132	0	45.607	By MS/MS	By MS/MS	By MS/MS	By MS/MS	By MS/MS	By MS/MS	By MS/MS	By MS/MS	By MS/MS	By MS/MS	By MS/MS	By MS/MS
P47755	CAZA2_HUMAN	F-actin-capping protein subunit alpha-2	OS=Homo sapiens	CAPZA2	1	3	16583000	16452000	16987000	17571000	18667000	17591000	15670000	15896000	19117000	20596000	16574000	21489000	5	12	10	9	12	12	11	11	10	11	12	11	11	32.949	286;174;146;174;37	1	114	0	77.172	By MS/MS	By MS/MS	By MS/MS	By MS/MS	By MS/MS	By MS/MS	By MS/MS	By MS/MS	By MS/MS	By MS/MS	By MS/MS	By MS/MS
Q12874	SF3A3_HUMAN	Splicing factor 3A subunit 3	OS=Homo sapiens	SF3A3	1	1	16555000	18743000	19534000	19032000	21022000	21099000	19402000	20146000	17480000	22732000	22736000	19025000	1	11	9	9	9	10	9	10	9	9	7	10	10	58.848	501	1	135	0	42.594	By MS/MS	By MS/MS	By MS/MS	By MS/MS	By MS/MS	By MS/MS	By MS/MS	By MS/MS	By MS/MS	By MS/MS	By MS/MS	By MS/MS
Q15155	NOMO1_HUMAN	Nodal modulator 1	OS=Homo sapiens	NOMO1	1	5	16542000	12456000	15243000	18137000	18968000	17418000	19253000	19163000	19698000	20949000	18441000	19737000	6	17	19	14	20	20	22	16	17	20	20	18	20	134.32	1222;1267;1267;1100;1100;144	1	240	0	89.337	By MS/MS	By MS/MS	By MS/MS	By MS/MS	By MS/MS	By MS/MS	By MS/MS	By MS/MS	By MS/MS	By MS/MS	By MS/MS	By MS/MS
P54709	AT1B3_HUMAN	Sodium/potassium-transporting ATPase subunit beta-3	OS=Homo sapiens	ATP1B3	1	1	16538000	16526000	14916000	11193000	11760000	12940000	10433000	9618000	8783100	13848000	11370000	12670000	5	6	5	6	3	5	5	6	4	5	6	6	5	31.512	279;43;44;119;133	1	71	0	22.463	By MS/MS	By MS/MS	By MS/MS	By MS/MS	By MS/MS	By MS/MS	By MS/MS	By MS/MS	By MS/MS	By MS/MS	By MS/MS	By MS/MS
B4DLR8	B4DLR8_HUMAN	NAD(P)H dehydrogenase [quinone] 1	OS=Homo sapiens	NQO1	1	1	16524000	24435000	21031000	7254400	6972900	7156900	10185000	10120000	11846000	6681600	7033300	9445100	4	5	4	5	4	4	4	3	4	5	4	4	3	22.793	202;274;269;253	1	57	0	14.45	By MS/MS	By MS/MS	By MS/MS	By MS/MS	By MS/MS	By MS/MS	By MS/MS	By MS/MS	By MS/MS	By MS/MS	By MS/MS	By MS/MS
Q9UGP8	SEC63_HUMAN	Translocation protein SEC63 homolog	OS=Homo sapiens	SEC63	1	2	16516000	15822000	14341000	19466000	20562000	18061000	12252000	12159000	13090000	15975000	13951000	15797000	2	12	11	11	12	13	11	10	10	7	12	12	12	87.996	760;161	1	133	0	61.251	By MS/MS	By MS/MS	By MS/MS	By MS/MS	By MS/MS	By MS/MS	By MS/MS	By MS/MS	By MS/MS	By MS/MS	By MS/MS	By MS/MS
Q14126	DSG2_HUMAN	Desmoglein-2	OS=Homo sapiens	DSG2	1	2	16473000	19163000	17243000	6822600	6445800	8318000	6753000	8072800	7298100	20061000	18129000	17435000	2	9	9	9	8	5	8	6	5	7	10	8	10	122.29	1118;232	1	94	0	27.028	By MS/MS	By MS/MS	By MS/MS	By MS/MS	By MS/MS	By MS/MS	By MS/MS	By MS/MS	By MS/MS	By MS/MS	By MS/MS	By MS/MS
Q13155	AIMP2_HUMAN	Aminoacyl tRNA synthase complex-interacting multifunctional protein 2	OS=Homo sapiens	AIMP2	1	2	16435000	16595000	15921000	15217000	16441000	18535000	18259000	18846000	15206000	18364000	19730000	17063000	3	5	5	5	5	5	5	5	5	5	5	5	5	35.348	320;242;251	1	60	0	34.434	By MS/MS	By MS/MS	By MS/MS	By MS/MS	By MS/MS	By MS/MS	By MS/MS	By MS/MS	By MS/MS	By MS/MS	By MS/MS	By MS/MS
Q9NZN4	EHD2_HUMAN	EH domain-containing protein 2	OS=Homo sapiens	EHD2	1	2	16402000	19975000	19647000	24388000	23999000	27074000	21659000	20262000	22441000	20973000	20046000	15285000	1	12	15	11	13	15	14	9	12	12	13	11	9	61.161	543	1	136	0	43.831	By MS/MS	By MS/MS	By MS/MS	By MS/MS	By MS/MS	By MS/MS	By MS/MS	By MS/MS	By MS/MS	By MS/MS	By MS/MS	By MS/MS
P50570	DYN2_HUMAN	Dynamin-2	OS=Homo sapiens	DNM2	1	2	16347000	17941000	19136000	21202000	20091000	22718000	21635000	19663000	21244000	18493000	20499000	20313000	5	13	12	9	13	13	12	14	14	13	14	13	13	98.063	870;289;639;869;445	1	153	0	74.339	By MS/MS	By MS/MS	By MS/MS	By MS/MS	By MS/MS	By MS/MS	By MS/MS	By MS/MS	By MS/MS	By MS/MS	By MS/MS	By MS/MS
P24666	PPAC_HUMAN	Low molecular weight phosphotyrosine protein phosphatase	OS=Homo sapiens	ACP1	1	3	16343000	17532000	15123000	15894000	15736000	16716000	17364000	15625000	17035000	16766000	15138000	16140000	4	7	8	7	7	7	8	6	7	7	7	8	8	18.042	158;80;70;85	1	88	0	58.172	By MS/MS	By MS/MS	By MS/MS	By MS/MS	By MS/MS	By MS/MS	By MS/MS	By MS/MS	By MS/MS	By MS/MS	By MS/MS	By MS/MS
Q01650	LAT1_HUMAN	Large neutral amino acids transporter small subunit 1	OS=Homo sapiens	SLC7A5	1	2	16338000	15401000	12413000	6711200	6270600	6490800	5348900	6088800	3559500	8914300	8759400	7199800	1	3	3	2	3	3	3	3	3	2	3	3	3	55.01	507	1	45	0	44.502	By MS/MS	By MS/MS	By MS/MS	By MS/MS	By MS/MS	By MS/MS	By MS/MS	By MS/MS	By MS/MS	By MS/MS	By MS/MS	By MS/MS
P20073	ANXA7_HUMAN	Annexin A7	OS=Homo sapiens	ANXA7	1	3	16269000	15318000	15984000	18402000	20584000	16739000	18427000	15853000	19183000	14685000	17553000	21001000	1	9	9	9	11	10	9	8	10	9	9	8	9	52.739	488	1	113	0	26.172	By MS/MS	By MS/MS	By MS/MS	By MS/MS	By MS/MS	By MS/MS	By MS/MS	By MS/MS	By MS/MS	By MS/MS	By MS/MS	By MS/MS
Q15021	CND1_HUMAN	Condensin complex subunit 1	OS=Homo sapiens	NCAPD2	1	3	16199000	17470000	19228000	18212000	20221000	18880000	15599000	15458000	17487000	18812000	18717000	17878000	4	14	15	14	17	15	16	15	15	13	15	13	15	157.18	1401;919;118;81	1	177	0	60.748	By MS/MS	By MS/MS	By MS/MS	By MS/MS	By MS/MS	By MS/MS	By MS/MS	By MS/MS	By MS/MS	By MS/MS	By MS/MS	By MS/MS
K7EM56	K7EM56_HUMAN	40S ribosomal protein S15	OS=Homo sapiens	RPS15	1	2	16133000	20223000	27291000	9036000	6589700	15398000	19754000	20598000	22394000	27324000	23378000	18047000	8	3	4	3	3	4	3	3	3	3	3	3	4	12.99	112;118;135;145;152;68;129;141	1	52	0	9.0567	By MS/MS	By MS/MS	By MS/MS	By matching	By matching	By MS/MS	By MS/MS	By MS/MS	By MS/MS	By MS/MS	By MS/MS	By MS/MS
C9J4Z3	C9J4Z3_HUMAN	60S ribosomal protein L37a	OS=Homo sapiens	RPL37A	1	1	16088000	22875000	19308000	15877000	12852000	18166000	19995000	19655000	22547000	14532000	16771000	17691000	8	3	3	3	3	3	3	4	4	4	3	3	3	7.624	68;92;60;72;75;88;58;93	1	51	0	30.472	By MS/MS	By MS/MS	By MS/MS	By MS/MS	By MS/MS	By MS/MS	By MS/MS	By MS/MS	By MS/MS	By MS/MS	By MS/MS	By MS/MS
O95202	LETM1_HUMAN	LETM1 and EF-hand domain-containing protein 1, mitochondrial	OS=Homo sapiens	LETM1	1	1	15996000	12871000	12673000	15198000	15084000	15217000	14318000	16898000	13393000	17293000	17617000	16217000	1	13	10	10	11	11	8	11	10	10	12	11	11	83.353	739	1	131	0	52.171	By MS/MS	By MS/MS	By MS/MS	By MS/MS	By MS/MS	By MS/MS	By MS/MS	By MS/MS	By MS/MS	By MS/MS	By MS/MS	By MS/MS
P61619	S61A1_HUMAN	Protein transport protein Sec61 subunit alpha isoform 1	OS=Homo sapiens	SEC61A1	1	2	15979000	13481000	10554000	18527000	16838000	18074000	22536000	22553000	24022000	13794000	14263000	16285000	12	5	6	7	6	6	6	6	6	7	5	6	5	52.264	476;482;410;418;476;94;101;145;159;162;168;189	1	84	0	17.948	By MS/MS	By MS/MS	By MS/MS	By MS/MS	By MS/MS	By MS/MS	By MS/MS	By MS/MS	By MS/MS	By MS/MS	By MS/MS	By MS/MS
Q96I99	SUCB2_HUMAN	Succinyl-CoA ligase [GDP-forming] subunit beta, mitochondrial	OS=Homo sapiens	SUCLG2	1	2	15953000	17528000	17169000	15349000	18112000	15918000	14932000	13586000	16130000	16002000	14041000	14618000	3	11	14	12	11	12	13	12	10	11	13	14	13	46.51	432;379;190	1	147	0	37.933	By MS/MS	By MS/MS	By MS/MS	By MS/MS	By MS/MS	By MS/MS	By MS/MS	By MS/MS	By MS/MS	By MS/MS	By MS/MS	By MS/MS
Q06323	PSME1_HUMAN	Proteasome activator complex subunit 1	OS=Homo sapiens	PSME1	1	1	15902000	16614000	18357000	9499700	7894900	9721600	8341600	8205000	8592100	25138000	21358000	21228000	3	10	9	9	9	10	7	10	10	8	10	10	8	28.723	249;114;90	1	133	0	35.273	By MS/MS	By MS/MS	By MS/MS	By MS/MS	By MS/MS	By MS/MS	By MS/MS	By MS/MS	By MS/MS	By MS/MS	By MS/MS	By MS/MS
Q9NQG5	RPR1B_HUMAN	Regulation of nuclear pre-mRNA domain-containing protein 1B	OS=Homo sapiens	RPRD1B	1	1	15856000	14819000	14489000	14392000	14565000	13074000	9492200	9858400	9384300	17781000	18430000	14712000	8	9	9	8	8	8	9	4	6	6	8	6	7	36.899	326;113;197;289;312;60;63;73	1	88	0	97.78	By MS/MS	By MS/MS	By MS/MS	By MS/MS	By MS/MS	By MS/MS	By MS/MS	By MS/MS	By MS/MS	By MS/MS	By MS/MS	By MS/MS
Q9UPN3	MACF1_HUMAN	Microtubule-actin cross-linking factor 1, isoforms 1/2/3/5	OS=Homo sapiens	MACF1	1	4	15856000	9535500	8611900	5817800	4148400	4243800	4892100	3933300	5178900	5217200	7548400	6143600	8	21	17	16	6	6	8	8	7	7	12	12	13	838.3	7388;7555;7592;4434;2028;362;1062;1375	1	121	0	63.022	By MS/MS	By MS/MS	By MS/MS	By matching	By MS/MS	By matching	By MS/MS	By matching	By MS/MS	By MS/MS	By MS/MS	By MS/MS
Q9UBB4	ATX10_HUMAN	Ataxin-10	OS=Homo sapiens	ATXN10	1	1	15838000	15651000	15127000	20801000	21847000	18945000	25336000	25592000	23137000	19623000	17769000	17574000	3	11	10	12	12	13	14	13	10	14	12	12	14	53.488	475;197;126	1	159	0	96.106	By MS/MS	By MS/MS	By MS/MS	By MS/MS	By MS/MS	By MS/MS	By MS/MS	By MS/MS	By MS/MS	By MS/MS	By MS/MS	By MS/MS
Q02218	ODO1_HUMAN	2-oxoglutarate dehydrogenase, mitochondrial	OS=Homo sapiens	OGDH	1	3	15744000	14298000	15094000	11055000	11271000	11242000	11853000	13373000	12063000	22510000	20260000	14972000	7	8	8	9	8	7	7	8	9	8	10	8	8	115.93	1023;1038;1001;1034;873;211;1010	1	108	0	26.188	By MS/MS	By MS/MS	By MS/MS	By MS/MS	By MS/MS	By MS/MS	By MS/MS	By MS/MS	By MS/MS	By MS/MS	By MS/MS	By MS/MS
Q99575	POP1_HUMAN	Ribonucleases P/MRP protein subunit POP1	OS=Homo sapiens	POP1	1	2	15736000	13668000	18800000	10923000	11926000	16251000	11059000	14076000	13796000	19527000	17422000	16209000	2	8	7	9	7	6	8	7	8	6	9	7	7	114.71	1024;183	1	89	0	20.803	By MS/MS	By MS/MS	By MS/MS	By MS/MS	By MS/MS	By MS/MS	By MS/MS	By MS/MS	By MS/MS	By MS/MS	By MS/MS	By MS/MS
P13674	P4HA1_HUMAN	Prolyl 4-hydroxylase subunit alpha-1	OS=Homo sapiens	P4HA1	1	2	15723000	19636000	19455000	31401000	33561000	30384000	41836000	43996000	43351000	26481000	22435000	24817000	1	11	13	13	13	14	14	16	16	14	13	11	13	61.049	534	1	177	0	85.126	By MS/MS	By MS/MS	By MS/MS	By MS/MS	By MS/MS	By MS/MS	By MS/MS	By MS/MS	By MS/MS	By MS/MS	By MS/MS	By MS/MS
G3V1C3	G3V1C3_HUMAN	Apoptosis inhibitor 5	OS=Homo sapiens	API5	1	1	15663000	13905000	13891000	6812100	8517400	7784400	13946000	12771000	11205000	13048000	13112000	14245000	4	7	6	5	5	4	6	5	8	6	6	7	7	57.56	510;524;294;123	1	82	0	44.333	By MS/MS	By MS/MS	By MS/MS	By MS/MS	By MS/MS	By MS/MS	By MS/MS	By MS/MS	By MS/MS	By MS/MS	By MS/MS	By MS/MS
Q9UL46	PSME2_HUMAN	Proteasome activator complex subunit 2	OS=Homo sapiens	PSME2	1	4	15633000	16159000	17914000	9451700	10391000	9210800	10936000	12553000	11402000	23943000	20967000	22577000	4	6	8	7	6	5	6	6	7	7	7	7	8	27.401	239;254;228;85	1	107	0	58.191	By MS/MS	By MS/MS	By MS/MS	By MS/MS	By MS/MS	By MS/MS	By MS/MS	By MS/MS	By MS/MS	By MS/MS	By MS/MS	By MS/MS
Q9BTT0	AN32E_HUMAN	Acidic leucine-rich nuclear phosphoprotein 32 family member E	OS=Homo sapiens	ANP32E	1	1	15628000	16399000	15443000	21027000	20243000	20276000	26216000	29014000	22732000	26055000	25427000	24176000	4	4	3	3	4	3	4	3	3	3	4	4	4	30.692	268;114;149;165	1	66	0	60.379	By MS/MS	By MS/MS	By MS/MS	By MS/MS	By MS/MS	By MS/MS	By MS/MS	By MS/MS	By MS/MS	By MS/MS	By MS/MS	By MS/MS
Q9Y6G9	DC1L1_HUMAN	Cytoplasmic dynein 1 light intermediate chain 1	OS=Homo sapiens	DYNC1LI1	1	3	15611000	11676000	14495000	12571000	13863000	14905000	11596000	8812700	10775000	12633000	13952000	12971000	4	8	9	9	9	9	8	8	8	8	7	8	9	56.578	523;407;190;192	1	96	0	21.688	By MS/MS	By MS/MS	By MS/MS	By MS/MS	By MS/MS	By MS/MS	By MS/MS	By MS/MS	By MS/MS	By MS/MS	By MS/MS	By MS/MS
P20839	IMDH1_HUMAN	Inosine-5-monophosphate dehydrogenase 1	OS=Homo sapiens	IMPDH1	1	2	15551000	15274000	15789000	8267600	8624800	6780600	11678000	11083000	10249000	14793000	13789000	12155000	6	8	8	8	7	8	7	8	7	7	7	7	7	55.405	514;513;289;184;190;226	1	87	0	23.843	By MS/MS	By MS/MS	By MS/MS	By MS/MS	By MS/MS	By MS/MS	By MS/MS	By MS/MS	By MS/MS	By MS/MS	By MS/MS	By MS/MS
Q9Y333	LSM2_HUMAN	U6 snRNA-associated Sm-like protein LSm2	OS=Homo sapiens	LSM2	1	1	15545000	14601000	16752000	19442000	20626000	21136000	17183000	18407000	16687000	22617000	27593000	19315000	1	3	3	3	3	2	3	3	3	3	3	3	3	10.834	95	1	59	0	67.571	By MS/MS	By MS/MS	By MS/MS	By MS/MS	By MS/MS	By MS/MS	By MS/MS	By MS/MS	By MS/MS	By MS/MS	By MS/MS	By MS/MS
E9PGT3	E9PGT3_HUMAN	Ribosomal protein S6 kinase	OS=Homo sapiens	RPS6KA1	1	1	15434000	16275000	17008000	4600500	4541600	5628800	7051400	6829800	6506200	12599000	13243000	10585000	19	7	8	7	6	6	7	6	7	6	8	8	8	81.471	724;735;115;227;644;733;758;112;125;166;745;787;791;879;1570;1798;2444;2623;2626	1	93	0	27.894	By MS/MS	By MS/MS	By MS/MS	By matching	By MS/MS	By MS/MS	By MS/MS	By MS/MS	By MS/MS	By MS/MS	By MS/MS	By MS/MS
Q9NY33	DPP3_HUMAN	Dipeptidyl peptidase 3	OS=Homo sapiens	DPP3	1	2	15430000	14621000	15049000	14970000	16443000	13930000	10069000	11123000	10735000	18632000	18848000	17592000	8	10	11	11	12	12	11	10	9	11	12	12	11	82.588	737;756;757;170;177;201;104;90	1	143	0	98.774	By MS/MS	By MS/MS	By MS/MS	By MS/MS	By MS/MS	By MS/MS	By MS/MS	By MS/MS	By MS/MS	By MS/MS	By MS/MS	By MS/MS
F5H365	F5H365_HUMAN	Protein transport protein Sec23A	OS=Homo sapiens	SEC23A	1	1	15387000	14889000	16249000	24377000	23666000	21604000	22241000	22750000	28696000	21310000	19965000	24362000	9	12	12	12	11	11	13	11	13	9	12	12	11	82.968	736;765;94;108;140;169;85;86;40	1	141	0	40.197	By MS/MS	By MS/MS	By MS/MS	By MS/MS	By MS/MS	By MS/MS	By MS/MS	By MS/MS	By MS/MS	By MS/MS	By MS/MS	By MS/MS
Q9UN86	G3BP2_HUMAN	Ras GTPase-activating protein-binding protein 2	OS=Homo sapiens	G3BP2	1	2	15359000	15533000	16861000	17675000	19348000	16340000	17296000	17524000	13230000	17178000	16123000	12891000	9	8	8	6	7	7	8	7	8	5	7	6	7	54.12	482;111;116;125;141;198;78;99;102	1	100	0	35.186	By MS/MS	By MS/MS	By MS/MS	By MS/MS	By MS/MS	By MS/MS	By MS/MS	By MS/MS	By MS/MS	By MS/MS	By MS/MS	By MS/MS
O00273	DFFA_HUMAN	DNA fragmentation factor subunit alpha	OS=Homo sapiens	DFFA	1	1	15282000	16457000	15996000	17344000	16385000	14321000	17616000	16295000	13906000	19542000	15639000	17716000	2	8	8	8	8	8	8	8	8	8	7	8	8	36.521	331;159	1	105	0	41.557	By MS/MS	By MS/MS	By MS/MS	By MS/MS	By MS/MS	By MS/MS	By MS/MS	By MS/MS	By MS/MS	By MS/MS	By MS/MS	By MS/MS
G5EA31	G5EA31_HUMAN	Protein transport protein Sec24C	OS=Homo sapiens	SEC24C	1	1	15281000	15273000	14525000	18930000	20935000	18601000	22168000	25783000	24782000	16328000	14075000	20691000	3	14	15	15	16	15	16	16	16	13	13	15	16	111.98	1042;1094;183	1	202	0	49.327	By MS/MS	By MS/MS	By MS/MS	By MS/MS	By MS/MS	By MS/MS	By MS/MS	By MS/MS	By MS/MS	By MS/MS	By MS/MS	By MS/MS
P43307	SSRA_HUMAN	Translocon-associated protein subunit alpha	OS=Homo sapiens	SSR1	1	3	15260000	13850000	13421000	19603000	19692000	17573000	22509000	22618000	25512000	19617000	19259000	19715000	6	3	4	4	4	4	4	4	4	4	4	4	4	32.235	286;265;266;291;298;218	1	59	0	51.707	By MS/MS	By MS/MS	By MS/MS	By MS/MS	By MS/MS	By MS/MS	By MS/MS	By MS/MS	By MS/MS	By MS/MS	By MS/MS	By MS/MS
Q16401	PSMD5_HUMAN	26S proteasome non-ATPase regulatory subunit 5	OS=Homo sapiens	PSMD5	1	3	15260000	13260000	15013000	17105000	18429000	19599000	10737000	11021000	11225000	17636000	17906000	17871000	2	8	9	9	9	9	9	7	9	8	9	9	9	56.195	504;72	1	117	0	43.689	By MS/MS	By MS/MS	By MS/MS	By MS/MS	By MS/MS	By MS/MS	By MS/MS	By MS/MS	By MS/MS	By MS/MS	By MS/MS	By MS/MS
Q9BQ67	GRWD1_HUMAN	Glutamate-rich WD repeat-containing protein 1	OS=Homo sapiens	GRWD1	1	1	15223000	17091000	13160000	18795000	19447000	22757000	23931000	23236000	19755000	20968000	21012000	18767000	2	8	8	8	8	9	8	8	8	8	8	8	8	49.419	446;228	1	109	0	45.485	By MS/MS	By MS/MS	By MS/MS	By MS/MS	By MS/MS	By MS/MS	By MS/MS	By MS/MS	By MS/MS	By MS/MS	By MS/MS	By MS/MS
Q5JTH9	RRP12_HUMAN	RRP12-like protein	OS=Homo sapiens	RRP12	1	2	15118000	17160000	13365000	15361000	16498000	13961000	20837000	22888000	19818000	15486000	18372000	18086000	4	15	17	16	15	17	17	17	20	17	16	18	12	143.7	1297;177;106;64	1	197	0	47.932	By MS/MS	By MS/MS	By MS/MS	By MS/MS	By MS/MS	By MS/MS	By MS/MS	By MS/MS	By MS/MS	By MS/MS	By MS/MS	By MS/MS
Q9P287	BCCIP_HUMAN	BRCA2 and CDKN1A-interacting protein	OS=Homo sapiens	BCCIP	1	1	15112000	11781000	16457000	19913000	19852000	23927000	17567000	17463000	15991000	18619000	19099000	17819000	1	8	7	7	8	7	8	7	7	7	7	8	7	35.979	314	1	122	0	96.091	By MS/MS	By MS/MS	By MS/MS	By MS/MS	By MS/MS	By MS/MS	By MS/MS	By MS/MS	By MS/MS	By MS/MS	By MS/MS	By MS/MS
P00390	GSHR_HUMAN	Glutathione reductase, mitochondrial	OS=Homo sapiens	GSR	1	2	15101000	16570000	14946000	13114000	12751000	12795000	15501000	14944000	12718000	17228000	14089000	14798000	2	7	6	6	7	6	6	7	7	6	7	7	6	56.256	522;131	1	86	0	31.521	By MS/MS	By MS/MS	By MS/MS	By MS/MS	By MS/MS	By MS/MS	By MS/MS	By MS/MS	By MS/MS	By MS/MS	By MS/MS	By MS/MS
B5MCF9	B5MCF9_HUMAN	Pescadillo homolog	OS=Homo sapiens	PES1	1	1	15100000	11742000	12107000	12521000	14070000	13695000	11748000	10127000	11146000	8787500	11234000	9506500	4	10	10	11	9	8	10	11	10	9	11	10	8	66.077	571;588;449;194	1	129	0	27.941	By MS/MS	By MS/MS	By MS/MS	By MS/MS	By MS/MS	By MS/MS	By MS/MS	By MS/MS	By MS/MS	By MS/MS	By MS/MS	By MS/MS
Q9BPX5	ARP5L_HUMAN	Actin-related protein 2/3 complex subunit 5-like protein	OS=Homo sapiens	ARPC5L	1	1	15086000	10951000	13352000	14008000	13494000	14829000	9950400	9096600	10598000	15292000	16458000	15557000	1	4	3	4	4	4	3	3	3	3	3	3	4	16.941	153	1	41	0	13.378	By MS/MS	By MS/MS	By MS/MS	By MS/MS	By MS/MS	By MS/MS	By MS/MS	By MS/MS	By MS/MS	By MS/MS	By MS/MS	By MS/MS
P10515	ODP2_HUMAN	Dihydrolipoyllysine-residue acetyltransferase component of pyruvate dehydrogenase complex, mitochondrial	OS=Homo sapiens	DLAT	1	3	15053000	16760000	16111000	21266000	19409000	19345000	14694000	13232000	12879000	16751000	16995000	15114000	3	13	9	9	12	11	11	12	9	11	9	9	11	68.996	647;542;479	1	127	0	29.351	By MS/MS	By MS/MS	By MS/MS	By MS/MS	By MS/MS	By MS/MS	By MS/MS	By MS/MS	By MS/MS	By MS/MS	By MS/MS	By MS/MS
Q15121	PEA15_HUMAN	Astrocytic phosphoprotein PEA-15	OS=Homo sapiens	PEA15	1	2	14949000	14025000	13925000	12528000	13527000	13181000	18859000	22747000	18507000	17609000	15997000	16785000	2	6	6	5	6	6	6	6	6	6	6	6	6	15.04	130;108	1	94	0	31.972	By MS/MS	By MS/MS	By MS/MS	By MS/MS	By MS/MS	By MS/MS	By MS/MS	By MS/MS	By MS/MS	By MS/MS	By MS/MS	By MS/MS
H3BND8	H3BND8_HUMAN	Ubiquitin carboxyl-terminal hydrolase 7 (Fragment)	OS=Homo sapiens	USP7	1	1	14914000	12595000	14581000	15008000	15804000	14306000	16698000	18400000	15708000	22476000	21546000	17550000	4	9	8	9	8	10	9	10	11	9	9	8	9	105.55	909;1102;509;68	1	109	0	26.59	By MS/MS	By MS/MS	By MS/MS	By MS/MS	By MS/MS	By MS/MS	By MS/MS	By MS/MS	By MS/MS	By MS/MS	By MS/MS	By MS/MS
Q8IY81	SPB1_HUMAN	pre-rRNA processing protein FTSJ3	OS=Homo sapiens	FTSJ3	1	2	14900000	18975000	18328000	17340000	14099000	17229000	20589000	19432000	20057000	15680000	16158000	16890000	3	14	16	14	14	14	13	15	12	14	14	11	15	96.557	847;151;115	1	177	0	61.852	By MS/MS	By MS/MS	By MS/MS	By MS/MS	By MS/MS	By MS/MS	By MS/MS	By MS/MS	By MS/MS	By MS/MS	By MS/MS	By MS/MS
F8WJN3	F8WJN3_HUMAN	Cleavage and polyadenylation-specificity factor subunit 6	OS=Homo sapiens	CPSF6	1	1	14834000	10687000	13664000	17934000	14938000	12212000	12952000	12800000	12047000	6982000	7056900	11337000	3	5	5	6	6	6	5	5	5	6	5	5	6	52.269	478;551;107	1	80	0	27.116	By MS/MS	By MS/MS	By MS/MS	By MS/MS	By MS/MS	By MS/MS	By MS/MS	By MS/MS	By MS/MS	By MS/MS	By MS/MS	By MS/MS
F5H8H2	F5H8H2_HUMAN	Mevalonate kinase	OS=Homo sapiens	MVK	1	1	14808000	10237000	12809000	8761300	9990700	9518700	8827900	8779300	9613200	11830000	10641000	9218300	5	3	3	4	4	3	3	3	3	4	3	3	2	37.171	344;396;201;115;171	1	38	0	14.097	By MS/MS	By MS/MS	By MS/MS	By MS/MS	By MS/MS	By MS/MS	By MS/MS	By MS/MS	By MS/MS	By MS/MS	By MS/MS	By MS/MS
P07602	SAP_HUMAN	Prosaposin	OS=Homo sapiens	PSAP	1	2	14800000	13369000	13698000	24882000	20490000	23767000	13604000	13055000	14502000	18945000	17467000	21838000	4	6	7	6	8	7	7	7	8	8	7	8	8	58.112	524;527;240;167	1	90	0	24.888	By MS/MS	By MS/MS	By MS/MS	By MS/MS	By MS/MS	By MS/MS	By MS/MS	By MS/MS	By MS/MS	By MS/MS	By MS/MS	By MS/MS
Q01081	U2AF1_HUMAN	Splicing factor U2AF 35 kDa subunit	OS=Homo sapiens	U2AF1	1	3	14774000	14614000	12849000	18483000	14298000	14260000	15447000	15728000	14387000	7879700	8922700	13674000	7	8	9	8	8	8	8	8	8	9	7	7	7	27.872	240;240;220;66;97;39;51	1	126	0	32.978	By MS/MS	By MS/MS	By MS/MS	By MS/MS	By MS/MS	By MS/MS	By MS/MS	By MS/MS	By MS/MS	By MS/MS	By MS/MS	By MS/MS
Q9BTE3	MCMBP_HUMAN	Mini-chromosome maintenance complex-binding protein	OS=Homo sapiens	MCMBP	1	2	14769000	13371000	13299000	19741000	19642000	20794000	21774000	22455000	19731000	19419000	20778000	15004000	1	12	10	10	13	12	12	11	11	13	12	11	13	72.979	642	1	140	0	89.826	By MS/MS	By MS/MS	By MS/MS	By MS/MS	By MS/MS	By MS/MS	By MS/MS	By MS/MS	By MS/MS	By MS/MS	By MS/MS	By MS/MS
P21266	GSTM3_HUMAN	Glutathione S-transferase Mu 3	OS=Homo sapiens	GSTM3	1	3	14701000	15898000	13007000	41162000	40925000	41523000	41843000	41408000	39501000	26381000	26364000	24539000	3	10	11	12	14	13	12	12	13	13	14	13	13	26.559	225;212;202	1	161	0	50.285	By MS/MS	By MS/MS	By MS/MS	By MS/MS	By MS/MS	By MS/MS	By MS/MS	By MS/MS	By MS/MS	By MS/MS	By MS/MS	By MS/MS
F8VVM2	F8VVM2_HUMAN	Phosphate carrier protein, mitochondrial	OS=Homo sapiens	SLC25A3	1	1	14700000	16300000	14733000	16889000	13710000	14849000	12623000	11735000	11415000	15452000	15669000	14303000	5	10	10	10	8	10	10	9	10	10	10	9	9	36.161	324;362;156;153;154	1	140	0	35.64	By MS/MS	By MS/MS	By MS/MS	By MS/MS	By MS/MS	By MS/MS	By MS/MS	By MS/MS	By MS/MS	By MS/MS	By MS/MS	By MS/MS
O60488	ACSL4_HUMAN	Long-chain-fatty-acid--CoA ligase 4	OS=Homo sapiens	ACSL4	1	2	14681000	13281000	12807000	13032000	13784000	10970000	19910000	21808000	19009000	19850000	18890000	16176000	6	11	12	11	12	12	12	13	14	12	13	12	12	79.187	711;126;128;145;154;156	1	151	0	59.085	By MS/MS	By MS/MS	By MS/MS	By MS/MS	By MS/MS	By MS/MS	By MS/MS	By MS/MS	By MS/MS	By MS/MS	By MS/MS	By MS/MS
P30085	KCY_HUMAN	UMP-CMP kinase	OS=Homo sapiens	CMPK1	1	3	14667000	14457000	13538000	15074000	14321000	11668000	21827000	22593000	22989000	13940000	15379000	14482000	2	7	7	7	6	7	7	7	7	7	7	7	7	22.222	196;169	1	95	0	34.269	By MS/MS	By MS/MS	By MS/MS	By MS/MS	By MS/MS	By MS/MS	By MS/MS	By MS/MS	By MS/MS	By MS/MS	By MS/MS	By MS/MS
P15374	UCHL3_HUMAN	Ubiquitin carboxyl-terminal hydrolase isozyme L3	OS=Homo sapiens	UCHL3	1	1	14651000	17138000	16646000	16006000	16870000	18072000	13513000	12707000	12558000	15866000	14847000	15646000	3	10	10	10	10	11	10	9	8	7	10	10	10	26.182	230;194;228	1	146	0	51.817	By MS/MS	By MS/MS	By MS/MS	By MS/MS	By MS/MS	By MS/MS	By MS/MS	By MS/MS	By MS/MS	By MS/MS	By MS/MS	By MS/MS
Q9UG63	ABCF2_HUMAN	ATP-binding cassette sub-family F member 2	OS=Homo sapiens	ABCF2	1	2	14635000	13619000	11660000	15520000	14465000	15728000	16797000	18782000	15161000	13579000	13367000	11497000	3	12	12	13	13	13	13	10	11	9	11	12	13	71.289	623;240;288	1	156	0	44.99	By MS/MS	By MS/MS	By MS/MS	By MS/MS	By MS/MS	By MS/MS	By MS/MS	By MS/MS	By MS/MS	By MS/MS	By MS/MS	By MS/MS
Q9BXP5	SRRT_HUMAN	Serrate RNA effector molecule homolog	OS=Homo sapiens	SRRT	1	1	14633000	10784000	8830300	14306000	12704000	10532000	14997000	13685000	12235000	5986700	6111800	11201000	5	9	10	11	12	10	10	11	12	10	8	8	11	100.67	876;499;47;77;149	1	122	0	37.547	By MS/MS	By MS/MS	By MS/MS	By MS/MS	By MS/MS	By MS/MS	By MS/MS	By MS/MS	By MS/MS	By MS/MS	By MS/MS	By MS/MS
Q9UHV9	PFD2_HUMAN	Prefoldin subunit 2	OS=Homo sapiens	PFDN2	1	1	14609000	10788000	12879000	14888000	16715000	15495000	12117000	12916000	11905000	13235000	13270000	15617000	1	5	4	4	5	5	5	4	4	4	4	5	5	16.648	154	1	66	0	48.888	By MS/MS	By MS/MS	By MS/MS	By MS/MS	By MS/MS	By MS/MS	By MS/MS	By MS/MS	By MS/MS	By MS/MS	By MS/MS	By MS/MS
Q5T4S7	UBR4_HUMAN	E3 ubiquitin-protein ligase UBR4	OS=Homo sapiens	UBR4	1	1	14593000	12901000	14117000	11386000	12122000	12073000	11445000	11877000	11737000	12045000	12152000	11565000	4	21	22	17	21	23	21	17	17	16	18	16	18	573.83	5183;2058;890;984	1	229	0	62.619	By MS/MS	By MS/MS	By MS/MS	By MS/MS	By MS/MS	By MS/MS	By MS/MS	By MS/MS	By MS/MS	By MS/MS	By MS/MS	By MS/MS
P10644	KAP0_HUMAN	cAMP-dependent protein kinase type I-alpha regulatory subunit	OS=Homo sapiens	PRKAR1A	1	1	14548000	16383000	15317000	27827000	28436000	26164000	23512000	23653000	26861000	18849000	16522000	16798000	12	14	14	14	15	15	15	15	15	14	12	14	14	42.981	381;297;157;168;182;204;131;113;46;65;124;153	1	176	0	50.091	By MS/MS	By MS/MS	By MS/MS	By MS/MS	By MS/MS	By MS/MS	By MS/MS	By MS/MS	By MS/MS	By MS/MS	By MS/MS	By MS/MS
P16989	YBOX3_HUMAN	Y-box-binding protein 3	OS=Homo sapiens	YBX3	1	4	14541000	12749000	14269000	16498000	17240000	12913000	13130000	12999000	12443000	11383000	11749000	8634900	2	10	11	10	12	12	11	12	12	13	10	11	10	40.089	372;92	1	75	0	38.89	By MS/MS	By MS/MS	By MS/MS	By MS/MS	By MS/MS	By MS/MS	By MS/MS	By MS/MS	By MS/MS	By MS/MS	By MS/MS	By MS/MS
Q9Y5K5	UCHL5_HUMAN	Ubiquitin carboxyl-terminal hydrolase isozyme L5	OS=Homo sapiens	UCHL5	1	3	14512000	12722000	13467000	7723100	8056200	6562500	12979000	13353000	13139000	12006000	11207000	10396000	8	7	7	7	7	7	5	7	6	7	7	6	7	37.606	329;355;368;258;218;183;99;115	1	80	0	17.858	By MS/MS	By MS/MS	By MS/MS	By MS/MS	By MS/MS	By MS/MS	By MS/MS	By MS/MS	By MS/MS	By MS/MS	By MS/MS	By MS/MS
P37108	SRP14_HUMAN	Signal recognition particle 14 kDa protein	OS=Homo sapiens	SRP14	1	2	14494000	15993000	15685000	20973000	20895000	19756000	19574000	20653000	22464000	16465000	14882000	17808000	2	4	4	4	4	4	4	4	4	4	4	4	4	14.57	136;115	1	57	0	71.92	By MS/MS	By MS/MS	By MS/MS	By MS/MS	By MS/MS	By MS/MS	By MS/MS	By MS/MS	By MS/MS	By MS/MS	By MS/MS	By MS/MS
P40261	NNMT_HUMAN	Nicotinamide N-methyltransferase	OS=Homo sapiens	NNMT	1	1	14494000	15006000	14903000	31609000	33923000	29377000	30539000	25086000	43477000	12375000	11276000	15808000	1	6	5	5	6	6	7	7	7	7	5	4	7	29.574	264	1	85	0	203.8	By MS/MS	By MS/MS	By MS/MS	By MS/MS	By MS/MS	By MS/MS	By MS/MS	By MS/MS	By MS/MS	By MS/MS	By MS/MS	By MS/MS
Q08209	PP2BA_HUMAN	Serine/threonine-protein phosphatase 2B catalytic subunit alpha isoform	OS=Homo sapiens	PPP3CA	1	1	14465000	14699000	13424000	7155100	7030600	6064600	10517000	11802000	11431000	11822000	11526000	9972500	9	8	7	7	7	7	7	8	8	8	8	6	7	58.687	521;423;132;147;496;524;187;209;512	1	89	0	18.821	By MS/MS	By MS/MS	By MS/MS	By MS/MS	By MS/MS	By MS/MS	By MS/MS	By MS/MS	By MS/MS	By MS/MS	By MS/MS	By MS/MS
P10606	COX5B_HUMAN	Cytochrome c oxidase subunit 5B, mitochondrial	OS=Homo sapiens	COX5B	1	2	14314000	12045000	13043000	9049500	9816100	9998200	13056000	12174000	13413000	10010000	8384500	11838000	1	4	4	4	4	3	3	6	4	4	5	5	4	13.696	129	1	60	0	10.704	By MS/MS	By MS/MS	By MS/MS	By MS/MS	By MS/MS	By MS/MS	By MS/MS	By MS/MS	By MS/MS	By MS/MS	By MS/MS	By MS/MS
O00764	PDXK_HUMAN	Pyridoxal kinase	OS=Homo sapiens	PDXK	1	1	14297000	17123000	14704000	11125000	13310000	13468000	8942700	9498600	10226000	15104000	14560000	16670000	3	8	7	6	5	6	6	5	5	6	6	5	6	35.102	312;272;87	1	72	0	36.899	By MS/MS	By MS/MS	By MS/MS	By MS/MS	By MS/MS	By MS/MS	By MS/MS	By MS/MS	By MS/MS	By MS/MS	By MS/MS	By MS/MS
Q8WXX5	DNJC9_HUMAN	DnaJ homolog subfamily C member 9	OS=Homo sapiens	DNAJC9	1	1	14267000	13740000	14975000	22697000	27569000	26163000	19881000	21315000	19274000	27534000	29525000	24338000	1	6	8	6	8	8	9	7	6	6	8	7	9	29.909	260	1	109	0	24.19	By MS/MS	By MS/MS	By MS/MS	By MS/MS	By MS/MS	By MS/MS	By MS/MS	By MS/MS	By MS/MS	By MS/MS	By MS/MS	By MS/MS
O76094	SRP72_HUMAN	Signal recognition particle subunit SRP72	OS=Homo sapiens	SRP72	1	3	14263000	15763000	16745000	14160000	14431000	14811000	13691000	14416000	17573000	13546000	13056000	15859000	3	9	8	8	9	10	10	10	10	11	8	8	9	74.605	671;220;357	1	112	0	62.024	By MS/MS	By MS/MS	By MS/MS	By MS/MS	By MS/MS	By MS/MS	By MS/MS	By MS/MS	By MS/MS	By MS/MS	By MS/MS	By MS/MS
P52701	MSH6_HUMAN	DNA mismatch repair protein Msh6	OS=Homo sapiens	MSH6	1	2	14241000	15306000	17074000	17008000	17545000	15945000	15540000	15608000	15662000	15285000	14000000	14081000	7	16	18	16	14	16	16	13	15	13	14	14	15	152.78	1360;1067;327;101;116;151;160	1	191	0	67.957	By MS/MS	By MS/MS	By MS/MS	By MS/MS	By MS/MS	By MS/MS	By MS/MS	By MS/MS	By MS/MS	By MS/MS	By MS/MS	By MS/MS
Q9BR76	COR1B_HUMAN	Coronin-1B	OS=Homo sapiens	CORO1B	1	1	14236000	14728000	14610000	19481000	18884000	20047000	14844000	13390000	15246000	17666000	17511000	16889000	3	9	9	8	9	8	9	9	9	9	9	8	9	54.234	489;260;139	1	123	0	41.325	By MS/MS	By MS/MS	By MS/MS	By MS/MS	By MS/MS	By MS/MS	By MS/MS	By MS/MS	By MS/MS	By MS/MS	By MS/MS	By MS/MS
P38606	VATA_HUMAN	V-type proton ATPase catalytic subunit A	OS=Homo sapiens	ATP6V1A	1	2	14233000	14069000	15868000	11570000	13387000	12457000	14782000	14380000	13102000	21111000	20581000	18376000	3	11	11	12	11	10	11	12	10	10	10	11	11	68.303	617;221;185	1	136	0	40.281	By MS/MS	By MS/MS	By MS/MS	By MS/MS	By MS/MS	By MS/MS	By MS/MS	By MS/MS	By MS/MS	By MS/MS	By MS/MS	By MS/MS
O43809	CPSF5_HUMAN	Cleavage and polyadenylation specificity factor subunit 5	OS=Homo sapiens	NUDT21	1	1	14231000	14043000	15327000	18126000	19523000	15745000	14096000	12990000	12105000	13471000	12866000	12910000	3	9	9	8	9	7	8	8	9	6	8	9	8	26.227	227;150;71	1	99	0	33.81	By MS/MS	By MS/MS	By MS/MS	By MS/MS	By MS/MS	By MS/MS	By MS/MS	By MS/MS	By MS/MS	By MS/MS	By MS/MS	By MS/MS
P21281	VATB2_HUMAN	V-type proton ATPase subunit B, brain isoform	OS=Homo sapiens	ATP6V1B2	1	3	14216000	12497000	14581000	13413000	13555000	11565000	12989000	13145000	10926000	14019000	14019000	14244000	8	11	10	10	9	10	10	9	11	8	11	10	10	56.5	511;199;66;496;513;56;248;249	1	119	0	27.38	By MS/MS	By MS/MS	By MS/MS	By MS/MS	By MS/MS	By MS/MS	By MS/MS	By MS/MS	By MS/MS	By MS/MS	By MS/MS	By MS/MS
P56545	CTBP2_HUMAN	C-terminal-binding protein 2	OS=Homo sapiens	CTBP2	1	1	14137000	12653000	14407000	16090000	14651000	14766000	14898000	14561000	13724000	19662000	15613000	20953000	3	8	9	8	10	7	9	10	9	7	8	9	8	48.944	445;513;117	1	113	0	21.066	By MS/MS	By MS/MS	By MS/MS	By MS/MS	By MS/MS	By MS/MS	By MS/MS	By MS/MS	By MS/MS	By MS/MS	By MS/MS	By MS/MS
Q9BQA1	MEP50_HUMAN	Methylosome protein 50	OS=Homo sapiens	WDR77	1	1	14094000	16199000	17064000	11179000	12903000	11688000	14786000	17162000	13256000	19264000	19610000	14780000	2	6	5	6	5	5	6	5	5	4	6	6	5	36.724	342;291	1	75	0	10.686	By MS/MS	By MS/MS	By MS/MS	By MS/MS	By MS/MS	By MS/MS	By MS/MS	By MS/MS	By MS/MS	By MS/MS	By MS/MS	By MS/MS
P08240	SRPRA_HUMAN	Signal recognition particle receptor subunit alpha	OS=Homo sapiens	SRPRA	1	2	14077000	12864000	13533000	14851000	14644000	15281000	19479000	20601000	20078000	12534000	11627000	14353000	1	11	10	8	14	13	13	13	15	13	12	8	12	69.81	638	1	165	0	35.253	By MS/MS	By MS/MS	By MS/MS	By MS/MS	By MS/MS	By MS/MS	By MS/MS	By MS/MS	By MS/MS	By MS/MS	By MS/MS	By MS/MS
O60832	DKC1_HUMAN	H/ACA ribonucleoprotein complex subunit 4	OS=Homo sapiens	DKC1	1	3	14045000	15692000	15689000	10417000	10717000	14021000	12325000	11453000	15186000	15684000	13693000	16155000	6	8	8	9	8	8	10	10	10	10	10	10	8	57.673	514;259;229;169;76;207	1	121	0	37.959	By MS/MS	By MS/MS	By MS/MS	By MS/MS	By MS/MS	By MS/MS	By MS/MS	By MS/MS	By MS/MS	By MS/MS	By MS/MS	By MS/MS
P13726	TF_HUMAN	Tissue factor	OS=Homo sapiens	F3	1	1	14045000	8655800	11608000	6053000	7637900	5494300	7358100	5468800	3326200	15887000	17113000	10216000	1	5	5	4	4	4	4	4	4	3	4	4	4	33.067	295	1	49	0	34.222	By MS/MS	By MS/MS	By MS/MS	By MS/MS	By MS/MS	By MS/MS	By MS/MS	By MS/MS	By matching	By MS/MS	By MS/MS	By MS/MS
I3L0N3	I3L0N3_HUMAN	Vesicle-fusing ATPase	OS=Homo sapiens	NSF	1	1	14037000	14178000	15046000	34845000	36882000	38512000	32565000	32118000	31786000	24407000	22505000	27011000	7	13	14	15	20	19	18	19	20	20	17	18	18	82.091	739;744;161;44;81;136;180	1	226	0	66.914	By MS/MS	By MS/MS	By MS/MS	By MS/MS	By MS/MS	By MS/MS	By MS/MS	By MS/MS	By MS/MS	By MS/MS	By MS/MS	By MS/MS
P21399	ACOC_HUMAN	Cytoplasmic aconitate hydratase	OS=Homo sapiens	ACO1	1	3	14013000	16786000	16009000	18646000	16667000	17286000	13369000	13519000	17935000	15333000	16160000	16489000	1	13	12	12	13	14	15	10	11	9	11	12	15	98.398	889	1	175	0	53.363	By MS/MS	By MS/MS	By MS/MS	By MS/MS	By MS/MS	By MS/MS	By MS/MS	By MS/MS	By MS/MS	By MS/MS	By MS/MS	By MS/MS
A0A0A6YYA0	A0A0A6YYA0_HUMAN	Protein TMED7-TICAM2	OS=Homo sapiens	TMED7-TICAM2	3	1	13947000	11767000	11935000	11766000	12174000	12635000	8760900	9477000	11521000	11138000	10885000	11176000	3	4	4	5	5	5	5	4	4	5	4	5	4	21.233	188;224;82	1	65	0	13.339	By MS/MS	By MS/MS	By MS/MS	By MS/MS	By MS/MS	By MS/MS	By MS/MS	By MS/MS	By MS/MS	By MS/MS	By MS/MS	By MS/MS
Q13509	TBB3_HUMAN	Tubulin beta-3 chain	OS=Homo sapiens	TUBB3	1	2	13912000	14625000	14657000	12322000	11675000	12836000	42322000	48170000	41614000	30617000	28326000	29931000	9	21	20	20	20	20	19	21	21	21	21	21	21	50.432	450;797;189;97;118;148;164;55;87	1	95	0	53.926	By MS/MS	By MS/MS	By MS/MS	By MS/MS	By MS/MS	By MS/MS	By MS/MS	By MS/MS	By MS/MS	By MS/MS	By MS/MS	By MS/MS
E9PB90	E9PB90_HUMAN	Hexokinase-2	OS=Homo sapiens	HK2	1	1	13808000	11794000	8673000	10452000	11073000	8784100	20583000	17874000	14710000	8768000	8004700	9903200	3	18	11	12	15	16	13	18	18	16	11	16	13	98.972	889;917;923	1	153	0	40.827	By MS/MS	By MS/MS	By matching	By MS/MS	By MS/MS	By MS/MS	By MS/MS	By MS/MS	By MS/MS	By MS/MS	By MS/MS	By MS/MS
P28482	MK01_HUMAN	Mitogen-activated protein kinase 1	OS=Homo sapiens	MAPK1	1	3	13805000	12685000	18166000	24264000	17809000	22811000	19383000	21540000	21060000	25342000	24152000	20698000	3	11	10	9	11	11	10	10	10	9	9	9	9	41.389	360;265;87	1	150	0	25.895	By MS/MS	By MS/MS	By MS/MS	By MS/MS	By MS/MS	By MS/MS	By MS/MS	By MS/MS	By MS/MS	By MS/MS	By MS/MS	By MS/MS
Q8WVM8	SCFD1_HUMAN	Sec1 family domain-containing protein 1	OS=Homo sapiens	SCFD1	1	4	13790000	13292000	16469000	19180000	20066000	16948000	14676000	15363000	14867000	22319000	24031000	21081000	9	11	11	10	12	10	13	11	11	11	11	11	11	72.379	642;163;75;121;198;48;92;102;144	1	145	0	70.712	By MS/MS	By MS/MS	By MS/MS	By MS/MS	By MS/MS	By MS/MS	By MS/MS	By MS/MS	By MS/MS	By MS/MS	By MS/MS	By MS/MS
O60264	SMCA5_HUMAN	SWI/SNF-related matrix-associated actin-dependent regulator of chromatin subfamily A member 5	OS=Homo sapiens	SMARCA5	1	1	13765000	11985000	13527000	13911000	13177000	14301000	14383000	13227000	12362000	13853000	12692000	13677000	4	18	14	13	16	16	15	14	14	14	17	14	18	121.9	1052;1054;1058;1070	1	189	0	78.58	By MS/MS	By MS/MS	By MS/MS	By MS/MS	By MS/MS	By MS/MS	By MS/MS	By MS/MS	By MS/MS	By MS/MS	By MS/MS	By MS/MS
P67870	CSK2B_HUMAN	Casein kinase II subunit beta	OS=Homo sapiens	CSNK2B	1	1	13724000	13856000	12774000	16838000	16314000	15242000	15147000	14573000	12664000	14711000	16950000	13956000	7	6	6	6	5	5	5	6	6	5	6	6	6	24.942	215;234;228;304;304;161;161	1	74	0	29.427	By MS/MS	By MS/MS	By MS/MS	By MS/MS	By MS/MS	By MS/MS	By MS/MS	By MS/MS	By MS/MS	By MS/MS	By MS/MS	By MS/MS
O60884	DNJA2_HUMAN	DnaJ homolog subfamily A member 2	OS=Homo sapiens	DNAJA2	1	1	13680000	12795000	12250000	17549000	17787000	16031000	19392000	17195000	15584000	12613000	12723000	13857000	3	8	8	6	7	9	7	6	7	6	8	8	7	45.745	412;134;47	1	105	0	28.956	By MS/MS	By MS/MS	By MS/MS	By MS/MS	By MS/MS	By MS/MS	By MS/MS	By MS/MS	By MS/MS	By MS/MS	By MS/MS	By MS/MS
Q96BM9	ARL8A_HUMAN	ADP-ribosylation factor-like protein 8A	OS=Homo sapiens	ARL8A	1	1	13547000	12600000	11157000	9865000	9337200	8962300	10234000	11080000	8676100	15551000	13112000	14046000	3	4	3	3	4	4	3	4	3	3	3	3	3	21.416	186;186;147	1	63	0	20.417	By MS/MS	By MS/MS	By MS/MS	By MS/MS	By MS/MS	By MS/MS	By MS/MS	By MS/MS	By MS/MS	By MS/MS	By MS/MS	By MS/MS
Q9NYL9	TMOD3_HUMAN	Tropomodulin-3	OS=Homo sapiens	TMOD3	1	1	13508000	14560000	12378000	11493000	11051000	13239000	10002000	9229700	10605000	7792800	10641000	10475000	4	8	8	7	8	8	8	7	6	7	8	8	8	39.594	352;213;187;33	1	109	0	41.04	By MS/MS	By MS/MS	By MS/MS	By MS/MS	By MS/MS	By MS/MS	By MS/MS	By MS/MS	By MS/MS	By MS/MS	By MS/MS	By MS/MS
Q8TEQ6	GEMI5_HUMAN	Gem-associated protein 5	OS=Homo sapiens	GEMIN5	1	3	13417000	12627000	13256000	10289000	12081000	10605000	12871000	12938000	11254000	12516000	12800000	11141000	1	13	13	11	12	13	11	11	10	9	13	12	11	168.59	1508	1	139	0	77.492	By MS/MS	By MS/MS	By MS/MS	By MS/MS	By MS/MS	By MS/MS	By MS/MS	By MS/MS	By MS/MS	By MS/MS	By MS/MS	By MS/MS
P11717	MPRI_HUMAN	Cation-independent mannose-6-phosphate receptor	OS=Homo sapiens	IGF2R	1	3	13415000	11322000	11516000	14432000	13909000	12906000	9770200	10546000	12251000	12561000	10977000	9617900	2	19	18	17	17	18	18	13	10	13	14	13	16	274.37	2491;185	1	187	0	41.17	By MS/MS	By MS/MS	By MS/MS	By MS/MS	By MS/MS	By MS/MS	By MS/MS	By MS/MS	By MS/MS	By MS/MS	By MS/MS	By MS/MS
O94826	TOM70_HUMAN	Mitochondrial import receptor subunit TOM70	OS=Homo sapiens	TOMM70	1	1	13409000	11697000	10610000	11177000	10387000	11350000	10929000	10898000	10614000	12919000	14842000	12341000	1	12	11	10	9	11	10	10	10	10	11	11	11	67.454	608	1	138	0	57.601	By MS/MS	By MS/MS	By MS/MS	By MS/MS	By MS/MS	By MS/MS	By MS/MS	By MS/MS	By MS/MS	By MS/MS	By MS/MS	By MS/MS
Q13630	FCL_HUMAN	GDP-L-fucose synthase	OS=Homo sapiens	TSTA3	1	1	13400000	11166000	13067000	8280000	10868000	8321100	8499700	7958200	8980900	10626000	9124300	9038200	6	6	5	4	5	4	4	3	5	5	5	5	4	35.892	321;268;119;198;221;115	1	55	0	16.176	By MS/MS	By MS/MS	By MS/MS	By MS/MS	By MS/MS	By MS/MS	By MS/MS	By matching	By MS/MS	By MS/MS	By MS/MS	By MS/MS
Q9UGI8	TES_HUMAN	Testin	OS=Homo sapiens	TES	1	1	13357000	11967000	12909000	9609800	7072600	7499200	9616300	9552300	8153000	10788000	9792300	9220100	3	10	11	10	12	9	9	8	10	9	10	9	9	47.996	421;79;192	1	118	0	28.922	By MS/MS	By MS/MS	By MS/MS	By MS/MS	By MS/MS	By MS/MS	By MS/MS	By MS/MS	By MS/MS	By MS/MS	By MS/MS	By MS/MS
Q9H9B4	SFXN1_HUMAN	Sideroflexin-1	OS=Homo sapiens	SFXN1	1	4	13347000	13041000	13411000	13151000	15290000	15754000	10856000	11156000	11779000	12566000	11300000	14145000	5	6	5	6	5	4	6	5	4	5	6	5	5	35.619	322;144;177;194;56	1	62	0	60.049	By MS/MS	By MS/MS	By MS/MS	By MS/MS	By MS/MS	By MS/MS	By MS/MS	By MS/MS	By MS/MS	By MS/MS	By MS/MS	By MS/MS
A0A087WZH7	A0A087WZH7_HUMAN	Myristoylated alanine-rich C-kinase substrate	OS=Homo sapiens	MARCKS	1	1	13342000	9877600	9450500	51635000	47164000	45004000	11474000	12249000	14736000	12290000	9647500	10134000	2	7	7	6	6	7	7	6	7	7	7	7	7	31.595	330;332	1	107	0	66.105	By MS/MS	By MS/MS	By MS/MS	By MS/MS	By MS/MS	By MS/MS	By MS/MS	By MS/MS	By MS/MS	By MS/MS	By MS/MS	By MS/MS
Q13442	HAP28_HUMAN	28 kDa heat- and acid-stable phosphoprotein	OS=Homo sapiens	PDAP1	1	1	13329000	12218000	10955000	14796000	12463000	14539000	15619000	14587000	16223000	11525000	10387000	13411000	2	5	6	5	6	6	6	5	5	5	6	6	6	20.63	181;39	1	111	0	44.391	By MS/MS	By MS/MS	By MS/MS	By MS/MS	By MS/MS	By MS/MS	By MS/MS	By MS/MS	By MS/MS	By MS/MS	By MS/MS	By MS/MS
Q14573	ITPR3_HUMAN	Inositol 1,4,5-trisphosphate receptor type 3	OS=Homo sapiens	ITPR3	1	2	13318000	10571000	12013000	5957300	8328100	6701800	7133800	8647500	7267600	9722900	9634600	7658800	1	14	13	13	8	9	9	9	9	7	10	13	9	304.1	2671	1	124	0	36.458	By MS/MS	By MS/MS	By MS/MS	By MS/MS	By MS/MS	By MS/MS	By MS/MS	By MS/MS	By MS/MS	By MS/MS	By MS/MS	By MS/MS
A0AVT1	UBA6_HUMAN	Ubiquitin-like modifier-activating enzyme 6	OS=Homo sapiens	UBA6	1	1	13295000	12571000	11505000	12425000	12644000	10961000	10292000	10075000	12849000	14869000	12404000	12969000	2	13	12	12	13	13	11	11	11	13	14	12	14	117.97	1052;271	1	150	0	33.643	By MS/MS	By MS/MS	By MS/MS	By MS/MS	By MS/MS	By MS/MS	By MS/MS	By MS/MS	By MS/MS	By MS/MS	By MS/MS	By MS/MS
Q9Y4W6	AFG32_HUMAN	AFG3-like protein 2	OS=Homo sapiens	AFG3L2	1	2	13283000	12671000	13447000	12175000	12169000	11578000	11331000	11585000	11413000	14602000	13717000	13938000	6	12	10	8	11	11	10	10	10	11	10	10	10	88.583	797;1114;1195;1730;3924;3957	1	124	0	31.55	By MS/MS	By MS/MS	By MS/MS	By MS/MS	By MS/MS	By MS/MS	By MS/MS	By MS/MS	By MS/MS	By MS/MS	By MS/MS	By MS/MS
R4GMR5	R4GMR5_HUMAN	26S proteasome non-ATPase regulatory subunit 8	OS=Homo sapiens	PSMD8	1	1	13250000	10882000	14338000	9631300	8981200	9333900	11512000	12752000	12721000	13712000	15637000	12548000	6	7	7	7	6	7	6	7	7	5	7	6	5	32.551	287;350;251;172;67;129	1	87	0	37.948	By MS/MS	By MS/MS	By MS/MS	By MS/MS	By MS/MS	By MS/MS	By MS/MS	By MS/MS	By MS/MS	By MS/MS	By MS/MS	By MS/MS
Q13564	ULA1_HUMAN	NEDD8-activating enzyme E1 regulatory subunit	OS=Homo sapiens	NAE1	1	1	13234000	11863000	12220000	11838000	12648000	10980000	11648000	11344000	11620000	12606000	12231000	10190000	7	8	10	9	10	9	8	8	9	7	9	10	10	60.246	534;124;109;112;162;85;129	1	107	0	32.995	By MS/MS	By MS/MS	By MS/MS	By MS/MS	By MS/MS	By MS/MS	By MS/MS	By MS/MS	By MS/MS	By MS/MS	By MS/MS	By MS/MS
A0A087WVM4	A0A087WVM4_HUMAN	Monofunctional C1-tetrahydrofolate synthase, mitochondrial	OS=Homo sapiens	MTHFD1L	1	1	13234000	11616000	13124000	22054000	20952000	21291000	8928700	10700000	9263400	16459000	16702000	15622000	9	15	12	12	19	17	17	12	12	7	15	14	16	99.31	913;978;979;332;108;114;92;57;96	1	168	0	45.218	By MS/MS	By MS/MS	By MS/MS	By MS/MS	By MS/MS	By MS/MS	By MS/MS	By MS/MS	By MS/MS	By MS/MS	By MS/MS	By MS/MS
Q5JXI8	Q5JXI8_HUMAN	Four and a half LIM domains protein 1 (Fragment)	OS=Homo sapiens	FHL1	1	1	13148000	12249000	11165000	14170000	14094000	12511000	7924000	6846700	8383900	11020000	9120200	9319500	15	7	7	7	7	7	7	5	7	6	6	7	7	29.16	257;323;204;205;207;147;152;155;175;210;138;141;130;66;78	1	80	0	34.537	By MS/MS	By MS/MS	By MS/MS	By MS/MS	By MS/MS	By MS/MS	By MS/MS	By MS/MS	By MS/MS	By MS/MS	By MS/MS	By MS/MS
A0A087WWU8	A0A087WWU8_HUMAN	Tropomyosin alpha-3 chain	OS=Homo sapiens	TPM3	1	1	13144000	20726000	33621000	15671000	15151000	19630000	26856000	21604000	23869000	22148000	31478000	26435000	3	21	23	23	21	20	22	23	24	24	23	23	24	26.42	227;95;49	1	47	0	47.561	By MS/MS	By MS/MS	By MS/MS	By MS/MS	By MS/MS	By MS/MS	By MS/MS	By MS/MS	By MS/MS	By MS/MS	By MS/MS	By MS/MS
Q3LIE7	Q3LIE7_HUMAN	Delta(24)-sterol reductase	OS=Homo sapiens	Nbla03646	1	1	13134000	13939000	11409000	12351000	14914000	14485000	17566000	15052000	16692000	8850200	10695000	12516000	3	6	5	6	5	5	4	6	6	6	6	6	6	49.436	427;516;154	1	68	0	16.775	By MS/MS	By MS/MS	By MS/MS	By MS/MS	By MS/MS	By MS/MS	By MS/MS	By MS/MS	By MS/MS	By MS/MS	By MS/MS	By MS/MS
O43670	ZN207_HUMAN	BUB3-interacting and GLEBS motif-containing protein ZNF207	OS=Homo sapiens	ZNF207	1	1	13128000	10510000	8819500	10524000	11071000	10325000	10795000	11580000	10581000	6704700	7490300	8666500	9	4	5	5	5	4	4	5	5	4	5	5	5	50.75	478;493;497;341;46;74;93;96;198	1	56	0	18.759	By MS/MS	By MS/MS	By MS/MS	By MS/MS	By MS/MS	By MS/MS	By MS/MS	By MS/MS	By MS/MS	By MS/MS	By MS/MS	By MS/MS
P17858	PFKAL_HUMAN	ATP-dependent 6-phosphofructokinase, liver type	OS=Homo sapiens	PFKL	1	6	13124000	15128000	13447000	11865000	10839000	10750000	12340000	12374000	15557000	14735000	14645000	13703000	1	5	6	7	7	8	7	6	8	7	5	6	5	85.018	780	1	71	0	58.172	By MS/MS	By MS/MS	By MS/MS	By MS/MS	By MS/MS	By MS/MS	By MS/MS	By MS/MS	By MS/MS	By MS/MS	By MS/MS	By MS/MS
P23588	IF4B_HUMAN	Eukaryotic translation initiation factor 4B	OS=Homo sapiens	EIF4B	1	2	13111000	13945000	14286000	14251000	13309000	13979000	12277000	13444000	11119000	3660000	4190600	6379900	8	6	4	7	6	6	6	6	6	7	4	3	5	69.15	611;616;170;227;275;360;175;185	1	79	0	13.972	By MS/MS	By MS/MS	By MS/MS	By MS/MS	By MS/MS	By MS/MS	By MS/MS	By MS/MS	By MS/MS	By MS/MS	By MS/MS	By MS/MS
Q6XQN6	PNCB_HUMAN	Nicotinate phosphoribosyltransferase	OS=Homo sapiens	NAPRT	1	2	13076000	12722000	11867000	7128300	7664800	7468600	5015100	3550300	5683900	8300100	9136200	7919900	6	11	14	13	7	9	9	6	4	7	9	11	7	57.578	538;584;490;232;163;128	1	107	0	49.703	By MS/MS	By MS/MS	By MS/MS	By MS/MS	By MS/MS	By MS/MS	By matching	By MS/MS	By MS/MS	By MS/MS	By MS/MS	By MS/MS
I3L1P8	I3L1P8_HUMAN	Mitochondrial 2-oxoglutarate/malate carrier protein (Fragment)	OS=Homo sapiens	SLC25A11	1	1	13072000	12925000	12816000	11625000	13112000	11754000	10271000	12689000	12756000	15995000	12635000	12129000	2	7	7	7	7	8	7	5	7	7	7	7	7	32.182	296;314	1	85	0	57.267	By MS/MS	By MS/MS	By MS/MS	By MS/MS	By MS/MS	By MS/MS	By MS/MS	By MS/MS	By MS/MS	By MS/MS	By MS/MS	By MS/MS
Q9Y281	COF2_HUMAN	Cofilin-2	OS=Homo sapiens	CFL2	1	1	13068000	10048000	11758000	17382000	19321000	19142000	21942000	19976000	24660000	20549000	18579000	19422000	3	8	8	8	8	8	8	8	8	8	8	8	8	18.736	166;58;21	1	83	0	33.55	By MS/MS	By MS/MS	By MS/MS	By MS/MS	By MS/MS	By MS/MS	By MS/MS	By MS/MS	By MS/MS	By MS/MS	By MS/MS	By MS/MS
Q99615	DNJC7_HUMAN	DnaJ homolog subfamily C member 7	OS=Homo sapiens	DNAJC7	1	2	13049000	14999000	13557000	10577000	11053000	10200000	14569000	13656000	12420000	12073000	13606000	12027000	13	12	14	14	10	9	14	12	11	13	12	15	12	56.44	494;258;253;262;137;102;104;113;128;74;76;89;39	1	148	0	42.203	By MS/MS	By MS/MS	By MS/MS	By MS/MS	By MS/MS	By MS/MS	By MS/MS	By MS/MS	By MS/MS	By MS/MS	By MS/MS	By MS/MS
Q9H3N1	TMX1_HUMAN	Thioredoxin-related transmembrane protein 1	OS=Homo sapiens	TMX1	1	1	13018000	12506000	12699000	14958000	14537000	17358000	17996000	15963000	17620000	16378000	15862000	15032000	2	7	7	7	6	6	7	7	7	6	7	7	8	31.791	280;105	1	94	0	31.515	By MS/MS	By MS/MS	By MS/MS	By MS/MS	By MS/MS	By MS/MS	By MS/MS	By MS/MS	By MS/MS	By MS/MS	By MS/MS	By MS/MS
B4DR80	B4DR80_HUMAN	Serine/threonine-protein kinase 24	OS=Homo sapiens	STK24	1	1	12985000	10202000	13059000	8335200	7889100	7357000	5938400	5690200	5868900	9918500	10116000	9419700	12	10	10	9	9	9	9	8	6	5	9	10	10	45.835	412;443;369;209;142;148;161;163;177;247;426;79	1	104	0	82.579	By MS/MS	By MS/MS	By MS/MS	By MS/MS	By MS/MS	By MS/MS	By MS/MS	By MS/MS	By MS/MS	By MS/MS	By MS/MS	By MS/MS
A0A087WUA5	A0A087WUA5_HUMAN	EH domain-containing protein 4	OS=Homo sapiens	EHD4	1	1	12982000	12396000	10875000	16274000	15375000	18784000	12005000	11643000	12311000	13201000	13588000	13921000	2	13	11	10	12	12	13	9	9	9	8	12	9	61.113	540;541	1	115	0	54.282	By MS/MS	By MS/MS	By MS/MS	By MS/MS	By MS/MS	By MS/MS	By MS/MS	By MS/MS	By MS/MS	By MS/MS	By MS/MS	By MS/MS
Q9H3K6	BOLA2_HUMAN	BolA-like protein 2	OS=Homo sapiens	BOLA2	1	1	12981000	12615000	13301000	26616000	22916000	24913000	20009000	21915000	17871000	18962000	19845000	16553000	6	5	4	5	5	5	3	4	5	4	5	4	5	10.116	86;152;88;89;124;249	1	76	0	16.984	By MS/MS	By MS/MS	By MS/MS	By MS/MS	By MS/MS	By MS/MS	By MS/MS	By MS/MS	By MS/MS	By MS/MS	By MS/MS	By MS/MS
P25685	DNJB1_HUMAN	DnaJ homolog subfamily B member 1	OS=Homo sapiens	DNAJB1	1	4	12905000	12729000	11359000	12751000	13149000	11385000	13430000	13354000	13096000	15419000	14840000	14804000	6	7	6	6	6	6	6	7	7	6	7	7	7	38.044	340;183;116;162;91;107	1	79	0	20.541	By MS/MS	By MS/MS	By MS/MS	By MS/MS	By MS/MS	By MS/MS	By MS/MS	By MS/MS	By MS/MS	By MS/MS	By MS/MS	By MS/MS
P50213	IDH3A_HUMAN	Isocitrate dehydrogenase [NAD] subunit alpha, mitochondrial	OS=Homo sapiens	IDH3A	1	1	12879000	13678000	11111000	21631000	26293000	20530000	17891000	17194000	15366000	16114000	15697000	15953000	8	8	7	8	7	6	8	8	6	8	7	7	8	39.591	366;331;134;175;109;46;48;87	1	88	0	21.599	By MS/MS	By MS/MS	By MS/MS	By MS/MS	By MS/MS	By MS/MS	By MS/MS	By MS/MS	By MS/MS	By MS/MS	By MS/MS	By MS/MS
O75947	ATP5H_HUMAN	ATP synthase subunit d, mitochondrial	OS=Homo sapiens	ATP5H	1	3	12773000	13194000	14126000	8981500	8349700	7464900	8852300	7980800	7797600	11536000	12399000	9521400	2	6	5	7	5	6	4	5	5	7	6	5	6	18.491	161;81	1	79	0	13.583	By MS/MS	By MS/MS	By MS/MS	By MS/MS	By MS/MS	By MS/MS	By MS/MS	By MS/MS	By MS/MS	By MS/MS	By MS/MS	By MS/MS
P26358	DNMT1_HUMAN	DNA (cytosine-5)-methyltransferase 1	OS=Homo sapiens	DNMT1	1	2	12773000	12469000	11918000	16509000	14853000	14214000	16988000	16580000	15147000	10641000	11597000	12294000	6	13	13	13	13	14	14	14	14	14	11	12	13	183.16	1616;89;255;40;119;389	1	158	0	69.412	By MS/MS	By MS/MS	By MS/MS	By MS/MS	By MS/MS	By MS/MS	By MS/MS	By MS/MS	By MS/MS	By MS/MS	By MS/MS	By MS/MS
Q15738	NSDHL_HUMAN	Sterol-4-alpha-carboxylate 3-dehydrogenase, decarboxylating	OS=Homo sapiens	NSDHL	1	2	12763000	14027000	16149000	10500000	9641600	12125000	14164000	15076000	15376000	19457000	19993000	16934000	2	7	6	7	6	8	7	7	7	6	6	6	8	41.9	373;254	1	94	0	27.26	By MS/MS	By MS/MS	By MS/MS	By MS/MS	By MS/MS	By MS/MS	By MS/MS	By MS/MS	By MS/MS	By MS/MS	By MS/MS	By MS/MS
F8W031	F8W031_HUMAN	Uncharacterized protein (Fragment)	OS=Homo sapiens		1	1	12763000	13217000	13321000	15075000	11797000	13512000	12942000	15060000	12512000	15266000	15302000	15187000	8	7	7	7	6	7	7	6	7	7	7	7	7	29.224	263;168;182;102;80;105;41;83	1	96	0	24.302	By MS/MS	By MS/MS	By MS/MS	By MS/MS	By MS/MS	By MS/MS	By MS/MS	By MS/MS	By MS/MS	By MS/MS	By MS/MS	By MS/MS
P49257	LMAN1_HUMAN	Protein ERGIC-53	OS=Homo sapiens	LMAN1	1	2	12747000	14316000	10920000	10373000	11263000	9939300	9376800	9785000	12227000	11902000	12431000	12439000	1	8	7	6	7	7	8	7	8	7	7	8	8	57.548	510	1	100	0	19.364	By MS/MS	By MS/MS	By MS/MS	By matching	By MS/MS	By MS/MS	By MS/MS	By MS/MS	By MS/MS	By MS/MS	By MS/MS	By MS/MS
O95817	BAG3_HUMAN	BAG family molecular chaperone regulator 3	OS=Homo sapiens	BAG3	1	3	12737000	9501400	9819500	11785000	9937800	9739200	12130000	12357000	8793400	9214200	10545000	9187200	2	8	8	6	8	8	9	7	8	6	8	9	6	61.594	575;325	1	103	0	27.331	By MS/MS	By MS/MS	By MS/MS	By MS/MS	By MS/MS	By MS/MS	By MS/MS	By MS/MS	By MS/MS	By MS/MS	By MS/MS	By MS/MS
O43252	PAPS1_HUMAN	Bifunctional 3-phosphoadenosine 5-phosphosulfate synthase 1	OS=Homo sapiens	PAPSS1	1	2	12736000	15761000	15231000	14610000	13572000	13793000	15855000	17303000	17396000	14909000	13809000	14791000	1	6	7	7	8	7	7	8	7	7	7	8	7	70.832	624	1	87	0	24.909	By MS/MS	By MS/MS	By MS/MS	By MS/MS	By MS/MS	By MS/MS	By MS/MS	By MS/MS	By MS/MS	By MS/MS	By MS/MS	By MS/MS
P00403	COX2_HUMAN	Cytochrome c oxidase subunit 2	OS=Homo sapiens	MT-CO2	1	1	12735000	11359000	12828000	9941500	8964000	8815400	11034000	10730000	10821000	9685700	10663000	10055000	1	4	4	4	4	4	3	3	4	3	4	4	4	25.565	227	1	45	0	9.712	By MS/MS	By MS/MS	By MS/MS	By MS/MS	By MS/MS	By MS/MS	By MS/MS	By MS/MS	By MS/MS	By MS/MS	By MS/MS	By MS/MS
O95864	FADS2_HUMAN	Fatty acid desaturase 2	OS=Homo sapiens	FADS2	1	1	12728000	14780000	15413000	10356000	9853200	10098000	11709000	11743000	12791000	11506000	10644000	10823000	1	6	6	6	5	5	6	5	5	5	6	5	5	52.259	444	1	87	0	15.803	By MS/MS	By MS/MS	By MS/MS	By MS/MS	By MS/MS	By MS/MS	By MS/MS	By MS/MS	By MS/MS	By MS/MS	By MS/MS	By MS/MS
P11802	CDK4_HUMAN	Cyclin-dependent kinase 4	OS=Homo sapiens	CDK4	1	2	12707000	11560000	14482000	19134000	18607000	21107000	15660000	15457000	15268000	11129000	12629000	12009000	11	11	11	11	12	12	12	11	10	12	11	10	13	33.729	303;170;201;203;115;186;208;111;74;132;40	1	136	0	28.216	By MS/MS	By MS/MS	By MS/MS	By MS/MS	By MS/MS	By MS/MS	By MS/MS	By MS/MS	By MS/MS	By MS/MS	By MS/MS	By MS/MS
Q14137	BOP1_HUMAN	Ribosome biogenesis protein BOP1	OS=Homo sapiens	BOP1	1	2	12703000	12661000	11654000	10924000	11461000	11894000	13901000	13438000	10864000	10484000	10605000	10710000	2	8	7	6	8	8	6	8	7	7	7	7	6	83.629	746;217	1	85	0	27.5	By MS/MS	By MS/MS	By MS/MS	By MS/MS	By MS/MS	By MS/MS	By MS/MS	By MS/MS	By MS/MS	By MS/MS	By MS/MS	By MS/MS
Q14694	UBP10_HUMAN	Ubiquitin carboxyl-terminal hydrolase 10	OS=Homo sapiens	USP10	1	2	12691000	12751000	12374000	14713000	16222000	15662000	16265000	14889000	15007000	16607000	16234000	15054000	7	13	15	12	14	12	12	13	13	12	13	12	14	87.133	798;141;208;110;76;150;158	1	167	0	44.983	By MS/MS	By MS/MS	By MS/MS	By MS/MS	By MS/MS	By MS/MS	By MS/MS	By MS/MS	By MS/MS	By MS/MS	By MS/MS	By MS/MS
P48637	GSHB_HUMAN	Glutathione synthetase	OS=Homo sapiens	GSS	1	1	12690000	16514000	16831000	13053000	14192000	14176000	9044600	9252000	10668000	13250000	11517000	16214000	1	6	5	6	5	5	5	6	4	5	5	5	5	52.384	474	1	62	0	25.117	By MS/MS	By MS/MS	By MS/MS	By MS/MS	By MS/MS	By MS/MS	By MS/MS	By MS/MS	By MS/MS	By MS/MS	By MS/MS	By MS/MS
Q92769	HDAC2_HUMAN	Histone deacetylase 2	OS=Homo sapiens	HDAC2	1	2	12670000	15520000	13772000	16223000	14909000	18613000	13863000	14365000	14515000	11763000	13299000	13056000	10	6	6	6	7	5	7	7	7	6	5	6	5	55.364	488;161;60;65;71;86;100;103;109;52	1	87	0	14.459	By MS/MS	By MS/MS	By MS/MS	By MS/MS	By MS/MS	By MS/MS	By MS/MS	By MS/MS	By MS/MS	By MS/MS	By MS/MS	By MS/MS
Q9H3U1	UN45A_HUMAN	Protein unc-45 homolog A	OS=Homo sapiens	UNC45A	1	1	12661000	12602000	12465000	21701000	23277000	22575000	21747000	20648000	21064000	16691000	17626000	19523000	1	20	15	16	22	19	21	18	19	20	18	19	19	103.08	944	1	227	0	81.858	By MS/MS	By MS/MS	By MS/MS	By MS/MS	By MS/MS	By MS/MS	By MS/MS	By MS/MS	By MS/MS	By MS/MS	By MS/MS	By MS/MS
Q9UQE7	SMC3_HUMAN	Structural maintenance of chromosomes protein 3	OS=Homo sapiens	SMC3	1	2	12596000	11921000	12461000	18352000	17853000	16145000	17164000	15014000	14318000	17056000	14546000	16327000	1	13	15	14	18	18	17	16	19	17	17	15	16	141.54	1217	1	197	0	145.63	By MS/MS	By MS/MS	By MS/MS	By MS/MS	By MS/MS	By MS/MS	By MS/MS	By MS/MS	By MS/MS	By MS/MS	By MS/MS	By MS/MS
Q9HAV7	GRPE1_HUMAN	GrpE protein homolog 1, mitochondrial	OS=Homo sapiens	GRPEL1	1	2	12589000	13342000	12212000	8385700	10004000	8192300	13756000	11428000	11130000	14697000	13241000	14642000	1	5	6	6	5	6	5	6	5	6	7	6	6	24.279	217	1	78	0	15.548	By MS/MS	By MS/MS	By MS/MS	By MS/MS	By MS/MS	By MS/MS	By MS/MS	By MS/MS	By MS/MS	By MS/MS	By MS/MS	By MS/MS
Q16186	ADRM1_HUMAN	Proteasomal ubiquitin receptor ADRM1	OS=Homo sapiens	ADRM1	1	2	12542000	12332000	10029000	14425000	12095000	11312000	14675000	16539000	13082000	12262000	12410000	11223000	3	6	4	5	5	5	6	5	4	5	5	5	5	42.153	407;368;141	1	72	0	29.185	By MS/MS	By MS/MS	By MS/MS	By MS/MS	By MS/MS	By MS/MS	By MS/MS	By MS/MS	By MS/MS	By MS/MS	By MS/MS	By MS/MS
P51970	NDUA8_HUMAN	NADH dehydrogenase [ubiquinone] 1 alpha subcomplex subunit 8	OS=Homo sapiens	NDUFA8	1	3	12526000	14662000	12090000	11933000	8196200	12936000	11695000	11156000	11093000	16352000	13506000	14856000	1	5	4	5	5	4	4	4	4	3	4	4	5	20.105	172	1	66	0	41.881	By MS/MS	By MS/MS	By MS/MS	By MS/MS	By MS/MS	By MS/MS	By MS/MS	By MS/MS	By MS/MS	By MS/MS	By MS/MS	By MS/MS
Q96G03	PGM2_HUMAN	Phosphoglucomutase-2	OS=Homo sapiens	PGM2	1	4	12524000	12141000	13481000	13553000	14365000	14314000	14951000	14924000	15176000	13049000	13375000	11314000	4	9	7	9	9	9	9	7	8	9	8	7	9	68.283	612;195;59;86	1	103	0	26.851	By MS/MS	By MS/MS	By MS/MS	By MS/MS	By MS/MS	By MS/MS	By MS/MS	By MS/MS	By MS/MS	By MS/MS	By MS/MS	By MS/MS
E9PHA2	E9PHA2_HUMAN	Condensin complex subunit 2	OS=Homo sapiens	NCAPH	1	1	12518000	11766000	12915000	13926000	13092000	14473000	10944000	11100000	10240000	11769000	14522000	11851000	5	10	10	11	11	7	9	10	11	9	10	11	10	81.572	730;741;608;216;182	1	120	0	19.268	By MS/MS	By MS/MS	By MS/MS	By MS/MS	By MS/MS	By MS/MS	By MS/MS	By MS/MS	By MS/MS	By MS/MS	By MS/MS	By MS/MS
Q86UE4	LYRIC_HUMAN	Protein LYRIC	OS=Homo sapiens	MTDH	1	2	12499000	12849000	11162000	11772000	10891000	11742000	10565000	15193000	12011000	4397500	3704700	11277000	5	10	12	11	11	10	10	10	10	11	3	4	12	63.836	582;526;224;188;60	1	126	0	60.852	By MS/MS	By MS/MS	By MS/MS	By MS/MS	By MS/MS	By MS/MS	By MS/MS	By MS/MS	By MS/MS	By matching	By MS/MS	By MS/MS
Q9NVP1	DDX18_HUMAN	ATP-dependent RNA helicase DDX18	OS=Homo sapiens	DDX18	1	2	12499000	15374000	16472000	14633000	12495000	14171000	10625000	11857000	12405000	14762000	12650000	13725000	2	11	11	11	9	8	9	9	8	10	10	9	11	75.406	670;214	1	146	0	29.976	By MS/MS	By MS/MS	By MS/MS	By MS/MS	By MS/MS	By MS/MS	By MS/MS	By MS/MS	By MS/MS	By MS/MS	By MS/MS	By MS/MS
P08621	RU17_HUMAN	U1 small nuclear ribonucleoprotein 70 kDa	OS=Homo sapiens	SNRNP70	1	2	12493000	11854000	12882000	13963000	10349000	13049000	16745000	14177000	15833000	9888100	9084400	10396000	3	8	10	9	10	8	6	9	8	9	10	9	9	51.556	437;94;33	1	133	0	41.266	By MS/MS	By MS/MS	By MS/MS	By MS/MS	By MS/MS	By MS/MS	By MS/MS	By MS/MS	By MS/MS	By MS/MS	By MS/MS	By MS/MS
O94906	PRP6_HUMAN	Pre-mRNA-processing factor 6	OS=Homo sapiens	PRPF6	1	1	12475000	14046000	11478000	14319000	15172000	15730000	15693000	16091000	16179000	12663000	10907000	11880000	1	17	17	17	18	18	18	17	17	18	17	12	17	106.92	941	1	203	0	81.799	By MS/MS	By MS/MS	By MS/MS	By MS/MS	By MS/MS	By MS/MS	By MS/MS	By MS/MS	By MS/MS	By MS/MS	By MS/MS	By MS/MS
O75351	VPS4B_HUMAN	Vacuolar protein sorting-associated protein 4B	OS=Homo sapiens	VPS4B	1	2	12463000	11134000	11611000	3070700	3336900	4207500	3462600	3370500	3986900	8054500	4812200	5068900	2	7	6	6	6	5	5	4	2	3	5	6	4	49.301	444;674	1	61	0	14.037	By MS/MS	By MS/MS	By MS/MS	By MS/MS	By matching	By MS/MS	By MS/MS	By MS/MS	By MS/MS	By MS/MS	By MS/MS	By MS/MS
Q9UBM7	DHCR7_HUMAN	7-dehydrocholesterol reductase	OS=Homo sapiens	DHCR7	1	1	12463000	12348000	11471000	26983000	22175000	24602000	13304000	12655000	12295000	10544000	9488600	12556000	7	4	5	5	6	6	6	5	5	6	5	5	5	54.489	475;258;164;221;91;105;107	1	63	0	18.198	By MS/MS	By MS/MS	By MS/MS	By MS/MS	By MS/MS	By MS/MS	By MS/MS	By MS/MS	By MS/MS	By MS/MS	By MS/MS	By MS/MS
O95831	AIFM1_HUMAN	Apoptosis-inducing factor 1, mitochondrial	OS=Homo sapiens	AIFM1	1	1	12452000	13079000	9997100	10140000	12453000	11505000	10754000	9796400	12492000	12905000	12942000	13563000	2	11	12	12	11	9	13	13	12	11	10	13	12	66.9	613;274	1	157	0	48.562	By MS/MS	By MS/MS	By MS/MS	By MS/MS	By MS/MS	By MS/MS	By MS/MS	By MS/MS	By MS/MS	By MS/MS	By MS/MS	By MS/MS
Q9GZL7	WDR12_HUMAN	Ribosome biogenesis protein WDR12	OS=Homo sapiens	WDR12	1	2	12421000	9638800	9826000	10797000	10687000	9046400	14472000	12731000	11455000	11581000	11344000	9656800	1	7	7	7	5	7	6	5	6	5	6	6	7	47.707	423	1	81	0	29.58	By MS/MS	By MS/MS	By MS/MS	By MS/MS	By MS/MS	By MS/MS	By MS/MS	By MS/MS	By MS/MS	By MS/MS	By MS/MS	By MS/MS
J3QW43	J3QW43_HUMAN	Mannose-P-dolichol utilization defect 1 protein	OS=Homo sapiens	MPDU1	1	1	12400000	13175000	14280000	19055000	21403000	20415000	15045000	15676000	15843000	17668000	16971000	15390000	16	5	5	5	5	5	5	5	5	5	5	5	5	20.924	192;101;109;154;194;211;247;299;299;61;116;152;52;54;61;75	1	60	0	9.1817	By MS/MS	By MS/MS	By MS/MS	By MS/MS	By MS/MS	By MS/MS	By MS/MS	By MS/MS	By MS/MS	By MS/MS	By MS/MS	By MS/MS
Q9H6R4	NOL6_HUMAN	Nucleolar protein 6	OS=Homo sapiens	NOL6	1	2	12308000	11108000	12059000	10761000	11949000	10018000	14535000	13945000	11679000	13636000	14997000	11208000	3	11	12	11	11	11	12	11	12	13	12	13	11	127.59	1146;1008;200	1	150	0	40.977	By MS/MS	By MS/MS	By MS/MS	By MS/MS	By MS/MS	By MS/MS	By MS/MS	By MS/MS	By MS/MS	By MS/MS	By MS/MS	By MS/MS
O95336	6PGL_HUMAN	6-phosphogluconolactonase	OS=Homo sapiens	PGLS	1	2	12293000	14143000	13825000	10135000	10721000	11506000	11157000	10560000	12146000	13751000	13124000	14762000	4	5	6	5	6	6	4	4	5	6	5	5	6	27.547	258;216;147;179	1	63	0	29.178	By MS/MS	By MS/MS	By MS/MS	By MS/MS	By MS/MS	By MS/MS	By MS/MS	By MS/MS	By MS/MS	By MS/MS	By MS/MS	By MS/MS
Q9BQ52	RNZ2_HUMAN	Zinc phosphodiesterase ELAC protein 2	OS=Homo sapiens	ELAC2	1	2	12267000	9121300	9400300	9252700	11184000	9689700	11216000	11813000	10315000	12997000	12280000	10740000	9	12	9	10	9	10	9	10	9	8	9	10	10	92.218	826;807;626;286;158;122;124;132;242	1	115	0	56.393	By MS/MS	By MS/MS	By MS/MS	By MS/MS	By MS/MS	By MS/MS	By MS/MS	By MS/MS	By matching	By MS/MS	By MS/MS	By MS/MS
[truncated: 2,543 more rows]
[truncated: 49 more columns]

## Sheet: Protein_Groups
Protein IDs	Majority protein IDs	Peptide counts (all)	Peptide counts (razor+unique)	Peptide counts (unique)	Fasta headers	Number of proteins	Peptides	Razor + unique peptides	Unique peptides	Peptides D492_1	Peptides D492_2	Peptides D492_3	Peptides D492M_1	Peptides D492M_2	Peptides D492M_3	Peptides D492HER2_1	Peptides D492HER2_2	Peptides D492HER2_3	Peptides D492DEE_1	Peptides D492DEE_2	Peptides D492DEE_3	Razor + unique peptides D492_1	Razor + unique peptides D492_2	Razor + unique peptides D492_3	Razor + unique peptides D492M_1	Razor + unique peptides D492M_2	Razor + unique peptides D492M_3	Razor + unique peptides D492HER2_1	Razor + unique peptides D492HER2_2	Razor + unique peptides D492HER2_3	Razor + unique peptides D492DEE_1	Razor + unique peptides D492DEE_2	Razor + unique peptides D492DEE_3	Unique peptides D492_1	Unique peptides D492_2	Unique peptides D492_3	Unique peptides D492M_1	Unique peptides D492M_2	Unique peptides D492M_3	Unique peptides D492HER2_1	Unique peptides D492HER2_2	Unique peptides D492HER2_3	Unique peptides D492DEE_1	Unique peptides D492DEE_2	Unique peptides D492DEE_3	Sequence coverage [%]	Unique + razor sequence coverage [%]	Unique sequence coverage [%]	Mol. weight [kDa]
[truncated: 3,755 more rows]
[truncated: 82 more columns]

[truncated: 1 more sheets: Peptides]
