# Supplementary material for: Glutamine-Fructose-6-Phosphate Transaminase 2 (GFPT2) Is Upregulated in Breast Epithelial–Mesenchymal Transition and Responds to Oxidative Stress
Source: Mol Cell Proteomics. 2021 Dec 17;21(2):100185. doi: 10.1016/j.mcpro.2021.100185 (PMC8803663; doi:10.1016/j.mcpro.2021.100185)
Supplement: Supplemental Data 2 [file mmc2.xlsx]

## Sheet: README
	Note
	D492.D492M	Data used for analysis in this study; Organized dataset with ratios of D492 and D492M
		M: Medium-labeled D492
		L: Light-labeled D492M
	D492HER2.D492M	Data used for analysis in this study; Organized dataset with ratios of D492HER2 and D492M
		H: Heavy-labeled D492HER2
		L: Light-labeled D492M
	D492HER2.D492	Data used for analysis in this study; Organized dataset with ratios of D492HER2 and D492
		H: Heavy-labeled D492HER2
		M: Medium-labeled D492
	Proteins_R1	Output from MaxQuant, with all possible protein candidates for the protein groups and all relevant information for each protein group (Replicate 1).
	Proteins_R2	Output from MaxQuant, with all possible protein candidates for the protein groups and all relevant information for each protein group (Replicate 2).
	Proteins_R3	Output from MaxQuant, with all possible protein candidates for the protein groups and all relevant information for each protein group (Replicate 3).
	Note: for the complete information on protein/peptide, please refer to the PRIDE public repository.

## Sheet: D492.D492M
Protein.ID	Protein.Name	Gene.Name	Ratio.M.L.TotProt.R1	Normalised.Ratio.M.L.TotProt.R1	Normalised.Ratio.M.L.TotProt.R1.LOG2	Score_R1	Ratio.M.L.TotProt.R2	Normalised.Ratio.M.L.TotProt.R2	Normalised.Ratio.M.L.TotProt.R2.LOG2	Score_R2	Ratio.M.L.TotProt.R3	Normalised.Ratio.M.L.TotProt.R3	Normalised.Ratio.M.L.TotProt.R3.LOG2	Score_R3
A0A023T6R1	Mago nashi protein	FLJ10292	0.98658	0.833824	-0.262186	31.545	0.98914	0.930736	-0.103556	17.156	0.85483	0.887941	-0.171464	15.954
A0A023T787	RNA-binding protein 8A	RBM8	1.1279	0.953262	-0.0690548	56.247	1.1029	1.03778	0.0534997	63.521	0.85901	0.892283	-0.164426	62.827
A0A024QYR8	Transmembrane 9 superfamily member	TM9SF2	1.012	0.855308	-0.225485	26.283	1.018	0.957892	-0.0620647	37.59	0.89166	0.926198	-0.110608	35.859
A0A024QYS2	Transmembrane 9 superfamily member	#N/A	0.87429	0.73892	-0.43651	29.058	#N/A	#N/A	#N/A	#N/A	#N/A	#N/A	#N/A	#N/A
A0A024QYT5	Serpin peptidase inhibitor, clade E (Nexin, plasminogen activator inhibitor type 1), member 1, isoform CRA_b	SERPINE1	0.053538	0.0452485	-4.46599	118.94	0.054732	0.0515004	-4.27927	79.212	0.084883	0.0881709	-3.50355	90.525
A0A024QYT6	AP complex subunit sigma	AP1S1	0.92128	0.778634	-0.360982	26.692	0.78854	0.741981	-0.430546	57.362	0.8292	0.861319	-0.215381	54.795
A0A024QYV8	CP110 protein, isoform CRA_a	CP110	#N/A	#N/A	#N/A	2.5743	#N/A	#N/A	#N/A	2.6312	#N/A	#N/A	#N/A	3.6465
A0A024QYW3	Proteolipid protein 2 (Colonic epithelium-enriched), isoform CRA_a	PLP2	#N/A	#N/A	#N/A	5.2944	#N/A	#N/A	#N/A	10.104	#N/A	#N/A	#N/A	12.526
A0A024QYW7	Pim-2 oncogene, isoform CRA_a	PIM2	#N/A	#N/A	#N/A	2.1321	#N/A	#N/A	#N/A	#N/A	#N/A	#N/A	#N/A	#N/A
A0A024QYX0	Emopamil binding protein	EBP	1.5219	1.28626	0.36318	3.0328	#N/A	#N/A	#N/A	#N/A	#N/A	#N/A	#N/A	4.6571
A0A024QYX3	RNA binding motif (RNP1, RRM) protein 3, isoform CRA_c	RBM3	0.55704	0.470791	-1.08684	14.49	0.88113	0.829104	-0.270375	9.6028	0.704	0.731269	-0.451526	18.057
A0A024QYY3	Phosphoribosyl pyrophosphate synthetase-associated protein 2, isoform CRA_a	PRPSAP2	1.1395	0.963066	-0.054293	25.824	0.94474	0.888958	-0.169813	60.225	0.85959	0.892886	-0.163453	23.266
A0A024QYZ0	Sec61 gamma subunit, isoform CRA_a	SEC61G	#N/A	#N/A	#N/A	2.0925	1.0163	0.956293	-0.0644759	3.0135	0.82148	0.8533	-0.228876	2.0202
A0A024QZ26	Histone deacetylase	HDAC6	1.0002	0.845335	-0.242405	3.7542	#N/A	#N/A	#N/A	#N/A	#N/A	#N/A	#N/A	#N/A
A0A024QZ30	Succinate dehydrogenase [ubiquinone] flavoprotein subunit, mitochondrial	SDHA	1.61	1.36072	0.444367	69.863	1.2831	1.20734	0.271831	62.746	1.161	1.20597	0.270195	78.725
A0A024QZ64	Fructose-bisphosphate aldolase	ALDOC	0.88328	0.746518	-0.421751	98.54	0.62172	0.585011	-0.773465	184.9	0.47648	0.494936	-1.01469	88.479
A0A024QZ68	RAB34, member RAS oncogene family, isoform CRA_b	RAB34	1.5184	1.2833	0.359858	23.105	1.315	1.23736	0.307261	39.382	#N/A	#N/A	#N/A	#N/A
A0A024QZ70	TAO kinase 1, isoform CRA_a	TAOK1	1.0654	0.900439	-0.151299	22.907	1.1337	1.06676	0.0932367	19.758	0.92178	0.957485	-0.0626788	24.632
A0A024QZ75	Thyroid hormone receptor associated protein 1, isoform CRA_b	THRAP1	#N/A	#N/A	#N/A	4.0651	#N/A	#N/A	#N/A	1.3406	#N/A	#N/A	#N/A	8.6227
A0A024QZ77	EF-hand domain family, member D2, isoform CRA_a	EFHD2	2.0173	1.70495	0.769732	105.24	1.6879	1.58824	0.667427	92.829	1.7176	1.78413	0.835221	74.283
A0A024QZ78	Agmatine ureohydrolase (Agmatinase), isoform CRA_a	AGMAT	1.8116	1.5311	0.61457	3.7243	#N/A	#N/A	#N/A	5.472	#N/A	#N/A	#N/A	4.6571
A0A024QZA8	EPH receptor A2, isoform CRA_a	EPHA2	2.505	2.11714	1.08212	103.6	2.4633	2.31785	1.21279	106.88	2.7642	2.87127	1.52169	109.41
A0A024QZC1	CD2 antigen (Cytoplasmic tail) binding protein 2, isoform CRA_a	CD2BP2	0.81236	0.686579	-0.542503	31.963	0.74497	0.700983	-0.512548	33.779	0.84168	0.874282	-0.193829	21.929
A0A024QZC2	SH2-B homolog, isoform CRA_b	SH2B	#N/A	#N/A	#N/A	3.9431	#N/A	#N/A	#N/A	4.763	#N/A	#N/A	#N/A	2.5561
A0A024QZC8	Uncharacterized protein	FLJ23436	#N/A	#N/A	#N/A	8.4439	#N/A	#N/A	#N/A	7.3591	#N/A	#N/A	#N/A	11.616
A0A024QZE7	Transforming growth factor beta 1 induced transcript 1, isoform CRA_a	TGFB1I1	0.53287	0.450363	-1.15084	42.444	0.48091	0.452515	-1.14396	67.079	0.51988	0.540017	-0.888923	40.826
A0A024QZE9	Uncharacterized protein	FLJ20643	0.88271	0.746036	-0.422683	68.808	0.8088	0.761044	-0.393947	36.012	0.75417	0.783382	-0.352212	52.575
A0A024QZF1	HCG19665, isoform CRA_a	hCG_19665	1.0164	0.859026	-0.219226	34.197	0.92236	0.867899	-0.2044	21.49	0.8151	0.846672	-0.240124	42.865
A0A024QZF2	Related RAS viral (R-ras) oncogene homolog, isoform CRA_a	RRAS	1.016	0.858688	-0.219794	10.322	0.64463	0.606568	-0.721259	14.904	0.72813	0.756334	-0.402905	8.8963
A0A024QZF6	AKT1 substrate 1 (Proline-rich), isoform CRA_a	AKT1S1	0.86587	0.731804	-0.450472	3.8315	0.77496	0.729203	-0.455609	39.658	0.75741	0.786748	-0.346027	50.324
A0A024QZH6	Serine arginine-rich pre-mRNA splicing factor SR-A1, isoform CRA_a	SR-A1	0.95961	0.811029	-0.302174	34.449	0.67685	0.636885	-0.650894	61.106	0.93055	0.966594	-0.0490176	57.143
A0A024QZJ7	Coiled-coil domain containing 6, isoform CRA_a	CCDC6	0.60831	0.514123	-0.959815	95.097	0.55185	0.519266	-0.945454	82.156	0.50955	0.529287	-0.917878	44.26
A0A024QZL0	Chromosome 10 open reading frame 35, isoform CRA_a	C10orf35	#N/A	#N/A	#N/A	1.1314	0.26662	0.250877	-1.99495	1.8778	#N/A	#N/A	#N/A	3.1123
A0A024QZM0	Activating signal cointegrator 1 complex subunit 1, isoform CRA_a	ASCC1	1.107	0.935598	-0.0960387	6.2835	0.85463	0.804168	-0.31443	8.6562	0.76651	0.7962	-0.328797	10.484
A0A024QZM5	KIAA1274, isoform CRA_a	KIAA1274	#N/A	#N/A	#N/A	1.0693	0.10967	0.103195	-3.27656	3.5264	0.16504	0.171433	-2.54429	3.5111
A0A024QZM6	SEC24 related gene family, member C (S. cerevisiae), isoform CRA_a	SEC24C	0.82123	0.694075	-0.526836	112.7	0.70767	0.665886	-0.586654	159.8	#N/A	#N/A	#N/A	#N/A
A0A024QZN2	HCG2024613, isoform CRA_a	hCG_2024613	0.71969	0.608257	-0.717246	91.804	0.64265	0.604705	-0.725697	91.322	0.59444	0.617465	-0.69557	64.589
A0A024QZN4	Vinculin, isoform CRA_c	VCL	0.58212	0.491988	-1.02331	251.63	0.53735	0.505622	-0.983868	323.31	0.48056	0.499174	-1.00238	292.58
A0A024QZN5	ZW10 interactor, isoform CRA_b	ZWINT	0.70308	0.594219	-0.750933	17.277	#N/A	#N/A	#N/A	#N/A	#N/A	#N/A	#N/A	#N/A
A0A024QZN7	Chromosome 10 open reading frame 70, isoform CRA_b	C10orf70	0.65016	0.549493	-0.863827	20.294	0.61885	0.58231	-0.780141	13.721	0.48892	0.507858	-0.977503	11.01
A0A024QZN8	Hect domain and RLD 4, isoform CRA_b	HERC4	0.77117	0.651766	-0.617573	91.785	#N/A	#N/A	#N/A	#N/A	#N/A	#N/A	#N/A	#N/A
A0A024QZQ2	Prosaposin (Variant Gaucher disease and variant metachromatic leukodystrophy), isoform CRA_b	PSAP	0.54905	0.464038	-1.10768	42.712	#N/A	#N/A	#N/A	#N/A	#N/A	#N/A	#N/A	#N/A
A0A024QZR0	Leucine rich repeat containing 20, isoform CRA_a	LRRC20	1.1685	0.987576	-0.0180362	1.7538	0.90232	0.849043	-0.236091	4.5877	#N/A	#N/A	#N/A	#N/A
A0A024QZR3	Protein pelota homolog	hCG_2002731	0.8199	0.692951	-0.529174	19.288	#N/A	#N/A	#N/A	#N/A	#N/A	#N/A	#N/A	#N/A
A0A024QZR5	Adaptor-related protein complex 3, mu 1 subunit, isoform CRA_a	AP3M1	0.88014	0.743864	-0.426889	24.386	#N/A	#N/A	#N/A	#N/A	0.69812	0.725161	-0.463626	30.228
A0A024QZS1	Molybdopterin synthase catalytic subunit	MOCS2	1.2804	1.08215	0.113901	16.949	1.346	1.26653	0.340876	27.474	1.2151	1.26217	0.335902	22.485
A0A024QZT0	Voltage-dependent anion channel 2, isoform CRA_c	VDAC2	0.9642	0.814909	-0.29529	95.418	0.84059	0.790957	-0.338328	143.3	0.80034	0.831341	-0.266488	114.74
A0A024QZU0	Receptor (TNFRSF)-interacting serine-threonine kinase 1, isoform CRA_a	RIPK1	1.154	0.975321	-0.0360507	12.017	1.0206	0.960339	-0.0583847	40.583	0.91543	0.950889	-0.0726517	14.499
A0A024QZU8	Ras responsive element binding protein 1, isoform CRA_a	RREB1	#N/A	#N/A	#N/A	8.672	#N/A	#N/A	#N/A	17.697	#N/A	#N/A	#N/A	7.0548
A0A024QZW2	Nucleolar protein 7, 27kDa, isoform CRA_a	NOL7	1.4168	1.19743	0.259942	17.604	1.4706	1.38377	0.468603	11.42	#N/A	#N/A	#N/A	#N/A
A0A024QZW3	RAN binding protein 9, isoform CRA_a	RANBP9	0.88146	0.74498	-0.424727	42.017	0.77372	0.728036	-0.457919	35.697	0.67562	0.70179	-0.510889	38.537
A0A024QZW7	Nucleoporin 153kDa, isoform CRA_a	NUP153	1.1133	0.940923	-0.0878516	158.17	1.1234	1.05707	0.0800694	309	0.9323	0.968412	-0.046307	174.44
A0A024QZX3	Serpin peptidase inhibitor, clade B (Ovalbumin), member 6, isoform CRA_a	SERPINB6	1.5386	1.30037	0.378924	54.865	1.4046	1.32167	0.402357	134.3	1.1372	1.18125	0.240313	70.975
A0A024QZX9	KCCR13L, isoform CRA_a	LOC221955	1.5678	1.32505	0.406048	15.808	1.355	1.27499	0.350491	12.129	1.2883	1.3382	0.420295	13.454
A0A024QZY0	Biphenyl hydrolase-like (Serine hydrolase breast epithelial mucin-associated antigen), isoform CRA_d	BPHL	1.728	1.46045	0.546409	7.7911	1.6461	1.54891	0.63125	6.4629	1.0513	1.09202	0.127001	6.8024
A0A024QZY1	JTV1 gene, isoform CRA_a	JTV1	1.1052	0.934077	-0.0983865	31.088	1.1037	1.03853	0.0545458	27.586	1.003	1.04185	0.0591484	29.055
A0A024R029	Activator of basal transcription 1, isoform CRA_a	ABT1	1.3099	1.10708	0.146763	5.5884	1.0633	1.00052	0.000746438	2.248	0.84993	0.882852	-0.179757	4.7923
A0A024R040	Succinyl-CoA:3-ketoacid-coenzyme A transferase	OXCT1	1.9312	1.63218	0.706804	87.46	1.6768	1.57779	0.657908	97.495	1.6001	1.66208	0.732989	117.42
A0A024R071	Nucleoporin 155kDa, isoform CRA_a	NUP155	1.6566	1.4001	0.485531	122.93	1.5116	1.42235	0.508274	208.54	1.3741	1.42732	0.513314	123.82
A0A024R073	Cleavage and polyadenylation specific factor 3-like, isoform CRA_c	CPSF3L	1.8312	1.54767	0.630095	4.2893	1.4495	1.36391	0.447753	7.1408	#N/A	#N/A	#N/A	#N/A
A0A024R084	Stromal cell derived factor 4, isoform CRA_c	SDF4	0.72071	0.609119	-0.715203	12.795	0.84138	0.791701	-0.336973	24.15	0.73161	0.759948	-0.396026	16.596
A0A024R094	Poly(A) binding protein interacting protein 1, isoform CRA_a	PAIP1	#N/A	#N/A	#N/A	2.3976	#N/A	#N/A	#N/A	2.9668	#N/A	#N/A	#N/A	3.1105
A0A024R0A8	Adenosylhomocysteinase	AHCYL1	1.0813	0.913878	-0.129927	28.521	0.89716	0.844187	-0.244365	32.951	0.78485	0.815251	-0.294684	30.222
A0A024R0B7	Transmembrane protein 77, isoform CRA_a	TMEM77	#N/A	#N/A	#N/A	1.5164	#N/A	#N/A	#N/A	#N/A	#N/A	#N/A	#N/A	#N/A
A0A024R0C7	CTTNBP2 N-terminal like, isoform CRA_b	CTTNBP2NL	1.0658	0.900778	-0.150757	34.866	0.94987	0.893785	-0.162	35.81	0.86442	0.897903	-0.155369	28.528
A0A024R0E2	Cold shock domain containing E1, RNA-binding, isoform CRA_a	CSDE1	1.1075	0.936021	-0.0953873	156.08	1.0522	0.990073	-0.0143933	274.28	1.0818	1.1237	0.168261	257.64
A0A024R0E5	Capping protein (Actin filament) muscle Z-line, alpha 1, isoform CRA_a	CAPZA1	1.1523	0.973884	-0.0381776	95.344	1.007	0.947542	-0.0777386	192.86	0.91813	0.953693	-0.0684028	88.839
A0A024R0F1	Transcription termination factor, RNA polymerase II, isoform CRA_a	TTF2	1.0187	0.86097	-0.215965	1.623	#N/A	#N/A	#N/A	#N/A	#N/A	#N/A	#N/A	#N/A
A0A024R0H5	DENN/MADD domain containing 2D, isoform CRA_d	DENND2D	5.3077	4.48589	2.16539	5.3045	#N/A	#N/A	#N/A	#N/A	#N/A	#N/A	#N/A	#N/A
A0A024R0H7	Testis tissue sperm-binding protein Li 44a	WDR77	1.4257	1.20495	0.268976	27.17	1.3076	1.23039	0.299119	87.12	1.3007	1.35108	0.434115	38.067
A0A024R0L5	Glycogen synthase kinase 3 alpha, isoform CRA_a	GSK3A	0.89938	0.760125	-0.395691	24.663	0.95129	0.895121	-0.159845	73.173	0.79805	0.828962	-0.270622	37.391
A0A024R0L6	Platelet-activating factor acetylhydrolase, isoform Ib, gamma subunit 29kDa, isoform CRA_a	PAFAH1B3	0.94161	0.795816	-0.329492	39.293	0.77686	0.73099	-0.452076	91.859	0.67711	0.703337	-0.507711	44.59
A0A024R0N8	Kinase	ITPKC	1.0263	0.867394	-0.205241	4.2469	#N/A	#N/A	#N/A	#N/A	1.9105	1.9845	0.988777	4.2353
A0A024R0P8	Transforming growth factor, beta 1 (Camurati-Engelmann disease), isoform CRA_a	TGFB1	0.68407	0.578152	-0.790478	27.625	0.52858	0.49737	-1.00761	29.02	0.49842	0.517726	-0.949739	16.765
A0A024R0Q4	Phospholipase D family, member 3, isoform CRA_b	PLD3	0.3012	0.254564	-1.9739	9.8549	0.26636	0.250633	-1.99635	16.749	0.2321	0.24109	-2.05235	24.773
A0A024R0Q5	Protein phosphatase 1, regulatory (Inhibitor) subunit 13 like, isoform CRA_a	PPP1R13L	1.0214	0.863252	-0.212146	65.263	0.86937	0.818038	-0.28976	82.085	0.98727	1.02551	0.0363434	56.302
A0A024R0Q7	Serine/threonine-protein phosphatase	PPP5C	1.085	0.917005	-0.124999	54.352	#N/A	#N/A	#N/A	#N/A	0.81234	0.843806	-0.245018	55.149
A0A024R0R4	SUMO-1 activating enzyme subunit 1, isoform CRA_b	SAE1	0.84057	0.710421	-0.493254	79.762	0.71299	0.670892	-0.575849	79.028	0.66182	0.687455	-0.540662	74.907
A0A024R0R9	N-ethylmaleimide-sensitive factor attachment protein, alpha, isoform CRA_c	NAPA	0.65038	0.549679	-0.863339	73.417	0.65977	0.620814	-0.687767	112.86	0.57944	0.601884	-0.732442	66.461
A0A024R0S6	EH-domain containing 2, isoform CRA_a	EHD2	0.70019	0.591777	-0.756876	83.751	0.56517	0.5318	-0.911045	141.89	0.56301	0.584818	-0.773941	63.078
A0A024R0S8	X-ray repair complementing defective repair in Chinese hamster cells 1, isoform CRA_b	XRCC1	1.0591	0.895115	-0.159855	38.718	0.8564	0.805834	-0.311446	41.381	0.75364	0.782832	-0.353226	21.627
A0A024R0V3	Kinesin light chain 3, isoform CRA_a	KLC3	#N/A	#N/A	#N/A	3.5143	#N/A	#N/A	#N/A	10.745	#N/A	#N/A	#N/A	8.0211
A0A024R0Y5	ATP-dependent 6-phosphofructokinase	PFKM	1.8098	1.52958	0.613136	132.28	1.5215	1.43166	0.517692	127.69	1.3534	1.40582	0.491415	111.86
A0A024R101	Spermatogenesis associated, serine-rich 2, isoform CRA_a	SPATS2	2.1265	1.79724	0.845787	25.468	1.852	1.74265	0.801282	94.074	1.8788	1.95157	0.964638	21.851
A0A024R106	Zinc finger CCHC-type and RNA binding motif 1, isoform CRA_a	ZCRB1	#N/A	#N/A	#N/A	3.9641	1.2567	1.1825	0.241838	13.299	1.0406	1.08091	0.112242	8.4967
A0A024R107	HCG1640179, isoform CRA_a	hCG_1640179	#N/A	#N/A	#N/A	7.0122	#N/A	#N/A	#N/A	7.6368	#N/A	#N/A	#N/A	5.2069
A0A024R124	Solute carrier family 38, member 1, isoform CRA_a	SLC38A1	1.8847	1.59288	0.671641	3.322	2.661	2.50388	1.32417	5.9124	3.3803	3.51123	1.81198	1.7921
A0A024R134	Microspherule protein 1, isoform CRA_d	MCRS1	#N/A	#N/A	#N/A	2.458	#N/A	#N/A	#N/A	#N/A	#N/A	#N/A	#N/A	#N/A
A0A024R143	Tripartite motif-containing 14, isoform CRA_c	TRIM14	1.2709	1.07412	0.103157	2.6789	1.5618	1.46958	0.555407	0.98432	1.8055	1.87543	0.907225	3.4281
A0A024R152	HCG28765, isoform CRA_b	hCG_28765	0.76967	0.650499	-0.620382	120.72	0.68849	0.647838	-0.626295	176.55	#N/A	#N/A	#N/A	3.4487
A0A024R158	Structural maintenance of chromosomes protein	SMC2L1	1.072	0.906018	-0.142389	172.63	0.97257	0.915145	-0.127928	223.21	0.93037	0.966407	-0.0492967	169.79
A0A024R171	Chromosome 9 open reading frame 30, isoform CRA_a	C9orf30	#N/A	#N/A	#N/A	2.2345	#N/A	#N/A	#N/A	5.7574	#N/A	#N/A	#N/A	4.0394
A0A024R178	V-raf murine sarcoma 3611 viral oncogene homolog, isoform CRA_b	ARAF	1.3997	1.18298	0.242424	20.649	1.5976	1.50327	0.588104	7.8746	0.98704	1.02527	0.0360073	13.984
A0A024R179	Nuclear cap binding protein subunit 1, 80kDa, isoform CRA_a	NCBP1	1.2339	1.04285	0.0605315	96.36	1.2542	1.18015	0.238965	79.76	1.0393	1.07956	0.110439	76.428
A0A024R184	Asparagine-linked glycosylation 2 homolog (Yeast, alpha-1,3-mannosyltransferase), isoform CRA_a	ALG2	0.8897	0.751944	-0.411303	4.4449	0.99773	0.938819	-0.0910809	12.655	0.85667	0.889853	-0.168362	7.0427
A0A024R188	Chromosome 9 open reading frame 125, isoform CRA_a	C9orf125	#N/A	#N/A	#N/A	3.0002	#N/A	#N/A	#N/A	#N/A	2.6448	2.74724	1.45799	1.9574
A0A024R191	RAB38, member RAS oncogene family, isoform CRA_a	RAB38	11.8	9.97295	3.31802	4.9846	4.6017	4.32999	2.11436	3.7498	5.8766	6.10423	2.60981	7.4574
A0A024R1A3	Testicular secretory protein Li 63	UBE1	1.4465	1.22253	0.289872	323.31	1.257	1.18278	0.242182	323.31	1.1032	1.14593	0.196521	314
A0A024R1D6	HCG2011153, isoform CRA_b	hCG_2011153	1.2406	1.04851	0.0683441	15.254	1.0256	0.965044	-0.0513341	16.202	1.0338	1.07384	0.102784	22.786
A0A024R1F6	Neurofibromin 2 (Bilateral acoustic neuroma), isoform CRA_i	NF2	0.19199	0.162263	-2.62359	36.124	#N/A	#N/A	#N/A	#N/A	#N/A	#N/A	#N/A	#N/A
A0A024R1H0	Uncharacterized protein	RP5-1119A7.4	0.35649	0.301293	-1.73076	41.408	0.36515	0.34359	-1.54124	7.0204	0.30173	0.313417	-1.67384	5.8669
A0A024R1I2	Myotubularin related protein 3, isoform CRA_d	MTMR3	0.59529	0.503119	-0.991029	16.251	#N/A	#N/A	#N/A	20.534	0.92321	0.95897	-0.0604424	7.5928
A0A024R1I3	Pyridoxal (Pyridoxine, vitamin B6) phosphatase, isoform CRA_a	PDXP	0.84608	0.715078	-0.483828	9.7437	0.78444	0.738123	-0.438067	6.5803	0.53197	0.552576	-0.855756	10.873
A0A024R1I7	Tuftelin-interacting protein 11	TFIP11	1.0531	0.890044	-0.168052	35.094	0.9951	0.936344	-0.0948888	42.429	1.0739	1.1155	0.157686	37.145
A0A024R1J3	CDC42 effector protein (Rho GTPase binding) 1, isoform CRA_a	CDC42EP1	0.59686	0.504446	-0.987229	28.964	0.52356	0.492646	-1.02138	22.673	0.71861	0.746445	-0.421892	36.898
A0A024R1K7	Tyrosine 3-monooxygenase/tryptophan 5-monooxygenase activation protein, eta polypeptide, isoform CRA_b	YWHAH	1.0215	0.863337	-0.212005	83.876	0.78391	0.737624	-0.439042	178.17	0.73612	0.764633	-0.38716	132.85
A0A024R1K8	Splicing factor 3a, subunit 1, 120kDa, isoform CRA_a	SF3A1	1.0075	0.851504	-0.231914	119.94	0.93477	0.879577	-0.185119	134.87	0.90027	0.935141	-0.0967435	84.307
A0A024R1M8	Apolipoprotein L, 2, isoform CRA_a	APOL2	0.93728	0.792157	-0.336142	8.7185	2.6659	2.50849	1.32682	6.8858	1.8649	1.93714	0.953925	7.3452
A0A024R1N1	Myosin, heavy polypeptide 9, non-muscle, isoform CRA_a	MYH9	0.92476	0.781575	-0.355543	323.31	0.83111	0.782037	-0.354691	323.31	0.78153	0.811802	-0.3008	323.31
A0A024R1N4	X-ray repair complementing defective repair in Chinese hamster cells 6 (Ku autoantigen, 70kDa), isoform CRA_a	XRCC6	0.86077	0.727493	-0.458994	219.41	0.77344	0.727772	-0.458441	323.31	0.71024	0.737751	-0.438795	175.65
A0A024R1P2	Ras-related C3 botulinum toxin substrate 2 (Rho family, small GTP binding protein Rac2), isoform CRA_a	RAC2	2.7777	2.34762	1.2312	3.9917	2.5163	2.36773	1.2435	2.8698	2.2418	2.32863	1.21948	2.9084
A0A024R1Q5	N-acetylgalactosaminidase, alpha-, isoform CRA_a	NAGA	#N/A	#N/A	#N/A	4.5455	0.59337	0.558335	-0.840798	17.07	0.43033	0.446999	-1.16166	16.674
A0A024R1R0	ER lumen protein-retaining receptor	KDELR3	#N/A	#N/A	#N/A	1.0216	0.73845	0.694848	-0.52523	2.9691	0.43947	0.456493	-1.13134	3.277
A0A024R1S8	LIM and SH3 protein 1, isoform CRA_b	LASP1	1.2826	1.08401	0.116377	38.481	1.1329	1.06601	0.0922183	29.529	1.0521	1.09285	0.128099	43.281
A0A024R1T1	Ribosomal protein S19 binding protein 1, isoform CRA_a	RPS19BP1	1.7418	1.47211	0.557885	6.3996	1.7121	1.61101	0.687965	12.723	1.603	1.66509	0.735601	16.374
A0A024R1T4	Trinucleotide repeat containing 6B, isoform CRA_b	TNRC6B	1.4386	1.21586	0.281972	42.125	1.0717	1.00842	0.0120989	26.793	1.2382	1.28616	0.363071	16.49
A0A024R1T5	2,3-cyclic-nucleotide 3-phosphodiesterase	CNP	1.1479	0.970166	-0.043697	47.809	1.0513	0.989226	-0.0156278	51.39	0.93167	0.967758	-0.0472822	28.472
A0A024R1T9	ATP-citrate synthase	ACLY	1.259	1.06406	0.0895843	243.49	1.1568	1.0885	0.122337	253	1.0632	1.10438	0.14324	197.43
A0A024R1U0	Ran GTPase activating protein 1, isoform CRA_d	RANGAP1	1.0709	0.905088	-0.14387	115.59	1.1724	1.10318	0.141663	193.21	1.1149	1.15808	0.211741	138.15
A0A024R1U2	PHD finger protein 5A, isoform CRA_a	PHF5A	0.99528	0.841176	-0.24952	14.119	0.90571	0.852232	-0.230681	26.99	0.85953	0.892823	-0.163553	21.752
A0A024R1U4	RAB5C, member RAS oncogene family, isoform CRA_a	RAB5C	1.0786	0.911596	-0.133534	73.001	1.0429	0.981322	-0.0272014	122.5	0.94427	0.980846	-0.0279018	39.185
A0A024R1U5	Phosphomannomutase	PMM1	1.0184	0.860717	-0.21639	16.515	0.75375	0.709245	-0.495644	14.819	0.70859	0.736037	-0.44215	13.709
A0A024R1U8	Insulin-like growth factor binding protein 4, isoform CRA_a	IGFBP4	0.071867	0.0607395	-4.04122	9.8808	0.083738	0.0787937	-3.66578	4.0268	0.10155	0.105483	-3.24491	20.906
A0A024R1W3	Peptidylprolyl isomerase	FKBP10	0.97191	0.821425	-0.283799	39.919	1.011	0.951306	-0.0720193	51.834	0.8518	0.884794	-0.176587	54.723
A0A024R1X3	Vacuolar protein sorting 25 (Yeast), isoform CRA_a	VPS25	0.97464	0.823732	-0.279753	12.849	0.89284	0.840122	-0.251329	14.033	1.0728	1.11435	0.156208	15.435
A0A024R1X4	HCG16955, isoform CRA_b	hCG_16955	1.3404	1.13286	0.17997	5.3928	1.0082	0.948671	-0.0760204	7.2399	1.0273	1.06709	0.0936844	5.5036
A0A024R1Z1	Cell division cycle 34, isoform CRA_a	CDC34	0.74992	0.633807	-0.657885	1.4953	0.61394	0.57769	-0.791633	2.9451	#N/A	#N/A	#N/A	0.88251
A0A024R1Z6	Vesicle amine transport protein 1 homolog (T californica), isoform CRA_a	VAT1	1.4338	1.2118	0.27715	59.383	1.2277	1.15521	0.208156	84.744	0.95774	0.994837	-0.00746722	46.466
A0A024R216	Hepatoma-derived growth factor, related protein 3, isoform CRA_a	HDGFRP3	0.37454	0.316548	-1.6595	2.5044	#N/A	#N/A	#N/A	3.9528	0.11716	0.121698	-3.03862	4.2471
A0A024R219	Zinc finger, A20 domain containing 2, isoform CRA_a	ZA20D2	0.97898	0.8274	-0.273343	17.52	#N/A	#N/A	#N/A	#N/A	#N/A	#N/A	#N/A	#N/A
A0A024R222	Phosphoserine aminotransferase	PSAT1	1.2984	1.09736	0.134041	52.344	1.2765	1.20113	0.264391	65.224	1.0393	1.07956	0.110439	42.745
A0A024R233	Tight junction protein 2 (Zona occludens 2), isoform CRA_a	TJP2	2.4289	2.05282	1.03761	128.46	2.2194	2.08836	1.06237	127.42	2.0279	2.10645	1.07481	102.53
A0A024R235	Zinc finger, CCHC domain containing 6, isoform CRA_b	ZCCHC6	1.3952	1.17918	0.237778	5.4831	1.2732	1.19802	0.260657	12.93	0.95254	0.989436	-0.0153216	11.151
A0A024R254	Melanoma antigen family D, 1, isoform CRA_a	MAGED1	0.57534	0.486258	-1.04021	43.447	0.581	0.546695	-0.871192	93.481	0.51393	0.533837	-0.905529	52.971
A0A024R259	KIAA0427, isoform CRA_a	KIAA0427	#N/A	#N/A	#N/A	6.8919	#N/A	#N/A	#N/A	7.7087	1.3495	1.40177	0.487252	5.8954
A0A024R277	Serine palmitoyltransferase, long chain base subunit 1, isoform CRA_a	SPTLC1	1.422	1.20183	0.265228	28.95	1.1837	1.11381	0.155501	96.768	1.035	1.07509	0.104458	27.455
A0A024R288	ATP/GTP binding protein 1, isoform CRA_a	AGTPBP1	#N/A	#N/A	#N/A	1.0377	#N/A	#N/A	#N/A	#N/A	#N/A	#N/A	#N/A	#N/A
A0A024R292	Follicular lymphoma variant translocation 1, isoform CRA_a	FVT1	4.9828	4.21129	2.07426	7.3307	4.2593	4.00781	2.00281	12.268	#N/A	#N/A	#N/A	#N/A
A0A024R297	Spindlin, isoform CRA_a	SPIN	0.88941	0.751699	-0.411773	8.8459	0.79639	0.749367	-0.416255	6.419	0.72005	0.747941	-0.419004	10.252
A0A024R2A7	Lectin, mannose-binding, 1, isoform CRA_b	LMAN1	1.3726	1.16007	0.214217	34.274	#N/A	#N/A	#N/A	#N/A	#N/A	#N/A	#N/A	#N/A
A0A024R2B1	Serpin peptidase inhibitor, clade B (Ovalbumin), member 8, isoform CRA_a	SERPINB8	6.4484	5.44997	2.44625	14.172	6.6475	6.255	2.64501	18.248	#N/A	#N/A	#N/A	#N/A
A0A024R2B6	Serpin peptidase inhibitor, clade B (Ovalbumin), member 5, isoform CRA_b	SERPINB5	52.512	44.3813	5.47188	219.27	41.915	39.4401	5.30159	187.88	33.448	34.7436	5.11867	189.54
A0A024R2E9	ATG7 autophagy related 7 homolog (S. cerevisiae), isoform CRA_b	ATG7	2.7333	2.31009	1.20795	53.459	2.5871	2.43434	1.28353	61.49	2.4754	2.57128	1.36249	56.014
A0A024R2F4	THUMP domain containing 3, isoform CRA_a	THUMPD3	1.1551	0.976251	-0.0346762	63.982	1.1317	1.06488	0.0906893	44.691	1.0998	1.1424	0.192068	18.757
A0A024R2F9	Transmembrane protein 43 isoform 1	TMEM43	1.0556	0.892157	-0.164631	39.857	0.88814	0.8357	-0.258943	41.753	0.81987	0.851627	-0.231706	29.794
A0A024R2G2	Fanconi anemia, complementation group D2, isoform CRA_b	FANCD2	0.79816	0.674577	-0.567944	15.703	1.0678	1.00475	0.0068392	28.637	0.80064	0.831652	-0.265948	12.392
A0A024R2G8	Ankyrin repeat domain 28, isoform CRA_c	ANKRD28	0.97211	0.821594	-0.283502	17.155	0.80418	0.756697	-0.402212	47.396	0.72699	0.75515	-0.405166	22.374
A0A024R2I5	Coiled-coil-helix-coiled-coil-helix domain containing 4, isoform CRA_a	CHCHD4	1.6789	1.41895	0.504822	11.388	1.6159	1.52049	0.604536	23.47	1.6285	1.69158	0.758371	12.193
A0A024R2I7	RAD18 homolog (S. cerevisiae), isoform CRA_a	RAD18	#N/A	#N/A	#N/A	15.386	1.0187	0.958551	-0.061073	15.075	1.4275	1.48279	0.568318	35.072
A0A024R2J0	Upstream binding protein 1 (LBP-1a), isoform CRA_b	UBP1	1.0276	0.868492	-0.203415	13.825	0.9175	0.863326	-0.212022	16.025	0.98737	1.02562	0.0364895	5.5115
A0A024R2J9	TBC1 domain family, member 5, isoform CRA_b	TBC1D5	2.0013	1.69143	0.758243	32.957	1.8208	1.71329	0.77677	92.46	1.5196	1.57846	0.658518	36.57
A0A024R2L8	CTD (Carboxy-terminal domain, RNA polymerase II, polypeptide A) small phosphatase-like, isoform CRA_c	CTDSPL	#N/A	#N/A	#N/A	1.962	#N/A	#N/A	#N/A	0.92233	#N/A	#N/A	#N/A	1.7505
A0A024R2M7	Oxidative-stress responsive 1, isoform CRA_a	OXSR1	1.3956	1.17951	0.238192	75.503	1.2298	1.15719	0.210621	62.303	1.1525	1.19714	0.259594	44.668
A0A024R2P5	Zinc finger, CSL-type containing 2, isoform CRA_a	ZCSL2	#N/A	#N/A	#N/A	2.6698	#N/A	#N/A	#N/A	3.9612	#N/A	#N/A	#N/A	3.0329
A0A024R2Q3	Catenin (Cadherin-associated protein), beta 1, 88kDa, isoform CRA_a	CTNNB1	1.092	0.922921	-0.115721	150.05	1.1496	1.08172	0.11333	135.32	1.0333	1.07332	0.102086	107.35
A0A024R2Q4	Ribosomal protein L15	RPL15	1.8331	1.54927	0.631592	26.861	1.8243	1.71658	0.779541	36.296	1.2018	1.24835	0.320024	30.506
A0A024R2Q9	3-oxoacyl-[acyl-carrier-protein] synthase, mitochondrial	OXSM	1.6327	1.3799	0.464566	7.7112	1.4855	1.39779	0.483146	24.542	1.2358	1.28367	0.360272	8.1989
A0A024R2T2	KIAA1143, isoform CRA_a	KIAA1143	1.2056	1.01893	0.0270574	10.036	#N/A	#N/A	#N/A	2.9526	0.82867	0.860768	-0.216304	12.859
A0A024R2T5	CUB domain containing protein 1, isoform CRA_a	CDCP1	1.1565	0.977434	-0.0329287	19.83	1.0635	1.00071	0.00101777	54.852	1.251	1.29946	0.377909	20.868
A0A024R2U6	RNA binding motif protein 5, isoform CRA_a	RBM5	0.68095	0.575516	-0.797073	19.584	0.81973	0.771329	-0.374582	26.396	0.78676	0.817235	-0.291178	52.395
A0A024R2U9	N-acylaminoacyl-peptide hydrolase, isoform CRA_b	APEH	1.8076	1.52772	0.611382	103.67	1.4265	1.34227	0.424677	81.64	1.1925	1.23869	0.308816	72.346
A0A024R2W4	Dystroglycan 1 (Dystrophin-associated glycoprotein 1), isoform CRA_a	DAG1	0.34986	0.29569	-1.75784	7.7616	0.44221	0.4161	-1.265	14.046	0.33629	0.349316	-1.5174	6.514
A0A024R2X1	GDP-mannose pyrophosphorylase B, isoform CRA_b	GMPPB	1.0349	0.874662	-0.193203	45.573	0.90311	0.849786	-0.234829	60.508	0.81461	0.846163	-0.240992	43.69
A0A024R2X6	Ubiquitin specific peptidase 4 (Proto-oncogene), isoform CRA_b	USP4	1.1377	0.961545	-0.0565738	42.363	0.95072	0.894585	-0.16071	60.028	#N/A	#N/A	#N/A	#N/A
A0A024R2Z6	Guanine nucleotide binding protein-like 3 (Nucleolar), isoform CRA_b	GNL3	1.0941	0.924696	-0.112949	121.68	1.022	0.961656	-0.0564071	135.01	0.93456	0.97076	-0.042814	87.905
A0A024R306	Coiled-coil domain containing 72, isoform CRA_a	CCDC72	1.142	0.965179	-0.0511313	4.6417	0.97533	0.917742	-0.12384	5.1374	0.65618	0.681597	-0.55301	3.5662
A0A024R316	Protein Wnt	WNT5A	0.082798	0.069978	-3.83695	33.278	0.054497	0.0512792	-4.28548	25.127	0.065139	0.0676621	-3.88551	24.37
A0A024R324	Ras homolog gene family, member A, isoform CRA_a	RHOA	1.6607	1.40357	0.489098	62.338	1.3424	1.26314	0.337012	79.655	1.193	1.23921	0.309421	3.922
A0A024R325	Succinate--CoA ligase [GDP-forming] subunit beta, mitochondrial	SUCLG2	1.3411	1.13345	0.180723	78.877	1.0747	1.01124	0.0161317	84.088	0.96235	0.999626	-0.000539589	83.918
A0A024R326	60S ribosomal protein L29	RPL29	1.9616	1.65788	0.729337	4.6338	1.4112	1.32788	0.40912	13.427	1.2541	1.30268	0.381479	6.2512
A0A024R328	Protein kinase C delta type	PRKCD	3.4635	2.92723	1.54954	37.854	3.3504	3.15258	1.65653	95.47	3.1642	3.28676	1.71667	64.973
A0A024R332	Ngg1 interacting factor 3 like 1 binding protein 1, isoform CRA_a	NIF3L1BP1	#N/A	#N/A	#N/A	15.621	1.4535	1.36768	0.451729	41.991	1.0643	1.10553	0.144732	22.751
A0A024R333	Transmembrane protein 113, isoform CRA_a	TMEM113	1.1094	0.937627	-0.0929143	37.738	0.95883	0.902216	-0.148455	55.117	0.9518	0.988667	-0.0164428	52.62
A0A024R355	Three prime histone mRNA exonuclease 1, isoform CRA_b	THEX1	1.409	1.19084	0.251978	19.328	1.1725	1.10327	0.141786	23.731	0.99842	1.03709	0.0525456	37.518
A0A024R368	Prickle-like 2 (Drosophila), isoform CRA_a	PRICKLE2	#N/A	#N/A	#N/A	4.6764	#N/A	#N/A	#N/A	19.691	#N/A	#N/A	#N/A	#N/A
A0A024R370	TATA element modulatory factor 1, isoform CRA_a	TMF1	1.3042	1.10227	0.140471	59.108	1.1188	1.05274	0.0741499	105.83	0.99929	1.038	0.0538021	62.839
A0A024R374	Cathepsin B, isoform CRA_a	CTSB	1.197	1.01166	0.0167292	86.856	0.94335	0.88765	-0.171937	89.355	0.82481	0.856759	-0.223039	85.405
A0A024R388	THUMP domain containing 1, isoform CRA_a	THUMPD1	0.93881	0.79345	-0.333789	60.82	0.84378	0.793959	-0.332863	68.558	0.78919	0.819759	-0.286729	43.511
A0A024R394	Cysteine and histidine-rich domain (CHORD)-containing 1, isoform CRA_c	CHORDC1	1.066	0.900947	-0.150487	100.46	1.0156	0.955634	-0.06547	106.64	0.99334	1.03182	0.0451863	58.948
A0A024R395	MRE11 meiotic recombination 11 homolog A (S. cerevisiae), isoform CRA_a	MRE11A	1.3248	1.11968	0.163081	46.431	1.0818	1.01793	0.0256315	75.546	#N/A	#N/A	#N/A	#N/A
A0A024R3A2	DCN1-like protein	DCUN1D5	0.82062	0.69356	-0.527908	28.008	0.80418	0.756697	-0.402212	28.699	0.75258	0.781731	-0.355256	29.522
A0A024R3B7	Myotubularin related protein 2, isoform CRA_a	MTMR2	0.66599	0.562872	-0.829122	7.4646	#N/A	#N/A	#N/A	#N/A	0.54529	0.566411	-0.820078	10.326
A0A024R3C4	KDEL (Lys-Asp-Glu-Leu) containing 2, isoform CRA_a	KDELC2	0.56759	0.479708	-1.05977	35.191	0.49615	0.466855	-1.09895	41.518	0.39541	0.410726	-1.28375	35.484
A0A024R3C7	Ataxia telangiectasia mutated (Includes complementation groups A, C and D), isoform CRA_a	ATM	1.2382	1.04648	0.0655504	16.117	#N/A	#N/A	#N/A	3.1089	0.85509	0.888211	-0.171025	4.5415
A0A024R3D4	Uncharacterized protein	DKFZp547C195	0.83132	0.702603	-0.509218	24.476	0.78406	0.737765	-0.438766	72.888	0.70032	0.727446	-0.459087	41.093
A0A024R3F4	Pleckstrin homology-like domain, family B, member 1, isoform CRA_c	PHLDB1	0.86654	0.73237	-0.449356	117.09	0.75309	0.708624	-0.496908	96.132	0.7212	0.749135	-0.416702	80.225
A0A024R3G7	SNF1-like kinase 2, isoform CRA_c	SNF1LK2	#N/A	#N/A	#N/A	15.035	0.56344	0.530172	-0.915468	19.132	#N/A	#N/A	#N/A	23.073
A0A024R3I8	Etoposide induced 2.4 mRNA, isoform CRA_a	EI24	1.1414	0.964672	-0.0518895	15.502	1.0025	0.943307	-0.0842	41.445	0.77849	0.808644	-0.306423	14.034
A0A024R3J7	HCG2032701, isoform CRA_a	hCG_2032701	0.81164	0.68597	-0.543782	46.082	0.75309	0.708624	-0.496908	37.362	0.65017	0.675354	-0.566284	35.301
A0A024R3K1	Epithelial V-like antigen 1, isoform CRA_a	EVA1	#N/A	#N/A	#N/A	1.4412	#N/A	#N/A	#N/A	1.5804	#N/A	#N/A	#N/A	0.98418
A0A024R3K8	Rho GTPase-activating protein, isoform CRA_c	RICS	#N/A	#N/A	#N/A	1.7795	#N/A	#N/A	#N/A	#N/A	#N/A	#N/A	#N/A	#N/A
A0A024R3L9	Vacuolar protein sorting 26 homolog B (Yeast), isoform CRA_a	VPS26B	0.97291	0.82227	-0.282316	28.653	0.81771	0.769428	-0.378141	29.802	0.77075	0.800605	-0.320838	16.359
A0A024R3M1	Thymocyte nuclear protein 1, isoform CRA_a	THYN1	0.7723	0.652721	-0.615461	4.749	0.66165	0.622583	-0.683662	6.4298	0.51129	0.531095	-0.912959	8.8675
A0A024R3N3	Amyloid beta (A4)-like protein 2, isoform CRA_a	APLP2	2.4853	2.10049	1.07073	21.381	2.0838	1.96076	0.971415	54.832	2.1632	2.24699	1.16799	33.989
A0A024R3P1	Degenerative spermatocyte homolog 1, lipid desaturase (Drosophila), isoform CRA_a	DEGS1	1.122	0.948276	-0.0766213	12.057	1.0685	1.00541	0.00778465	11.862	0.86661	0.900178	-0.151718	10.673
A0A024R3P9	Acyl-Coenzyme A binding domain containing 3, isoform CRA_a	ACBD3	1.0513	0.888523	-0.17052	86.846	0.91749	0.863317	-0.212038	125.45	0.75587	0.785148	-0.348963	80.199
A0A024R3Q3	ADP-ribosylation factor 1, isoform CRA_a	ARF1	1.3228	1.11799	0.160901	104.4	1.2063	1.13507	0.182786	37.726	1.1048	1.14759	0.198612	16.423
A0A024R3Q6	F-box protein 28, isoform CRA_a	FBXO28	#N/A	#N/A	#N/A	8.5001	#N/A	#N/A	#N/A	38.087	1.3425	1.3945	0.479749	9.7286
A0A024R3R5	Lamin B receptor, isoform CRA_a	LBR	0.83513	0.705823	-0.502621	19.473	0.86056	0.809748	-0.304455	30.105	0.7777	0.807824	-0.307888	28.606
A0A024R3U8	Uncharacterized protein	FLJ22555	1.1187	0.945487	-0.0808708	6.9362	1.1474	1.07965	0.110566	4.9334	0.94851	0.98525	-0.0214383	7.3378
A0A024R3V0	DNA polymerase-transactivated protein 6, isoform CRA_a	DNAPTP6	1.2	1.0142	0.0203404	26.457	1.0294	0.968619	-0.0459986	31.299	0.87919	0.913245	-0.130926	40.268
A0A024R3V4	Peptidyl-prolyl cis-trans isomerase	PPIL3	1.0318	0.872042	-0.197531	6.0791	#N/A	#N/A	#N/A	5.2973	0.97124	1.00886	0.0127266	8.2645
A0A024R3V8	Translin-associated factor X, isoform CRA_c	TSNAX	1.0321	0.872295	-0.197111	38.496	0.90117	0.84796	-0.237931	35.971	0.82716	0.8592	-0.218935	43.086
A0A024R3W2	Translocase of outer mitochondrial membrane 20 homolog (Yeast), isoform CRA_a	TOMM20	#N/A	#N/A	#N/A	1.1781	#N/A	#N/A	#N/A	2.3833	0.95393	0.99088	-0.0132179	6.1352
A0A024R3W4	Geranylgeranyl diphosphate synthase 1, isoform CRA_a	GGPS1	2.0913	1.76749	0.821706	6.5524	1.6135	1.51823	0.602391	16.94	1.2749	1.32428	0.405211	12.472
A0A024R3W5	Solute carrier family 39 (Zinc transporter), member 10, isoform CRA_a	SLC39A10	1.1782	0.995774	-0.0061095	2.5308	0.92267	0.868191	-0.203916	5.0876	#N/A	#N/A	#N/A	#N/A
A0A024R3W7	Eukaryotic translation elongation factor 1 beta 2, isoform CRA_a	EEF1B2	0.84429	0.713565	-0.486883	85.677	0.82892	0.779976	-0.358497	166.19	0.76279	0.792336	-0.335815	48.432
A0A024R3X4	Heat shock 60kDa protein 1 (Chaperonin), isoform CRA_a	HSPD1	1.1387	0.96239	-0.0553063	323.31	1.0988	1.03392	0.0481266	323.31	1.0158	1.05515	0.0774432	323.31
A0A024R3Z2	Small ubiquitin-related modifier	SUMO1	1.06	0.895876	-0.15863	19.149	0.86153	0.810661	-0.302829	35.322	0.79171	0.822376	-0.282129	29.881
A0A024R3Z6	Basic leucine zipper and W2 domains 1, isoform CRA_a	BZW1	0.97918	0.827569	-0.273048	22.606	0.89754	0.844545	-0.243754	29.247	0.82124	0.85305	-0.229297	25.639
A0A024R411	Origin recognition complex, subunit 2-like (Yeast), isoform CRA_a	ORC2L	0.99531	0.841202	-0.249476	14.016	0.90042	0.847255	-0.239132	26.056	0.78329	0.81363	-0.297555	21.449
A0A024R436	ATP-binding cassette, sub-family B (MDR/TAP), member 6, isoform CRA_f	ABCB6	0.93298	0.788523	-0.342776	35.99	0.81907	0.770708	-0.375744	36.338	0.57014	0.592224	-0.755785	21.777
A0A024R442	Aspartyl aminopeptidase, isoform CRA_b	DNPEP	1.5528	1.31237	0.392178	33.474	1.2983	1.22164	0.288822	31.252	1.2359	1.28377	0.360389	26.766
A0A024R462	Fibronectin 1, isoform CRA_n	FN1	0.5963	0.503972	-0.988584	323.31	0.41703	0.392406	-1.34958	323.31	0.35611	0.369904	-1.43478	323.31
A0A024R464	Ankyrin repeat and zinc finger domain containing 1, isoform CRA_b	ANKZF1	1.6327	1.3799	0.464566	5.3449	1.4036	1.32072	0.40133	8.8564	1.7021	1.76803	0.822143	6.2587
A0A024R468	Chondroitin polymerizing factor, isoform CRA_d	CHPF	0.76801	0.649096	-0.623497	4.3112	#N/A	#N/A	#N/A	1.1283	#N/A	#N/A	#N/A	#N/A
A0A024R471	COP9 constitutive photomorphogenic homolog subunit 7B (Arabidopsis), isoform CRA_b	COPS7B	1.196	1.01082	0.0155234	32.584	0.99011	0.931649	-0.102142	35.307	#N/A	#N/A	#N/A	#N/A
A0A024R473	Mitochondrial ribosomal protein L44, isoform CRA_a	MRPL44	1.1979	1.01242	0.0178135	16.254	1.1023	1.03721	0.0527147	20.268	1.0885	1.13066	0.177168	32.287
A0A024R482	GDP-mannose pyrophosphorylase A, isoform CRA_a	GMPPA	0.77915	0.658511	-0.602721	35.163	0.6473	0.60908	-0.715296	35.753	0.62628	0.650539	-0.620293	28.62
A0A024R486	Armadillo repeat containing 9, isoform CRA_c	ARMC9	2.7314	2.30849	1.20695	31.384	2.2136	2.0829	1.05859	12.496	2.0663	2.14634	1.10188	24.138
A0A024R488	WD repeat and FYVE domain containing 1, isoform CRA_a	WDFY1	1.8572	1.56964	0.650435	65.375	1.5127	1.42338	0.509324	35.385	1.4481	1.50419	0.588988	41.597
A0A024R496	Calcium binding protein 39, isoform CRA_a	CAB39	3.0128	2.54632	1.34841	39.817	2.5712	2.41938	1.27464	45.851	2.7182	2.82349	1.49748	28.999
A0A024R498	Serpin peptidase inhibitor, clade E (Nexin, plasminogen activator inhibitor type 1), member 2, isoform CRA_b	SERPINE2	0.2295	0.193966	-2.36613	73.925	0.42311	0.398127	-1.3287	135.64	0.27059	0.281071	-1.83099	72.62
A0A024R499	Insulin receptor substrate 1, isoform CRA_a	IRS1	0.83064	0.702028	-0.510399	41.409	0.66746	0.62805	-0.671049	55.056	0.69973	0.726834	-0.460303	56.052
A0A024R4A0	Nucleolin, isoform CRA_b	NCL	1.3207	1.11621	0.158609	182.56	1.305	1.22795	0.296248	323.31	1.088	1.13014	0.176505	160.56
A0A024R4A5	Trinucleotide repeat containing 15, isoform CRA_a	TNRC15	1.2298	1.03938	0.0557298	101.94	1.1901	1.11983	0.163281	199.98	1.0467	1.08724	0.120675	99.906
A0A024R4C5	ADP-ribosylation factor-like 4C, isoform CRA_a	ARL4C	#N/A	#N/A	#N/A	2.6988	#N/A	#N/A	#N/A	#N/A	#N/A	#N/A	#N/A	#N/A
A0A024R4E5	High density lipoprotein binding protein (Vigilin), isoform CRA_a	HDLBP	0.93019	0.786165	-0.347097	214.52	0.85129	0.801026	-0.32008	304.58	0.77079	0.800646	-0.320763	211.91
A0A024R4F1	Enolase 1, (Alpha), isoform CRA_a	ENO1	1.5978	1.35041	0.433393	252.34	1.3022	1.22531	0.293149	323.31	1.1852	1.23111	0.299957	273.33
A0A024R4F4	DNA polymerase	POLD1	0.84022	0.710125	-0.493855	90.019	0.75521	0.710619	-0.492852	145.8	0.59967	0.622898	-0.682932	93.409
A0A024R4G1	Leucine rich repeat containing 47, isoform CRA_a	LRRC47	1.1095	0.937711	-0.0927843	87.642	1.0009	0.941802	-0.0865044	113.01	0.88279	0.916984	-0.125031	83.019
A0A024R4H4	Kinesin family member 1B, isoform CRA_b	KIF1B	1.195	1.00997	0.0143167	19.718	0.94068	0.885138	-0.176026	32.962	0.68432	0.710827	-0.49243	21.112
A0A024R4H5	DNAation factor, 45kDa, alpha polypeptide, isoform CRA_b	DFFA	#N/A	#N/A	#N/A	12.945	#N/A	#N/A	#N/A	5.6254	#N/A	#N/A	#N/A	9.0844
A0A024R4I7	Leucine zipper and CTNNBIP1 domain containing, isoform CRA_a	LZIC	1.1766	0.994422	-0.00807002	14.373	0.99641	0.937577	-0.0929909	21.728	0.95913	0.996281	-0.00537491	25.165
A0A024R4M0	40S ribosomal protein S9	RPS9	1.5177	1.28271	0.359193	16.191	1.6116	1.51644	0.600691	19.22	1.0805	1.12235	0.166526	17.288
A0A024R4M8	Retinol dehydrogenase 13 (All-trans and 9-cis), isoform CRA_a	RDH13	1.6388	1.38506	0.469946	16.261	#N/A	#N/A	#N/A	#N/A	1.345	1.3971	0.482433	9.8893
A0A024R4N9	tRNA-splicing endonuclease subunit Sen34	TSEN34	1.3747	1.16185	0.216423	10.962	1.2595	1.18513	0.245049	13.138	1.3122	1.36303	0.446814	23.541
A0A024R4R9	Leukocyte receptor cluster (LRC) member 8, isoform CRA_a	LENG8	1.1998	1.01403	0.0201	12.642	0.93122	0.876236	-0.190608	22.316	0.99281	1.03127	0.0444164	20.121
A0A024R4S0	Chromatin modifying protein 2A, isoform CRA_b	CHMP2A	0.7412	0.626437	-0.674759	15.187	0.67219	0.632501	-0.660861	45.961	0.60591	0.62938	-0.667998	23.641
A0A024R4T4	Ubiquitin-conjugating enzyme E2M (UBC12 homolog, yeast), isoform CRA_a	UBE2M	0.98683	0.834035	-0.26182	39.838	0.85906	0.808337	-0.306971	48.525	0.88796	0.922355	-0.116607	20.114
A0A024R4U3	Tubulin tyrosine ligase-like family, member 12, isoform CRA_a	TTLL12	1.6772	1.41751	0.503361	85.782	1.4235	1.33945	0.42164	89.81	1.1988	1.24523	0.316418	78.063
A0A024R4V3	Chromosome 22 open reading frame 8, isoform CRA_b	C22orf8	0.69761	0.589596	-0.762201	8.0223	#N/A	#N/A	#N/A	#N/A	#N/A	#N/A	#N/A	#N/A
A0A024R4V7	Uncharacterized protein	FLJ20699	0.68662	0.580308	-0.78511	4.7725	#N/A	#N/A	#N/A	#N/A	#N/A	#N/A	#N/A	#N/A
A0A024R4V8	G-2 and S-phase expressed 1, isoform CRA_b	GTSE1	#N/A	#N/A	#N/A	6.7095	#N/A	#N/A	#N/A	9.17	#N/A	#N/A	#N/A	4.0382
A0A024R4Z6	FACT complex subunit SSRP1	SSRP1	1.1979	1.01242	0.0178135	112.86	1.1534	1.0853	0.118091	155.38	0.95752	0.994609	-0.00779865	108.2
A0A024R512	Uncharacterized protein	FLJ40629	1.4496	1.22515	0.292961	2.8763	3.0015	2.82428	1.49788	2.6913	#N/A	#N/A	#N/A	1.8299
A0A024R534	Metastasis associated 1 family, member 2, isoform CRA_a	MTA2	1.1521	0.973715	-0.038428	99.869	1.2235	1.15126	0.203212	191.55	1.1455	1.18987	0.250804	70.077
A0A024R542	Tankyrase 1 binding protein 1, 182kDa, isoform CRA_a	TNKS1BP1	2.8247	2.38734	1.2554	323.31	2.3089	2.17257	1.1194	323.31	1.9429	2.01816	1.01304	323.31
A0A024R562	BCL2-antagonist of cell death, isoform CRA_c	BAD	#N/A	#N/A	#N/A	11.285	0.49413	0.464954	-1.10484	13.678	0.43259	0.449346	-1.1541	12.634
A0A024R563	Protein phosphatase 1, regulatory (Inhibitor) subunit 14B, isoform CRA_a	PPP1R14B	#N/A	#N/A	#N/A	2.35	0.98989	0.931442	-0.102462	55.779	#N/A	#N/A	#N/A	#N/A
A0A024R565	Uncharacterized protein	HSPC152	0.90229	0.762585	-0.391031	50.766	0.86427	0.813239	-0.298248	37.378	0.87871	0.912746	-0.131714	22.525
A0A024R566	Splicing factor 1, isoform CRA_a	SF1	1.076	0.909398	-0.137016	10.829	0.94662	0.890727	-0.166945	90.019	0.89564	0.930332	-0.104182	60.51
A0A024R570	Multiple endocrine neoplasia I, isoform CRA_c	MEN1	0.84352	0.712914	-0.4882	11.77	0.80632	0.758711	-0.398378	30.403	0.7735	0.803461	-0.3157	21.971
A0A024R578	Mitochondrial ribosomal protein L49, isoform CRA_b	MRPL49	1.2197	1.03085	0.0438324	15.552	1.1962	1.12557	0.170656	13.452	1.032	1.07197	0.10027	12.152
A0A024R582	D4, zinc and double PHD fingers family 2, isoform CRA_a	DPF2	1.055	0.89165	-0.165451	36.747	0.91318	0.859261	-0.218831	66.463	0.79222	0.822906	-0.2812	38.293
A0A024R598	Uncharacterized protein	LOC51035	0.86911	0.734542	-0.445083	45.772	#N/A	#N/A	#N/A	#N/A	#N/A	#N/A	#N/A	#N/A
A0A024R5A6	Zinc finger and BTB domain containing 3, isoform CRA_a	ZBTB3	#N/A	#N/A	#N/A	3.5717	#N/A	#N/A	#N/A	8.3188	#N/A	#N/A	#N/A	10.416
A0A024R5B3	AYP1 protein, isoform CRA_b	AYP1	1.1946	1.00963	0.0138337	15.629	0.90156	0.848327	-0.237307	9.9684	0.90877	0.943971	-0.0831861	11.176
A0A024R5C2	tRNA phosphotransferase 1, isoform CRA_b	TRPT1	#N/A	#N/A	#N/A	76.029	#N/A	#N/A	#N/A	9.8302	#N/A	#N/A	#N/A	10.303
A0A024R5C4	Reticulon	RTN3	0.67893	0.573808	-0.801359	2.9024	0.66651	0.627156	-0.673104	10.243	#N/A	#N/A	#N/A	1.4547
A0A024R5C5	Pyruvate carboxylase	PC	0.77909	0.65846	-0.602832	34.292	0.65433	0.615695	-0.699712	72.246	0.52749	0.547922	-0.867958	62.109
A0A024R5D6	Cell division cycle associated 5, isoform CRA_a	CDCA5	#N/A	#N/A	#N/A	4.0155	0.49796	0.468558	-1.0937	17.522	#N/A	#N/A	#N/A	14.585
A0A024R5E0	Choline kinase alpha, isoform CRA_b	CHKA	#N/A	#N/A	#N/A	3.6338	#N/A	#N/A	#N/A	#N/A	#N/A	#N/A	#N/A	#N/A
A0A024R5E5	V-type proton ATPase subunit a	TCIRG1	#N/A	#N/A	#N/A	7.5693	#N/A	#N/A	#N/A	#N/A	0.48807	0.506975	-0.980013	10.949
A0A024R5H0	Barrier to autointegration factor 1, isoform CRA_a	BANF1	0.72392	0.611832	-0.708792	17.785	0.60385	0.568196	-0.81554	12.68	0.52915	0.549646	-0.863425	18.129
A0A024R5H6	Phosphofurin acidic cluster sorting protein 1, isoform CRA_a	PACS1	#N/A	#N/A	#N/A	9.6557	0.60222	0.566662	-0.81944	16.792	0.57047	0.592567	-0.75495	21.343
A0A024R5J4	Slingshot homolog 3 (Drosophila), isoform CRA_f	SSH3	3.5143	2.97017	1.57054	32.352	2.8819	2.71174	1.43922	28.577	#N/A	#N/A	#N/A	#N/A
A0A024R5J5	H.sapiens ras-related Hrab6 protein	RAB6A	#N/A	#N/A	#N/A	2.6819	1.8158	1.70859	0.772803	10.713	1.5544	1.61461	0.691185	4.1535
A0A024R5K1	Coronin	CORO1B	0.77937	0.658697	-0.602314	31.978	0.60477	0.569061	-0.813344	34.094	0.52667	0.54707	-0.870202	26.658
A0A024R5K3	NADH dehydrogenase (Ubiquinone) Fe-S protein 8, 23kDa (NADH-coenzyme Q reductase), isoform CRA_b	NDUFS8	1.3123	1.10911	0.149404	20.463	#N/A	#N/A	#N/A	#N/A	1.0196	1.05909	0.0828301	23.037
A0A024R5K8	Serpin peptidase inhibitor, clade H (Heat shock protein 47), member 1, (Collagen binding protein 1), isoform CRA_a	SERPINH1	0.58347	0.493129	-1.01996	114.84	0.52623	0.495159	-1.01404	169.68	0.47684	0.49531	-1.0136	109.38
A0A024R5L0	Prolylcarboxypeptidase (Angiotensinase C), isoform CRA_a	PRCP	0.37065	0.313261	-1.67456	15.411	0.31585	0.297201	-1.75049	19.198	0.29021	0.301451	-1.73	11.733
A0A024R5P0	p21/Cdc42/Rac1-activated kinase 1 (STE20 homolog, yeast), isoform CRA_a	PAK1	0.91819	0.776023	-0.365829	23.33	0.79083	0.744135	-0.426363	39.481	0.5981	0.621267	-0.686715	26.374
A0A024R5Q1	HCG2003792, isoform CRA_b	hCG_2003792	1.253	1.05899	0.0826925	21.117	1.2357	1.16274	0.217526	36.652	1.2205	1.26778	0.342299	34.369
A0A024R5Q7	Adenylosuccinate synthetase isozyme 2	ADSS	1.417	1.1976	0.260146	65.222	1.3182	1.24037	0.310767	121.94	1.2026	1.24918	0.320984	61.951
A0A024R5Q8	CTD (Carboxy-terminal domain, RNA polymerase II, polypeptide A) small phosphatase like 2, isoform CRA_a	CTDSPL2	0.81709	0.690576	-0.534127	25.096	#N/A	#N/A	#N/A	15.947	0.64118	0.666016	-0.586372	8.5844
A0A024R5S5	Eukaryotic translation initiation factor 3 subunit J	EIF3S1	0.69237	0.585167	-0.773079	60.794	0.69676	0.65562	-0.609069	92.445	0.67234	0.698383	-0.51791	63.698
A0A024R5T1	Transcription factor 12 (HTF4, helix-loop-helix transcription factors 4), isoform CRA_c	TCF12	#N/A	#N/A	#N/A	16.369	#N/A	#N/A	#N/A	2.0952	0.52029	0.540443	-0.887785	17.493
A0A024R5U3	Cyclic AMP phosphoprotein, 19 kD, isoform CRA_a	ARPP-19	1.1586	0.979209	-0.0303114	28.589	1.1279	1.0613	0.0858369	22.212	0.91844	0.954015	-0.0679158	19.563
A0A024R5U5	ADAM metallopeptidase domain 10, isoform CRA_b	ADAM10	0.46784	0.395402	-1.33861	21.208	0.66909	0.629584	-0.66753	43.021	0.54446	0.565549	-0.822275	18.823
A0A024R5W0	Hect (Homologous to the E6-AP (UBE3A) carboxyl terminus) domain and RCC1 (CHC1)-like domain (RLD) 1, isoform CRA_b	HERC1	#N/A	#N/A	#N/A	6.8081	#N/A	#N/A	#N/A	6.8902	#N/A	#N/A	#N/A	#N/A
A0A024R5X7	ClpX caseinolytic peptidase X homolog (E. coli), isoform CRA_a	CLPX	0.80371	0.679268	-0.557947	50.894	0.71475	0.672548	-0.572292	84.911	0.70946	0.736941	-0.44038	58.559
A0A024R5Y1	Spastic paraplegia 21 (Autosomal recessive, Mast syndrome), isoform CRA_a	SPG21	1.0055	0.849814	-0.234781	4.3834	#N/A	#N/A	#N/A	#N/A	#N/A	#N/A	#N/A	#N/A
A0A024R5Z3	Mothers against decapentaplegic homolog	SMAD3	0.98599	0.833325	-0.263049	7.3754	0.8964	0.843472	-0.245588	10.088	1.1722	1.2176	0.284046	18.885
A0A024R5Z9	Pyruvate kinase	PKM2	1.1982	1.01268	0.0181748	6.3568	1.0991	1.0342	0.0485204	16.531	1.0258	1.06553	0.0915763	13.083
A0A024R608	Ribosomal protein, large, P1, isoform CRA_a	RPLP1	1.9091	1.61351	0.690199	1.3667	1.2077	1.13639	0.18446	24.643	#N/A	#N/A	#N/A	#N/A
A0A024R611	Coronin	CORO1A	3.0347	2.56482	1.35886	25.799	2.2527	2.11969	1.08385	28.762	1.8395	1.91075	0.93414	28.569
A0A024R641	HCG2028303, isoform CRA_a	hCG_2028303	1.6295	1.3772	0.461735	49.056	#N/A	#N/A	#N/A	27.608	0.91726	0.95279	-0.0697705	25.437
A0A024R648	Translocase of inner mitochondrial membrane 9 homolog (Yeast), isoform CRA_a	TIMM9	1.0182	0.860548	-0.216673	5.9994	0.61109	0.575008	-0.798345	1.2202	0.75688	0.786197	-0.347037	7.1126
A0A024R649	Glucosamine-phosphate N-acetyltransferase 1, isoform CRA_a	GNPNAT1	1.8482	1.56204	0.643427	45.267	1.4418	1.35667	0.440069	54.83	1.3477	1.3999	0.485326	35.995
A0A024R667	Chromosome 14 open reading frame 150, isoform CRA_a	C14orf150	1.4207	1.20073	0.263908	5.6619	1.197	1.12632	0.171621	13.776	1.2769	1.32636	0.407472	18.913
A0A024R687	Pleckstrin homology domain containing, family C (With FERM domain) member 1, isoform CRA_b	PLEKHC1	0.16169	0.136655	-2.87139	91.495	0.13719	0.12909	-2.95356	113.24	#N/A	#N/A	#N/A	1.8113
A0A024R688	Menage a trois homolog 1, cyclin H assembly factor (Xenopus laevis), isoform CRA_a	MNAT1	2.0171	1.70478	0.769589	7.8596	2.1081	1.98363	0.988141	7.5404	1.9481	2.02356	1.01689	8.8903
A0A024R694	Actinin, alpha 1, isoform CRA_a	ACTN1	1.1532	0.974645	-0.0370512	323.31	0.97021	0.912924	-0.131433	323.31	1.0085	1.04756	0.0670379	323.31
A0A024R6A0	Arginase	ARG2	#N/A	#N/A	#N/A	1.4817	1.8956	1.78367	0.834852	3.7634	#N/A	#N/A	#N/A	#N/A
A0A024R6B5	Heat shock 70kDa protein 2, isoform CRA_a	HSPA2	0.96962	0.81949	-0.287203	46.762	0.78798	0.741454	-0.431571	32.451	0.68578	0.712343	-0.489355	41.911
A0A024R6D1	NIMA (Never in mitosis gene a)-related kinase 9, isoform CRA_a	NEK9	1.5724	1.32894	0.410274	36.077	1.1979	1.12717	0.172705	69.149	1.1202	1.16359	0.218583	44.39
A0A024R6D4	Enhancer of rudimentary homolog	ERH	1.0128	0.855984	-0.224345	24.753	0.83776	0.788295	-0.343193	60.166	0.82339	0.855284	-0.225525	29.154
A0A024R6D7	Jun dimerization protein 2, isoform CRA_a	JDP2	#N/A	#N/A	#N/A	1.2998	#N/A	#N/A	#N/A	2.3076	#N/A	#N/A	#N/A	#N/A
A0A024R6D8	Splicing factor, arginine/serine-rich 5, isoform CRA_a	SFRS5	1.1248	0.950642	-0.0730255	20.434	1.1474	1.07965	0.110566	25.437	0.96835	1.00586	0.00842731	13.655
A0A024R6G6	NADH dehydrogenase (Ubiquinone) 1 beta subcomplex, 1, 7kDa, isoform CRA_a	NDUFB1	#N/A	#N/A	#N/A	1.9682	#N/A	#N/A	#N/A	1.8507	#N/A	#N/A	#N/A	2.3931
A0A024R6H0	Cleavage and polyadenylation specific factor 2, 100kDa, isoform CRA_a	CPSF2	1.0945	0.925034	-0.112422	49.202	1.092	1.02752	0.0391706	69.936	1.0854	1.12744	0.173054	45.728
A0A024R6H1	Serine palmitoyltransferase, long chain base subunit 2, isoform CRA_a	SPTLC2	1.9181	1.62111	0.696984	36.828	1.8767	1.76589	0.820396	43.74	1.3563	1.40884	0.494503	23.845
A0A024R6H3	Inositol 1,3,4-triphosphate 5/6 kinase, isoform CRA_a	ITPK1	2.1154	1.78786	0.838237	14.971	2.6754	2.51743	1.33195	17.241	2.0294	2.10801	1.07588	12.973
A0A024R6I3	Testicular tissue protein Li 206	TMED10	1.1489	0.971011	-0.0424407	53.129	1.0333	0.972289	-0.0405431	88.105	0.93701	0.973305	-0.0390368	56.42
A0A024R6K1	Cyclin K, isoform CRA_c	CCNK	1.3158	1.11207	0.153246	23.632	1.132	1.06516	0.0910717	29.335	1.265	1.314	0.393964	18.742
A0A024R6K3	Histone-lysine N-methyltransferase	SETD3	1.5359	1.29809	0.37639	46.428	1.313	1.23547	0.305065	70.809	1.2765	1.32594	0.40702	38.201
A0A024R6K8	Tryptophanyl-tRNA synthetase, isoform CRA_a	WARS	1.2436	1.05105	0.0718286	106.22	1.0866	1.02244	0.0320187	151.51	0.98368	1.02178	0.0310878	163.36
A0A024R6M2	KIAA2010, isoform CRA_a	KIAA2010	1.158	0.978702	-0.0310587	45.232	1.0782	1.01454	0.0208226	53.843	1.0239	1.06356	0.0889016	52.904
A0A024R6M3	Poly(A) polymerase alpha, isoform CRA_a	PAPOLA	1.2426	1.0502	0.070668	66.812	1.1528	1.08473	0.11734	54.387	1.031	1.07094	0.0988712	76.312
A0A024R6N2	CDC42 binding protein kinase beta (DMPK-like), isoform CRA_a	CDC42BPB	1.6289	1.37669	0.461204	48.319	1.2273	1.15483	0.207686	67.194	1.13	1.17377	0.23115	42.194
A0A024R6Q1	Eukaryotic translation initiation factor 5, isoform CRA_b	EIF5	1.1271	0.952586	-0.0700784	55.625	1.1502	1.08229	0.114082	53.406	1.0904	1.13264	0.179684	46.498
A0A024R6Q2	tRNA (adenine(58)-N(1))-methyltransferase catalytic subunit TRMT61A	C14orf172	1.2791	1.08105	0.112435	18.87	1.2498	1.17601	0.233895	26.271	1.3078	1.35846	0.441969	21.494
A0A024R6Q8	Bromodomain containing 7, isoform CRA_b	BRD7	1.2894	1.08976	0.124006	5.0791	#N/A	#N/A	#N/A	3.485	0.87783	0.911832	-0.13316	5.9299
A0A024R6S1	DnaJ (Hsp40) homolog, subfamily A, member 2, isoform CRA_a	DNAJA2	1.015	0.857843	-0.221214	69.283	0.91662	0.862498	-0.213407	103.48	0.93892	0.975289	-0.036099	30.662
A0A024R6T8	NEFA-interacting nuclear protein NIP30, isoform CRA_a	NIP30	1.2145	1.02645	0.0376685	31.978	1.1037	1.03853	0.0545458	39.333	0.93826	0.974603	-0.0371135	23.184
A0A024R6U3	HCG2025883, isoform CRA_c	hCG_2025883	1.0793	0.912187	-0.132598	11.275	0.96581	0.908784	-0.137991	7.5562	0.58134	0.603858	-0.727719	6.2054
A0A024R6W0	Aspartate aminotransferase	GOT2	1.2365	1.04505	0.0635683	108.75	1.0854	1.02131	0.0304246	183.31	1.043	1.0834	0.115566	99.393
A0A024R6W4	Lin-10 homolog (C. elegans), isoform CRA_b	LIN10	1.0668	0.901623	-0.149404	2.6148	0.68136	0.641129	-0.641313	4.9117	#N/A	#N/A	#N/A	3.258
A0A024R6X2	Core-binding factor, beta subunit, isoform CRA_b	CBFB	#N/A	#N/A	#N/A	2.3694	#N/A	#N/A	#N/A	2.1846	#N/A	#N/A	#N/A	2.2758
A0A024R6X4	Pleckstrin homology domain containing, family G (With RhoGef domain) member 4, isoform CRA_a	PLEKHG4	0.65858	0.556609	-0.845263	8.0766	0.68645	0.645919	-0.630576	18.503	0.54082	0.561768	-0.831953	20.962
A0A024R6Y2	Nuclear transport factor 2, isoform CRA_a	NUTF2	1.0697	0.904074	-0.145488	37.951	0.81889	0.770539	-0.376061	60.152	0.80999	0.841364	-0.249197	27.042
A0A024R6Y3	Peptide deformylase	hCG_2027080	0.59423	0.502223	-0.993601	19.538	0.59487	0.559746	-0.837156	40.295	0.61584	0.639694	-0.644546	25.228
A0A024R6Z0	Dynein, cytoplasmic 1, light intermediate chain 2, isoform CRA_a	DYNC1LI2	0.87752	0.74165	-0.43119	55.327	0.74548	0.701463	-0.511561	98.518	#N/A	#N/A	#N/A	#N/A
A0A024R6Z2	Protein arginine methyltransferase 7, isoform CRA_b	PRMT7	1.0212	0.863083	-0.212429	16.998	1.0417	0.980193	-0.0288624	13.791	#N/A	#N/A	#N/A	#N/A
A0A024R6Z6	Conserved oligomeric Golgi complex subunit 8	hCG_2027080	1.113	0.940669	-0.0882404	4.3404	1.1559	1.08765	0.121214	13.272	0.96541	1.0028	0.00404049	17.258
A0A024R704	SFRS protein kinase 2, isoform CRA_b	SRPK2	1.2889	1.08933	0.123446	17.732	1.3038	1.22682	0.29492	17.192	0.98922	1.02754	0.0391901	14.79
A0A024R705	Vacuolar protein sorting 4A (Yeast), isoform CRA_c	VPS4A	1.1065	0.935176	-0.0966905	44.374	0.9861	0.927876	-0.107996	22.145	0.97727	1.01512	0.0216559	33.306
A0A024R718	Pre-B-cell colony enhancing factor 1, isoform CRA_a	PBEF1	1.6613	1.40407	0.489619	72.306	1.4574	1.37135	0.455595	203.12	1.362	1.41476	0.500554	77.524
A0A024R732	Syntrophin, beta 2 (Dystrophin-associated protein A1, 59kDa, basic component 2), isoform CRA_a	SNTB2	1.1469	0.96932	-0.0449544	28.8	0.92946	0.87458	-0.193338	29.38	0.84416	0.876858	-0.189585	33.433
A0A024R745	NADH dehydrogenase (Ubiquinone) 1 alpha subcomplex, 5, 13kDa, isoform CRA_b	NDUFA5	1.3298	1.1239	0.168515	19.544	1.2118	1.14025	0.189349	34.134	1.0819	1.12381	0.168394	26.08
A0A024R753	RNA binding motif protein 28 isoform 1	RBM28	1.3996	1.18289	0.242321	52.072	1.369	1.28817	0.36532	74.819	1.3187	1.36978	0.453943	40.288
A0A024R759	Met proto-oncogene (Hepatocyte growth factor receptor), isoform CRA_c	MET	1.6108	1.36139	0.445083	29.526	1.4372	1.35234	0.435459	12.801	1.5716	1.63247	0.707061	22.934
A0A024R7A8	Aldo-keto reductase family 1, member B1 (Aldose reductase), isoform CRA_a	AKR1B1	1.3041	1.10218	0.140361	32.319	1.2081	1.13677	0.184938	41.574	1.1047	1.14749	0.198481	26.807
A0A024R7C0	Kelch-like ECH-associated protein 1, isoform CRA_a	KEAP1	0.58954	0.498259	-1.00503	43.811	0.49681	0.467476	-1.09704	121.7	0.48063	0.499247	-1.00217	48.567
A0A024R7D0	Deoxyhypusine synthase, isoform CRA_b	DHPS	1.3088	1.10615	0.145551	20.649	1.0068	0.947354	-0.0780251	32.916	0.9754	1.01318	0.0188927	33.916
A0A024R7D2	Solute carrier family 44, member 2, isoform CRA_a	SLC44A2	0.48906	0.413337	-1.27461	4.1662	0.40906	0.384907	-1.37742	14.173	0.3946	0.409885	-1.28671	9.349
A0A024R7E0	BTB (POZ) domain containing 14B, isoform CRA_a	BTBD14B	1.3864	1.17174	0.22865	21.129	1.2232	1.15098	0.202858	85.555	1.0688	1.1102	0.150819	17.406
A0A024R7F9	Glutaryl-Coenzyme A dehydrogenase, isoform CRA_a	GCDH	1.1007	0.930274	-0.104273	7.7845	0.96097	0.90423	-0.145239	17.879	#N/A	#N/A	#N/A	#N/A
A0A024R7G2	RAB3D, member RAS oncogene family, isoform CRA_b	RAB3D	2.1234	1.79462	0.843682	5.3414	3.1338	2.94876	1.56011	22.495	#N/A	#N/A	#N/A	4.1509
A0A024R7G4	ASF1 anti-silencing function 1 homolog B (S. cerevisiae), isoform CRA_a	ASF1B	0.75349	0.636824	-0.651034	14.943	0.71643	0.674128	-0.568905	20.828	0.61868	0.642644	-0.637908	17.592
A0A024R7G6	Epidermal growth factor receptor pathway substrate 15-like 1, isoform CRA_a	EPS15L1	0.90167	0.762061	-0.392023	62.241	0.75508	0.710496	-0.493101	90.279	0.72234	0.750319	-0.414423	53.483
A0A024R7G7	Solute carrier family 35, member E1, isoform CRA_c	SLC35E1	0.83439	0.705198	-0.5039	7.8255	0.72516	0.682343	-0.551431	9.8371	#N/A	#N/A	#N/A	#N/A
A0A024R7I3	RAB8A, member RAS oncogene family, isoform CRA_a	RAB8A	0.77262	0.652992	-0.614863	41.608	0.72976	0.686671	-0.542308	51.297	0.68226	0.708687	-0.49678	21.413
A0A024R7I7	H.sapiens ras-related Hrab3A protein	RAB3A	#N/A	#N/A	#N/A	5.3316	0.43101	0.405561	-1.30201	24.651	#N/A	#N/A	#N/A	#N/A
A0A024R7J4	Mitochondrial ribosomal protein L34, isoform CRA_a	MRPL34	1.538	1.29986	0.378362	2.3652	1.6383	1.54157	0.624397	2.5909	#N/A	#N/A	#N/A	#N/A
A0A024R7J7	DDA1, isoform CRA_a	DDA1	1.3962	1.18002	0.238812	1.9056	1.3969	1.31442	0.394426	5.3795	#N/A	#N/A	#N/A	5.5066
A0A024R7K8	Adaptor-related protein complex 1, mu 1 subunit, isoform CRA_a	AP1M1	0.6782	0.573191	-0.802911	39.136	#N/A	#N/A	#N/A	#N/A	#N/A	#N/A	#N/A	#N/A
A0A024R7L5	UPF1 regulator of nonsense transcripts homolog (Yeast), isoform CRA_b	UPF1	1.0041	0.848631	-0.236791	213.63	0.93878	0.88335	-0.178943	304.44	0.89961	0.934456	-0.0978016	230.65
A0A024R7M8	Uncharacterized protein	LOC115098	1.0249	0.86621	-0.207211	32.928	0.84799	0.79792	-0.325683	30.823	0.76651	0.7962	-0.328797	19.422
A0A024R7N6	Phosphoinositide-3-kinase, regulatory subunit 2 (P85 beta), isoform CRA_a	PIK3R2	1.2994	1.09821	0.135152	11.719	1.2398	1.1666	0.222305	14.913	0.96478	1.00215	0.00309872	10.375
A0A024R7N7	Interferon, gamma-inducible protein 30, isoform CRA_b	IFI30	#N/A	#N/A	#N/A	1.1547	#N/A	#N/A	#N/A	#N/A	#N/A	#N/A	#N/A	#N/A
A0A024R7P3	Cation-transporting ATPase	ATP13A1	0.94956	0.802535	-0.317363	40.462	0.92654	0.871833	-0.197877	67.808	0.75515	0.7844	-0.350338	20.463
A0A024R7Q3	HIG1 domain family, member 2A, isoform CRA_a	HIGD2A	#N/A	#N/A	#N/A	1.3936	#N/A	#N/A	#N/A	1.4971	#N/A	#N/A	#N/A	#N/A
A0A024R7S3	Clathrin light chain	CLTB	2.258	1.90838	0.932352	24.017	1.8624	1.75243	0.809361	23.28	1.6398	1.70332	0.768347	10.943
A0A024R7T3	Heterogeneous nuclear ribonucleoprotein F, isoform CRA_a	HNRPF	0.92472	0.781542	-0.355605	60.368	0.82498	0.776269	-0.365371	101.69	0.7912	0.821847	-0.283059	93.035
A0A024R7T4	Zinc finger protein 22 (KOX 15), isoform CRA_a	ZNF22	0.51446	0.434804	-1.20156	3.1293	#N/A	#N/A	#N/A	#N/A	0.45522	0.472853	-1.08054	5.0466
A0A024R7U6	DNA helicase	MCM4	1.1692	0.988168	-0.0171722	167.66	1.1086	1.04314	0.0609367	286.19	0.87342	0.907251	-0.140426	154.6
A0A024R7V6	RAB2, member RAS oncogene family, isoform CRA_a	RAB2	1.5362	1.29834	0.376672	57.808	1.34	1.26088	0.334431	103.68	1.1789	1.22456	0.292268	58.579
A0A024R7W0	Inositol monophosphatase domain containing 1, isoform CRA_a	IMPAD1	1.7457	1.47541	0.561112	18.699	1.6567	1.55888	0.64051	35.025	1.4037	1.45807	0.544061	9.9879
A0A024R7W9	COP9 constitutive photomorphogenic homolog subunit 5 (Arabidopsis), isoform CRA_a	COPS5	1.0698	0.904158	-0.145353	41.21	0.94412	0.888375	-0.17076	96.431	0.88102	0.915146	-0.127927	51.393
A0A024R7X0	ADP-ribosylation factor guanine nucleotide-exchange factor 1(Brefeldin A-inhibited), isoform CRA_a	ARFGEF1	1.7396	1.47025	0.556062	79.155	1.5373	1.44653	0.532596	74.87	1.3412	1.39315	0.478351	46.887
A0A024R7X3	ATPase, H+ transporting, lysosomal 50/57kDa, V1 subunit H, isoform CRA_b	ATP6V1H	1.4916	1.26065	0.334167	29.598	1.3069	1.22973	0.298346	41.199	1.2541	1.30268	0.381479	31.182
A0A024R7Z5	Syndecan binding protein (Syntenin), isoform CRA_c	SDCBP	0.66272	0.560108	-0.836223	11.449	0.62986	0.59267	-0.754699	14.051	0.58368	0.606288	-0.721924	9.2078
A0A024R802	Protein kinase, cAMP-dependent, regulatory, type I, beta, isoform CRA_b	PRKAR1B	0.82164	0.694422	-0.526116	18.433	#N/A	#N/A	#N/A	9.9955	#N/A	#N/A	#N/A	2.9794
A0A024R806	Uncharacterized protein	MGC10911	0.94958	0.802552	-0.317333	5.7833	0.85852	0.807829	-0.307879	11.921	0.81638	0.848002	-0.23786	5.465
A0A024R811	Lactamase, beta 2, isoform CRA_a	LACTB2	1.9444	1.64334	0.716631	19.132	1.7615	1.65749	0.729002	21.703	1.4688	1.52569	0.609465	20.544
A0A024R819	Nudix (Nucleoside diphosphate linked moiety X)-type motif 1, isoform CRA_a	NUDT1	1.3537	1.1441	0.194214	7.7956	1.1772	1.10769	0.147557	30.39	0.96444	1.0018	0.00259021	13.537
A0A024R821	Eukaryotic translation initiation factor 3 subunit B	EIF3S9	1.1163	0.943458	-0.0839692	169.88	1.062	0.999294	-0.00101849	196.88	#N/A	#N/A	#N/A	#N/A
A0A024R829	Polymerase (DNA directed), epsilon 3 (P17 subunit), isoform CRA_a	POLE3	1.2805	1.08223	0.114013	29.269	1.0336	0.972571	-0.0401243	58.798	0.95798	0.995087	-0.00710574	22.364
A0A024R830	Inositol-1-monophosphatase	IMPA1	1.2338	1.04277	0.0604146	19.896	0.98494	0.926784	-0.109695	19.641	0.98384	1.02195	0.0313224	20.623
A0A024R843	Tripartite motif-containing 32, isoform CRA_a	TRIM32	0.92587	0.782514	-0.353812	34.581	0.71702	0.674684	-0.567717	46.573	0.79919	0.830146	-0.268563	18.616
A0A024R845	RAB14, member RAS oncogene family, isoform CRA_a	RAB14	1.3731	1.1605	0.214743	49.345	1.2909	1.21468	0.280575	61.584	1.1566	1.2014	0.264717	49.666
A0A024R857	F-box and leucine-rich repeat protein 18, isoform CRA_b	FBXL18	1.725	1.45791	0.543902	39.358	#N/A	#N/A	#N/A	#N/A	1.4029	1.45724	0.543239	29.997
A0A024R861	Serine/threonine-protein phosphatase	PPP6C	1.0359	0.875507	-0.191809	34.94	0.92114	0.866751	-0.20631	49.355	0.88729	0.921659	-0.117696	34.143
A0A024R872	Chromosome 9 open reading frame 88, isoform CRA_a	C9orf88	1.2947	1.09424	0.129924	97.49	1.1091	1.04361	0.0615872	135.23	1.063	1.10417	0.142968	93.025
A0A024R875	GTPase activating protein and VPS9 domains 1, isoform CRA_a	GAPVD1	1.5398	1.30139	0.380049	87.634	#N/A	#N/A	#N/A	#N/A	#N/A	#N/A	#N/A	#N/A
A0A024R883	V-type proton ATPase subunit G	ATP6V1G1	1.4675	1.24028	0.310667	15.677	1.1389	1.07165	0.0998388	17.302	1.1615	1.20649	0.270816	12.003
A0A024R884	Tenascin C (Hexabrachion), isoform CRA_a	TNC	1.107	0.935598	-0.0960387	96.707	1.1855	1.1155	0.157693	144.91	#N/A	#N/A	#N/A	#N/A
A0A024R8A0	Rab9 effector protein with kelch motifs isoform 1	RABEPK	1.4341	1.21205	0.277452	7.9201	1.2803	1.2047	0.26868	10.939	1.3168	1.36781	0.451863	9.1954
A0A024R8A7	HCG31253, isoform CRA_a	hCG_31253	0.97384	0.823056	-0.280937	62.335	0.88106	0.829038	-0.27049	69.642	0.7815	0.811771	-0.300855	65.351
A0A024R8B2	Frequenin homolog (Drosophila), isoform CRA_a	FREQ	1.4384	1.21569	0.281771	12.411	1.0124	0.952623	-0.0700228	8.8434	#N/A	#N/A	#N/A	#N/A
A0A024R8D2	Solute carrier family 27 (Fatty acid transporter), member 4, isoform CRA_a	SLC27A4	1.5907	1.34441	0.426968	14.328	1.6145	1.51917	0.603285	13.938	1.1121	1.15518	0.208113	19.691
A0A024R8E4	Chromosome 9 open reading frame 32, isoform CRA_a	C9orf32	1.3645	1.15323	0.205678	44.68	1.0605	0.997883	-0.00305764	66.802	1.1506	1.19517	0.257213	41.021
A0A024R8E5	Collagen, type V, alpha 1, isoform CRA_a	COL5A1	0.104	0.0878972	-3.50804	65.955	0.13043	0.122729	-3.02645	50.867	0.10125	0.105172	-3.24918	66.344
A0A024R8F4	Small nuclear RNA activating complex, polypeptide 4, 190kDa, isoform CRA_a	SNAPC4	#N/A	#N/A	#N/A	4.2213	#N/A	#N/A	#N/A	15.513	#N/A	#N/A	#N/A	4.8976
A0A024R8G6	Sjogrens syndrome nuclear autoantigen 1, isoform CRA_a	SSNA1	1.296	1.09533	0.131372	22.778	1.3217	1.24366	0.314592	4.1836	0.88024	0.914336	-0.129204	18.252
A0A024R8H6	Bromodomain containing 3, isoform CRA_a	BRD3	1.0535	0.890382	-0.167504	2.1258	#N/A	#N/A	#N/A	#N/A	#N/A	#N/A	#N/A	#N/A
A0A024R8I2	Ubiquitin associated domain containing 1, isoform CRA_c	UBADC1	1.6413	1.38717	0.472145	8.0977	1.3133	1.23576	0.305394	35.991	#N/A	#N/A	#N/A	#N/A
A0A024R8K7	Integrin beta	ITGB4	198.8	168.019	7.39248	304.63	168.73	158.767	7.31077	261.75	172.84	179.535	7.48812	323.31
A0A024R8K8	Helicase with zinc finger, isoform CRA_a	HELZ	1.2691	1.0726	0.101112	7.2587	1.4493	1.36373	0.447554	18.549	1.2719	1.32117	0.401812	9.3831
A0A024R8L0	Mitochondrial ribosomal protein S7, isoform CRA_a	MRPS7	1.4548	1.22955	0.298127	19.994	1.3301	1.25156	0.323732	24.86	1.2898	1.33976	0.421974	14.123
A0A024R8M0	Guanine nucleotide binding protein (G protein), alpha 13, isoform CRA_a	GNA13	0.96738	0.817596	-0.290539	14.046	#N/A	#N/A	#N/A	#N/A	0.89088	0.925388	-0.11187	17.92
A0A024R8M4	Phosphoribosyl pyrophosphate synthetase-associated protein 1, isoform CRA_a	PRPSAP1	1.0214	0.863252	-0.212146	23.882	0.83093	0.781868	-0.355003	32.371	0.78677	0.817245	-0.291159	28.251
A0A024R8N4	HCG1776081, isoform CRA_a	hCG_1776081	#N/A	#N/A	#N/A	12.253	#N/A	#N/A	#N/A	21.294	#N/A	#N/A	#N/A	8.508
A0A024R8P8	Ribosomal protein L38, isoform CRA_a	RPL38	1.3298	1.1239	0.168515	17.221	1.3055	1.22842	0.2968	36.43	1.2565	1.30517	0.384237	14.351
A0A024R8Q1	Glucosidase, alpha acid (Pompe disease, glycogen storage disease type II), isoform CRA_a	GAA	1.1522	0.9738	-0.0383028	17.759	0.66716	0.627768	-0.671698	14.391	0.58392	0.606538	-0.721331	14.062
A0A024R8R4	Nuclear protein localization 4 homolog (S. cerevisiae), isoform CRA_a	NPLOC4	0.92363	0.78062	-0.357307	60.408	0.82108	0.772599	-0.372208	109.22	0.83814	0.870605	-0.19991	60.361
A0A024R8S5	Protein disulfide-isomerase	P4HB	1.1297	0.954784	-0.0667543	145.96	1.0513	0.989226	-0.0156278	228.16	0.883	0.917202	-0.124688	109.25
A0A024R8T3	Acyl-coenzyme A oxidase	ACOX1	0.99747	0.843027	-0.246349	47.727	0.93494	0.879737	-0.184857	48.848	0.91238	0.94772	-0.0774665	130.93
A0A024R8U1	Solute carrier family 16 (Monocarboxylic acid transporters), member 3, isoform CRA_a	SLC16A3	1.4356	1.21332	0.27896	23.519	1.4808	1.39337	0.478575	29.394	1.1687	1.21397	0.279731	31.7
A0A024R8V0	Septin 9, isoform CRA_a	SEPT9	1.6948	1.43239	0.518421	133.37	1.6496	1.5522	0.634314	140.19	1.4584	1.51489	0.599213	100
A0A024R8W0	DEAD (Asp-Glu-Ala-Asp) box polypeptide 48, isoform CRA_a	DDX48	1.1809	0.998056	-0.00280716	64.848	1.0857	1.02159	0.0308233	68.006	1.0159	1.05525	0.0775852	95.778
A0A024R8W1	Chromosome 17 open reading frame 70, isoform CRA_a	C17orf70	#N/A	#N/A	#N/A	5.7497	#N/A	#N/A	#N/A	#N/A	#N/A	#N/A	#N/A	#N/A
A0A024R8X4	Uncharacterized protein (Fragment)	FLJ22222	1.3236	1.11866	0.161773	4.9671	1.026	0.96542	-0.0507715	2.5981	0.88424	0.918491	-0.122663	4.5245
A0A024R904	Calcyclin binding protein, isoform CRA_a	CACYBP	1.9084	1.61291	0.68967	66.863	1.686	1.58645	0.665802	153.87	1.5354	1.59487	0.673441	100.36
A0A024R912	Uridine-cytidine kinase	UCK2	1.3896	1.17444	0.231976	18.57	1.3468	1.26728	0.341733	38.033	1.6681	1.73271	0.793033	16.426
A0A024R914	Centrosomal protein 350kDa, isoform CRA_a	CEP350	#N/A	#N/A	#N/A	16.338	#N/A	#N/A	#N/A	12.237	#N/A	#N/A	#N/A	#N/A
A0A024R918	Family with sequence similarity 20, member B, isoform CRA_a	FAM20B	1.3217	1.11706	0.159701	1.7655	1.1145	1.04869	0.0685944	3.2156	1.0978	1.14032	0.189442	6.8719
A0A024R922	Chromosome 1 open reading frame 112, isoform CRA_a	C1orf112	1.5511	1.31094	0.390598	9.7374	#N/A	#N/A	#N/A	#N/A	#N/A	#N/A	#N/A	#N/A
A0A024R952	Plakophilin 1 (Ectodermal dysplasia/skin fragility syndrome), isoform CRA_a	PKP1	3.3223	2.80789	1.48949	34.82	2.1589	2.03143	1.02249	32.667	2.7032	2.80791	1.4895	36.455
A0A024R957	Torsin A interacting protein 2, isoform CRA_b	TOR1AIP2	0.89724	0.758316	-0.399128	29.255	0.80913	0.761355	-0.393359	45.104	0.82812	0.860197	-0.217261	29.278
A0A024R972	Laminin, gamma 1 (Formerly LAMB2), isoform CRA_a	LAMC1	0.89009	0.752273	-0.410671	151.1	0.8879	0.835474	-0.259333	323.31	0.80946	0.840814	-0.250141	150.95
A0A024R983	TROVE domain family, member 2, isoform CRA_b	TROVE2	1.2346	1.04344	0.0613497	98.14	0.98406	0.925956	-0.110984	72.413	0.81528	0.846859	-0.239806	74.119
A0A024R991	V-type proton ATPase subunit	ATP6V0D2	#N/A	#N/A	#N/A	29.332	#N/A	#N/A	#N/A	50.539	#N/A	#N/A	#N/A	11.145
A0A024R994	Copine III, isoform CRA_a	CPNE3	1.4243	1.20377	0.267559	58.157	1.3343	1.25552	0.328281	52.925	1.1615	1.20649	0.270816	73.647
A0A024R9A9	Ubiquitin-conjugating enzyme E2T (Putative), isoform CRA_a	UBE2T	0.74324	0.628161	-0.670794	28.596	0.75301	0.708549	-0.497061	55.4	0.7638	0.793385	-0.333906	30.356
A0A024R9B7	Cytochrome c oxidase subunit VIc, isoform CRA_a	COX6C	1.2384	1.04665	0.0657834	5.3025	1.2118	1.14025	0.189349	5.0804	1.1128	1.1559	0.209021	4.1801
A0A024R9C1	Polyadenylate-binding protein	PABPC1	0.99864	0.844016	-0.244657	135.77	0.98651	0.928262	-0.107397	227.6	0.98484	1.02299	0.0327881	116.92
A0A024R9D2	Metadherin, isoform CRA_a	MTDH	1.3155	1.11182	0.152917	70.991	0.99134	0.932806	-0.10035	110.54	0.9223	0.958025	-0.0618652	88.382
A0A024R9G1	Sperm associated antigen 1, isoform CRA_d	SPAG1	#N/A	#N/A	#N/A	2.3675	#N/A	#N/A	#N/A	#N/A	#N/A	#N/A	#N/A	2.8572
A0A024R9G7	ATPase family, AAA domain containing 2, isoform CRA_c	ATAD2	0.84364	0.713016	-0.487995	17.894	0.92148	0.867071	-0.205778	16.041	0.66197	0.687611	-0.540335	16.665
A0A024R9H2	Heat-responsive protein 12, isoform CRA_a	HRSP12	1.0355	0.875169	-0.192366	13.334	0.783	0.736768	-0.440718	8.5529	0.75191	0.781035	-0.356541	12.974
A0A024R9I0	V-type proton ATPase subunit C	ATP6V1C1	1.4285	1.20732	0.271807	41.362	1.4925	1.40438	0.489929	40.235	1.3297	1.38121	0.465928	35.836
A0A024R9J0	RAD21 homolog (S. pombe), isoform CRA_a	RAD21	1.2078	1.02079	0.0296876	38.62	1.1744	1.10506	0.144122	68.232	0.93867	0.975029	-0.0364832	41.163
A0A024R9K4	Forty-two-three domain containing 1, isoform CRA_a	FYTTD1	0.87813	0.742165	-0.430188	14.786	0.80041	0.75315	-0.408991	39.11	0.94065	0.977086	-0.0334433	8.4817
A0A024R9K5	Zinc finger, FYVE domain containing 19, isoform CRA_e	ZFYVE19	#N/A	#N/A	#N/A	73.003	#N/A	#N/A	#N/A	#N/A	#N/A	#N/A	#N/A	#N/A
A0A024R9L9	Vacuolar protein sorting 39 (Yeast), isoform CRA_b	VPS39	0.69664	0.588776	-0.764209	20.922	0.63322	0.595832	-0.747024	27.915	0.55104	0.572384	-0.804944	18.112
A0A024R9M3	Leucine rich repeat containing 57, isoform CRA_c	LRRC57	1.4938	1.26251	0.336293	8.531	1.0945	1.02988	0.0424697	1.1983	#N/A	#N/A	#N/A	#N/A
A0A024R9M9	Calcium binding protein P22, isoform CRA_a	CHP	1.2355	1.0442	0.0624011	18.135	1.1762	1.10675	0.146331	26.37	1.111	1.15403	0.206686	21.016
A0A024R9P6	Family with sequence similarity 82, member C, isoform CRA_a	FAM82C	0.6048	0.511156	-0.968164	6.5736	0.60545	0.569701	-0.811723	18.549	0.51893	0.53903	-0.891561	11.846
A0A024R9R3	Vacuolar protein sorting protein 18, isoform CRA_d	VPS18	0.78217	0.661063	-0.59714	23.428	0.78137	0.735234	-0.443724	44.361	0.71686	0.744627	-0.42541	25.497
A0A024R9T6	HCG17415, isoform CRA_a	SLAIN2	1.1935	1.00871	0.0125046	30.879	1.2441	1.17064	0.2273	54.741	1.0803	1.12214	0.166259	27.63
A0A024R9U3	OCIA domain containing 1, isoform CRA_a	OCIAD1	1.0276	0.868492	-0.203415	23.404	1.0389	0.977558	-0.0327455	31.333	0.87482	0.908706	-0.138115	16.4
A0A024R9U9	Uncharacterized protein	RP1-112K5.2	1.4371	1.21459	0.280466	1.3826	#N/A	#N/A	#N/A	1.8704	1.214	1.26102	0.334595	6.4038
A0A024R9V7	Uncharacterized protein	LOC92689	0.84273	0.712246	-0.489552	102.87	0.65003	0.611649	-0.709224	83.55	0.50299	0.522473	-0.936572	76.39
A0A024R9W7	Transmembrane protein 33, isoform CRA_a	TMEM33	1.6336	1.38066	0.465361	14.726	#N/A	#N/A	#N/A	#N/A	1.2876	1.33747	0.419511	18.844
A0A024R9Y5	FYVE, RhoGEF and PH domain containing 1 (Faciogenital dysplasia), isoform CRA_a	FGD1	#N/A	#N/A	#N/A	9.1276	#N/A	#N/A	#N/A	13.514	#N/A	#N/A	#N/A	21.458
A0A024R9Y7	Melanoma antigen family D, 2, isoform CRA_a	MAGED2	0.86269	0.729116	-0.45578	55.697	0.71389	0.671738	-0.574029	58.358	0.57404	0.596275	-0.74595	50.062
A0A024R9Z0	NADH dehydrogenase (Ubiquinone) 1 alpha subcomplex, 4, 9kDa, isoform CRA_b	NDUFA4	1.0066	0.850744	-0.233203	4.5358	1.4069	1.32383	0.404718	5.5277	1.0412	1.08153	0.113074	5.8209
A0A024RA10	Kelch-like 7 (Drosophila), isoform CRA_a	KLHL7	0.49991	0.422507	-1.24295	32.329	0.54029	0.508389	-0.975996	34.627	0.47113	0.489379	-1.03098	16.92
A0A024RA49	Anillin, actin binding protein (Scraps homolog, Drosophila), isoform CRA_e	ANLN	0.77105	0.651665	-0.617798	90.345	0.67914	0.63904	-0.646021	149.62	0.83013	0.862285	-0.213764	109.18
A0A024RA53	Serine/threonine kinase 17a (Apoptosis-inducing), isoform CRA_a	STK17A	#N/A	#N/A	#N/A	1.5939	#N/A	#N/A	#N/A	3.0782	#N/A	#N/A	#N/A	3.4225
A0A024RA58	Deafness, autosomal dominant 5, isoform CRA_a	DFNA5	3.4503	2.91608	1.54403	25.918	3.0915	2.90896	1.5405	44.497	2.4253	2.51924	1.33299	24.969
A0A024RA66	Cell division cycle 2-like 5 (Cholinesterase-related cell division controller), isoform CRA_b	CDC2L5	#N/A	#N/A	#N/A	15.197	#N/A	#N/A	#N/A	18.92	0.99168	1.03009	0.0427734	26.785
A0A024RA75	3-hydroxyisobutyrate dehydrogenase	HIBADH	1.4933	1.26209	0.33581	57.272	1.2961	1.21957	0.286375	54.172	1.0481	1.0887	0.122603	42.928
A0A024RAB2	Endothelin converting enzyme 1, isoform CRA_c	ECE1	0.6676	0.564233	-0.825638	30.103	#N/A	#N/A	#N/A	#N/A	0.58783	0.610599	-0.711702	16.306
A0A024RAB6	Heparan sulfate proteoglycan 2 (Perlecan), isoform CRA_b	HSPG2	0.41673	0.352206	-1.50551	24.139	0.33574	0.315916	-1.66239	79.055	0.25081	0.260525	-1.94051	29.682
A0A024RAC5	Regulator of chromosome condensation 2, isoform CRA_a	RCC2	1.5003	1.268	0.342557	170.46	1.1304	1.06366	0.0890311	129.62	1.0063	1.04528	0.0638873	87.834
A0A024RAC6	Elongin-A	TCEB3	2.33	1.96924	0.977636	24.717	2.5287	2.37939	1.25059	12.954	1.8285	1.89933	0.925487	15.9
A0A024RAE1	Ribosome assembly factor mrt4	C1orf33	1.0922	0.92309	-0.115457	52.559	1.22	1.14797	0.199079	45.598	1.0692	1.11061	0.151359	57.528
A0A024RAE4	Cell division cycle 42 (GTP binding protein, 25kDa), isoform CRA_a	CDC42	0.8436	0.712982	-0.488063	28.055	0.83656	0.787165	-0.345261	36.859	0.69526	0.72219	-0.469549	19.035
A0A024RAG3	V-ral simian leukemia viral oncogene homolog B (Ras related GTP binding protein), isoform CRA_a	RALB	1.3365	1.12956	0.175766	22.499	1.185	1.11503	0.157085	33.37	1.0133	1.05255	0.0738882	16.718
A0A024RAH0	Mitogen-activated protein kinase kinase kinase 2, isoform CRA_a	MAP3K2	#N/A	#N/A	#N/A	6.2829	0.94894	0.89291	-0.163413	15.851	#N/A	#N/A	#N/A	7.0117
A0A024RAH8	RNA helicase	DDX18	1.0606	0.896383	-0.157813	36.911	1.0611	0.998447	-0.00224163	54.015	0.83744	0.869878	-0.201115	32.223
A0A024RAI1	ARP3 actin-related protein 3 homolog (Yeast), isoform CRA_a	ACTR3	1.0535	0.890382	-0.167504	69.953	0.84059	0.790957	-0.338328	91.398	0.82929	0.861412	-0.215225	69.561
A0A024RAI5	Bridging integrator 1, isoform CRA_a	BIN1	0.11923	0.100769	-3.31087	80.836	0.11149	0.104907	-3.25282	84.443	0.12266	0.127411	-2.97244	103.04
A0A024RAJ4	Polymerase (RNA) II (DNA directed) polypeptide D, isoform CRA_a	POLR2D	0.81399	0.687956	-0.539611	66.753	#N/A	#N/A	#N/A	#N/A	0.75552	0.784785	-0.349631	23.845
A0A024RAJ6	Beta-hexosaminidase	HEXB	1.0823	0.914723	-0.128594	28.291	1.036	0.974829	-0.0367783	42.91	0.88107	0.915198	-0.127845	32.634
A0A024RAJ7	Ribosome-releasing factor 2, mitochondrial	GFM2	1.2948	1.09432	0.130035	9.6648	1.1328	1.06591	0.0920909	7.5973	#N/A	#N/A	#N/A	#N/A
A0A024RAJ9	Arylsulfatase B, isoform CRA_a	ARSB	#N/A	#N/A	#N/A	1.4571	#N/A	#N/A	#N/A	0.95199	#N/A	#N/A	#N/A	3.4518
A0A024RAL0	X-ray repair complementing defective repair in Chinese hamster cells 4, isoform CRA_c	XRCC4	1.2079	1.02088	0.0298071	14.648	1.0448	0.98311	-0.0245755	9.4533	#N/A	#N/A	#N/A	#N/A
A0A024RAL3	Zinc finger, FYVE domain containing 16, isoform CRA_a	ZFYVE16	1.0162	0.858857	-0.21951	10.66	1.1097	1.04418	0.0623674	15.861	0.87773	0.911728	-0.133324	29.136
A0A024RAL5	Zinc finger, CCHC domain containing 9, isoform CRA_a	ZCCHC9	#N/A	#N/A	#N/A	26.175	2.1352	2.00913	1.00657	4.7647	2.2759	2.36406	1.24126	2.4254
A0A024RAM2	Glutaredoxin (Thioltransferase), isoform CRA_c	GLRX	1.5484	1.30865	0.388084	3.1542	1.3764	1.29513	0.373098	6.4783	1.3586	1.41122	0.496948	1.28
A0A024RAM4	Microtubule-associated protein 1B, isoform CRA_b	MAP1B	0.91088	0.769844	-0.377361	237.77	0.95549	0.899073	-0.15349	323.31	0.93971	0.976109	-0.0348857	267.67
A0A024RAN2	Calpastatin, isoform CRA_a	CAST	#N/A	#N/A	#N/A	1.1806	1.9283	1.81444	0.859527	116.08	1.4717	1.52871	0.61231	2.4862
A0A024RAQ1	Cold shock domain protein A, isoform CRA_a	CSDA	0.98964	0.83641	-0.257718	30.261	0.90846	0.85482	-0.226307	44.131	0.73949	0.768134	-0.380571	32.033
A0A024RAS3	HCG27698, isoform CRA_a	hCG_27698	1.2698	1.07319	0.101907	52.267	1.1887	1.11851	0.161582	53.026	1.1518	1.19641	0.258717	39.574
A0A024RAS8	Heme binding protein 1, isoform CRA_a	HEBP1	1.4728	1.24476	0.315868	26.078	1.3366	1.25768	0.330766	47.633	1.2338	1.28159	0.357935	24.2
A0A024RAT6	Uncharacterized protein	FLJ22028	#N/A	#N/A	#N/A	3.4821	1.8263	1.71847	0.781122	3.0688	2.1894	2.27421	1.18536	1.5273
A0A024RAV2	ATP-dependent DNA helicase	RECQL	1.5786	1.33418	0.415952	76	1.2804	1.2048	0.268792	137.37	1.176	1.22155	0.288715	107.04
A0A024RAV4	Cold shock domain protein A, isoform CRA_b	CSDA	1.3006	1.09922	0.136483	2.8778	#N/A	#N/A	#N/A	#N/A	1.4034	1.45776	0.543753	2.2435
A0A024RAV5	V-Ki-ras2 Kirsten rat sarcoma viral oncogene homolog, isoform CRA_b	KRAS	#N/A	#N/A	#N/A	3.675	#N/A	#N/A	#N/A	3.474	#N/A	#N/A	#N/A	3.1776
A0A024RAW0	Mediator complex subunit 21 isoform 1	SURB7	1.1257	0.951403	-0.0718716	6.6395	1.041	0.979534	-0.0298322	9.7433	0.88583	0.920142	-0.120071	6.8593
A0A024RAZ7	Heterogeneous nuclear ribonucleoprotein A1, isoform CRA_b	HNRPA1	1.0069	0.850997	-0.232774	247.4	0.93685	0.881534	-0.181912	309.6	0.88606	0.920381	-0.119697	163.88
A0A024RB08	ERGIC and golgi 2, isoform CRA_a	ERGIC2	1.3759	1.16286	0.217682	6.2695	1.228	1.15549	0.208508	8.0461	0.90457	0.939608	-0.0898691	9.2006
A0A024RB09	RAB5B, member RAS oncogene family, isoform CRA_a	RAB5B	1.1031	0.932302	-0.10113	26.302	0.86875	0.817455	-0.290789	19.952	0.7441	0.772922	-0.371605	21.151
A0A024RB14	40S ribosomal protein S26	RPS26	1.5469	1.30739	0.386686	12.404	1.3951	1.31273	0.392566	22.478	1.043	1.0834	0.115566	16.089
A0A024RB17	Family with sequence similarity 62 (C2 domain containing), member A, isoform CRA_b	FAM62A	1.3968	1.18053	0.239432	154.94	1.2017	1.13075	0.177275	233.48	1.1076	1.1505	0.202264	144.22
A0A024RB23	Diacylglycerol kinase	DGKA	8.9213	7.53998	2.91456	72.859	6.6409	6.24879	2.64358	99.748	5.9029	6.13155	2.61625	55.043
A0A024RB27	HCG24991, isoform CRA_a	hCG_24991	0.97787	0.826462	-0.274979	16.153	0.91563	0.861567	-0.214966	39.721	0.96049	0.997694	-0.00333068	20.583
A0A024RB31	Myosin, light polypeptide 6B, alkali, smooth muscle and non-muscle, isoform CRA_a	MYL6B	0.75835	0.640931	-0.641758	2.4507	#N/A	#N/A	#N/A	#N/A	#N/A	#N/A	#N/A	#N/A
A0A024RB49	Tar (HIV-1) RNA binding protein 2, isoform CRA_b	TARBP2	1.5472	1.30764	0.386966	6.4191	#N/A	#N/A	#N/A	#N/A	1.2764	1.32584	0.406907	4.0493
A0A024RB76	Chromosome 12 open reading frame 31, isoform CRA_a	C12orf31	1.3629	1.15188	0.203986	2.1613	#N/A	#N/A	#N/A	#N/A	0.78366	0.814015	-0.296873	4.1301
A0A024RB77	Cyclin-dependent kinase 2, isoform CRA_b	CDK2	0.82444	0.696788	-0.521208	29.93	0.84054	0.79091	-0.338414	39.827	0.72989	0.758162	-0.399422	28.828
A0A024RB85	Proliferation-associated 2G4, 38kDa, isoform CRA_a	PA2G4	1.18	0.997295	-0.0039071	133.01	1.0418	0.980287	-0.0287239	224.37	0.97711	1.01496	0.0214197	157.11
A0A024RB87	RAP1B, member of RAS oncogene family, isoform CRA_a	RAP1B	1.0342	0.87407	-0.194179	61.385	0.98219	0.924197	-0.113728	74.794	#N/A	#N/A	#N/A	#N/A
A0A024RB99	Serine hydroxymethyltransferase	SHMT2	1.2377	1.04606	0.0649677	96.993	1.1277	1.06112	0.0855811	149.34	#N/A	#N/A	#N/A	#N/A
A0A024RBA9	RAB21, member RAS oncogene family, isoform CRA_a	RAB21	1.3384	1.13117	0.177815	46.525	1.227	1.15455	0.207333	57.193	1.184	1.22986	0.298496	33.365
A0A024RBB5	Cysteine and glycine-rich protein 2, isoform CRA_a	CSRP2	0.28088	0.23739	-2.07467	10.323	#N/A	#N/A	#N/A	#N/A	0.19053	0.19791	-2.33708	38.327
A0A024RBB6	Cyclin-dependent kinase 4, isoform CRA_a	CDK4	0.79841	0.674789	-0.567492	38.445	0.79499	0.74805	-0.418794	35.205	0.76321	0.792772	-0.335021	25.621
A0A024RBB8	Oxysterol-binding protein	OSBPL8	1.323	1.11815	0.161119	60.266	1.1661	1.09725	0.133889	102.46	0.96064	0.99785	-0.00310539	60.927
A0A024RBB9	LEM domain containing 3, isoform CRA_a	LEMD3	1.4669	1.23977	0.310077	92.899	1.3047	1.22766	0.295916	102.71	1.4321	1.48757	0.572959	43.133
A0A024RBD0	Nudix (Nucleoside diphosphate linked moiety X)-type motif 4, isoform CRA_c	NUDT4	0.95195	0.804555	-0.313736	11.116	0.99026	0.93179	-0.101923	6.7097	0.95451	0.991482	-0.012341	3.8687
A0A024RBE2	ELK3, ETS-domain protein (SRF accessory protein 2), isoform CRA_a	ELK3	#N/A	#N/A	#N/A	3.1501	#N/A	#N/A	#N/A	4.8314	#N/A	#N/A	#N/A	6.1189
A0A024RBE5	Neural cell expressed, developmentally down-regulated 1, isoform CRA_a	NEDD1	1.4489	1.22456	0.292264	45.65	#N/A	#N/A	#N/A	#N/A	#N/A	#N/A	#N/A	#N/A
A0A024RBE7	Thymopoietin, isoform CRA_c	TMPO	1.2206	1.03161	0.0448965	93.221	1.024	0.963538	-0.0535865	105.17	0.89055	0.925045	-0.112405	65.395
A0A024RBH0	PCTAIRE protein kinase 2, isoform CRA_a	PCTK2	0.97237	0.821814	-0.283117	19.74	0.77521	0.729438	-0.455143	22.017	#N/A	#N/A	#N/A	#N/A
A0A024RBH2	Cytoskeleton-associated protein 4, isoform CRA_c	CKAP4	0.8644	0.730561	-0.452923	207.32	0.7718	0.726229	-0.461503	323.31	0.71812	0.745936	-0.422876	196.29
A0A024RBJ2	Potassium channel tetramerisation domain containing 10, isoform CRA_b	KCTD10	1.807	1.52721	0.610903	8.4417	1.0564	0.994025	-0.00864605	29.337	1.2605	1.30932	0.388823	8.9878
A0A024RBK4	TRAF-type zinc finger domain containing 1, isoform CRA_a	TRAFD1	1.4255	1.20478	0.268774	15.026	1.0141	0.954223	-0.0676023	25.682	1.0026	1.04144	0.058573	20.977
A0A024RBR3	Density-regulated protein	DENR	1.5341	1.29657	0.374699	74.338	1.1546	1.08643	0.119591	132.72	1.1031	1.14583	0.19639	83.881
A0A024RBR4	Huntingtin interacting protein 1 related, isoform CRA_a	HIP1R	2.821	2.38421	1.25351	27.25	2.9698	2.79445	1.48256	65.085	2.1567	2.24024	1.16365	28.657
A0A024RBS6	tRNA pseudouridine synthase	PUS1	1.9328	1.63354	0.707998	35.817	1.8131	1.70605	0.770656	40.751	1.6291	1.6922	0.758902	27.413
A0A024RBU0	Vacuolar protein sorting 37B (Yeast), isoform CRA_b	VPS37B	2.225	1.88049	0.911111	53.758	2.0949	1.97121	0.979079	69.199	1.9772	2.05379	1.03829	38.285
A0A024RBU4	HCG1981838, isoform CRA_b	hCG_1981838	#N/A	#N/A	#N/A	0.85263	#N/A	#N/A	#N/A	#N/A	#N/A	#N/A	#N/A	#N/A
A0A024RBU9	Nuclear receptor co-repressor 2, isoform CRA_a	NCOR2	0.80257	0.678305	-0.559995	58.878	0.8996	0.846483	-0.240447	71.918	0.76337	0.792939	-0.334719	67.39
A0A024RBV2	Acetoacetyl-CoA synthetase, isoform CRA_b	AACS	1.2817	1.08325	0.115365	5.811	1.2541	1.18005	0.23885	11.178	1.0443	1.08475	0.117363	8.0825
A0A024RBV4	Midline 1 (Opitz/BBB syndrome), isoform CRA_a	MID1	0.80678	0.681863	-0.552447	17.482	0.85858	0.807885	-0.307778	21.931	#N/A	#N/A	#N/A	#N/A
A0A024RBV5	RAB9A, member RAS oncogene family, isoform CRA_a	RAB9A	2.5197	2.12956	1.09056	22.068	2.1066	1.98222	0.987114	47.83	1.9141	1.98824	0.991493	28.564
A0A024RBX6	Pirin (Iron-binding nuclear protein), isoform CRA_a	PIR	0.53455	0.451783	-1.1463	1.4133	0.64494	0.60686	-0.720565	4.1896	0.42454	0.440984	-1.1812	4.7328
A0A024RBX9	Pyruvate dehydrogenase E1 component subunit alpha	PDHA1	1.1701	0.988928	-0.0160621	66.178	0.99024	0.931771	-0.101952	80.795	0.91718	0.952706	-0.0698964	66.402
A0A024RBY9	Cytochrome c heme lyase	HCCS	1.3969	1.18061	0.239535	21.372	1.3196	1.24168	0.312298	24.623	1.2424	1.29052	0.367957	23.821
A0A024RC00	CTP synthase	CTPS2	10.193	8.61477	3.10681	15.96	6.3618	5.98617	2.58163	23.649	7.0305	7.30282	2.86845	24.505
A0A024RC24	Impact homolog (Mouse), isoform CRA_c	IMPACT	1.0203	0.862323	-0.213701	15.884	1.053	0.990826	-0.0132968	1.9804	0.81091	0.84232	-0.247559	5.6861
A0A024RC30	Desmoglein 3 (Pemphigus vulgaris antigen), isoform CRA_a	DSG3	1.9459	1.64461	0.717744	1.1844	#N/A	#N/A	#N/A	1.0378	#N/A	#N/A	#N/A	1.9061
A0A024RC37	Uncharacterized protein	P15RS	2.6918	2.27502	1.18588	11.282	2.6094	2.45533	1.29592	12.407	2.1197	2.20181	1.13869	8.7922
A0A024RC46	HCG2020860, isoform CRA_b	hCG_2020860	#N/A	#N/A	#N/A	19.534	#N/A	#N/A	#N/A	18.846	#N/A	#N/A	#N/A	6.6122
A0A024RC53	Phosphodiesterase	PDE8A	#N/A	#N/A	#N/A	3.6595	#N/A	#N/A	#N/A	1.9414	#N/A	#N/A	#N/A	2.056
A0A024RC55	Milk fat globule-EGF factor 8 protein, isoform CRA_a	MFGE8	0.2654	0.224307	-2.15645	93.91	0.27314	0.257012	-1.96009	105.19	0.20893	0.217023	-2.20408	85.619
A0A024RC61	Aminopeptidase	ANPEP	2.5483	2.15374	1.10684	197.72	2.3539	2.21491	1.14725	217.12	1.8208	1.89133	0.919399	203.89
A0A024RC67	Protein regulator of cytokinesis 1, isoform CRA_e	PRC1	0.45125	0.381381	-1.3907	13.205	0.35899	0.337793	-1.56579	29.621	0.42437	0.440808	-1.18178	11.725
A0A024RC72	RCC1 domain containing 1, isoform CRA_a	RCCD1	0.7735	0.653736	-0.613221	10.521	0.65182	0.613333	-0.705257	24.764	0.57528	0.597563	-0.742837	11.148
A0A024RC75	Chromodomain helicase DNA binding protein 2, isoform CRA_a	CHD2	0.83418	0.70502	-0.504263	3.1315	#N/A	#N/A	#N/A	#N/A	#N/A	#N/A	#N/A	#N/A
A0A024RC87	Ribonuclease/angiogenin inhibitor 1, isoform CRA_a	RNH1	39.21	33.1389	5.05046	1.4519	#N/A	#N/A	#N/A	2.3573	#N/A	#N/A	#N/A	6.0672
A0A024RC95	Aldehyde dehydrogenase 1 family, member A3, isoform CRA_a	ALDH1A3	1.655	1.39875	0.484137	66.12	1.4367	1.35187	0.434957	65.01	0.78587	0.81631	-0.292811	44.882
A0A024RCA7	Ribosomal protein, large, P2, isoform CRA_a	RPLP2	1.3231	1.11824	0.161228	83.479	1.3366	1.25768	0.330766	148.74	1.2313	1.27899	0.355009	89.829
A0A024RCC9	Nucleosome assembly protein 1-like 4, isoform CRA_b	NAP1L4	2.6271	2.22033	1.15078	83.9	2.2354	2.10341	1.07273	122.07	1.9286	2.0033	1.00238	51.253
A0A024RCF9	Armadillo repeat containing, X-linked 3, isoform CRA_a	ARMCX3	1.1263	0.95191	-0.0711028	22.892	1.0077	0.9482	-0.0767361	37.523	1.2959	1.3461	0.428781	20.956
A0A024RCJ2	Histone H2B	HIST1H2BJ	1.0568	0.893171	-0.162992	2.6033	0.91138	0.857568	-0.221678	62.049	0.68522	0.711762	-0.490534	31.895
A0A024RCM3	DDX39B	hCG_2005638	1.0678	0.902468	-0.148053	73.423	0.95696	0.900456	-0.151272	96.517	0.907	0.942132	-0.0859987	67.552
A0A024RCR5	Bromodomain containing 2, isoform CRA_b	BRD2	1.3089	1.10624	0.145661	34.116	1.0769	1.01331	0.019082	42.238	0.91416	0.949569	-0.0746546	51.85
A0A024RCX8	Peptidyl-prolyl cis-trans isomerase	PPIL1	1.0031	0.847786	-0.238229	11.03	0.86352	0.812534	-0.299501	15.83	0.82273	0.854598	-0.226682	12.315
A0A024RCY3	Transcription factor EB, isoform CRA_b	TFEB	#N/A	#N/A	#N/A	4.1374	#N/A	#N/A	#N/A	#N/A	#N/A	#N/A	#N/A	#N/A
A0A024RCZ1	LEM domain containing 2, isoform CRA_a	LEMD2	0.98947	0.836266	-0.257966	24.262	0.94935	0.893296	-0.16279	42.567	0.7593	0.788711	-0.342431	32.672
A0A024RCZ8	Kinesin light chain 4, isoform CRA_a	KLC4	#N/A	#N/A	#N/A	12.32	#N/A	#N/A	#N/A	14.585	0.53153	0.552118	-0.85695	10.935
A0A024RD07	Trinucleotide repeat containing 5, isoform CRA_c	TNRC5	0.99418	0.840247	-0.251115	21.697	#N/A	#N/A	#N/A	#N/A	#N/A	#N/A	#N/A	#N/A
A0A024RD11	Serine/threonine-protein phosphatase 2A 56 kDa regulatory subunit	PPP2R5D	0.85498	0.7226	-0.468731	49.446	0.76656	0.721299	-0.471332	71.708	0.62899	0.653354	-0.614064	48.305
A0A024RD15	Mitogen-activated protein kinase	MAPK14	#N/A	#N/A	#N/A	1.193	1.0101	0.950459	-0.0733041	35.01	0.8899	0.92437	-0.113458	45.169
A0A024RD18	Serine/threonine kinase 38, isoform CRA_a	STK38	1.0167	0.85928	-0.2188	10.135	0.90912	0.855441	-0.22526	9.4242	0.77385	0.803825	-0.315047	7.5954
A0A024RD41	RAB23, member RAS oncogene family, isoform CRA_a	RAB23	0.59052	0.499087	-1.00264	25.184	0.55473	0.521976	-0.937945	109.67	0.45779	0.475522	-1.07242	44.936
A0A024RD47	Nuclear receptor co-repressor 1, isoform CRA_a	NCOR1	1.5572	1.31609	0.39626	63.467	1.168	1.09904	0.136238	55.475	1.0842	1.1262	0.171458	67.407
A0A024RD48	Cyclin D3, isoform CRA_a	CCND3	#N/A	#N/A	#N/A	0.78796	#N/A	#N/A	#N/A	1.865	#N/A	#N/A	#N/A	#N/A
A0A024RD56	Tight junction associated protein 1 (Peripheral), isoform CRA_a	TJAP1	1.3228	1.11799	0.160901	23.94	1.0816	1.01774	0.0253648	27.609	1.1463	1.1907	0.251811	18.931
A0A024RD78	Mitochondrial ribosomal protein L14, isoform CRA_b	MRPL14	1.3675	1.15576	0.208847	23.622	1.314	1.23641	0.306163	62.071	1.1108	1.15383	0.206426	22.405
A0A024RD80	Heat shock protein 90kDa alpha (Cytosolic), class B member 1, isoform CRA_a	HSP90AB1	1.1547	0.975913	-0.0351759	259.2	1.0857	1.02159	0.0308233	323.31	1.0242	1.06387	0.0893243	323.31
A0A024RD84	Translocating chain-associated membrane protein	TRAM2	#N/A	#N/A	#N/A	2.9078	#N/A	#N/A	#N/A	4.5547	0.21785	0.226288	-2.14377	26.404
A0A024RD93	Phosphoribosylaminoimidazole carboxylase, phosphoribosylaminoimidazole succinocarboxamide synthetase, isoform CRA_c	PAICS	1.1364	0.960446	-0.0582232	179.26	1.0391	0.977746	-0.0324678	263.12	0.97966	1.01761	0.0251799	173.59
A0A024RDA1	Exocyst complex component 1, isoform CRA_a	EXOC1	1.1619	0.981998	-0.0262081	18.668	#N/A	#N/A	#N/A	#N/A	1.0255	1.06522	0.0911543	20.858
A0A024RDB0	Ubiquitin-activating enzyme E1-like 2, isoform CRA_a	UBE1L2	1.2183	1.02967	0.0421755	92.284	1.0736	1.01021	0.0146543	111.51	1.004	1.04289	0.0605861	90.932
A0A024RDD3	SEC31-like 1 (S. cerevisiae), isoform CRA_d	SEC31L1	0.78546	0.663844	-0.591084	124.04	#N/A	#N/A	#N/A	#N/A	#N/A	#N/A	#N/A	#N/A
A0A024RDE8	PDZ and LIM domain 5, isoform CRA_c	PDLIM5	1.1275	0.952924	-0.0695665	66.976	1.0953	1.03063	0.0435238	125.34	1.1431	1.18738	0.247778	53.277
A0A024RDF4	Heterogeneous nuclear ribonucleoprotein D (AU-rich element RNA binding protein 1, 37kDa), isoform CRA_e	HNRPD	0.99026	0.836934	-0.256815	96.698	0.87055	0.819148	-0.287803	122.07	0.82408	0.856	-0.224317	90.374
A0A024RDG1	Vesicle docking protein p115, isoform CRA_a	VDP	1.2675	1.07125	0.0992918	153.34	1.0848	1.02075	0.0296268	254.14	0.96797	1.00546	0.00786106	156.19
A0A024RDG5	Testis secretory sperm-binding protein Li 213e	HMFN0839	#N/A	#N/A	#N/A	4.5755	0.92456	0.869969	-0.200963	13.357	#N/A	#N/A	#N/A	1.8302
A0A024RDH8	Ribosomal protein L34, isoform CRA_a	RPL34	1.7352	1.46653	0.552408	4.367	1.8595	1.74971	0.807112	10.209	1.2972	1.34745	0.430228	5.7414
A0A024RDH9	Mitochondrial ribosomal protein S18C, isoform CRA_b	MRPS18C	#N/A	#N/A	#N/A	2.4133	1.2885	1.21242	0.27789	4.6996	#N/A	#N/A	#N/A	#N/A
A0A024RDJ4	Nuclear factor of kappa light polypeptide gene enhancer in B-cells 1 (P105), isoform CRA_b	NFKB1	2.0926	1.76859	0.822603	37.356	1.8747	1.76401	0.818857	35.675	1.8876	1.96072	0.97138	40.926
A0A024RDK9	Tyrosylprotein sulfotransferase 1, isoform CRA_a	TPST1	0.45878	0.387745	-1.36682	4.7443	#N/A	#N/A	#N/A	#N/A	0.39065	0.405782	-1.30122	7.2345
A0A024RDL0	Calcitonin gene-related peptide-receptor component protein, isoform CRA_a	RCP9	0.8553	0.72287	-0.468192	8.5386	#N/A	#N/A	#N/A	#N/A	#N/A	#N/A	#N/A	5.8581
A0A024RDL6	RAB guanine nucleotide exchange factor (GEF) 1, isoform CRA_b	RABGEF1	1.0421	0.880747	-0.1832	32.301	#N/A	#N/A	#N/A	#N/A	#N/A	#N/A	#N/A	#N/A
A0A024RDM4	Mitochondrial ribosomal protein 63, isoform CRA_a	MRP63	#N/A	#N/A	#N/A	0.81629	#N/A	#N/A	#N/A	1.0991	#N/A	#N/A	#N/A	1.8125
A0A024RDN3	EEF1A lysine methyltransferase 1	LOC221143	0.97044	0.820183	-0.285983	9.1087	#N/A	#N/A	#N/A	#N/A	#N/A	#N/A	#N/A	#N/A
A0A024RDR0	High-mobility group box 1, isoform CRA_a	HMGB1	1.1202	0.946755	-0.0789376	82.238	0.91714	0.862988	-0.212588	109.52	0.88243	0.91661	-0.125619	60.253
A0A024RDS1	Heat shock 105kDa/110kDa protein 1, isoform CRA_c	HSPH1	2.0333	1.71848	0.781129	228.57	1.9556	1.84013	0.879809	323.31	2.0373	2.11621	1.08149	192.27
A0A024RDS3	Zinc finger protein 198, isoform CRA_b	ZNF198	2.3268	1.96653	0.975653	27.507	1.4846	1.39694	0.482272	20.367	1.8236	1.89424	0.921616	10.073
A0A024RDT6	Chromosome 13 open reading frame 1, isoform CRA_a	C13orf1	1.578	1.33367	0.415403	3.4464	1.2366	1.16359	0.218577	2.3262	1.3442	1.39627	0.481575	2.5897
A0A024RDU9	General transcription factor IIF subunit 2	GTF2F2	1.6921	1.4301	0.516121	9.5437	1.5188	1.42912	0.51513	18.415	1.462	1.51863	0.60277	12.063
A0A024RDV5	Fibronectin type III domain containing 3A, isoform CRA_b	FNDC3A	0.56442	0.477028	-1.06785	42.874	0.46052	0.433329	-1.20647	74.33	0.37751	0.392133	-1.35059	46.999
A0A024RDV7	Importin subunit alpha	KPNA3	1.5449	1.3057	0.384819	36.063	1.6357	1.53912	0.622106	55.046	1.3488	1.40104	0.486503	45.328
A0A024RDW4	Uncharacterized protein	FLJ10154	1.1554	0.976504	-0.0343016	3.3523	#N/A	#N/A	#N/A	#N/A	0.28107	0.291957	-1.77617	2.5545
A0A024RDW8	Collagen, type IV, alpha 2, isoform CRA_a	COL4A2	0.26617	0.224958	-2.15227	32.475	0.20969	0.197309	-2.34147	48.186	0.13306	0.138214	-2.85502	28.127
A0A024RDY0	RAN binding protein 5, isoform CRA_d	RANBP5	0.56693	0.47915	-1.06145	323.31	0.55924	0.52622	-0.926263	323.31	0.50294	0.522421	-0.936715	323.31
A0A024RDY7	Mediator of RNA polymerase II transcription, subunit 4 homolog (Yeast), isoform CRA_b	MED4	1.1689	0.987914	-0.0175424	9.9753	1.066	1.00306	0.00440518	8.3676	1.0172	1.0566	0.0794302	6.0693
A0A024RDY9	Rho guanine nucleotide exchange factor (GEF) 7, isoform CRA_b	ARHGEF7	0.87887	0.742791	-0.428972	41.051	0.74009	0.696391	-0.52203	75.824	0.64529	0.670285	-0.577154	46.401
A0A024RDZ1	Uncharacterized protein	RP11-484I6.3	0.90511	0.764968	-0.386529	4.1774	0.86045	0.809645	-0.304639	12.265	0.74384	0.772652	-0.372109	8.7015
A0A024RE14	Uncharacterized protein	FLJ11193	0.81989	0.692943	-0.529192	27.603	0.80402	0.756547	-0.402499	157.37	0.8172	0.848854	-0.236412	14.676
A0A024RE27	Fumarylacetoacetate hydrolase domain containing 2A, isoform CRA_a	FAHD2A	1.3474	1.13878	0.187484	60.785	0.90623	0.852722	-0.229853	45.002	0.76511	0.794746	-0.331434	35.114
A0A060CZ20	MHC class I antigen	HLA-A	1.3435	1.13548	0.183302	97.711	1.1763	1.10685	0.146454	124.21	#N/A	#N/A	#N/A	2.5435
A0A075B730	Epiplakin	EPPK1	#N/A	#N/A	#N/A	16.763	#N/A	#N/A	#N/A	18.653	#N/A	#N/A	#N/A	5.8428
A0A075B746	28S ribosomal protein S21, mitochondrial	MRPS21	1.6308	1.3783	0.462886	7.5737	1.5643	1.47194	0.557715	16.321	1.2928	1.34288	0.425326	7.2587
A0A075B7B1	Desmuslin, isoform CRA_a	SYNM	#N/A	#N/A	#N/A	12.703	#N/A	#N/A	#N/A	22.632	#N/A	#N/A	#N/A	#N/A
A0A075B7F8	Nuclear envelope pore membrane protein POM 121C	POM121C	1.4899	1.25921	0.332522	25.206	1.4856	1.39788	0.483243	33.868	1.1868	1.23277	0.301904	15.019
A0A075BV59	Endoplasmic reticulum aminopeptidase 1 delta-Exon-13 isoform	ERAP1	1.9435	1.64258	0.715963	2.2641	#N/A	#N/A	#N/A	#N/A	1.6838	1.74902	0.806548	3.2173
A0A075X6P5	ATP synthase F0 subunit 8 (Fragment)	ATP8	#N/A	#N/A	#N/A	3.2928	#N/A	#N/A	#N/A	#N/A	#N/A	#N/A	#N/A	#N/A
A0A075X8B5	NADH-ubiquinone oxidoreductase chain 4 (Fragment)	ND4	1.3406	1.13303	0.180185	0.82801	#N/A	#N/A	#N/A	#N/A	1.0376	1.07779	0.108077	2.4781
A0A075XDK3	NADH-ubiquinone oxidoreductase chain 3 (Fragment)	ND3	#N/A	#N/A	#N/A	2.5278	#N/A	#N/A	#N/A	2.4034	#N/A	#N/A	#N/A	3.1139
A0A087WSV0	Bcl-2-like protein 12	BCL2L12	#N/A	#N/A	#N/A	4.4355	#N/A	#N/A	#N/A	7.0651	#N/A	#N/A	#N/A	2.6648
A0A087WSX5	Zinc finger protein 628	ZNF628	#N/A	#N/A	#N/A	3.3358	#N/A	#N/A	#N/A	#N/A	#N/A	#N/A	#N/A	#N/A
A0A087WT18	Putative monooxygenase p33MONOX	KIAA1191	#N/A	#N/A	#N/A	4.2317	#N/A	#N/A	#N/A	#N/A	#N/A	#N/A	#N/A	1.0784
A0A087WT45	GRIP1-associated protein 1	GRIPAP1	1.2403	1.04826	0.0679952	2.6351	#N/A	#N/A	#N/A	#N/A	#N/A	#N/A	#N/A	#N/A
A0A087WT82	Glypican-6	GPC6	0.18797	0.158866	-2.65412	1.4312	0.18815	0.177041	-2.49785	3.3536	#N/A	#N/A	#N/A	2.37
A0A087WTM5	E3 ubiquitin-protein ligase RNF34	RNF34	#N/A	#N/A	#N/A	4.0033	#N/A	#N/A	#N/A	10.317	#N/A	#N/A	#N/A	16.054
A0A087WTY9	MORF4 family-associated protein 1	MRFAP1	0.47863	0.404522	-1.30571	3.8055	#N/A	#N/A	#N/A	#N/A	#N/A	#N/A	#N/A	#N/A
A0A087WU18	ETS-related transcription factor Elf-4	ELF4	#N/A	#N/A	#N/A	2.1743	#N/A	#N/A	#N/A	#N/A	#N/A	#N/A	#N/A	#N/A
A0A087WU78	Nance-Horan syndrome protein	NHS	#N/A	#N/A	#N/A	4.0701	#N/A	#N/A	#N/A	6.2825	#N/A	#N/A	#N/A	9.7781
A0A087WUD1	Zinc finger protein 787	ZNF787	0.97332	0.822617	-0.281708	5.894	0.9228	0.868313	-0.203712	5.518	0.87095	0.904686	-0.144511	7.869
A0A087WUD3	Oligosaccharyltransferase complex subunit OSTC	OSTC	0.89692	0.758046	-0.399643	3.2665	0.72256	0.679896	-0.556613	4.8802	#N/A	#N/A	#N/A	3.0212
A0A087WUF3	Mothers against decapentaplegic homolog 4 (Fragment)	SMAD4	2.1063	1.78017	0.832017	5.42	#N/A	#N/A	#N/A	#N/A	#N/A	#N/A	#N/A	#N/A
A0A087WUK2	Heterogeneous nuclear ribonucleoprotein D-like	HNRNPDL	#N/A	#N/A	#N/A	1.2395	#N/A	#N/A	#N/A	1.1795	#N/A	#N/A	#N/A	#N/A
A0A087WUQ6	Glutathione peroxidase	GPX1	2.4487	2.06956	1.04932	42.737	2.0402	1.91974	0.940908	57.828	1.9804	2.05711	1.04062	39.415
A0A087WUX8	MICOS complex subunit	APOOL	1.0771	0.910328	-0.135542	4.0888	0.93069	0.875737	-0.19143	5.8906	#N/A	#N/A	#N/A	#N/A
A0A087WV34	Glycosylated lysosomal membrane protein	GLMP	0.89533	0.756702	-0.402203	1.5529	0.86823	0.816965	-0.291653	3.498	#N/A	#N/A	#N/A	#N/A
A0A087WV46	Ragulator complex protein LAMTOR4	LAMTOR4	1.3612	1.15044	0.202185	1.6578	1.3693	1.28845	0.365636	2.7933	1.1014	1.14406	0.194165	2.5252
A0A087WVA1	Selenoprotein T	SELENOT	1.3451	1.13683	0.185019	9.2477	1.351	1.27123	0.346225	9.2953	1.3149	1.36583	0.44978	12.807
A0A087WVD1	Leukocyte receptor cluster member 9	LENG9	#N/A	#N/A	#N/A	4.7721	2.5146	2.36613	1.24253	2.997	#N/A	#N/A	#N/A	2.2126
A0A087WVM4	Monofunctional C1-tetrahydrofolate synthase, mitochondrial	MTHFD1L	0.45604	0.385429	-1.37546	92.154	0.50121	0.471616	-1.08432	73.771	0.45349	0.471056	-1.08603	58.365
A0A087WVS8	MOB kinase activator 2	MOB2	1.8436	1.55815	0.639832	2.1484	1.5206	1.43082	0.516838	1.0792	#N/A	#N/A	#N/A	#N/A
A0A087WW20	RUN and SH3 domain-containing protein 1 (Fragment)	RUSC1	#N/A	#N/A	#N/A	1.6593	#N/A	#N/A	#N/A	#N/A	#N/A	#N/A	#N/A	#N/A
A0A087WW38	Lambda-crystallin homolog (Fragment)	CRYL1	#N/A	#N/A	#N/A	1.1048	#N/A	#N/A	#N/A	#N/A	#N/A	#N/A	#N/A	#N/A
A0A087WWF1	Selenoprotein M	SELENOM	#N/A	#N/A	#N/A	2.0687	#N/A	#N/A	#N/A	#N/A	#N/A	#N/A	#N/A	1.4768
A0A087WWS1	THO complex subunit 1	THOC1	1.1856	1.00203	0.0029234	25.386	1.1158	1.04992	0.0702762	74.056	1.1115	1.15455	0.207335	38.867
A0A087WWU1	Transmembrane protein 237	TMEM237	0.53143	0.449146	-1.15474	7.346	#N/A	#N/A	#N/A	#N/A	#N/A	#N/A	#N/A	2.023
A0A087WX60	Myopalladin	MYPN	#N/A	#N/A	#N/A	13.033	#N/A	#N/A	#N/A	24.049	#N/A	#N/A	#N/A	#N/A
A0A087WX99	Cadherin-4	CDH4	0.47918	0.404986	-1.30405	5.5564	0.37814	0.355813	-1.49081	21.358	0.40919	0.42504	-1.23433	11.115
A0A087WXF1	Mitogen-activated protein kinase kinase kinase 14	MAP3K14	1.3248	1.11968	0.163081	0.79575	#N/A	#N/A	#N/A	#N/A	#N/A	#N/A	#N/A	#N/A
A0A087WXM6	60S ribosomal protein L17 (Fragment)	RPL17	1.4412	1.21805	0.284577	43.362	1.4018	1.31903	0.399478	42.242	1.2346	1.28242	0.358871	27.814
A0A087WXM8	Basal cell adhesion molecule	BCAM	0.17735	0.14989	-2.73802	10.824	#N/A	#N/A	#N/A	#N/A	#N/A	#N/A	#N/A	#N/A
A0A087WXN4	Integrator complex subunit 12	INTS12	1.5286	1.29192	0.369517	4.1715	#N/A	#N/A	#N/A	#N/A	1.7802	1.84915	0.886866	4.2046
A0A087WXN9	MTSS1-like protein	MTSS1L	#N/A	#N/A	#N/A	9.632	#N/A	#N/A	#N/A	13.035	#N/A	#N/A	#N/A	9.4816
A0A087WXP9	Kelch repeat and BTB domain-containing protein 2	KBTBD2	#N/A	#N/A	#N/A	1.6288	#N/A	#N/A	#N/A	#N/A	#N/A	#N/A	#N/A	#N/A
A0A087WXS7	ATPase ASNA1	ASNA1	0.96425	0.814951	-0.295215	39.953	0.83713	0.787702	-0.344279	52.39	0.79099	0.821629	-0.283442	34.86
A0A087WXU0	Required for meiotic nuclear division protein 1 homolog	RMND1	0.53201	0.449637	-1.15317	19.318	0.58985	0.555022	-0.849382	12.77	0.49837	0.517674	-0.949884	17.352
A0A087WXV6	OTU domain-containing protein 5	OTUD5	#N/A	#N/A	#N/A	3.1218	#N/A	#N/A	#N/A	6.542	#N/A	#N/A	#N/A	8.3927
A0A087WY55	Chromosome 6 open reading frame 55, isoform CRA_b	VTA1	0.58826	0.497177	-1.00817	28.304	0.52772	0.496561	-1.00996	85.283	0.47439	0.492765	-1.02103	26.776
A0A087WY82	Junctional adhesion molecule A	F11R	9.1954	7.77164	2.95822	10.646	8.7138	8.19929	3.0355	20.733	13.474	13.9959	3.80693	9.9703
A0A087WYA9	Coiled-coil domain-containing protein 174	CCDC174	#N/A	#N/A	#N/A	1.2666	#N/A	#N/A	#N/A	#N/A	#N/A	#N/A	#N/A	#N/A
A0A087WYC8	Regulator of nonsense transcripts 3B	UPF3B	1.2747	1.07733	0.107464	3.9765	0.83087	0.781811	-0.355108	7.202	#N/A	#N/A	#N/A	#N/A
A0A087WYE2	Inactive glycosyltransferase 25 family member 3	CERCAM	#N/A	#N/A	#N/A	1.0359	#N/A	#N/A	#N/A	#N/A	#N/A	#N/A	#N/A	1.6609
A0A087WYE6	Zinc finger MIZ domain-containing protein 1	ZMIZ1	#N/A	#N/A	#N/A	0.9925	#N/A	#N/A	#N/A	#N/A	#N/A	#N/A	#N/A	#N/A
A0A087WYP2	Selenoprotein H	SELENOH	1.8651	1.57632	0.656559	7.8822	1.5306	1.44023	0.526295	8.6764	1.4265	1.48175	0.567307	8.7261
A0A087WYV6	Tetraspanin-6	TSPAN6	1.4982	1.26623	0.340536	3.9797	2.5395	2.38956	1.25674	4.0782	#N/A	#N/A	#N/A	3.1391
A0A087WYV8	Fibrillin-2	FBN2	0.36246	0.306339	-1.7068	35.921	0.49402	0.464851	-1.10516	57.291	#N/A	#N/A	#N/A	#N/A
A0A087WZ13	Ribonucleoprotein PTB-binding 1	RAVER1	0.87183	0.736841	-0.440575	61.664	0.81636	0.768158	-0.380525	103.82	0.75447	0.783694	-0.351638	68.449
A0A087WZA9	Transmembrane protein 120A (Fragment)	TMEM120A	0.93011	0.786097	-0.347221	3.991	0.87233	0.820823	-0.284856	4.9154	0.68777	0.71441	-0.485175	3.4311
A0A087WZF1	Lipoma-preferred partner	LPP	0.67314	0.568915	-0.813715	14.168	0.53581	0.504173	-0.988009	42.723	0.4663	0.484362	-1.04584	34.84
A0A087X0H8	TSC22 domain family protein 1	TSC22D1	#N/A	#N/A	#N/A	3.2647	1.925	1.81134	0.857056	10.072	#N/A	#N/A	#N/A	#N/A
A0A087X0H9	RNA-binding protein 26	RBM26	1.0632	0.89858	-0.154281	15.922	#N/A	#N/A	#N/A	1.6035	0.74915	0.778168	-0.361847	20.231
A0A087X0K9	Tight junction protein ZO-1	TJP1	0.78323	0.661959	-0.595186	86.604	#N/A	#N/A	#N/A	#N/A	#N/A	#N/A	#N/A	#N/A
A0A087X0M4	Kanadaptin	SLC4A1AP	1.1976	1.01217	0.0174522	36.793	1.1415	1.0741	0.103129	64.758	1.2303	1.27795	0.353837	95.336
A0A087X0Q1	YTH domain-containing family protein 3	YTHDF3	1.2082	1.02113	0.0301653	50.391	1.1263	1.0598	0.0837889	70.807	#N/A	#N/A	#N/A	#N/A
A0A087X0Q9	Selenoprotein O	SELENOO	1.3244	1.11934	0.162645	11.74	1.2032	1.13216	0.179074	25.076	0.92202	0.957734	-0.0623032	18.359
A0A087X0S5	Collagen alpha-1(VI) chain	COL6A1	0.19174	0.162052	-2.62547	144.94	0.21705	0.204234	-2.2917	177.07	0.18847	0.19577	-2.35277	208.12
A0A087X0W7	Acyl-coenzyme A thioesterase 2, mitochondrial	ACOT2	1.0406	0.879479	-0.185278	56.904	#N/A	#N/A	#N/A	#N/A	0.86782	0.901434	-0.149705	18.718
A0A087X142	Septin-8	SEPT8	2.112	1.78499	0.835916	37.189	1.6317	1.53536	0.618574	32.32	1.5905	1.65211	0.724307	9.8612
A0A087X1F5	SYNJ2BP-COX16 readthrough (Fragment)	SYNJ2BP-COX16	1.1879	1.00397	0.00571943	15.146	1.1336	1.06667	0.0931094	20.705	#N/A	#N/A	#N/A	#N/A
A0A087X1H5	Arf-GAP with coiled-coil, ANK repeat and PH domain-containing protein 2	ACAP2	1.537	1.29902	0.377423	52.832	1.2728	1.19765	0.260203	75.001	0.95298	0.989893	-0.0146553	35.607
A0A087X1K9	Acyl-protein thioesterase 1	LYPLA1	1.5009	1.26851	0.343134	10.604	1.3574	1.27725	0.353044	20.453	1.2658	1.31483	0.394876	14.884
A0A087X1T2	Sterol regulatory element-binding protein 2	SREBF2	#N/A	#N/A	#N/A	1.8683	#N/A	#N/A	#N/A	#N/A	#N/A	#N/A	#N/A	#N/A
A0A087X1W8	Cell adhesion molecule 1	CADM1	0.051074	0.043166	-4.53396	27.373	0.10705	0.100729	-3.31145	32.655	0.069779	0.0724818	-3.78624	39.132
A0A087X1Z0	PH and SEC7 domain-containing protein 3	PSD3	#N/A	#N/A	#N/A	1.5978	#N/A	#N/A	#N/A	#N/A	#N/A	#N/A	#N/A	#N/A
A0A087X240	Ephrin-A5	EFNA5	#N/A	#N/A	#N/A	1.2576	#N/A	#N/A	#N/A	1.0735	#N/A	#N/A	#N/A	#N/A
A0A087X2C4	Protocadherin-7 (Fragment)	PCDH7	#N/A	#N/A	#N/A	1.9515	#N/A	#N/A	#N/A	5.1577	#N/A	#N/A	#N/A	3.5519
A0A087X2D5	39S ribosomal protein L45, mitochondrial	MRPL45	1.3407	1.13311	0.180292	15.029	1.1872	1.1171	0.159761	16.785	1.0817	1.1236	0.168127	18.224
A0A087X2I5	U6 snRNA-associated Sm-like protein LSm7	LSM7	#N/A	#N/A	#N/A	3.419	#N/A	#N/A	#N/A	2.4421	#N/A	#N/A	#N/A	2.7926
A0A090N7T9	Secernin 1	SCRN1	0.94624	0.79973	-0.322416	40.143	0.77156	0.726003	-0.461952	79.284	#N/A	#N/A	#N/A	#N/A
A0A090N7V5	Chromosome 7 open reading frame 24	C7orf24	1.4367	1.21425	0.280065	9.9042	1.2859	1.20997	0.274976	42.137	1.1828	1.22862	0.297033	27.548
A0A090N7W4	Cyclin-dependent kinase 5	CDK5	0.75589	0.638852	-0.646446	14.714	0.63143	0.594147	-0.751108	16.433	0.62557	0.649801	-0.62193	23.83
A0A090N7X1	ATP-binding cassette, sub-family F (GCN20), member 2	ABCF2	0.94917	0.802206	-0.317956	37.355	1.0565	0.994119	-0.00850949	43.104	1.0495	1.09015	0.124529	39.929
A0A090N7Y0	Centaurin, gamma 3	CENTG3	1.6093	1.36013	0.443739	22.901	1.1075	1.04211	0.0595044	26.83	1.1261	1.16972	0.226162	41.706
A0A090N8G0	Glycyl-tRNA synthetase	GARS	1.0067	0.850828	-0.23306	105.43	#N/A	#N/A	#N/A	2.6947	0.82851	0.860602	-0.216582	77.152
A0A090N8Q5	NEDD8 ultimate buster-1	NYREN18	1.2865	1.08731	0.120757	14.63	1.0432	0.981604	-0.0267865	16.9	0.9515	0.988356	-0.0168976	23.172
A0A090N8Y2	Protein disulfide-isomerase A4	ERP70	1.2192	1.03043	0.0432409	225.76	1.2236	1.15135	0.20333	254.17	0.98059	1.01857	0.0265488	226.8
A0A090N8Y8	Zinc and ring finger 2, isoform CRA_b	ZNRF2	#N/A	#N/A	#N/A	3.5947	#N/A	#N/A	#N/A	3.714	#N/A	#N/A	#N/A	2.6846
A0A096LNZ9	Ubiquitin-like protein ISG15 (Fragment)	ISG15	1.0337	0.873648	-0.194876	13.856	#N/A	#N/A	#N/A	0.99964	0.86379	0.897248	-0.156421	29.28
A0A096LP22	Probable peptidyl-tRNA hydrolase (Fragment)	PTRH1	1.768	1.49425	0.579424	4.6422	1.7492	1.64592	0.718893	2.0815	1.4867	1.54429	0.62694	2.9091
A0A096LP25	AP2-associated protein kinase 1 (Fragment)	AAK1	0.79241	0.669718	-0.578375	15.416	0.76947	0.724037	-0.465865	14.937	0.75304	0.782209	-0.354375	28.271
A0A096LPF0	Ras-related protein Rab-7b (Fragment)	RAB7B	3.2336	2.73293	1.45045	3.8813	#N/A	#N/A	#N/A	3.0652	#N/A	#N/A	#N/A	#N/A
A0A096LPI6	Uncharacterized protein (Fragment)	#N/A	1.4147	1.19566	0.257802	17.212	1.3622	1.28177	0.358136	14.523	0.92483	0.960653	-0.0579131	16.668
A0A0A0MQR8	Non-specific serine/threonine protein kinase	MARK3	2.1215	1.79302	0.842391	40.531	#N/A	#N/A	#N/A	#N/A	2.6377	2.73987	1.45411	10.266
A0A0A0MQV9	Histone-lysine N-methyltransferase SETD1B	SETD1B	#N/A	#N/A	#N/A	1.0215	#N/A	#N/A	#N/A	1.0881	#N/A	#N/A	#N/A	2.4393
A0A0A0MR04	Signal peptidase complex catalytic subunit SEC11C	SEC11C	#N/A	#N/A	#N/A	1.5892	#N/A	#N/A	#N/A	1.0201	#N/A	#N/A	#N/A	2.1025
A0A0A0MR74	Diacylglycerol O-acyltransferase 1	DGAT1	#N/A	#N/A	#N/A	20.133	#N/A	#N/A	#N/A	6.1441	#N/A	#N/A	#N/A	12.866
A0A0A0MR84	Zinc finger protein 446	ZNF446	#N/A	#N/A	#N/A	2.4998	#N/A	#N/A	#N/A	8.8482	#N/A	#N/A	#N/A	4.7536
A0A0A0MRC3	Calcium-activated potassium channel subunit alpha-1	KCNMA1	#N/A	#N/A	#N/A	16.863	#N/A	#N/A	#N/A	#N/A	#N/A	#N/A	#N/A	#N/A
A0A0A0MRC4	G-protein-signaling modulator 1	GPSM1	0.93568	0.790805	-0.338607	12.846	#N/A	#N/A	#N/A	#N/A	#N/A	#N/A	#N/A	#N/A
A0A0A0MRK1	G patch domain-containing protein 4	GPATCH4	1.0538	0.890636	-0.167093	11.613	#N/A	#N/A	#N/A	#N/A	#N/A	#N/A	#N/A	#N/A
A0A0A0MRM8	Unconventional myosin-VI	MYO6	0.45687	0.386131	-1.37284	160.71	0.35728	0.336184	-1.57268	25.335	0.30446	0.316253	-1.66085	50.987
A0A0A0MRM9	Nucleolar and coiled-body phosphoprotein 1 (Fragment)	NOLC1	0.80162	0.677502	-0.561704	71.81	#N/A	#N/A	#N/A	#N/A	#N/A	#N/A	#N/A	#N/A
A0A0A0MRP0	MAP7 domain-containing protein 3 (Fragment)	MAP7D3	1.4093	1.19109	0.252285	9.184	1.3199	1.24197	0.312626	18.872	1.416	1.47085	0.556648	13.945
A0A0A0MRV0	Ribosome-binding protein 1	RRBP1	1.5404	1.30189	0.380611	323.31	1.1799	1.11023	0.150862	323.31	1.0973	1.1398	0.188785	323.31
A0A0A0MS41	Sideroflexin	SFXN3	1.8584	1.57066	0.651367	21.069	1.2511	1.17723	0.235395	40.546	1.1165	1.15975	0.21381	33.87
A0A0A0MS59	Helicase SRCAP	SRCAP	0.90381	0.763869	-0.388603	11.145	0.74388	0.699958	-0.51466	7.2929	0.81805	0.849737	-0.234912	12.638
A0A0A0MSS8	Aldo-keto reductase family 1 member C3	AKR1C3	2.2994	1.94337	0.958563	8.7096	#N/A	#N/A	#N/A	#N/A	1.5591	1.61949	0.69554	10.846
A0A0A0MSU2	ELM2 and SANT domain-containing protein 1 (Fragment)	ELMSAN1	0.71905	0.607716	-0.71853	15.15	#N/A	#N/A	#N/A	15.649	1.7646	1.83295	0.874168	18.352
A0A0A0MSU3	RecQ-mediated genome instability protein 1 (Fragment)	RMI1	#N/A	#N/A	#N/A	4.0052	#N/A	#N/A	#N/A	8.16	0.9347	0.970905	-0.0425979	6.1666
A0A0A0MSW4	Phosphatidylinositol transfer protein beta isoform	PITPNB	1.1903	1.006	0.00863127	56.763	1.06	0.997412	-0.00373799	54.66	#N/A	#N/A	#N/A	#N/A
A0A0A0MTB8	WD repeat-containing protein 36	WDR36	1.2833	1.0846	0.117165	65.531	1.1631	1.09442	0.130173	98.471	1.11	1.153	0.205386	83.652
A0A0A0MTN7	Interleukin-12 receptor subunit beta-2	IL12RB2	#N/A	#N/A	#N/A	1.0647	#N/A	#N/A	#N/A	#N/A	#N/A	#N/A	#N/A	#N/A
A0A0A0MTR7	E3 ubiquitin-protein ligase RNF213	RNF213	2.9101	2.45952	1.29837	2.6011	#N/A	#N/A	#N/A	2.4354	#N/A	#N/A	#N/A	2.724
A0A0A0N0L2	IL6ST isoform 4	IL6ST	#N/A	#N/A	#N/A	2.7613	#N/A	#N/A	#N/A	2.6836	#N/A	#N/A	#N/A	#N/A
A0A0A0N0L3	TDP43 isoform H	TDP43	1.0511	0.888354	-0.170794	99.096	0.89818	0.845147	-0.242726	150.59	0.86709	0.900676	-0.15092	77.409
A0A0A0N0M2	Tyrosine-protein kinase	JAK1	#N/A	#N/A	#N/A	7.4015	#N/A	#N/A	#N/A	#N/A	0.78464	0.815033	-0.29507	4.3371
A0A0A1TE42	Epithelial splicing regulatory protein 2	ESRP2	#N/A	#N/A	#N/A	2.0897	#N/A	#N/A	#N/A	#N/A	#N/A	#N/A	#N/A	#N/A
A0A0A6YYA0	Protein TMED7-TICAM2	TMED7-TICAM2	1.2055	1.01885	0.0269377	10.434	1.1437	1.07617	0.105906	14.944	0.98791	1.02618	0.0372783	26.646
A0A0A6YYC7	HCG2042749, isoform CRA_d	ZFP91-CNTF	1.2543	1.06009	0.0841885	16.86	1.0199	0.95968	-0.0593746	13.296	#N/A	#N/A	#N/A	#N/A
A0A0A6YYF2	HCG1811249, isoform CRA_e	LAMA3	122.41	103.457	6.69288	187.35	204.38	192.312	7.58731	209.03	25.785	26.7838	4.74329	323.31
A0A0A6YYJ5	Microtubule-actin cross-linking factor 1, isoforms 1/2/3/5 (Fragment)	MACF1	#N/A	#N/A	#N/A	2.8008	#N/A	#N/A	#N/A	7.9905	#N/A	#N/A	#N/A	7.1175
A0A0A6YYL1	5-formyltetrahydrofolate cyclo-ligase	ST20-MTHFS	0.79245	0.669752	-0.578302	7.6523	0.60181	0.566276	-0.820422	8.9526	0.58934	0.612168	-0.708001	2.8153
A0A0A6YYL4	Coronin	CORO7-PAM16	1.8224	1.54023	0.623146	36.383	1.4952	1.40692	0.492536	17.274	1.4067	1.46119	0.547142	12.98
A0A0A7KU15	TSC1-PDGFEB fusion protein (Fragment)	TSC1-PDGFRB fusion	#N/A	#N/A	#N/A	3.4991	#N/A	#N/A	#N/A	1.9885	#N/A	#N/A	#N/A	1.0998
A0A0A8JCD0	Niemann-Pick C1 protein	NPC1	1.5118	1.27772	0.353573	24.675	1.2411	1.16782	0.223817	50.883	1.0166	1.05598	0.078579	24.158
A0A0A8K8C0	Up-regulated in lung cancer 2	URLC2	1.5753	1.33139	0.412933	22.133	1.9337	1.81952	0.863562	4.4173	1.2596	1.30839	0.387792	5.1571
A0A0B4J1T3	RPA interacting protein, isoform CRA_a	RPAIN	1.6249	1.37331	0.457657	4.7036	#N/A	#N/A	#N/A	3.1131	#N/A	#N/A	#N/A	#N/A
A0A0B4J1W3	N-alpha-acetyltransferase 15, NatA auxiliary subunit	NAA15	#N/A	#N/A	#N/A	1.2379	#N/A	#N/A	#N/A	#N/A	#N/A	#N/A	#N/A	#N/A
A0A0B4J1Z1	Serine/arginine-rich-splicing factor 7	SRSF7	1.1152	0.942529	-0.0853915	7.5827	0.92485	0.870242	-0.200511	17.294	#N/A	#N/A	#N/A	#N/A
A0A0B4J220	Chromosome 11 open reading frame 48, isoform CRA_c	C11orf98	1.2047	1.01817	0.02598	8.1411	1.1434	1.07589	0.105528	4.398	0.8568	0.889988	-0.168143	6.0342
A0A0B4J244	T-cell receptor alpha variable 3 (gene/pseudogene) (Fragment)	TRAV3	#N/A	#N/A	#N/A	1.2696	#N/A	#N/A	#N/A	#N/A	#N/A	#N/A	#N/A	#N/A
A0A0B4J2A3	Protein phosphatase 1 regulatory subunit 14A	PPP1R14A	#N/A	#N/A	#N/A	5.9044	#N/A	#N/A	#N/A	#N/A	#N/A	#N/A	#N/A	#N/A
A0A0B4J2A4	3-ketoacyl-CoA thiolase, mitochondrial	ACAA2	3.9148	3.30865	1.72624	44.28	3.373	3.17384	1.66623	37.774	2.7224	2.82785	1.49971	39.771
A0A0B4J2E5	Uncharacterized protein	LOC102724159	#N/A	#N/A	#N/A	1.3874	#N/A	#N/A	#N/A	#N/A	#N/A	#N/A	#N/A	12.139
A0A0B4J2E8	Calcium release-activated calcium channel protein 1	ORAI1	#N/A	#N/A	#N/A	7.5294	#N/A	#N/A	#N/A	#N/A	#N/A	#N/A	#N/A	#N/A
A0A0B4J2F2	SNF1-like kinase, isoform CRA_a	LOC102724428	#N/A	#N/A	#N/A	1.2094	#N/A	#N/A	#N/A	13.327	#N/A	#N/A	#N/A	1.1477
A0A0B4J2G4	Leucine-rich repeat-containing protein 41	LRRC41	1.1742	0.992394	-0.0110158	12.649	1.3826	1.30096	0.379582	26.881	0.98357	1.02167	0.0309265	23.217
A0A0B5EEB2	VKORC1 (Fragment)	VKORC1	#N/A	#N/A	#N/A	1.7847	#N/A	#N/A	#N/A	2.8341	#N/A	#N/A	#N/A	#N/A
A0A0C4DFM1	Transmembrane 9 superfamily member	TM9SF4	1.007	0.851082	-0.23263	36.695	0.83715	0.787721	-0.344244	42.531	0.70843	0.735871	-0.442476	48.67
A0A0C4DG44	Serine protease HTRA2, mitochondrial (Fragment)	HTRA2	1.2911	1.09119	0.125907	10.256	1.0491	0.987156	-0.0186501	13.239	1.1111	1.15414	0.206815	7.0822
A0A0C4DG83	Aster-associated protein, isoform CRA_b	MAP9	#N/A	#N/A	#N/A	3.1419	#N/A	#N/A	#N/A	#N/A	1.5662	1.62687	0.702095	3.6242
A0A0C4DG88	POU domain protein (Fragment)	POU2F1	#N/A	#N/A	#N/A	1.6499	#N/A	#N/A	#N/A	#N/A	#N/A	#N/A	#N/A	#N/A
A0A0C4DGC9	Serine/threonine-protein kinase 35 (Fragment)	STK35	1.3035	1.10167	0.139697	1.5389	#N/A	#N/A	#N/A	#N/A	#N/A	#N/A	#N/A	#N/A
A0A0C4DGF8	Histone-lysine N-methyltransferase EHMT1 (Fragment)	EHMT1	1.5277	1.29116	0.368667	9.0258	#N/A	#N/A	#N/A	#N/A	1.1684	1.21366	0.279361	7.7273
A0A0C4DGG3	Lysine-specific demethylase 2B	KDM2B	#N/A	#N/A	#N/A	2.184	#N/A	#N/A	#N/A	2.3299	#N/A	#N/A	#N/A	2.2638
A0A0C4DGP5	Kinesin-like protein	KIF18B	#N/A	#N/A	#N/A	7.1856	#N/A	#N/A	#N/A	#N/A	0.79936	0.830323	-0.268256	10.737
A0A0C4DGQ8	Dehydrogenase/reductase SDR family member 7B	DHRS7B	1.4327	1.21087	0.276043	5.3894	1.5145	1.42508	0.511039	9.5783	1.1136	1.15673	0.210058	5.8768
A0A0C4DGS0	NADH dehydrogenase [ubiquinone] 1 alpha subcomplex subunit 6	NDUFA6	1.2149	1.02679	0.0381436	8.3511	0.9944	0.935686	-0.0959041	7.4435	1.0446	1.08506	0.117777	9.2925
A0A0C4DGS1	Dolichyl-diphosphooligosaccharide--protein glycosyltransferase 48 kDa subunit	DDOST	0.97943	0.827781	-0.27268	66.626	0.88441	0.83219	-0.265015	104.58	0.80441	0.835568	-0.25917	59.871
A0A0C4DGS9	Choline/ethanolaminephosphotransferase 1	CEPT1	#N/A	#N/A	#N/A	1.2467	1.7892	1.68356	0.751512	5.1587	#N/A	#N/A	#N/A	1.0794
A0A0C4DGU2	Methylmalonic aciduria and homocystinuria type C protein	MMACHC	#N/A	#N/A	#N/A	11.544	#N/A	#N/A	#N/A	12.903	#N/A	#N/A	#N/A	4.7882
A0A0C4DGX4	Cullin-1	CUL1	1.4241	1.2036	0.267356	84.403	#N/A	#N/A	#N/A	#N/A	#N/A	#N/A	#N/A	#N/A
A0A0C4DH07	Latent-transforming growth factor beta-binding protein 4	LTBP4	2.0604	1.74138	0.80023	33.83	0.81104	0.763152	-0.389957	20.194	0.6445	0.669464	-0.578921	8.3779
A0A0D9SEM4	Serine/arginine-rich-splicing factor 4 (Fragment)	SRSF4	#N/A	#N/A	#N/A	14.166	#N/A	#N/A	#N/A	6.3577	#N/A	#N/A	#N/A	7.2237
A0A0D9SEY1	Mitogen-activated protein kinase kinase kinase kinase 4	MAP4K4	1.2233	1.03389	0.0480843	71.621	0.94303	0.887349	-0.172427	139.29	#N/A	#N/A	#N/A	#N/A
A0A0D9SFE4	Dynamin-1	DNM1	1.6378	1.38421	0.469065	50.785	1.2721	1.19699	0.25941	54.353	0.94508	0.981687	-0.0266648	42.775
A0A0D9SG71	Ubiquitin-conjugating enzyme E2 A	UBE2A	0.97456	0.823665	-0.279871	3.6203	#N/A	#N/A	#N/A	1.9871	0.91533	0.950785	-0.0728093	4.7094
A0A0D9SG72	Syntaxin-binding protein 1	STXBP1	1.1451	0.967799	-0.0472204	43.372	0.99029	0.931818	-0.101879	60.462	#N/A	#N/A	#N/A	#N/A
A0A0D9SG77	Ubiquitin-protein ligase E3A	UBE3A	1.1355	0.959686	-0.0593663	6.213	#N/A	#N/A	#N/A	#N/A	#N/A	#N/A	#N/A	#N/A
A0A0D9SGJ6	Synaptojanin-1	SYNJ1	#N/A	#N/A	#N/A	3.3729	#N/A	#N/A	#N/A	#N/A	#N/A	#N/A	#N/A	#N/A
A0A0F6QNT9	E3 ubiquitin-protein ligase Topors (Fragment)	#N/A	#N/A	#N/A	#N/A	2.3123	#N/A	#N/A	#N/A	#N/A	#N/A	#N/A	#N/A	#N/A
A0A0F7KYT8	Fragile X mental retardation autosomal homolog variant p2K	FXR1	1.2008	1.01487	0.0213019	98.86	1.0774	1.01378	0.0197517	107.27	1.046	1.08652	0.11971	88.396
A0A0F7NGI8	Leucine rich repeat (In FLII) interacting protein 1, isoform CRA_c	LRRFIP1	2.0615	1.74231	0.801001	170.06	1.7159	1.61458	0.691163	165.32	1.4505	1.50668	0.591377	138.81
A0A0G2JIS2	Histone-lysine N-methyltransferase EHMT2	EHMT2	1.0976	0.927654	-0.108342	11.338	1.2295	1.1569	0.210269	11.414	1.0597	1.10075	0.138483	18.015
A0A0G2JMG8	NACHT, LRR and PYD domains-containing protein 2	NLRP2	1.3967	1.18044	0.239328	36.78	1.4433	1.35808	0.441569	58.776	1.3121	1.36292	0.446704	45.054
A0A0G2JNB1	KAT8 regulatory NSL complex subunit 1	KANSL1	#N/A	#N/A	#N/A	2.895	#N/A	#N/A	#N/A	#N/A	#N/A	#N/A	#N/A	#N/A
A0A0G2JNZ2	Protein scribble homolog	SCRIB	1.6883	1.42689	0.512877	60.917	1.49	1.40202	0.48751	71.84	1.0957	1.13814	0.18668	53.735
A0A0G2JNZ5	Glucosylceramidase	GBA	0.81014	0.684703	-0.546451	11.13	0.78126	0.735131	-0.443928	22.087	0.61217	0.635882	-0.653169	8.0192
A0A0G2JR96	Cytoplasmic FMR1-interacting protein 1 (Fragment)	CYFIP1	#N/A	#N/A	#N/A	3.3292	#N/A	#N/A	#N/A	5.2639	#N/A	#N/A	#N/A	3.0212
A0A0G2JRY5	Transcription initiation factor TFIID subunit 4 (Fragment)	TAF4	1.0748	0.908384	-0.138626	7.0038	#N/A	#N/A	#N/A	#N/A	#N/A	#N/A	#N/A	#N/A
A0A0J9YVR0	Phosphatase and actin regulator (Fragment)	PHACTR4	#N/A	#N/A	#N/A	1.0827	#N/A	#N/A	#N/A	1.3144	#N/A	#N/A	#N/A	#N/A
A0A0J9YWI0	Peroxisomal 2,4-dienoyl-CoA reductase (Fragment)	DECR2	#N/A	#N/A	#N/A	4.0542	#N/A	#N/A	#N/A	1.8159	#N/A	#N/A	#N/A	2.228
A0A0J9YWL0	Beta/gamma crystallin domain-containing protein 1	CRYBG1	2.075	1.75372	0.810417	161.61	1.6344	1.5379	0.620959	201.47	1.2616	1.31047	0.390081	233.59
A0A0J9YX88	PHD and RING finger domain-containing protein 1	PHRF1	#N/A	#N/A	#N/A	28.957	#N/A	#N/A	#N/A	20.109	#N/A	#N/A	#N/A	17.561
A0A0K0K1H7	Aconitate hydratase, mitochondrial	HEL-S-284	1.1515	0.973208	-0.0391795	83.974	0.93614	0.880866	-0.183006	148.83	0.8143	0.845841	-0.241541	117.72
A0A0K0K1I0	Epididymis secretory protein Li 265	HEL-S-265	#N/A	#N/A	#N/A	4.148	#N/A	#N/A	#N/A	#N/A	#N/A	#N/A	#N/A	7.8584
A0A0K0K1J1	Cystatin	HEL-S-2	#N/A	#N/A	#N/A	1.57	#N/A	#N/A	#N/A	2.1083	1.58	1.6412	0.714751	1.3118
A0A0K0K1K4	Proteasome subunit alpha type	HEL-S-276	1.4275	1.20647	0.270797	197.09	1.2833	1.20753	0.272056	224.71	1.2025	1.24908	0.320864	87.054
A0A0K0K1K7	6-phosphogluconolactonase, isoform CRA_b	HEL-S-304	1.7763	1.50127	0.586181	26.867	1.4016	1.31884	0.399272	32.3	1.1148	1.15798	0.211612	28.199
A0A0K0K1L8	Epididymis secretory sperm binding protein Li 129m	HEL-S-129m	1.9151	1.61858	0.694726	65.931	1.6419	1.54495	0.627564	85.426	1.3228	1.37404	0.458422	69.114
A0A0N6YN64	NADH-ubiquinone oxidoreductase chain 2	ND2	#N/A	#N/A	#N/A	1.233	#N/A	#N/A	#N/A	#N/A	#N/A	#N/A	#N/A	#N/A
A0A0P1J1R0	Translationally-controlled tumor protein	seTCTP	1.0655	0.900524	-0.151163	25.231	1.1207	1.05453	0.0765979	68.358	1.0655	1.10677	0.146357	48.669
A0A0R4J2E8	Matrin-3	MATR3	1.0469	0.884804	-0.17657	131.92	#N/A	#N/A	#N/A	1.6221	#N/A	#N/A	#N/A	#N/A
A0A0S2A4E4	Amylo-1, 6-glucosidase, 4-alpha-glucanotransferase (Glycogen debranching enzyme, glycogen storage disease type III), isoform CRA_b	AGL	1.7372	1.46822	0.55407	38.213	#N/A	#N/A	#N/A	#N/A	#N/A	#N/A	#N/A	#N/A
A0A0S2Q0B1	AT-rich interactive domain-containing protein 1A	ARID1A	1.2978	1.09686	0.133374	87.877	1.2106	1.13912	0.18792	106.95	1.1031	1.14583	0.19639	68.099
A0A0S2Z2Z6	Annexin (Fragment)	ANXA6	0.27363	0.231263	-2.1124	35.405	0.23646	0.222498	-2.16813	61.596	0.41878	0.435001	-1.20091	216.52
A0A0S2Z377	Annexin (Fragment)	ANXA6	0.53068	0.448513	-1.15678	146.34	0.4487	0.422207	-1.24398	253.54	1.1096	1.15258	0.204867	11.223
A0A0S2Z3D2	BCL2-like 1 isoform 3	BCL2L1	0.6672	0.563895	-0.826503	3.0224	0.55387	0.521167	-0.940183	4.5983	0.53703	0.557832	-0.842099	3.6721
A0A0S2Z3G9	Actinin alpha 4 isoform 1 (Fragment)	ACTN4	0.92327	0.780316	-0.357869	323.31	0.76615	0.720913	-0.472103	323.31	0.73193	0.760281	-0.395396	323.31
A0A0S2Z3H1	Caspase 2 apoptosis-related cysteine peptidase isoform 1 (Fragment)	CASP2	0.89902	0.759821	-0.396269	13.388	0.97634	0.918692	-0.122347	18.816	#N/A	#N/A	#N/A	#N/A
A0A0S2Z3H2	Cleft lip and palate associated transmembrane protein 1 isoform 2	CLPTM1	0.64509	0.545208	-0.875122	42.442	0.68871	0.648045	-0.625834	105.91	0.63692	0.661591	-0.595989	67.934
A0A0S2Z3H3	Solute carrier family 25 member 4 isoform 1 (Fragment)	SLC25A4	0.8589	0.725913	-0.462132	6.3811	1.0502	0.988191	-0.0171382	4.4533	0.66778	0.693646	-0.527728	6.6883
A0A0S2Z3H8	GNAS complex locus isoform 1 (Fragment)	GNAS	1.1053	0.934162	-0.098256	25.643	0.92753	0.872764	-0.196336	45.848	0.82915	0.861267	-0.215468	36.607
A0A0S2Z3I6	G protein-coupled receptor kinase (Fragment)	ADRBK1	1.3092	1.10649	0.145992	17.043	0.9708	0.913479	-0.130556	49.238	1.0301	1.07	0.0976112	16.84
A0A0S2Z3L0	Electron-transfer-flavoprotein alpha polypeptide isoform 1 (Fragment)	ETFA	1.1303	0.955291	-0.0659882	62.772	0.96093	0.904192	-0.145299	103.77	0.8232	0.855086	-0.225858	51.747
A0A0S2Z3L2	ATPase Ca++ transporting cardiac muscle slow twitch 2 isoform 1 (Fragment)	ATP2A2	1.977	1.67089	0.740619	196.36	1.8373	1.72882	0.789785	254.44	1.7074	1.77354	0.826628	207.48
A0A0S2Z3N6	Ets variant 6 isoform 2	ETV6	#N/A	#N/A	#N/A	4.5169	#N/A	#N/A	#N/A	#N/A	#N/A	#N/A	#N/A	3.4692
A0A0S2Z3P9	Acyl-CoA dehydrogenase short/branched chain isoform 1 (Fragment)	ACADSB	0.63445	0.536215	-0.899116	9.0802	0.46407	0.436669	-1.19539	41.915	0.40044	0.415951	-1.26552	17.521
A0A0S2Z3R6	Laminin beta 3 isoform 1 (Fragment)	LAMB3	18.483	15.6212	3.96543	170.99	144.56	136.024	7.08772	213.53	224.97	233.684	7.86842	235.19
A0A0S2Z3V0	Apolipoprotein E isoform 2 (Fragment)	APOE	0.2042	0.172583	-2.53464	29.947	#N/A	#N/A	#N/A	#N/A	0.15916	0.165325	-2.59662	10.48
A0A0S2Z3W7	Nucleotide diphosphatase (Fragment)	ITPA	1.7724	1.49797	0.58301	92.444	1.3832	1.30153	0.380208	63.649	1.263	1.31192	0.391681	39.705
A0A0S2Z3X8	Rab GDP dissociation inhibitor (Fragment)	GDI1	1.4758	1.2473	0.318803	81.04	1.1041	1.03891	0.0550686	135.88	1.0857	1.12775	0.173452	91.863
A0A0S2Z404	Regulator of chromosome condensation 1 isoform 2 (Fragment)	RCC1	1.3638	1.15264	0.204938	90.851	1.2388	1.16566	0.221141	75.058	1.1618	1.2068	0.271189	75.341
A0A0S2Z410	Hydroxysteroid dehydrogenase 10 isoform 1 (Fragment)	HSD17B10	1.1645	0.984195	-0.0229833	111.49	1.1352	1.06817	0.0951442	135.66	1.064	1.10521	0.144325	69.32
A0A0S2Z422	Isovaleryl-CoA dehydrogenase isoform 1 (Fragment)	IVD	0.85147	0.719633	-0.474666	24.537	0.74265	0.6988	-0.517048	43.367	0.62488	0.649084	-0.623522	28.063
A0A0S2Z430	Phosphoenolpyruvate carboxykinase 2 isoform 1 (Fragment)	PCK2	1.3308	1.12475	0.1696	46.286	1.1559	1.08765	0.121214	69.623	0.87874	0.912777	-0.131665	32.984
A0A0S2Z433	NADH dehydrogenase (Ubiquinone) Fe-S protein 4, 18kDa (NADH-coenzyme Q reductase) (Fragment)	NDUFS4	1.6162	1.36596	0.449912	4.9018	1.3078	1.23058	0.29934	6.437	1.192	1.23817	0.308211	5.3436
A0A0S2Z472	Protein kinase cAMP-dependent regulatory type II alpha isoform 1 (Fragment)	PRKAR2A	1.4581	1.23234	0.301396	106.37	1.2987	1.22202	0.289266	126.8	1.1699	1.21522	0.281212	142.97
A0A0S2Z483	Papillary renal cell carcinoma isoform 2	PRCC	1.1533	0.97473	-0.0369261	37.869	#N/A	#N/A	#N/A	#N/A	#N/A	#N/A	#N/A	#N/A
A0A0S2Z487	Junction plakoglobin isoform 1 (Fragment)	JUP	7.9279	6.70039	2.74424	52.929	4.4711	4.2071	2.07283	27.624	6.4609	6.71116	2.74656	32.031
A0A0S2Z489	Proteasome (Prosome, macropain) 26S subunit, non-ATPase, 12, isoform CRA_a (Fragment)	PSMD12	1.6655	1.40762	0.493261	65.705	1.4911	1.40306	0.488575	138.86	1.3942	1.4482	0.534264	95.32
A0A0S2Z4A5	DNA helicase (Fragment)	MCM7	1.1032	0.932387	-0.101	146.76	1.0395	0.978123	-0.0319125	231.03	0.8677	0.90131	-0.149905	113.21
A0A0S2Z4A7	Fanconi anemia complementation group G isoform 3	FANCG	1.3566	1.14655	0.197301	10.109	#N/A	#N/A	#N/A	#N/A	0.59651	0.619615	-0.690555	1.8307
A0A0S2Z4B5	Serine/threonine-protein phosphatase (Fragment)	PPP3CA	2.4534	2.07353	1.05209	64.645	2.3809	2.24032	1.1637	136.09	1.9501	2.02564	1.01837	132.43
A0A0S2Z4G4	Tropomyosin 3 isoform 1 (Fragment)	TPM3	1.439	1.21619	0.282373	103.67	1.2205	1.14844	0.19967	138.14	1.1447	1.18904	0.249796	93.776
A0A0S2Z4G7	Nucleophosmin (Nucleolar phosphoprotein B23, numatrin), isoform CRA_f (Fragment)	NPM1	1.3374	1.13032	0.176737	93.585	1.2751	1.19981	0.262808	204.43	1.2158	1.26289	0.336733	99.904
A0A0S2Z4I0	Galactose-1-phosphate uridylyltransferase isoform 2	GALT	1.4707	1.24299	0.313809	4.7004	#N/A	#N/A	#N/A	#N/A	#N/A	#N/A	#N/A	#N/A
A0A0S2Z4N8	Vasodilator-stimulated phosphoprotein isoform 2 (Fragment)	VASP	1.555	1.31423	0.394221	47.993	1.1605	1.09198	0.126944	44.462	1.2406	1.28865	0.365865	36.369
A0A0S2Z4Q2	Transforming growth factor beta-induced 68kDa isoform 1 (Fragment)	TGFBI	5.3204	4.49662	2.16884	136.2	7.1678	6.74458	2.75373	123.56	4.0682	4.22578	2.07922	85.673
A0A0S2Z4Q3	CCHC-type zinc finger nucleic acid binding protein isoform 1 (Fragment)	CNBP	1.1124	0.940162	-0.0890183	47.388	1.019	0.958833	-0.0606482	33.872	#N/A	#N/A	#N/A	5.388
A0A0S2Z4R1	Tyrosine--tRNA ligase (Fragment)	YARS	1.3223	1.11756	0.160356	111.96	1.0746	1.01115	0.0159975	104.44	0.97286	1.01054	0.0151309	88.753
A0A0S2Z4S4	Toll-like receptor (Fragment)	TLR2	8.2112	6.93982	2.7949	3.4091	9.6952	9.12275	3.18947	5.6048	6.6678	6.92607	2.79204	3.4501
A0A0S2Z4U0	Ras and Rab interactor 1 (Fragment)	RIN1	1.4666	1.23952	0.309781	70.264	1.2609	1.18645	0.246652	56.973	1.1216	1.16504	0.220385	51.202
A0A0S2Z4V6	Wolfram syndrome 1 isoform 1 (Fragment)	WFS1	0.45193	0.381956	-1.38852	15.465	0.49893	0.469471	-1.09089	44.774	0.41042	0.426317	-1.23	20.86
A0A0S2Z4W1	Serine/arginine repetitive matrix 1 isoform 1 (Fragment)	SRRM1	1.3396	1.13218	0.179108	61.992	0.29436	0.27698	-1.85215	57.877	#N/A	#N/A	#N/A	#N/A
A0A0S2Z4X4	Methylmalonyl CoA mutase isoform 2	MUT	0.97222	0.821687	-0.283339	44.561	#N/A	#N/A	#N/A	#N/A	#N/A	#N/A	#N/A	#N/A
A0A0S2Z4X9	Glutamine-fructose-6-phosphate transaminase 2 isoform 1 (Fragment)	GFPT2	1.5113	1.2773	0.353096	82.153	1.2721	1.19699	0.25941	203.36	1.1825	1.2283	0.296667	96.504
A0A0S2Z4Y5	Dolichyl-phosphate mannosyltransferase polypeptide 1 catalytic subunit isoform 1 (Fragment)	DPM1	1.3607	1.15002	0.201655	14.226	1.1304	1.06366	0.0890311	25.404	0.90423	0.939255	-0.0904115	18.105
A0A0S2Z4Z0	RNA binding motif protein 14 isoform 1 (Fragment)	RBM14	1.0993	0.929091	-0.106109	62.59	1.0119	0.952152	-0.0707355	92.279	0.9296	0.965608	-0.0504912	66.858
A0A0S2Z505	Proline-serine-threonine phosphatase interacting protein 2 isoform 3	PSTPIP2	#N/A	#N/A	#N/A	5.4047	#N/A	#N/A	#N/A	1.6624	2.824	2.93339	1.55257	2.0001
A0A0S2Z513	A kinase anchor protein 10 isoform 2	AKAP10	#N/A	#N/A	#N/A	4.1908	#N/A	#N/A	#N/A	5.1074	#N/A	#N/A	#N/A	#N/A
A0A0S2Z523	SURF1-like protein (Fragment)	SURF1	0.98987	0.836604	-0.257383	1.3925	0.63889	0.601167	-0.734163	3.0951	0.97946	1.0174	0.0248853	4.9728
A0A0S2Z577	Vacuolar protein sorting 33-like protein B isoform 1 (Fragment)	VPS33B	1.1519	0.973546	-0.0386785	14.482	0.86198	0.811084	-0.302076	26.468	0.77446	0.804458	-0.313911	20.817
A0A0S2Z580	Ethylmalonic encephalopathy 1 isoform 2 (Fragment)	ETHE1	1.7513	1.48014	0.565732	13.103	1.6654	1.56707	0.648066	25.359	1.3286	1.38006	0.464734	18.451
A0A0S2Z583	Retinol dehydrogenase 11 isoform 1 (Fragment)	RDH11	1.3246	1.11951	0.162863	36.519	1.2896	1.21346	0.279121	45.487	1.1652	1.21033	0.275404	62.069
A0A0S2Z590	LSM1-like protein U6 small nuclear RNA associated isoform 1 (Fragment)	LSM1	0.78695	0.665103	-0.58835	10.458	0.70268	0.66119	-0.596863	31.954	0.62276	0.646882	-0.628425	15.109
A0A0S2Z591	HCLS1 associated protein X-1 isoform 1 (Fragment)	HAX1	1.3754	1.16244	0.217157	72.029	1.1354	1.06836	0.0953984	70.995	1.1036	1.14635	0.197044	37.884
A0A0S2Z5C3	PAK1 interacting protein 1 isoform 1 (Fragment)	PAK1IP1	0.74736	0.631643	-0.662819	18.703	0.6991	0.657822	-0.604232	32.184	0.61609	0.639954	-0.64396	15.191
A0A0S2Z5C5	Uroporphyrinogen III synthase isoform 2 (Fragment)	UROS	0.93983	0.794312	-0.332222	8.7909	0.88337	0.831211	-0.266713	10.792	0.78327	0.813609	-0.297592	6.1789
A0A0S2Z5C8	Solute carrier family 39 member 14 isoform 4	SLC39A14	0.40357	0.341084	-1.5518	52.28	0.53521	0.503609	-0.989625	27.134	0.45997	0.477787	-1.06556	29.154
A0A0S2Z5D4	Dynactin 4 isoform 1 (Fragment)	DCTN4	1.061	0.896721	-0.157269	24.209	#N/A	#N/A	#N/A	#N/A	#N/A	#N/A	#N/A	#N/A
A0A0S2Z5E0	WD repeat domain 41 isoform 1 (Fragment)	WDR41	0.84087	0.710674	-0.492739	7.9989	0.90126	0.848045	-0.237787	10.514	0.7305	0.758795	-0.398217	6.7335
A0A0S2Z5E9	CWF19-like 1 cell cycle control isoform 1 (Fragment)	CWF19L1	0.89213	0.753998	-0.407368	63.244	0.81556	0.767405	-0.381939	106.57	0.77381	0.803783	-0.315122	55.406
A0A0S2Z5H3	Clathrin interactor 1 isoform 2 (Fragment)	CLINT1	1.239	1.04716	0.0664822	67.061	1.1153	1.04945	0.0696296	60.534	0.96652	1.00396	0.00569831	42.456
A0A0S2Z5I7	Shwachman-Bodian-Diamond syndrome isoform 1 (Fragment)	SBDS	1.4404	1.21738	0.283776	56.133	1.249	1.17525	0.232971	91.917	1.2542	1.30278	0.381594	84.266
A0A0S2Z5J4	Adaptor-related protein complex 3 beta 1 subunit isoform 1 (Fragment)	AP3B1	0.92696	0.783435	-0.352115	82.645	#N/A	#N/A	#N/A	#N/A	0.72882	0.75705	-0.401539	70.911
A0A0S2Z5K6	SIL1-like protein endoplasmic reticulum chaperone isoform 2 (Fragment)	SIL1	1.2584	1.06356	0.0888966	16.177	#N/A	#N/A	#N/A	#N/A	0.80296	0.834062	-0.261773	6.1094
A0A0S2Z5L0	GINS complex subunit 3 isoform 1 (Fragment)	GINS3	1.1214	0.947769	-0.077393	17.824	0.95037	0.894255	-0.161241	11.215	0.82417	0.856094	-0.224159	15.561
A0A0S2Z5P5	Chromosome 10 open reading frame 119, isoform CRA_c (Fragment)	MCMBP	0.96506	0.815636	-0.294003	104.52	0.8992	0.846107	-0.241088	168.26	0.77613	0.806193	-0.310803	82.506
A0A0S2Z5Q3	Sulfatase modifying factor 2 isoform 2	SUMF2	1.4159	1.19667	0.259025	25.936	1.2438	1.17036	0.226952	40.134	1.0856	1.12765	0.173319	20.891
A0A0S2Z5U1	NADH dehydrogenase 1 alpha subcomplex assembly factor 2 isoform 1 (Fragment)	NDUFAF2	2.3483	1.9847	0.988923	19.38	1.9227	1.80917	0.855331	35.653	1.8704	1.94285	0.958174	20.854
A0A0S2Z5U6	Pyrroline-5-carboxylate reductase (Fragment)	PYCR2	2.1385	1.80739	0.853905	31.157	#N/A	#N/A	#N/A	#N/A	1.4053	1.45973	0.545705	19.773
A0A0S2Z5V5	Methyltransferase like 17 isoform 1 (Fragment)	METTL17	#N/A	#N/A	#N/A	1.5349	#N/A	#N/A	#N/A	#N/A	#N/A	#N/A	#N/A	#N/A
A0A0S2Z649	GLIS family zinc finger 3 isoform 2	GLIS3	#N/A	#N/A	#N/A	0.89878	#N/A	#N/A	#N/A	4.5397	#N/A	#N/A	#N/A	2.973
A0A0S2Z652	Component of oligomeric golgi complex 7 isoform 1 (Fragment)	COG7	1.0276	0.868492	-0.203415	6.3887	#N/A	#N/A	#N/A	#N/A	0.83753	0.869971	-0.20096	4.8697
A0A0S2Z6B3	Chromosome 3 open reading frame 38 isoform 3 (Fragment)	C3orf38	1.1565	0.977434	-0.0329287	1.4653	1.1455	1.07786	0.108175	5.0557	#N/A	#N/A	#N/A	#N/A
A0A0S2Z6M9	Family with sequence similarity 126 member A isoform 3	FAM126A	0.75839	0.640965	-0.641682	6.3008	0.73298	0.689701	-0.535957	6.6013	0.74795	0.776921	-0.364159	6.0795
A0A0S2Z6V5	EF-hand domain family member A1 isoform 1 (Fragment)	EFHA1	0.92448	0.781339	-0.35598	15.178	0.9062	0.852693	-0.229901	21.615	0.81135	0.842777	-0.246777	26.557
A0A0S4XRK4	MHC Class I Antigen	HLA-A	#N/A	#N/A	#N/A	4.8987	#N/A	#N/A	#N/A	#N/A	#N/A	#N/A	#N/A	4.0247
A0A0U1RQE4	SH3 domain-containing protein 19	SH3D19	#N/A	#N/A	#N/A	0.85542	1.8286	1.72063	0.782937	4.1808	1.8542	1.92602	0.945624	8.5073
A0A0U1RQK7	Eukaryotic translation initiation factor 4 gamma 3	EIF4G3	1.1529	0.974391	-0.0374266	74.241	1.0732	1.00983	0.0141167	90.398	0.92347	0.95924	-0.0600362	58.968
A0A0U1RQM9	Phosphatidylinositol N-acetylglucosaminyltransferase subunit A (Fragment)	PIGA	#N/A	#N/A	#N/A	2.3804	#N/A	#N/A	#N/A	#N/A	#N/A	#N/A	#N/A	1.0099
A0A0U1RQS5	Uncharacterized protein (Fragment)	#N/A	0.64624	0.54618	-0.872552	2.4092	#N/A	#N/A	#N/A	2.1229	0.53086	0.551423	-0.85877	12.42
A0A0U1RR42	WD repeat domain phosphoinositide-interacting protein 4	WDR45	#N/A	#N/A	#N/A	1.5423	#N/A	#N/A	#N/A	1.4494	#N/A	#N/A	#N/A	#N/A
A0A0U1RRL7	MMP24 opposite strand	MMP24OS	#N/A	#N/A	#N/A	8.8494	0.63071	0.59347	-0.752754	12.636	#N/A	#N/A	#N/A	7.7351
A0A0U1RRM1	Transcriptional repressor p66-beta	GATAD2B	1.4723	1.24434	0.315378	54.39	1.2173	1.14542	0.195883	114.51	1.1579	1.20275	0.266337	41.036
A0A0U1RRM4	Polypyrimidine tract-binding protein 1	PTBP1	#N/A	#N/A	#N/A	1.0295	#N/A	#N/A	#N/A	#N/A	0.91829	0.953859	-0.0681514	136.36
A0A0U1RRM6	Protein enabled homolog	ENAH	0.61485	0.51965	-0.944388	112.69	#N/A	#N/A	#N/A	#N/A	0.50315	0.522639	-0.936113	84.469
A0A0U4C5A9	Nuclear transcription factor Y alpha	NFYA	0.84053	0.710387	-0.493323	21.268	0.91132	0.857511	-0.221773	21.328	0.74497	0.773826	-0.369919	12.574
A0A0U4CQG9	Putative v-akt murine thymoma viral oncoprotein 2	AKT2	0.80187	0.677713	-0.561254	13.169	0.79236	0.745575	-0.423574	9.0195	0.63428	0.658848	-0.601981	9.8101
A0A109NGN6	Proteasome subunit alpha type	#N/A	1.3294	1.12356	0.168081	61.69	1.1966	1.12595	0.171139	81.583	1.0727	1.11425	0.156073	45.414
A0A140TA09	E3 ubiquitin-protein ligase RNF5	RNF5	#N/A	#N/A	#N/A	7.5445	#N/A	#N/A	#N/A	9.2934	#N/A	#N/A	#N/A	5.6584
A0A140VJC9	Lysophospholipase II, isoform CRA_f	LYPLA2	1.9412	1.64064	0.714255	11.758	1.4904	1.4024	0.487897	31.037	1.3971	1.45122	0.537262	21.75
A0A140VJD0	Testicular tissue protein Li 4	#N/A	1.0225	0.864182	-0.210593	49.791	0.95399	0.897662	-0.155756	72.931	0.86243	0.895836	-0.158694	39.934
A0A140VJE3	Methionine aminopeptidase 2	METAP2	1.6703	1.41168	0.497413	75.964	1.365	1.2844	0.361099	139.06	1.3725	1.42566	0.511633	63.948
A0A140VJF3	Testicular tissue protein Li 27	#N/A	0.98894	0.835818	-0.258739	42.508	0.97519	0.91761	-0.124047	51.037	0.93731	0.973616	-0.038575	44.309
A0A140VJF4	Biliverdin reductase A	#N/A	1.5808	1.33604	0.417961	23.119	1.2729	1.19774	0.260317	27.439	1.1647	1.20981	0.274785	20.837
A0A140VJG7	Component of oligomeric golgi complex 6, isoform CRA_a	COG6	1.286	1.08688	0.120197	11.581	#N/A	#N/A	#N/A	#N/A	0.97446	1.01221	0.0175017	10.066
A0A140VJH7	Testis tissue sperm-binding protein Li 84P	#N/A	1.7448	1.47465	0.560368	57.269	1.4149	1.33136	0.412898	35.95	1.1514	1.196	0.258216	52.663
A0A140VJI5	Dual specificity phosphatase 23	DUSP23	0.85245	0.720461	-0.473007	16.691	0.8663	0.815149	-0.294864	18.659	0.71777	0.745572	-0.42358	18.679
A0A140VJJ2	S-formylglutathione hydrolase	ESD	1.2655	1.06956	0.0970135	59.089	1.0501	0.988097	-0.0172755	105.44	0.92558	0.961432	-0.0567436	78.684
A0A140VJK1	Testicular tissue protein Li 75	#N/A	1.0585	0.894608	-0.160673	50.385	0.922	0.867561	-0.204964	68.506	0.84562	0.878375	-0.187092	40.665
A0A140VJK6	Testicular tissue protein Li 82	#N/A	1.4928	1.26166	0.335327	111.22	1.3823	1.30068	0.379268	184.95	1.232	1.27972	0.355829	136.03
A0A140VJK7	Testicular tissue protein Li 83	#N/A	0.63374	0.535615	-0.900731	29.898	0.52128	0.490501	-1.02767	35.139	0.45965	0.477454	-1.06657	29.551
A0A140VJL0	3-hydroxyisobutyryl-CoA hydrolase, mitochondrial	#N/A	0.69564	0.587931	-0.766281	10.047	#N/A	#N/A	#N/A	#N/A	0.5205	0.540661	-0.887203	10.093
A0A140VJL6	Testicular tissue protein Li 92	#N/A	2.3236	1.96383	0.973668	22.936	1.8364	1.72797	0.789078	9.5822	1.5082	1.56662	0.647655	11.786
A0A140VJN1	Testicular tissue protein Li 107	#N/A	1.7162	1.45047	0.536524	53.806	1.4719	1.38499	0.469877	50.328	1.5379	1.59747	0.675789	17.301
A0A140VJN3	Leucine rich repeat containing 40	LRRC40	1.143	0.966024	-0.0498686	24.087	1.0509	0.98885	-0.0161769	41.979	0.97209	1.00974	0.0139886	26.167
A0A140VJP2	Methionine adenosyltransferase 2 subunit beta	#N/A	1.8735	1.58342	0.663042	33.641	1.5127	1.42338	0.509324	37.933	1.3007	1.35108	0.434115	41.038
A0A140VJP5	S-adenosylmethionine synthase	#N/A	1.0935	0.924189	-0.113741	64.01	1.2205	1.14844	0.19967	58.757	1.1328	1.17668	0.23472	34.26
A0A140VJQ4	Testicular tissue protein Li 130	#N/A	1.0135	0.856575	-0.223348	83.461	0.94985	0.893766	-0.162031	112.22	0.86427	0.897747	-0.155619	72.146
A0A140VJQ6	Oxysterol-binding protein	#N/A	0.83974	0.709719	-0.494679	82.732	0.72938	0.686314	-0.54306	39.318	0.79822	0.829139	-0.270315	30.354
A0A140VJS3	Testicular tissue protein Li 149	#N/A	1.2013	1.0153	0.0219025	171.12	1.0427	0.981134	-0.0274781	322.4	1.0478	1.08839	0.12219	188.04
A0A140VJS6	Proteasome subunit beta type	#N/A	1.5874	1.34162	0.423972	38.638	1.4	1.31734	0.397625	36.189	1.2748	1.32418	0.405098	28.506
A0A140VJT0	Serine/threonine-protein phosphatase 2A 55 kDa regulatory subunit B	#N/A	1.5265	1.29015	0.367534	62.773	1.3954	1.31301	0.392876	102.53	1.3236	1.37487	0.459294	69.501
A0A140VJT8	Testicular tissue protein Li 164	#N/A	1.9647	1.6605	0.731615	130.29	1.682	1.58269	0.662375	218.32	1.513	1.57161	0.652239	132.05
A0A140VJU5	SH3-domain GRB2-like endophilin B1, isoform CRA_a	SH3GLB1	1.897	1.60328	0.681026	10.275	1.611	1.51588	0.600154	20.372	1.4556	1.51198	0.596441	16.797
A0A140VJW5	Testicular tissue protein Li 192	#N/A	1.2464	1.05341	0.0750732	133.03	1.0328	0.971818	-0.0412414	173.14	0.97352	1.01123	0.0161093	124.51
A0A140VJW8	Testicular tissue protein Li 195	#N/A	0.58064	0.490737	-1.02698	2.7579	0.484	0.455422	-1.13472	16.21	0.54905	0.570317	-0.810164	9.0896
A0A140VJX1	Testicular tissue protein Li 198	#N/A	0.9383	0.793019	-0.334573	93.298	0.76258	0.717554	-0.478842	119.38	0.6972	0.724206	-0.465529	90.194
A0A140VJY7	Testicular tissue protein Li 214	#N/A	1.3413	1.13362	0.180938	34.476	1.1997	1.12886	0.174871	16.921	1.1063	1.14915	0.200569	19.035
A0A140VJZ4	Ubiquitin carboxyl-terminal hydrolase	#N/A	1.1203	0.946839	-0.0788088	54.744	0.99275	0.934133	-0.0982999	104.87	0.95692	0.993986	-0.00870296	41.548
A0A140VK05	Testicular secretory protein Li 5	#N/A	1.3364	1.12948	0.175658	13.568	1.8014	1.69504	0.761316	22.208	1.6569	1.72108	0.783313	22.448
A0A140VK07	Testicular secretory protein Li 7	#N/A	2.0847	1.76192	0.817146	177.26	#N/A	#N/A	#N/A	#N/A	#N/A	#N/A	#N/A	#N/A
A0A140VK27	Leukotriene A(4) hydrolase	#N/A	1.3315	1.12534	0.170358	149.87	1.1837	1.11381	0.155501	179.34	1.014	1.05328	0.0748845	112.3
A0A140VK29	Testicular secretory protein Li 29	#N/A	1.8705	1.58088	0.66073	59.598	1.6154	1.52002	0.604089	83.412	1.6259	1.68888	0.756065	44.897
A0A140VK39	Protein phosphatase methylesterase 1	#N/A	0.6175	0.52189	-0.938183	28.204	0.56849	0.534924	-0.902595	63.062	0.51023	0.529993	-0.915954	32.558
A0A140VK42	Testicular secretory protein Li 42	#N/A	#N/A	#N/A	#N/A	1.4494	#N/A	#N/A	#N/A	2.0309	#N/A	#N/A	#N/A	2.214
A0A140VK44	Proteasome subunit alpha type	#N/A	1.619	1.36832	0.452409	68.796	1.405	1.32204	0.402768	97.431	1.3524	1.40478	0.490349	69.913
A0A140VK46	Proteasome subunit beta	#N/A	1.5196	1.28431	0.360998	67.948	1.3325	1.25382	0.326333	95.029	1.2947	1.34485	0.427445	60.914
A0A140VK49	Staphylococcal nuclease domain containing 1, isoform CRA_b	SND1	1.212	1.02434	0.0346957	214.38	1.0896	1.02526	0.0359963	221.53	0.92499	0.960819	-0.0576635	156.54
A0A140VK53	Testicular secretory protein Li 53	#N/A	1.2561	1.06161	0.0862574	218.84	0.48656	0.457831	-1.12711	140.25	0.71823	0.74605	-0.422655	208.8
A0A140VK54	Testicular secretory protein Li 54	#N/A	1.6958	1.43323	0.519272	8.5212	1.2591	1.18476	0.244591	10.551	1.2543	1.30288	0.381709	18.106
A0A140VK56	Transaldolase	#N/A	2.6761	2.26175	1.17744	23.09	2.2189	2.08789	1.06204	28.132	1.8305	1.9014	0.927065	21.967
A0A140VK65	Testicular secretory protein Li 65	#N/A	1.3284	1.12272	0.166996	58.14	1.1159	1.05001	0.0704055	97.439	1.0156	1.05494	0.0771591	64.608
A0A140VK69	Aspartate aminotransferase	#N/A	0.95868	0.810243	-0.303573	117.79	0.8425	0.792755	-0.335054	121.23	0.70733	0.734728	-0.444718	83.373
A0A140VK70	Testis secretory sperm-binding protein Li 197a	#N/A	1.0551	0.891734	-0.165314	130.84	0.94076	0.885213	-0.175904	180.03	0.90377	0.938777	-0.0911456	100.99
A0A140VK83	Protein phosphatase 1, regulatory subunit 7, isoform CRA_b	PPP1R7	1.1325	0.95715	-0.0631829	141.63	0.96913	0.911908	-0.13304	136.31	0.877	0.91097	-0.134524	94.205
A0A140VK97	Testis secretory sperm-binding protein Li 224n	#N/A	1.1566	0.977519	-0.032804	21.191	#N/A	#N/A	#N/A	#N/A	#N/A	#N/A	#N/A	#N/A
A0A140VKA6	Testis secretory sperm-binding protein Li 233m	#N/A	1.463	1.23648	0.306236	28.579	1.2952	1.21873	0.285373	44.931	1.2062	1.25292	0.325296	23.263
A0A140VKA9	Testis secretory sperm-binding protein Li 236P	#N/A	1.0712	0.905341	-0.143466	47.582	0.95065	0.894519	-0.160816	74.83	0.81826	0.849955	-0.234542	53.004
A0A140VKB1	Testis secretory sperm-binding protein Li 238E	#N/A	1.4281	1.20698	0.271403	26.434	1.2752	1.19991	0.262921	51.764	1.244	1.29219	0.369813	34.267
A0A140VKC0	Testis tissue sperm-binding protein Li 37a	#N/A	#N/A	#N/A	#N/A	3.3112	#N/A	#N/A	#N/A	2.3418	#N/A	#N/A	#N/A	#N/A
A0A140VKC4	Methyl-CpG-binding protein 2	MECP2	0.83347	0.70442	-0.505492	5.3504	0.62157	0.584869	-0.773813	14.34	#N/A	#N/A	#N/A	#N/A
A0A140VKC8	Testis tissue sperm-binding protein Li 45a	#N/A	1.4836	1.25389	0.326408	31.713	#N/A	#N/A	#N/A	#N/A	#N/A	#N/A	#N/A	#N/A
A0A140VKD1	Testis tissue sperm-binding protein Li 48e	TMED3	0.91327	0.771864	-0.373581	4.3749	0.6985	0.657257	-0.60547	12.248	0.65766	0.683134	-0.549759	8.5899
A0A140VKE1	Testis tissue sperm-binding protein Li 58p	#N/A	#N/A	#N/A	#N/A	3.8674	#N/A	#N/A	#N/A	18.272	#N/A	#N/A	#N/A	3.2999
A0A140VKF2	Testis tissue sperm-binding protein Li 69n	#N/A	1.5423	1.3035	0.382389	25.353	1.2692	1.19426	0.256117	55.728	1.2576	1.30631	0.3855	18.642
A0A140VKG0	Testis tissue sperm-binding protein Li 77m	#N/A	#N/A	#N/A	#N/A	3.1324	#N/A	#N/A	#N/A	#N/A	#N/A	#N/A	#N/A	#N/A
A0A140VKG4	Testis tissue sperm-binding protein Li 81P	#N/A	1.0288	0.869506	-0.201731	49.987	0.86105	0.810209	-0.303633	51.508	0.71769	0.745489	-0.42374	40.571
A0A140VKH3	Testis tissue sperm-binding protein Li 90mP	#N/A	0.86312	0.729479	-0.455061	25.083	0.75741	0.712689	-0.488656	29.893	0.71357	0.74121	-0.432046	25.257
A0A140VKH4	Calpain 5, isoform CRA_c	CAPN5	0.23076	0.19503	-2.35823	16.196	0.36557	0.343985	-1.53958	19.233	0.18541	0.192592	-2.37638	24.421
A0A142DDU4	Coiled-coil domain containing protein 8	CCDC8	1.1124	0.940162	-0.0890183	19.292	1.0095	0.949894	-0.0741613	18.274	0.92239	0.958118	-0.0617244	16.111
A0A142I7X2	NUP98/PHF23 fusion 2 protein (Fragment)	#N/A	3.8267	3.2342	1.69341	2.8935	0.80601	0.758419	-0.398933	7.7647	#N/A	#N/A	#N/A	3.5234
A0A158RFU6	RAB7, member RAS oncogene family, isoform CRA_a	RAB7A	1.6685	1.41016	0.495858	154.19	1.5515	1.45989	0.545861	172.95	1.3576	1.41019	0.495885	128.89
A0A172Q397	Sperm protein 17 (Fragment)	#N/A	#N/A	#N/A	#N/A	5.0657	#N/A	#N/A	#N/A	#N/A	#N/A	#N/A	#N/A	#N/A
A0A172Q3A0	Fibroblast activation protein (Fragment)	#N/A	#N/A	#N/A	#N/A	1.5315	#N/A	#N/A	#N/A	#N/A	#N/A	#N/A	#N/A	#N/A
A0A182DWI4	Selenoprotein S	SELENOS	0.56295	0.475786	-1.07162	4.6468	#N/A	#N/A	#N/A	#N/A	#N/A	#N/A	#N/A	#N/A
A0A1B0GTB8	Carnitine O-palmitoyltransferase 2, mitochondrial	CPT2	2.5059	2.1179	1.08263	11.738	2.0571	1.93564	0.95281	15.884	#N/A	#N/A	#N/A	#N/A
A0A1B0GTL5	Rab11 family-interacting protein 5	RAB11FIP5	1.4296	1.20825	0.272918	81.294	1.2814	1.20574	0.269919	64.739	1.1985	1.24492	0.316057	86.088
A0A1B0GTR1	Propionyl-CoA carboxylase alpha chain, mitochondrial (Fragment)	PCCA	0.91953	0.777155	-0.363725	1.2674	#N/A	#N/A	#N/A	#N/A	#N/A	#N/A	#N/A	4.9606
A0A1B0GUC3	Alpha-ketoglutarate-dependent dioxygenase FTO	FTO	0.67009	0.566337	-0.820267	102.38	0.59596	0.560772	-0.834515	133.5	0.56178	0.58354	-0.777096	56.007
A0A1B0GUP6	EF-hand domain-containing protein 1 (Fragment)	EFHC1	#N/A	#N/A	#N/A	1.1765	#N/A	#N/A	#N/A	#N/A	#N/A	#N/A	#N/A	#N/A
A0A1B0GUS4	HCG1789360	UBE2L5	#N/A	#N/A	#N/A	20.28	#N/A	#N/A	#N/A	#N/A	#N/A	#N/A	#N/A	#N/A
A0A1B0GV48	Zinc finger and BTB domain-containing protein 38 (Fragment)	ZBTB38	#N/A	#N/A	#N/A	7.5737	#N/A	#N/A	#N/A	14.403	#N/A	#N/A	#N/A	#N/A
A0A1B0GV68	FERM, RhoGEF and pleckstrin domain-containing protein 1	FARP1	#N/A	#N/A	#N/A	3.1653	#N/A	#N/A	#N/A	#N/A	#N/A	#N/A	#N/A	#N/A
A0A1B0GVH1	Transcription factor Sp2 (Fragment)	SP2	#N/A	#N/A	#N/A	0.95992	#N/A	#N/A	#N/A	1.4162	#N/A	#N/A	#N/A	1.3718
A0A1B0GVL0	Ceroid-lipofuscinosis neuronal protein 5 (Fragment)	CLN5	1.193	1.00828	0.0119001	4.603	#N/A	#N/A	#N/A	#N/A	#N/A	#N/A	#N/A	#N/A
A0A1B0GVZ4	Uroporphyrinogen decarboxylase	UROD	0.91595	0.774129	-0.369353	50.04	#N/A	#N/A	#N/A	#N/A	#N/A	#N/A	#N/A	#N/A
A0A1B0GW05	Probable C-mannosyltransferase DPY19L1	DPY19L1	1.5855	1.34001	0.422244	3.9437	1.6641	1.56584	0.64694	3.1142	0.8505	0.883444	-0.17879	3.1019
A0A1B0GW37	Nuclear factor 1	NFIB	1.8913	1.59846	0.676684	18.66	1.3641	1.28356	0.360147	25.977	#N/A	#N/A	#N/A	#N/A
A0A1B0GW44	Cathepsin D	CTSD	1.128	0.953347	-0.0689269	68.244	#N/A	#N/A	#N/A	#N/A	0.73231	0.760676	-0.394647	49.555
A0A1B0GW73	Uncharacterized protein	#N/A	#N/A	#N/A	#N/A	35.415	#N/A	#N/A	#N/A	#N/A	#N/A	#N/A	#N/A	18.381
A0A1B0GWH8	Battenin	CLN3	#N/A	#N/A	#N/A	4.3984	#N/A	#N/A	#N/A	2.5735	#N/A	#N/A	#N/A	2.3755
A0A1B0GWJ2	AT-rich interactive domain-containing protein 1B	ARID1B	0.66105	0.558697	-0.839863	6.4033	#N/A	#N/A	#N/A	#N/A	#N/A	#N/A	#N/A	#N/A
A0A1B0GXE1	T-cell receptor beta variable 6-4 (Fragment)	TRBV6-4	#N/A	#N/A	#N/A	1.7631	#N/A	#N/A	#N/A	#N/A	#N/A	#N/A	#N/A	#N/A
A0A1B0TCA9	Cytochrome b (Fragment)	cytb	#N/A	#N/A	#N/A	1.7998	#N/A	#N/A	#N/A	2.1174	1.264	1.31296	0.392823	1.5995
A0A1B0W1F8	NADH dehydrogenase subunit 5 (Fragment)	ND5	#N/A	#N/A	#N/A	2.1311	1.19	1.11974	0.163159	5.5657	0.97064	1.00824	0.011835	4.4547
A0A1C7CYW6	Ras-related protein Rab-34, isoform NARR	RAB34	#N/A	#N/A	#N/A	2.2284	#N/A	#N/A	#N/A	2.0415	0.32484	0.337422	-1.56737	2.6726
A0A1C9J735	Histone-lysine N-methyltransferase, H3 lysine-79 specific	DOT1L	#N/A	#N/A	#N/A	4.8014	#N/A	#N/A	#N/A	6.1238	#N/A	#N/A	#N/A	6.8716
A0A1G4P1I6	Activated tyrosine kinase PDGFRB	NDEL1-PDGFRB	#N/A	#N/A	#N/A	1.6528	#N/A	#N/A	#N/A	#N/A	#N/A	#N/A	#N/A	2.3603
A0A1K0FUB6	Globin F	GLNF	7.4922	6.33215	2.6627	4.8452	12.704	11.9539	3.57941	9.9283	4.8193	5.00597	2.32365	11.113
A0A1L1UHR1	Sperm binding protein 1a	#N/A	1.3429	1.13497	0.182658	148.42	1.165	1.09621	0.132528	249.44	1.1553	1.20005	0.263094	120.97
A0A1L7NY50	Polypeptide N-acetylgalactosaminyltransferase	GALNT2	0.7806	0.659736	-0.600039	70.128	#N/A	#N/A	#N/A	#N/A	0.67572	0.701894	-0.510676	50.224
A0A1P7ZIM8	LMO7b	#N/A	0.16066	0.135784	-2.88061	131.48	0.099799	0.0939064	-3.41263	248.17	0.12358	0.128367	-2.96166	213.67
A0A1P7ZIN0	L-afadin	#N/A	1.0022	0.847025	-0.239524	87.59	#N/A	#N/A	#N/A	#N/A	#N/A	#N/A	#N/A	#N/A
A0A1P8LI09	PAX9 (Fragment)	#N/A	#N/A	#N/A	#N/A	1.3556	#N/A	#N/A	#N/A	#N/A	#N/A	#N/A	#N/A	#N/A
A0A1S5UYZ9	Diaphanous related formin 2	DIAPH2	1.1569	0.977772	-0.0324298	13.583	1.0295	0.968713	-0.0458584	14.053	0.95197	0.988844	-0.0161852	18.834
A0A1S5UZ07	Talin-1	TLN1	0.53975	0.456178	-1.13233	323.31	0.46229	0.434994	-1.20093	323.31	#N/A	#N/A	#N/A	#N/A
A0A1S5UZ27	Serine/threonine-protein kinase	PRKD3	#N/A	#N/A	#N/A	19.491	#N/A	#N/A	#N/A	6.9446	#N/A	#N/A	#N/A	13.147
A0A1S5UZ29	Kalirin	KALRN	0.59797	0.505384	-0.984549	5.2997	#N/A	#N/A	#N/A	2.9339	#N/A	#N/A	#N/A	#N/A
A0A1S5UZH2	Protein-methionine sulfoxide oxidase	MICAL1	0.63057	0.532936	-0.907966	26.967	0.60524	0.569504	-0.812223	27.373	0.52846	0.54893	-0.865307	24.419
A0A1S5UZH8	SLIT-ROBO Rho GTPase-activating protein 2	SRGAP2	1.3488	1.13996	0.188982	16.018	1.2742	1.19896	0.261789	25.782	1.1424	1.18665	0.246895	27.815
A0A1U9X609	ABCF1	#N/A	0.82409	0.696493	-0.52182	132.21	0.57652	0.542479	-0.88236	128.75	0.65512	0.680496	-0.555342	103.1
A0A1U9X7A9	BAG6	#N/A	1.1229	0.949037	-0.0754645	54.877	1.0023	0.943119	-0.0844879	83.366	1.0131	1.05234	0.0736034	74.819
A0A1U9X7R2	GNL1	#N/A	0.77965	0.658933	-0.601795	55.277	#N/A	#N/A	#N/A	#N/A	#N/A	#N/A	#N/A	#N/A
A0A1U9X7U8	HSD17B8	#N/A	2.6782	2.26352	1.17857	4.2895	#N/A	#N/A	#N/A	1.0383	1.5199	1.57877	0.658803	5.1838
A0A1U9X839	NELFE	#N/A	1.036	0.875592	-0.19167	54.939	0.75854	0.713752	-0.486505	67.266	0.734	0.762431	-0.391321	52.665
A0A1U9X8D2	PPT2	#N/A	#N/A	#N/A	#N/A	1.579	#N/A	#N/A	#N/A	0.92448	#N/A	#N/A	#N/A	#N/A
A0A1U9X8D3	PPP1R18	#N/A	1.664	1.40636	0.491961	51.449	1.5334	1.44286	0.528932	62.096	#N/A	#N/A	#N/A	#N/A
A0A1U9X8F0	RGL2	#N/A	#N/A	#N/A	#N/A	2.9509	#N/A	#N/A	#N/A	3.2177	#N/A	#N/A	#N/A	#N/A
A0A1U9X8F2	RING1	#N/A	0.77034	0.651065	-0.619127	9.0595	0.72058	0.678033	-0.560572	11.309	0.59787	0.621028	-0.687269	12.368
A0A1U9X8P6	TRIM26	#N/A	0.68981	0.583004	-0.778423	9.6835	0.91163	0.857803	-0.221282	11.444	0.70364	0.730895	-0.452264	12.169
A0A1U9X8S4	VPS52	#N/A	1.5844	1.33908	0.421243	4.4342	0.89147	0.838833	-0.253544	7.4384	#N/A	#N/A	#N/A	#N/A
A0A1U9X9A9	PRRC2A	#N/A	0.80175	0.677612	-0.56147	94.503	0.71894	0.67649	-0.563859	122.86	0.66359	0.689294	-0.536809	105.01
A0A1U9X9D5	VARS	#N/A	1.0588	0.894861	-0.160264	107.39	0.92008	0.865754	-0.207971	138.98	0.81258	0.844055	-0.244591	104.31
A0A1U9XBE3	MDC1	#N/A	0.83294	0.703972	-0.506409	109.6	0.67512	0.635258	-0.654586	118.79	#N/A	#N/A	#N/A	#N/A
A0A1W2PKR9	Mitogen-activated protein kinase kinase kinase 21	MAP3K21	#N/A	#N/A	#N/A	4.8262	#N/A	#N/A	#N/A	2.7972	#N/A	#N/A	#N/A	1.3729
A0A1W2PNR9	Immediate early response 3-interacting protein 1	IER3IP1	1.532	1.29479	0.372722	21.755	1.29	1.21383	0.279569	50.236	1.1317	1.17554	0.233318	19.173
A0A1W2PNV3	Golgi SNAP receptor complex member 2 (Fragment)	GOSR2	0.77267	0.653034	-0.61477	17.888	0.7791	0.733098	-0.447922	11.845	#N/A	#N/A	#N/A	#N/A
A0A1W2PNV4	Uncharacterized protein	#N/A	1.4992	1.26707	0.341499	85.825	1.3166	1.23886	0.309015	91.881	1.2101	1.25697	0.329953	107.48
A0A1W2PNY5	Elongator complex protein 4	ELP4	2.1191	1.79099	0.840758	16.465	1.7447	1.64168	0.715177	9.0403	1.4388	1.49453	0.579693	9.2501
A0A1W2PNZ6	Sushi repeat-containing protein SRPX2 (Fragment)	SRPX2	#N/A	#N/A	#N/A	4.7593	#N/A	#N/A	#N/A	8.8148	#N/A	#N/A	#N/A	3.2783
A0A1W2PP80	Protein SCO2 homolog, mitochondrial (Fragment)	SCO2	#N/A	#N/A	#N/A	4.0862	#N/A	#N/A	#N/A	1.9819	#N/A	#N/A	#N/A	#N/A
A0A1W2PPH1	Malic enzyme	ME2	2.5337	2.1414	1.09855	76.214	2.1719	2.04366	1.03116	58.059	2.2585	2.34598	1.23019	24.758
A0A1W2PPU9	Myosin phosphatase Rho-interacting protein (Fragment)	MPRIP	#N/A	#N/A	#N/A	5.1652	#N/A	#N/A	#N/A	4.3585	#N/A	#N/A	#N/A	5.0605
A0A1W2PPZ5	Transcription elongation factor A protein 1	TCEA1	0.93918	0.793763	-0.33322	48.348	0.82272	0.774143	-0.369329	56.823	0.75482	0.784058	-0.350969	51.824
A0A1W2PQ04	Tetraspanin-9 (Fragment)	TSPAN9	#N/A	#N/A	#N/A	1.9316	#N/A	#N/A	#N/A	2.8472	#N/A	#N/A	#N/A	1.2225
A0A1W2PQ41	Uncharacterized protein	#N/A	#N/A	#N/A	#N/A	0.93217	#N/A	#N/A	#N/A	#N/A	#N/A	#N/A	#N/A	#N/A
A0A1W2PQJ7	Retinoic acid-induced protein 1	RAI1	1.4996	1.26741	0.341884	52.39	1.7189	1.61741	0.693683	46.702	#N/A	#N/A	#N/A	#N/A
A0A1W2PQS6	RPS10-NUDT3 readthrough	RPS10-NUDT3	1.1254	0.951149	-0.0722561	11.064	1.083	1.01905	0.027231	10.8	0.94097	0.977418	-0.0329525	18.734
A0A1W2PQV2	Glycine cleavage system H protein, mitochondrial (Fragment)	GCSH	0.92462	0.781457	-0.355761	12.643	0.81293	0.764931	-0.386599	7.316	0.83027	0.86243	-0.213521	13.234
A0A1W2PR36	Guanidinoacetate N-methyltransferase	GAMT	0.29355	0.248098	-2.01102	2.7632	0.40528	0.38135	-1.39081	4.4366	#N/A	#N/A	#N/A	1.2629
A0A1W2PR66	UDP-N-acetylglucosamine transporter	SLC35A3	0.78085	0.659948	-0.599577	1.097	#N/A	#N/A	#N/A	#N/A	#N/A	#N/A	#N/A	#N/A
A0A1W2PR67	Thioredoxin reductase 3	TXNRD3	2.3632	1.9973	0.998048	7.3148	#N/A	#N/A	#N/A	#N/A	#N/A	#N/A	#N/A	#N/A
A0A1W2PRB8	Uncharacterized protein	#N/A	1.187	1.00321	0.00462598	22.119	0.66693	0.627551	-0.672195	20.692	0.37991	0.394626	-1.34144	20.204
A0A1W2PRX0	Ubiquitin carboxyl-terminal hydrolase 21 (Fragment)	USP21	#N/A	#N/A	#N/A	2.1422	#N/A	#N/A	#N/A	3.3008	#N/A	#N/A	#N/A	2.0443
A0A1W2PS43	Lysosome membrane protein 2	SCARB2	1.3075	1.10505	0.144117	9.7782	1.0929	1.02837	0.0403591	15.889	0.91791	0.953465	-0.0687486	9.5768
A0A1W2PS85	BIVM-ERCC5 readthrough	BIVM-ERCC5	1.6571	1.40052	0.485967	22.591	#N/A	#N/A	#N/A	#N/A	#N/A	#N/A	#N/A	#N/A
A0A1X7SBY3	Stromal interaction molecule 2	STIM2	#N/A	#N/A	#N/A	7.6933	1.1596	1.09113	0.125825	13.777	1.305	1.35555	0.438877	9.3178
A0A1X7SBZ2	Probable ATP-dependent RNA helicase DDX17	DDX17	0.84931	0.717808	-0.478331	135.49	0.73638	0.6929	-0.52928	114.06	0.63567	0.660292	-0.598823	91.462
A0A220K8H0	Solute carrier family 29 member 1 (Augustine blood group)	SLC29A1	0.55017	0.464985	-1.10474	12.597	0.61576	0.579402	-0.787362	12.409	0.50858	0.52828	-0.920627	33.707
A0A220T1R9	ANKLE2	ANKLE2	#N/A	#N/A	#N/A	4.8707	#N/A	#N/A	#N/A	3.8856	#N/A	#N/A	#N/A	3.666
A0A223PQH6	HCFC1	#N/A	#N/A	#N/A	#N/A	3.554	#N/A	#N/A	#N/A	1.2649	1.0292	1.06907	0.0963502	94.894
A0A248RGE3	40S ribosomal protein (Fragment)	#N/A	1.2203	1.03136	0.0445419	82.396	0.98904	0.930642	-0.103701	87.574	0.93	0.966023	-0.0498706	76.739
A0A286LWX1	AOX1	AOX1	0.22516	0.190297	-2.39367	38.1	0.17535	0.164996	-2.59949	29.275	0.13082	0.135887	-2.87952	47.743
A0A286YF22	D-3-phosphoglycerate dehydrogenase	PHGDH	1.0105	0.85404	-0.227625	131.63	0.85198	0.801675	-0.318911	171.78	0.64615	0.671178	-0.575232	81.7
A0A286YF37	F-box only protein 2 (Fragment)	FBXO2	14.812	12.5186	3.646	16.985	7.591	7.14279	2.83649	22.693	6.1958	6.43579	2.68612	12.512
A0A5E8	GAS2-like protein 1	GAS2L1	#N/A	#N/A	#N/A	5.2763	#N/A	#N/A	#N/A	4.5043	#N/A	#N/A	#N/A	6.2304
A0AVK6	Transcription factor E2F8	E2F8	#N/A	#N/A	#N/A	1.9584	#N/A	#N/A	#N/A	#N/A	#N/A	#N/A	#N/A	#N/A
A0JLQ2	Kinesin-like protein (Fragment)	KIF13B	#N/A	#N/A	#N/A	2.59	#N/A	#N/A	#N/A	1.0941	#N/A	#N/A	#N/A	2.4289
A0JLT0	GLRX2 protein (Fragment)	GLRX2	#N/A	#N/A	#N/A	2.8168	2.513	2.36462	1.24161	2.9513	#N/A	#N/A	#N/A	5.4012
A0JLT2	Mediator of RNA polymerase II transcription subunit 19	MED19	#N/A	#N/A	#N/A	4.9178	#N/A	#N/A	#N/A	4.8914	0.36517	0.379315	-1.39853	6.1792
A0JLU2	BUB1 protein (Fragment)	BUB1	#N/A	#N/A	#N/A	6.0395	#N/A	#N/A	#N/A	5.7553	#N/A	#N/A	#N/A	7.2572
A0JP10	Excision repair cross-complementing rodent repair deficiency, complementation group 6	ERCC6	2.6236	2.21738	1.14885	14.168	1.6225	1.5267	0.610416	35.034	2.1423	2.22528	1.15399	26.391
A0M8Q2	Phosphatase 2C motif	#N/A	1.6764	1.41684	0.502672	20.459	1.461	1.37474	0.459154	38.511	1.3578	1.41039	0.496098	16.414
A0M8W4	Ubiquitin-conjugating enzyme E2 variant 2	UBE2V2	#N/A	#N/A	#N/A	10.157	#N/A	#N/A	#N/A	28.335	#N/A	#N/A	#N/A	10.686
A0MNN4	CDW3/SMU1	SMU1	0.95495	0.807091	-0.309197	73.425	0.91947	0.86518	-0.208928	119.19	0.83792	0.870376	-0.200289	99.214
A0MNP2	CDW11/WDR57	WDR57	1.0029	0.847617	-0.238516	75.647	0.95933	0.902686	-0.147703	91.896	0.88212	0.916288	-0.126126	97.021
A0MZ66-2	Isoform 2 of Shootin-1	SHTN1	1.0508	0.8881	-0.171206	3.0575	#N/A	#N/A	#N/A	#N/A	#N/A	#N/A	#N/A	#N/A
A0PJ52	FBXO38 protein (Fragment)	FBXO38	#N/A	#N/A	#N/A	2.7265	#N/A	#N/A	#N/A	2.2844	#N/A	#N/A	#N/A	#N/A
A0PJ79	MRPL1 protein (Fragment)	MRPL1	1.2168	1.0284	0.0403981	13.145	1.1517	1.0837	0.115963	20.686	1.0856	1.12765	0.173319	14.976
A0PJI6	EHHADH protein (Fragment)	EHHADH	1.4483	1.22405	0.291667	6.6007	#N/A	#N/A	#N/A	#N/A	#N/A	#N/A	#N/A	#N/A
A0PJI7	CIR protein (Fragment)	CIR	#N/A	#N/A	#N/A	4.1669	#N/A	#N/A	#N/A	1.541	#N/A	#N/A	#N/A	5.6134
A0PJJ9	GGT7 protein (Fragment)	GGT7	#N/A	#N/A	#N/A	4.5215	#N/A	#N/A	#N/A	#N/A	#N/A	#N/A	#N/A	#N/A
A0PK23	GDF6 protein	GDF6	#N/A	#N/A	#N/A	2.2211	#N/A	#N/A	#N/A	0.96613	#N/A	#N/A	#N/A	#N/A
A1A4S6	Rho GTPase-activating protein 10	ARHGAP10	0.95691	0.808747	-0.306239	11.374	0.77026	0.72478	-0.464385	9.7857	0.87196	0.905735	-0.142839	10.008
A1A5C5	RRBP1 protein	RRBP1	1.3064	1.10412	0.142903	27.785	1.0425	0.980946	-0.0277549	27.738	0.90382	0.938829	-0.0910658	17.127
A1KXE4-2	Isoform 2 of Myelin-associated neurite-outgrowth inhibitor	FAM168B	#N/A	#N/A	#N/A	1.9537	#N/A	#N/A	#N/A	1.9635	#N/A	#N/A	#N/A	4.0485
A1L020	RNA-binding protein MEX3A	MEX3A	#N/A	#N/A	#N/A	2.6653	#N/A	#N/A	#N/A	5.6413	#N/A	#N/A	#N/A	2.3908
A1L170	Uncharacterized protein C1orf226	C1orf226	#N/A	#N/A	#N/A	1.2647	#N/A	#N/A	#N/A	#N/A	#N/A	#N/A	#N/A	#N/A
A1L377	CABC1 protein	CABC1	1.6416	1.38742	0.472409	3.2362	0.98137	0.923425	-0.114933	6.4715	#N/A	#N/A	#N/A	#N/A
A1L390-3	Isoform 3 of Pleckstrin homology domain-containing family G member 3	PLEKHG3	#N/A	#N/A	#N/A	5.1029	#N/A	#N/A	#N/A	4.4472	3.9044	4.05563	2.01993	5.7545
A1L3A9	TBC1 domain family, member 9B (With GRAM domain)	TBC1D9B	1.3134	1.11004	0.150612	24.019	1.0373	0.976053	-0.0349691	23.874	0.9804	1.01838	0.0262692	30.99
A1L3Z9	Glutamine-rich 1	QRICH1	1.4518	1.22701	0.295149	26.987	1.1649	1.09612	0.132404	65.42	1.2282	1.27577	0.351372	30.866
A1X283	SH3 and PX domain-containing protein 2B	SH3PXD2B	0.45608	0.385463	-1.37534	4.3256	0.36657	0.344926	-1.53564	4.471	0.40832	0.424136	-1.2374	21.542
A1YRJ5	Gap junction protein	#N/A	#N/A	#N/A	#N/A	3.2866	#N/A	#N/A	#N/A	2.3564	#N/A	#N/A	#N/A	1.9264
A2A2D0	Stathmin (Fragment)	STMN1	1.2182	1.02958	0.0420571	35.231	0.95156	0.895375	-0.159436	48.216	#N/A	#N/A	#N/A	54.812
A2A2V2	RNA-binding protein 34 (Fragment)	RBM34	1.3455	1.13717	0.185448	19.766	#N/A	#N/A	#N/A	#N/A	1.1372	1.18125	0.240313	21.456
A2A3K4	Protein tyrosine phosphatase domain-containing protein 1	PTPDC1	#N/A	#N/A	#N/A	1.0795	#N/A	#N/A	#N/A	3.2172	#N/A	#N/A	#N/A	1.2222
A2A3N6	Putative PIP5K1A and PSMD4-like protein	PIPSL	#N/A	#N/A	#N/A	1.4021	#N/A	#N/A	#N/A	#N/A	0.58297	0.605551	-0.72368	2.455
A2BEK1	PPP1R11	PPP1R11	#N/A	#N/A	#N/A	6.8147	#N/A	#N/A	#N/A	11.064	0.58093	0.603432	-0.728737	8.2118
A2RRC9	IQ motif containing GTPase activating protein 3	IQGAP3	0.82429	0.696662	-0.52147	43.963	0.65184	0.613352	-0.705212	68.119	#N/A	#N/A	#N/A	#N/A
A2RRP1	Neuroblastoma-amplified sequence	NBAS	1.1124	0.940162	-0.0890183	20.797	0.97254	0.915116	-0.127973	28.143	0.82105	0.852853	-0.229631	26.034
A2RTX5-2	Isoform 2 of Probable threonine--tRNA ligase 2, cytoplasmic	TARSL2	#N/A	#N/A	#N/A	1.6041	#N/A	#N/A	#N/A	4.5503	#N/A	#N/A	#N/A	3.2188
A2VCK8	Thymosin beta 4, X-linked	TMSB4X	1.1307	0.955629	-0.0654778	5.6173	#N/A	#N/A	#N/A	15.391	0.90077	0.935661	-0.0959425	9.4178
A2VDF0-2	Isoform 2 of Fucose mutarotase	FUOM	0.36922	0.312052	-1.68014	11.297	0.20179	0.189875	-2.39688	24.472	#N/A	#N/A	#N/A	#N/A
A2VDI4	EFR3A protein (Fragment)	EFR3A	#N/A	#N/A	#N/A	9.1959	#N/A	#N/A	#N/A	18.024	#N/A	#N/A	#N/A	7.8039
A2VDJ4	GNPTG protein (Fragment)	GNPTG	#N/A	#N/A	#N/A	3.0401	#N/A	#N/A	#N/A	4.4104	#N/A	#N/A	#N/A	#N/A
A3KMG1	FOXP1 protein (Fragment)	FOXP1	#N/A	#N/A	#N/A	7.5737	#N/A	#N/A	#N/A	#N/A	0.98182	1.01985	0.0283573	9.5715
A3KMH1-2	Isoform 2 of von Willebrand factor A domain-containing protein 8	VWA8	2.4068	2.03414	1.02442	8.4079	2.4717	2.32576	1.2177	14.478	2.1061	2.18768	1.1294	9.7682
A3KN83-3	Isoform 3 of Protein strawberry notch homolog 1	SBNO1	1.1914	1.00693	0.00996391	44.407	1.2498	1.17601	0.233895	106.64	1.1246	1.16816	0.224239	39.386
A3KPC7	Histone H2A	HIST1H2AH	1.0088	0.852603	-0.230054	46.758	0.95733	0.900805	-0.150714	32.761	0.7364	0.764924	-0.386612	53.531
A3RJH1	ATP-dependent RNA helicase DDX1	DDX1	1.0954	0.925794	-0.111236	125.11	1.006	0.946601	-0.079172	212.99	0.90142	0.936336	-0.0949018	129.84
A4CZ08	Uncharacterized protein DKFZp727A051 (Fragment)	DKFZp727A051	#N/A	#N/A	#N/A	0.95017	#N/A	#N/A	#N/A	3.4168	#N/A	#N/A	#N/A	#N/A
A4D0S7	Zinc finger protein (C2H2 type) 277	ZNF277	#N/A	#N/A	#N/A	7.8021	#N/A	#N/A	#N/A	3.8191	#N/A	#N/A	#N/A	#N/A
A4D0W0	LSM8 homolog, U6 small nuclear RNA associated (S. cerevisiae)	LSM8	1.1177	0.944642	-0.0821609	15.123	#N/A	#N/A	#N/A	#N/A	#N/A	#N/A	#N/A	#N/A
A4D0W4	Aminoadipate-semialdehyde synthase	AASS	0.8111	0.685514	-0.544742	18.827	#N/A	#N/A	#N/A	#N/A	0.61962	0.643621	-0.635718	24.259
A4D0Z3	ADP-ribosylation factor 5	ARF5	1.8876	1.59533	0.673859	11.205	1.2419	1.16857	0.224747	103.02	1.1433	1.18759	0.248031	72.51
A4D105	Replication protein A3, 14kDa	RPA3	1.2461	1.05316	0.0747259	23.752	1.0927	1.02818	0.0400951	49.273	0.94204	0.978529	-0.031313	15.268
A4D177	Chromobox homolog 3 (HP1 gamma homolog, Drosophila)	CBX3	1.1699	0.988759	-0.0163087	39.083	1.0855	1.02141	0.0305575	86.197	1.0546	1.09545	0.131523	32.662
A4D1B5-4	Isoform 4 of Gamma-secretase-activating protein	GSAP	1.2332	1.04226	0.0597128	1.6547	#N/A	#N/A	#N/A	#N/A	#N/A	#N/A	#N/A	#N/A
A4D1E9	GTP-binding protein 10	GTPBP10	1.4687	1.24129	0.311846	17.383	1.5222	1.43232	0.518356	22.125	1.5029	1.56111	0.642576	30.505
A4D1K0	V-type proton ATPase subunit F	ATP6V1F	1.5121	1.27797	0.35386	7.2998	1.2508	1.17695	0.235049	4.4823	1.1024	1.1451	0.195475	13.591
A4D1N4	MICOS complex subunit	CHCHD3	1.3036	1.10176	0.139807	41.844	1.1873	1.1172	0.159882	38.421	1.0053	1.04424	0.0624529	38.449
A4D1P6-3	Isoform 3 of WD repeat-containing protein 91	WDR91	1.4764	1.2478	0.31939	5.8693	#N/A	#N/A	#N/A	#N/A	#N/A	#N/A	#N/A	5.4215
A4D1T3	Mitochondrial ribosomal protein S33	MRPS33	2.2001	1.85945	0.894875	1.8641	2.0181	1.89894	0.925195	5.9176	1.645	1.70872	0.772914	2.0119
A4D1V4	Mitochondrial ribosomal protein L32	MRPL32	1.167	0.986308	-0.0198894	8.806	1.1625	1.09386	0.129428	9.8951	1.0957	1.13814	0.18668	21.526
A4D1W6	Chromosome 7 open reading frame 11	C7orf11	#N/A	#N/A	#N/A	9.3149	#N/A	#N/A	#N/A	4.4314	#N/A	#N/A	#N/A	2.9313
A4D275	Actin related protein 2/3 complex, subunit 1B, 41kDa	ARPC1B	1.7294	1.46163	0.547578	10.836	1.478	1.39073	0.475844	14.684	1.2496	1.298	0.376293	16.273
A4D2F2	HUS1 checkpoint homolog (S. pombe)	HUS1	1.2991	1.09795	0.134819	7.1771	#N/A	#N/A	#N/A	#N/A	#N/A	#N/A	#N/A	#N/A
A4D2P0	Ras-related C3 botulinum toxin substrate 1 (Rho family, small GTP binding protein Rac1)	RAC1	1.3027	1.101	0.138811	34.176	1.2958	1.21929	0.286041	53.959	1.0345	1.07457	0.10376	49.327
A4FU51	NMDA receptor regulated 1-like	NARG1L	1.3398	1.13235	0.179324	2.4346	0.73633	0.692853	-0.529378	8.8037	#N/A	#N/A	#N/A	#N/A
A4FUJ8	MKL1 protein	MKL1	#N/A	#N/A	#N/A	1.8886	#N/A	#N/A	#N/A	2.0188	#N/A	#N/A	#N/A	#N/A
A4FUT8	JMJD1B protein (Fragment)	JMJD1B	#N/A	#N/A	#N/A	1.1325	#N/A	#N/A	#N/A	#N/A	#N/A	#N/A	#N/A	1.3194
A4FVC0	eIF2C2 protein (Fragment)	EIF2C2	1.2245	1.03491	0.0494988	38.435	#N/A	#N/A	#N/A	#N/A	0.96758	1.00506	0.00727967	34.216
A4LAA3	Alpha thalassemia/mental retardation syndrome X-linked	ATRX	1.6601	1.40306	0.488576	61.289	#N/A	#N/A	#N/A	#N/A	1.2152	1.26227	0.336021	65.561
A4QMU9	EPN3 protein (Fragment)	EPN3	#N/A	#N/A	#N/A	5.4808	#N/A	#N/A	#N/A	7.8552	#N/A	#N/A	#N/A	6.2936
A4QPA9	Mitogen-activated protein kinase kinase 1	MAP2K1	1.2703	1.07361	0.102475	32.899	1.1364	1.0693	0.0966685	64.277	1.034	1.07405	0.103063	41.186
A4QPB0	IQ motif containing GTPase activating protein 1	IQGAP1	0.61091	0.51632	-0.953662	323.31	#N/A	#N/A	#N/A	#N/A	0.42609	0.442594	-1.17594	323.31
A4VCI9	PML protein (Fragment)	PML	#N/A	#N/A	#N/A	2.2871	#N/A	#N/A	#N/A	1.7014	#N/A	#N/A	#N/A	1.1213
A5D8T4	TNFRSF8 protein (Fragment)	TNFRSF8	#N/A	#N/A	#N/A	5.6491	#N/A	#N/A	#N/A	#N/A	2.1594	2.24304	1.16546	3.2936
A5PKX5	Alpha-mannosidase	MAN2A1	1.5973	1.34998	0.432941	17.003	1.3608	1.28045	0.356653	33.916	1.4953	1.55322	0.635262	14.847
A5PKX9	INADL protein	INADL	#N/A	#N/A	#N/A	1.3415	#N/A	#N/A	#N/A	1.1722	#N/A	#N/A	#N/A	#N/A
A5PL36	USP19 protein (Fragment)	USP19	1.2979	1.09694	0.133485	31.023	#N/A	#N/A	#N/A	#N/A	#N/A	#N/A	#N/A	#N/A
A5XEI3	Dymeclin (Fragment)	DYM	#N/A	#N/A	#N/A	2.2524	#N/A	#N/A	#N/A	1.9569	#N/A	#N/A	#N/A	4.8882
A5YKK6	CCR4-NOT transcription complex subunit 1	CNOT1	1.1242	0.950135	-0.0737952	89.239	1.0971	1.03232	0.0458928	146.02	0.95602	0.993051	-0.0100605	109.97
A5YKK6-2	Isoform 2 of CCR4-NOT transcription complex subunit 1	CNOT1	#N/A	#N/A	#N/A	2.2046	#N/A	#N/A	#N/A	#N/A	#N/A	#N/A	#N/A	#N/A
A5YM69	Rho guanine nucleotide exchange factor 35	ARHGEF35	#N/A	#N/A	#N/A	1.9381	#N/A	#N/A	#N/A	1.8523	#N/A	#N/A	#N/A	1.2735
A6H8Y5	Nibrin	NBN	1.3129	1.10962	0.150063	47.785	1.1945	1.12397	0.168605	42.954	1.0669	1.10823	0.148252	39.628
A6ND22	28S ribosomal protein S16, mitochondrial	MRPS16	1.8466	1.56068	0.642177	3.3998	#N/A	#N/A	#N/A	#N/A	#N/A	#N/A	#N/A	#N/A
A6ND36	Protein FAM83G	FAM83G	#N/A	#N/A	#N/A	0.79136	#N/A	#N/A	#N/A	1.6557	#N/A	#N/A	#N/A	11.013
A6NDB9	Paralemmin-3	PALM3	#N/A	#N/A	#N/A	5.9335	#N/A	#N/A	#N/A	7.4529	#N/A	#N/A	#N/A	9.7081
A6NDG6	Glycerol-3-phosphate phosphatase	PGP	0.72583	0.613447	-0.70499	48.543	0.62682	0.589809	-0.761679	78.739	0.54952	0.570805	-0.808929	38.399
A6NDU8	UPF0600 protein C5orf51	C5orf51	1.6545	1.39833	0.483701	14.545	1.2979	1.22127	0.288377	29.662	1.1595	1.20441	0.26833	12.646
A6NFI3	Zinc finger protein 316	ZNF316	#N/A	#N/A	#N/A	10.375	#N/A	#N/A	#N/A	6.1908	#N/A	#N/A	#N/A	2.0476
A6NGW1	Protein YIF1A	YIF1A	0.69422	0.586731	-0.769229	3.1423	0.73009	0.686982	-0.541656	6.0424	#N/A	#N/A	#N/A	#N/A
A6NHN7	Zinc finger MYM-type protein 3	ZMYM3	0.78763	0.665678	-0.587104	5.7254	0.87611	0.82438	-0.278618	23.551	0.79813	0.829045	-0.270478	9.0543
A6NHQ2	rRNA/tRNA 2-O-methyltransferase fibrillarin-like protein 1	FBLL1	#N/A	#N/A	#N/A	1.3289	#N/A	#N/A	#N/A	1.0731	#N/A	#N/A	#N/A	0.94072
A6NHR9	Structural maintenance of chromosomes flexible hinge domain-containing protein 1	SMCHD1	1.7342	1.46569	0.551576	84.887	#N/A	#N/A	#N/A	#N/A	1.4479	1.50398	0.588789	109.26
A6NIH7	Protein unc-119 homolog B	UNC119B	1.3062	1.10396	0.142682	9.1784	#N/A	#N/A	#N/A	#N/A	1.7222	1.78891	0.83908	7.4834
A6NJ78	Probable methyltransferase-like protein 15	METTL15	3.9119	3.3062	1.72518	10.277	4.7038	4.42606	2.14602	8.2335	3.0915	3.21125	1.68313	4.0395
A6NKC6	Retinitis pigmentosa 1-like 1 protein	RP1L1	#N/A	#N/A	#N/A	1.1706	#N/A	#N/A	#N/A	#N/A	#N/A	#N/A	#N/A	#N/A
A6NKT7	RanBP2-like and GRIP domain-containing protein 3	RGPD3	#N/A	#N/A	#N/A	4.5367	#N/A	#N/A	#N/A	4.4549	#N/A	#N/A	#N/A	#N/A
A6NLG9	Biglycan	#N/A	0.18451	0.155942	-2.68092	27.071	0.12837	0.12079	-3.04942	10.598	0.17401	0.18075	-2.46793	16.771
A6NMK8	Protein FAM196B	FAM196B	#N/A	#N/A	#N/A	0.86042	#N/A	#N/A	#N/A	0.97647	#N/A	#N/A	#N/A	#N/A
A6NN40	Protein Shroom1	SHROOM1	#N/A	#N/A	#N/A	45.592	#N/A	#N/A	#N/A	20.018	#N/A	#N/A	#N/A	16.284
A6NNC3	cDNA FLJ55841, highly similar to Homo sapiens retinoic acid induced 16 (RAI16), mRNA	#N/A	#N/A	#N/A	#N/A	1.5897	#N/A	#N/A	#N/A	#N/A	#N/A	#N/A	#N/A	1.5818
A6PVI4	Probable E3 ubiquitin-protein ligase MID2 (Fragment)	MID2	#N/A	#N/A	#N/A	1.6273	#N/A	#N/A	#N/A	1.4646	#N/A	#N/A	#N/A	0.99649
A6PVJ3	ERGIC and golgi 3 (Fragment)	ERGIC3	1.1652	0.984787	-0.0221164	24.366	1.0594	0.996848	-0.00455485	31.515	#N/A	#N/A	#N/A	#N/A
A6QRH7	Protein FAM3A (Fragment)	FAM3A	#N/A	#N/A	#N/A	3.0508	#N/A	#N/A	#N/A	2.9966	#N/A	#N/A	#N/A	#N/A
A6XMH5	Beta-2-microglobulin	#N/A	1.0479	0.885649	-0.175193	1.5484	#N/A	#N/A	#N/A	#N/A	#N/A	#N/A	#N/A	#N/A
A6ZKI3	Retrotransposon Gag-like protein 8B	RTL8C	1.0946	0.925118	-0.11229	7.1101	0.93914	0.883689	-0.17839	2.7384	0.83748	0.869919	-0.201047	1.9708
A7E261	5-oxoprolinase (ATP-hydrolysing)	OPLAH	0.36866	0.311579	-1.68233	1.5162	0.27086	0.254867	-1.97218	10.884	0.22217	0.230776	-2.11544	23.494
A7E293	WDFY3 protein (Fragment)	WDFY3	#N/A	#N/A	#N/A	2.9329	#N/A	#N/A	#N/A	#N/A	#N/A	#N/A	#N/A	#N/A
A7E2A6	Tensin like C1 domain containing phosphatase (Tensin 2)	TENC1	1.489	1.25845	0.33165	12.147	#N/A	#N/A	#N/A	#N/A	#N/A	#N/A	#N/A	#N/A
A7E2F7	CAP-GLY domain containing linker protein 2	CLIP2	1.5816	1.33671	0.418691	8.816	1.2307	1.15803	0.211677	24.53	1.2074	1.25417	0.326731	8.4623
A7E2T1	Uncharacterized protein (Fragment)	#N/A	0.81857	0.691827	-0.531516	3.2717	0.76164	0.716669	-0.480621	3.9808	#N/A	#N/A	#N/A	#N/A
A7E2X7	Topoisomerase (DNA) II binding protein 1	TOPBP1	1.5704	1.32725	0.408438	5.7861	0.86921	0.817888	-0.290026	7.8447	#N/A	#N/A	#N/A	#N/A
A7MD03	CCDC132 protein	CCDC132	1.1199	0.946501	-0.079324	33.455	0.92799	0.873197	-0.195621	22.686	0.81059	0.841988	-0.248129	17.545
A7MD96	SYNPO protein (Fragment)	SYNPO	0.69338	0.586021	-0.770976	17.461	#N/A	#N/A	#N/A	#N/A	#N/A	#N/A	#N/A	#N/A
A7YA96	Gamma-glutamyl carboxylase	GGCX	0.62382	0.527231	-0.923492	12.224	0.64542	0.607311	-0.719492	11.973	#N/A	#N/A	#N/A	#N/A
A8ASI8	BH3 interacting domain death agonist, isoform CRA_d	BID	2.671	2.25744	1.17469	9.6667	2.2028	2.07274	1.05154	37.466	1.9064	1.98024	0.985678	14.783
A8DPD7	Protein zyg-11 homolog B	ZYG11B	1.0087	0.852519	-0.230197	9.056	0.88233	0.830233	-0.268412	11.237	0.85055	0.883496	-0.178705	13.96
A8K031	Kinetochore associated 2, isoform CRA_a	KNTC2	1.0839	0.916075	-0.126462	29.216	0.95108	0.894924	-0.160164	72.968	1.0239	1.06356	0.0889016	27.083
A8K0A4	cDNA FLJ77631, highly similar to Homo sapiens HLA-B associated transcript 5 (BAT5), mRNA	#N/A	0.83159	0.702831	-0.50875	19.139	#N/A	#N/A	#N/A	10.501	#N/A	#N/A	#N/A	8.4985
A8K0D0	cDNA FLJ76696	#N/A	#N/A	#N/A	#N/A	1.7962	#N/A	#N/A	#N/A	2.3012	#N/A	#N/A	#N/A	#N/A
A8K0D2	cDNA FLJ77740, highly similar to Homo sapiens 7-dehydrocholesterol reductase, mRNA	#N/A	0.60316	0.50977	-0.972081	18.423	0.60321	0.567594	-0.81707	39.403	0.48768	0.50657	-0.981166	22.461
A8K0D4	cDNA FLJ78693, highly similar to Homo sapiens TAF6-like RNA polymerase II, p300/CBP-associated factor (PCAF)-associated factor, 65kDa (TAF6L), mRNA	#N/A	1.3746	1.16176	0.216318	20.072	1.4946	1.40635	0.491957	17.015	1.1551	1.19984	0.262845	8.5364
A8K0F7	cDNA FLJ76587, highly similar to Homo sapiens vitamin K epoxide reductase complex, subunit 1-like 1 (VKORC1L1), mRNA	#N/A	1.1552	0.976335	-0.0345513	2.6329	0.81449	0.766398	-0.383833	4.964	0.91945	0.955064	-0.0663302	3.9077
A8K0G7	cDNA FLJ78425, highly similar to Homo sapiens zinc fingers and homeoboxes 1 (ZHX1), mRNA	#N/A	#N/A	#N/A	#N/A	2.6982	1.1127	1.047	0.0662624	6.1377	0.9903	1.02866	0.0407644	3.5207
A8K0I0	cDNA FLJ75445, highly similar to Homo sapiens peptidylprolyl isomerase (cyclophilin)-like 2 (PPIL2), transcript variant 2, mRNA	#N/A	0.9361	0.79116	-0.337959	8.2785	0.63578	0.59824	-0.741203	15.266	0.60561	0.629068	-0.668712	13.03
A8K0J3	cDNA FLJ76732, highly similar to Homo sapiens TAO kinase 3 (TAOK3), mRNA	#N/A	0.97171	0.821256	-0.284096	24.061	0.81912	0.770755	-0.375656	34.95	#N/A	#N/A	#N/A	#N/A
A8K0P2	cDNA FLJ76209, highly similar to Homo sapiens inorganic pyrophosphatase 2 (PPA2), transcript variant 2, mRNA	#N/A	2.2672	1.91616	0.938218	1.3954	#N/A	#N/A	#N/A	1.6054	#N/A	#N/A	#N/A	#N/A
A8K0P8	cDNA FLJ78223	#N/A	1.2775	1.0797	0.110629	4.5237	1.5166	1.42705	0.513038	29.018	1.4066	1.46108	0.547039	14.598
A8K0Q6	cDNA FLJ76330, highly similar to Homo sapiens F-box and WD-40 domain protein 8 (FBXW8), transcript variant 2, mRNA	#N/A	#N/A	#N/A	#N/A	5.6394	#N/A	#N/A	#N/A	#N/A	#N/A	#N/A	#N/A	#N/A
A8K194	Protein HIRA	#N/A	1.0841	0.916244	-0.126196	10.254	#N/A	#N/A	#N/A	4.0998	#N/A	#N/A	#N/A	#N/A
A8K1C7	cDNA FLJ75179, highly similar to Homo sapiens leucine rich repeat containing 8 family, member A, mRNA	#N/A	2.3687	2.00194	1.0014	18.194	2.0078	1.88925	0.917813	22.566	1.734	1.80117	0.848931	16.071
A8K1E1	cDNA FLJ75589, highly similar to Homo sapiens mutS homolog 3 (E. coli) (MSH3), mRNA	#N/A	1.4672	1.24003	0.310372	22.267	1.4621	1.37577	0.46024	29.352	1.331	1.38256	0.467337	20.379
A8K1M4	cDNA FLJ76754, highly similar to Homo sapiens MIS12 homolog (yeast) (MIS12), mRNA	#N/A	#N/A	#N/A	#N/A	6.6045	#N/A	#N/A	#N/A	2.7217	#N/A	#N/A	#N/A	#N/A
A8K1N6	cDNA FLJ78370, highly similar to Homo sapiens bromodomain containing 8 (BRD8), transcript variant 1, mRNA	#N/A	1.2649	1.06905	0.0963294	14.823	#N/A	#N/A	#N/A	#N/A	0.90069	0.935578	-0.0960706	19.393
A8K245	cDNA FLJ75441, highly similar to Homo sapiens vaccinia related kinase 1 (VRK1), mRNA	#N/A	1.4009	1.18399	0.24366	30.564	1.3163	1.23858	0.308686	58.003	1.1678	1.21303	0.27862	35.19
A8K287	Synaptosomal-associated protein	SNAP23	0.88311	0.746374	-0.422029	47.278	0.72353	0.680809	-0.554678	50.65	0.72326	0.751275	-0.412587	57.593
A8K2A0	cDNA FLJ76770	#N/A	#N/A	#N/A	#N/A	30.894	#N/A	#N/A	#N/A	20.267	#N/A	#N/A	#N/A	10.886
A8K2B9	cDNA FLJ75615, highly similar to Homo sapiens DTW domain containing 1 (DTWD1), mRNA	#N/A	0.63692	0.538303	-0.89351	23.158	0.7252	0.682381	-0.551351	27.174	0.67256	0.698611	-0.517438	17.611
A8K2G0	Secretory carrier-associated membrane protein	#N/A	1.5955	1.34846	0.431315	9.4143	#N/A	#N/A	#N/A	#N/A	#N/A	#N/A	#N/A	#N/A
A8K2I7	cDNA FLJ76072, highly similar to Homo sapiens GIPC PDZ domain containing family, member 1 (GIPC1), transcript variant 1, mRNA	#N/A	1.1041	0.933147	-0.0998231	38.364	1.1022	1.03712	0.0525838	62.347	0.97076	1.00836	0.0120134	26.931
A8K2M0	Proteasome (Prosome, macropain) 26S subunit, ATPase, 4, isoform CRA_b	PSMC4	1.2053	1.01868	0.0266983	107.96	1.0232	0.962785	-0.0547141	158.26	1.0429	1.0833	0.115428	93.655
A8K2M8	cDNA FLJ78700, highly similar to Homo sapiens SH2 domain containing 3A, mRNA	#N/A	#N/A	#N/A	#N/A	4.7375	#N/A	#N/A	#N/A	12.631	#N/A	#N/A	#N/A	5.1252
A8K2Q6	Peptidyl-prolyl cis-trans isomerase	#N/A	#N/A	#N/A	#N/A	3.4223	2.9521	2.77779	1.47394	2.9166	2.1518	2.23515	1.16037	3.1249
A8K2T5	cDNA FLJ77047, highly similar to Homo sapiens zinc finger protein 217 (ZNF217), mRNA (Fragment)	#N/A	1.6308	1.3783	0.462886	7.2623	1.7244	1.62258	0.698292	15.429	#N/A	#N/A	#N/A	#N/A
A8K2T6	cDNA FLJ76013, highly similar to Homo sapiens EPH receptor A1 (EPHA1), mRNA	#N/A	5.9368	5.01758	2.32699	9.8657	#N/A	#N/A	#N/A	2.068	#N/A	#N/A	#N/A	1.4676
A8K2W3	cDNA FLJ78516	#N/A	3.4	2.87356	1.52284	84.581	2.797	2.63185	1.39608	90.854	2.0525	2.132	1.09221	36.343
A8K321	cDNA FLJ78524, highly similar to Homo sapiens SMILE protein (SMILE), mRNA	#N/A	0.99815	0.843602	-0.245365	12.093	0.92322	0.868709	-0.203056	13.462	0.79096	0.821597	-0.283497	18.28
A8K335	cDNA FLJ76254, highly similar to Homo sapiens gamma-glutamyl hydrolase (GGH), mRNA	#N/A	1.065	0.900101	-0.151841	42.042	0.89986	0.846728	-0.24003	27.103	0.8027	0.833792	-0.26224	36.459
A8K337	cDNA FLJ77862, highly similar to Homo sapiens catechol-O-methyltransferase domain containing 1 (COMTD1), mRNA	#N/A	4.7932	4.05105	2.0183	6.8961	#N/A	#N/A	#N/A	14.081	#N/A	#N/A	#N/A	3.9745
A8K359	cDNA FLJ76102, highly similar to Homo sapiens excision repair cross-complementing rodent repair deficiency, complementation group 3 (xeroderma pigmentosum group B complementing) (ERCC3), mRNA	#N/A	1.8346	1.55054	0.632772	10.421	1.2546	1.18052	0.239425	15.124	1.4396	1.49536	0.580495	8.666
A8K369	cDNA FLJ76707, highly similar to Homo sapiens transmembrane protein 87A, mRNA	#N/A	1.5017	1.26919	0.343903	10.751	1.2004	1.12952	0.175713	12.196	1.1156	1.15881	0.212647	10.484
A8K396	cDNA FLJ75143, highly similar to Homo sapiens junctophilin 4 (JPH4), mRNA	#N/A	#N/A	#N/A	#N/A	0.96895	#N/A	#N/A	#N/A	#N/A	#N/A	#N/A	#N/A	#N/A
A8K3C5	cDNA FLJ77715, highly similar to Homo sapiens cisplatin resistance-associated overexpressed protein(LUC7A), mRNA	#N/A	1.3122	1.10903	0.149294	40.923	0.47476	0.446728	-1.16253	59.831	0.71525	0.742955	-0.428654	52
A8K3M3	Tyrosine-protein phosphatase non-receptor type	PTPN1	2.3557	1.99096	0.993462	87.137	1.9702	1.85387	0.89054	104.2	2.0554	2.13501	1.09425	44.929
A8K3N2	Mediator of RNA polymerase II transcription subunit 6	#N/A	1.2397	1.04775	0.0672971	1.2975	1.1287	1.06206	0.0868598	4.2743	1.0758	1.11747	0.160237	2.2842
A8K3S1	Glucosamine-6-phosphate isomerase	#N/A	1.2888	1.08925	0.123334	26.789	#N/A	#N/A	#N/A	#N/A	#N/A	#N/A	#N/A	#N/A
A8K3W4	cDNA FLJ75163, highly similar to Homo sapiens heterogeneous nuclear ribonucleoprotein U-like 1 (HNRPUL1), transcript variant 4, mRNA	#N/A	0.69698	0.589064	-0.763505	65.357	0.60734	0.57148	-0.807226	114.37	0.55493	0.576425	-0.794795	73.296
A8K401	Prohibitin, isoform CRA_a	PHB	1.2303	1.03981	0.0563162	71.292	1.1199	1.05378	0.0755677	158.68	1.1016	1.14427	0.194427	79.815
A8K410	cDNA FLJ78210, highly similar to Homo sapiens nonsyndromic hearing impairment protein (DFNA5) mRNA	#N/A	#N/A	#N/A	#N/A	8.9535	#N/A	#N/A	#N/A	1.0368	#N/A	#N/A	#N/A	7.356
A8K482	Aspartate aminotransferase	#N/A	#N/A	#N/A	#N/A	1.7995	#N/A	#N/A	#N/A	1.9345	#N/A	#N/A	#N/A	#N/A
A8K492	cDNA FLJ76789, highly similar to Homo sapiens methionine-tRNA synthetase (MARS), mRNA	#N/A	0.99791	0.843399	-0.245712	222.18	0.85967	0.808911	-0.305947	226.83	0.81326	0.844761	-0.243385	226.19
A8K4A8	cDNA FLJ76156, highly similar to Homo sapiens aspartyl-tRNA synthetase 2 (DARS2), mRNA	#N/A	2.0407	1.72473	0.78637	43.74	1.6457	1.54853	0.630899	65.598	1.5535	1.61367	0.690349	52.675
A8K4M4	cDNA FLJ75329, highly similar to Homo sapiens LAG1 longevity assurance homolog 2 (S. cerevisiae), transcript variant 2, mRNA	#N/A	#N/A	#N/A	#N/A	5.0313	1.5308	1.44041	0.526484	9.9731	1.2485	1.29686	0.375023	4.681
A8K4M5	cDNA FLJ76043, highly similar to Homo sapiens cyclin T1 (CCNT1), mRNA	#N/A	1.7379	1.46881	0.554651	3.5974	1.3141	1.23651	0.306273	7.5641	1.3147	1.36562	0.44956	8.5737
A8K4P8	cDNA FLJ75337	#N/A	1.3817	1.16777	0.22375	21.958	1.7852	1.67979	0.748283	43.32	1.2278	1.27536	0.350902	34.685
A8K4Q6	cDNA FLJ77930, highly similar to Homo sapiens BTB and CNC homology 1, basic leucine zipper transcription factor 1, transcript variant 2, mRNA	#N/A	#N/A	#N/A	#N/A	4.3992	#N/A	#N/A	#N/A	#N/A	#N/A	#N/A	#N/A	5.4887
A8K4S8	cDNA FLJ76176, highly similar to Homo sapiens carnitine deficiency-associated, expressed in ventricle 1 (CDV1), transcript variant 1, mRNA	#N/A	1.2047	1.01817	0.02598	5.0715	#N/A	#N/A	#N/A	#N/A	#N/A	#N/A	#N/A	#N/A
A8K4U4	cDNA FLJ77113	#N/A	1.3869	1.17216	0.22917	26.497	1.5412	1.4502	0.536252	28.038	1.145	1.18935	0.250174	20.169
A8K4V4	cDNA FLJ76392, highly similar to Homo sapiens mitochondrial ribosomal protein L43 (MRPL43), transcript variant 1, mRNA	#N/A	4.1718	3.52586	1.81798	6.8226	#N/A	#N/A	#N/A	#N/A	#N/A	#N/A	#N/A	#N/A
A8K4V6	cDNA FLJ76394, highly similar to Homo sapiens CGI-121 protein (CGI-121), mRNA	#N/A	0.81495	0.688768	-0.537911	28.858	0.82378	0.77514	-0.367471	51.262	0.7836	0.813952	-0.296984	16.126
A8K4W5	cDNA FLJ76813, highly similar to Homo sapiens acetyl-Coenzyme A acetyltransferase 2 (acetoacetyl Coenzyme A thiolase), mRNA	#N/A	0.84813	0.71681	-0.480337	80.762	0.76759	0.722268	-0.469394	87.125	0.64217	0.667044	-0.584146	62.516
A8K4W8	cDNA FLJ77917, highly similar to Homo sapiens ubiquitin-conjugating enzyme E2L 3 (UBE2L3), transcript variant 1, mRNA	#N/A	1.0442	0.882522	-0.180296	13.151	0.93416	0.879003	-0.186061	19.194	0.91197	0.947295	-0.0781149	20.14
A8K4Z4	60S acidic ribosomal protein P0	#N/A	1.2931	1.09288	0.12814	125.31	1.2349	1.16199	0.216592	120.97	1.2149	1.26196	0.335664	70.999
A8K4Z6	cDNA FLJ76180	#N/A	#N/A	#N/A	#N/A	15.553	#N/A	#N/A	#N/A	12.115	0.53022	0.550758	-0.86051	14.976
A8K517	Ribosomal protein S23, isoform CRA_a	RPS23	1.4175	1.19802	0.260655	17.663	1.4514	1.3657	0.449643	18.838	1.117	1.16027	0.214456	11.651
A8K525	cDNA FLJ76817, highly similar to Homo sapiens non-POU domain containing, octamer-binding (NONO), mRNA	#N/A	1.0455	0.883621	-0.178501	108.61	0.97886	0.921063	-0.118628	141.45	0.88621	0.920537	-0.119453	103.48
A8K548	cDNA FLJ75008, highly similar to Homo sapiens proline-, glutamic acid-, leucine-rich protein 1 (PELP1), mRNA	#N/A	1.0193	0.861477	-0.215115	99.165	0.94574	0.889899	-0.168287	97.784	0.83752	0.869961	-0.200978	75.195
A8K556	cDNA FLJ78217	#N/A	0.83459	0.705367	-0.503554	3.6009	0.84127	0.791597	-0.337161	1.6513	#N/A	#N/A	#N/A	1.6205
A8K564	cDNA FLJ76716, highly similar to Homo sapiens WD repeat domain 70 (WDR70), mRNA	#N/A	1.3761	1.16303	0.217891	37.261	#N/A	#N/A	#N/A	#N/A	1.0586	1.0996	0.136984	46.59
A8K575	cDNA FLJ76190, highly similar to Homo sapiens START domain containing 7 (STARD7), transcript variant 1, mRNA	#N/A	1.0258	0.866971	-0.205944	5.3139	#N/A	#N/A	#N/A	#N/A	#N/A	#N/A	#N/A	#N/A
A8K594	cDNA FLJ77256, highly similar to Homo sapiens SH3-domain binding protein 4 (SH3BP4), mRNA	#N/A	0.32929	0.278305	-1.84526	46.98	0.44225	0.416137	-1.26487	38.15	0.45207	0.469581	-1.09056	33.616
A8K5B3	cDNA FLJ76829, highly similar to Homo sapiens piggyBac transposable element derived 1 (PGBD1), mRNA	#N/A	#N/A	#N/A	#N/A	2.3366	#N/A	#N/A	#N/A	#N/A	#N/A	#N/A	#N/A	#N/A
A8K5C3	cDNA FLJ77283, highly similar to Homo sapiens G patch domain containing 2, mRNA	#N/A	#N/A	#N/A	#N/A	11.662	#N/A	#N/A	#N/A	12.904	#N/A	#N/A	#N/A	14.841
A8K5D5	cDNA FLJ76832, highly similar to Homo sapiens mitochondrial ribosomal protein L19 (MRPL19), mRNA	#N/A	1.3097	1.10691	0.146542	18.134	1.2813	1.20565	0.269806	30.778	1.1654	1.21054	0.275652	11.368
A8K5D8	cDNA FLJ75934, highly similar to Homo sapiens vacuolar protein sorting 4B (yeast) (VPS4B), mRNA	#N/A	3.0966	2.61714	1.38799	31.809	2.7483	2.58603	1.37074	42.616	2.4083	2.50158	1.32284	23.816
A8K5I0	Epididymis secretory protein Li 103	HSPA1B	1.6873	1.42605	0.512023	135.42	1.5318	1.44135	0.527426	218.15	1.4764	1.53359	0.61691	178.41
A8K5J1	Uridine monophosphate synthetase (Orotate phosphoribosyl transferase and orotidine-5-decarboxylase), isoform CRA_b	UMPS	1.2452	1.0524	0.0736835	51.29	1.1496	1.08172	0.11333	65.388	1.1222	1.16567	0.221157	69.698
A8K5J7	cDNA FLJ77290, highly similar to Homo sapiens BCL2-associated athanogene 5 (BAG5), mRNA	#N/A	1.3583	1.14799	0.199108	30.287	1.2782	1.20273	0.266311	42.083	1.1359	1.1799	0.238663	21.725
A8K5W7	cDNA FLJ75180, highly similar to Homo sapiens mitochondrial isoleucine tRNA synthetase, mRNA	#N/A	1.7762	1.50118	0.5861	74.23	#N/A	#N/A	#N/A	#N/A	#N/A	#N/A	#N/A	#N/A
A8K646	cDNA FLJ75699, highly similar to Homo sapiens osteoclast stimulating factor 1 (OSTF1), mRNA	#N/A	1.8626	1.57421	0.654624	26.412	1.6058	1.51099	0.59549	31.926	1.4785	1.53577	0.618961	18.145
A8K670	Nitric oxide synthase-interacting protein	#N/A	0.9844	0.831981	-0.265377	20.541	#N/A	#N/A	#N/A	#N/A	#N/A	#N/A	#N/A	#N/A
A8K6D4	cDNA FLJ77769, highly similar to Homo sapiens NAD kinase, mRNA	#N/A	1.0808	0.913455	-0.130594	3.8296	0.91194	0.858095	-0.220791	6.8264	#N/A	#N/A	#N/A	#N/A
A8K6F0	cDNA FLJ75449, highly similar to Homo sapiens aquarius homolog (mouse) (AQR), mRNA	#N/A	1.0014	0.846349	-0.240676	76.573	#N/A	#N/A	#N/A	#N/A	#N/A	#N/A	#N/A	#N/A
A8K6H6	Tyrosine-protein phosphatase non-receptor type	#N/A	#N/A	#N/A	#N/A	19.817	#N/A	#N/A	#N/A	19.639	#N/A	#N/A	#N/A	18.341
A8K6H9	cDNA FLJ75876, highly similar to Homo sapiens solute carrier family 38, member 2 (SLC38A2), mRNA	#N/A	2.1193	1.79116	0.840894	26.446	1.8639	1.75385	0.810522	34.916	1.8906	1.96383	0.973671	15.547
A8K6I6	cDNA FLJ75092, highly similar to Homo sapiens golgi associated, gamma adaptin ear containing, ARF binding protein 3 (GGA3), transcript variant long, mRNA	#N/A	1.1418	0.96501	-0.051384	9.1193	#N/A	#N/A	#N/A	#N/A	0.87881	0.91285	-0.13155	3.4752
A8K6I8	cDNA FLJ77324, highly similar to Homo sapiens RAB3B, member RAS oncogene family (RAB3B), mRNA	#N/A	0.15213	0.128575	-2.95932	42.751	0.17523	0.164884	-2.60048	73.151	0.14313	0.148674	-2.74978	50.523
A8K6K2	cDNA FLJ75877, highly similar to Homo sapiens 5-nucleotidase, cytosolic II (NT5C2), mRNA	#N/A	0.84392	0.713252	-0.487516	29.863	0.76797	0.722625	-0.46868	36.876	#N/A	#N/A	#N/A	#N/A
A8K6K3	Mitogen-activated protein kinase kinase kinase 7 interacting protein 1, isoform CRA_f	MAP3K7IP1	0.77331	0.653575	-0.613575	38.012	0.63438	0.596923	-0.744383	65.136	0.58957	0.612407	-0.707438	50.096
A8K6K4	cDNA FLJ77565, highly similar to Homo sapiens interleukin 1 receptor accessory protein (IL1RAP), transcript variant 1, mRNA	#N/A	2.6196	2.214	1.14665	15.05	2.2629	2.12929	1.09037	22.743	#N/A	#N/A	#N/A	7.1658
A8K6L5	cDNA FLJ75063	#N/A	#N/A	#N/A	#N/A	3.2877	#N/A	#N/A	#N/A	2.4442	#N/A	#N/A	#N/A	#N/A
A8K6Q5	cDNA FLJ77327, highly similar to Homo sapiens cyclin H (CCNH), mRNA	#N/A	1.4644	1.23766	0.307616	12.365	#N/A	#N/A	#N/A	#N/A	1.5643	1.62489	0.700344	12.113
A8K6Q9	cDNA FLJ75882, highly similar to Homo sapiens spastic paraplegia 20, spartin (Troyer syndrome) (SPG20), mRNA	#N/A	2.0531	1.73521	0.79511	11.027	1.7394	1.6367	0.710787	20.078	#N/A	#N/A	#N/A	#N/A
A8K6S3	cDNA FLJ77570, highly similar to Homo sapiens pleckstrin homology domain containing, family C (with FERM domain) member 1 (PLEKHC1), mRNA	#N/A	#N/A	#N/A	#N/A	1.3426	#N/A	#N/A	#N/A	1.7077	0.15072	0.156558	-2.67523	108.39
A8K6T5	cDNA FLJ75144, highly similar to Homo sapiens ash2 (absent, small, or homeotic)-like (ASH2L), mRNA	#N/A	1.2552	1.06085	0.0852233	30.087	1.1276	1.06102	0.0854531	66.045	#N/A	#N/A	#N/A	#N/A
A8K6V7	cDNA FLJ76053, highly similar to Homo sapiens Ras-GTPase activating protein SH3 domain-binding protein 2 (G3BP2), transcript variant 3, mRNA	#N/A	0.96205	0.813092	-0.29851	60.746	1.0167	0.956669	-0.0639082	61.259	0.96052	0.997725	-0.00328562	59.31
A8K6X3	cDNA FLJ78679, highly similar to Homo sapiens DEAD (Asp-Glu-Ala-Asp) box polypeptide 46 (DDX46), mRNA	#N/A	1.4708	1.24307	0.313907	79.003	0.56044	0.527349	-0.92317	32.2	0.7072	0.734593	-0.444983	4.5748
A8K6X9	cDNA FLJ76427, highly similar to Homo sapiens SH2 domain binding protein 1 (tetratricopeptide repeat containing) (SH2BP1), mRNA	#N/A	1.5255	1.2893	0.366588	111.74	0.81183	0.763896	-0.388553	91.717	1.031	1.07094	0.0988712	63.078
A8K719	cDNA FLJ76413, highly similar to Homo sapiens core-binding factor, beta subunit (CBFB), transcript variant 1, mRNA	#N/A	0.93753	0.792368	-0.335757	27.046	0.79049	0.743816	-0.426983	104.23	0.7726	0.802526	-0.31738	43.027
A8K724	cDNA FLJ76899, highly similar to Homo sapiens p21(CDKN1A)-activated kinase 4 (PAK4), mRNA	#N/A	1.0043	0.8488	-0.236504	28.399	1.0214	0.961092	-0.0572543	28.191	0.78061	0.810846	-0.302499	29.007
A8K761	NADH dehydrogenase (Ubiquinone) 1 beta subcomplex, 10, 22kDa, isoform CRA_b	NDUFB10	1.1107	0.938725	-0.0912248	38.193	1.0482	0.986309	-0.0198882	31.841	0.96001	0.997195	-0.00405184	27.895
A8K773	cDNA FLJ78361	#N/A	1.886	1.59398	0.672636	2.9606	#N/A	#N/A	#N/A	#N/A	#N/A	#N/A	#N/A	#N/A
A8K794	cDNA FLJ76308, highly similar to Homo sapiens origin recognition complex, subunit 1-like (yeast) (ORC1L), mRNA	#N/A	#N/A	#N/A	#N/A	2.6554	#N/A	#N/A	#N/A	#N/A	#N/A	#N/A	#N/A	#N/A
A8K7A0	DNA primase large subunit	#N/A	0.94333	0.79727	-0.32686	22.714	#N/A	#N/A	#N/A	#N/A	0.84722	0.880037	-0.184365	21.488
A8K7A1	cDNA FLJ77346, highly similar to Homo sapiens DEAD (Asp-Glu-Ala-Asp) box polypeptide 49 (DDX49), mRNA	#N/A	0.71143	0.601276	-0.7339	22.559	0.58779	0.553084	-0.85443	20.128	0.53139	0.551973	-0.85733	15.913
A8K7F6	cDNA FLJ78244, highly similar to Homo sapiens eukaryotic translation initiation factor 4A, isoform 1 (EIF4A1), mRNA	#N/A	1.088	0.91954	-0.121015	210.57	1.0255	0.964949	-0.0514748	219.46	1.0243	1.06398	0.0894651	119.14
A8K7F7	cDNA FLJ76913, highly similar to Homo sapiens F-box protein 7 (FBXO7), mRNA	#N/A	1.4514	1.22667	0.294751	14.701	#N/A	#N/A	#N/A	#N/A	#N/A	#N/A	#N/A	#N/A
A8K7J8	cDNA FLJ75849, highly similar to Homo sapiens zinc finger protein 239 (ZNF239), mRNA	#N/A	#N/A	#N/A	#N/A	5.0286	#N/A	#N/A	#N/A	1.6138	#N/A	#N/A	#N/A	1.0555
A8K7N0	cDNA FLJ75556, highly similar to Homo sapiens ribosomal protein L14, mRNA	#N/A	1.6319	1.37923	0.463859	20.303	1.5211	1.43129	0.517313	44.55	1.2802	1.32979	0.411196	29.503
A8K7Q1	cDNA FLJ77770, highly similar to Homo sapiens nucleobindin 1 (NUCB1), mRNA	#N/A	0.61874	0.522938	-0.935289	36.461	0.55174	0.519163	-0.945742	53.794	#N/A	#N/A	#N/A	#N/A
A8K7S0	cDNA FLJ75478, highly similar to Homo sapiens splicing factor 4 (SF4), transcript variant a, mRNA	#N/A	0.97777	0.826378	-0.275127	17.349	0.97995	0.922089	-0.117022	25.509	0.91875	0.954337	-0.0674289	20.646
A8K7T4	cDNA FLJ75774, highly similar to Homo sapiens lectin, mannose-binding 2 (LMAN2), mRNA	#N/A	1.1392	0.962813	-0.0546729	42.46	0.94473	0.888948	-0.169828	38.673	0.88438	0.918636	-0.122435	42.668
A8K7Z2	cDNA FLJ78005, highly similar to Homo sapiens histamine receptor H1 (HRH1), mRNA	#N/A	#N/A	#N/A	#N/A	3.1058	#N/A	#N/A	#N/A	6.1365	#N/A	#N/A	#N/A	2.0601
A8K7Z9	cDNA FLJ78530, highly similar to Homo sapiens SHC SH2-domain binding protein 1 (SHCBP1), mRNA	#N/A	0.51852	0.438235	-1.19022	40.526	#N/A	#N/A	#N/A	#N/A	0.65881	0.684329	-0.547239	29.801
A8K813	cDNA FLJ77763, highly similar to Homo sapiens prolactin regulatory element binding (PREB), mRNA	#N/A	1.2942	1.09381	0.129367	28.776	#N/A	#N/A	#N/A	#N/A	#N/A	#N/A	#N/A	#N/A
A8K818	cDNA FLJ75784, highly similar to Homo sapiens CD3E antigen, epsilon polypeptide associated protein (CD3EAP), mRNA	#N/A	0.8356	0.70622	-0.50181	85.525	#N/A	#N/A	#N/A	#N/A	#N/A	#N/A	#N/A	#N/A
A8K874	cDNA FLJ77588, highly similar to Homo sapiens MAK10 homolog, amino-acid N-acetyltransferase subunit, (S. cerevisiae) (MAK10), mRNA	#N/A	1.5593	1.31787	0.398205	30.268	1.6118	1.51663	0.60087	17.541	1.457	1.51344	0.597828	24.523
A8K883	cDNA FLJ77590, highly similar to Homo sapiens leucine rich repeat containing 1, mRNA	#N/A	#N/A	#N/A	#N/A	1.9248	1.1678	1.09885	0.135991	4.7683	0.91248	0.947824	-0.0773083	2.7589
A8K885	Sorting nexin	#N/A	1.0332	0.873225	-0.195574	86.93	0.91429	0.860306	-0.217079	147.37	0.8448	0.877523	-0.188491	101.99
A8K889	cDNA FLJ76421, highly similar to Homo sapiens RAB, member RAS oncogene family-like 5, mRNA	#N/A	1.1623	0.982336	-0.0257115	4.2026	#N/A	#N/A	#N/A	#N/A	#N/A	#N/A	#N/A	#N/A
A8K8A4	cDNA FLJ77640, highly similar to Homo sapiens copine II (CPNE2), mRNA	#N/A	0.43741	0.369684	-1.43564	11.66	0.31235	0.293907	-1.76657	17.048	0.31278	0.324895	-1.62195	11.29
A8K8A6	cDNA FLJ76931, highly similar to Homo sapiens testes-specific heterogenous nuclear ribonucleoprotein G-T, mRNA	#N/A	#N/A	#N/A	#N/A	0.8296	#N/A	#N/A	#N/A	#N/A	#N/A	#N/A	#N/A	#N/A
A8K8B9	cDNA FLJ77368, highly similar to Homo sapiens protein kinase, cAMP-dependent, catalytic, alpha (PRKACA), transcript variant 2, mRNA	#N/A	0.70335	0.594447	-0.750379	31.447	0.5949	0.559774	-0.837083	33.664	0.50028	0.519658	-0.944365	29.076
A8K8D3	cDNA FLJ77372, highly similar to Homo sapiens SUMO/sentrin specific peptidase family member 8 (SENP8), mRNA	#N/A	0.72978	0.616785	-0.69716	3.248	0.63212	0.594797	-0.749532	29.85	0.54626	0.567419	-0.817513	13.008
A8K8D9	Glucose-6-phosphate 1-dehydrogenase	#N/A	1.2554	1.06102	0.0854532	137.24	1.2697	1.19473	0.256685	165.27	1.0825	1.12443	0.169194	124.74
A8K8F9	Phosphoinositide phospholipase C	#N/A	1.4149	1.19582	0.258006	25.743	#N/A	#N/A	#N/A	6.4171	0.7875	0.818003	-0.289821	24.855
A8K8G8	cDNA FLJ75219	#N/A	#N/A	#N/A	#N/A	4.1963	0.96929	0.912058	-0.132802	4.4557	#N/A	#N/A	#N/A	#N/A
A8K8K1	cDNA FLJ76936, highly similar to Homo sapiens RNA terminal phosphate cyclase domain 1 (RTCD1), mRNA	#N/A	1.5345	1.29691	0.375075	31.501	1.4268	1.34255	0.424981	50.404	1.3388	1.39066	0.475767	24.491
A8K8N3	cDNA FLJ78740, highly similar to Homo sapiens sperm associated antigen 5 (SPAG5), mRNA	#N/A	1.0652	0.90027	-0.15157	16.983	0.9262	0.871513	-0.198407	44.994	1.0506	1.09129	0.12604	29.15
A8K8N5	cDNA FLJ76940, highly similar to Homo sapiens ubiquitin specific peptidase 8 (USP8), mRNA	#N/A	0.7602	0.642495	-0.638243	55.035	0.87976	0.827815	-0.27262	89.63	0.67594	0.702122	-0.510206	40.955
A8K8N7	Phosphoribosylformylglycinamidine synthase (FGAR amidotransferase), isoform CRA_b	PFAS	0.70885	0.599096	-0.739142	127.38	0.66941	0.629885	-0.66684	168.04	#N/A	#N/A	#N/A	#N/A
A8K8Q0	cDNA FLJ78753, highly similar to Homo sapiens zinc fingers and homeoboxes 3 (ZHX3), mRNA	#N/A	1.1781	0.99569	-0.00623195	21.982	0.94447	0.888704	-0.170225	47.632	0.85483	0.887941	-0.171464	45.458
A8K8U1	cDNA FLJ77762, highly similar to Homo sapiens cullin-associated and neddylation-dissociated 1 (CAND1), mRNA	#N/A	1.3548	1.14503	0.195386	166.48	1.2983	1.22164	0.288822	240.37	1.0122	1.05141	0.0723212	149.92
A8K8U3	Calcium-transporting ATPase	#N/A	0.92638	0.782945	-0.353018	1.8474	#N/A	#N/A	#N/A	3.9199	#N/A	#N/A	#N/A	2.9726
A8K8X0	cDNA FLJ75187, highly similar to Homo sapiens nap1 P120	#N/A	0.93629	0.79132	-0.337667	33.915	0.87101	0.819581	-0.287041	40.839	0.81864	0.85035	-0.233872	41.084
A8K8Y8	cDNA FLJ77796, highly similar to Homo sapiens evolutionarily conserved G-patch domain containing protein mRNA	#N/A	#N/A	#N/A	#N/A	4.1753	#N/A	#N/A	#N/A	6.0617	0.5141	0.534013	-0.905052	13.723
A8K900	Mitochondrial GTPase 1	#N/A	1.2825	1.08392	0.116265	7.0982	#N/A	#N/A	#N/A	#N/A	#N/A	#N/A	#N/A	#N/A
A8K905	cDNA FLJ77615, highly similar to Homo sapiens nucleolar complex associated 3 homolog (S. cerevisiae) (NOC3L), mRNA	#N/A	0.99888	0.844219	-0.244311	19.431	1.0555	0.993178	-0.00987568	76.447	0.80958	0.840939	-0.249928	27.296
A8K923	cDNA FLJ78690, highly similar to Homo sapiens protein phosphatase 4, regulatory subunit 1 (PPP4R1), mRNA	#N/A	1.8267	1.54386	0.626546	68.452	#N/A	#N/A	#N/A	#N/A	#N/A	#N/A	#N/A	#N/A
A8K930	cDNA FLJ75500, highly similar to Homo sapiens EH domain binding protein 1, mRNA	#N/A	1.6879	1.42656	0.512535	25.433	1.298	1.22136	0.288488	50.163	1.1431	1.18738	0.247778	28.07
A8K964	cDNA FLJ75071, highly similar to Homo sapiens pinin, desmosome associated protein (PNN), mRNA	#N/A	1.2606	1.06542	0.0914166	43.627	0.51365	0.483322	-1.04894	42.392	0.76607	0.795743	-0.329625	26.812
A8K996	cDNA FLJ75816, highly similar to Homo sapiens RAD54-like(RAD54L), mRNA	#N/A	#N/A	#N/A	#N/A	0.90163	#N/A	#N/A	#N/A	#N/A	#N/A	#N/A	#N/A	#N/A
A8K9B9	cDNA FLJ77391, highly similar to Homo sapiens EH-domain containing 4 (EHD4), mRNA	#N/A	1.1141	0.941599	-0.0868152	113.91	0.85743	0.806803	-0.309711	158.7	0.80988	0.84125	-0.249393	79.222
A8K9D2	Mitochondrial ribosomal protein L18, isoform CRA_b	MRPL18	1.3957	1.1796	0.238295	3.5458	0.99585	0.93705	-0.0938019	5.4872	1.2332	1.28097	0.357234	5.3881
A8K9J6	cDNA FLJ78024	#N/A	0.53965	0.456094	-1.1326	25.148	0.45987	0.432717	-1.2085	45.426	0.37427	0.388767	-1.36302	23.998
A8K9S3	Coronin	#N/A	3.1044	2.62373	1.39162	13.289	2.3533	2.21435	1.14688	6.3816	2.0965	2.17771	1.12281	9.8975
A8K9T3	cDNA FLJ76467, highly similar to Homo sapiens acyl-CoA synthetase long-chain family member 1 (ACSL1), mRNA	#N/A	0.34501	0.291591	-1.77798	39.47	0.37726	0.354985	-1.49417	53.126	0.29788	0.309418	-1.69237	49.848
A8K9T8	cDNA FLJ76106, highly similar to Homo sapiens neurolysin (metallopeptidase M3 family) (NLN), mRNA	#N/A	1.3206	1.11613	0.1585	28.916	1.2049	1.13376	0.181111	26.266	1.0702	1.11165	0.152707	30.011
A8K9U1	cDNA FLJ76468, highly similar to Homo sapiens cullin 7 (CUL7), mRNA	#N/A	#N/A	#N/A	#N/A	11.887	0.41793	0.393253	-1.34647	17.723	0.39597	0.411308	-1.28171	8.5501
A8K9X0	Protein YIPF	#N/A	#N/A	#N/A	#N/A	8.7154	#N/A	#N/A	#N/A	9.1564	0.84887	0.88175	-0.181558	7.2406
A8K9X5	cDNA FLJ76472, highly similar to Homo sapiens Fas (TNFRSF6) associated factor 1 (FAF1), transcript variant 1, mRNA	#N/A	1.119	0.94574	-0.0804839	27.08	0.94808	0.892101	-0.164722	51.619	0.82674	0.858763	-0.219668	47.231
A8KA16	cDNA FLJ77243, highly similar to Homo sapiens steroid sensitive gene 1 (URB), transcript variant 1, mRNA	#N/A	0.097268	0.0822076	-3.60458	67.555	0.10005	0.0941426	-3.40901	57.589	0.087076	0.0904488	-3.46675	64.127
A8KA19	cDNA FLJ75831, highly similar to Homo sapiens exportin, tRNA (nuclear export receptor for tRNAs) (XPOT), mRNA	#N/A	1.5872	1.34145	0.42379	89.16	#N/A	#N/A	#N/A	#N/A	#N/A	#N/A	#N/A	#N/A
A8KA33	cDNA FLJ76690, highly similar to Homo sapiens neuronal protein isoform a mRNA	#N/A	0.65048	0.549763	-0.863117	4.0175	#N/A	#N/A	#N/A	1.6697	1.5731	1.63403	0.708437	3.5058
A8KA74	cDNA FLJ76065	#N/A	1.9535	1.65103	0.723367	34.507	1.8873	1.77586	0.828522	57.16	1.7079	1.77405	0.82705	35.669
A8KA75	cDNA FLJ75190, highly similar to H.sapiens phosphatidylinositol 3-kinase	#N/A	1.1683	0.987407	-0.0182832	6.4497	0.86965	0.818302	-0.289295	8.3134	#N/A	#N/A	#N/A	#N/A
A8KA82	DnaJ (Hsp40) homolog, subfamily C, member 3	DNAJC3	0.99234	0.838692	-0.253788	32.77	0.9665	0.909433	-0.136961	36.394	0.84917	0.882062	-0.181048	42.782
A8KA84	cDNA FLJ78682, highly similar to Homo sapiens 2-5-oligoadenylate synthetase 3, 100kDa (OAS3), mRNA	#N/A	6.3219	5.34305	2.41766	4.8839	0.6078	0.571912	-0.806134	7.514	7.5609	7.85377	2.97338	4.2556
A8KAH1	cDNA FLJ75839, highly similar to Homo sapiens phosphatidylserine synthase 1 (PTDSS1), mRNA	#N/A	1.1926	1.00794	0.0114163	20.595	1.0276	0.966925	-0.0485235	17.988	0.96159	0.998837	-0.00167938	23.812
A8KAH9	RAP1A, member of RAS oncogene family	RAP1A	1.0717	0.905764	-0.142793	20.108	1.1692	1.10016	0.137719	14.203	0.92534	0.961182	-0.0571177	42.927
A8KAK1	cDNA FLJ77398, highly similar to Homo sapiens UDP-glucose ceramide glucosyltransferase-like 1, transcript variant 2, mRNA	#N/A	0.90429	0.764275	-0.387837	186.95	0.81652	0.768309	-0.380242	219.6	0.66738	0.693231	-0.528593	158.64
A8KAK5	cDNA FLJ77399, highly similar to Homo sapiens cofactor required for Sp1 transcriptional activation, subunit 2, 150kDa (CRSP2), mRNA	#N/A	1.181	0.998141	-0.00268499	25.414	1.1709	1.10176	0.139816	17.071	1.034	1.07405	0.103063	9.6311
A8KAM5	cDNA FLJ77519, highly similar to Homo sapiens secreted frizzled related protein mRNA	#N/A	14.983	12.6631	3.66256	6.189	17.527	16.4921	4.0437	9.8237	10.043	10.432	3.38295	12.418
A8KAQ3	Sortilin	#N/A	#N/A	#N/A	#N/A	1.6218	#N/A	#N/A	#N/A	#N/A	0.079066	0.0821286	-3.60597	16.297
A8KAQ5	cDNA FLJ77404, highly similar to Homo sapiens small nuclear ribonucleoprotein 70kDa polypeptide (RNP antigen) (SNRP70), transcript variant 1, mRNA	#N/A	1.2798	1.08164	0.113224	32.73	0.72927	0.68621	-0.543277	43.579	#N/A	#N/A	#N/A	#N/A
A8KAQ6	cDNA FLJ76490, highly similar to Homo sapiens ancient ubiquitous protein 1 (AUP1), transcript variant 2, mRNA	#N/A	1.1551	0.976251	-0.0346762	20.182	1.3387	1.25966	0.33303	24.084	1.2142	1.26123	0.334833	14.813
A8MT19	Putative rhophilin-2-like protein RHPN2P1	RHPN2P1	#N/A	#N/A	#N/A	0.98	#N/A	#N/A	#N/A	#N/A	#N/A	#N/A	#N/A	1.3284
A8MTK3	POT1 protection of telomeres 1 homolog (S. pombe), isoform CRA_a	POT1	1.2484	1.0551	0.0773863	4.1173	#N/A	#N/A	#N/A	#N/A	#N/A	#N/A	#N/A	#N/A
A8MTY9	Down syndrome critical region protein 3	DSCR3	0.94031	0.794718	-0.331486	11.652	0.71408	0.671917	-0.573645	12.658	0.624	0.64817	-0.625555	16.154
A8MXP9	Matrin-3	MATR3	#N/A	#N/A	#N/A	1.7143	0.94638	0.890501	-0.167311	166.06	0.92446	0.960268	-0.0584904	155.88
A8MXV4	Nucleoside diphosphate-linked moiety X motif 19	NUDT19	1.2331	1.04217	0.0595958	3.8322	1.1927	1.12228	0.166429	9.6618	1.3796	1.43304	0.519077	7.04
A8MY87	Kinase suppressor of Ras 1 (Fragment)	KSR1	#N/A	#N/A	#N/A	1.3903	#N/A	#N/A	#N/A	#N/A	#N/A	#N/A	#N/A	#N/A
A8MZH8	Pituitary tumor-transforming gene 1 protein-interacting protein	PTTG1IP	1.7188	1.45267	0.538708	2.0759	1.6867	1.58711	0.666401	3.819	1.7624	1.83067	0.872368	3.4052
A8YXX4	Glutamine synthetase	PIG59	7.4964	6.3357	2.6635	73.667	3.4231	3.22098	1.6875	53.951	2.996	3.11205	1.63786	29.53
A8YXX5	Cell proliferation-inducing protein 60	PIG60	0.93546	0.790619	-0.338946	1.3831	#N/A	#N/A	#N/A	#N/A	0.68334	0.709809	-0.494498	16.115
A9CQZ8	Tight junction protein ZO-1 (Fragment)	TJP1	#N/A	#N/A	#N/A	1.2343	#N/A	#N/A	#N/A	#N/A	#N/A	#N/A	#N/A	#N/A
A9LSU1	Type IV collagen alpha 1 (Fragment)	#N/A	0.30984	0.261866	-1.9331	8.4312	0.15462	0.14549	-2.781	6.5079	#N/A	#N/A	#N/A	#N/A
A9QQ23	Actin nucleation promoting factor (Fragment)	WASH	1.8157	1.53457	0.617832	18.015	#N/A	#N/A	#N/A	#N/A	#N/A	#N/A	#N/A	#N/A
A9UEZ6	BCR/ABL fusion protein isoform X3	BCR/ABL fusion	#N/A	#N/A	#N/A	4.0371	#N/A	#N/A	#N/A	5.0196	#N/A	#N/A	#N/A	3.4652
B0AZV9	Trafficking protein particle complex 6B, isoform CRA_a	TRAPPC6B	1.3826	1.16853	0.22469	5.7108	#N/A	#N/A	#N/A	#N/A	#N/A	#N/A	#N/A	#N/A
B0I1S0	DYNC2H1 variant protein	#N/A	1.0097	0.853364	-0.228767	8.1498	1.1021	1.03703	0.0524529	11.298	0.85974	0.893042	-0.163201	9.3823
B0KYV4	Ets family transcription factor ELF2C	#N/A	#N/A	#N/A	#N/A	3.0672	#N/A	#N/A	#N/A	#N/A	#N/A	#N/A	#N/A	#N/A
B0QY16	Uncharacterized protein KIAA0930 (Fragment)	KIAA0930	#N/A	#N/A	#N/A	5.7813	#N/A	#N/A	#N/A	7.6516	#N/A	#N/A	#N/A	6.7266
B0QY53	Protein chibby homolog 1 (Fragment)	CBY1	#N/A	#N/A	#N/A	0.80954	#N/A	#N/A	#N/A	#N/A	#N/A	#N/A	#N/A	2.1189
B0S7P4	MRPS18B	#N/A	1.4877	1.25735	0.33039	36.174	1.439	1.35403	0.437264	30.635	1.2234	1.27079	0.345723	20.742
B0UZZ8	Chromosome 6 open reading frame 11	WDR46	1.404	1.18661	0.246849	49.908	1.3351	1.25627	0.329146	58.305	1.2233	1.27068	0.345605	41.134
B0YIW5	Coatomer subunit delta	ARCN1	1.5535	1.31296	0.392828	86.465	1.4423	1.35714	0.440569	102.78	1.2002	1.24669	0.318102	132.94
B0YJ76	Dihydrofolate reductase	DYR	1.3561	1.14613	0.19677	37.24	1.2909	1.21468	0.280575	27.383	1.0912	1.13347	0.180742	23.068
B0YJ88	Radixin	RDX	0.67445	0.570022	-0.810911	105.77	0.58502	0.550478	-0.861244	76.342	0.52874	0.54922	-0.864543	65.223
B0ZBD0	40S ribosomal protein S19	RPS19	1.2085	1.02138	0.0305235	25.518	1.1126	1.04691	0.0661328	35.003	1.0743	1.11591	0.158224	22.653
B1AH87	Putative peripheral benzodiazepine receptor-related protein (Fragment)	TSPO	3.1659	2.67571	1.41992	4.8204	3.132	2.94707	1.55928	9.8238	2.4053	2.49847	1.32104	4.0307
B1AHB0	DNA helicase	MCM5	1.0559	0.89241	-0.164221	97.495	0.97279	0.915352	-0.127602	174.95	0.79296	0.823675	-0.279853	92.137
B1AJY7	26S proteasome non-ATPase regulatory subunit 10	PSMD10	1.139	0.962644	-0.0549262	22.212	0.95618	0.899722	-0.152448	28.543	0.83635	0.868746	-0.202994	22.506
B1AK13	3-hydroxymethyl-3-methylglutaryl-Coenzyme A lyase (Hydroxymethylglutaricaciduria), isoform CRA_b	HMGCL	2.1283	1.79877	0.847008	33.948	1.5	1.41143	0.49716	23.52	1.423	1.47812	0.563762	23.281
B1AK63	Chromatin modification-related protein MEAF6	MEAF6	1.3431	1.13514	0.182873	19.195	#N/A	#N/A	#N/A	#N/A	1.0327	1.0727	0.101248	6.7162
B1AKF7	Ecto-NOX disulfide-thiol exchanger 2 (Fragment)	ENOX2	#N/A	#N/A	#N/A	3.4021	#N/A	#N/A	#N/A	#N/A	#N/A	#N/A	#N/A	3.0131
B1AKK2	Dimethylarginine dimethylaminohydrolase 1, isoform CRA_b	DDAH1	0.42017	0.355113	-1.49365	58.487	0.35776	0.336636	-1.57074	44.759	0.33869	0.351809	-1.50714	78.454
B1AL69	Hsp90 co-chaperone Cdc37-like 1	CDC37L1	1.0387	0.877874	-0.187915	4.9444	0.90092	0.847725	-0.238331	10.819	0.92117	0.956851	-0.0636338	8.7989
B1ALB4	Protein SMG7 (Fragment)	SMG7	1.5622	1.32032	0.400885	9.8353	#N/A	#N/A	#N/A	#N/A	#N/A	#N/A	#N/A	#N/A
B1ALD2	AP-4 complex subunit beta-1 (Fragment)	AP4B1	#N/A	#N/A	#N/A	1.1473	#N/A	#N/A	#N/A	#N/A	#N/A	#N/A	#N/A	#N/A
B1ALI9	Thioredoxin interacting protein (Fragment)	TXNIP	2.2296	1.88438	0.914091	2.0888	1.3851	1.30332	0.382188	4.8305	#N/A	#N/A	#N/A	#N/A
B1ALV0	Chromosome 1 open reading frame 19, isoform CRA_c	C1orf19	1.4921	1.26107	0.33465	8.3919	#N/A	#N/A	#N/A	#N/A	#N/A	#N/A	#N/A	#N/A
B1AQP2	Prefoldin subunit 2	PFDN2	1.3306	1.12458	0.169383	17.014	1.0765	1.01294	0.0185461	20.279	1.0333	1.07332	0.102086	47.719
B1AT47	Glucocorticoid modulatory element binding protein 1, isoform CRA_a	GMEB1	#N/A	#N/A	#N/A	1.639	1.0568	0.994401	-0.00809989	6.8133	#N/A	#N/A	#N/A	#N/A
B1AVT0	Dual-specificity protein kinase CLK2	CLK2	#N/A	#N/A	#N/A	3.4302	#N/A	#N/A	#N/A	1.3469	0.91844	0.954015	-0.0679158	3.5565
B1Q2B0	URCC5	URCC5	1.1355	0.959686	-0.0593663	6.1016	#N/A	#N/A	#N/A	#N/A	1.2644	1.31338	0.39328	8.832
B2R4C1	cDNA, FLJ92036, highly similar to Homo sapiens ribosomal protein L31 (RPL31), mRNA	#N/A	1.5472	1.30764	0.386966	16.064	1.7935	1.6876	0.754975	26.383	#N/A	#N/A	#N/A	#N/A
B2R4C9	cDNA, FLJ92044, highly similar to Homo sapiens death-associated protein (DAP), mRNA	#N/A	#N/A	#N/A	#N/A	2.0913	#N/A	#N/A	#N/A	2.0843	#N/A	#N/A	#N/A	2.8351
B2R4N3	cDNA, FLJ92155, highly similar to Homo sapiens ubiquitin-like 5 (UBL5), mRNA	#N/A	0.72449	0.612314	-0.707656	2.5688	0.75469	0.710129	-0.493846	9.8048	0.72367	0.751701	-0.411769	4.1291
B2R4R0	Histone H4	HIST1H4L	1.1281	0.953431	-0.068799	39.992	1.1407	1.07335	0.102117	38.931	0.73427	0.762712	-0.390791	46.67
B2R4R9	HCG26477	RPS28	1.1512	0.972955	-0.0395555	4.8664	1.1369	1.06977	0.0973031	5.3575	1.0805	1.12235	0.166526	4.5011
B2R4S9	Histone H2B	HIST1H2BC	0.98678	0.833993	-0.261894	37.703	#N/A	#N/A	#N/A	#N/A	#N/A	#N/A	#N/A	#N/A
B2R4W8	HCG1994130, isoform CRA_a	hCG_1994130	#N/A	#N/A	#N/A	17.995	1.4529	1.36711	0.451133	42.566	#N/A	#N/A	#N/A	17.054
B2R506	Transcription initiation factor IIA subunit 2	#N/A	#N/A	#N/A	#N/A	3.0917	#N/A	#N/A	#N/A	#N/A	0.79239	0.823083	-0.280891	1.9502
B2R514	cDNA, FLJ92300, Homo sapiens COP9 subunit 6 (MOV34 homolog, 34 kD) (COPS6), mRNA	#N/A	1.0088	0.852603	-0.230054	60.602	0.86955	0.818207	-0.289461	86.083	0.86638	0.899939	-0.152101	84.003
B2R5C5	cDNA, FLJ92418, highly similar to Homo sapiens zinc finger, HIT domain containing 1 (ZNHIT1), mRNA	#N/A	#N/A	#N/A	#N/A	2.5185	#N/A	#N/A	#N/A	#N/A	#N/A	#N/A	#N/A	#N/A
B2R5H5	cDNA, FLJ92476, highly similar to Homo sapiens LSM3 homolog, U6 small nuclear RNA associated (S. cerevisiae) (LSM3), mRNA	#N/A	0.94757	0.800854	-0.32039	1.1045	#N/A	#N/A	#N/A	#N/A	#N/A	#N/A	#N/A	#N/A
B2R5J1	cDNA, FLJ92494, highly similar to Homo sapiens GABA(A) receptor-associated protein (GABARAP), mRNA	#N/A	1.0898	0.921062	-0.118631	1.9564	0.75201	0.707608	-0.498979	4.159	0.85148	0.884462	-0.177129	2.2637
B2R5K5	cDNA, FLJ92508	#N/A	1.5729	1.32936	0.410733	7.0307	#N/A	#N/A	#N/A	#N/A	#N/A	#N/A	#N/A	7.1248
B2R5M9	cDNA, FLJ92537, highly similar to Homo sapiens procollagen-lysine, 2-oxoglutarate 5-dioxygenase (lysine hydroxylase, Ehlers-Danlos syndrome type VI) (PLOD), mRNA	#N/A	1.4521	1.22727	0.295447	83.626	1.1223	1.05603	0.0786561	100.96	1.0502	1.09088	0.125491	80.202
B2R5T5	Protein kinase, cAMP-dependent, regulatory, type I, alpha (Tissue specific extinguisher 1), isoform CRA_a	PRKAR1A	0.6091	0.51479	-0.957943	86.594	0.63084	0.593592	-0.752456	99.289	0.55939	0.581058	-0.783247	57.617
B2R5U3	EH-domain containing 1, isoform CRA_b	EHD1	1.3508	1.14165	0.19112	158.23	1.3351	1.25627	0.329146	169.49	1.2343	1.28211	0.35852	94.337
B2R5U4	Suppressor of fused homolog	#N/A	#N/A	#N/A	#N/A	8.4774	#N/A	#N/A	#N/A	#N/A	#N/A	#N/A	#N/A	#N/A
B2R5U7	cDNA, FLJ92633, highly similar to Homo sapiens CCAAT-box-binding transcription factor (CBF2), mRNA	#N/A	#N/A	#N/A	#N/A	0.86484	#N/A	#N/A	#N/A	2.4023	1.1886	1.23464	0.30409	80.055
B2R5W2	Heterogeneous nuclear ribonucleoproteins C1/C2	HNRNPC	1.0209	0.86283	-0.212852	74.468	0.92866	0.873827	-0.19458	134.53	0.87793	0.911936	-0.132995	76.349
B2R636	cDNA, FLJ92762, highly similar to Homo sapiens ubiquitin specific protease 1 (USP1), mRNA	#N/A	#N/A	#N/A	#N/A	19.472	0.99225	0.933663	-0.0990267	17.214	#N/A	#N/A	#N/A	9.1929
B2R659	cDNA, FLJ92803, highly similar to Homo sapiens hydroxysteroid (17-beta) dehydrogenase 4 (HSD17B4), mRNA	#N/A	1.1893	1.00516	0.00741872	67.338	1.059	0.996471	-0.00509967	90.59	0.82583	0.857818	-0.221256	61.018
B2R680	Signal transducer and activator of transcription	#N/A	3.0371	2.56685	1.36	7.277	2.7413	2.57944	1.36706	22.888	#N/A	#N/A	#N/A	#N/A
B2R687	cDNA, FLJ92839, highly similar to Homo sapiens claudin 12 (CLDN12), mRNA	#N/A	#N/A	#N/A	#N/A	5.5236	#N/A	#N/A	#N/A	2.6444	#N/A	#N/A	#N/A	17.55
B2R6A9	cDNA, FLJ92868, highly similar to Homo sapiens HIRA interacting protein 3 (HIRIP3), mRNA	#N/A	0.47455	0.401073	-1.31806	53.68	#N/A	#N/A	#N/A	28.371	0.4499	0.467327	-1.0975	52.231
B2R6D4	Phosphomannomutase	#N/A	1.1611	0.981322	-0.0272017	8.0675	1.0921	1.02762	0.0393027	7.5639	#N/A	#N/A	#N/A	#N/A
B2R6D8	CDC42 effector protein (Rho GTPase binding) 4, isoform CRA_a	CDC42EP4	1.4539	1.22879	0.297234	36.895	#N/A	#N/A	#N/A	23.815	1.0931	1.13544	0.183252	32.487
B2R6F5	Protein XRP2	#N/A	#N/A	#N/A	#N/A	1.4993	1.057	0.99459	-0.00782688	3.284	1.0256	1.06533	0.091295	3.5124
B2R6H7	cDNA, FLJ92955, highly similar to Homo sapiens transportin-SR (TRN-SR), mRNA	#N/A	1.1484	0.970588	-0.0430687	109.79	#N/A	#N/A	#N/A	#N/A	#N/A	#N/A	#N/A	#N/A
B2R6J3	cDNA, FLJ92974, highly similar to Homo sapiens methylmalonic aciduria (cobalamin deficiency) type B(MMAB), mRNA	#N/A	0.96756	0.817748	-0.290271	21.372	1.044	0.982357	-0.0256805	53.094	0.7911	0.821743	-0.283241	16.845
B2R6K4	cDNA, FLJ92996, highly similar to Homo sapiens guanine nucleotide binding protein (G protein), beta polypeptide 1 (GNB1), mRNA	#N/A	1.0665	0.901369	-0.14981	153.77	0.91522	0.861181	-0.215612	167.79	0.86473	0.898225	-0.154852	89.234
B2R6N9	cDNA, FLJ93042, highly similar to Homo sapiens signal sequence receptor, alpha (translocon-associated protein alpha) (SSR1), mRNA	#N/A	0.79396	0.671028	-0.575556	23.227	0.66421	0.624992	-0.678091	57.629	0.59479	0.617829	-0.694721	30.11
B2R6Q2	Alkaline phosphatase	#N/A	0.054095	0.0457192	-4.45105	11.058	0.067408	0.0634279	-3.97874	12.603	0.096843	0.100594	-3.31338	35.074
B2R6Q4	Tyrosine-protein kinase	CSK	0.54697	0.46228	-1.11316	81.934	#N/A	#N/A	#N/A	#N/A	#N/A	#N/A	#N/A	#N/A
B2R6S4	cDNA, FLJ93089, highly similar to Homo sapiens NCK adaptor protein 1 (NCK1), mRNA	#N/A	1.3057	1.10353	0.14213	8.5007	1.1814	1.11164	0.152695	13.597	1.0635	1.10469	0.143647	13.602
B2R6S9	cDNA, FLJ93097, highly similar to Homo sapiens low density lipoprotein receptor-related protein associated protein 1 (LRPAP1), mRNA	#N/A	1.1136	0.941176	-0.0874628	26.303	1.1549	1.08671	0.119966	38.043	0.94557	0.982196	-0.025917	39.167
B2R6U8	cDNA, FLJ93125, highly similar to Homo sapiens cleavage and polyadenylation specific factor 5, 25 kDa(CPSF5), mRNA	#N/A	1.0175	0.859956	-0.217665	33.52	#N/A	#N/A	#N/A	#N/A	#N/A	#N/A	#N/A	#N/A
B2R6X6	Peptidyl-prolyl cis-trans isomerase	#N/A	#N/A	#N/A	#N/A	41.421	1.0357	0.974547	-0.0371961	57.781	1.0652	1.10646	0.145951	34.885
B2R6X8	cDNA, FLJ93169, highly similar to Homo sapiens GPAA1P anchor attachment protein 1 homolog (yeast) (GPAA1), mRNA	#N/A	1.1032	0.932387	-0.101	7.1837	1.1644	1.09565	0.131784	13.033	0.87609	0.910025	-0.136022	14.316
B2R6Z3	cDNA, FLJ93192, highly similar to Homo sapiens serine/threonine kinase 6 (STK6), mRNA	#N/A	1.2087	1.02155	0.0307623	20.826	1.0451	0.983392	-0.0241613	17.853	1.3868	1.44052	0.526587	13.335
B2R728	cDNA, FLJ93255, highly similar to Homo sapiens solute carrier family 7 (cationic amino acidtransporter, y+ system), member 1 (SLC7A1), mRNA	#N/A	2.1559	1.82209	0.865596	18.161	1.7432	1.64027	0.713936	13.763	1.3878	1.44156	0.527626	12.681
B2R739	cDNA, FLJ93269, highly similar to Homo sapiens mitochondrial ribosomal protein L15 (MRPL15), nuclear gene encoding mitochondrial protein, mRNA	#N/A	1.293	1.0928	0.128028	23.093	#N/A	#N/A	#N/A	#N/A	1.0288	1.06865	0.0957894	23.762
B2R747	cDNA, FLJ93281, highly similar to Homo sapiens calcium/calmodulin-dependent protein kinase IV (CAMK4), mRNA	#N/A	0.31596	0.267039	-1.90488	10.522	0.30049	0.282748	-1.82241	21.374	0.25076	0.260473	-1.94079	32.13
B2R749	cDNA, FLJ93285, highly similar to Homo sapiens cell division cycle associated 3 (CDCA3), mRNA	#N/A	#N/A	#N/A	#N/A	12.406	#N/A	#N/A	#N/A	23.729	#N/A	#N/A	#N/A	10.734
B2R761	cDNA, FLJ93299, highly similar to Homo sapiens sterol carrier protein 2 (SCP2), mRNA	#N/A	1.1631	0.983012	-0.0247188	34.707	1.0747	1.01124	0.0161317	91.787	#N/A	#N/A	#N/A	#N/A
B2R791	cDNA, FLJ93335, highly similar to Homo sapiens PRP3 pre-mRNA processing factor 3 homolog (yeast) (PRPF3), mRNA	#N/A	1.0455	0.883621	-0.178501	23.073	#N/A	#N/A	#N/A	#N/A	#N/A	#N/A	#N/A	#N/A
B2R7C2	cDNA, FLJ93375, highly similar to Homo sapiens ZW10, kinetochore associated, homolog (Drosophila) (ZW10), mRNA	#N/A	0.84351	0.712906	-0.488217	94.141	0.82919	0.780231	-0.358028	129.22	0.7474	0.77635	-0.365221	73.844
B2R7C5	DNA helicase	#N/A	1.0512	0.888438	-0.170657	144.4	0.94016	0.884648	-0.176824	211.42	0.79314	0.823862	-0.279526	164.53
B2R7D2	cDNA, FLJ93389, highly similar to Homo sapiens multiple inositol polyphosphate histidine phosphatase, 1 (MINPP1), mRNA	#N/A	0.53002	0.447955	-1.15858	34.17	0.46874	0.441063	-1.18094	62.755	#N/A	#N/A	#N/A	#N/A
B2R7G4	cDNA, FLJ93435, highly similar to Homo sapiens general transcription factor IIH, polypeptide 1 (62kD subunit) (GTF2H1), mRNA	#N/A	2.1904	1.85125	0.8885	16.394	#N/A	#N/A	#N/A	#N/A	2.3895	2.48206	1.31154	16.024
B2R7G6	cDNA, FLJ93437, highly similar to Homo sapiens histidyl-tRNA synthetase-like (HARSL), mRNA	#N/A	1.6473	1.39224	0.477409	18.198	1.2889	1.2128	0.278338	16.888	1.441	1.49682	0.581897	18.068
B2R7I3	cDNA, FLJ93454, highly similar to Homo sapiens BM88 antigen (BM88), mRNA	#N/A	#N/A	#N/A	#N/A	1.5538	#N/A	#N/A	#N/A	3.6702	#N/A	#N/A	#N/A	2.6264
B2R7M0	cDNA, FLJ93506, highly similar to Homo sapiens death-associated protein 6 (DAXX), mRNA	#N/A	0.98779	0.834846	-0.260418	23.337	0.7871	0.740626	-0.433183	56.802	0.9538	0.990745	-0.0134145	20.454
B2R7M1	V-type proton ATPase subunit	#N/A	0.65243	0.551411	-0.858799	28.311	0.66419	0.624973	-0.678134	29.567	0.61697	0.640868	-0.641901	23.357
B2R7P0	Arginyl-tRNA--protein transferase 1	#N/A	0.96749	0.817689	-0.290375	26.414	#N/A	#N/A	#N/A	#N/A	0.87359	0.907428	-0.140145	27.47
B2R7T2	cDNA, FLJ93591, highly similar to Homo sapiens transforming growth factor, beta 2 (TGFB2), mRNA	#N/A	#N/A	#N/A	#N/A	4.0276	0.14157	0.133211	-2.90821	5.3382	0.31563	0.327856	-1.60887	1.9127
B2R7T8	cDNA, FLJ93598, highly similar to Homo sapiens capping protein (actin filament) muscle Z-line, beta (CAPZB), mRNA	#N/A	1.1064	0.935091	-0.0968209	86.782	0.90951	0.855808	-0.224641	137.88	0.87336	0.907189	-0.140525	74.024
B2R7W0	cDNA, FLJ93628, Homo sapiens methylene tetrahydrofolate dehydrogenase (NAD+dependent), methenyltetrahydrofolate cyclohydrolase (MTHFD2),nuclear gene encoding mitochondrial protein, mRNA	#N/A	1.2897	1.09001	0.124342	60.741	1.3802	1.29871	0.377075	74.366	1.3029	1.35337	0.436553	56.158
B2R7W3	Breast carcinoma amplified sequence 2	BCAS2	1.045	0.883198	-0.179191	24.084	1.0573	0.994872	-0.00741747	30.442	0.97191	1.00956	0.0137214	77.584
B2R7X3	cDNA, FLJ93645, highly similar to Homo sapiens chromatin assembly factor 1, subunit B (p60) (CHAF1B),mRNA	#N/A	0.97266	0.822059	-0.282686	36.008	0.89835	0.845307	-0.242453	32.941	0.85984	0.893145	-0.163033	23.425
B2R802	cDNA, FLJ93681, highly similar to Homo sapiens small nuclear ribonucleoprotein polypeptide A (SNRPA), mRNA	#N/A	1.063	0.898411	-0.154552	48.552	0.9968	0.937944	-0.0924263	43.77	0.75778	0.787132	-0.345322	36.001
B2R823	cDNA, FLJ93703, highly similar to Homo sapiens putatative 28 kDa protein (LOC56902), mRNA	#N/A	1.3152	1.11156	0.152588	17.422	1.5063	1.41736	0.503207	18.583	1.5486	1.60858	0.685791	14.635
B2R841	Serine/threonine-protein kinase PLK	#N/A	0.84991	0.718315	-0.477312	14.039	0.83732	0.78788	-0.343951	28.639	0.96702	1.00448	0.00644445	13.095
B2R8A2	cDNA, FLJ93804, highly similar to Homo sapiens gp25L2 protein (HSGP25L2G), mRNA	#N/A	1.0855	0.917427	-0.124334	37.27	1.0093	0.949706	-0.0744472	75.776	0.87243	0.906223	-0.142062	26.772
B2R8G6	Peptidylprolyl isomerase	#N/A	1.1231	0.949206	-0.0752076	22.693	0.85852	0.807829	-0.307879	63.743	0.87632	0.910264	-0.135643	45.646
B2R8J0	Polypeptide N-acetylgalactosaminyltransferase	#N/A	7.2412	6.12001	2.61353	9.9557	5.9625	5.61044	2.48812	3.5134	11.836	12.2945	3.61994	56.29
B2R8K8	cDNA, FLJ93949, highly similar to Homo sapiens NIMA (never in mitosis gene a)-related kinase 7 (NEK7), mRNA	#N/A	1.0783	0.911342	-0.133935	19.612	0.9517	0.895507	-0.159223	22.104	0.98248	1.02054	0.0293268	17.984
B2R8K9	Aminopeptidase	#N/A	#N/A	#N/A	#N/A	0.93237	#N/A	#N/A	#N/A	#N/A	#N/A	#N/A	#N/A	#N/A
B2R8P9	cDNA, FLJ94004, highly similar to Homo sapiens Kruppel-like factor 3 (basic) (KLF3), mRNA	#N/A	#N/A	#N/A	#N/A	4.2278	#N/A	#N/A	#N/A	5.4425	#N/A	#N/A	#N/A	5.2895
B2R8R5	cDNA, FLJ94025, highly similar to Homo sapiens tripartite motif-containing 28 (TRIM28), mRNA	#N/A	0.87593	0.740306	-0.433806	223.22	#N/A	#N/A	#N/A	#N/A	0.75923	0.788638	-0.342564	177.65
B2R8Y6	cDNA, FLJ94121, highly similar to Homo sapiens stromal antigen 2 (STAG2), mRNA	#N/A	1.3498	1.1408	0.190052	37.542	1.2414	1.1681	0.224166	61.896	1.0529	1.09368	0.129195	43.476
B2R8Z7	cDNA, FLJ94135, highly similar to Homo sapiens zinc finger and BTB domain containing 9 (ZBTB9), mRNA	#N/A	#N/A	#N/A	#N/A	1.3713	#N/A	#N/A	#N/A	#N/A	#N/A	#N/A	#N/A	#N/A
B2R932	cDNA, FLJ94187, highly similar to Homo sapiens CD99 antigen (CD99), mRNA	#N/A	2.0429	1.72659	0.787925	10.208	#N/A	#N/A	#N/A	#N/A	#N/A	#N/A	#N/A	#N/A
B2R959	cDNA, FLJ94229, highly similar to Homo sapiens heterogeneous nuclear ribonucleoprotein L (HNRPL),mRNA	#N/A	1.3676	1.15585	0.208952	0.82943	#N/A	#N/A	#N/A	#N/A	#N/A	#N/A	#N/A	#N/A
B2R9B8	cDNA, FLJ94320	#N/A	2.0834	1.76082	0.816246	1.2896	#N/A	#N/A	#N/A	0.91786	#N/A	#N/A	#N/A	2.2205
B2R9C3	cDNA, FLJ94328, highly similar to Homo sapiens pleckstrin homology, Sec7 and coiled-coil domains 3 (PSCD3), mRNA	#N/A	1.1461	0.968644	-0.045961	6.8282	#N/A	#N/A	#N/A	#N/A	0.74931	0.778334	-0.361539	8.231
B2R9D9	cDNA, FLJ94347	#N/A	1.2652	1.0693	0.0966715	42.88	#N/A	#N/A	#N/A	#N/A	1.1423	1.18655	0.246768	14.298
B2R9G9	cDNA, FLJ94385, highly similar to Homo sapiens cofactor required for Sp1 transcriptional activation, subunit 7, 70kDa (CRSP7), mRNA	#N/A	#N/A	#N/A	#N/A	10.282	#N/A	#N/A	#N/A	12.232	0.75523	0.784483	-0.350185	7.3038
B2R9J4	cDNA, FLJ94423, highly similar to Homo sapiens mitochondrial ribosomal protein L23 (MRPL23), nuclear gene encoding mitochondrial protein, mRNA	#N/A	1.4741	1.24586	0.31714	13.577	1.3971	1.31461	0.394633	18.959	1.3443	1.39637	0.481682	7.3166
B2R9K8	cDNA, FLJ94440, highly similar to Homo sapiens chaperonin containing TCP1, subunit 6A (zeta 1)(CCT6A), mRNA	#N/A	1.1577	0.978448	-0.0314325	186	1.05	0.988003	-0.0174129	243.82	1.0023	1.04112	0.0581412	175.51
B2R9W9	Craniofacial development protein 1	#N/A	0.68097	0.575532	-0.797031	6.0291	0.5611	0.52797	-0.921472	19.225	#N/A	#N/A	#N/A	#N/A
B2R9Y2	cDNA, FLJ94609	#N/A	1.353	1.14351	0.193468	8.1323	#N/A	#N/A	#N/A	14.311	1.4832	1.54065	0.62354	11.496
B2RA03	cDNA, FLJ94640, highly similar to Homo sapiens keratin 18 (KRT18), mRNA	#N/A	2.5425	2.14883	1.10355	198.18	2.2365	2.10445	1.07344	222.65	2.0856	2.16638	1.11529	170.5
B2RA06	cDNA, FLJ94643, highly similar to Homo sapiens neutral sphingomyelinase (N-SMase) activation associated factor (NSMAF), mRNA	#N/A	1.4033	1.18602	0.24613	2.9157	1.1907	1.1204	0.164008	2.45	#N/A	#N/A	#N/A	#N/A
B2RA52	cDNA, FLJ94700, highly similar to Homo sapiens interleukin-1 receptor-associated kinase 3 (IRAK3), mRNA	#N/A	2.0266	1.71281	0.776367	3.0738	#N/A	#N/A	#N/A	#N/A	#N/A	#N/A	#N/A	1.1386
B2RA56	Nicalin	#N/A	0.98044	0.828634	-0.271193	79.237	0.93668	0.881374	-0.182174	117.42	0.8373	0.869732	-0.201357	81.043
B2RA70	Tyrosine-protein kinase	#N/A	0.9473	0.800625	-0.320801	17.108	0.86493	0.81386	-0.297147	36.707	0.79188	0.822553	-0.281819	13.363
B2RA72	cDNA, FLJ94734, Homo sapiens CHMP1.5 protein (CHMP1.5), mRNA	#N/A	#N/A	#N/A	#N/A	0.86195	#N/A	#N/A	#N/A	#N/A	#N/A	#N/A	#N/A	#N/A
B2RA91	cDNA, FLJ94773, highly similar to Homo sapiens splicing factor, arginine/serine-rich 2, interacting protein (SFRS2IP), mRNA	#N/A	1.5475	1.30789	0.387245	24.132	#N/A	#N/A	#N/A	#N/A	0.89496	0.929626	-0.105278	29.331
B2RAA8	cDNA, FLJ94802	#N/A	0.96961	0.819481	-0.287217	8.0219	1.0577	0.995248	-0.00687177	20.723	0.90745	0.9426	-0.0852831	9.2634
B2RAF2	cDNA, FLJ94875	#N/A	#N/A	#N/A	#N/A	1.3256	#N/A	#N/A	#N/A	0.91987	#N/A	#N/A	#N/A	#N/A
B2RAF3	cDNA, FLJ94877, highly similar to Homo sapiens placental protein 6 (PL6), mRNA	#N/A	#N/A	#N/A	#N/A	3.8879	0.91404	0.860071	-0.217473	9.0154	0.70976	0.737252	-0.43977	5.911
B2RAG9	Mediator of RNA polymerase II transcription subunit 1	#N/A	1.1208	0.947262	-0.0781651	12.54	#N/A	#N/A	#N/A	#N/A	0.84845	0.881314	-0.182272	29.307
B2RAH5	cDNA, FLJ94919, highly similar to Homo sapiens protein phosphatase 1, regulatory (inhibitor) subunit 12A (PPP1R12A), mRNA	#N/A	0.85681	0.724146	-0.465647	126.67	#N/A	#N/A	#N/A	#N/A	#N/A	#N/A	#N/A	#N/A
B2RAJ0	cDNA, FLJ94946, highly similar to Homo sapiens cartilage intermediate layer protein 2 (CILP2), mRNA	#N/A	#N/A	#N/A	#N/A	1.7064	#N/A	#N/A	#N/A	3.2791	#N/A	#N/A	#N/A	#N/A
B2RAJ6	cDNA, FLJ94957, highly similar to Homo sapiens phosphoinositide-3-kinase, regulatory subunit 4, p150 (PIK3R4), mRNA	#N/A	1.4117	1.19312	0.25474	29.745	#N/A	#N/A	#N/A	#N/A	1.1874	1.23339	0.302633	40.873
B2RAL8	cDNA, FLJ94995, highly similar to Homo sapiens LGN protein (LGN), mRNA	#N/A	1.7996	1.52096	0.604982	10.048	1.3643	1.28375	0.360359	15.576	#N/A	#N/A	#N/A	9.6874
B2RAQ8	cDNA, FLJ95058, highly similar to Homo sapiens carnitine palmitoyltransferase 1A (liver) (CPT1A),nuclear gene encoding mitochondrial protein, mRNA	#N/A	4.4956	3.79953	1.92582	10.048	#N/A	#N/A	#N/A	#N/A	#N/A	#N/A	#N/A	#N/A
B2RAR2	cDNA, FLJ95064, highly similar to Homo sapiens nin one binding protein (NOB1P), mRNA	#N/A	1.2895	1.08984	0.124118	119.43	1.2144	1.1427	0.192441	82.98	1.0991	1.14167	0.191149	79.179
B2RAR3	Queuine tRNA-ribosyltransferase catalytic subunit 1	QTRT1	0.99567	0.841506	-0.248954	29.857	0.88976	0.837224	-0.256314	37.89	0.84691	0.879715	-0.184893	12.384
B2RAT5	cDNA, FLJ95100, highly similar to Homo sapiens up-regulated gene 4 (URG4), mRNA	#N/A	1.4391	1.21628	0.282473	21.752	#N/A	#N/A	#N/A	7.6806	1.4228	1.47791	0.56356	10.283
B2RAU5	Sorting nexin	#N/A	0.77759	0.657192	-0.605612	46.603	0.60774	0.571856	-0.806276	161.51	0.5744	0.596649	-0.745046	48.833
B2RAX6	cDNA, FLJ95176, Homo sapiens CGI-48 protein (CGI-48), mRNA	#N/A	1.5037	1.27088	0.345823	76.101	#N/A	#N/A	#N/A	#N/A	#N/A	#N/A	#N/A	#N/A
B2RB06	cDNA, FLJ95242, highly similar to Homo sapiens L-3-hydroxyacyl-Coenzyme A dehydrogenase, short chain (HADHSC), mRNA	#N/A	1.0717	0.905764	-0.142793	18.879	#N/A	#N/A	#N/A	#N/A	0.75518	0.784431	-0.350281	18.058
B2RB24	cDNA, FLJ95266	#N/A	#N/A	#N/A	#N/A	3.0553	#N/A	#N/A	#N/A	3.0949	#N/A	#N/A	#N/A	#N/A
B2RB33	cDNA, FLJ95281, highly similar to Homo sapiens a disintegrin-like and metalloprotease (reprolysintype) with thrombospondin type 1 motif, 1 (ADAMTS1), mRNA	#N/A	0.25305	0.213869	-2.2252	14.859	0.26887	0.252995	-1.98282	55.551	0.24807	0.257679	-1.95635	45.805
B2RB38	cDNA, FLJ95288, highly similar to Homo sapiens feline leukemia virus subgroup C cellular receptor (FLVCR), mRNA	#N/A	1.346	1.13759	0.185984	2.7776	1.3455	1.26606	0.34034	9.1017	#N/A	#N/A	#N/A	2.9938
B2RB99	cDNA, FLJ95387	#N/A	1.0175	0.859956	-0.217665	8.287	#N/A	#N/A	#N/A	#N/A	#N/A	#N/A	#N/A	#N/A
B2RBA0	cDNA, FLJ95388, highly similar to Homo sapiens step II splicing factor SLU7 (SLU7), mRNA	#N/A	1.2303	1.03981	0.0563162	8.6546	0.95431	0.897963	-0.155272	8.4304	1.5511	1.61118	0.688119	3.934
B2RBE0	cDNA, FLJ95462, highly similar to Homo sapiens fatty-acid-Coenzyme A ligase, long-chain 3 (FACL3),mRNA	#N/A	1.4602	1.23411	0.303472	136.89	#N/A	#N/A	#N/A	#N/A	1.1764	1.22197	0.289206	156.2
B2RBH1	cDNA, FLJ95507, highly similar to Homo sapiens pleckstrin homology domain containing, family A (phosphoinositide binding specific) member 1 (PLEKHA1), mRNA	#N/A	1.2372	1.04564	0.0643848	7.976	#N/A	#N/A	#N/A	3.6834	#N/A	#N/A	#N/A	2.6884
B2RBI2	cDNA, FLJ95525, highly similar to Homo sapiens synapse associated protein 1, SAP47 homolog (Drosophila) (SYAP1), mRNA	#N/A	1.2201	1.03119	0.0443054	110.15	0.99347	0.934811	-0.097254	250.44	0.93786	0.974187	-0.0377287	135.1
B2RBJ7	cDNA, FLJ95547, highly similar to Homo sapiens nuclear receptor coactivator 6 interacting protein (NCOA6IP), mRNA	#N/A	1.1488	0.970926	-0.0425663	33.29	1.2157	1.14392	0.193985	21.507	#N/A	#N/A	#N/A	23.747
B2RBJ8	Glutamyl-tRNA(Gln) amidotransferase subunit A, mitochondrial	QRSL1	0.73631	0.622304	-0.684309	21.181	0.75599	0.711353	-0.491363	39.691	0.64542	0.67042	-0.576863	25.224
B2RBK2	cDNA, FLJ95555, highly similar to Homo sapiens HSPC063 protein (HSPC063), mRNA	#N/A	#N/A	#N/A	#N/A	2.4275	#N/A	#N/A	#N/A	#N/A	#N/A	#N/A	#N/A	3.8504
B2RBM8	cDNA, FLJ95596, highly similar to Homo sapiens activity-dependent neuroprotector (ADNP), mRNA	#N/A	1.3546	1.14486	0.195173	68.959	1.2065	1.13526	0.183026	125.53	0.99083	1.02921	0.0415363	52.409
B2RBP3	cDNA, FLJ95615, highly similar to Homo sapiens ubiquitin-activating enzyme E1C (UBA3 homolog, yeast)(UBE1C), mRNA	#N/A	1.3633	1.15221	0.204409	77.25	1.2235	1.15126	0.203212	107.84	1.1174	1.16068	0.214973	80.071
B2RBP7	cDNA, FLJ95623, highly similar to Homo sapiens differentially expressed in FDCP 6 homolog (mouse) (DEF6), mRNA	#N/A	3.5222	2.97684	1.57378	9.4957	2.2292	2.09758	1.06872	28.69	2.1601	2.24377	1.16592	9.8025
B2RBV5	Putative MORF4 family-associated protein 1-like protein UPP	#N/A	#N/A	#N/A	#N/A	1.3069	#N/A	#N/A	#N/A	#N/A	#N/A	#N/A	#N/A	#N/A
B2RC06	cDNA, FLJ95791, highly similar to Homo sapiens aurora kinase B (AURKB), mRNA	#N/A	1.1742	0.992394	-0.0110158	9.8256	1.1907	1.1204	0.164008	15.766	1.2838	1.33353	0.415247	13.047
B2RC26	cDNA, FLJ95817, highly similar to Homo sapiens ZYG homolog (ZYG), mRNA	#N/A	0.89415	0.755705	-0.404105	5.987	#N/A	#N/A	#N/A	4.6362	#N/A	#N/A	#N/A	3.5901
B2RC42	cDNA, FLJ95843, highly similar to Homo sapiens small nuclear RNA activating complex, polypeptide 1, 43kDa (SNAPC1), mRNA	#N/A	#N/A	#N/A	#N/A	3.7781	#N/A	#N/A	#N/A	#N/A	#N/A	#N/A	#N/A	8.1208
B2RCD8	cDNA, FLJ96012, highly similar to Homo sapiens interferon regulatory factor 2 binding protein 1 (IRF2BP1), mRNA	#N/A	1.093	0.923766	-0.114401	28.48	0.99126	0.932731	-0.100467	28.583	0.84816	0.881013	-0.182765	28.127
B2RCI6	cDNA, FLJ96094, highly similar to Homo sapiens numb homolog (Drosophila) (NUMB), mRNA	#N/A	1.6328	1.37999	0.464654	26.472	1.304	1.22701	0.295142	38.876	1.369	1.42203	0.507949	35.496
B2RCM3	cDNA, FLJ96158, highly similar to Homo sapiens calpain 2, (m/II) large subunit (CAPN2), mRNA	#N/A	1.0453	0.883452	-0.178777	207.15	0.40765	0.38358	-1.3824	22.931	0.45652	0.474203	-1.07642	24.29
B2RCM6	cDNA, FLJ96161	#N/A	0.82076	0.693678	-0.527662	17.756	0.79775	0.750647	-0.413794	23.623	0.6726	0.698653	-0.517352	24.27
B2RCP3	cDNA, FLJ96188, highly similar to Homo sapiens kinesin family member 5A (KIF5A), mRNA	#N/A	#N/A	#N/A	#N/A	0.92643	#N/A	#N/A	#N/A	2.0441	#N/A	#N/A	#N/A	4.576
B2RCX0	cDNA, FLJ96345, Homo sapiens SET translocation (myeloid leukemia-associated) (SET),mRNA	#N/A	#N/A	#N/A	#N/A	0.91087	#N/A	#N/A	#N/A	#N/A	#N/A	#N/A	#N/A	#N/A
B2RD09	cDNA, FLJ96406, highly similar to Homo sapiens NOL1/NOP2/Sun domain family, member 5 (NSUN5), transcript variant 1, mRNA	#N/A	1.6602	1.40314	0.488663	16.658	#N/A	#N/A	#N/A	#N/A	1.426	1.48124	0.566801	17.234
B2RD27	cDNA, FLJ96428, highly similar to Homo sapiens proteasome (prosome, macropain) 26S subunit, non-ATPase, 7 (Mov34 homolog) (PSMD7), mRNA	#N/A	1.7369	1.46797	0.553821	40.927	1.5023	1.4136	0.499371	39.888	1.3135	1.36438	0.448243	36.385
B2RD30	cDNA, FLJ96431	#N/A	2.6282	2.22126	1.15138	2.7719	2.2192	2.08817	1.06224	6.4024	2.0439	2.12307	1.08615	3.0386
B2RD51	Proteasome assembly chaperone 1	#N/A	0.95256	0.805071	-0.312812	26.922	0.96425	0.907316	-0.140323	22.133	0.84862	0.881491	-0.181983	13.236
B2RD71	cDNA, FLJ96486, highly similar to Homo sapiens DEAH (Asp-Glu-Ala-His) box polypeptide 32 (DHX32), mRNA	#N/A	4.5644	3.85767	1.94773	40.642	2.8358	2.66836	1.41595	13.437	2.2759	2.36406	1.24126	22.445
B2RDE8	cDNA, FLJ96580, highly similar to Homo sapiens hepatoma-derived growth factor (high-mobility group protein 1-like) (HDGF), mRNA	#N/A	2.056	1.73766	0.797146	163.8	1.561	1.46883	0.554668	265.82	1.5007	1.55883	0.640462	119.52
B2RDG1	Fatty acyl-CoA reductase	#N/A	3.1999	2.70445	1.43533	21.793	3.1848	2.99675	1.5834	56.733	2.6231	2.7247	1.4461	27.626
B2RDI0	cDNA, FLJ96618, highly similar to Homo sapiens tyrosyl-DNA phosphodiesterase 1 (TDP1), mRNA	#N/A	1.9494	1.64757	0.720336	8.7758	#N/A	#N/A	#N/A	#N/A	#N/A	#N/A	#N/A	#N/A
B2RDK6	cDNA, FLJ96656, highly similar to Homo sapiens SPFH domain family, member 1 (SPFH1), mRNA	#N/A	0.80917	0.683883	-0.548179	31.817	0.72654	0.683641	-0.548688	57.297	0.66328	0.688972	-0.537483	26.404
B2RDN3	Cytosolic Fe-S cluster assembly factor NUBP2	NUBP2	1.0744	0.908046	-0.139163	32.901	0.88248	0.830374	-0.268167	27.061	0.84443	0.877138	-0.189123	22.417
B2RDT8	cDNA, FLJ96764, highly similar to Homo sapiens sorting nexin 8 (SNX8), mRNA	#N/A	0.66267	0.560066	-0.836331	16.706	0.57304	0.539205	-0.891095	19.457	0.54073	0.561675	-0.832193	11.953
B2RDU2	cDNA, FLJ96768, Homo sapiens non-SMC (structural maintenance of chromosomes)element 1 protein (NSE1), mRNA	#N/A	0.85648	0.723867	-0.466202	21.87	0.59446	0.55936	-0.838151	13.585	0.5698	0.591871	-0.756646	7.6515
B2RDV7	tRNA-dihydrouridine(47) synthase [NAD(P)(+)]	#N/A	0.85793	0.725093	-0.463762	41.793	#N/A	#N/A	#N/A	#N/A	0.7517	0.780817	-0.356944	77.241
B2RDZ9	cDNA, FLJ96850	#N/A	1.1172	0.944219	-0.0828065	49.516	1.0123	0.952529	-0.0701654	79.525	0.99303	1.03149	0.044736	49.887
B2RE34	cDNA, FLJ96901, highly similar to Homo sapiens Rac GTPase activating protein 1 (RACGAP1), mRNA	#N/A	0.65522	0.553769	-0.852643	40.896	0.60799	0.572091	-0.805683	66.475	0.67349	0.699577	-0.515445	67.253
B2RNB2	ADAM metallopeptidase domain 17	ADAM17	#N/A	#N/A	#N/A	2.5286	1.1739	1.10459	0.143507	5.1723	#N/A	#N/A	#N/A	#N/A
B2RNR6	Zinc finger RNA binding protein	ZFR	0.95806	0.809719	-0.304506	103.48	1.0643	1.00146	0.00210261	185.51	0.86588	0.899419	-0.152934	90.32
B2RNX8	Crm, cramped-like (Drosophila)	CRAMP1L	#N/A	#N/A	#N/A	1.4302	#N/A	#N/A	#N/A	1.0399	#N/A	#N/A	#N/A	#N/A
B2RTS4	Centrosomal protein 170kDa	CEP170	#N/A	#N/A	#N/A	3.9858	#N/A	#N/A	#N/A	9.4569	#N/A	#N/A	#N/A	7.3732
B2RTX8	WAPAL protein	WAPAL	0.90557	0.765357	-0.385796	139.64	0.81139	0.763482	-0.389335	135.72	0.78802	0.818543	-0.288869	87.579
B2RUU3	Dedicator of cytokinesis 1	DOCK1	1.1738	0.992055	-0.0115073	17.994	#N/A	#N/A	#N/A	#N/A	0.82805	0.860124	-0.217383	7.9095
B2RWP0	Signal-induced proliferation-associated 1 like 3	SIPA1L3	0.9861	0.833418	-0.262888	26.333	0.77984	0.733794	-0.446552	30.888	0.91107	0.94636	-0.0795394	22.125
B2RWP4	TACC2 protein	TACC2	1.7049	1.44092	0.526993	37.075	1.2235	1.15126	0.203212	43.627	1.2731	1.32241	0.403173	30.26
B2RWP5	Histone-lysine N-methyltransferase	NSD1	0.93602	0.791092	-0.338083	4.616	#N/A	#N/A	#N/A	5.8176	#N/A	#N/A	#N/A	1.8491
B2RZG9	ArfGAP with GTPase domain, ankyrin repeat and PH domain 1	AGAP1	#N/A	#N/A	#N/A	3.3574	#N/A	#N/A	#N/A	8.2817	#N/A	#N/A	#N/A	3.5742
B2WTI3	Bifunctional arginine demethylase and lysyl-hydroxylase JMJD6	JMJD6	1.6461	1.39123	0.476358	27.064	1.4238	1.33973	0.421944	28.48	1.4718	1.52881	0.612408	29.633
B2ZGL7	Monoacylglycerol lipase isoform 2	MGLL	0.25856	0.218526	-2.19412	11.177	#N/A	#N/A	#N/A	#N/A	#N/A	#N/A	#N/A	#N/A
B2ZZ89	Spectrin beta chain	SPTBN1	0.90539	0.765205	-0.386083	323.31	0.89845	0.845401	-0.242292	323.31	0.8396	0.872121	-0.197399	323.31
B2ZZ90	Acetyl-Coenzyme A carboxylase alpha	ACACA	1.1904	1.00609	0.00875247	201.31	1.179	1.10939	0.149761	263	0.99838	1.03705	0.0524878	232.47
B3KM21	Family with sequence similarity 36, member A, isoform CRA_a	FAM36A	0.81258	0.686765	-0.542112	8.2011	#N/A	#N/A	#N/A	6.2809	#N/A	#N/A	#N/A	7.0402
B3KM47	cDNA FLJ10273 fis, clone HEMBB1001137, highly similar to SEC23-interacting protein	#N/A	0.5714	0.482928	-1.05012	54.165	0.59869	0.56334	-0.827921	48.996	0.5143	0.534221	-0.904491	47.494
B3KM89	cDNA FLJ10528 fis, clone NT2RP2000943, highly similar to Protein transport protein Sec24D	#N/A	0.92398	0.780916	-0.35676	54.2	0.75251	0.708078	-0.49802	62.411	0.65371	0.679031	-0.558451	50.477
B3KM97	cDNA FLJ10554 fis, clone NT2RP2002385, highly similar to Synaptic glycoprotein SC2	#N/A	1.0518	0.888945	-0.169834	13.341	0.97327	0.915803	-0.12689	9.8621	#N/A	#N/A	#N/A	#N/A
B3KMB8	cDNA FLJ10654 fis, clone NT2RP2005901, highly similar to FAST kinase domains-containing protein 2	#N/A	1.3183	1.11418	0.155985	34.684	1.3895	1.30746	0.386764	56.023	1.2234	1.27079	0.345723	20.394
B3KMC9	cDNA FLJ10711 fis, clone NT2RP3000917, highly similar to 5-3 exoribonuclease 2 (EC 3.1.11.-)	#N/A	1.4577	1.232	0.301	85.635	1.5998	1.50534	0.590089	107.28	1.3951	1.44914	0.535195	80.85
B3KMH8	Autophagy protein 5	#N/A	0.92297	0.780063	-0.358338	16.913	0.8449	0.795013	-0.33095	18.8	0.76956	0.799368	-0.323067	14.791
B3KMJ2	cDNA FLJ11173 fis, clone PLACE1007346, highly similar to Tripartite motif-containing protein 16	#N/A	2.6925	2.27561	1.18625	3.6164	5.3631	5.04644	2.33526	5.6081	#N/A	#N/A	#N/A	2.7743
B3KMP2	cDNA FLJ11747 fis, clone HEMBA1005530, highly similar to Anaphase-promoting complex subunit 7	#N/A	1.0164	0.859026	-0.219226	34.929	0.95176	0.895563	-0.159133	55.366	0.94944	0.986216	-0.0200244	40.016
B3KMR5	cDNA FLJ12434 fis, clone NT2RM1000037, highly similar to Homo sapiens KIAA0690 protein	#N/A	1.4131	1.1943	0.25617	103.45	#N/A	#N/A	#N/A	#N/A	1.2287	1.27629	0.35196	45.577
B3KMV8	cDNA FLJ12766 fis, clone NT2RP2001520, highly similar to Calcium-binding mitochondrial carrier protein Aralar1	#N/A	0.91639	0.774501	-0.36866	21.611	0.84054	0.79091	-0.338414	35.613	0.78363	0.813983	-0.296929	29.664
B3KMW2	cDNA FLJ12778 fis, clone NT2RP2001740, moderately similar to Ubiquitin carboxyl-terminal hydrolase 36 (EC 3.1.2.15)	#N/A	1.1451	0.967799	-0.0472204	6.2172	#N/A	#N/A	#N/A	9.3175	1.3838	1.4374	0.523462	7.2245
B3KMZ5	cDNA FLJ13047 fis, clone NT2RP3001383, highly similar to Homo sapiens ADP-ribosylation-like factor 6 interacting protein 6 (ARL6IP6), mRNA	#N/A	#N/A	#N/A	#N/A	2.0396	#N/A	#N/A	#N/A	8.9955	#N/A	#N/A	#N/A	4.1362
B3KN06	Coronin	#N/A	0.86149	0.728102	-0.457788	51.866	#N/A	#N/A	#N/A	#N/A	#N/A	#N/A	#N/A	#N/A
B3KN09	cDNA FLJ13173 fis, clone NT2RP3003831, highly similar to Endonuclease G-like 1 (EC 3.1.30.-)	#N/A	0.96954	0.819422	-0.287322	7.0908	0.998	0.939073	-0.0906905	10.052	0.89894	0.93376	-0.0988765	9.8174
B3KN15	cDNA FLJ13198 fis, clone NT2RP3004454, highly similar to Heparan sulfate 2-O-sulfotransferase 1 (EC 2.8.2.-)	#N/A	1.1236	0.949628	-0.0745654	31.427	1.0347	0.973606	-0.0385897	48.677	0.83957	0.87209	-0.197451	27.646
B3KN29	PRA1 family protein	#N/A	0.62609	0.52915	-0.918252	4.278	#N/A	#N/A	#N/A	#N/A	0.41202	0.427979	-1.22439	5.5971
B3KN49	cDNA FLJ13562 fis, clone PLACE1008080, highly similar to Homo sapiens hexamethylene bis-acetamide inducible 1 (HEXIM1), mRNA	#N/A	0.69471	0.587145	-0.768211	14.668	0.64968	0.61132	-0.710001	27.592	0.60286	0.626211	-0.675278	18.91
B3KN55	cDNA FLJ13636 fis, clone PLACE1011160, highly similar to RING finger protein 14	#N/A	1.0874	0.919033	-0.121811	4.6344	1.1476	1.07984	0.110818	16.142	1.0436	1.08402	0.116396	10.574
B3KN57	cDNA FLJ13654 fis, clone PLACE1011477, highly similar to Sorting nexin-2	#N/A	1.1336	0.95808	-0.0617823	69.141	1.0513	0.989226	-0.0156278	37.613	0.86192	0.895306	-0.159547	57.42
B3KN59	cDNA FLJ13673 fis, clone PLACE1011858, highly similar to BAG family molecular chaperone regulator 2	#N/A	0.53626	0.453229	-1.14169	36.103	0.47035	0.442578	-1.176	67.224	0.43852	0.455506	-1.13446	25.692
B3KNF9	cDNA FLJ14522 fis, clone NT2RM1000883, highly similar to Homo sapiens nischarin (NISCH), mRNA	#N/A	0.93608	0.791143	-0.33799	3.9439	#N/A	#N/A	#N/A	#N/A	#N/A	#N/A	#N/A	#N/A
B3KNI1	cDNA FLJ14648 fis, clone NT2RP2002046, highly similar to Protein FAM48A	#N/A	#N/A	#N/A	#N/A	2.8461	1.5552	1.46337	0.549298	3.5545	#N/A	#N/A	#N/A	#N/A
B3KNI2	cDNA FLJ14650 fis, clone NT2RP2002185, highly similar to Ubiquilin-1	#N/A	1.5583	1.31702	0.397279	85.091	1.4051	1.32214	0.402871	176.87	1.3505	1.40281	0.48832	54.17
B3KNJ3	cDNA FLJ14684 fis, clone NT2RP2004933, highly similar to Death-associated protein kinase 3 (EC 2.7.11.1)	#N/A	1.0155	0.858266	-0.220504	10.882	0.8045	0.756998	-0.401638	12.421	1.0568	1.09773	0.134529	5.0614
B3KNK4	Phosphatidate cytidylyltransferase	#N/A	1.5002	1.26792	0.342461	15.59	1.3154	1.23773	0.307699	24.018	1.2047	1.25136	0.323501	11.811
B3KNN9	cDNA FLJ30070 fis, clone ASTRO2000046, highly similar to CD166 ANTIGEN	#N/A	#N/A	#N/A	#N/A	3.1888	#N/A	#N/A	#N/A	9.2159	#N/A	#N/A	#N/A	10.982
B3KNP0	cDNA FLJ30074 fis, clone BGGI11000123, highly similar to Homo sapiens formin binding protein 4 (FNBP4), mRNA (Fragment)	#N/A	2.029	1.71484	0.778075	45.844	#N/A	#N/A	#N/A	#N/A	1.7849	1.85404	0.89067	56.33
B3KNR9	cDNA FLJ30276 fis, clone BRACE2002736, highly similar to Fructosamine-3-kinase	#N/A	#N/A	#N/A	#N/A	1.7809	#N/A	#N/A	#N/A	#N/A	#N/A	#N/A	#N/A	#N/A
B3KNS8	cDNA FLJ30322 fis, clone BRACE2006703, highly similar to Surfeit locus protein 6	#N/A	1.3535	1.14393	0.194001	17.867	0.90585	0.852364	-0.230458	23.579	0.98444	1.02257	0.032202	14.549
B3KNT3	Steroid receptor RNA activator 1, isoform CRA_a	SRA1	0.99127	0.837787	-0.255344	29.047	0.84193	0.792218	-0.33603	83.756	0.75726	0.786592	-0.346313	41.632
B3KP06	cDNA FLJ30880 fis, clone FEBRA2004767, highly similar to Breast cancer anti-estrogen resistance protein 3	#N/A	2.4629	2.08156	1.05766	52.412	#N/A	#N/A	#N/A	#N/A	2.2192	2.30516	1.20487	32.251
B3KP18	cDNA FLJ30946 fis, clone FEBRA2007622, highly similar to RAD50-interacting protein 1	#N/A	#N/A	#N/A	#N/A	2.4602	0.76908	0.72367	-0.466597	16.099	0.60333	0.6267	-0.674154	17.428
B3KP31	cDNA FLJ31047 fis, clone HSYRA2000424, highly similar to Carbohydrate kinase-like protein (EC 2.7.1.-)	#N/A	1.8858	1.59381	0.672483	17.555	1.3804	1.29889	0.377284	17.354	1.2683	1.31743	0.397723	19.017
B3KP32	Oxysterol-binding protein	#N/A	4.3768	3.69912	1.88718	3.9996	#N/A	#N/A	#N/A	#N/A	#N/A	#N/A	#N/A	#N/A
B3KP47	cDNA FLJ31151 fis, clone IMR322001541, highly similar to Probable ribosome biogenesis protein RLP24	#N/A	#N/A	#N/A	#N/A	4.8276	0.96921	0.911983	-0.132921	5.6714	0.68692	0.713527	-0.486959	5.6438
B3KP90	cDNA FLJ31447 fis, clone NT2NE2000913, highly similar to Protein phosphatase 2C isoform beta (EC 3.1.3.16)	#N/A	0.81457	0.688447	-0.538583	12.322	0.72991	0.686813	-0.542012	5.8219	0.75405	0.783258	-0.352441	7.0943
B3KPB2	cDNA FLJ31535 fis, clone NT2RI2000685	#N/A	#N/A	#N/A	#N/A	3.7517	#N/A	#N/A	#N/A	#N/A	#N/A	#N/A	#N/A	5.0075
B3KPC7	Actin-related protein 2/3 complex subunit 5	#N/A	1.2794	1.0813	0.112773	13.851	#N/A	#N/A	#N/A	#N/A	#N/A	#N/A	#N/A	#N/A
B3KPM8	cDNA FLJ31974 fis, clone NT2RP7008167, weakly similar to 85.1 kDa PROTEIN IN GREB-FEOA INTERGENIC REGION	#N/A	0.96461	0.815255	-0.294676	15.12	1.0048	0.945472	-0.0808939	20.72	0.8095	0.840856	-0.25007	19.607
B3KPN7	cDNA FLJ32002 fis, clone NT2RP7009394, highly similar to Exocyst complex component 2	#N/A	1.3361	1.12923	0.175334	12.336	1.2715	1.19642	0.258729	50.134	0.98573	1.02391	0.0340913	36.36
B3KPP8	cDNA FLJ32037 fis, clone NTONG2000499, highly similar to Sodium/hydrogen exchanger 7	#N/A	#N/A	#N/A	#N/A	1.7249	#N/A	#N/A	#N/A	2.0052	#N/A	#N/A	#N/A	4.6632
B3KPR7	cDNA FLJ32101 fis, clone OCBBF2001176, highly similar to Homo sapiens BTB/POZ KELCH domain protein (ENC2), mRNA	#N/A	#N/A	#N/A	#N/A	4.8523	#N/A	#N/A	#N/A	#N/A	#N/A	#N/A	#N/A	#N/A
B3KPV5	cDNA FLJ32300 fis, clone PROST2002227, highly similar to U3 small nucleolar ribonucleoprotein protein MPP10 (Fragment)	#N/A	1.3108	1.10784	0.147754	44.591	1.1937	1.12322	0.167638	33.311	1.0852	1.12723	0.172788	90.833
B3KPX1	cDNA FLJ32394 fis, clone SKMUS2000078, highly similar to Very-long-chain specific acyl-CoA dehydrogenase, mitochondrial	#N/A	#N/A	#N/A	#N/A	1.2385	#N/A	#N/A	#N/A	#N/A	#N/A	#N/A	#N/A	#N/A
B3KPX5	cDNA FLJ32418 fis, clone SKMUS2000863, weakly similar to PROBABLE ASPARAGINYL-TRNA SYNTHETASE (EC 6.1.1.22)	#N/A	1.2578	1.06305	0.0882086	11.81	0.91954	0.865246	-0.208818	14.834	0.9198	0.955428	-0.0657811	11.464
B3KPZ7	cDNA FLJ32517 fis, clone SMINT1000117, highly similar to Pyruvate dehydrogenase (lipoamide)-phosphatase 1 (EC 3.1.3.43)	#N/A	1.3517	1.14241	0.192081	2.6309	1.344	1.26464	0.338731	9.8535	1.146	1.19039	0.251434	13.041
B3KPZ8	cDNA FLJ32530 fis, clone SMINT2000185, highly similar to TRANSKETOLASE (EC 2.2.1.1)	#N/A	#N/A	#N/A	#N/A	4.1117	#N/A	#N/A	#N/A	#N/A	#N/A	#N/A	#N/A	#N/A
B3KQ08	cDNA FLJ32571 fis, clone SPLEN2000197, highly similar to Cyclin-L2	#N/A	#N/A	#N/A	#N/A	9.0113	#N/A	#N/A	#N/A	5.0209	#N/A	#N/A	#N/A	5.3498
B3KQ21	cDNA FLJ32640 fis, clone SYNOV2001033, highly similar to U3 small nucleolar RNA-associated protein 6 homolog	#N/A	1.4726	1.24459	0.315672	71.235	#N/A	#N/A	#N/A	#N/A	1.3409	1.39284	0.478028	53.762
B3KQ70	Meiosis-specific nuclear structural 1, isoform CRA_a	MNS1	#N/A	#N/A	#N/A	1.0624	#N/A	#N/A	#N/A	#N/A	#N/A	#N/A	#N/A	#N/A
B3KQC8	cDNA FLJ90233 fis, clone NT2RM2000514, highly similar to F-box only protein 21	#N/A	#N/A	#N/A	#N/A	2.1282	#N/A	#N/A	#N/A	#N/A	#N/A	#N/A	#N/A	#N/A
B3KQF0	cDNA FLJ90354 fis, clone NT2RP2003390, highly similar to Translocation protein SEC63 homolog	#N/A	0.78067	0.659795	-0.599909	107.86	0.77088	0.725363	-0.463224	162.82	0.65312	0.678418	-0.559753	143.49
B3KQF7	cDNA FLJ90383 fis, clone NT2RP2005163	#N/A	#N/A	#N/A	#N/A	1.1516	#N/A	#N/A	#N/A	1.7268	#N/A	#N/A	#N/A	2.6126
B3KQI5	cDNA FLJ90522 fis, clone NT2RP4000108, highly similar to Neurofilament triplet L protein	#N/A	0.10154	0.0858181	-3.54257	35.561	0.13752	0.1294	-2.95009	60.338	0.095621	0.0993248	-3.3317	32.295
B3KQK4	cDNA FLJ90619 fis, clone PLACE1002374, highly similar to Cathepsin L (EC 3.4.22.15)	#N/A	1.1493	0.971349	-0.0419385	2.4549	1.4925	1.40438	0.489929	8.6573	#N/A	#N/A	#N/A	#N/A
B3KQQ0	Peptidylprolyl isomerase	#N/A	1.7381	1.46898	0.554817	17.65	1.5976	1.50327	0.588104	32.225	1.3159	1.36687	0.450877	15.132
B3KQQ7	cDNA PSEC0037 fis, clone NT2RP1000800, highly similar to N-acetyllactosaminidebeta-1,3-N-acetylglucosaminyltransferase	#N/A	1.102	0.931373	-0.10257	3.1012	0.88141	0.829367	-0.269917	5.385	#N/A	#N/A	#N/A	#N/A
B3KQQ9	cDNA PSEC0048 fis, clone NT2RP2000028, highly similar to Serine protease 23	#N/A	0.11103	0.0938387	-3.41367	45.996	0.17806	0.167546	-2.57737	33.592	0.11851	0.1231	-3.02209	73.863
B3KQT9	Protein disulfide-isomerase	#N/A	0.97116	0.820791	-0.284913	162.26	0.89737	0.844385	-0.244027	219.16	0.75994	0.789376	-0.341216	114.56
B3KQU6	cDNA PSEC0207 fis, clone HEMBA1002981, highly similar to Homo sapiens nurim (nuclear envelope membrane protein) (NRM), mRNA	#N/A	1.2388	1.04699	0.0662493	5.6898	1.0624	0.999671	-0.000475207	1.8658	#N/A	#N/A	#N/A	4.6369
B3KQX7	cDNA FLJ33256 fis, clone ASTRO2005557, highly similar to MAJOR PRION PROTEIN	#N/A	1.7109	1.44599	0.532061	8.8395	#N/A	#N/A	#N/A	#N/A	#N/A	#N/A	#N/A	#N/A
B3KQX8	cDNA FLJ33261 fis, clone ASTRO2005902, highly similar to WD repeat protein 20	#N/A	0.36721	0.310353	-1.68802	3.4083	#N/A	#N/A	#N/A	6.1561	#N/A	#N/A	#N/A	2.1798
B3KQY7	cDNA FLJ33305 fis, clone BNGH42003529, highly similar to E3 ubiquitin protein ligase TRAF7 (EC 6.3.2.-)	#N/A	#N/A	#N/A	#N/A	3.5188	#N/A	#N/A	#N/A	#N/A	#N/A	#N/A	#N/A	#N/A
B3KQZ4	cDNA FLJ33327 fis, clone BNGH42009025, weakly similar to Homo sapiens t-complex 11(TCP11), mRNA	#N/A	2.531	2.13911	1.09701	0.94114	#N/A	#N/A	#N/A	1.8255	2.3659	2.45754	1.29722	1.0902
B3KR50	cDNA FLJ33691 fis, clone BRAWH2002976, highly similar to GROWTH FACTOR RECEPTOR-BOUND PROTEIN 2	#N/A	1.464	1.23732	0.307222	10.629	1.1387	1.07147	0.0995854	20.91	#N/A	#N/A	#N/A	#N/A
B3KR70	cDNA FLJ33764 fis, clone BRCOC2000360, highly similar to Vacuolar ATP synthase subunit S1 (EC 3.6.3.14)	#N/A	1.0124	0.855646	-0.224915	19.566	0.8768	0.825029	-0.277483	19.135	0.92594	0.961806	-0.0561826	22.077
B3KR88	cDNA FLJ33863 fis, clone CTONG2006393, highly similar to Rho-GTPase-activating protein 12	#N/A	#N/A	#N/A	#N/A	19.386	#N/A	#N/A	#N/A	#N/A	#N/A	#N/A	#N/A	12.211
B3KR97	cDNA FLJ33900 fis, clone CTONG2008262, highly similar to Low density lipoprotein receptor adapter protein 1	#N/A	1.7488	1.47803	0.563671	14.386	1.473	1.38603	0.470955	10.185	1.0889	1.13108	0.177698	2.6753
B3KRB2	cDNA FLJ33964 fis, clone CTONG2019029, highly similar to Pseudouridylate synthase 7 homolog (EC 5.4.99.-)	#N/A	1.7262	1.45892	0.544906	37.62	#N/A	#N/A	#N/A	#N/A	1.4437	1.49962	0.584598	37.923
B3KRB4	cDNA FLJ33973 fis, clone DFNES2001800, highly similar to Homo sapiens FAT tumor suppressor homolog 4 (Drosophila) (FAT4), mRNA	#N/A	#N/A	#N/A	#N/A	6.4508	#N/A	#N/A	#N/A	14.468	#N/A	#N/A	#N/A	26.825
B3KRC6	cDNA FLJ34004 fis, clone FCBBF1000232, highly similar to Cytochrome P450 51A1 (EC 1.14.13.70)	#N/A	1.9504	1.64841	0.721076	50.983	2.1829	2.05401	1.03844	84.892	1.76	1.82817	0.870402	49.605
B3KRK1	cDNA FLJ34442 fis, clone HLUNG2001507, highly similar to Amphoterin-induced protein 2	#N/A	#N/A	#N/A	#N/A	3.4558	0.44424	0.41801	-1.25839	5.4167	#N/A	#N/A	#N/A	4.113
B3KRQ2	cDNA FLJ34689 fis, clone MESAN2000815, highly similar to Homo sapiens leucine zipper protein 5 (LUZP5), mRNA	#N/A	0.81229	0.68652	-0.542627	18.167	0.98493	0.926775	-0.109709	35.278	0.76818	0.797935	-0.325657	16.862
B3KRT5	cDNA FLJ34902 fis, clone NT2RI2000588	#N/A	#N/A	#N/A	#N/A	2.1421	#N/A	#N/A	#N/A	2.0303	#N/A	#N/A	#N/A	0.95437
B3KRY3	cDNA FLJ35079 fis, clone PLACE6005283, highly similar to Lysosome-associated membrane glycoprotein 1	#N/A	0.74891	0.632953	-0.65983	12.302	0.79214	0.745368	-0.423975	22.306	0.68305	0.709508	-0.49511	11.806
B3KRZ8	cDNA FLJ35177 fis, clone PLACE6013885, highly similar to Polypeptide N-acetylgalactosaminyltransferase 6 (EC 2.4.1.41)	#N/A	#N/A	#N/A	#N/A	11.136	2.794	2.62903	1.39453	6.8195	#N/A	#N/A	#N/A	#N/A
B3KRZ9	cDNA FLJ35181 fis, clone PLACE6015051, highly similar to Protein CHMP7	#N/A	0.8688	0.73428	-0.445598	8.6371	#N/A	#N/A	#N/A	#N/A	0.76975	0.799566	-0.322711	14.106
B3KS18	cDNA FLJ35285 fis, clone PROST2008079, highly similar to Golgi phosphoprotein 3	#N/A	0.97075	0.820445	-0.285522	31.108	0.90449	0.851084	-0.232626	13.062	#N/A	#N/A	#N/A	12.754
B3KS38	HCG39252, isoform CRA_g	CDC25B	#N/A	#N/A	#N/A	46.811	#N/A	#N/A	#N/A	6.0134	#N/A	#N/A	#N/A	#N/A
B3KS41	cDNA FLJ35412 fis, clone SMINT2000441, highly similar to Homo sapiens spermatogenesis associated 20 (SPATA20), mRNA	#N/A	0.63274	0.53477	-0.903009	4.4657	#N/A	#N/A	#N/A	#N/A	#N/A	#N/A	#N/A	#N/A
B3KS61	Protein-S-isoprenylcysteine O-methyltransferase	#N/A	1.2008	1.01487	0.0213019	1.6869	1.1413	1.07391	0.102876	1.8866	#N/A	#N/A	#N/A	#N/A
B3KS62	cDNA FLJ35573 fis, clone SPLEN2005927, highly similar to Tripartite motif-containing protein 4	#N/A	1.0545	0.891227	-0.166135	2.6398	1.0173	0.957234	-0.0630571	3.6912	#N/A	#N/A	#N/A	#N/A
B3KS69	cDNA FLJ35627 fis, clone SPLEN2011139, highly similar to AMSH-like protease (EC 3.1.2.15)	#N/A	1.0206	0.862576	-0.213276	10.212	#N/A	#N/A	#N/A	#N/A	#N/A	#N/A	#N/A	#N/A
B3KSB3	cDNA FLJ35912 fis, clone TESTI2010180, highly similar to TBC1 domain family member 10A	#N/A	1.2049	1.01834	0.0262195	6.6209	1.3119	1.23444	0.303855	7.4271	0.79229	0.822979	-0.281073	4.0826
B3KSG3	cDNA FLJ36152 fis, clone TESTI2025403, highly similar to Actin-binding LIM protein 1	#N/A	#N/A	#N/A	#N/A	12.528	#N/A	#N/A	#N/A	#N/A	#N/A	#N/A	#N/A	#N/A
B3KSI3	Branched-chain-amino-acid aminotransferase	BCAT2	1.2517	1.05789	0.0811949	23.173	#N/A	#N/A	#N/A	#N/A	#N/A	#N/A	#N/A	#N/A
B3KSN3	cDNA FLJ36686 fis, clone UTERU2008027, highly similar to ATP-binding cassette sub-family B member 8, mitochondrial	#N/A	1.4674	1.2402	0.310568	7.8565	1.3926	1.31037	0.389979	14.767	1.0039	1.04279	0.0604424	13.547
B3KSS4	cDNA FLJ36858 fis, clone ASTRO2015185, highly similar to POLIOVIRUS RECEPTOR	#N/A	0.58795	0.496915	-1.00893	5.679	0.58901	0.554232	-0.851438	11.243	0.54644	0.567606	-0.817038	5.0135
B3KSW6	cDNA FLJ37186 fis, clone BRALZ2001834, highly similar to H.sapiens glutamine transaminase K	#N/A	#N/A	#N/A	#N/A	3.0693	#N/A	#N/A	#N/A	#N/A	#N/A	#N/A	#N/A	#N/A
B3KT00	cDNA FLJ37368 fis, clone BRAMY2024530, highly similar to Zinc phosphodiesterase ELAC protein 2 (EC 3.1.26.11)	#N/A	#N/A	#N/A	#N/A	0.98111	1.1782	1.10863	0.148782	3.3336	#N/A	#N/A	#N/A	2.4134
B3KT06	Tubulin alpha chain	#N/A	#N/A	#N/A	#N/A	12.258	#N/A	#N/A	#N/A	#N/A	#N/A	#N/A	#N/A	57.254
B3KT25	cDNA FLJ37504 fis, clone BRAWH2017103, highly similar to ATPase WRNIP1	#N/A	1.3294	1.12356	0.168081	9.5469	1.2375	1.16443	0.219626	14.319	1.2178	1.26497	0.339104	7.8067
B3KTC3	cDNA FLJ38059 fis, clone CTONG2014946, highly similar to Gigaxonin	#N/A	1.2965	1.09576	0.131928	2.9542	0.78851	0.741952	-0.430601	8.7021	0.82936	0.861485	-0.215103	3.9308
B3KTJ9	cDNA FLJ38393 fis, clone FEBRA2007212	#N/A	1.1251	0.950896	-0.0726407	134.85	1.0178	0.957704	-0.0623482	164.84	0.90532	0.940387	-0.0886734	119.19
B3KTK5	cDNA FLJ38418 fis, clone FEBRA2009780, highly similar to Negative elongation factor A	#N/A	1.1732	0.991548	-0.012245	22.921	#N/A	#N/A	#N/A	#N/A	#N/A	#N/A	#N/A	#N/A
B3KTK6	cDNA FLJ38425 fis, clone FEBRA2012397, highly similar to Very low-density lipoprotein receptor	#N/A	#N/A	#N/A	#N/A	1.2646	#N/A	#N/A	#N/A	#N/A	#N/A	#N/A	#N/A	#N/A
B3KTL8	cDNA FLJ38476 fis, clone FEBRA2022504, highly similar to YTH domain protein 1	#N/A	1.094	0.924611	-0.113081	19.04	#N/A	#N/A	#N/A	#N/A	0.94029	0.976712	-0.0339955	11.661
B3KTM6	Ribosomal protein L5, isoform CRA_b	RPL5	1.4454	1.2216	0.288775	49.738	1.5059	1.41698	0.502824	50.894	1.3132	1.36407	0.447913	39.254
B3KTR0	Syntrophin, alpha 1 (Dystrophin-associated protein A1, 59kDa, acidic component), isoform CRA_a	SNTA1	#N/A	#N/A	#N/A	1.3656	#N/A	#N/A	#N/A	0.92292	#N/A	#N/A	#N/A	1.2116
B3KTR9	Gremlin 1, cysteine knot superfamily, homolog (Xenopus laevis), isoform CRA_c	GREM1	0.65392	0.552671	-0.855508	4.4525	0.96946	0.912218	-0.132549	19.232	0.67057	0.696544	-0.521713	5.8097
B3KTS4	cDNA FLJ38665 fis, clone HLUNG2003378, highly similar to Rho guanine nucleotide exchange factor 16	#N/A	#N/A	#N/A	#N/A	22.853	#N/A	#N/A	#N/A	8.8651	#N/A	#N/A	#N/A	1.3549
B3KTT0	cDNA FLJ38675 fis, clone IMR322000243, highly similar to Nucleoporin Nup43	#N/A	0.84306	0.712525	-0.488987	42.583	0.70212	0.660663	-0.598013	60.764	0.67324	0.699318	-0.51598	34.084
B3KTT8	cDNA FLJ38713 fis, clone KIDNE2006811	#N/A	#N/A	#N/A	#N/A	1.3426	#N/A	#N/A	#N/A	1.9287	#N/A	#N/A	#N/A	1.4148
B3KTX0	cDNA FLJ38893 fis, clone NOVAR1000091, highly similar to COLORECTAL MUTANT CANCER PROTEIN	#N/A	#N/A	#N/A	#N/A	2.2875	#N/A	#N/A	#N/A	25.602	#N/A	#N/A	#N/A	#N/A
B3KU38-2	Isoform IQCJ-SCHIP1-2 of IQCJ-SCHIP1 readthrough transcript protein	IQCJ-SCHIP1	0.19304	0.163151	-2.61572	3.3319	#N/A	#N/A	#N/A	7.4299	#N/A	#N/A	#N/A	#N/A
B3KU62	cDNA FLJ39243 fis, clone OCBBF2008283, highly similar to Protein NDRG1	#N/A	54.797	46.3125	5.53333	128.71	29.454	27.7149	4.79259	91.563	34.62	35.961	5.16836	134.77
B3KU87	Solute carrier family 30 (Zinc transporter), member 6, isoform CRA_c	SLC30A6	#N/A	#N/A	#N/A	7.1323	#N/A	#N/A	#N/A	#N/A	#N/A	#N/A	#N/A	#N/A
B3KUB0	cDNA FLJ39517 fis, clone PUAEN2000394	FLJ12998	#N/A	#N/A	#N/A	5.89	#N/A	#N/A	#N/A	3.8984	#N/A	#N/A	#N/A	1.874
B3KUB4	Carbonic anhydrase 12	CA12	1.1125	0.940247	-0.0888886	10.194	0.90634	0.852825	-0.229678	9.1419	#N/A	#N/A	#N/A	2.6199
B3KUB6	cDNA FLJ39529 fis, clone PUAEN2004067, highly similar to Band 4.1-like protein 1	#N/A	0.29122	0.246129	-2.02251	7.5748	0.23108	0.217436	-2.20134	12.089	0.20598	0.213959	-2.2246	6.5384
B3KUF6	cDNA FLJ39748 fis, clone SMINT2017436, highly similar to Homo sapiens haloacid dehalogenase-like hydrolase domain containing 3 (HDHD3), mRNA	#N/A	1.5461	1.30671	0.38594	6.9051	1.2581	1.18382	0.243444	4.8943	1.2147	1.26175	0.335427	7.4239
B3KUI2	cDNA FLJ39965 fis, clone SPLEN2027157, highly similar to Homo sapiens tumor necrosis factor, alpha-induced protein 8 (TNFAIP8), mRNA	#N/A	#N/A	#N/A	#N/A	2.1124	#N/A	#N/A	#N/A	2.8592	#N/A	#N/A	#N/A	3.9107
B3KUK7	Multifunctional fusion protein	KATNA1	#N/A	#N/A	#N/A	2.6415	0.88908	0.836584	-0.257417	5.5474	0.9648	1.00217	0.00312863	5.249
B3KUM5	cDNA FLJ40245 fis, clone TESTI2023968, highly similar to GC-RICH SEQUENCE DNA-BINDING FACTOR	#N/A	1.0964	0.92664	-0.10992	9.8564	#N/A	#N/A	#N/A	#N/A	0.9693	1.00685	0.00984198	7.8876
B3KUN1	Serine/threonine-protein phosphatase	PPP2CA	1.1647	0.984364	-0.0227356	6.9278	1.0461	0.984333	-0.0227815	93.942	0.94558	0.982206	-0.0259018	115.24
B3KUQ5	cDNA FLJ40389 fis, clone TESTI2036691, highly similar to Thioredoxin reductase 2, mitochondrial (EC 1.8.1.9)	#N/A	1.2308	1.04023	0.0569024	13.625	1.1315	1.06469	0.0904343	15.882	0.87215	0.905932	-0.142525	9.0359
B3KUR3	cDNA FLJ40459 fis, clone TESTI2041800, highly similar to BISPHOSPHOGLYCERATE MUTASE (EC 5.4.2.4)	#N/A	0.57172	0.483198	-1.04931	4.4532	#N/A	#N/A	#N/A	2.7933	0.51879	0.538885	-0.891951	3.3271
B3KUZ1	cDNA FLJ40943 fis, clone UTERU2008561	#N/A	#N/A	#N/A	#N/A	17.096	#N/A	#N/A	#N/A	27.248	#N/A	#N/A	#N/A	11.373
B3KUZ6	cDNA FLJ40980 fis, clone UTERU2014464, highly similar to ACID CERAMIDASE (EC 3.5.1.23)	#N/A	0.87389	0.738582	-0.43717	12.918	#N/A	#N/A	#N/A	#N/A	#N/A	#N/A	#N/A	#N/A
B3KUZ9	cDNA FLJ40997 fis, clone UTERU2016147, highly similar to Serine/threonine-protein kinase ULK2 (EC 2.7.11.1)	#N/A	#N/A	#N/A	#N/A	2.3497	#N/A	#N/A	#N/A	#N/A	#N/A	#N/A	#N/A	#N/A
B3KV23	cDNA FLJ16070 fis, clone HSYRA1000062, highly similar to RING finger protein 26	#N/A	#N/A	#N/A	#N/A	1.8159	#N/A	#N/A	#N/A	#N/A	#N/A	#N/A	#N/A	#N/A
B3KV49	cDNA FLJ16128 fis, clone BRACE2038269, moderately similar to Bombyx mori cytosolic juvenile hormone binding protein 36 kDa subunit (cJHBP) mRNA	#N/A	1.3185	1.11435	0.156204	47.882	#N/A	#N/A	#N/A	#N/A	1.0227	1.06231	0.0872098	23.386
B3KV61	UDP-glucuronate decarboxylase 1, isoform CRA_a	UXS1	0.94649	0.799941	-0.322035	14.233	#N/A	#N/A	#N/A	#N/A	#N/A	#N/A	#N/A	#N/A
B3KVB0	cDNA FLJ16322 fis, clone SPLEN2037678, highly similar to Protein D11Lgp1 homolog	#N/A	#N/A	#N/A	#N/A	3.3587	#N/A	#N/A	#N/A	#N/A	#N/A	#N/A	#N/A	2.7842
B3KVE3	cDNA FLJ16452 fis, clone BRAWH3002467, highly similar to RAB GDP DISSOCIATION INHIBITOR BETA	#N/A	#N/A	#N/A	#N/A	0.8202	#N/A	#N/A	#N/A	#N/A	#N/A	#N/A	#N/A	2.4016
B3KVH4	cDNA FLJ16549 fis, clone PLACE7003657, highly similar to RAC-alpha serine/threonine-protein kinase (EC 2.7.11.1)	#N/A	1.3768	1.16362	0.218625	38.607	#N/A	#N/A	#N/A	#N/A	#N/A	#N/A	#N/A	#N/A
B3KVJ8	Chloride channel protein	#N/A	0.62669	0.529657	-0.91687	5.2143	#N/A	#N/A	#N/A	#N/A	0.52743	0.54786	-0.868122	6.207
B3KVK2	Guanine nucleotide-binding protein G(I)/G(S)/G(T) subunit beta-1	GNB1	#N/A	#N/A	#N/A	2.4158	#N/A	#N/A	#N/A	2.9156	#N/A	#N/A	#N/A	7.0043
B3KVN0	cDNA FLJ16785 fis, clone NT2RI2015342, highly similar to Solute carrier family 2, facilitated glucose transporter member 1	#N/A	1.9346	1.63506	0.709341	42.714	2.0093	1.89066	0.918891	30.854	1.6187	1.6814	0.749662	41.795
B3KVP9	cDNA FLJ41048 fis, clone PROST2001213, highly similar to Lysophosphatidic acid receptor Edg-4	#N/A	#N/A	#N/A	#N/A	0.8733	#N/A	#N/A	#N/A	#N/A	#N/A	#N/A	#N/A	2.5829
B3KVU0	Phosphate transporter	#N/A	#N/A	#N/A	#N/A	12.775	#N/A	#N/A	#N/A	#N/A	#N/A	#N/A	#N/A	7.2872
B3KVU5	cDNA FLJ41463 fis, clone BRSTN2017237	#N/A	2.785	2.35379	1.23498	15.093	#N/A	#N/A	#N/A	2.3704	#N/A	#N/A	#N/A	#N/A
B3KVZ1	cDNA FLJ41765 fis, clone IMR322006012, highly similar to Probable G-protein coupled receptor 39	#N/A	#N/A	#N/A	#N/A	2.8636	#N/A	#N/A	#N/A	5.6014	#N/A	#N/A	#N/A	2.2903
B3KVZ3	Centromere protein H	CENPH	1.6259	1.37415	0.458545	17.939	1.2804	1.2048	0.268792	23.632	1.1771	1.22269	0.290064	13.927
B3KW05	cDNA FLJ41838 fis, clone NT2RI3001515, highly similar to G-protein coupled receptor-associated sorting protein 2	#N/A	#N/A	#N/A	#N/A	3.4442	#N/A	#N/A	#N/A	4.1995	#N/A	#N/A	#N/A	4.0678
B3KW34	Protein YIPF	#N/A	0.89797	0.758933	-0.397955	3.0832	0.85316	0.802785	-0.316914	4.187	0.88668	0.921025	-0.118688	3.838
B3KW40	cDNA FLJ42090 fis, clone TESOP2001605, highly similar to Protein ZNF403	#N/A	#N/A	#N/A	#N/A	3.6342	#N/A	#N/A	#N/A	#N/A	#N/A	#N/A	#N/A	1.7614
B3KW74	Phosphoglycerate dehydrogenase like 1, isoform CRA_e	PHGDHL1	#N/A	#N/A	#N/A	7.8602	#N/A	#N/A	#N/A	#N/A	#N/A	#N/A	#N/A	#N/A
B3KW79	Carboxypeptidase	#N/A	#N/A	#N/A	#N/A	2.08	#N/A	#N/A	#N/A	#N/A	#N/A	#N/A	#N/A	#N/A
B3KWI6	cDNA FLJ43129 fis, clone CTONG3005648	#N/A	#N/A	#N/A	#N/A	4.6427	#N/A	#N/A	#N/A	4.4611	#N/A	#N/A	#N/A	#N/A
B3KWN3	cDNA FLJ43439 fis, clone OCBBF2030354, highly similar to Pantothenate kinase 1 (EC 2.7.1.33)	#N/A	#N/A	#N/A	#N/A	2.0225	#N/A	#N/A	#N/A	6.3843	#N/A	#N/A	#N/A	4.8804
B3KWX6	cDNA FLJ44127 fis, clone THYMU2006420, highly similar to Mortality factor 4-like protein 2	#N/A	0.93976	0.794253	-0.33233	12.82	0.97603	0.9184	-0.122805	9.3152	0.85738	0.89059	-0.167167	15.568
B3KX07	cDNA FLJ44415 fis, clone UTERU1000384	#N/A	#N/A	#N/A	#N/A	20.081	#N/A	#N/A	#N/A	21.939	#N/A	#N/A	#N/A	26.693
B3KX11	T-complex protein 1 subunit gamma	#N/A	1.1404	0.963827	-0.053154	141	1.0485	0.986591	-0.0194754	201.73	0.96146	0.998702	-0.00187444	134.09
B3KX16	cDNA FLJ44469 fis, clone UTERU2026090, highly similar to Cartilage-associated protein	#N/A	0.76564	0.647093	-0.627956	26.288	#N/A	#N/A	#N/A	#N/A	0.78726	0.817754	-0.290261	30.919
B3KX36	cDNA FLJ44620 fis, clone BRACE2013132	#N/A	#N/A	#N/A	#N/A	1.2288	#N/A	#N/A	#N/A	#N/A	#N/A	#N/A	#N/A	1.3263
B3KX86	cDNA FLJ44973 fis, clone BRAWH3001638, highly similar to Sentrin-specific protease 6 (EC 3.4.22.-)	#N/A	0.56115	0.474265	-1.07624	5.915	#N/A	#N/A	#N/A	#N/A	0.51477	0.534709	-0.903173	8.9551
B3KXA1	cDNA FLJ45026 fis, clone BRAWH3017477, highly similar to Mus musculus AE binding protein 2 (Aebp2), transcript variant 1, mRNA	#N/A	1.1465	0.968982	-0.0454576	11.125	#N/A	#N/A	#N/A	7.7707	#N/A	#N/A	#N/A	4.6535
B3KXF9	cDNA FLJ45348 fis, clone BRHIP3011269, weakly similar to Prenylcysteine oxidase (EC 1.8.3.5)	#N/A	#N/A	#N/A	#N/A	1.177	0.84725	0.797224	-0.326943	2.1185	#N/A	#N/A	#N/A	11.522
B3KXN9	cDNA FLJ45793 fis, clone NT2RI2009233	#N/A	0.79582	0.6726	-0.57218	13.117	0.93982	0.884328	-0.177346	10.985	0.56148	0.583229	-0.777867	21.785
B3KXX3	Solute carrier family 12 member 6	SLC12A6	#N/A	#N/A	#N/A	3.6909	#N/A	#N/A	#N/A	7.3387	#N/A	#N/A	#N/A	2.7115
B3KXZ9	cDNA FLJ46477 fis, clone THYMU3025118, highly similar to Cell surface glycoprotein MUC18	#N/A	0.34955	0.295428	-1.75912	82.925	#N/A	#N/A	#N/A	#N/A	#N/A	#N/A	#N/A	#N/A
B3KY04	cDNA FLJ46506 fis, clone THYMU3030752, highly similar to BTB/POZ domain-containing protein KCTD12	#N/A	10.498	8.87255	3.14935	16.109	10.481	9.86215	3.3019	29.604	9.8444	10.2257	3.35413	48.185
B3KY11	cDNA FLJ46571 fis, clone THYMU3041428, highly similar to Probable ATP-dependent RNA helicase DDX23 (EC 3.6.1.-)	#N/A	1.4294	1.20808	0.272716	21.518	#N/A	#N/A	#N/A	#N/A	#N/A	#N/A	#N/A	#N/A
B3KY12	cDNA FLJ46581 fis, clone THYMU3043200, highly similar to Splicing factor 3A subunit 3	#N/A	1.0501	0.887508	-0.172167	86.74	1.0207	0.960433	-0.0582434	98.625	0.90896	0.944168	-0.0828845	70.639
B3KY39	cDNA FLJ46781 fis, clone TRACH3027701, highly similar to Homo sapiens phosphatidylinositol 4-kinase type 2 beta (PI4K2B), mRNA	#N/A	2.0033	1.69312	0.759685	4.257	#N/A	#N/A	#N/A	2.1612	#N/A	#N/A	#N/A	1.8004
B3KY43	cDNA FLJ46798 fis, clone TRACH3031660, highly similar to cAMP-dependent protein kinase type II-beta regulatory subunit	#N/A	#N/A	#N/A	#N/A	4.6138	#N/A	#N/A	#N/A	3.0188	#N/A	#N/A	#N/A	2.1906
B3KY51	cDNA FLJ46863 fis, clone UTERU3011558	#N/A	1.2256	1.03584	0.0507942	7.8668	1.3489	1.26925	0.343981	20.396	1.1086	1.15154	0.203566	6.9875
B3KY60	cDNA FLJ16777 fis, clone BRHIP2029567, highly similar to Cell division cycle 5-like protein	#N/A	1.0371	0.876521	-0.190139	125.25	#N/A	#N/A	#N/A	#N/A	#N/A	#N/A	#N/A	#N/A
B3LEU8	TMEM214 protein (Fragment)	TMEM214	0.91191	0.770715	-0.375731	38.944	0.98701	0.928732	-0.106666	37.263	0.72044	0.748346	-0.418223	33.042
B4DDB6	Heterogeneous nuclear ribonucleoprotein A3, isoform CRA_a	HNRPA3	0.81308	0.687187	-0.541225	2.9411	0.81531	0.76717	-0.382382	3.0296	0.68206	0.708479	-0.497203	1.1682
B4DDB9	cDNA FLJ56339, highly similar to Signal peptidase complex subunit 2 (EC 3.4.-.-)	#N/A	0.56082	0.473986	-1.07708	40.032	#N/A	#N/A	#N/A	#N/A	0.55406	0.575521	-0.797059	32.956
B4DDF4	Calponin	CNN2	0.75894	0.64143	-0.640636	56.487	0.62883	0.591701	-0.75706	113.25	0.66058	0.686167	-0.543368	66.817
B4DDF7	cDNA FLJ53296, highly similar to Serine/threonine-protein phosphatase 2A 65 kDa regulatory subunit A alpha isoform	#N/A	1.0936	0.924273	-0.113609	140.55	#N/A	#N/A	#N/A	#N/A	0.89298	0.927569	-0.108473	123.42
B4DDI1	cDNA FLJ59835, highly similar to NifU-like N-terminal domain-containing protein, mitochondrial	#N/A	#N/A	#N/A	#N/A	1.0369	#N/A	#N/A	#N/A	#N/A	#N/A	#N/A	#N/A	1.9329
B4DDK7	cDNA FLJ51792, highly similar to Smad nuclear-interacting protein 1	#N/A	1.1143	0.941768	-0.0865563	10.142	#N/A	#N/A	#N/A	#N/A	#N/A	#N/A	#N/A	#N/A
B4DDP4	cDNA FLJ52989	#N/A	#N/A	#N/A	#N/A	2.4631	#N/A	#N/A	#N/A	#N/A	#N/A	#N/A	#N/A	1.1846
B4DDX2	cDNA FLJ54590, highly similar to KH domain-containing, RNA-binding, signaltransduction-associated protein 1	#N/A	1.1582	0.978871	-0.0308096	75.646	1.1167	1.05076	0.0714394	54.494	0.95174	0.988605	-0.0165338	26.22
B4DE07	cDNA FLJ52472	#N/A	#N/A	#N/A	#N/A	1.0459	#N/A	#N/A	#N/A	#N/A	#N/A	#N/A	#N/A	#N/A
B4DE49	cDNA FLJ60423, weakly similar to Growth inhibition and differentiation-related protein 88	#N/A	#N/A	#N/A	#N/A	4.7201	1.0305	0.969654	-0.0444578	15.333	#N/A	#N/A	#N/A	5.1829
B4DE59	cDNA FLJ60424, highly similar to Junction plakoglobin	#N/A	13.219	11.1722	3.48185	14.79	4.7426	4.46257	2.15788	21.232	8.0752	8.38799	3.06832	126.55
B4DE67	cDNA FLJ57259, highly similar to Lysosomal acid lipase/cholesteryl esterhydrolase (EC 3.1.1.13)	#N/A	0.37835	0.319768	-1.6449	2.1473	0.46484	0.437394	-1.193	4.8154	0.40007	0.415566	-1.26685	5.0043
B4DEA7	cDNA FLJ58131, highly similar to Secretogranin-1	#N/A	#N/A	#N/A	#N/A	0.96498	#N/A	#N/A	#N/A	#N/A	#N/A	#N/A	#N/A	#N/A
B4DEE4	cDNA FLJ53827, highly similar to Speckle-type POZ protein	#N/A	#N/A	#N/A	#N/A	2.3528	#N/A	#N/A	#N/A	#N/A	#N/A	#N/A	#N/A	#N/A
B4DEH0	Mitochondrial ribosomal protein L10, isoform CRA_d	MRPL10	1.1907	1.00634	0.00911601	10.792	1.0918	1.02733	0.0389063	14.892	1.1028	1.14552	0.195998	12.026
B4DEN6	cDNA FLJ55549, highly similar to 3-ketoacyl-CoA thiolase, peroxisomal (EC 2.3.1.16)	#N/A	1.9194	1.62221	0.697961	69.283	1.6896	1.58984	0.668879	78.369	1.6104	1.67278	0.742246	52.658
B4DEQ0	cDNA FLJ59482, highly similar to Electron transfer flavoprotein-ubiquinone oxidoreductase, mitochondrial (EC 1.5.5.1)	#N/A	1.0058	0.850068	-0.23435	10.194	0.82551	0.776768	-0.364445	7.4774	0.76745	0.797177	-0.327029	23.305
B4DEQ6	cDNA FLJ58501, highly similar to Homo sapiens PAX interacting (with transcription-activation domain) protein 1 (PAXIP1), mRNA	#N/A	1.1988	1.01318	0.018897	2.2476	#N/A	#N/A	#N/A	#N/A	#N/A	#N/A	#N/A	#N/A
B4DER1	cDNA FLJ58157, highly similar to Leucyl-tRNA synthetase, cytoplasmic (EC 6.1.1.4)	#N/A	1.1876	1.00372	0.00535504	135.74	#N/A	#N/A	#N/A	#N/A	#N/A	#N/A	#N/A	#N/A
B4DET0	cDNA FLJ55900, highly similar to Pre-mRNA-splicing factor ATP-dependent RNA helicase PRP16 (EC 3.6.1.-)	#N/A	0.87772	0.741819	-0.430861	36.544	#N/A	#N/A	#N/A	#N/A	#N/A	#N/A	#N/A	#N/A
B4DEY8	cDNA FLJ60452, highly similar to Cytochrome c oxidase assembly protein COX11, mitochondrial	#N/A	1.1811	0.998225	-0.00256284	5.3908	1.1961	1.12548	0.170536	3.0501	1.0238	1.06346	0.0887607	3.8997
B4DF01	cDNA FLJ55193, highly similar to Nuclear factor of activated T-cells, cytoplasmic 4	#N/A	#N/A	#N/A	#N/A	8.1058	#N/A	#N/A	#N/A	9.7257	#N/A	#N/A	#N/A	7.0027
B4DFG7	cDNA FLJ59862, highly similar to Claudin-11	#N/A	#N/A	#N/A	#N/A	44.998	#N/A	#N/A	#N/A	#N/A	#N/A	#N/A	#N/A	#N/A
B4DFL1	Dihydrolipoyl dehydrogenase	#N/A	1.4258	1.20504	0.269078	71.544	1.2312	1.1585	0.212263	113.71	1.1451	1.18945	0.2503	71.685
B4DFM9	cDNA FLJ59494, highly similar to Protein CBFA2T2	#N/A	#N/A	#N/A	#N/A	58.744	#N/A	#N/A	#N/A	9.0619	#N/A	#N/A	#N/A	6.7598
B4DFY1	cDNA FLJ53730, highly similar to Clusterin-associated protein 1	#N/A	#N/A	#N/A	#N/A	2.4061	#N/A	#N/A	#N/A	1.845	#N/A	#N/A	#N/A	4.4447
B4DFZ1	cDNA FLJ54613, highly similar to Mucolipin-1	#N/A	#N/A	#N/A	#N/A	2.5828	#N/A	#N/A	#N/A	7.6965	#N/A	#N/A	#N/A	4.1708
B4DG15	cDNA FLJ59254, highly similar to Butyrate response factor 1	#N/A	#N/A	#N/A	#N/A	5.2432	#N/A	#N/A	#N/A	8.6434	1.2788	1.32833	0.409617	7.0007
B4DG22	cDNA FLJ56618, highly similar to Ribosomal protein S6 kinase alpha-3 (EC 2.7.11.1)	#N/A	1.2614	1.06609	0.0923319	14.185	1.0176	0.957516	-0.0626317	18.978	#N/A	#N/A	#N/A	#N/A
B4DG30	cDNA FLJ58802, highly similar to Muskelin	#N/A	1.0726	0.906525	-0.141582	27.59	#N/A	#N/A	#N/A	#N/A	#N/A	#N/A	#N/A	#N/A
B4DG42	cDNA FLJ53753, highly similar to Myeloid-associated differentiation marker	#N/A	0.51791	0.43772	-1.19192	5.9118	0.37675	0.354505	-1.49612	13.133	0.44435	0.461562	-1.1154	11.887
B4DG51	cDNA FLJ61110, highly similar to Hippocalcin-like protein 4	#N/A	0.97707	0.825786	-0.27616	5.3374	#N/A	#N/A	#N/A	#N/A	#N/A	#N/A	#N/A	#N/A
B4DG60	cDNA FLJ59620, highly similar to Homo sapiens calcium binding and coiled-coil domain 1 (CALCOCO1), mRNA	#N/A	#N/A	#N/A	#N/A	1.4839	#N/A	#N/A	#N/A	1.2988	#N/A	#N/A	#N/A	#N/A
B4DGC5	cDNA FLJ60491, highly similar to IQ motif and Sec7 domain-containing protein 1	#N/A	0.76444	0.646078	-0.630219	13.995	0.65272	0.61418	-0.703266	15.732	0.73059	0.758889	-0.398039	19.402
B4DGC8	cDNA FLJ60492, highly similar to 10-formyltetrahydrofolate dehydrogenase (EC 1.5.1.6)	#N/A	#N/A	#N/A	#N/A	1.7678	#N/A	#N/A	#N/A	#N/A	#N/A	#N/A	#N/A	#N/A
B4DGE7	cDNA FLJ61235, weakly similar to WD repeat protein YBL104C	#N/A	0.57432	0.485396	-1.04277	27.368	0.50669	0.476773	-1.06863	48.412	0.46444	0.48243	-1.05161	41.329
B4DGF8	cDNA FLJ57877, highly similar to Cleavage and polyadenylation specificity factor 7	#N/A	1.1247	0.950558	-0.0731537	27.635	0.86093	0.810096	-0.303834	31.669	0.83756	0.870002	-0.200909	21.11
B4DGH7	cDNA FLJ58169, highly similar to Anaphase-promoting complex subunit 2 (APC2)(Cyclosome subunit 2)	#N/A	1.0175	0.859956	-0.217665	10.161	0.92363	0.869094	-0.202415	9.9961	#N/A	#N/A	#N/A	#N/A
B4DGI3	cDNA FLJ53315, highly similar to TNF receptor-associated factor 2	#N/A	1.3443	1.13616	0.184161	5.7738	#N/A	#N/A	#N/A	#N/A	1.1348	1.17876	0.237265	5.3155
B4DGK0	cDNA FLJ55052, highly similar to Ubiquitin protein ligase Praja1 (EC 6.3.2.-)	#N/A	#N/A	#N/A	#N/A	10.021	#N/A	#N/A	#N/A	8.2998	#N/A	#N/A	#N/A	#N/A
B4DGK4	Alternative protein SYT7	SYT7	#N/A	#N/A	#N/A	1.0483	#N/A	#N/A	#N/A	1.1629	#N/A	#N/A	#N/A	#N/A
B4DGL8	ATP-binding cassette sub-family B member 7, mitochondrial (Fragment)	ABCB7	1.332	1.12576	0.1709	3.5697	0.79663	0.749593	-0.415821	1.5866	#N/A	#N/A	#N/A	#N/A
B4DGM0	cDNA FLJ60089, highly similar to PMS1 protein homolog 2	#N/A	1.5637	1.32159	0.40227	14.216	1.4215	1.33757	0.419612	24.322	1.4889	1.54657	0.629074	7.3487
B4DGM5	cDNA FLJ53983, highly similar to IWS1 homolog	#N/A	1.0145	0.857421	-0.221925	64.769	0.87623	0.824493	-0.278421	83.7	0.88095	0.915073	-0.128041	66.162
B4DGP6	cDNA FLJ53865, highly similar to Succinate semialdehyde dehydrogenase, mitochondrial (EC 1.2.1.24)	#N/A	#N/A	#N/A	#N/A	2.4272	#N/A	#N/A	#N/A	#N/A	#N/A	#N/A	#N/A	#N/A
B4DGQ5	cDNA FLJ60109, highly similar to RUN and SH3 domain-containing protein 2	#N/A	#N/A	#N/A	#N/A	0.99303	#N/A	#N/A	#N/A	#N/A	#N/A	#N/A	#N/A	#N/A
B4DGU8	cDNA FLJ60110, highly similar to Homo sapiens leucine-rich repeats and IQ motif containing 2 (LRRIQ2), mRNA	#N/A	1.5362	1.29834	0.376672	5.5634	#N/A	#N/A	#N/A	#N/A	1.6351	1.69843	0.764206	6.211
B4DH07	cDNA FLJ53321, highly similar to Homo sapiens pitrilysin metallopeptidase 1 (PITRM1), mRNA	#N/A	1.1451	0.967799	-0.0472204	52.397	1.1555	1.08727	0.120715	103.79	1.0451	1.08558	0.118468	43.799
B4DH21	cDNA FLJ58505, highly similar to Cyclin-T2	#N/A	#N/A	#N/A	#N/A	2.2809	#N/A	#N/A	#N/A	6.3924	#N/A	#N/A	#N/A	3.7149
B4DH44	cDNA FLJ52538, highly similar to Dual specificity mitogen-activated proteinkinase kinase 4 (EC 2.7.12.2)	#N/A	1.6864	1.42529	0.511253	25.565	1.5881	1.49433	0.5795	42.426	1.4118	1.46649	0.552363	30.594
B4DH52	cDNA FLJ55916, highly similar to General transcription factor II-I	#N/A	1.2881	1.08866	0.122551	125.7	1.1077	1.0423	0.0597649	143.4	#N/A	#N/A	#N/A	2.734
B4DHJ4	cDNA FLJ57931, highly similar to MORC family CW-type zinc finger 3	#N/A	1.4971	1.2653	0.339477	5.69	1.1888	1.11861	0.161704	7.0244	1.1792	1.22488	0.292635	4.4052
B4DHR0	Rab GTPase-binding effector protein 2	RABEP2	0.84633	0.715289	-0.483402	2.6695	#N/A	#N/A	#N/A	#N/A	0.73332	0.761725	-0.392658	6.5438
B4DHS5	tRNA (guanine(26)-N(2))-dimethyltransferase	#N/A	#N/A	#N/A	#N/A	3.9063	#N/A	#N/A	#N/A	2.6093	#N/A	#N/A	#N/A	2.7707
B4DI09	cDNA FLJ54960	#N/A	#N/A	#N/A	#N/A	1.0134	#N/A	#N/A	#N/A	2.6777	#N/A	#N/A	#N/A	3.8706
B4DI17	cDNA FLJ55683, highly similar to Transmembrane protein 1	#N/A	#N/A	#N/A	#N/A	5.7991	#N/A	#N/A	#N/A	4.2142	#N/A	#N/A	#N/A	3.2776
B4DI25	cDNA FLJ51856, highly similar to Apoptosis-stimulating of p53 protein 2	#N/A	#N/A	#N/A	#N/A	8.1273	#N/A	#N/A	#N/A	#N/A	#N/A	#N/A	#N/A	#N/A
B4DI28	cDNA FLJ55578, highly similar to Polypyrimidine tract-binding protein 2	#N/A	0.81306	0.68717	-0.54126	17.127	0.70478	0.663166	-0.592557	23.184	#N/A	#N/A	#N/A	#N/A
B4DI68	cDNA FLJ61268, highly similar to Peroxisomal multifunctional enzyme type 2	#N/A	1.1839	1.00059	0.000853269	5.2118	0.9788	0.921007	-0.118716	6.8909	0.89789	0.932669	-0.100563	11.455
B4DIA5	cDNA FLJ59531, highly similar to Transcription factor E3	#N/A	#N/A	#N/A	#N/A	10.45	#N/A	#N/A	#N/A	8.6047	#N/A	#N/A	#N/A	6.6965
B4DIH9	cDNA FLJ53045, highly similar to Synaptobrevin-like protein 1	#N/A	1.1691	0.988083	-0.0172956	4.4728	1.002	0.942837	-0.0849198	10.923	#N/A	#N/A	#N/A	#N/A
B4DIQ0	mRNA-capping enzyme	#N/A	0.50573	0.427426	-1.22625	17.031	0.50702	0.477083	-1.06769	19.084	0.44962	0.467036	-1.0984	18.946
B4DIU6	cDNA FLJ59542, highly similar to Sad1/unc-84-like protein 2	#N/A	1.1951	1.01006	0.0144374	34.536	0.98846	0.930096	-0.104548	42.953	#N/A	#N/A	#N/A	#N/A
B4DJ39	cDNA FLJ54357, highly similar to Epidermal Langerhans cell protein LCP1	#N/A	1.2341	1.04302	0.0607653	13.546	1.177	1.1075	0.147312	46.268	1.2019	1.24845	0.320144	11.97
B4DJ44	cDNA FLJ54716, highly similar to Target of Myb protein 1	#N/A	#N/A	#N/A	#N/A	10.828	#N/A	#N/A	#N/A	#N/A	0.71212	0.739704	-0.434981	11.879
B4DJ51	Calmodulin 1 (Phosphorylase kinase, delta), isoform CRA_a	HEL-S-72	1.1114	0.939317	-0.0903158	118.06	0.97952	0.921684	-0.117655	214.14	0.90096	0.935858	-0.0956382	101.52
B4DJ71	Phosphate transporter	#N/A	3.3677	2.84626	1.50907	4.7664	2.5555	2.40461	1.2658	10.167	#N/A	#N/A	#N/A	10.154
B4DJB4	Isocitrate dehydrogenase [NAD] subunit, mitochondrial	#N/A	0.71115	0.60104	-0.734468	21.007	0.66031	0.621322	-0.686587	33.149	0.6053	0.628746	-0.669451	31.888
B4DJD8	cDNA FLJ50091, highly similar to PX domain-containing protein kinase-like protein	#N/A	0.70288	0.59405	-0.751344	1.4419	#N/A	#N/A	#N/A	2.2266	#N/A	#N/A	#N/A	#N/A
B4DJG5	cDNA FLJ51480, highly similar to Pleckstrin homology domain-containing familyA member 2	#N/A	#N/A	#N/A	#N/A	3.6881	#N/A	#N/A	#N/A	6.1988	#N/A	#N/A	#N/A	2.1693
B4DJI2	cDNA FLJ53342, highly similar to Granulins	#N/A	0.8391	0.709178	-0.495779	1.211	#N/A	#N/A	#N/A	#N/A	#N/A	#N/A	#N/A	4.3179
B4DJK2	cDNA FLJ52308	#N/A	1.0165	0.859111	-0.219084	3.5527	#N/A	#N/A	#N/A	#N/A	#N/A	#N/A	#N/A	2.7347
B4DJM5	cDNA FLJ61294, highly similar to Keratin, type I cytoskeletal 17	#N/A	12.81	10.8266	3.4365	3.7691	#N/A	#N/A	#N/A	1.681	#N/A	#N/A	#N/A	1.7144
B4DJQ8	cDNA FLJ55694, highly similar to Dipeptidyl-peptidase 1 (EC 3.4.14.1)	#N/A	2.0059	1.69532	0.761556	65.759	1.9138	1.8008	0.848638	76.522	1.5433	1.60308	0.680845	51.853
B4DJV2	Citrate synthase	CS	1.1234	0.949459	-0.0748222	36.596	0.98482	0.926671	-0.10987	40.943	0.95843	0.995554	-0.00642821	36.702
B4DJX1	Acetyltransferase component of pyruvate dehydrogenase complex	#N/A	0.8663	0.732167	-0.449755	40.165	0.75665	0.711974	-0.490104	113.25	0.7482	0.777181	-0.363677	57.746
B4DJX2	cDNA FLJ52085, highly similar to BTB/POZ domain-containing protein KCTD3	#N/A	1.5719	1.32852	0.409815	4.9635	1.2992	1.22249	0.289821	8.8826	1.1733	1.21875	0.285399	14.42
B4DK23	cDNA FLJ61300	#N/A	#N/A	#N/A	#N/A	10.67	#N/A	#N/A	#N/A	13.122	#N/A	#N/A	#N/A	9.7759
B4DK32	cDNA FLJ61095, highly similar to Ubiquitin conjugation factor E4 A (Fragment)	#N/A	0.64415	0.544413	-0.877225	24.297	0.6293	0.592143	-0.755982	35.045	0.5211	0.541284	-0.885541	23.074
B4DKE6	cDNA FLJ60629, highly similar to Replication factor C subunit 3	#N/A	1.3661	1.15458	0.207369	39.627	#N/A	#N/A	#N/A	#N/A	#N/A	#N/A	#N/A	#N/A
B4DKE9	cDNA FLJ56919, highly similar to Human immunodeficiency virus type Ienhancer-binding protein 2	#N/A	#N/A	#N/A	#N/A	1.1677	#N/A	#N/A	#N/A	#N/A	#N/A	#N/A	#N/A	#N/A
B4DKK1	cDNA FLJ57120, highly similar to UBX domain-containing protein 6	#N/A	#N/A	#N/A	#N/A	3.8003	0.7427	0.698847	-0.516951	6.2239	#N/A	#N/A	#N/A	#N/A
B4DKR6	cDNA FLJ60283, highly similar to Protein CASC3	#N/A	#N/A	#N/A	#N/A	6.1421	#N/A	#N/A	#N/A	6.5862	#N/A	#N/A	#N/A	8.86
B4DKS6	cDNA FLJ57153	#N/A	#N/A	#N/A	#N/A	9.2785	#N/A	#N/A	#N/A	9.7729	#N/A	#N/A	#N/A	#N/A
B4DKW6	cDNA FLJ60649, highly similar to Sentrin-specific protease 2 (EC 3.4.22.-)	#N/A	#N/A	#N/A	#N/A	0.82231	#N/A	#N/A	#N/A	#N/A	#N/A	#N/A	#N/A	#N/A
B4DKX4	cDNA FLJ58014, highly similar to Homo sapiens programmed cell death 4, transcript variant 1, mRNA	#N/A	2.9187	2.46678	1.30263	79.443	1.4692	1.38245	0.467229	59.028	1.1128	1.1559	0.209021	49.808
B4DL02	cDNA FLJ56101, highly similar to SHC-transforming protein 1	#N/A	2.1173	1.78947	0.839532	61.529	1.6745	1.57563	0.655928	44.369	1.5251	1.58417	0.663731	39.192
B4DL14	ATP synthase subunit gamma	#N/A	1.6831	1.4225	0.508427	9.4734	#N/A	#N/A	#N/A	2.2286	1.4879	1.54553	0.628104	11.223
B4DL28	cDNA FLJ53801, highly similar to Grainyhead-like protein 2	#N/A	6.4612	5.46078	2.44911	2.9421	#N/A	#N/A	#N/A	4.5608	#N/A	#N/A	#N/A	#N/A
B4DL63	cDNA FLJ51231, highly similar to Mitochondrial ornithine transporter 1	#N/A	#N/A	#N/A	#N/A	0.89192	#N/A	#N/A	#N/A	2.5345	#N/A	#N/A	#N/A	#N/A
B4DL66	cDNA FLJ56297, highly similar to Rattus norvegicus ubiquitin-conjugating enzyme E2Z (putative) (Ube2z), mRNA	#N/A	1.5404	1.30189	0.380611	27.793	1.3705	1.28958	0.3669	26.567	1.2843	1.33405	0.415809	16.852
B4DL74	cDNA FLJ57122, highly similar to Proto-oncogene tyrosine-protein kinase FER (EC 2.7.10.2)	#N/A	#N/A	#N/A	#N/A	1.1509	#N/A	#N/A	#N/A	#N/A	#N/A	#N/A	#N/A	#N/A
B4DLE7	cDNA FLJ50983, highly similar to Homo sapiens lysocardiolipin acyltransferase (LYCAT), transcript variant 1, mRNA	#N/A	1.3185	1.11435	0.156204	8.6089	#N/A	#N/A	#N/A	#N/A	1.1639	1.20898	0.273794	9.9001
B4DLF0	cDNA FLJ50795, highly similar to Cadherin-3	#N/A	14.951	12.6361	3.65948	10.158	7.5309	7.08624	2.82502	14.268	7.7841	8.08561	3.01536	33.144
B4DLG2	cDNA FLJ58196, highly similar to Zinc finger CCCH domain-containing protein 11A	#N/A	1.4763	1.24772	0.319292	31.04	1.4467	1.36128	0.444964	53.598	1.3769	1.43023	0.516251	70.048
B4DLN1	cDNA FLJ60124, highly similar to Mitochondrial dicarboxylate carrier	#N/A	1.3522	1.14283	0.192615	37.328	1.3751	1.29391	0.371734	79.68	1.0784	1.12017	0.163719	24.536
B4DLQ3	cDNA FLJ52326, highly similar to Oral-facial-digital syndrome 1 protein	#N/A	#N/A	#N/A	#N/A	3.7977	#N/A	#N/A	#N/A	7.4608	#N/A	#N/A	#N/A	#N/A
B4DLR3	cDNA FLJ54020, highly similar to Heterogeneous nuclear ribonucleoprotein U	#N/A	1.2079	1.02088	0.0298071	141.96	#N/A	#N/A	#N/A	#N/A	0.99989	1.03862	0.0546681	135.28
B4DLS3	cDNA FLJ55303, highly similar to Proteinase-activated receptor 1	#N/A	#N/A	#N/A	#N/A	11.403	#N/A	#N/A	#N/A	24.251	#N/A	#N/A	#N/A	19.118
B4DLW6	cDNA FLJ58198, moderately similar to Adrenal medulla 50 kDa protein	#N/A	#N/A	#N/A	#N/A	3.8709	#N/A	#N/A	#N/A	#N/A	#N/A	#N/A	#N/A	#N/A
B4DLZ1	cDNA FLJ56574, highly similar to GEM-interacting protein	#N/A	#N/A	#N/A	#N/A	4.666	#N/A	#N/A	#N/A	#N/A	#N/A	#N/A	#N/A	#N/A
B4DM10	cDNA FLJ58263, highly similar to Microtubule-associated protein 4	#N/A	#N/A	#N/A	#N/A	3.7327	#N/A	#N/A	#N/A	4.1799	#N/A	#N/A	#N/A	4.5239
B4DM20	cDNA FLJ60684, highly similar to Solute carrier family 23 member 2	#N/A	#N/A	#N/A	#N/A	5.891	#N/A	#N/A	#N/A	#N/A	#N/A	#N/A	#N/A	#N/A
B4DM76	DCN1-like protein	#N/A	1.3903	1.17503	0.232702	18.052	#N/A	#N/A	#N/A	#N/A	#N/A	#N/A	#N/A	#N/A
B4DMD3	cDNA FLJ58174, highly similar to WW domain-binding protein 11	#N/A	1.0194	0.861562	-0.214974	58.916	0.8823	0.830205	-0.268461	44.282	0.81805	0.849737	-0.234912	42.661
B4DMD4	cDNA FLJ52858, highly similar to Homo sapiens solute carrier family 35, member A5 (SLC35A5), mRNA	#N/A	#N/A	#N/A	#N/A	1.9313	#N/A	#N/A	#N/A	1.8047	#N/A	#N/A	#N/A	2.8287
B4DME5	cDNA FLJ58911, highly similar to Orphan sodium- and chloride-dependent neurotransmitter transporter NTT4	#N/A	#N/A	#N/A	#N/A	3.6382	#N/A	#N/A	#N/A	#N/A	#N/A	#N/A	#N/A	#N/A
B4DMF5	Glutamate dehydrogenase	#N/A	0.9461	0.799611	-0.322629	96.907	0.77848	0.732515	-0.44907	131.93	0.66884	0.694747	-0.52544	98.374
B4DMT5	Eukaryotic translation initiation factor 3 subunit F	EIF3F	1.6845	1.42368	0.509626	44.926	1.5603	1.46817	0.554021	101.53	1.4267	1.48196	0.567509	24.587
B4DN54	cDNA FLJ55111, highly similar to Sorting and assembly machinery component 50 homolog	#N/A	#N/A	#N/A	#N/A	1.0933	#N/A	#N/A	#N/A	1.6888	#N/A	#N/A	#N/A	#N/A
B4DND9	cDNA FLJ58318, highly similar to Glioma tumor suppressor candidate region gene 2 protein	#N/A	0.59417	0.502172	-0.993746	19.231	#N/A	#N/A	#N/A	#N/A	#N/A	#N/A	#N/A	#N/A
B4DNE0	cDNA FLJ52573, highly similar to Elongation factor 1-alpha 1	#N/A	#N/A	#N/A	#N/A	2.1226	#N/A	#N/A	#N/A	1.7893	#N/A	#N/A	#N/A	4.3576
B4DNJ4	cDNA FLJ53742, highly similar to Urokinase-type plasminogen activator (EC 3.4.21.73)	#N/A	0.99416	0.84023	-0.251144	7.0388	#N/A	#N/A	#N/A	#N/A	#N/A	#N/A	#N/A	#N/A
B4DNJ7	Inosine-5-monophosphate dehydrogenase	IMPDH	2.2964	1.94084	0.95668	36.816	2.0376	1.91729	0.939069	30.508	2.0006	2.07809	1.05526	33.091
B4DNL8	Galactosylgalactosylxylosylprotein 3-beta-glucuronosyltransferase	#N/A	1.4746	1.24628	0.31763	2.7315	1.1849	1.11494	0.156963	5.2681	#N/A	#N/A	#N/A	2.6139
B4DNR3	cDNA FLJ52710, highly similar to Abhydrolase domain-containing protein 14B	#N/A	2.1942	1.85446	0.891001	2.5079	1.6312	1.53489	0.618131	9.6598	1.2913	1.34132	0.423651	13.173
B4DNZ2	cDNA FLJ57132, highly similar to Exostosin-like 2 (EC 2.4.1.223)	#N/A	0.52862	0.446771	-1.16239	6.8462	0.68566	0.645175	-0.632237	6.5103	0.62058	0.644618	-0.633484	10.411
B4DNZ4	cDNA FLJ51917, highly similar to Metalloproteinase inhibitor 3	#N/A	1.5273	1.29082	0.36829	1.6211	1.6686	1.57008	0.650836	6.7657	1.2784	1.32792	0.409166	2.1874
B4DP04	cDNA FLJ55732, highly similar to Homo sapiens DnaJ (Hsp40) homolog, subfamily C, member 10 (DNAJC10), mRNA	#N/A	#N/A	#N/A	#N/A	1.1309	#N/A	#N/A	#N/A	#N/A	#N/A	#N/A	#N/A	#N/A
B4DP06	cDNA FLJ57133, highly similar to Bifunctional purine biosynthesis protein PURH	#N/A	1.5193	1.28406	0.360713	14.668	1.2453	1.17177	0.228691	6.6731	#N/A	#N/A	#N/A	1.6367
B4DP23	cDNA FLJ57546, highly similar to Homo sapiens target of EGR1, member 1 (nuclear) (TOE1), mRNA	#N/A	#N/A	#N/A	#N/A	2.7905	#N/A	#N/A	#N/A	2.5427	#N/A	#N/A	#N/A	2.7919
B4DP27	cDNA FLJ52153, highly similar to Transmembrane emp24 domain-containing protein 2	#N/A	1.1254	0.951149	-0.0722561	42.488	1.0122	0.952435	-0.0703079	31.197	0.95535	0.992355	-0.0110719	24.474
B4DP81	Centrosomal protein of 76 kDa	CEP76	#N/A	#N/A	#N/A	5.4652	#N/A	#N/A	#N/A	3.5746	#N/A	#N/A	#N/A	7.1819
B4DP94	cDNA FLJ59828, highly similar to Regulator of G-protein signaling 19	#N/A	#N/A	#N/A	#N/A	0.82341	0.95894	0.902319	-0.14829	2.4523	#N/A	#N/A	#N/A	#N/A
B4DPK7	cDNA FLJ56499, highly similar to Mitogen-activated protein kinase kinase kinase kinase 2 (EC 2.7.11.1)	#N/A	#N/A	#N/A	#N/A	4.168	#N/A	#N/A	#N/A	#N/A	#N/A	#N/A	#N/A	4.2634
B4DPP0	cDNA FLJ51032, highly similar to CD9 antigen	#N/A	1.0507	0.888016	-0.171343	12.062	0.7651	0.719925	-0.474082	7.0624	0.86654	0.900105	-0.151835	5.1582
B4DPP5	cDNA FLJ59157, highly similar to CRSP complex subunit 8	#N/A	#N/A	#N/A	#N/A	1.6623	#N/A	#N/A	#N/A	#N/A	0.93929	0.975673	-0.0355306	4.4449
B4DPV8	cDNA FLJ51928, highly similar to Keratinocytes-associated transmembrane protein 2	#N/A	#N/A	#N/A	#N/A	3.2697	#N/A	#N/A	#N/A	4.0307	#N/A	#N/A	#N/A	1.2944
B4DPV9	cDNA FLJ55742, highly similar to Phosphatidylinositol 3-kinase catalyticsubunit type 3 (EC 2.7.1.137)	#N/A	1.2487	1.05536	0.077733	20.977	1.171	1.10186	0.139939	16.028	1.1016	1.14427	0.194427	13.867
B4DPW5	cDNA FLJ59374, highly similar to Homo sapiens caldesmon 1 (CALD1), transcript variant 2, mRNA	#N/A	#N/A	#N/A	#N/A	2.9474	#N/A	#N/A	#N/A	1.6752	#N/A	#N/A	#N/A	7.311
B4DPX8	cDNA FLJ58776, highly similar to Nidogen-2	#N/A	#N/A	#N/A	#N/A	2.0203	#N/A	#N/A	#N/A	#N/A	#N/A	#N/A	#N/A	#N/A
B4DQA8	Golgi SNAP receptor complex member 1	GOSR1	1.3007	1.09931	0.136594	25.937	#N/A	#N/A	#N/A	#N/A	0.95488	0.991867	-0.0117818	31.458
B4DQC7	cDNA FLJ60792, highly similar to Probable ribosome biogenesis protein NEP1	#N/A	1.4577	1.232	0.301	20.828	#N/A	#N/A	#N/A	#N/A	#N/A	#N/A	#N/A	#N/A
B4DQN3	cDNA FLJ50616, weakly similar to Serine/threonine-protein kinase ATG1 (EC 2.7.11.1)	#N/A	0.29897	0.252679	-1.98462	3.5181	#N/A	#N/A	#N/A	2.732	#N/A	#N/A	#N/A	#N/A
B4DQP0	Akirin-1	AKIRIN1	#N/A	#N/A	#N/A	1.7969	#N/A	#N/A	#N/A	#N/A	#N/A	#N/A	#N/A	2.3292
B4DQP8	cDNA FLJ52729, highly similar to Zinc finger protein 692	#N/A	#N/A	#N/A	#N/A	0.88953	#N/A	#N/A	#N/A	#N/A	#N/A	#N/A	#N/A	#N/A
B4DQT8	cDNA FLJ61158, highly similar to ADP-ribosylation factor-like protein 8B	#N/A	1.5396	1.30122	0.379862	38.683	1.5291	1.43881	0.524881	18.034	1.3013	1.35171	0.43478	16.429
B4DQV6	cDNA FLJ57564, highly similar to Homo sapiens thrombospondin, type I, domain containing 1 (THSD1), transcript variant 1, mRNA	#N/A	#N/A	#N/A	#N/A	1.2422	#N/A	#N/A	#N/A	#N/A	#N/A	#N/A	#N/A	#N/A
B4DQX6	cDNA FLJ54131, highly similar to Stress 70 protein chaperone microsome-associated 60 kDa protein	#N/A	0.82398	0.6964	-0.522013	9.8139	0.91761	0.86343	-0.211849	8.8443	#N/A	#N/A	#N/A	#N/A
B4DQZ7	cDNA FLJ50838, highly similar to Apoptotic chromatin condensation inducer in thenucleus (Fragment)	#N/A	#N/A	#N/A	#N/A	4.5146	#N/A	#N/A	#N/A	15.242	#N/A	#N/A	#N/A	10.458
B4DR50	cDNA FLJ51948, highly similar to Peroxisomal targeting signal 1 receptor	#N/A	0.96303	0.81392	-0.297041	16.566	#N/A	#N/A	#N/A	#N/A	#N/A	#N/A	#N/A	#N/A
B4DR61	Protein transport protein Sec61 subunit alpha isoform 1	SEC61A1	0.9054	0.765213	-0.386067	11.538	#N/A	#N/A	#N/A	#N/A	#N/A	#N/A	#N/A	#N/A
B4DR67	cDNA FLJ56758, highly similar to Dolichyl-phosphate beta-glucosyltransferase (EC 2.4.1.117)	#N/A	1.3984	1.18188	0.241083	24.106	1.3246	1.24639	0.317755	14.355	1.2192	1.26642	0.340762	14.104
B4DR80	Serine/threonine-protein kinase 24	STK24	2.0834	1.76082	0.816246	41.726	1.6285	1.53235	0.615741	106.3	1.5575	1.61783	0.694059	54.515
B4DR82	cDNA FLJ60331, highly similar to Nicastrin	#N/A	0.88841	0.750854	-0.413396	5.8585	#N/A	#N/A	#N/A	#N/A	0.77325	0.803201	-0.316166	15.705
B4DRA5	cDNA FLJ61346, highly similar to Protein transport protein Sec23B	#N/A	1.2338	1.04277	0.0604146	108.06	1.0565	0.994119	-0.00850949	139.77	#N/A	#N/A	#N/A	#N/A
B4DRB3	cDNA FLJ52431, highly similar to Retinoblastoma-associated protein	#N/A	#N/A	#N/A	#N/A	6.8226	#N/A	#N/A	#N/A	2.8995	#N/A	#N/A	#N/A	5.7823
B4DRC2	cDNA FLJ60333, highly similar to Sex comb on midleg-like protein 2	#N/A	#N/A	#N/A	#N/A	6.0203	#N/A	#N/A	#N/A	#N/A	#N/A	#N/A	#N/A	#N/A
B4DRF0	cDNA FLJ56418, highly similar to WD repeat protein 26	#N/A	#N/A	#N/A	#N/A	4.927	#N/A	#N/A	#N/A	3.3018	#N/A	#N/A	#N/A	#N/A
B4DRF3	cDNA FLJ53020, highly similar to Homo sapiens timeless-interacting protein, mRNA	#N/A	0.9498	0.802738	-0.316998	2.2608	#N/A	#N/A	#N/A	4.2978	#N/A	#N/A	#N/A	2.6854
B4DRG1	cDNA FLJ55356, highly similar to Homo sapiens DEP domain containing 1B (DEPDC1B), mRNA	#N/A	#N/A	#N/A	#N/A	1.0876	#N/A	#N/A	#N/A	1.0324	#N/A	#N/A	#N/A	#N/A
B4DRG7	Condensin complex subunit 2	#N/A	1.0907	0.921822	-0.11744	64.983	1.0067	0.947259	-0.0781684	68.457	0.90408	0.939099	-0.0906508	34.711
B4DRI8	cDNA FLJ60832, highly similar to Homo sapiens ADP-ribosylation factor-like 2-like 1 (ARL2L1), transcript variant 1, mRNA	#N/A	#N/A	#N/A	#N/A	1.3424	#N/A	#N/A	#N/A	1.4812	#N/A	#N/A	#N/A	#N/A
B4DRK1	cDNA FLJ50841, highly similar to Zinc finger protein GLI3	#N/A	#N/A	#N/A	#N/A	3.0875	#N/A	#N/A	#N/A	3.2825	#N/A	#N/A	#N/A	5.0898
B4DRL9	cDNA FLJ58404, highly similar to Rab proteins geranylgeranyltransferase component A 1	#N/A	1.3681	1.15627	0.20948	5.1554	0.94223	0.886596	-0.173651	11.621	1.2292	1.27681	0.352546	10.726
B4DRU9	cDNA FLJ57179, highly similar to Homo sapiens ATP-binding cassette, sub-family F (GCN20), member 3 (ABCF3), mRNA	#N/A	0.95977	0.811165	-0.301933	66.263	0.99438	0.935667	-0.0959331	53.043	0.91659	0.952094	-0.0708247	44.175
B4DRY5	cDNA FLJ54538, highly similar to Transportin-2	#N/A	0.78116	0.66021	-0.599004	17.177	0.79228	0.7455	-0.42372	20.878	0.66687	0.692701	-0.529696	17.69
B4DS52	cDNA FLJ56237, highly similar to Homo sapiens thioredoxin domain containing 15 (TXNDC15), mRNA	#N/A	0.77737	0.657006	-0.606021	1.5464	#N/A	#N/A	#N/A	#N/A	#N/A	#N/A	#N/A	#N/A
B4DS64	Protein-kinase, interferon-inducible double stranded RNA dependent inhibitor, repressor of (P58 repressor), isoform CRA_b	PRKRIR	#N/A	#N/A	#N/A	4.445	#N/A	#N/A	#N/A	2.0414	#N/A	#N/A	#N/A	#N/A
B4DS83	cDNA FLJ53179, highly similar to Nucleolar protein 10	#N/A	1.2237	1.03423	0.048556	29.059	#N/A	#N/A	#N/A	#N/A	#N/A	#N/A	#N/A	#N/A
B4DSC2	Elongation of very long chain fatty acids protein	#N/A	0.71379	0.603271	-0.729122	7.4317	0.71848	0.676057	-0.564782	11.075	0.61829	0.642239	-0.638818	6.4929
B4DSD3	cDNA FLJ53514	#N/A	#N/A	#N/A	#N/A	1.1711	#N/A	#N/A	#N/A	#N/A	#N/A	#N/A	#N/A	#N/A
B4DSE3	Microtubule-associated protein	#N/A	#N/A	#N/A	#N/A	1.6613	#N/A	#N/A	#N/A	4.3501	#N/A	#N/A	#N/A	2.2235
B4DSL6	cDNA FLJ57190, highly similar to Actin-binding protein anillin	#N/A	#N/A	#N/A	#N/A	3.1015	#N/A	#N/A	#N/A	3.3717	#N/A	#N/A	#N/A	1.8962
B4DST7	cDNA FLJ58406, weakly similar to Mus musculus experimental autoimmune prostatitis antigen 2 (Eapa2), mRNA	#N/A	1.3685	1.15661	0.209901	16.745	#N/A	#N/A	#N/A	#N/A	#N/A	#N/A	#N/A	#N/A
B4DSU2	cDNA FLJ50854, highly similar to Homo sapiens solute carrier family 30 (zinc transporter), member 9 (SLC30A9), mRNA	#N/A	#N/A	#N/A	#N/A	4.8738	#N/A	#N/A	#N/A	#N/A	#N/A	#N/A	#N/A	#N/A
B4DSV8	cDNA FLJ54146, highly similar to Growth hormone-inducible transmembrane protein	#N/A	0.89368	0.755308	-0.404864	10.239	0.86834	0.817069	-0.29147	12.36	0.56717	0.589139	-0.76332	6.8598
B4DSX3	cDNA FLJ58938, moderately similar to Syntaxin-1A	#N/A	#N/A	#N/A	#N/A	1.6418	#N/A	#N/A	#N/A	#N/A	#N/A	#N/A	#N/A	1.0579
B4DT15	cDNA FLJ56150, highly similar to Zinc phosphodiesterase ELAC protein 2 (EC 3.1.26.11)	#N/A	1.233	1.04209	0.0594788	77.368	1.2316	1.15888	0.212732	103.7	1.1462	1.1906	0.251686	63.502
B4DT77	Annexin	#N/A	1.0157	0.858435	-0.22022	54.502	0.87087	0.81945	-0.287273	54.959	0.74893	0.777939	-0.36227	40.154
B4DT97	cDNA FLJ56931, highly similar to Peroxisomal carnitine O-octanoyltransferase (EC 2.3.1.137)	#N/A	2.021	1.70808	0.772375	6.5398	#N/A	#N/A	#N/A	#N/A	#N/A	#N/A	#N/A	#N/A
B4DTH2	cDNA FLJ61165, highly similar to Fibronectin	#N/A	#N/A	#N/A	#N/A	0.98527	#N/A	#N/A	#N/A	#N/A	#N/A	#N/A	#N/A	#N/A
B4DTL8	cDNA FLJ61389, highly similar to Ras GTPase-activating protein 1	#N/A	3.1937	2.69921	1.43253	39	3.0552	2.87481	1.52346	43.209	2.6231	2.7247	1.4461	36.879
B4DTU7	10-formyltetrahydrofolate dehydrogenase	#N/A	0.47601	0.402307	-1.31363	27.834	0.44252	0.416391	-1.26399	38.551	0.30308	0.31482	-1.6674	35.868
B4DTY8	cDNA FLJ61587, highly similar to Integrin alpha-1 (Fragment)	#N/A	#N/A	#N/A	#N/A	1.3827	#N/A	#N/A	#N/A	#N/A	#N/A	#N/A	#N/A	#N/A
B4DTZ6	Sodium/hydrogen exchanger	#N/A	0.97145	0.821036	-0.284482	64.605	0.83935	0.789791	-0.340458	64.627	#N/A	#N/A	#N/A	#N/A
B4DU02	cDNA FLJ54548, highly similar to PR domain zinc finger protein 2 (Fragment)	#N/A	#N/A	#N/A	#N/A	1.6514	#N/A	#N/A	#N/A	2.7529	#N/A	#N/A	#N/A	1.529
B4DU91	cDNA FLJ55368, highly similar to Epsin-1	#N/A	0.75263	0.636097	-0.652681	24.563	0.47836	0.450115	-1.15163	51.744	0.55675	0.578315	-0.790072	24.56
B4DU98	cDNA FLJ58498, highly similar to Arachidonate 15-lipoxygenase type II (EC 1.13.11.33)	#N/A	#N/A	#N/A	#N/A	1.0258	#N/A	#N/A	#N/A	#N/A	#N/A	#N/A	#N/A	#N/A
B4DUB2	cDNA FLJ54062, highly similar to Homo sapiens macrophage erythroblast attacher (MAEA), transcript variant 1, mRNA	#N/A	0.92143	0.778761	-0.360747	4.0788	#N/A	#N/A	#N/A	#N/A	#N/A	#N/A	#N/A	#N/A
B4DUB9	cDNA FLJ58947, highly similar to Homo sapiens solute carrier family 35, member F2 (SLC35F2), mRNA	#N/A	0.70913	0.599332	-0.738572	8.9797	0.64445	0.606398	-0.721662	8.2557	0.55791	0.57952	-0.787069	4.8116
B4DUC9	cDNA FLJ53756, highly similar to SPRY domain-containing protein 4	#N/A	1.7479	1.47727	0.562929	5.5648	#N/A	#N/A	#N/A	#N/A	1.3791	1.43252	0.518554	6.3147
B4DUD5	cDNA FLJ58787, highly similar to Cleavage stimulation factor 64 kDa subunit	#N/A	1.5468	1.3073	0.386593	6.3163	1.4305	1.34604	0.428717	26.54	#N/A	#N/A	#N/A	#N/A
B4DUT2	cDNA FLJ53206	#N/A	#N/A	#N/A	#N/A	11.859	#N/A	#N/A	#N/A	6.6278	#N/A	#N/A	#N/A	5.0212
B4DV28	cDNA FLJ54170, highly similar to Cytosolic nonspecific dipeptidase	#N/A	2.4945	2.10827	1.07606	66.476	2.1066	1.98222	0.987114	66.858	1.9024	1.97609	0.982647	53.172
B4DV73	cDNA FLJ51330, highly similar to Far upstream element-binding protein 2	#N/A	#N/A	#N/A	#N/A	0.95915	#N/A	#N/A	#N/A	#N/A	#N/A	#N/A	#N/A	1.6691
B4DV87	cDNA FLJ55251, highly similar to Homo sapiens solute carrier family 43, member 3 (SLC43A3), mRNA	#N/A	#N/A	#N/A	#N/A	6.7984	#N/A	#N/A	#N/A	2.6099	#N/A	#N/A	#N/A	#N/A
B4DV94	cDNA FLJ58285, highly similar to Homo sapiens pre-B-cell leukemia transcription factor interacting protein 1 (PBXIP1), mRNA	#N/A	#N/A	#N/A	#N/A	2.0788	#N/A	#N/A	#N/A	#N/A	#N/A	#N/A	#N/A	#N/A
B4DVB4	cDNA FLJ54796, highly similar to Homo sapiens selenocysteine lyase (SCLY), mRNA	#N/A	1.0518	0.888945	-0.169834	14.892	#N/A	#N/A	#N/A	#N/A	#N/A	#N/A	#N/A	#N/A
B4DVI0	cDNA FLJ56639, highly similar to Adrenocortical dysplasia protein	#N/A	#N/A	#N/A	#N/A	1.8285	#N/A	#N/A	#N/A	#N/A	#N/A	#N/A	#N/A	#N/A
B4DVJ0	Glucose-6-phosphate isomerase	#N/A	1.0459	0.883959	-0.177949	134.21	0.91837	0.864145	-0.210655	227.74	0.80038	0.831382	-0.266416	117.66
B4DVK6	cDNA FLJ55564, highly similar to Probable E3 ubiquitin-protein ligase HECTD3	#N/A	1.072	0.906018	-0.142389	6.5552	1.3472	1.26765	0.342162	14.557	1.1818	1.22758	0.295813	8.5694
B4DVK7	cDNA FLJ53747, highly similar to HLA class I histocompatibility antigen, alpha chain E	#N/A	#N/A	#N/A	#N/A	4.8882	#N/A	#N/A	#N/A	3.9604	#N/A	#N/A	#N/A	#N/A
B4DVP2	cDNA FLJ57208, highly similar to 5-AMP-activated protein kinase subunit beta-1	#N/A	#N/A	#N/A	#N/A	7.1271	#N/A	#N/A	#N/A	3.6016	#N/A	#N/A	#N/A	#N/A
B4DVP6	cDNA FLJ60004, highly similar to Alpha-mannosidase 2C1 (EC 3.2.1.24)	#N/A	#N/A	#N/A	#N/A	7.2772	#N/A	#N/A	#N/A	#N/A	#N/A	#N/A	#N/A	#N/A
B4DVQ5	Eukaryotic translation initiation factor 3 subunit C	EIF3C	1.2849	1.08595	0.118962	239.45	1.1595	1.09104	0.125701	300.99	1.1301	1.17387	0.231277	163.35
B4DVR4	cDNA FLJ60912, highly similar to Vinexin	#N/A	0.72136	0.609669	-0.713903	45.127	0.56027	0.527189	-0.923608	56.773	0.58984	0.612687	-0.706778	28.024
B4DVT8	cDNA FLJ60173, highly similar to Zinc-finger protein ZPR1	#N/A	0.96662	0.816954	-0.291673	67.307	0.84389	0.794063	-0.332675	118.16	0.7879	0.818419	-0.289089	47.904
B4DVV7	cDNA FLJ51339, highly similar to Methionyl-tRNA synthetase, mitochondrial (EC 6.1.1.10)	#N/A	#N/A	#N/A	#N/A	2.6842	#N/A	#N/A	#N/A	#N/A	#N/A	#N/A	#N/A	2.3154
B4DVY2	cDNA FLJ54184, highly similar to Tropomyosin alpha-4 chain	#N/A	0.56779	0.479877	-1.05926	91.081	0.47679	0.448638	-1.15638	107.21	0.45718	0.474889	-1.07434	56.263
B4DVZ5	cDNA FLJ53481, highly similar to Nucleolar autoantigen No55	#N/A	1.1893	1.00516	0.00741872	6.0734	1.0505	0.988473	-0.0167261	5.9293	0.80727	0.838539	-0.25405	4.8667
B4DW38	cDNA FLJ57624, highly similar to Dual adapter for phosphotyrosine and3-phosphotyrosine and 3- phosphoinositide	#N/A	#N/A	#N/A	#N/A	1.6027	#N/A	#N/A	#N/A	#N/A	#N/A	#N/A	#N/A	#N/A
B4DW81	cDNA FLJ58863, highly similar to Protein NipSnap3A	#N/A	1.6975	1.43467	0.520718	6.5215	#N/A	#N/A	#N/A	#N/A	#N/A	#N/A	#N/A	#N/A
B4DW97	cDNA FLJ61430, highly similar to ATP-dependent RNA helicase DDX50 (EC 3.6.1.-)	#N/A	1.1285	0.953769	-0.0682875	67.681	#N/A	#N/A	#N/A	#N/A	#N/A	#N/A	#N/A	#N/A
B4DWB0	cDNA FLJ59772, highly similar to Nucleotide-binding protein-like	#N/A	1.7103	1.44549	0.531555	6.6045	1.3915	1.30934	0.388839	8.4277	#N/A	#N/A	#N/A	#N/A
B4DWB1	cDNA FLJ61431, highly similar to Protein arginine N-methyltransferase 3 (EC 2.1.1.-)	#N/A	3.8238	3.23174	1.69231	47.676	3.9253	3.69353	1.885	66.009	3.3814	3.51238	1.81245	42.81
B4DWN5	cDNA FLJ51352, highly similar to Hepatocyte nuclear factor 3-beta	#N/A	#N/A	#N/A	#N/A	1.3628	#N/A	#N/A	#N/A	1.8	#N/A	#N/A	#N/A	10.097
B4DWS9	cDNA FLJ57640, highly similar to Serpin B5	#N/A	#N/A	#N/A	#N/A	1.3811	#N/A	#N/A	#N/A	1.5782	33.681	34.9856	5.12869	1.166
B4DWW6	cDNA FLJ53934, highly similar to Homo sapiens RNA pseudouridylate synthase domain containing 2 (RPUSD2), mRNA	#N/A	1.4333	1.21138	0.276647	2.1448	#N/A	#N/A	#N/A	#N/A	#N/A	#N/A	#N/A	#N/A
B4DWZ7	cDNA FLJ56802, highly similar to LanC-like protein 2	#N/A	1.0198	0.8619	-0.214408	20.65	0.92733	0.872576	-0.196648	29.78	0.84437	0.877076	-0.189226	6.128
B4DX43	cDNA FLJ52980, highly similar to CD166 antigen	#N/A	#N/A	#N/A	#N/A	4.3715	#N/A	#N/A	#N/A	#N/A	#N/A	#N/A	#N/A	#N/A
B4DX74	cDNA FLJ51596, highly similar to BRCA1-associated RING domain protein 1	#N/A	#N/A	#N/A	#N/A	1.3812	#N/A	#N/A	#N/A	#N/A	#N/A	#N/A	#N/A	#N/A
B4DXD8	cDNA FLJ51369, highly similar to DNA repair endonuclease XPF (EC 3.1.-.-)	#N/A	#N/A	#N/A	#N/A	1.8071	0.91531	0.861266	-0.21547	3.3784	0.70108	0.728236	-0.457522	3.167
B4DXG8	cDNA FLJ55260, highly similar to Exosome complex exonuclease RRP45 (EC 3.1.13.-)	#N/A	1.1313	0.956136	-0.0647124	51.802	1.0162	0.956199	-0.0646179	46.578	1.0479	1.08849	0.122328	39.389
B4DXN3	cDNA FLJ57657, highly similar to Charged multivesicular body protein 1a	#N/A	0.94585	0.7994	-0.323011	4.123	0.85155	0.80127	-0.319639	4.3844	0.7881	0.818627	-0.288723	2.0514
B4DXP4	cDNA FLJ60944, highly similar to Homo sapiens 26S proteasome-associated UCH interacting protein 1 (UIP1), transcript variant 3, mRNA	#N/A	1.0519	0.88903	-0.169696	15.741	#N/A	#N/A	#N/A	#N/A	#N/A	#N/A	#N/A	#N/A
B4DXQ3	cDNA FLJ55413, highly similar to NKG2D ligand 3	#N/A	0.30097	0.25437	-1.975	3.8604	#N/A	#N/A	#N/A	1.5867	#N/A	#N/A	#N/A	#N/A
B4DXV9	Protein arginine methyltransferase NDUFAF7	#N/A	2.0258	1.71214	0.775798	11.856	1.5453	1.45406	0.540085	20.536	1.299	1.34932	0.432228	10.789
B4DXW2	cDNA FLJ60947, highly similar to Coiled-coil domain-containing protein 9	#N/A	#N/A	#N/A	#N/A	11.241	#N/A	#N/A	#N/A	39.609	0.86264	0.896054	-0.158343	19.883
B4DXX1	tRNA (guanine(26)-N(2))-dimethyltransferase	#N/A	2.3258	1.96569	0.975033	33.727	2.0774	1.95474	0.966977	70.899	#N/A	#N/A	#N/A	#N/A
B4DXY4	cDNA FLJ51730, highly similar to Zinc finger protein 408	#N/A	#N/A	#N/A	#N/A	1.1789	#N/A	#N/A	#N/A	#N/A	#N/A	#N/A	#N/A	1.3999
B4DY09	Interleukin enhancer-binding factor 2	ILF2	0.98904	0.835903	-0.258593	118.7	0.99257	0.933964	-0.0985615	119.65	0.81456	0.846111	-0.24108	92.177
B4DY23	cDNA FLJ61188, highly similar to Basigin	#N/A	0.91071	0.769701	-0.37763	146.72	0.86447	0.813427	-0.297914	168.73	0.78547	0.815895	-0.293545	93.011
B4DY28	cDNA FLJ61189, highly similar to Cysteine and glycine-rich protein 1	#N/A	0.68649	0.580198	-0.785383	66.46	0.60004	0.564611	-0.824672	51.252	0.58095	0.603453	-0.728687	50.194
B4DY52	cDNA FLJ59099, highly similar to Phosphatidylinositol-4-phosphate 5-kinase type-1 alpha (EC 2.7.1.68)	#N/A	#N/A	#N/A	#N/A	0.85983	#N/A	#N/A	#N/A	1.5439	#N/A	#N/A	#N/A	#N/A
B4DY87	Succinate-CoA ligase subunit beta	#N/A	1.3471	1.13852	0.187163	6.0708	#N/A	#N/A	#N/A	#N/A	#N/A	#N/A	#N/A	#N/A
B4DYD7	cDNA FLJ56852, highly similar to Huntingtin-interacting protein 1	#N/A	1.3188	1.1146	0.156532	3.5807	1.1925	1.12209	0.166187	7.6244	#N/A	#N/A	#N/A	#N/A
B4DYG5	cDNA FLJ60960, highly similar to Phosphatidylinositol 4-kinase alpha (EC 2.7.1.67)	#N/A	0.76275	0.64465	-0.633412	8.4095	1.0331	0.972101	-0.0408224	7.8798	0.60696	0.63047	-0.6655	6.0712
B4DYN3	Autophagy-related protein 9	#N/A	0.65075	0.549992	-0.862519	13.434	#N/A	#N/A	#N/A	#N/A	#N/A	#N/A	#N/A	#N/A
B4DYP5	cDNA FLJ54725, highly similar to Ankyrin repeat domain-containing protein 13	#N/A	0.40813	0.344937	-1.53559	20.248	0.37529	0.353131	-1.50172	20.93	#N/A	#N/A	#N/A	#N/A
B4DYT3	cDNA FLJ59074, highly similar to Transcription initiation factor TFIID 105 kDa subunit	#N/A	#N/A	#N/A	#N/A	3.5129	#N/A	#N/A	#N/A	1.2225	#N/A	#N/A	#N/A	#N/A
B4DYZ7	cDNA FLJ54316, highly similar to DNA polymerase subunit delta 3	#N/A	0.74888	0.632928	-0.659887	44.521	0.6183	0.581793	-0.781423	50.377	0.56329	0.585109	-0.773223	67.756
B4DYZ9	cDNA FLJ53462, highly similar to Transcription intermediary factor 1-alpha	#N/A	1.0093	0.853026	-0.229339	6.0925	#N/A	#N/A	#N/A	15.683	0.79017	0.820777	-0.284938	24.918
B4DZ36	cDNA FLJ58441, highly similar to Attractin	#N/A	1.53	1.2931	0.370838	3.3813	#N/A	#N/A	#N/A	5.0051	#N/A	#N/A	#N/A	2.5589
B4DZ84	MAGUK p55 subfamily member 2	MPP2	0.45453	0.384153	-1.38025	5.7073	#N/A	#N/A	#N/A	#N/A	#N/A	#N/A	#N/A	#N/A
B4DZB4	cDNA FLJ51707, highly similar to Heat-shock protein 105 kDa	#N/A	#N/A	#N/A	#N/A	2.3965	#N/A	#N/A	#N/A	#N/A	#N/A	#N/A	#N/A	#N/A
B4DZF1	cDNA FLJ56541, highly similar to Ubiquilin-2	#N/A	1.3206	1.11613	0.1585	99.173	1.1074	1.04201	0.0593742	87.184	1.1	1.14261	0.19233	74.095
B4DZF6	cDNA FLJ54206, highly similar to Ubiquilin-4	#N/A	1.2686	1.07218	0.100543	16.225	1.0914	1.02696	0.0383777	20.576	1.091	1.13326	0.180478	53.557
B4DZG2	cDNA FLJ56521, highly similar to Homo sapiens transcription termination factor, RNA polymerase I (TTF1), mRNA	#N/A	#N/A	#N/A	#N/A	6.1658	#N/A	#N/A	#N/A	5.711	#N/A	#N/A	#N/A	21.78
B4DZJ7	Transcription elongation factor SPT5	#N/A	0.62906	0.53166	-0.911424	148.67	0.69174	0.650896	-0.6195	197.59	0.62708	0.65137	-0.618452	117.34
B4DZL5	cDNA FLJ50312, highly similar to Homo sapiens pyruvate dehydrogenase phosphatase regulatory subunit (PDPR), mRNA	#N/A	0.92997	0.785979	-0.347438	12.685	0.77444	0.728713	-0.456577	17.586	0.8143	0.845841	-0.241541	21.038
B4DZQ5	cDNA FLJ51417, highly similar to Serine/threonine-protein kinase PRP4 homolog (EC 2.7.11.1)	#N/A	1.1955	1.0104	0.0149202	19.63	0.59512	0.559981	-0.83655	18.85	#N/A	#N/A	#N/A	1.2521
B4DZW3	cDNA FLJ61006, highly similar to Homo sapiens osmosis responsive factor (OSRF), mRNA	#N/A	#N/A	#N/A	#N/A	6.0144	#N/A	#N/A	#N/A	4.0175	#N/A	#N/A	#N/A	1.2799
B4DZZ0	PRA1 family protein	#N/A	2.2439	1.89647	0.923314	30.271	1.9071	1.7945	0.843578	28.885	1.6245	1.68742	0.754823	11.127
B4E063	Kinesin-like protein	#N/A	0.70412	0.595098	-0.748801	37.852	#N/A	#N/A	#N/A	#N/A	0.6444	0.66936	-0.579145	26.611
B4E074	cDNA FLJ58655, highly similar to Notchless homolog 1	#N/A	#N/A	#N/A	#N/A	0.94654	#N/A	#N/A	#N/A	#N/A	1.0923	1.13461	0.182196	12.553
B4E086	cDNA FLJ51584, highly similar to Homo sapiens spindle pole body component 24 homolog (SPBC24), mRNA	#N/A	0.99212	0.838506	-0.254107	38.63	#N/A	#N/A	#N/A	2.8719	0.77077	0.800625	-0.320801	36.543
B4E0E1	Poly [ADP-ribose] polymerase	#N/A	0.90661	0.766236	-0.38414	142.27	0.759	0.714185	-0.48563	193.87	0.70952	0.737003	-0.440258	145.07
B4E0F4	cDNA FLJ57807, highly similar to BTB/POZ domain-containing protein 7	#N/A	#N/A	#N/A	#N/A	3.5959	#N/A	#N/A	#N/A	1.5924	#N/A	#N/A	#N/A	6.6339
B4E0F5	cDNA FLJ60206, highly similar to RanBP-type and C3HC4-type zincfinger-containing protein 1	#N/A	3.0812	2.60412	1.3808	5.792	#N/A	#N/A	#N/A	#N/A	1.9003	1.97391	0.981054	7.1809
B4E0G0	cDNA FLJ61513, highly similar to DNA repair protein RAD51 homolog 3	#N/A	1.3508	1.14165	0.19112	8.6434	#N/A	#N/A	#N/A	#N/A	1.1398	1.18395	0.243608	6.7501
B4E0G1	cDNA FLJ56279, highly similar to Casein kinase I isoform delta (EC 2.7.11.1)	#N/A	1.7612	1.48851	0.573865	25.814	1.699	1.59868	0.676884	28.25	1.5805	1.64172	0.715208	16.49
B4E0H8	cDNA FLJ60385, highly similar to Integrin alpha-3	#N/A	0.5812	0.49121	-1.02559	36.608	0.75624	0.711588	-0.490886	45.775	0.57126	0.593387	-0.752954	42.214
B4E0I1	cDNA FLJ53002, highly similar to Stromal membrane-associated protein 1	#N/A	0.45647	0.385793	-1.3741	2.4954	#N/A	#N/A	#N/A	#N/A	0.43829	0.455267	-1.13522	3.3109
B4E0K0	cDNA FLJ52820, highly similar to Nucleoporin p58/p45	#N/A	1.3487	1.13987	0.188876	11.052	1.3141	1.23651	0.306273	25.37	1.1495	1.19403	0.255833	10.865
B4E0K9	Alpha-mannosidase	#N/A	0.71051	0.600499	-0.735767	17.104	0.60023	0.564789	-0.824215	42.033	0.58231	0.604865	-0.725314	26.837
B4E0X8	cDNA FLJ61021, highly similar to Far upstream element-binding protein 1	#N/A	#N/A	#N/A	#N/A	0.89568	1.0189	0.958739	-0.0607898	1.8712	1.1514	1.196	0.258216	74.298
B4E106	cDNA FLJ53399, highly similar to Monocarboxylate transporter 1	#N/A	0.69644	0.588607	-0.764623	18.768	0.80666	0.759031	-0.39777	22.075	0.67928	0.705592	-0.503095	34.787
B4E157	cDNA FLJ52466	#N/A	#N/A	#N/A	#N/A	1.245	#N/A	#N/A	#N/A	2.8198	#N/A	#N/A	#N/A	#N/A
B4E195	cDNA FLJ51442, highly similar to Homo sapiens 2-aminoadipic 6-semialdehyde dehydrogenase (AASDH), mRNA	#N/A	#N/A	#N/A	#N/A	1.6654	#N/A	#N/A	#N/A	#N/A	#N/A	#N/A	#N/A	#N/A
B4E1A5	cDNA FLJ59652, highly similar to Thyroid hormone receptor-associated protein complex 100 kDa component	#N/A	1.2604	1.06525	0.0911877	23.439	1.2098	1.13837	0.186966	31.583	#N/A	#N/A	#N/A	#N/A
B4E1E2	Hepatocyte growth factor-regulated tyrosine kinase substrate	#N/A	1.1319	0.956643	-0.0639475	27.22	1.0808	1.01698	0.0242973	34.992	1.0545	1.09535	0.131386	23.443
B4E1G1	Derlin	DERL1	1.0917	0.922667	-0.116118	3.7961	1.1037	1.03853	0.0545458	11.2	0.90253	0.937489	-0.0931264	8.0097
B4E1M0	Myb/SANT-like DNA-binding domain-containing protein 2	MSANTD2	#N/A	#N/A	#N/A	25.45	#N/A	#N/A	#N/A	#N/A	#N/A	#N/A	#N/A	27.169
B4E1N7	cDNA FLJ53953, highly similar to Myc proto-oncogene protein (c-Myc)(Transcription factor p64)	#N/A	#N/A	#N/A	#N/A	3.7008	#N/A	#N/A	#N/A	5.3627	#N/A	#N/A	#N/A	#N/A
B4E1Q7	cDNA FLJ57294, highly similar to Lipoamide acyltransferase component of branched-chain alpha-keto acid dehydrogenase complex, mitochondrial (EC 2.3.1.168)	#N/A	2.1603	1.82581	0.868538	8.495	#N/A	#N/A	#N/A	#N/A	1.5411	1.60079	0.678787	15.725
B4E1S3	cDNA FLJ57860, highly similar to Transmembrane protein 109	#N/A	0.68602	0.579801	-0.786371	3.9715	0.67063	0.631033	-0.664213	4.7386	0.47492	0.493316	-1.01942	4.2878
B4E205	cDNA FLJ61651, highly similar to Protein transport protein Sec24A	#N/A	0.7666	0.647904	-0.626148	35.354	0.69104	0.650238	-0.620961	64.319	0.67925	0.70556	-0.503159	41.274
B4E223	cDNA FLJ52075, moderately similar to Mus musculus SPT2, Suppressor of Ty, domain containing 1, mRNA	#N/A	1.6542	1.39807	0.48344	1.2205	1.5473	1.45594	0.541951	3.0174	1.1437	1.188	0.248535	3.6008
B4E240	cDNA FLJ58827, highly similar to UBX domain-containing protein 2	#N/A	0.94842	0.801572	-0.319096	11.513	0.74735	0.703223	-0.507946	11.366	0.72009	0.747982	-0.418924	13.245
B4E273	ADP-ribosylation factor interacting protein 1 (Arfaptin 1), isoform CRA_b	ARFIP1	1.5091	1.27544	0.350994	53.893	1.2589	1.18457	0.244361	45.92	1.2327	1.28045	0.356649	47.739
B4E286	cDNA FLJ56808, highly similar to WD repeat protein 19	#N/A	1.0359	0.875507	-0.191809	2.3887	#N/A	#N/A	#N/A	#N/A	#N/A	#N/A	#N/A	#N/A
B4E2A4	cDNA FLJ53275, highly similar to Homo sapiens spectrin domain with coiled-coils 1 (SPECC1), transcript variant, mRNA	#N/A	0.70183	0.593163	-0.7535	13.166	0.73277	0.689504	-0.53637	16.365	0.71898	0.746829	-0.42115	6.857
B4E2D4	cDNA FLJ61065, highly similar to Pleckstrin homology-like domain family A member 1	#N/A	#N/A	#N/A	#N/A	2.8642	#N/A	#N/A	#N/A	4.3305	#N/A	#N/A	#N/A	1.8438
B4E2D6	cDNA FLJ61066, highly similar to Segment polarity protein dishevelled homolog DVL-2	#N/A	0.98063	0.828795	-0.270913	11.385	0.98955	0.931122	-0.102958	13.258	0.89513	0.929802	-0.105004	7.9531
B4E2F2	cDNA FLJ61068, highly similar to Amyloid beta A4 protein-bindingfamily B member 2 (Fe65-like protein)	#N/A	#N/A	#N/A	#N/A	3.0677	#N/A	#N/A	#N/A	17.152	0.46117	0.479033	-1.0618	5.6252
B4E2K2	cDNA FLJ55665, highly similar to A-kinase anchor protein 2	#N/A	0.82242	0.695081	-0.524747	13.831	0.74876	0.70455	-0.505227	11.236	0.68919	0.715885	-0.4822	149.7
B4E2S3	cDNA FLJ56561	#N/A	0.78726	0.665365	-0.587782	27.369	0.80516	0.757619	-0.400455	34.247	0.70304	0.730272	-0.453495	53.952
B4E2S7	cDNA FLJ58780, highly similar to Homo sapiens lysosomal-associated membrane protein 2 (LAMP2), transcript variant LAMP2B, mRNA	#N/A	1.4437	1.22017	0.287077	8.4959	1.3842	1.30247	0.38125	13.315	1.1268	1.17045	0.227058	5.5109
B4E2V5	cDNA FLJ52062, highly similar to Erythrocyte band 7 integral membrane protein	#N/A	1.5418	1.30308	0.381922	66.39	1.7488	1.64554	0.718563	76.926	1.5201	1.57898	0.658993	46.177
B4E2X3	cDNA FLJ56024	#N/A	1.0743	0.907961	-0.139297	37.23	1.133	1.0661	0.0923456	43.372	0.97427	1.01201	0.0172204	45.299
B4E308	cDNA FLJ59610, highly similar to VIP36-like protein	#N/A	0.59903	0.50628	-0.981994	3.0305	0.60069	0.565222	-0.82311	6.8654	0.54418	0.565258	-0.823017	12.708
B4E336	cDNA FLJ53287, highly similar to CD97 antigen	#N/A	0.67865	0.573572	-0.801954	8.3263	0.75439	0.709847	-0.49442	8.3078	#N/A	#N/A	#N/A	#N/A
B4E3A8	cDNA FLJ53963, highly similar to Leukocyte elastase inhibitor	#N/A	3.2655	2.75989	1.46461	2.6146	3.2963	3.10167	1.63305	12.827	2.1954	2.28044	1.18931	7.8261
B4E3D2	cDNA FLJ57453	#N/A	#N/A	#N/A	#N/A	4.4033	#N/A	#N/A	#N/A	4.1134	#N/A	#N/A	#N/A	#N/A
B4E3D9	cDNA FLJ59152, highly similar to PITSLRE serine/threonine-protein kinaseCDC2L1 (EC 2.7.11.22)	#N/A	1.425	1.20436	0.268268	26.9	#N/A	#N/A	#N/A	#N/A	1.1394	1.18353	0.243101	52.101
B4E3G2	DNA topoisomerase	#N/A	#N/A	#N/A	#N/A	2.6147	#N/A	#N/A	#N/A	#N/A	#N/A	#N/A	#N/A	#N/A
B4E3U2	F-box only protein 3	FBXO3	3.6036	3.04564	1.60674	7.4117	#N/A	#N/A	#N/A	#N/A	#N/A	#N/A	#N/A	#N/A
B4YAH7	ALDH2 (Fragment)	ALDH2	#N/A	#N/A	#N/A	0.87129	#N/A	#N/A	#N/A	#N/A	#N/A	#N/A	#N/A	#N/A
B5APZ3	THAP domain containing 11 (Fragment)	THAP11	#N/A	#N/A	#N/A	0.99147	#N/A	#N/A	#N/A	#N/A	#N/A	#N/A	#N/A	#N/A
B5BTY4	ATP-dependent RNA helicase DDX3X	DDX3X	1.1469	0.96932	-0.0449544	145.85	#N/A	#N/A	#N/A	#N/A	#N/A	#N/A	#N/A	#N/A
B5BU32	Thymidine kinase	TK1	0.88301	0.74629	-0.422192	48.36	0.76528	0.720094	-0.473743	42.023	0.76311	0.792669	-0.33521	25.369
B5BU41	Calcium/calmodulin-dependent protein kinase I	CAMK1	#N/A	#N/A	#N/A	9.0317	0.26054	0.245156	-2.02823	9.0606	0.22056	0.229103	-2.12593	23.996
B5BU53	Cyclin-dependent kinase 9	CDK9	1.5293	1.29251	0.370177	10.75	1.3841	1.30238	0.381146	13.35	1.2611	1.30995	0.389509	18.619
B5BU99	High glucose-regulated protein 8	YTHDF2	1.229	1.03871	0.054791	99.741	1.1741	1.10478	0.143753	109.03	1.2401	1.28813	0.365283	53.438
B5BUB1	RuvB-like helicase (Fragment)	RUVBL1	1.3044	1.10243	0.140692	160.93	1.1698	1.10073	0.13846	149.85	1.0643	1.10553	0.144732	141.64
B5BUB5	Autoantigen La (Fragment)	SSB	0.82146	0.69427	-0.526432	172.91	0.73226	0.689024	-0.537374	171.73	0.71456	0.742238	-0.430046	107.85
B5BUD5	Protein phosphatase 1A isoform 1 (Fragment)	PPM1A	1.2666	1.07049	0.098267	9.9036	#N/A	#N/A	#N/A	#N/A	0.9422	0.978696	-0.0310679	16.507
B5BUI8	Dual specificity phosphatase 3 (Fragment)	DUSP3	1.0601	0.89596	-0.158494	27.714	0.98236	0.924357	-0.113479	32.024	0.94302	0.979547	-0.0298129	28.48
B5BUJ8	Mitogen-activated protein kinase-activated protein kinase 3 (Fragment)	MAPKAPK3	2.501	2.11376	1.07981	18.14	2.3821	2.24145	1.16443	16.509	1.995	2.07228	1.05122	40.496
B5BUK7	Protein kinase C (Fragment)	PRKCI	1.0741	0.907792	-0.139566	24.09	1.1339	1.06695	0.0934912	64.069	0.8834	0.917618	-0.124034	32.373
B5LY71	Uridine monophosphate synthetase isoform I	UMPS	#N/A	#N/A	#N/A	3.0781	#N/A	#N/A	#N/A	#N/A	#N/A	#N/A	#N/A	#N/A
B5MBX1	E3 ubiquitin-protein ligase Jade-2	JADE2	2.3089	1.9514	0.964512	2.689	#N/A	#N/A	#N/A	#N/A	#N/A	#N/A	#N/A	4.9492
B5MC22	Mitochondrial fission process protein 1	MTFP1	#N/A	#N/A	#N/A	4.0783	#N/A	#N/A	#N/A	2.9367	#N/A	#N/A	#N/A	3.1323
B5MCF9	Pescadillo homolog	PES1	1.0532	0.890128	-0.167915	32.262	1.253	1.17902	0.237584	53.345	1.0417	1.08205	0.113767	26.307
B5MCN7	Nuclear receptor coactivator 1	NCOA1	#N/A	#N/A	#N/A	1.48	#N/A	#N/A	#N/A	#N/A	#N/A	#N/A	#N/A	#N/A
B5MD00	Mitochondrial import receptor subunit TOM7 homolog	TOMM7	#N/A	#N/A	#N/A	1.6492	#N/A	#N/A	#N/A	#N/A	#N/A	#N/A	#N/A	2.0859
B5MDE0	Protein RFT1 homolog	RFT1	#N/A	#N/A	#N/A	1.022	#N/A	#N/A	#N/A	#N/A	1.2808	1.33041	0.411872	1.1059
B6CGU5	Caspase 8 splice variant	CASP8	1.2093	1.02206	0.0314782	51.004	#N/A	#N/A	#N/A	#N/A	#N/A	#N/A	#N/A	#N/A
B6VEX5	Abl-interactor 1 variant 72	#N/A	1.7336	1.46518	0.551077	19.321	1.3147	1.23707	0.306931	18.807	#N/A	#N/A	#N/A	#N/A
B6ZGT7	Nuclear receptor subfamily 2, group C isoform	NR2C1	#N/A	#N/A	#N/A	1.8629	#N/A	#N/A	#N/A	0.98839	#N/A	#N/A	#N/A	#N/A
B7SBB1	Peptidylprolyl isomerase	AIP	0.81357	0.687601	-0.540356	35.309	0.70082	0.65944	-0.600686	62.421	0.63772	0.662422	-0.594178	30.929
B7WP74	Pre-mRNA-splicing factor CWC22 homolog (Fragment)	CWC22	1.0641	0.899341	-0.15306	10.55	0.59631	0.561101	-0.833668	6.8527	0.61731	0.641221	-0.641106	10.761
B7XGC2	MHC class I antigen (Fragment)	HLA-A	#N/A	#N/A	#N/A	3.4156	#N/A	#N/A	#N/A	3.9848	#N/A	#N/A	#N/A	3.587
B7Z1E8	cDNA FLJ56847, highly similar to Segment polarity protein dishevelled homologDVL-1	#N/A	3.2867	2.77781	1.47395	11.085	#N/A	#N/A	#N/A	#N/A	2.835	2.94481	1.55818	10.317
B7Z1V1	cDNA FLJ50123	#N/A	1.4723	1.24434	0.315378	30.616	#N/A	#N/A	#N/A	#N/A	#N/A	#N/A	#N/A	#N/A
B7Z201	cDNA FLJ61224	#N/A	1.2744	1.07708	0.107124	4.1478	1.1201	1.05396	0.0758253	2.9387	#N/A	#N/A	#N/A	#N/A
B7Z202	cDNA FLJ60475, highly similar to Dystrobrevin beta	#N/A	5.4098	4.57218	2.19288	2.9968	#N/A	#N/A	#N/A	2.3306	#N/A	#N/A	#N/A	#N/A
B7Z213	cDNA FLJ50130, highly similar to Heterogeneous nuclear ribonucleoprotein Q	#N/A	#N/A	#N/A	#N/A	0.89971	#N/A	#N/A	#N/A	#N/A	#N/A	#N/A	#N/A	#N/A
B7Z220	cDNA FLJ60480, highly similar to CGTHBA protein	#N/A	#N/A	#N/A	#N/A	3.5255	#N/A	#N/A	#N/A	#N/A	#N/A	#N/A	#N/A	#N/A
B7Z284	cDNA FLJ56651, highly similar to DNA-directed RNA polymerase I largest subunit (EC 2.7.7.6)	#N/A	#N/A	#N/A	#N/A	0.78463	#N/A	#N/A	#N/A	#N/A	#N/A	#N/A	#N/A	#N/A
B7Z286	cDNA FLJ53508, highly similar to Homo sapiens SH3 multiple domains 1 (SH3MD1), mRNA	#N/A	1.0641	0.899341	-0.15306	12.785	#N/A	#N/A	#N/A	17.231	0.4694	0.487582	-1.03628	30.261
B7Z2D4	cDNA FLJ50496, highly similar to Polycystin-2	#N/A	#N/A	#N/A	#N/A	2.5631	#N/A	#N/A	#N/A	1.3602	#N/A	#N/A	#N/A	#N/A
B7Z2F7	cDNA FLJ54655, highly similar to Heat shock 70 kDa protein 12A	#N/A	0.96277	0.8137	-0.297431	29.384	#N/A	#N/A	#N/A	#N/A	#N/A	#N/A	#N/A	#N/A
B7Z2S5	cDNA FLJ56075, highly similar to Thioredoxin reductase 1, cytoplasmic (EC 1.8.1.9)	#N/A	1.128	0.953347	-0.0689269	132.29	1.3988	1.31621	0.396387	137.44	1.1943	1.24056	0.310992	119.71
B7Z2T3	Intraflagellar transport protein 56	TTC26	1.1548	0.975997	-0.0350509	10.245	1.1215	1.05528	0.0776274	15.459	0.94125	0.977709	-0.0325233	7.6619
B7Z2Y2	Conserved oligomeric Golgi complex subunit 2	COG2	1.2125	1.02476	0.0352908	33.651	1.0468	0.984992	-0.0218164	58.475	#N/A	#N/A	#N/A	#N/A
B7Z2Z9	cDNA FLJ53789	#N/A	#N/A	#N/A	#N/A	2.9671	#N/A	#N/A	#N/A	#N/A	#N/A	#N/A	#N/A	2.8593
B7Z3E3	Reticulon	#N/A	0.55815	0.471729	-1.08397	24.897	0.72674	0.68383	-0.548291	45.143	0.41052	0.426421	-1.22965	14.094
B7Z3I3	cDNA FLJ55214, highly similar to Homo sapiens O-acyltransferase (membrane bound) domain containing 2 (OACT2), mRNA	#N/A	2.5875	2.18687	1.12886	3.5989	#N/A	#N/A	#N/A	#N/A	#N/A	#N/A	#N/A	#N/A
B7Z3I9	Delta-aminolevulinic acid dehydratase	#N/A	0.54768	0.46288	-1.11129	5.9213	0.62406	0.587212	-0.768046	1.6835	0.53437	0.555069	-0.849262	9.365
B7Z3J7	cDNA FLJ54358, highly similar to Homo sapiens related to CPSF subunits 74 kDa (RC74), mRNA	#N/A	#N/A	#N/A	#N/A	2.6891	#N/A	#N/A	#N/A	#N/A	#N/A	#N/A	#N/A	#N/A
B7Z3K1	cDNA FLJ51973	#N/A	1.0315	0.871788	-0.19795	3.2812	1.2912	1.21496	0.28091	5.9713	0.99123	1.02962	0.0421186	4.425
B7Z3K3	cDNA FLJ57998, highly similar to Homo sapiens myo-inositol 1-phosphate synthase A1 (ISYNA1), mRNA	#N/A	0.34371	0.290492	-1.78343	5.5395	0.22471	0.211442	-2.24167	9.6403	#N/A	#N/A	#N/A	#N/A
B7Z3U5	cDNA FLJ52185, highly similar to mRNA decapping enzyme 2 (EC 3.-.-.-)	#N/A	#N/A	#N/A	#N/A	0.93617	#N/A	#N/A	#N/A	#N/A	#N/A	#N/A	#N/A	#N/A
B7Z450	Non-specific serine/threonine protein kinase	#N/A	#N/A	#N/A	#N/A	49.219	#N/A	#N/A	#N/A	#N/A	0.8144	0.845945	-0.241364	43.625
B7Z4A1	cDNA FLJ50798, weakly similar to Ubiquinol-cytochrome c reductase complex ubiquinone-binding protein QP-C (EC 1.10.2.2)	#N/A	1.575	1.33114	0.412658	3.4988	1.5758	1.48276	0.568282	2.5746	1.1237	1.16723	0.223084	2.601
B7Z4I3	cDNA FLJ53424, highly similar to Mus musculus cytoplasmic FMR1 interacting protein 2 (Cyfip2), mRNA	#N/A	#N/A	#N/A	#N/A	4.2033	#N/A	#N/A	#N/A	#N/A	#N/A	#N/A	#N/A	#N/A
B7Z4K8	cDNA FLJ52869, highly similar to Homo sapiens basic leucine zipper and W2 domains 2 (BZW2), mRNA	#N/A	1.3482	1.13945	0.188341	34.629	1.2209	1.14881	0.200143	43.19	1.1239	1.16743	0.22334	51.25
B7Z4Q5	Receptor-type tyrosine-protein phosphatase	#N/A	#N/A	#N/A	#N/A	10.624	#N/A	#N/A	#N/A	15.815	#N/A	#N/A	#N/A	26.277
B7Z4Q6	Oxysterol-binding protein	#N/A	1.4206	1.20064	0.263806	30.152	#N/A	#N/A	#N/A	#N/A	#N/A	#N/A	#N/A	#N/A
B7Z4S4	cDNA FLJ52567, highly similar to Renin receptor	#N/A	1.0079	0.851842	-0.231341	18.725	#N/A	#N/A	#N/A	#N/A	#N/A	#N/A	#N/A	#N/A
B7Z4U9	cDNA FLJ59277, highly similar to Calpastatin	#N/A	#N/A	#N/A	#N/A	2.0247	#N/A	#N/A	#N/A	2.0209	#N/A	#N/A	#N/A	#N/A
B7Z4V2	cDNA FLJ51907, highly similar to Stress-70 protein, mitochondrial	#N/A	1.1711	0.989773	-0.0148297	225.1	1.1655	1.09668	0.133147	313.87	1.1323	1.17616	0.234083	201.98
B7Z4V9	cDNA FLJ57541, highly similar to Skeletal muscle and kidney-enriched inositol phosphatase (EC 3.1.3.56)	#N/A	1.2588	1.06389	0.0893551	4.7087	1.1626	1.09395	0.129553	10.349	0.96271	1	-1.60171e-16	7.3698
B7Z4Y0	cDNA FLJ52711, highly similar to Homo sapiens thioredoxin domain containing 14 (TXNDC14), mRNA	#N/A	0.81907	0.69225	-0.530635	19.491	0.86449	0.813446	-0.297881	28.685	0.74689	0.77582	-0.366205	10.601
B7Z4Z0	cDNA FLJ51916, highly similar to Type II inositol-3,4-bisphosphate4-phosphatase (EC 3.1.3.66)	#N/A	0.96006	0.81141	-0.301497	15.35	1.092	1.02752	0.0391706	44.398	#N/A	#N/A	#N/A	#N/A
B7Z532	cDNA FLJ51028, highly similar to 60 kDa heat shock protein, mitochondrial	#N/A	#N/A	#N/A	#N/A	2.3174	#N/A	#N/A	#N/A	3.3579	#N/A	#N/A	#N/A	#N/A
B7Z544	cDNA FLJ51742, highly similar to Inter-alpha-trypsin inhibitor heavy chain H4	#N/A	0.11116	0.0939486	-3.41198	10.366	#N/A	#N/A	#N/A	#N/A	0.32148	0.333932	-1.58237	17.433
B7Z592	cDNA FLJ61635, highly similar to Homo sapiens likely ortholog of mouse immediate early response, erythropoietin 4 (LEREPO4), mRNA	#N/A	0.95928	0.810751	-0.30267	37.591	0.88509	0.83283	-0.263906	66.374	0.81136	0.842788	-0.246759	40.909
B7Z5C5	Polypeptide N-acetylgalactosaminyltransferase	#N/A	1.744	1.47397	0.559706	3.4161	1.439	1.35403	0.437264	11.015	1.3546	1.40707	0.492694	9.0556
B7Z5F9	cDNA FLJ55240, highly similar to G-rich sequence factor 1	#N/A	1.2128	1.02502	0.0356477	46.552	1.2583	1.184	0.243674	63.896	1.2799	1.32948	0.410858	29.851
B7Z5M7	cDNA FLJ51959, highly similar to Transmembrane protein 50A	#N/A	#N/A	#N/A	#N/A	0.78018	1.2257	1.15333	0.205804	1.3498	#N/A	#N/A	#N/A	1.0786
B7Z5N6	cDNA FLJ56549, highly similar to Homo sapiens DEAD (Asp-Glu-Ala-Asp) box polypeptide 59 (DDX59), transcript variant 2, mRNA	#N/A	#N/A	#N/A	#N/A	2.4937	2.0373	1.91701	0.938856	7.0675	1.0863	1.12838	0.174249	5.6795
B7Z5R6	Next to BRCA1 gene 1 protein	NBR1	1.2934	1.09314	0.128475	1.4287	1.3255	1.24724	0.318734	6.7482	1.3031	1.35357	0.436775	4.9198
B7Z5S9	cDNA FLJ61359, highly similar to Adapter-relatedprotein complex 2 alpha- 2 subunit	#N/A	2.6484	2.23834	1.16243	42.851	#N/A	#N/A	#N/A	#N/A	#N/A	#N/A	#N/A	#N/A
B7Z5W0	cDNA FLJ53174, highly similar to Numb-like protein	#N/A	0.7125	0.602181	-0.731732	28.128	0.54014	0.508247	-0.976397	17.633	0.61008	0.633711	-0.658103	22.401
B7Z5X7	cDNA FLJ50844, highly similar to Tryptophanyl-tRNA synthetase, mitochondrial (EC 6.1.1.2)	#N/A	1.0845	0.916582	-0.125664	4.7492	#N/A	#N/A	#N/A	#N/A	#N/A	#N/A	#N/A	#N/A
B7Z611	cDNA FLJ50848, highly similar to Homo sapiens suppressor of var1, 3-like 1 (S. cerevisiae) (SUPV3L1), mRNA (Fragment)	#N/A	0.85902	0.726014	-0.46193	8.6004	0.8575	0.806869	-0.309594	16.978	0.74974	0.778781	-0.360711	12.946
B7Z629	cDNA FLJ61371, highly similar to Phosphatidylinositol 3-kinase regulatory subunit alpha	#N/A	1.783	1.50693	0.591613	13.04	2.0752	1.95267	0.965448	11.302	#N/A	#N/A	#N/A	#N/A
B7Z687	cDNA FLJ59293, highly similar to Roundabout homolog 1 (Fragment)	#N/A	#N/A	#N/A	#N/A	2.4699	#N/A	#N/A	#N/A	#N/A	#N/A	#N/A	#N/A	5.5189
B7Z6B3	Receptor expression-enhancing protein	#N/A	1.6418	1.38759	0.472584	5.0759	1.5487	1.45726	0.543255	16.408	1.4882	1.54584	0.628395	11.436
B7Z6B6	Zinc finger protein 346	ZNF346	0.9652	0.815754	-0.293794	13.041	#N/A	#N/A	#N/A	#N/A	#N/A	#N/A	#N/A	#N/A
B7Z6D1	cDNA FLJ57430, highly similar to DNA-directed RNA polymerase II 33 kDa polypeptide (EC 2.7.7.6)	#N/A	0.79602	0.672769	-0.571817	59.546	0.83171	0.782602	-0.35365	99.579	0.79141	0.822065	-0.282676	50.514
B7Z6D5	Probable ATP-dependent RNA helicase DDX27	DDX27	1.3147	1.11114	0.15204	40.595	1.3451	1.26568	0.339911	72.804	1.1091	1.15206	0.204216	43.188
B7Z6F7	cDNA FLJ61705, highly similar to Symplekin	#N/A	1.0798	0.91261	-0.13193	87.564	#N/A	#N/A	#N/A	#N/A	#N/A	#N/A	#N/A	#N/A
B7Z6H4	DNA-directed RNA polymerase subunit	#N/A	1.0439	0.882268	-0.18071	15.176	1.1058	1.04051	0.0572882	19.107	1.0344	1.07447	0.103621	12.391
B7Z6N1	cDNA FLJ54385, highly similar to ETS domain-containing transcription factor ERF	#N/A	0.69739	0.58941	-0.762656	17.083	0.74191	0.698104	-0.518486	33.171	0.92141	0.9571	-0.063258	24.333
B7Z6Q6	Kinesin-like protein	#N/A	1.1384	0.962137	-0.0556864	19.894	#N/A	#N/A	#N/A	#N/A	#N/A	#N/A	#N/A	#N/A
B7Z6R4	cDNA FLJ52766, highly similar to Solute carrier family 35 member C2	#N/A	#N/A	#N/A	#N/A	1.4845	#N/A	#N/A	#N/A	2.439	#N/A	#N/A	#N/A	2.0686
B7Z6U8	cDNA FLJ53665, highly similar to Four and a half LIM domains protein 1	#N/A	1.3202	1.11579	0.158063	32.004	1.2396	1.16641	0.222072	32.448	1.0588	1.09981	0.137257	27.113
[truncated: 8,177 more rows]

## Sheet: D492HER2.D492M
Protein.ID	Protein.Name	Gene.Name	Ratio.H.L.TotProt.R1	Normalised.Ratio.H.L.TotProt.R1	Normalised.Ratio.H.L.TotProt.R1.LOG2	Score_R1	Ratio.H.L.TotProt.R2	Normalised.Ratio.H.L.TotProt.R2	Normalised.Ratio.H.L.TotProt.R2.LOG2	Score_R2	Ratio.H.L.TotProt.R3	Normalised.Ratio.H.L.TotProt.R3	Normalised.Ratio.H.L.TotProt.R3.LOG2	Score_R3
A0A023T6R1	Mago nashi protein	FLJ10292	0.82119	0.862323	-0.2137	31.545	1.0744	0.857188	-0.222316	17.156	0.83339	0.900787	-0.150742	15.954
A0A023T787	RNA-binding protein 8A	RBM8	0.80225	0.842434	-0.247364	56.247	1.2394	0.98883	-0.016205	63.521	0.84278	0.910936	-0.134578	62.827
A0A024QYR8	Transmembrane 9 superfamily member	TM9SF2	0.98517	1.03452	0.0489566	26.283	1.3612	1.08601	0.119032	37.59	0.9881	1.06801	0.094923	35.859
A0A024QYS2	Transmembrane 9 superfamily member	#N/A	1.14	1.1971	0.259546	29.058	#N/A	#N/A	#N/A	#N/A	#N/A	#N/A	#N/A	#N/A
A0A024QYT5	Serpin peptidase inhibitor, clade E (Nexin, plasminogen activator inhibitor type 1), member 1, isoform CRA_b	SERPINE1	0.45727	0.480174	-1.05837	118.94	0.51571	0.411449	-1.28121	79.212	0.57346	0.619836	-0.690041	90.525
A0A024QYT6	AP complex subunit sigma	AP1S1	1.1928	1.25255	0.324864	26.692	1.2926	1.03127	0.044429	57.362	1.1375	1.22949	0.298061	54.795
A0A024QYV8	CP110 protein, isoform CRA_a	CP110	#N/A	#N/A	#N/A	2.5743	#N/A	#N/A	#N/A	2.6312	#N/A	#N/A	#N/A	3.6465
A0A024QYW3	Proteolipid protein 2 (Colonic epithelium-enriched), isoform CRA_a	PLP2	#N/A	#N/A	#N/A	5.2944	#N/A	#N/A	#N/A	10.104	#N/A	#N/A	#N/A	12.526
A0A024QYW7	Pim-2 oncogene, isoform CRA_a	PIM2	#N/A	#N/A	#N/A	2.1321	#N/A	#N/A	#N/A	#N/A	#N/A	#N/A	#N/A	#N/A
A0A024QYX0	Emopamil binding protein	EBP	0.96282	1.01105	0.01585	3.0328	#N/A	#N/A	#N/A	#N/A	#N/A	#N/A	#N/A	4.6571
A0A024QYX3	RNA binding motif (RNP1, RRM) protein 3, isoform CRA_c	RBM3	1.0648	1.11814	0.161094	14.49	1.1042	0.880964	-0.182845	9.6028	1.0372	1.12108	0.164888	18.057
A0A024QYY3	Phosphoribosyl pyrophosphate synthetase-associated protein 2, isoform CRA_a	PRPSAP2	0.71811	0.75408	-0.407211	25.824	0.85379	0.681179	-0.553894	60.225	0.67176	0.726086	-0.461788	23.266
A0A024QYZ0	Sec61 gamma subunit, isoform CRA_a	SEC61G	#N/A	#N/A	#N/A	2.0925	1.2609	1.00598	0.00860696	3.0135	0.92757	1.00258	0.00372208	2.0202
A0A024QZ26	Histone deacetylase	HDAC6	0.75347	0.791211	-0.337866	3.7542	#N/A	#N/A	#N/A	#N/A	#N/A	#N/A	#N/A	#N/A
A0A024QZ30	Succinate dehydrogenase [ubiquinone] flavoprotein subunit, mitochondrial	SDHA	0.79617	0.83605	-0.25834	69.863	0.993	0.792245	-0.335981	62.746	0.65218	0.704922	-0.504464	78.725
A0A024QZ64	Fructose-bisphosphate aldolase	ALDOC	1.0145	1.06532	0.0912808	98.54	1.2904	1.02952	0.0419714	184.9	0.6929	0.748935	-0.417087	88.479
A0A024QZ68	RAB34, member RAS oncogene family, isoform CRA_b	RAB34	1.1566	1.21453	0.280402	23.105	1.4916	1.19004	0.251014	39.382	#N/A	#N/A	#N/A	#N/A
A0A024QZ70	TAO kinase 1, isoform CRA_a	TAOK1	1.057	1.10994	0.150487	22.907	1.3436	1.07196	0.100257	19.758	1.0087	1.09027	0.124691	24.632
A0A024QZ75	Thyroid hormone receptor associated protein 1, isoform CRA_b	THRAP1	#N/A	#N/A	#N/A	4.0651	#N/A	#N/A	#N/A	1.3406	#N/A	#N/A	#N/A	8.6227
A0A024QZ77	EF-hand domain family, member D2, isoform CRA_a	EFHD2	1.1266	1.18303	0.242487	105.24	1.4763	1.17784	0.236139	92.829	1.2005	1.29759	0.375829	74.283
A0A024QZ78	Agmatine ureohydrolase (Agmatinase), isoform CRA_a	AGMAT	0.83248	0.874178	-0.194001	3.7243	#N/A	#N/A	#N/A	5.472	#N/A	#N/A	#N/A	4.6571
A0A024QZA8	EPH receptor A2, isoform CRA_a	EPHA2	0.79731	0.837247	-0.256275	103.6	0.92636	0.739078	-0.436202	106.88	0.99277	1.07306	0.101725	109.41
A0A024QZC1	CD2 antigen (Cytoplasmic tail) binding protein 2, isoform CRA_a	CD2BP2	0.81613	0.857009	-0.222617	31.963	0.90643	0.723177	-0.467579	33.779	0.90174	0.974664	-0.0370226	21.929
A0A024QZC2	SH2-B homolog, isoform CRA_b	SH2B	#N/A	#N/A	#N/A	3.9431	#N/A	#N/A	#N/A	4.763	#N/A	#N/A	#N/A	2.5561
A0A024QZC8	Uncharacterized protein	FLJ23436	#N/A	#N/A	#N/A	8.4439	#N/A	#N/A	#N/A	7.3591	#N/A	#N/A	#N/A	11.616
A0A024QZE7	Transforming growth factor beta 1 induced transcript 1, isoform CRA_a	TGFB1I1	0.65927	0.692292	-0.530547	42.444	0.7872	0.628052	-0.671045	67.079	0.75698	0.818198	-0.289479	40.826
A0A024QZE9	Uncharacterized protein	FLJ20643	0.87031	0.913903	-0.129887	68.808	1.1216	0.894846	-0.160289	36.012	0.85835	0.927765	-0.108168	52.575
A0A024QZF1	HCG19665, isoform CRA_a	hCG_19665	1.0405	1.09262	0.127789	34.197	1.3758	1.09765	0.134424	21.49	1.0134	1.09535	0.131398	42.865
A0A024QZF2	Related RAS viral (R-ras) oncogene homolog, isoform CRA_a	RRAS	0.8111	0.851727	-0.231536	10.322	1.0213	0.814824	-0.29544	14.904	0.68463	0.739997	-0.43441	8.8963
A0A024QZF6	AKT1 substrate 1 (Proline-rich), isoform CRA_a	AKT1S1	1.2508	1.31345	0.393363	3.8315	1.3394	1.06861	0.09574	39.658	1.1991	1.29607	0.374146	50.324
A0A024QZH6	Serine arginine-rich pre-mRNA splicing factor SR-A1, isoform CRA_a	SR-A1	0.52649	0.552861	-0.85501	34.449	1.5397	1.22842	0.296802	61.106	0.82127	0.887687	-0.171877	57.143
A0A024QZJ7	Coiled-coil domain containing 6, isoform CRA_a	CCDC6	0.89512	0.939956	-0.089335	95.097	1.0975	0.875618	-0.191626	82.156	0.9097	0.983268	-0.0243432	44.26
A0A024QZL0	Chromosome 10 open reading frame 35, isoform CRA_a	C10orf35	#N/A	#N/A	#N/A	1.1314	0.58304	0.465167	-1.10418	1.8778	#N/A	#N/A	#N/A	3.1123
A0A024QZM0	Activating signal cointegrator 1 complex subunit 1, isoform CRA_a	ASCC1	0.841	0.883125	-0.17931	6.2835	1.0976	0.875698	-0.191495	8.6562	0.75228	0.813117	-0.298464	10.484
A0A024QZM5	KIAA1274, isoform CRA_a	KIAA1274	#N/A	#N/A	#N/A	1.0693	1.3829	1.10332	0.14185	3.5264	1.0923	1.18064	0.239563	3.5111
A0A024QZM6	SEC24 related gene family, member C (S. cerevisiae), isoform CRA_a	SEC24C	0.96869	1.01721	0.0246189	112.7	1.2815	1.02242	0.0319866	159.8	#N/A	#N/A	#N/A	#N/A
A0A024QZN2	HCG2024613, isoform CRA_a	hCG_2024613	0.74788	0.785341	-0.348609	91.804	0.97624	0.778873	-0.360539	91.322	0.73658	0.796148	-0.328892	64.589
A0A024QZN4	Vinculin, isoform CRA_c	VCL	0.76678	0.805187	-0.312603	251.63	0.96693	0.771446	-0.374364	323.31	0.72469	0.783296	-0.35237	292.58
A0A024QZN5	ZW10 interactor, isoform CRA_b	ZWINT	0.73602	0.772887	-0.371671	17.277	#N/A	#N/A	#N/A	#N/A	#N/A	#N/A	#N/A	#N/A
A0A024QZN7	Chromosome 10 open reading frame 70, isoform CRA_b	C10orf70	0.5529	0.580594	-0.784398	20.294	0.81899	0.653415	-0.613929	13.721	0.50438	0.54517	-0.875223	11.01
A0A024QZN8	Hect domain and RLD 4, isoform CRA_b	HERC4	1.054	1.10679	0.146387	91.785	#N/A	#N/A	#N/A	#N/A	#N/A	#N/A	#N/A	#N/A
A0A024QZQ2	Prosaposin (Variant Gaucher disease and variant metachromatic leukodystrophy), isoform CRA_b	PSAP	0.86196	0.905135	-0.143795	42.712	#N/A	#N/A	#N/A	#N/A	#N/A	#N/A	#N/A	#N/A
A0A024QZR0	Leucine rich repeat containing 20, isoform CRA_a	LRRC20	0.82867	0.870177	-0.200618	1.7538	0.919	0.733206	-0.44771	4.5877	#N/A	#N/A	#N/A	#N/A
A0A024QZR3	Protein pelota homolog	hCG_2002731	0.90939	0.954941	-0.066517	19.288	#N/A	#N/A	#N/A	#N/A	#N/A	#N/A	#N/A	#N/A
A0A024QZR5	Adaptor-related protein complex 3, mu 1 subunit, isoform CRA_a	AP3M1	1.0055	1.05586	0.078425	24.386	#N/A	#N/A	#N/A	#N/A	0.93858	1.01448	0.0207456	30.228
A0A024QZS1	Molybdopterin synthase catalytic subunit	MOCS2	0.89699	0.94192	-0.0863242	16.949	1.1462	0.914473	-0.128988	27.474	0.90784	0.981258	-0.027296	22.485
A0A024QZT0	Voltage-dependent anion channel 2, isoform CRA_c	VDAC2	1.049	1.10154	0.139527	95.418	1.4045	1.12055	0.16421	143.3	1.107	1.19652	0.258849	114.74
A0A024QZU0	Receptor (TNFRSF)-interacting serine-threonine kinase 1, isoform CRA_a	RIPK1	1.1222	1.17841	0.236842	12.017	1.3948	1.11281	0.154211	40.583	1.0213	1.10389	0.142601	14.499
A0A024QZU8	Ras responsive element binding protein 1, isoform CRA_a	RREB1	#N/A	#N/A	#N/A	8.672	#N/A	#N/A	#N/A	17.697	#N/A	#N/A	#N/A	7.0548
A0A024QZW2	Nucleolar protein 7, 27kDa, isoform CRA_a	NOL7	1.0597	1.11278	0.154168	17.604	1.5845	1.26416	0.338181	11.42	#N/A	#N/A	#N/A	#N/A
A0A024QZW3	RAN binding protein 9, isoform CRA_a	RANBP9	1.0737	1.12748	0.173103	42.017	1.4451	1.15294	0.205322	35.697	1.0796	1.16691	0.222691	38.537
A0A024QZW7	Nucleoporin 153kDa, isoform CRA_a	NUP153	1.115	1.17085	0.227556	158.17	1.516	1.20951	0.274423	309	1.0437	1.1281	0.173901	174.44
A0A024QZX3	Serpin peptidase inhibitor, clade B (Ovalbumin), member 6, isoform CRA_a	SERPINB6	1.1398	1.19689	0.259293	54.865	1.5454	1.23297	0.302133	134.3	0.95444	1.03163	0.0449204	70.975
A0A024QZX9	KCCR13L, isoform CRA_a	LOC221955	1.2322	1.29392	0.371748	15.808	1.288	1.0276	0.0392857	12.129	1.1315	1.22301	0.290431	13.454
A0A024QZY0	Biphenyl hydrolase-like (Serine hydrolase breast epithelial mucin-associated antigen), isoform CRA_d	BPHL	0.93879	0.985813	-0.0206137	7.7911	1.4593	1.16427	0.21943	6.4629	0.68575	0.741207	-0.432051	6.8024
A0A024QZY1	JTV1 gene, isoform CRA_a	JTV1	0.92775	0.97422	-0.03768	31.088	1.1935	0.95221	-0.0706483	27.586	0.95176	1.02873	0.0408637	29.055
A0A024R029	Activator of basal transcription 1, isoform CRA_a	ABT1	1.05	1.10259	0.140901	5.5884	1.2642	1.00862	0.0123778	2.248	0.90983	0.983409	-0.0241371	4.7923
A0A024R040	Succinyl-CoA:3-ketoacid-coenzyme A transferase	OXCT1	1.2225	1.28373	0.360346	87.46	1.4591	1.16411	0.219232	97.495	1.1678	1.26224	0.335987	117.42
A0A024R071	Nucleoporin 155kDa, isoform CRA_a	NUP155	1.1931	1.25286	0.325227	122.93	1.5055	1.20113	0.264396	208.54	1.1421	1.23446	0.303883	123.82
A0A024R073	Cleavage and polyadenylation specific factor 3-like, isoform CRA_c	CPSF3L	1.0841	1.1384	0.18701	4.2893	1.1071	0.883277	-0.179061	7.1408	#N/A	#N/A	#N/A	#N/A
A0A024R084	Stromal cell derived factor 4, isoform CRA_c	SDF4	1.4883	1.56285	0.644177	12.795	1.6671	1.33006	0.411494	24.15	1.3453	1.4541	0.540122	16.596
A0A024R094	Poly(A) binding protein interacting protein 1, isoform CRA_a	PAIP1	#N/A	#N/A	#N/A	2.3976	#N/A	#N/A	#N/A	2.9668	#N/A	#N/A	#N/A	3.1105
A0A024R0A8	Adenosylhomocysteinase	AHCYL1	0.74599	0.783356	-0.35226	28.521	1.0261	0.818653	-0.288676	32.951	0.74599	0.806319	-0.310578	30.222
A0A024R0B7	Transmembrane protein 77, isoform CRA_a	TMEM77	#N/A	#N/A	#N/A	1.5164	#N/A	#N/A	#N/A	#N/A	#N/A	#N/A	#N/A	#N/A
A0A024R0C7	CTTNBP2 N-terminal like, isoform CRA_b	CTTNBP2NL	0.93706	0.983997	-0.0232747	34.866	1.2222	0.975108	-0.0363665	35.81	0.9132	0.987051	-0.0188032	28.528
A0A024R0E2	Cold shock domain containing E1, RNA-binding, isoform CRA_a	CSDE1	1.1802	1.23932	0.309543	156.08	1.3999	1.11688	0.159477	274.28	1.3441	1.4528	0.538834	257.64
A0A024R0E5	Capping protein (Actin filament) muscle Z-line, alpha 1, isoform CRA_a	CAPZA1	0.91143	0.957083	-0.0632843	95.344	1.127	0.899154	-0.153359	192.86	0.90134	0.974232	-0.0376627	88.839
A0A024R0F1	Transcription termination factor, RNA polymerase II, isoform CRA_a	TTF2	0.90294	0.948168	-0.076786	1.623	#N/A	#N/A	#N/A	#N/A	#N/A	#N/A	#N/A	#N/A
A0A024R0H5	DENN/MADD domain containing 2D, isoform CRA_d	DENND2D	0.71369	0.749438	-0.416119	5.3045	#N/A	#N/A	#N/A	#N/A	#N/A	#N/A	#N/A	#N/A
A0A024R0H7	Testis tissue sperm-binding protein Li 44a	WDR77	1.0451	1.09745	0.134153	27.17	1.3986	1.11584	0.158137	87.12	1.1408	1.23306	0.30224	38.067
A0A024R0L5	Glycogen synthase kinase 3 alpha, isoform CRA_a	GSK3A	1.0308	1.08243	0.114276	24.663	1.4548	1.16068	0.214974	73.173	1.0764	1.16345	0.218408	37.391
A0A024R0L6	Platelet-activating factor acetylhydrolase, isoform Ib, gamma subunit 29kDa, isoform CRA_a	PAFAH1B3	0.80551	0.845857	-0.241514	39.293	1.0567	0.843067	-0.246281	91.859	0.72336	0.781859	-0.35502	44.59
A0A024R0N8	Kinase	ITPKC	0.50433	0.529592	-0.917048	4.2469	#N/A	#N/A	#N/A	#N/A	0.82207	0.888551	-0.170473	4.2353
A0A024R0P8	Transforming growth factor, beta 1 (Camurati-Engelmann disease), isoform CRA_a	TGFB1	1.2043	1.26462	0.338707	27.625	1.5039	1.19986	0.262862	29.02	1.3023	1.40762	0.493256	16.765
A0A024R0Q4	Phospholipase D family, member 3, isoform CRA_b	PLD3	0.65604	0.688901	-0.537632	9.8549	0.72434	0.5779	-0.791108	16.749	0.49546	0.535528	-0.900965	24.773
A0A024R0Q5	Protein phosphatase 1, regulatory (Inhibitor) subunit 13 like, isoform CRA_a	PPP1R13L	0.47666	0.500536	-0.998456	65.263	0.53406	0.426089	-1.23077	82.085	0.51479	0.556421	-0.84575	56.302
A0A024R0Q7	Serine/threonine-protein phosphatase	PPP5C	0.82026	0.861346	-0.215335	54.352	#N/A	#N/A	#N/A	#N/A	0.78723	0.850894	-0.232949	55.149
A0A024R0R4	SUMO-1 activating enzyme subunit 1, isoform CRA_b	SAE1	0.84571	0.888071	-0.171253	79.762	1.1279	0.899872	-0.152208	79.028	0.84629	0.91473	-0.128582	74.907
A0A024R0R9	N-ethylmaleimide-sensitive factor attachment protein, alpha, isoform CRA_c	NAPA	0.88452	0.928825	-0.106521	73.417	1.1051	0.881682	-0.18167	112.86	0.9003	0.973108	-0.0393283	66.461
A0A024R0S6	EH-domain containing 2, isoform CRA_a	EHD2	0.94368	0.990948	-0.0131184	83.751	1.0361	0.826632	-0.274684	141.89	0.86193	0.931635	-0.102163	63.078
A0A024R0S8	X-ray repair complementing defective repair in Chinese hamster cells 1, isoform CRA_b	XRCC1	0.90128	0.946424	-0.0794408	38.718	1.13	0.901548	-0.149524	41.381	0.73974	0.799563	-0.322716	21.627
A0A024R0V3	Kinesin light chain 3, isoform CRA_a	KLC3	#N/A	#N/A	#N/A	3.5143	#N/A	#N/A	#N/A	10.745	#N/A	#N/A	#N/A	8.0211
A0A024R0Y5	ATP-dependent 6-phosphofructokinase	PFKM	1.1533	1.21107	0.27628	132.28	1.7117	1.36565	0.449583	127.69	1.1309	1.22236	0.289665	111.86
A0A024R101	Spermatogenesis associated, serine-rich 2, isoform CRA_a	SPATS2	1.076	1.1299	0.17619	25.468	1.3596	1.08473	0.117335	94.074	1.0134	1.09535	0.131398	21.851
A0A024R106	Zinc finger CCHC-type and RNA binding motif 1, isoform CRA_a	ZCRB1	#N/A	#N/A	#N/A	3.9641	1.1404	0.909845	-0.136307	13.299	0.81407	0.879904	-0.184581	8.4967
A0A024R107	HCG1640179, isoform CRA_a	hCG_1640179	#N/A	#N/A	#N/A	7.0122	#N/A	#N/A	#N/A	7.6368	#N/A	#N/A	#N/A	5.2069
A0A024R124	Solute carrier family 38, member 1, isoform CRA_a	SLC38A1	1.0813	1.13546	0.183279	3.322	1.2361	0.986198	-0.0200514	5.9124	1.4944	1.61525	0.69176	1.7921
A0A024R134	Microspherule protein 1, isoform CRA_d	MCRS1	#N/A	#N/A	#N/A	2.458	#N/A	#N/A	#N/A	#N/A	#N/A	#N/A	#N/A	#N/A
A0A024R143	Tripartite motif-containing 14, isoform CRA_c	TRIM14	1.1236	1.17988	0.23864	2.6789	1.4024	1.11888	0.162051	0.98432	1.0107	1.09244	0.127549	3.4281
A0A024R152	HCG28765, isoform CRA_b	hCG_28765	0.9461	0.993489	-0.00942345	120.72	1.0648	0.849529	-0.235264	176.55	#N/A	#N/A	#N/A	3.4487
A0A024R158	Structural maintenance of chromosomes protein	SMC2L1	0.81444	0.855235	-0.225608	172.63	1.0356	0.826233	-0.27538	223.21	0.77316	0.835686	-0.258967	169.79
A0A024R171	Chromosome 9 open reading frame 30, isoform CRA_a	C9orf30	#N/A	#N/A	#N/A	2.2345	#N/A	#N/A	#N/A	5.7574	#N/A	#N/A	#N/A	4.0394
A0A024R178	V-raf murine sarcoma 3611 viral oncogene homolog, isoform CRA_b	ARAF	0.85667	0.89958	-0.152677	20.649	1.2091	0.964656	-0.0519133	7.8746	0.79485	0.85913	-0.219051	13.984
A0A024R179	Nuclear cap binding protein subunit 1, 80kDa, isoform CRA_a	NCBP1	0.89254	0.937247	-0.0934993	96.36	1.3453	1.07332	0.102081	79.76	0.85394	0.922999	-0.115599	76.428
A0A024R184	Asparagine-linked glycosylation 2 homolog (Yeast, alpha-1,3-mannosyltransferase), isoform CRA_a	ALG2	0.90661	0.952021	-0.0709341	4.4449	1.1417	0.910882	-0.134663	12.655	0.89415	0.966461	-0.0492172	7.0427
A0A024R188	Chromosome 9 open reading frame 125, isoform CRA_a	C9orf125	#N/A	#N/A	#N/A	3.0002	#N/A	#N/A	#N/A	#N/A	1.5238	1.64703	0.719868	1.9574
A0A024R191	RAB38, member RAS oncogene family, isoform CRA_a	RAB38	0.71347	0.749207	-0.416563	4.9846	0.52705	0.420496	-1.24984	3.7498	1.1826	1.27824	0.354156	7.4574
A0A024R1A3	Testicular secretory protein Li 63	UBE1	0.93889	0.985918	-0.02046	323.31	1.3583	1.08369	0.115955	323.31	0.88193	0.953252	-0.0690699	314
A0A024R1D6	HCG2011153, isoform CRA_b	hCG_2011153	0.84797	0.890444	-0.167403	15.254	1.2416	0.990586	-0.0136464	16.202	0.9382	1.01407	0.0201614	22.786
A0A024R1F6	Neurofibromin 2 (Bilateral acoustic neuroma), isoform CRA_i	NF2	0.61921	0.650226	-0.620987	36.124	#N/A	#N/A	#N/A	#N/A	#N/A	#N/A	#N/A	#N/A
A0A024R1H0	Uncharacterized protein	RP5-1119A7.4	0.44397	0.466208	-1.10095	41.408	0.46307	0.369451	-1.43654	7.0204	0.20387	0.220357	-2.18208	5.8669
A0A024R1I2	Myotubularin related protein 3, isoform CRA_d	MTMR3	0.6414	0.673527	-0.570192	16.251	#N/A	#N/A	#N/A	20.534	1.2516	1.35282	0.435968	7.5928
A0A024R1I3	Pyridoxal (Pyridoxine, vitamin B6) phosphatase, isoform CRA_a	PDXP	0.69011	0.724677	-0.46459	9.7437	1.2882	1.02776	0.0395097	6.5803	0.64674	0.699042	-0.516548	10.873
A0A024R1I7	Tuftelin-interacting protein 11	TFIP11	0.84851	0.891011	-0.166484	35.094	1.1985	0.956199	-0.064617	42.429	1.0303	1.11362	0.155258	37.145
A0A024R1J3	CDC42 effector protein (Rho GTPase binding) 1, isoform CRA_a	CDC42EP1	1.2073	1.26777	0.342296	28.964	1.0883	0.868278	-0.203771	22.673	1.1751	1.27013	0.344978	36.898
A0A024R1K7	Tyrosine 3-monooxygenase/tryptophan 5-monooxygenase activation protein, eta polypeptide, isoform CRA_b	YWHAH	0.89958	0.944639	-0.0821645	83.876	1.1237	0.896521	-0.15759	178.17	0.85532	0.92449	-0.11327	132.85
A0A024R1K8	Splicing factor 3a, subunit 1, 120kDa, isoform CRA_a	SF3A1	0.88698	0.931408	-0.102515	119.94	1.0938	0.872666	-0.196498	134.87	0.9152	0.989213	-0.015647	84.307
A0A024R1M8	Apolipoprotein L, 2, isoform CRA_a	APOL2	2.5408	2.66807	1.41579	8.7185	1.5163	1.20975	0.274708	6.8858	0.98063	1.05993	0.0839748	7.3452
A0A024R1N1	Myosin, heavy polypeptide 9, non-muscle, isoform CRA_a	MYH9	0.60602	0.636375	-0.652051	323.31	0.75582	0.603016	-0.729732	323.31	0.58045	0.627391	-0.672562	323.31
A0A024R1N4	X-ray repair complementing defective repair in Chinese hamster cells 6 (Ku autoantigen, 70kDa), isoform CRA_a	XRCC6	0.85844	0.901439	-0.149699	219.41	1.1176	0.891655	-0.165443	323.31	0.84152	0.909574	-0.136737	175.65
A0A024R1P2	Ras-related C3 botulinum toxin substrate 2 (Rho family, small GTP binding protein Rac2), isoform CRA_a	RAC2	1.462	1.53523	0.618455	3.9917	1.866	1.48875	0.574102	2.8698	1.2687	1.3713	0.455545	2.9084
A0A024R1Q5	N-acetylgalactosaminidase, alpha-, isoform CRA_a	NAGA	#N/A	#N/A	#N/A	4.5455	0.97804	0.78031	-0.357882	17.07	0.57065	0.616799	-0.697128	16.674
A0A024R1R0	ER lumen protein-retaining receptor	KDELR3	#N/A	#N/A	#N/A	1.0216	2.3677	1.88902	0.917639	2.9691	1.5329	1.65687	0.728458	3.277
A0A024R1S8	LIM and SH3 protein 1, isoform CRA_b	LASP1	1.0406	1.09272	0.127928	38.481	1.3832	1.10356	0.142163	29.529	1.1285	1.21976	0.2866	43.281
A0A024R1T1	Ribosomal protein S19 binding protein 1, isoform CRA_a	RPS19BP1	1.1666	1.22503	0.292822	6.3996	1.7922	1.42987	0.515885	12.723	1.2786	1.382	0.466759	16.374
A0A024R1T4	Trinucleotide repeat containing 6B, isoform CRA_b	TNRC6B	1.2368	1.29875	0.377124	42.125	1.2638	1.0083	0.0119213	26.793	1.1379	1.22992	0.298568	16.49
A0A024R1T5	2,3-cyclic-nucleotide 3-phosphodiesterase	CNP	1.0247	1.07603	0.105714	47.809	1.4677	1.17097	0.22771	51.39	0.95101	1.02792	0.0397264	28.472
A0A024R1T9	ATP-citrate synthase	ACLY	1.2437	1.306	0.38515	243.49	1.537	1.22626	0.29427	253	1.2786	1.382	0.466759	197.43
A0A024R1U0	Ran GTPase activating protein 1, isoform CRA_d	RANGAP1	1.0401	1.0922	0.127234	115.59	1.3261	1.058	0.0813427	193.21	1.1259	1.21695	0.283273	138.15
A0A024R1U2	PHD finger protein 5A, isoform CRA_a	PHF5A	0.98293	1.03216	0.0456725	14.119	1.1246	0.89724	-0.156435	26.99	0.95626	1.03359	0.0476689	21.752
A0A024R1U4	RAB5C, member RAS oncogene family, isoform CRA_a	RAB5C	1.0258	1.07718	0.107261	73.001	1.3331	1.06359	0.0889381	122.5	1.0103	1.092	0.126978	39.185
A0A024R1U5	Phosphomannomutase	PMM1	0.98548	1.03484	0.0494105	16.515	1.1487	0.916467	-0.125845	14.819	0.85548	0.924663	-0.113	13.709
A0A024R1U8	Insulin-like growth factor binding protein 4, isoform CRA_a	IGFBP4	0.30608	0.321411	-1.63751	9.8808	0.33588	0.267975	-1.89983	4.0268	0.52743	0.570084	-0.810754	20.906
A0A024R1W3	Peptidylprolyl isomerase	FKBP10	0.91823	0.964223	-0.0525606	39.919	1.0008	0.798468	-0.324693	51.834	0.68439	0.739737	-0.434915	54.723
A0A024R1X3	Vacuolar protein sorting 25 (Yeast), isoform CRA_a	VPS25	0.78886	0.828373	-0.271647	12.849	0.95205	0.759574	-0.396738	14.033	0.82879	0.895815	-0.158727	15.435
A0A024R1X4	HCG16955, isoform CRA_b	hCG_16955	0.87638	0.920277	-0.11986	5.3928	1.0373	0.827589	-0.273014	7.2399	0.88757	0.959348	-0.0598732	5.5036
A0A024R1Z1	Cell division cycle 34, isoform CRA_a	CDC34	1.0772	1.13116	0.177798	1.4953	1.1532	0.920057	-0.120204	2.9451	#N/A	#N/A	#N/A	0.88251
A0A024R1Z6	Vesicle amine transport protein 1 homolog (T californica), isoform CRA_a	VAT1	1.2014	1.26158	0.335229	59.383	1.5634	1.24733	0.31884	84.744	1.038	1.12194	0.166	46.466
A0A024R216	Hepatoma-derived growth factor, related protein 3, isoform CRA_a	HDGFRP3	0.44447	0.466733	-1.09933	2.5044	#N/A	#N/A	#N/A	3.9528	0.07069	0.0764068	-3.71016	4.2471
A0A024R219	Zinc finger, A20 domain containing 2, isoform CRA_a	ZA20D2	0.79808	0.838055	-0.254883	17.52	#N/A	#N/A	#N/A	#N/A	#N/A	#N/A	#N/A	#N/A
A0A024R222	Phosphoserine aminotransferase	PSAT1	1.0792	1.13326	0.180474	52.344	1.4505	1.15725	0.210703	65.224	1.0847	1.17242	0.22949	42.745
A0A024R233	Tight junction protein 2 (Zona occludens 2), isoform CRA_a	TJP2	0.59723	0.627145	-0.673129	128.46	0.98623	0.786844	-0.345851	127.42	0.69762	0.754037	-0.407293	102.53
A0A024R235	Zinc finger, CCHC domain containing 6, isoform CRA_b	ZCCHC6	1.1127	1.16843	0.224577	5.4831	1.9196	1.53151	0.614959	12.93	0.94401	1.02035	0.0290681	11.151
A0A024R254	Melanoma antigen family D, 1, isoform CRA_a	MAGED1	1.015	1.06584	0.0919917	43.447	1.8018	1.43753	0.523592	93.481	1.2396	1.33985	0.422069	52.971
A0A024R259	KIAA0427, isoform CRA_a	KIAA0427	#N/A	#N/A	#N/A	6.8919	#N/A	#N/A	#N/A	7.7087	0.87812	0.949134	-0.075316	5.8954
A0A024R277	Serine palmitoyltransferase, long chain base subunit 1, isoform CRA_a	SPTLC1	0.90997	0.95555	-0.0655971	28.95	1.2236	0.976225	-0.0347149	96.768	0.89663	0.969141	-0.0452213	27.455
A0A024R288	ATP/GTP binding protein 1, isoform CRA_a	AGTPBP1	#N/A	#N/A	#N/A	1.0377	#N/A	#N/A	#N/A	#N/A	#N/A	#N/A	#N/A	#N/A
A0A024R292	Follicular lymphoma variant translocation 1, isoform CRA_a	FVT1	0.95532	1.00317	0.00456794	7.3307	1.4668	1.17026	0.226825	12.268	#N/A	#N/A	#N/A	#N/A
A0A024R297	Spindlin, isoform CRA_a	SPIN	0.58808	0.617536	-0.695404	8.8459	0.83293	0.664536	-0.58958	6.419	0.56153	0.606941	-0.720371	10.252
A0A024R2A7	Lectin, mannose-binding, 1, isoform CRA_b	LMAN1	0.96916	1.0177	0.0253187	34.274	#N/A	#N/A	#N/A	#N/A	#N/A	#N/A	#N/A	#N/A
A0A024R2B1	Serpin peptidase inhibitor, clade B (Ovalbumin), member 8, isoform CRA_a	SERPINB8	1.5251	1.60149	0.679416	14.172	2.074	1.6547	0.726569	18.248	#N/A	#N/A	#N/A	#N/A
A0A024R2B6	Serpin peptidase inhibitor, clade B (Ovalbumin), member 5, isoform CRA_b	SERPINB5	1.4024	1.47265	0.55841	219.27	1.7472	1.39397	0.479198	187.88	1.2202	1.31888	0.399312	189.54
A0A024R2E9	ATG7 autophagy related 7 homolog (S. cerevisiae), isoform CRA_b	ATG7	1.7198	1.80594	0.852753	53.459	2.3181	1.84945	0.887096	61.49	1.5637	1.69016	0.757158	56.014
A0A024R2F4	THUMP domain containing 3, isoform CRA_a	THUMPD3	0.85884	0.901859	-0.149027	63.982	1.1658	0.93011	-0.104527	44.691	0.8679	0.938088	-0.0922053	18.757
A0A024R2F9	Transmembrane protein 43 isoform 1	TMEM43	1.0681	1.1216	0.165559	39.857	1.3661	1.08992	0.124216	41.753	0.98208	1.0615	0.0861065	29.794
A0A024R2G2	Fanconi anemia, complementation group D2, isoform CRA_b	FANCD2	0.53337	0.560086	-0.836279	15.703	0.76435	0.609821	-0.713542	28.637	0.62722	0.677944	-0.560763	12.392
A0A024R2G8	Ankyrin repeat domain 28, isoform CRA_c	ANKRD28	0.77859	0.817589	-0.290552	17.155	1.0327	0.823919	-0.279426	47.396	0.79608	0.86046	-0.216821	22.374
A0A024R2I5	Coiled-coil-helix-coiled-coil-helix domain containing 4, isoform CRA_a	CHCHD4	1.0087	1.05923	0.0830091	11.388	1.4699	1.17273	0.229871	23.47	1.2322	1.33185	0.41343	12.193
A0A024R2I7	RAD18 homolog (S. cerevisiae), isoform CRA_a	RAD18	#N/A	#N/A	#N/A	15.386	1.4127	1.12709	0.172608	15.075	1.4696	1.58845	0.667618	35.072
A0A024R2J0	Upstream binding protein 1 (LBP-1a), isoform CRA_b	UBP1	1.0143	1.06511	0.0909964	13.825	1.1629	0.927796	-0.10812	16.025	1.0092	1.09081	0.125406	5.5115
A0A024R2J9	TBC1 domain family, member 5, isoform CRA_b	TBC1D5	0.99635	1.04626	0.0652365	32.957	1.4117	1.1263	0.171587	92.46	0.95678	1.03416	0.0484532	36.57
A0A024R2L8	CTD (Carboxy-terminal domain, RNA polymerase II, polypeptide A) small phosphatase-like, isoform CRA_c	CTDSPL	#N/A	#N/A	#N/A	1.962	#N/A	#N/A	#N/A	0.92233	#N/A	#N/A	#N/A	1.7505
A0A024R2M7	Oxidative-stress responsive 1, isoform CRA_a	OXSR1	0.85658	0.899485	-0.152828	75.503	1.1958	0.954045	-0.0678708	62.303	0.94092	1.01701	0.024338	44.668
A0A024R2P5	Zinc finger, CSL-type containing 2, isoform CRA_a	ZCSL2	#N/A	#N/A	#N/A	2.6698	#N/A	#N/A	#N/A	3.9612	#N/A	#N/A	#N/A	3.0329
A0A024R2Q3	Catenin (Cadherin-associated protein), beta 1, 88kDa, isoform CRA_a	CTNNB1	0.30593	0.321254	-1.63821	150.05	0.42009	0.33516	-1.57708	135.32	0.33782	0.36514	-1.45348	107.35
A0A024R2Q4	Ribosomal protein L15	RPL15	0.8389	0.88092	-0.182917	26.861	1.7428	1.39046	0.47556	36.296	1.1101	1.19987	0.262884	30.506
A0A024R2Q9	3-oxoacyl-[acyl-carrier-protein] synthase, mitochondrial	OXSM	0.87612	0.920004	-0.120288	7.7112	1.3167	1.0505	0.0710798	24.542	0.77529	0.837988	-0.254998	8.1989
A0A024R2T2	KIAA1143, isoform CRA_a	KIAA1143	0.79028	0.829865	-0.269052	10.036	#N/A	#N/A	#N/A	2.9526	0.65894	0.712229	-0.489587	12.859
A0A024R2T5	CUB domain containing protein 1, isoform CRA_a	CDCP1	1.3089	1.37446	0.458867	19.83	1.6712	1.33333	0.415037	54.852	1.4932	1.61396	0.690601	20.868
A0A024R2U6	RNA binding motif protein 5, isoform CRA_a	RBM5	0.96133	1.00948	0.0136156	19.584	1.5048	1.20057	0.263725	26.396	1.0422	1.12648	0.171826	52.395
A0A024R2U9	N-acylaminoacyl-peptide hydrolase, isoform CRA_b	APEH	1.2676	1.33109	0.412612	103.67	1.5662	1.24956	0.321422	81.64	1.0984	1.18723	0.247598	72.346
A0A024R2W4	Dystroglycan 1 (Dystrophin-associated glycoprotein 1), isoform CRA_a	DAG1	0.58916	0.618671	-0.692757	7.7616	0.67276	0.536748	-0.897683	14.046	0.43657	0.471876	-1.08352	6.514
A0A024R2X1	GDP-mannose pyrophosphorylase B, isoform CRA_b	GMPPB	0.69506	0.729875	-0.454279	45.573	0.83582	0.666842	-0.584583	60.508	0.65856	0.711818	-0.490419	43.69
A0A024R2X6	Ubiquitin specific peptidase 4 (Proto-oncogene), isoform CRA_b	USP4	1.091	1.14565	0.196163	42.363	1.3429	1.07141	0.099505	60.028	#N/A	#N/A	#N/A	#N/A
A0A024R2Z6	Guanine nucleotide binding protein-like 3 (Nucleolar), isoform CRA_b	GNL3	0.76901	0.807529	-0.308414	121.68	1.2854	1.02553	0.0363705	135.01	0.87236	0.942908	-0.0848105	87.905
A0A024R306	Coiled-coil domain containing 72, isoform CRA_a	CCDC72	0.95168	0.999349	-0.00093958	4.6417	1.2623	1.0071	0.0102079	5.1374	0.87885	0.949923	-0.0741171	3.5662
A0A024R316	Protein Wnt	WNT5A	0.22722	0.238601	-2.06733	33.278	0.2255	0.179911	-2.47465	25.127	0.18105	0.195692	-2.35335	24.37
A0A024R324	Ras homolog gene family, member A, isoform CRA_a	RHOA	0.99834	1.04835	0.0681151	62.338	1.2544	1.0008	0.00115057	79.655	0.94016	1.01619	0.0231722	3.922
A0A024R325	Succinate--CoA ligase [GDP-forming] subunit beta, mitochondrial	SUCLG2	0.93628	0.983178	-0.0244761	78.877	1.2152	0.969523	-0.0446531	84.088	0.78696	0.850602	-0.233444	83.918
A0A024R326	60S ribosomal protein L29	RPL29	0.78863	0.828132	-0.272068	4.6338	1.2845	1.02481	0.03536	13.427	1.4722	1.59126	0.670168	6.2512
A0A024R328	Protein kinase C delta type	PRKCD	1.8725	1.96629	0.975478	37.854	2.5572	2.04021	1.02872	95.47	2.095	2.26442	1.17914	64.973
A0A024R332	Ngg1 interacting factor 3 like 1 binding protein 1, isoform CRA_a	NIF3L1BP1	#N/A	#N/A	#N/A	15.621	1.3432	1.07165	0.0998272	41.991	0.98429	1.06389	0.0893494	22.751
A0A024R333	Transmembrane protein 113, isoform CRA_a	TMEM113	1.0064	1.05681	0.0797158	37.738	1.2	0.957396	-0.0628125	55.117	1.0627	1.14864	0.199928	52.62
A0A024R355	Three prime histone mRNA exonuclease 1, isoform CRA_b	THEX1	1.1268	1.18324	0.242743	19.328	1.5013	1.19778	0.260365	23.731	1.034	1.11762	0.16043	37.518
A0A024R368	Prickle-like 2 (Drosophila), isoform CRA_a	PRICKLE2	#N/A	#N/A	#N/A	4.6764	#N/A	#N/A	#N/A	19.691	#N/A	#N/A	#N/A	#N/A
A0A024R370	TATA element modulatory factor 1, isoform CRA_a	TMF1	1.1965	1.25643	0.329332	59.108	1.5511	1.23751	0.307445	105.83	1.1941	1.29067	0.368118	62.839
A0A024R374	Cathepsin B, isoform CRA_a	CTSB	1.7462	1.83367	0.874731	86.856	2.3825	1.90083	0.926629	89.355	1.4178	1.53246	0.615848	85.405
A0A024R388	THUMP domain containing 1, isoform CRA_a	THUMPD1	0.81627	0.857156	-0.22237	60.82	1.0523	0.839556	-0.252301	68.558	0.87366	0.944314	-0.0826621	43.511
A0A024R394	Cysteine and histidine-rich domain (CHORD)-containing 1, isoform CRA_c	CHORDC1	0.78216	0.821338	-0.283952	100.46	0.94746	0.755912	-0.40371	106.64	0.81598	0.881969	-0.1812	58.948
A0A024R395	MRE11 meiotic recombination 11 homolog A (S. cerevisiae), isoform CRA_a	MRE11A	0.63285	0.664549	-0.589553	46.431	0.93418	0.745317	-0.424074	75.546	#N/A	#N/A	#N/A	#N/A
A0A024R3A2	DCN1-like protein	DCUN1D5	0.62557	0.656904	-0.606245	28.008	0.86597	0.690897	-0.533458	28.699	0.78894	0.852742	-0.229818	29.522
A0A024R3B7	Myotubularin related protein 2, isoform CRA_a	MTMR2	0.47691	0.500798	-0.997699	7.4646	#N/A	#N/A	#N/A	#N/A	0.49386	0.533799	-0.905632	10.326
A0A024R3C4	KDEL (Lys-Asp-Glu-Leu) containing 2, isoform CRA_a	KDELC2	0.5753	0.604116	-0.727102	35.191	0.75483	0.602226	-0.731623	41.518	0.45285	0.489472	-1.0307	35.484
A0A024R3C7	Ataxia telangiectasia mutated (Includes complementation groups A, C and D), isoform CRA_a	ATM	0.62328	0.6545	-0.611536	16.117	#N/A	#N/A	#N/A	3.1089	0.54074	0.58447	-0.774799	4.5415
A0A024R3D4	Uncharacterized protein	DKFZp547C195	0.65953	0.692565	-0.529978	24.476	0.8743	0.697543	-0.519647	72.888	0.66279	0.71639	-0.481182	41.093
A0A024R3F4	Pleckstrin homology-like domain, family B, member 1, isoform CRA_c	PHLDB1	0.6104	0.640974	-0.641661	117.09	0.75881	0.605401	-0.724036	96.132	0.56489	0.610573	-0.711764	80.225
A0A024R3G7	SNF1-like kinase 2, isoform CRA_c	SNF1LK2	#N/A	#N/A	#N/A	15.035	0.78413	0.625602	-0.676682	19.132	#N/A	#N/A	#N/A	23.073
A0A024R3I8	Etoposide induced 2.4 mRNA, isoform CRA_a	EI24	0.55344	0.581161	-0.782989	15.502	0.73217	0.584147	-0.775596	41.445	0.48369	0.522806	-0.935651	14.034
A0A024R3J7	HCG2032701, isoform CRA_a	hCG_2032701	0.77322	0.81195	-0.300537	46.082	0.90813	0.724533	-0.464876	37.362	0.67818	0.733025	-0.448066	35.301
A0A024R3K1	Epithelial V-like antigen 1, isoform CRA_a	EVA1	#N/A	#N/A	#N/A	1.4412	#N/A	#N/A	#N/A	1.5804	#N/A	#N/A	#N/A	0.98418
A0A024R3K8	Rho GTPase-activating protein, isoform CRA_c	RICS	#N/A	#N/A	#N/A	1.7795	#N/A	#N/A	#N/A	#N/A	#N/A	#N/A	#N/A	#N/A
A0A024R3L9	Vacuolar protein sorting 26 homolog B (Yeast), isoform CRA_a	VPS26B	0.81998	0.861052	-0.215827	28.653	0.9901	0.789931	-0.340201	29.802	0.74174	0.801725	-0.318821	16.359
A0A024R3M1	Thymocyte nuclear protein 1, isoform CRA_a	THYN1	0.48856	0.513032	-0.96288	4.749	0.77682	0.61977	-0.690195	6.4298	0.43406	0.469163	-1.09184	8.8675
A0A024R3N3	Amyloid beta (A4)-like protein 2, isoform CRA_a	APLP2	0.6134	0.644125	-0.634588	21.381	0.69279	0.552729	-0.855357	54.832	0.65135	0.704025	-0.506301	33.989
A0A024R3P1	Degenerative spermatocyte homolog 1, lipid desaturase (Drosophila), isoform CRA_a	DEGS1	0.97157	1.02024	0.0289018	12.057	1.3252	1.05728	0.0803632	11.862	0.91074	0.984392	-0.0226948	10.673
A0A024R3P9	Acyl-Coenzyme A binding domain containing 3, isoform CRA_a	ACBD3	0.93397	0.980752	-0.0280399	86.846	1.218	0.971757	-0.0413328	125.45	0.8737	0.944357	-0.0825961	80.199
A0A024R3Q3	ADP-ribosylation factor 1, isoform CRA_a	ARF1	0.99336	1.04312	0.0609005	104.4	1.3799	1.10093	0.138717	37.726	1.0195	1.10195	0.140056	16.423
A0A024R3Q6	F-box protein 28, isoform CRA_a	FBXO28	#N/A	#N/A	#N/A	8.5001	#N/A	#N/A	#N/A	38.087	1.0785	1.16572	0.22122	9.7286
A0A024R3R5	Lamin B receptor, isoform CRA_a	LBR	0.60311	0.633319	-0.658995	19.473	0.91859	0.732879	-0.448354	30.105	0.64109	0.692935	-0.529207	28.606
A0A024R3U8	Uncharacterized protein	FLJ22555	0.92229	0.968487	-0.0461957	6.9362	1.3814	1.10212	0.140284	4.9334	1.048	1.13275	0.179833	7.3378
A0A024R3V0	DNA polymerase-transactivated protein 6, isoform CRA_a	DNAPTP6	1.1149	1.17074	0.227426	26.457	1.6536	1.31929	0.399763	31.299	1.2531	1.35444	0.437696	40.268
A0A024R3V4	Peptidyl-prolyl cis-trans isomerase	PPIL3	0.99917	1.04922	0.069314	6.0791	#N/A	#N/A	#N/A	5.2973	0.91446	0.988413	-0.016814	8.2645
A0A024R3V8	Translin-associated factor X, isoform CRA_c	TSNAX	0.97137	1.02003	0.0286048	38.496	1.3478	1.07532	0.10476	35.971	1.0007	1.08163	0.113204	43.086
A0A024R3W2	Translocase of outer mitochondrial membrane 20 homolog (Yeast), isoform CRA_a	TOMM20	#N/A	#N/A	#N/A	1.1781	#N/A	#N/A	#N/A	2.3833	0.9665	1.04466	0.0630357	6.1352
A0A024R3W4	Geranylgeranyl diphosphate synthase 1, isoform CRA_a	GGPS1	0.69195	0.726609	-0.460748	6.5524	1.0587	0.844663	-0.243553	16.94	0.68515	0.740559	-0.433314	12.472
A0A024R3W5	Solute carrier family 39 (Zinc transporter), member 10, isoform CRA_a	SLC39A10	0.91363	0.959393	-0.0598061	2.5308	1.1041	0.880884	-0.182976	5.0876	#N/A	#N/A	#N/A	#N/A
A0A024R3W7	Eukaryotic translation elongation factor 1 beta 2, isoform CRA_a	EEF1B2	0.84324	0.885477	-0.175473	85.677	1.0345	0.825355	-0.276913	166.19	0.89184	0.963964	-0.0529492	48.432
A0A024R3X4	Heat shock 60kDa protein 1 (Chaperonin), isoform CRA_a	HSPD1	1.1082	1.16371	0.21873	323.31	1.4102	1.1251	0.170053	323.31	1.103	1.1922	0.253627	323.31
A0A024R3Z2	Small ubiquitin-related modifier	SUMO1	1.1847	1.24404	0.315034	19.149	1.5993	1.27597	0.351594	35.322	1.0217	1.10433	0.143166	29.881
A0A024R3Z6	Basic leucine zipper and W2 domains 1, isoform CRA_a	BZW1	1.0165	1.06742	0.0941222	22.606	1.3174	1.05106	0.0718466	29.247	0.97429	1.05308	0.0746172	25.639
A0A024R411	Origin recognition complex, subunit 2-like (Yeast), isoform CRA_a	ORC2L	0.76847	0.806962	-0.309427	14.016	1.0534	0.840434	-0.250794	26.056	0.76654	0.828531	-0.271373	21.449
A0A024R436	ATP-binding cassette, sub-family B (MDR/TAP), member 6, isoform CRA_f	ABCB6	0.74236	0.779544	-0.359297	35.99	1.0072	0.803574	-0.315497	36.338	0.65605	0.709105	-0.495928	21.777
A0A024R442	Aspartyl aminopeptidase, isoform CRA_b	DNPEP	1.1264	1.18282	0.242231	33.474	1.4427	1.15103	0.202924	31.252	1.0529	1.13805	0.186562	26.766
A0A024R462	Fibronectin 1, isoform CRA_n	FN1	1.6768	1.76079	0.816223	323.31	2.0713	1.65255	0.72469	323.31	1.5706	1.69762	0.76351	323.31
A0A024R464	Ankyrin repeat and zinc finger domain containing 1, isoform CRA_b	ANKZF1	1.1666	1.22503	0.292822	5.3449	1.6563	1.32145	0.402117	8.8564	1.3413	1.44977	0.535826	6.2587
A0A024R468	Chondroitin polymerizing factor, isoform CRA_d	CHPF	1.1836	1.24289	0.313694	4.3112	#N/A	#N/A	#N/A	1.1283	#N/A	#N/A	#N/A	#N/A
A0A024R471	COP9 constitutive photomorphogenic homolog subunit 7B (Arabidopsis), isoform CRA_b	COPS7B	1.0866	1.14103	0.190333	32.584	1.3638	1.08808	0.121785	35.307	#N/A	#N/A	#N/A	#N/A
A0A024R473	Mitochondrial ribosomal protein L44, isoform CRA_a	MRPL44	1.0428	1.09503	0.130974	16.254	1.2432	0.991862	-0.0117885	20.268	0.98048	1.05977	0.0837541	32.287
A0A024R482	GDP-mannose pyrophosphorylase A, isoform CRA_a	GMPPA	1.0068	1.05723	0.0802891	35.163	1.1379	0.907851	-0.139473	35.753	0.88829	0.960127	-0.0587033	28.62
A0A024R486	Armadillo repeat containing 9, isoform CRA_c	ARMC9	1.4847	1.55907	0.640683	31.384	1.9235	1.53463	0.617887	12.496	1.3547	1.46426	0.550167	24.138
A0A024R488	WD repeat and FYVE domain containing 1, isoform CRA_a	WDFY1	0.98035	1.02946	0.0418808	65.375	1.1747	0.937211	-0.0935545	35.385	0.82851	0.895512	-0.159215	41.597
A0A024R496	Calcium binding protein 39, isoform CRA_a	CAB39	1.1302	1.18681	0.24709	39.817	1.5064	1.20185	0.265258	45.851	1.2379	1.33801	0.420089	28.999
A0A024R498	Serpin peptidase inhibitor, clade E (Nexin, plasminogen activator inhibitor type 1), member 2, isoform CRA_b	SERPINE2	3.5603	3.73863	1.90251	73.925	3.0729	2.45165	1.29375	135.64	2.9803	3.22132	1.68765	72.62
A0A024R499	Insulin receptor substrate 1, isoform CRA_a	IRS1	0.54006	0.567111	-0.818296	41.409	0.59912	0.477996	-1.06493	55.056	0.50722	0.548239	-0.867122	56.052
A0A024R4A0	Nucleolin, isoform CRA_b	NCL	0.92561	0.971973	-0.0410117	182.56	1.3522	1.07883	0.109462	323.31	0.98549	1.06519	0.0911072	160.56
A0A024R4A5	Trinucleotide repeat containing 15, isoform CRA_a	TNRC15	1.0085	1.05902	0.082723	101.94	1.4461	1.15374	0.20632	199.98	0.97062	1.04911	0.0691725	99.906
A0A024R4C5	ADP-ribosylation factor-like 4C, isoform CRA_a	ARL4C	#N/A	#N/A	#N/A	2.6988	#N/A	#N/A	#N/A	#N/A	#N/A	#N/A	#N/A	#N/A
A0A024R4E5	High density lipoprotein binding protein (Vigilin), isoform CRA_a	HDLBP	1.0877	1.14218	0.191793	214.52	1.3084	1.04388	0.0619568	304.58	1.0214	1.104	0.142742	211.91
A0A024R4F1	Enolase 1, (Alpha), isoform CRA_a	ENO1	1.0532	1.10595	0.145291	252.34	1.307	1.04276	0.0604122	323.31	0.96049	1.03817	0.0540365	273.33
A0A024R4F4	DNA polymerase	POLD1	0.70378	0.739032	-0.436292	90.019	0.96213	0.767616	-0.381543	145.8	0.56431	0.609946	-0.713246	93.409
A0A024R4G1	Leucine rich repeat containing 47, isoform CRA_a	LRRC47	1.1291	1.18566	0.245685	87.642	1.4172	1.13068	0.177196	113.01	1.1199	1.21047	0.275564	83.019
A0A024R4H4	Kinesin family member 1B, isoform CRA_b	KIF1B	1.0675	1.12097	0.164748	19.718	1.074	0.856869	-0.222853	32.962	0.74158	0.801552	-0.319132	21.112
A0A024R4H5	DNAation factor, 45kDa, alpha polypeptide, isoform CRA_b	DFFA	#N/A	#N/A	#N/A	12.945	#N/A	#N/A	#N/A	5.6254	#N/A	#N/A	#N/A	9.0844
A0A024R4I7	Leucine zipper and CTNNBIP1 domain containing, isoform CRA_a	LZIC	0.60459	0.634873	-0.655459	14.373	0.79844	0.637019	-0.650591	21.728	0.5187	0.560648	-0.834834	25.165
A0A024R4M0	40S ribosomal protein S9	RPS9	0.93046	0.977066	-0.033472	16.191	1.7762	1.41711	0.502947	19.22	1.037	1.12086	0.16461	17.288
A0A024R4M8	Retinol dehydrogenase 13 (All-trans and 9-cis), isoform CRA_a	RDH13	1.0338	1.08558	0.118469	16.261	#N/A	#N/A	#N/A	#N/A	1.1635	1.25759	0.330665	9.8893
A0A024R4N9	tRNA-splicing endonuclease subunit Sen34	TSEN34	0.69149	0.726126	-0.461708	10.962	1.3193	1.05258	0.0739258	13.138	0.96609	1.04422	0.0624235	23.541
A0A024R4R9	Leukocyte receptor cluster (LRC) member 8, isoform CRA_a	LENG8	0.95873	1.00675	0.00970844	12.642	1.6761	1.33724	0.419261	22.316	1.0163	1.09849	0.13552	20.121
A0A024R4S0	Chromatin modifying protein 2A, isoform CRA_b	CHMP2A	0.8533	0.896041	-0.158363	15.187	1.0218	0.815223	-0.294734	45.961	0.87473	0.94547	-0.0808963	23.641
A0A024R4T4	Ubiquitin-conjugating enzyme E2M (UBC12 homolog, yeast), isoform CRA_a	UBE2M	0.9415	0.988659	-0.016455	39.838	1.1991	0.956678	-0.0638949	48.525	0.96152	1.03928	0.0555828	20.114
A0A024R4U3	Tubulin tyrosine ligase-like family, member 12, isoform CRA_a	TTLL12	1.3399	1.40701	0.492637	85.782	1.7832	1.42269	0.508622	89.81	1.2922	1.3967	0.482023	78.063
A0A024R4V3	Chromosome 22 open reading frame 8, isoform CRA_b	C22orf8	0.76738	0.805817	-0.311475	8.0223	#N/A	#N/A	#N/A	#N/A	#N/A	#N/A	#N/A	#N/A
A0A024R4V7	Uncharacterized protein	FLJ20699	1.1953	1.25517	0.327885	4.7725	#N/A	#N/A	#N/A	#N/A	#N/A	#N/A	#N/A	#N/A
A0A024R4V8	G-2 and S-phase expressed 1, isoform CRA_b	GTSE1	#N/A	#N/A	#N/A	6.7095	#N/A	#N/A	#N/A	9.17	#N/A	#N/A	#N/A	4.0382
A0A024R4Z6	FACT complex subunit SSRP1	SSRP1	0.7811	0.820225	-0.285909	112.86	1.4587	1.16379	0.218836	155.38	0.9085	0.981971	-0.0262476	108.2
A0A024R512	Uncharacterized protein	FLJ40629	0.64768	0.680122	-0.556135	2.8763	1.0306	0.822243	-0.282362	2.6913	#N/A	#N/A	#N/A	1.8299
A0A024R534	Metastasis associated 1 family, member 2, isoform CRA_a	MTA2	0.9724	1.02111	0.0301338	99.869	1.372	1.09462	0.130434	191.55	1.0335	1.11708	0.159732	70.077
A0A024R542	Tankyrase 1 binding protein 1, 182kDa, isoform CRA_a	TNKS1BP1	1.4384	1.51045	0.594977	323.31	1.7446	1.39189	0.477049	323.31	1.2232	1.32212	0.402854	323.31
A0A024R562	BCL2-antagonist of cell death, isoform CRA_c	BAD	#N/A	#N/A	#N/A	11.285	0.53852	0.429647	-1.21878	13.678	0.42324	0.457468	-1.12826	12.634
A0A024R563	Protein phosphatase 1, regulatory (Inhibitor) subunit 14B, isoform CRA_a	PPP1R14B	#N/A	#N/A	#N/A	2.35	0.82348	0.656997	-0.606041	55.779	#N/A	#N/A	#N/A	#N/A
A0A024R565	Uncharacterized protein	HSPC152	0.88964	0.934201	-0.0981945	50.766	1.0186	0.81267	-0.299259	37.378	0.94099	1.01709	0.0244453	22.525
A0A024R566	Splicing factor 1, isoform CRA_a	SF1	0.82492	0.86624	-0.207162	10.829	1.0224	0.815701	-0.293887	90.019	0.8535	0.922523	-0.116343	60.51
A0A024R570	Multiple endocrine neoplasia I, isoform CRA_c	MEN1	0.75704	0.79496	-0.331047	11.77	0.94832	0.756598	-0.402401	30.403	0.66416	0.717871	-0.478203	21.971
A0A024R578	Mitochondrial ribosomal protein L49, isoform CRA_b	MRPL49	0.96967	1.01824	0.0260777	15.552	1.2323	0.983166	-0.0244934	13.452	0.92827	1.00334	0.00481041	12.152
A0A024R582	D4, zinc and double PHD fingers family 2, isoform CRA_a	DPF2	0.77553	0.814376	-0.296234	36.747	1.0463	0.834769	-0.26055	66.463	0.8032	0.868155	-0.203975	38.293
A0A024R598	Uncharacterized protein	LOC51035	0.90182	0.946991	-0.0785766	45.772	#N/A	#N/A	#N/A	#N/A	#N/A	#N/A	#N/A	#N/A
A0A024R5A6	Zinc finger and BTB domain containing 3, isoform CRA_a	ZBTB3	#N/A	#N/A	#N/A	3.5717	#N/A	#N/A	#N/A	8.3188	#N/A	#N/A	#N/A	10.416
A0A024R5B3	AYP1 protein, isoform CRA_b	AYP1	0.81096	0.85158	-0.231785	15.629	0.99252	0.791862	-0.336679	9.9684	0.82481	0.891513	-0.165672	11.176
A0A024R5C2	tRNA phosphotransferase 1, isoform CRA_b	TRPT1	#N/A	#N/A	#N/A	76.029	#N/A	#N/A	#N/A	9.8302	#N/A	#N/A	#N/A	10.303
A0A024R5C4	Reticulon	RTN3	0.39189	0.411519	-1.28097	2.9024	0.65498	0.522563	-0.936324	10.243	#N/A	#N/A	#N/A	1.4547
A0A024R5C5	Pyruvate carboxylase	PC	0.51003	0.535577	-0.900834	34.292	0.61216	0.4884	-1.03387	72.246	0.45329	0.489948	-1.0293	62.109
A0A024R5D6	Cell division cycle associated 5, isoform CRA_a	CDCA5	#N/A	#N/A	#N/A	4.0155	0.51035	0.407172	-1.29629	17.522	#N/A	#N/A	#N/A	14.585
A0A024R5E0	Choline kinase alpha, isoform CRA_b	CHKA	#N/A	#N/A	#N/A	3.6338	#N/A	#N/A	#N/A	#N/A	#N/A	#N/A	#N/A	#N/A
A0A024R5E5	V-type proton ATPase subunit a	TCIRG1	#N/A	#N/A	#N/A	7.5693	#N/A	#N/A	#N/A	#N/A	0.83063	0.897804	-0.155528	10.949
A0A024R5H0	Barrier to autointegration factor 1, isoform CRA_a	BANF1	0.57188	0.600525	-0.735704	17.785	0.69199	0.55209	-0.857024	12.68	0.56899	0.615005	-0.701331	18.129
A0A024R5H6	Phosphofurin acidic cluster sorting protein 1, isoform CRA_a	PACS1	#N/A	#N/A	#N/A	9.6557	0.78457	0.625953	-0.675873	16.792	0.56352	0.609092	-0.715267	21.343
A0A024R5J4	Slingshot homolog 3 (Drosophila), isoform CRA_f	SSH3	0.90895	0.954479	-0.0672152	32.352	0.91708	0.731674	-0.450727	28.577	#N/A	#N/A	#N/A	#N/A
A0A024R5J5	H.sapiens ras-related Hrab6 protein	RAB6A	#N/A	#N/A	#N/A	2.6819	1.101	0.878411	-0.187032	10.713	0.78452	0.847965	-0.237924	4.1535
A0A024R5K1	Coronin	CORO1B	0.73221	0.768886	-0.379159	31.978	0.94615	0.754867	-0.405706	34.094	0.68359	0.738872	-0.436603	26.658
A0A024R5K3	NADH dehydrogenase (Ubiquinone) Fe-S protein 8, 23kDa (NADH-coenzyme Q reductase), isoform CRA_b	NDUFS8	0.89556	0.940418	-0.088626	20.463	#N/A	#N/A	#N/A	#N/A	0.78498	0.848462	-0.237078	23.037
A0A024R5K8	Serpin peptidase inhibitor, clade H (Heat shock protein 47), member 1, (Collagen binding protein 1), isoform CRA_a	SERPINH1	0.7045	0.739788	-0.434816	114.84	0.85948	0.685719	-0.544311	169.68	0.62966	0.680581	-0.555161	109.38
A0A024R5L0	Prolylcarboxypeptidase (Angiotensinase C), isoform CRA_a	PRCP	0.53142	0.558038	-0.841564	15.411	0.69262	0.552593	-0.855711	19.198	0.46187	0.499222	-1.00225	11.733
A0A024R5P0	p21/Cdc42/Rac1-activated kinase 1 (STE20 homolog, yeast), isoform CRA_a	PAK1	0.77041	0.808999	-0.30579	23.33	0.85368	0.681091	-0.55408	39.481	0.67381	0.728302	-0.457392	26.374
A0A024R5Q1	HCG2003792, isoform CRA_b	hCG_2003792	1.0719	1.12559	0.170682	21.117	1.4049	1.12087	0.164621	36.652	1.0841	1.17177	0.228692	34.369
A0A024R5Q7	Adenylosuccinate synthetase isozyme 2	ADSS	1.007	1.05744	0.0805756	65.222	1.2772	1.01899	0.0271376	121.94	1.0126	1.09449	0.130258	61.951
A0A024R5Q8	CTD (Carboxy-terminal domain, RNA polymerase II, polypeptide A) small phosphatase like 2, isoform CRA_a	CTDSPL2	0.55094	0.578536	-0.789521	25.096	#N/A	#N/A	#N/A	15.947	0.45304	0.489678	-1.0301	8.5844
A0A024R5S5	Eukaryotic translation initiation factor 3 subunit J	EIF3S1	0.72713	0.763551	-0.389203	60.794	0.95699	0.763515	-0.389271	92.445	0.82631	0.893134	-0.163051	63.698
A0A024R5T1	Transcription factor 12 (HTF4, helix-loop-helix transcription factors 4), isoform CRA_c	TCF12	#N/A	#N/A	#N/A	16.369	#N/A	#N/A	#N/A	2.0952	0.68901	0.744731	-0.425209	17.493
A0A024R5U3	Cyclic AMP phosphoprotein, 19 kD, isoform CRA_a	ARPP-19	0.73458	0.771375	-0.374497	28.589	1.0735	0.85647	-0.223525	22.212	0.67529	0.729901	-0.454227	19.563
A0A024R5U5	ADAM metallopeptidase domain 10, isoform CRA_b	ADAM10	1.1309	1.18755	0.247983	21.208	1.4193	1.13236	0.179333	43.021	1.1227	1.21349	0.279166	18.823
A0A024R5W0	Hect (Homologous to the E6-AP (UBE3A) carboxyl terminus) domain and RCC1 (CHC1)-like domain (RLD) 1, isoform CRA_b	HERC1	#N/A	#N/A	#N/A	6.8081	#N/A	#N/A	#N/A	6.8902	#N/A	#N/A	#N/A	#N/A
A0A024R5X7	ClpX caseinolytic peptidase X homolog (E. coli), isoform CRA_a	CLPX	1.0278	1.07928	0.110072	50.894	1.2963	1.03423	0.0485527	84.911	1.0672	1.15351	0.206025	58.559
A0A024R5Y1	Spastic paraplegia 21 (Autosomal recessive, Mast syndrome), isoform CRA_a	SPG21	1.2808	1.34495	0.427557	4.3834	#N/A	#N/A	#N/A	#N/A	#N/A	#N/A	#N/A	#N/A
A0A024R5Z3	Mothers against decapentaplegic homolog	SMAD3	1.2158	1.2767	0.352418	7.3754	1.5092	1.20408	0.267937	10.088	1.4215	1.53646	0.619608	18.885
A0A024R5Z9	Pyruvate kinase	PKM2	1.4109	1.48157	0.567128	6.3568	1.9127	1.52601	0.609764	16.531	1.4688	1.58758	0.666832	13.083
A0A024R608	Ribosomal protein, large, P1, isoform CRA_a	RPLP1	1.693	1.7778	0.830094	1.3667	1.6056	1.281	0.357266	24.643	#N/A	#N/A	#N/A	#N/A
A0A024R611	Coronin	CORO1A	0.76796	0.806427	-0.310385	25.799	0.96149	0.767105	-0.382503	28.762	0.68877	0.744471	-0.425712	28.569
A0A024R641	HCG2028303, isoform CRA_a	hCG_2028303	0.81425	0.855035	-0.225944	49.056	#N/A	#N/A	#N/A	27.608	0.70777	0.765008	-0.386453	25.437
A0A024R648	Translocase of inner mitochondrial membrane 9 homolog (Yeast), isoform CRA_a	TIMM9	0.71774	0.753691	-0.407955	5.9994	0.60568	0.48323	-1.04922	1.2202	0.63137	0.682429	-0.551248	7.1126
A0A024R649	Glucosamine-phosphate N-acetyltransferase 1, isoform CRA_a	GNPNAT1	0.84387	0.886139	-0.174395	45.267	1.0744	0.857188	-0.222316	54.83	0.77434	0.836961	-0.256767	35.995
A0A024R667	Chromosome 14 open reading frame 150, isoform CRA_a	C14orf150	0.86446	0.90776	-0.139617	5.6619	1.0089	0.804931	-0.313064	13.776	0.89228	0.964439	-0.0522376	18.913
A0A024R687	Pleckstrin homology domain containing, family C (With FERM domain) member 1, isoform CRA_b	PLEKHC1	0.31389	0.329613	-1.60116	91.495	0.38272	0.305345	-1.71149	113.24	#N/A	#N/A	#N/A	1.8113
A0A024R688	Menage a trois homolog 1, cyclin H assembly factor (Xenopus laevis), isoform CRA_a	MNAT1	1.3073	1.37278	0.457102	7.8596	1.5549	1.24055	0.310975	7.5404	1.3789	1.49041	0.575712	8.8903
A0A024R694	Actinin, alpha 1, isoform CRA_a	ACTN1	0.79727	0.837205	-0.256348	323.31	0.99415	0.793163	-0.334311	323.31	0.84221	0.91032	-0.135554	323.31
A0A024R6A0	Arginase	ARG2	#N/A	#N/A	#N/A	1.4817	0.67459	0.538208	-0.893764	3.7634	#N/A	#N/A	#N/A	#N/A
A0A024R6B5	Heat shock 70kDa protein 2, isoform CRA_a	HSPA2	1.2477	1.3102	0.389783	46.762	1.773	1.41455	0.500346	32.451	1.0588	1.14443	0.194624	41.911
A0A024R6D1	NIMA (Never in mitosis gene a)-related kinase 9, isoform CRA_a	NEK9	0.78791	0.827376	-0.273385	36.077	0.95442	0.761465	-0.393151	69.149	0.63151	0.682581	-0.550928	44.39
A0A024R6D4	Enhancer of rudimentary homolog	ERH	0.96516	1.0135	0.019352	24.753	1.1666	0.930748	-0.103537	60.166	0.94254	1.01876	0.0268198	29.154
A0A024R6D7	Jun dimerization protein 2, isoform CRA_a	JDP2	#N/A	#N/A	#N/A	1.2998	#N/A	#N/A	#N/A	2.3076	#N/A	#N/A	#N/A	#N/A
A0A024R6D8	Splicing factor, arginine/serine-rich 5, isoform CRA_a	SFRS5	1.0244	1.07571	0.105291	20.434	1.2412	0.990266	-0.0141113	25.437	0.98342	1.06295	0.0880736	13.655
A0A024R6G6	NADH dehydrogenase (Ubiquinone) 1 beta subcomplex, 1, 7kDa, isoform CRA_a	NDUFB1	#N/A	#N/A	#N/A	1.9682	#N/A	#N/A	#N/A	1.8507	#N/A	#N/A	#N/A	2.3931
A0A024R6H0	Cleavage and polyadenylation specific factor 2, 100kDa, isoform CRA_a	CPSF2	0.96614	1.01453	0.0208161	49.202	1.2114	0.966491	-0.0491716	69.936	0.93485	1.01045	0.0150008	45.728
A0A024R6H1	Serine palmitoyltransferase, long chain base subunit 2, isoform CRA_a	SPTLC2	1.8843	1.97868	0.984541	36.828	2.4771	1.9763	0.982805	43.74	1.4738	1.59299	0.671735	23.845
A0A024R6H3	Inositol 1,3,4-triphosphate 5/6 kinase, isoform CRA_a	ITPK1	0.7499	0.787462	-0.344718	14.971	1.1631	0.927956	-0.107872	17.241	0.6755	0.730128	-0.453778	12.973
A0A024R6I3	Testicular tissue protein Li 206	TMED10	0.95059	0.998204	-0.00259291	53.129	1.2235	0.976145	-0.0348328	88.105	0.89677	0.969292	-0.0449961	56.42
A0A024R6K1	Cyclin K, isoform CRA_c	CCNK	1.0048	1.05513	0.0774203	23.632	1.5511	1.23751	0.307445	29.335	1.1258	1.21684	0.283145	18.742
A0A024R6K3	Histone-lysine N-methyltransferase	SETD3	1.118	1.174	0.231432	46.428	1.3799	1.10093	0.138717	70.809	1.1262	1.21728	0.283657	38.201
A0A024R6K8	Tryptophanyl-tRNA synthetase, isoform CRA_a	WARS	1.1127	1.16843	0.224577	106.22	1.4974	1.19467	0.256613	151.51	1.1715	1.26624	0.340551	163.36
A0A024R6M2	KIAA2010, isoform CRA_a	KIAA2010	0.82197	0.863142	-0.21233	45.232	1.1034	0.880326	-0.183891	53.843	0.83997	0.907899	-0.139396	52.904
A0A024R6M3	Poly(A) polymerase alpha, isoform CRA_a	PAPOLA	0.8226	0.863803	-0.211225	66.812	1.1387	0.908489	-0.138459	54.387	0.8292	0.896258	-0.158014	76.312
A0A024R6N2	CDC42 binding protein kinase beta (DMPK-like), isoform CRA_a	CDC42BPB	0.96441	1.01272	0.0182305	48.319	1.2357	0.985878	-0.0205184	67.194	0.92213	0.996703	-0.00476393	42.194
A0A024R6Q1	Eukaryotic translation initiation factor 5, isoform CRA_b	EIF5	1.0035	1.05376	0.0755526	55.625	1.1975	0.955401	-0.0658212	53.406	1.011	1.09276	0.127977	46.498
A0A024R6Q2	tRNA (adenine(58)-N(1))-methyltransferase catalytic subunit TRMT61A	C14orf172	0.97718	1.02613	0.0372082	18.87	1.1859	0.946146	-0.0798645	26.271	1.1551	1.24851	0.320212	21.494
A0A024R6Q8	Bromodomain containing 7, isoform CRA_b	BRD7	0.73134	0.767972	-0.380874	5.0791	#N/A	#N/A	#N/A	3.485	0.91755	0.991753	-0.0119473	5.9299
A0A024R6S1	DnaJ (Hsp40) homolog, subfamily A, member 2, isoform CRA_a	DNAJA2	0.98315	1.0324	0.0459954	69.283	1.2252	0.977501	-0.0328296	103.48	1.0341	1.11773	0.16057	30.662
A0A024R6T8	NEFA-interacting nuclear protein NIP30, isoform CRA_a	NIP30	1.045	1.09734	0.134015	31.978	1.3501	1.07715	0.107219	39.333	1.0204	1.10292	0.141329	23.184
A0A024R6U3	HCG2025883, isoform CRA_c	hCG_2025883	1.1418	1.19899	0.261822	11.275	1.4291	1.14018	0.18926	7.5562	0.88971	0.961662	-0.0563989	6.2054
A0A024R6W0	Aspartate aminotransferase	GOT2	0.92833	0.974829	-0.0367784	108.75	1.246	0.994096	-0.00854283	183.31	0.95516	1.0324	0.0460083	99.393
A0A024R6W4	Lin-10 homolog (C. elegans), isoform CRA_b	LIN10	1.1099	1.16549	0.220942	2.6148	1.1087	0.884554	-0.176978	4.9117	#N/A	#N/A	#N/A	3.258
A0A024R6X2	Core-binding factor, beta subunit, isoform CRA_b	CBFB	#N/A	#N/A	#N/A	2.3694	#N/A	#N/A	#N/A	2.1846	#N/A	#N/A	#N/A	2.2758
A0A024R6X4	Pleckstrin homology domain containing, family G (With RhoGef domain) member 4, isoform CRA_a	PLEKHG4	1.0721	1.1258	0.170951	8.0766	1.285	1.02521	0.0359215	18.503	0.93132	1.00664	0.00954288	20.962
A0A024R6Y2	Nuclear transport factor 2, isoform CRA_a	NUTF2	0.96824	1.01674	0.0239486	37.951	1.2272	0.979097	-0.0304765	60.152	0.89725	0.969811	-0.0442241	27.042
A0A024R6Y3	Peptide deformylase	hCG_2027080	0.89248	0.937184	-0.0935963	19.538	1.1577	0.923648	-0.114585	40.295	1.0271	1.11016	0.150771	25.228
A0A024R6Z0	Dynein, cytoplasmic 1, light intermediate chain 2, isoform CRA_a	DYNC1LI2	0.9223	0.968497	-0.04618	55.327	1.2349	0.98524	-0.0214527	98.518	#N/A	#N/A	#N/A	#N/A
A0A024R6Z2	Protein arginine methyltransferase 7, isoform CRA_b	PRMT7	1.2385	1.30054	0.379106	16.998	1.493	1.19116	0.252367	13.791	#N/A	#N/A	#N/A	#N/A
A0A024R6Z6	Conserved oligomeric Golgi complex subunit 8	hCG_2027080	0.92786	0.974336	-0.037509	4.3404	1.6267	1.29783	0.376101	13.272	0.87712	0.948053	-0.0769598	17.258
A0A024R704	SFRS protein kinase 2, isoform CRA_b	SRPK2	0.8191	0.860128	-0.217377	17.732	1.3119	1.04667	0.0658109	17.192	0.82588	0.89267	-0.163802	14.79
A0A024R705	Vacuolar protein sorting 4A (Yeast), isoform CRA_c	VPS4A	1.0631	1.11635	0.158789	44.374	1.5477	1.2348	0.304279	22.145	1.0747	1.16161	0.216128	33.306
A0A024R718	Pre-B-cell colony enhancing factor 1, isoform CRA_a	PBEF1	1.0079	1.05838	0.0818645	72.306	1.3356	1.06558	0.0916411	203.12	1.0234	1.10616	0.145564	77.524
A0A024R732	Syntrophin, beta 2 (Dystrophin-associated protein A1, 59kDa, basic component 2), isoform CRA_a	SNTB2	1.0276	1.07907	0.109791	28.8	1.3228	1.05537	0.0777481	29.38	0.96595	1.04407	0.0622144	33.433
A0A024R745	NADH dehydrogenase (Ubiquinone) 1 alpha subcomplex, 5, 13kDa, isoform CRA_b	NDUFA5	0.94778	0.995254	-0.00686392	19.544	1.1824	0.943354	-0.0841287	34.134	0.8286	0.89561	-0.159058	26.08
A0A024R753	RNA binding motif protein 28 isoform 1	RBM28	1.0641	1.1174	0.160146	52.072	1.3656	1.08952	0.123688	74.819	1.1732	1.26808	0.342643	40.288
A0A024R759	Met proto-oncogene (Hepatocyte growth factor receptor), isoform CRA_c	MET	0.80753	0.847979	-0.2379	29.526	0.76319	0.608896	-0.715733	12.801	0.74328	0.80339	-0.315828	22.934
A0A024R7A8	Aldo-keto reductase family 1, member B1 (Aldose reductase), isoform CRA_a	AKR1B1	0.88864	0.933151	-0.0998171	32.319	1.15	0.917504	-0.124213	41.574	0.86585	0.935872	-0.095617	26.807
A0A024R7C0	Kelch-like ECH-associated protein 1, isoform CRA_a	KEAP1	0.89206	0.936743	-0.0942754	43.811	1.2021	0.959071	-0.06029	121.7	0.90453	0.97768	-0.0325657	48.567
A0A024R7D0	Deoxyhypusine synthase, isoform CRA_b	DHPS	0.8645	0.907802	-0.13955	20.649	1.1867	0.946785	-0.0788916	32.916	0.84727	0.915789	-0.126912	33.916
A0A024R7D2	Solute carrier family 44, member 2, isoform CRA_a	SLC44A2	0.84352	0.885771	-0.174994	4.1662	1.0054	0.802138	-0.318077	14.173	0.96065	1.03834	0.0542768	9.349
A0A024R7E0	BTB (POZ) domain containing 14B, isoform CRA_a	BTBD14B	1.0881	1.1426	0.192323	21.129	1.4464	1.15398	0.20662	85.555	1.1998	1.29683	0.374988	17.406
A0A024R7F9	Glutaryl-Coenzyme A dehydrogenase, isoform CRA_a	GCDH	0.98046	1.02957	0.0420426	7.7845	1.4336	1.14377	0.193796	17.879	#N/A	#N/A	#N/A	#N/A
A0A024R7G2	RAB3D, member RAS oncogene family, isoform CRA_b	RAB3D	1.0104	1.06101	0.0854385	5.3414	1.5303	1.22092	0.287968	22.495	#N/A	#N/A	#N/A	4.1509
A0A024R7G4	ASF1 anti-silencing function 1 homolog B (S. cerevisiae), isoform CRA_a	ASF1B	0.66871	0.702205	-0.510035	14.943	0.85268	0.680294	-0.555771	20.828	0.5711	0.617285	-0.695991	17.592
A0A024R7G6	Epidermal growth factor receptor pathway substrate 15-like 1, isoform CRA_a	EPS15L1	1.0417	1.09388	0.129452	62.241	1.1925	0.951412	-0.0718576	90.279	0.93625	1.01197	0.0171597	53.483
A0A024R7G7	Solute carrier family 35, member E1, isoform CRA_c	SLC35E1	0.68289	0.717095	-0.479763	7.8255	1.0867	0.867002	-0.205893	9.8371	#N/A	#N/A	#N/A	#N/A
A0A024R7I3	RAB8A, member RAS oncogene family, isoform CRA_a	RAB8A	0.86149	0.904641	-0.144582	41.608	1.1133	0.888224	-0.171004	51.297	0.80907	0.8745	-0.19347	21.413
A0A024R7I7	H.sapiens ras-related Hrab3A protein	RAB3A	#N/A	#N/A	#N/A	5.3316	1.3515	1.07827	0.108715	24.651	#N/A	#N/A	#N/A	#N/A
A0A024R7J4	Mitochondrial ribosomal protein L34, isoform CRA_a	MRPL34	0.71891	0.75492	-0.405605	2.3652	1.2237	0.976304	-0.034597	2.5909	#N/A	#N/A	#N/A	#N/A
A0A024R7J7	DDA1, isoform CRA_a	DDA1	1.2422	1.30442	0.383409	1.9056	1.4096	1.12462	0.169439	5.3795	#N/A	#N/A	#N/A	5.5066
A0A024R7K8	Adaptor-related protein complex 1, mu 1 subunit, isoform CRA_a	AP1M1	1.0184	1.06941	0.0968163	39.136	#N/A	#N/A	#N/A	#N/A	#N/A	#N/A	#N/A	#N/A
A0A024R7L5	UPF1 regulator of nonsense transcripts homolog (Yeast), isoform CRA_b	UPF1	0.87922	0.923259	-0.115192	213.63	1.0833	0.864289	-0.210414	304.44	0.92205	0.996617	-0.00488909	230.65
A0A024R7M8	Uncharacterized protein	LOC115098	1.3142	1.38003	0.464697	32.928	1.7072	1.36206	0.445785	30.823	1.2417	1.34212	0.424511	19.422
A0A024R7N6	Phosphoinositide-3-kinase, regulatory subunit 2 (P85 beta), isoform CRA_a	PIK3R2	1.1352	1.19206	0.253458	11.719	1.8044	1.4396	0.525672	14.913	0.99059	1.0707	0.098554	10.375
A0A024R7N7	Interferon, gamma-inducible protein 30, isoform CRA_b	IFI30	#N/A	#N/A	#N/A	1.1547	#N/A	#N/A	#N/A	#N/A	#N/A	#N/A	#N/A	#N/A
A0A024R7P3	Cation-transporting ATPase	ATP13A1	1.1126	1.16833	0.224447	40.462	1.469	1.17201	0.228987	67.808	1.0552	1.14053	0.18971	20.463
A0A024R7Q3	HIG1 domain family, member 2A, isoform CRA_a	HIGD2A	#N/A	#N/A	#N/A	1.3936	#N/A	#N/A	#N/A	1.4971	#N/A	#N/A	#N/A	#N/A
A0A024R7S3	Clathrin light chain	CLTB	0.87892	0.922944	-0.115684	24.017	1.1489	0.916627	-0.125594	23.28	0.89238	0.964547	-0.0520759	10.943
A0A024R7T3	Heterogeneous nuclear ribonucleoprotein F, isoform CRA_a	HNRPF	1.1623	1.22052	0.287494	60.368	1.463	1.16723	0.223083	101.69	1.1503	1.24333	0.314204	93.035
A0A024R7T4	Zinc finger protein 22 (KOX 15), isoform CRA_a	ZNF22	0.64517	0.677486	-0.561737	3.1293	#N/A	#N/A	#N/A	#N/A	0.69334	0.749411	-0.416171	5.0466
A0A024R7U6	DNA helicase	MCM4	1.1398	1.19689	0.259293	167.66	1.6232	1.29504	0.372994	286.19	1.0642	1.15026	0.201963	154.6
A0A024R7V6	RAB2, member RAS oncogene family, isoform CRA_a	RAB2	0.96955	1.01811	0.0258992	57.808	1.2845	1.02481	0.03536	103.68	0.91665	0.99078	-0.0133631	58.579
A0A024R7W0	Inositol monophosphatase domain containing 1, isoform CRA_a	IMPAD1	1.6945	1.77938	0.831372	18.699	1.8027	1.43825	0.524312	35.025	1.3568	1.46653	0.552402	9.9879
A0A024R7W9	COP9 constitutive photomorphogenic homolog subunit 5 (Arabidopsis), isoform CRA_a	COPS5	0.90774	0.953208	-0.069137	41.21	1.1882	0.947981	-0.0770692	96.431	0.90328	0.976329	-0.0345608	51.393
A0A024R7X0	ADP-ribosylation factor guanine nucleotide-exchange factor 1(Brefeldin A-inhibited), isoform CRA_a	ARFGEF1	1.0686	1.12213	0.166234	79.155	1.4835	1.18358	0.243158	74.87	1.0005	1.08141	0.112915	46.887
A0A024R7X3	ATPase, H+ transporting, lysosomal 50/57kDa, V1 subunit H, isoform CRA_b	ATP6V1H	0.91623	0.962123	-0.0557063	29.598	1.1815	0.942636	-0.0852273	41.199	0.97961	1.05883	0.0824734	31.182
A0A024R7Z5	Syndecan binding protein (Syntenin), isoform CRA_c	SDCBP	1.0458	1.09818	0.135119	11.449	1.3246	1.05681	0.0797099	14.051	1.2546	1.35606	0.439421	9.2078
A0A024R802	Protein kinase, cAMP-dependent, regulatory, type I, beta, isoform CRA_b	PRKAR1B	0.87542	0.919269	-0.121441	18.433	#N/A	#N/A	#N/A	9.9955	#N/A	#N/A	#N/A	2.9794
A0A024R806	Uncharacterized protein	MGC10911	0.9412	0.988344	-0.0169148	5.7833	1.2261	0.978219	-0.0317702	11.921	0.86764	0.937807	-0.0926375	5.465
A0A024R811	Lactamase, beta 2, isoform CRA_a	LACTB2	0.90862	0.954132	-0.0677391	19.132	1.2665	1.01045	0.0150002	21.703	0.94644	1.02298	0.032777	20.544
A0A024R819	Nudix (Nucleoside diphosphate linked moiety X)-type motif 1, isoform CRA_a	NUDT1	0.86481	0.908128	-0.139033	7.7956	1.3285	1.05992	0.0839513	30.39	0.83278	0.900128	-0.151799	13.537
A0A024R821	Eukaryotic translation initiation factor 3 subunit B	EIF3S9	1.0314	1.08306	0.115116	169.88	1.3018	1.03861	0.0546609	196.88	#N/A	#N/A	#N/A	#N/A
A0A024R829	Polymerase (DNA directed), epsilon 3 (P17 subunit), isoform CRA_a	POLE3	0.89074	0.935357	-0.0964118	29.269	1.1085	0.884394	-0.177238	58.798	0.86493	0.934878	-0.0971507	22.364
A0A024R830	Inositol-1-monophosphatase	IMPA1	0.94833	0.995831	-0.00602696	19.896	1.2785	1.02003	0.0286053	19.641	0.93431	1.00987	0.0141672	20.623
A0A024R843	Tripartite motif-containing 32, isoform CRA_a	TRIM32	1.1086	1.16413	0.219251	34.581	1.2669	1.01077	0.0154558	46.573	1.0208	1.10335	0.141894	18.616
A0A024R845	RAB14, member RAS oncogene family, isoform CRA_a	RAB14	0.83638	0.878274	-0.187258	49.345	1.0894	0.869156	-0.202313	61.584	0.87154	0.942022	-0.0861672	49.666
A0A024R857	F-box and leucine-rich repeat protein 18, isoform CRA_b	FBXL18	0.85403	0.896808	-0.157129	39.358	#N/A	#N/A	#N/A	#N/A	0.84781	0.916373	-0.125993	29.997
A0A024R861	Serine/threonine-protein phosphatase	PPP6C	0.87961	0.923669	-0.114552	34.94	1.1655	0.929871	-0.104898	49.355	0.87477	0.945513	-0.0808303	34.143
A0A024R872	Chromosome 9 open reading frame 88, isoform CRA_a	C9orf88	1.0302	1.0818	0.113436	97.49	1.3559	1.08178	0.113404	135.23	0.98253	1.06199	0.0867674	93.025
A0A024R875	GTPase activating protein and VPS9 domains 1, isoform CRA_a	GAPVD1	1.1318	1.18849	0.249131	87.634	#N/A	#N/A	#N/A	#N/A	#N/A	#N/A	#N/A	#N/A
A0A024R883	V-type proton ATPase subunit G	ATP6V1G1	1.1328	1.18954	0.250405	15.677	1.3172	1.0509	0.0716275	17.302	1.0039	1.08509	0.11781	12.003
A0A024R884	Tenascin C (Hexabrachion), isoform CRA_a	TNC	2.0854	2.18986	1.13084	96.707	2.0091	1.60292	0.680702	144.91	#N/A	#N/A	#N/A	#N/A
A0A024R8A0	Rab9 effector protein with kelch motifs isoform 1	RABEPK	0.77505	0.813872	-0.297127	7.9201	1.1724	0.935376	-0.096382	10.939	0.87883	0.949902	-0.07415	9.1954
A0A024R8A7	HCG31253, isoform CRA_a	hCG_31253	0.91034	0.955938	-0.0650107	62.335	1.1402	0.909686	-0.13656	69.642	0.93485	1.01045	0.0150008	65.351
A0A024R8B2	Frequenin homolog (Drosophila), isoform CRA_a	FREQ	1.4189	1.48997	0.575285	12.411	1.5215	1.2139	0.279647	8.8434	#N/A	#N/A	#N/A	#N/A
A0A024R8D2	Solute carrier family 27 (Fatty acid transporter), member 4, isoform CRA_a	SLC27A4	0.92131	0.967458	-0.0477295	14.328	1.2434	0.992022	-0.0115564	13.938	0.87078	0.941201	-0.0874258	19.691
A0A024R8E4	Chromosome 9 open reading frame 32, isoform CRA_a	C9orf32	0.99606	1.04595	0.0648165	44.68	1.4396	1.14856	0.199821	66.802	1.1971	1.29391	0.371738	41.021
A0A024R8E5	Collagen, type V, alpha 1, isoform CRA_a	COL5A1	0.61802	0.648976	-0.623763	65.955	0.5188	0.413914	-1.2726	50.867	0.59603	0.644231	-0.634349	66.344
A0A024R8F4	Small nuclear RNA activating complex, polypeptide 4, 190kDa, isoform CRA_a	SNAPC4	#N/A	#N/A	#N/A	4.2213	#N/A	#N/A	#N/A	15.513	#N/A	#N/A	#N/A	4.8976
A0A024R8G6	Sjogrens syndrome nuclear autoantigen 1, isoform CRA_a	SSNA1	1.1783	1.23732	0.307219	22.778	1.2069	0.962901	-0.0545408	4.1836	0.88226	0.953609	-0.0685302	18.252
A0A024R8H6	Bromodomain containing 3, isoform CRA_a	BRD3	0.67268	0.706374	-0.501496	2.1258	#N/A	#N/A	#N/A	#N/A	#N/A	#N/A	#N/A	#N/A
A0A024R8I2	Ubiquitin associated domain containing 1, isoform CRA_c	UBADC1	1.3304	1.39704	0.482372	8.0977	1.6063	1.28155	0.357894	35.991	#N/A	#N/A	#N/A	#N/A
A0A024R8K7	Integrin beta	ITGB4	2.2609	2.37415	1.24741	304.63	19.076	15.2194	3.92784	261.75	1.3228	1.42978	0.515789	323.31
A0A024R8K8	Helicase with zinc finger, isoform CRA_a	HELZ	0.92334	0.969589	-0.0445541	7.2587	1.3228	1.05537	0.0777481	18.549	0.83686	0.904537	-0.144748	9.3831
A0A024R8L0	Mitochondrial ribosomal protein S7, isoform CRA_a	MRPS7	1.0217	1.07288	0.101484	19.994	1.276	1.01803	0.0257814	24.86	1.0652	1.15134	0.203318	14.123
A0A024R8M0	Guanine nucleotide binding protein (G protein), alpha 13, isoform CRA_a	GNA13	0.88919	0.933729	-0.0989244	14.046	#N/A	#N/A	#N/A	#N/A	0.79316	0.857303	-0.222122	17.92
A0A024R8M4	Phosphoribosyl pyrophosphate synthetase-associated protein 1, isoform CRA_a	PRPSAP1	0.73938	0.776415	-0.3651	23.882	0.96475	0.769706	-0.37762	32.371	0.64709	0.699421	-0.515768	28.251
A0A024R8N4	HCG1776081, isoform CRA_a	hCG_1776081	#N/A	#N/A	#N/A	12.253	#N/A	#N/A	#N/A	21.294	#N/A	#N/A	#N/A	8.508
A0A024R8P8	Ribosomal protein L38, isoform CRA_a	RPL38	1.187	1.24646	0.317832	17.221	1.4512	1.15781	0.211399	36.43	1.2118	1.3098	0.389346	14.351
A0A024R8Q1	Glucosidase, alpha acid (Pompe disease, glycogen storage disease type II), isoform CRA_a	GAA	0.90879	0.954311	-0.0674692	17.759	1.2287	0.980294	-0.0287142	14.391	0.47953	0.51831	-0.948113	14.062
A0A024R8R4	Nuclear protein localization 4 homolog (S. cerevisiae), isoform CRA_a	NPLOC4	0.7896	0.82915	-0.270294	60.408	1.0402	0.829903	-0.268986	109.22	0.83963	0.907532	-0.13998	60.361
A0A024R8S5	Protein disulfide-isomerase	P4HB	1.0879	1.14239	0.192058	145.96	1.3049	1.04109	0.0580924	228.16	0.93511	1.01073	0.015402	109.25
A0A024R8T3	Acyl-coenzyme A oxidase	ACOX1	1.3361	1.40302	0.48854	47.727	1.6289	1.29959	0.378051	48.848	1.449	1.56618	0.647252	130.93
A0A024R8U1	Solute carrier family 16 (Monocarboxylic acid transporters), member 3, isoform CRA_a	SLC16A3	1.2973	1.36228	0.446024	23.519	1.6246	1.29615	0.374238	29.394	1.1856	1.28148	0.357811	31.7
A0A024R8V0	Septin 9, isoform CRA_a	SEPT9	0.9569	1.00483	0.00695203	133.37	1.2116	0.966651	-0.0489334	140.19	0.9112	0.984889	-0.0219663	100
A0A024R8W0	DEAD (Asp-Glu-Ala-Asp) box polypeptide 48, isoform CRA_a	DDX48	1.0074	1.05786	0.0811486	64.848	1.2689	1.01237	0.0177315	68.006	1.0452	1.12973	0.175973	95.778
A0A024R8W1	Chromosome 17 open reading frame 70, isoform CRA_a	C17orf70	#N/A	#N/A	#N/A	5.7497	#N/A	#N/A	#N/A	#N/A	#N/A	#N/A	#N/A	#N/A
A0A024R8X4	Uncharacterized protein (Fragment)	FLJ22222	0.8172	0.858133	-0.220727	4.9671	0.98031	0.782121	-0.354537	2.5981	0.79707	0.86153	-0.215028	4.5245
A0A024R904	Calcyclin binding protein, isoform CRA_a	CACYBP	1.167	1.22545	0.293317	66.863	1.5245	1.21629	0.282489	153.87	1.1939	1.29045	0.367876	100.36
A0A024R912	Uridine-cytidine kinase	UCK2	1.1756	1.23448	0.303909	18.57	1.3102	1.04532	0.0639402	38.033	1.6785	1.81424	0.859367	16.426
A0A024R914	Centrosomal protein 350kDa, isoform CRA_a	CEP350	#N/A	#N/A	#N/A	16.338	#N/A	#N/A	#N/A	12.237	#N/A	#N/A	#N/A	#N/A
A0A024R918	Family with sequence similarity 20, member B, isoform CRA_a	FAM20B	0.99687	1.0468	0.0659892	1.7655	1.2383	0.987953	-0.017486	3.2156	1.1137	1.20377	0.267555	6.8719
A0A024R922	Chromosome 1 open reading frame 112, isoform CRA_a	C1orf112	1.1235	1.17978	0.238512	9.7374	#N/A	#N/A	#N/A	#N/A	#N/A	#N/A	#N/A	#N/A
A0A024R952	Plakophilin 1 (Ectodermal dysplasia/skin fragility syndrome), isoform CRA_a	PKP1	1.2515	1.31419	0.39417	34.82	1.1952	0.953566	-0.0685948	32.667	1.6334	1.76549	0.820072	36.455
A0A024R957	Torsin A interacting protein 2, isoform CRA_b	TOR1AIP2	1.0629	1.11614	0.158518	29.255	1.4188	1.13196	0.178824	45.104	1.1609	1.25478	0.327438	29.278
A0A024R972	Laminin, gamma 1 (Formerly LAMB2), isoform CRA_a	LAMC1	1.3476	1.4151	0.500904	151.1	1.4813	1.18183	0.241017	323.31	1.4099	1.52392	0.607787	150.95
A0A024R983	TROVE domain family, member 2, isoform CRA_b	TROVE2	0.80176	0.84192	-0.248246	98.14	1.0898	0.869475	-0.201784	72.413	0.67979	0.734765	-0.444645	74.119
A0A024R991	V-type proton ATPase subunit	ATP6V0D2	#N/A	#N/A	#N/A	29.332	#N/A	#N/A	#N/A	50.539	#N/A	#N/A	#N/A	11.145
A0A024R994	Copine III, isoform CRA_a	CPNE3	1.1829	1.24215	0.31284	58.157	1.617	1.29009	0.367473	52.925	1.2952	1.39994	0.485369	73.647
A0A024R9A9	Ubiquitin-conjugating enzyme E2T (Putative), isoform CRA_a	UBE2T	0.59802	0.627974	-0.671222	28.596	0.7064	0.563587	-0.82729	55.4	0.65459	0.707527	-0.499143	30.356
A0A024R9B7	Cytochrome c oxidase subunit VIc, isoform CRA_a	COX6C	1.0884	1.14292	0.192721	5.3025	1.4204	1.13324	0.18045	5.0804	0.86514	0.935105	-0.0968005	4.1801
A0A024R9C1	Polyadenylate-binding protein	PABPC1	0.85798	0.900956	-0.150472	135.77	1.0221	0.815462	-0.294311	227.6	0.95676	1.03413	0.048423	116.92
A0A024R9D2	Metadherin, isoform CRA_a	MTDH	0.6859	0.720256	-0.473418	70.991	1.5424	1.23057	0.29933	110.54	0.92678	1.00173	0.00249283	88.382
A0A024R9G1	Sperm associated antigen 1, isoform CRA_d	SPAG1	#N/A	#N/A	#N/A	2.3675	#N/A	#N/A	#N/A	#N/A	#N/A	#N/A	#N/A	2.8572
A0A024R9G7	ATPase family, AAA domain containing 2, isoform CRA_c	ATAD2	0.54428	0.571543	-0.807067	17.894	0.93834	0.748636	-0.417664	16.041	0.55635	0.601342	-0.733741	16.665
A0A024R9H2	Heat-responsive protein 12, isoform CRA_a	HRSP12	0.99526	1.04511	0.0636573	13.334	1.2863	1.02625	0.0373803	8.5529	0.78759	0.851283	-0.232289	12.974
A0A024R9I0	V-type proton ATPase subunit C	ATP6V1C1	1.1871	1.24656	0.317953	41.362	1.5059	1.20145	0.264779	40.235	1.152	1.24516	0.316335	35.836
A0A024R9J0	RAD21 homolog (S. pombe), isoform CRA_a	RAD21	0.92692	0.973349	-0.0389713	38.62	1.1714	0.934578	-0.0976131	68.232	0.72562	0.784301	-0.35052	41.163
A0A024R9K4	Forty-two-three domain containing 1, isoform CRA_a	FYTTD1	0.90096	0.946088	-0.0799531	14.786	0.92993	0.741926	-0.430653	39.11	0.9809	1.06023	0.084372	8.4817
A0A024R9K5	Zinc finger, FYVE domain containing 19, isoform CRA_e	ZFYVE19	#N/A	#N/A	#N/A	73.003	#N/A	#N/A	#N/A	#N/A	#N/A	#N/A	#N/A	#N/A
A0A024R9L9	Vacuolar protein sorting 39 (Yeast), isoform CRA_b	VPS39	0.83915	0.881182	-0.182487	20.922	1.0514	0.838838	-0.253535	27.915	0.84572	0.914114	-0.129554	18.112
A0A024R9M3	Leucine rich repeat containing 57, isoform CRA_c	LRRC57	0.68065	0.714743	-0.484503	8.531	0.83552	0.666603	-0.585101	1.1983	#N/A	#N/A	#N/A	#N/A
A0A024R9M9	Calcium binding protein P22, isoform CRA_a	CHP	1.0113	1.06196	0.086723	18.135	1.3995	1.11656	0.159065	26.37	1.0666	1.15286	0.205213	21.016
A0A024R9P6	Family with sequence similarity 82, member C, isoform CRA_a	FAM82C	0.77677	0.815678	-0.293929	6.5736	0.97545	0.778243	-0.361707	18.549	0.68593	0.741402	-0.431673	11.846
A0A024R9R3	Vacuolar protein sorting protein 18, isoform CRA_d	VPS18	0.921	0.967132	-0.048215	23.428	1.1613	0.92652	-0.110106	44.361	0.90314	0.976178	-0.0347844	25.497
A0A024R9T6	HCG17415, isoform CRA_a	SLAIN2	1.4744	1.54825	0.63064	30.879	1.8421	1.46968	0.555504	54.741	1.2521	1.35336	0.436544	27.63
A0A024R9U3	OCIA domain containing 1, isoform CRA_a	OCIAD1	0.88429	0.928583	-0.106897	23.404	1.1245	0.89716	-0.156563	31.333	0.86061	0.930208	-0.104374	16.4
A0A024R9U9	Uncharacterized protein	RP1-112K5.2	1.4177	1.48871	0.574064	1.3826	#N/A	#N/A	#N/A	1.8704	1.2109	1.30883	0.388274	6.4038
A0A024R9V7	Uncharacterized protein	LOC92689	0.91602	0.961903	-0.056037	102.87	1.2975	1.03518	0.0498876	83.55	0.66997	0.724151	-0.465638	76.39
A0A024R9W7	Transmembrane protein 33, isoform CRA_a	TMEM33	1.2242	1.28552	0.362351	14.726	#N/A	#N/A	#N/A	#N/A	1.2125	1.31056	0.390179	18.844
A0A024R9Y5	FYVE, RhoGEF and PH domain containing 1 (Faciogenital dysplasia), isoform CRA_a	FGD1	#N/A	#N/A	#N/A	9.1276	#N/A	#N/A	#N/A	13.514	#N/A	#N/A	#N/A	21.458
A0A024R9Y7	Melanoma antigen family D, 2, isoform CRA_a	MAGED2	0.6885	0.722986	-0.467959	55.697	1.0351	0.825834	-0.276077	58.358	0.58711	0.63459	-0.656103	50.062
A0A024R9Z0	NADH dehydrogenase (Ubiquinone) 1 alpha subcomplex, 4, 9kDa, isoform CRA_b	NDUFA4	0.9724	1.02111	0.0301338	4.5358	1.3246	1.05681	0.0797099	5.5277	0.84199	0.910082	-0.135931	5.8209
A0A024RA10	Kelch-like 7 (Drosophila), isoform CRA_a	KLHL7	0.71732	0.75325	-0.408799	32.329	0.9397	0.749721	-0.415575	34.627	0.71217	0.769764	-0.377512	16.92
A0A024RA49	Anillin, actin binding protein (Scraps homolog, Drosophila), isoform CRA_e	ANLN	0.62519	0.656505	-0.607121	90.345	0.73936	0.589884	-0.761498	149.62	0.81005	0.875559	-0.191723	109.18
A0A024RA53	Serine/threonine kinase 17a (Apoptosis-inducing), isoform CRA_a	STK17A	#N/A	#N/A	#N/A	1.5939	#N/A	#N/A	#N/A	3.0782	#N/A	#N/A	#N/A	3.4225
A0A024RA58	Deafness, autosomal dominant 5, isoform CRA_a	DFNA5	0.86803	0.911509	-0.133671	25.918	1.2661	1.01013	0.0145445	44.497	0.70509	0.762111	-0.391927	24.969
A0A024RA66	Cell division cycle 2-like 5 (Cholinesterase-related cell division controller), isoform CRA_b	CDC2L5	#N/A	#N/A	#N/A	15.197	#N/A	#N/A	#N/A	18.92	1.1195	1.21003	0.275049	26.785
A0A024RA75	3-hydroxyisobutyrate dehydrogenase	HIBADH	1.1679	1.2264	0.294429	57.272	1.7259	1.37697	0.461502	54.172	0.9524	1.02942	0.0418335	42.928
A0A024RAB2	Endothelin converting enzyme 1, isoform CRA_c	ECE1	0.94029	0.987388	-0.0183104	30.103	#N/A	#N/A	#N/A	#N/A	0.73843	0.798147	-0.325273	16.306
A0A024RAB6	Heparan sulfate proteoglycan 2 (Perlecan), isoform CRA_b	HSPG2	1.1839	1.2432	0.314059	24.139	1.4912	1.18972	0.250627	79.055	0.97561	1.05451	0.0765705	29.682
A0A024RAC5	Regulator of chromosome condensation 2, isoform CRA_a	RCC2	0.59058	0.620162	-0.689284	170.46	1.0633	0.848333	-0.237298	129.62	0.58904	0.636676	-0.651368	87.834
A0A024RAC6	Elongin-A	TCEB3	1.0232	1.07445	0.1036	24.717	1.7641	1.40745	0.493085	12.954	1.1721	1.26689	0.34129	15.9
A0A024RAE1	Ribosome assembly factor mrt4	C1orf33	0.97298	1.02172	0.030994	52.559	1.2431	0.991782	-0.0119045	45.598	0.99269	1.07297	0.101609	57.528
A0A024RAE4	Cell division cycle 42 (GTP binding protein, 25kDa), isoform CRA_a	CDC42	0.83457	0.876373	-0.190383	28.055	0.98613	0.786764	-0.345997	36.859	0.76738	0.829439	-0.269793	19.035
A0A024RAG3	V-ral simian leukemia viral oncogene homolog B (Ras related GTP binding protein), isoform CRA_a	RALB	1.2831	1.34737	0.430146	22.499	2.0063	1.60069	0.67869	33.37	1.5859	1.71415	0.777496	16.718
A0A024RAH0	Mitogen-activated protein kinase kinase kinase 2, isoform CRA_a	MAP3K2	#N/A	#N/A	#N/A	6.2829	1.3279	1.05944	0.0832996	15.851	#N/A	#N/A	#N/A	7.0117
A0A024RAH8	RNA helicase	DDX18	0.78456	0.823858	-0.279532	36.911	1.5727	1.25475	0.327397	54.015	0.91262	0.986424	-0.0197198	32.223
A0A024RAI1	ARP3 actin-related protein 3 homolog (Yeast), isoform CRA_a	ACTR3	0.98723	1.03668	0.0519701	69.953	1.1892	0.948779	-0.0758555	91.398	0.97874	1.05789	0.0811916	69.561
A0A024RAI5	Bridging integrator 1, isoform CRA_a	BIN1	0.44167	0.463793	-1.10845	80.836	0.53649	0.428028	-1.22422	84.443	0.43515	0.470341	-1.08822	103.04
A0A024RAJ4	Polymerase (RNA) II (DNA directed) polypeptide D, isoform CRA_a	POLR2D	0.9103	0.955896	-0.0650741	66.753	#N/A	#N/A	#N/A	#N/A	0.87652	0.947405	-0.0779471	23.845
A0A024RAJ6	Beta-hexosaminidase	HEXB	0.90129	0.946435	-0.0794247	28.291	1.1631	0.927956	-0.107872	42.91	0.74129	0.801239	-0.319696	32.634
A0A024RAJ7	Ribosome-releasing factor 2, mitochondrial	GFM2	0.80657	0.84697	-0.239616	9.6648	1.0879	0.867959	-0.204301	7.5973	#N/A	#N/A	#N/A	#N/A
A0A024RAJ9	Arylsulfatase B, isoform CRA_a	ARSB	#N/A	#N/A	#N/A	1.4571	#N/A	#N/A	#N/A	0.95199	#N/A	#N/A	#N/A	3.4518
A0A024RAL0	X-ray repair complementing defective repair in Chinese hamster cells 4, isoform CRA_c	XRCC4	1.0085	1.05902	0.082723	14.648	1.3307	1.06167	0.0863385	9.4533	#N/A	#N/A	#N/A	#N/A
A0A024RAL3	Zinc finger, FYVE domain containing 16, isoform CRA_a	ZFYVE16	0.98425	1.03355	0.0476087	10.66	1.3556	1.08154	0.113085	15.861	0.94371	1.02003	0.0286095	29.136
A0A024RAL5	Zinc finger, CCHC domain containing 9, isoform CRA_a	ZCCHC9	#N/A	#N/A	#N/A	26.175	1.9515	1.55697	0.638737	4.7647	1.6311	1.76301	0.818039	2.4254
A0A024RAM2	Glutaredoxin (Thioltransferase), isoform CRA_c	GLRX	1.4109	1.48157	0.567128	3.1542	2.1855	1.74366	0.802116	6.4783	1.4107	1.52478	0.608605	1.28
A0A024RAM4	Microtubule-associated protein 1B, isoform CRA_b	MAP1B	3.9391	4.13641	2.04838	237.77	8.0223	6.40043	2.67817	323.31	4.9582	5.35917	2.42201	267.67
A0A024RAN2	Calpastatin, isoform CRA_a	CAST	#N/A	#N/A	#N/A	1.1806	1.6526	1.31849	0.398891	116.08	1.1515	1.24462	0.315708	2.4862
A0A024RAQ1	Cold shock domain protein A, isoform CRA_a	CSDA	0.75043	0.788018	-0.343699	30.261	0.85095	0.678913	-0.558701	44.131	0.68823	0.743888	-0.426843	32.033
A0A024RAS3	HCG27698, isoform CRA_a	hCG_27698	0.99425	1.04405	0.0621925	52.267	1.2767	1.01859	0.0265727	53.026	1.0157	1.09784	0.134668	39.574
A0A024RAS8	Heme binding protein 1, isoform CRA_a	HEBP1	1.1477	1.20519	0.269258	26.078	1.4262	1.13787	0.186329	47.633	1.1604	1.25424	0.326816	24.2
A0A024RAT6	Uncharacterized protein	FLJ22028	#N/A	#N/A	#N/A	3.4821	1.7944	1.43163	0.517655	3.0688	1.3658	1.47625	0.56194	1.5273
A0A024RAV2	ATP-dependent DNA helicase	RECQL	0.98136	1.03052	0.0433663	76	1.2784	1.01995	0.0284924	137.37	0.95844	1.03595	0.050954	107.04
A0A024RAV4	Cold shock domain protein A, isoform CRA_b	CSDA	0.86335	0.906595	-0.141471	2.8778	#N/A	#N/A	#N/A	#N/A	1.0164	1.0986	0.135662	2.2435
A0A024RAV5	V-Ki-ras2 Kirsten rat sarcoma viral oncogene homolog, isoform CRA_b	KRAS	#N/A	#N/A	#N/A	3.675	#N/A	#N/A	#N/A	3.474	#N/A	#N/A	#N/A	3.1776
A0A024RAW0	Mediator complex subunit 21 isoform 1	SURB7	1.1139	1.16969	0.226132	6.6395	1.328	1.05952	0.0834082	9.7433	0.94234	1.01855	0.0265136	6.8593
A0A024RAZ7	Heterogeneous nuclear ribonucleoprotein A1, isoform CRA_b	HNRPA1	0.86091	0.904032	-0.145554	247.4	1.002	0.799426	-0.322964	309.6	0.85165	0.920524	-0.119473	163.88
A0A024RB08	ERGIC and golgi 2, isoform CRA_a	ERGIC2	0.88043	0.92453	-0.113208	6.2695	1.1831	0.943913	-0.0832749	8.0461	0.71697	0.774952	-0.367821	9.2006
A0A024RB09	RAB5B, member RAS oncogene family, isoform CRA_a	RAB5B	0.84147	0.883619	-0.178504	26.302	1.194	0.952609	-0.0700441	19.952	0.79159	0.855606	-0.224981	21.151
A0A024RB14	40S ribosomal protein S26	RPS26	0.81511	0.855938	-0.224421	12.404	1.691	1.34913	0.43203	22.478	1.0227	1.10541	0.144577	16.089
A0A024RB17	Family with sequence similarity 62 (C2 domain containing), member A, isoform CRA_b	FAM62A	0.88649	0.930894	-0.103312	154.94	1.0615	0.846896	-0.239743	233.48	0.83201	0.899295	-0.153133	144.22
A0A024RB23	Diacylglycerol kinase	DGKA	1.6796	1.76373	0.81863	72.859	2.2075	1.76121	0.816567	99.748	1.5586	1.68465	0.752445	55.043
A0A024RB27	HCG24991, isoform CRA_a	hCG_24991	1.305	1.37037	0.454562	16.153	1.6808	1.34099	0.423301	39.721	1.2889	1.39313	0.478334	20.583
A0A024RB31	Myosin, light polypeptide 6B, alkali, smooth muscle and non-muscle, isoform CRA_a	MYL6B	0.70025	0.735325	-0.443546	2.4507	#N/A	#N/A	#N/A	#N/A	#N/A	#N/A	#N/A	#N/A
A0A024RB49	Tar (HIV-1) RNA binding protein 2, isoform CRA_b	TARBP2	1.5161	1.59204	0.670877	6.4191	#N/A	#N/A	#N/A	#N/A	0.9972	1.07784	0.108149	4.0493
A0A024RB76	Chromosome 12 open reading frame 31, isoform CRA_a	C12orf31	0.60784	0.638286	-0.647725	2.1613	#N/A	#N/A	#N/A	#N/A	0.97398	1.05275	0.0741581	4.1301
A0A024RB77	Cyclin-dependent kinase 2, isoform CRA_b	CDK2	0.94744	0.994897	-0.00738155	29.93	1.302	1.03877	0.0548826	39.827	0.94149	1.01763	0.0252117	28.828
A0A024RB85	Proliferation-associated 2G4, 38kDa, isoform CRA_a	PA2G4	1.0153	1.06616	0.092418	133.01	1.2666	1.01053	0.0151141	224.37	1.0199	1.10238	0.140622	157.11
A0A024RB87	RAP1B, member of RAS oncogene family, isoform CRA_a	RAP1B	0.91545	0.961304	-0.056935	61.385	1.1725	0.935456	-0.096259	74.794	#N/A	#N/A	#N/A	#N/A
A0A024RB99	Serine hydroxymethyltransferase	SHMT2	1.0877	1.14218	0.191793	96.993	1.4125	1.12693	0.172404	149.34	#N/A	#N/A	#N/A	#N/A
A0A024RBA9	RAB21, member RAS oncogene family, isoform CRA_a	RAB21	0.89417	0.938958	-0.090867	46.525	1.1046	0.881283	-0.182323	57.193	0.86641	0.936477	-0.0946842	33.365
A0A024RBB5	Cysteine and glycine-rich protein 2, isoform CRA_a	CSRP2	0.37039	0.388943	-1.36237	10.323	#N/A	#N/A	#N/A	#N/A	0.27297	0.295045	-1.76099	38.327
A0A024RBB6	Cyclin-dependent kinase 4, isoform CRA_a	CDK4	0.97286	1.02159	0.0308161	38.445	1.1362	0.906494	-0.14163	35.205	1.0117	1.09352	0.128976	25.621
A0A024RBB8	Oxysterol-binding protein	OSBPL8	0.88243	0.92663	-0.109934	60.266	1.1891	0.9487	-0.0759769	102.46	0.81252	0.878229	-0.187331	60.927
A0A024RBB9	LEM domain containing 3, isoform CRA_a	LEMD3	0.78761	0.827061	-0.273935	92.899	0.94976	0.757747	-0.400212	102.71	0.90518	0.978383	-0.0315294	43.133
A0A024RBD0	Nudix (Nucleoside diphosphate linked moiety X)-type motif 4, isoform CRA_c	NUDT4	0.93085	0.977476	-0.0328674	11.116	1.2369	0.986836	-0.019118	6.7097	1.1355	1.22733	0.295522	3.8687
A0A024RBE2	ELK3, ETS-domain protein (SRF accessory protein 2), isoform CRA_a	ELK3	#N/A	#N/A	#N/A	3.1501	#N/A	#N/A	#N/A	4.8314	#N/A	#N/A	#N/A	6.1189
A0A024RBE5	Neural cell expressed, developmentally down-regulated 1, isoform CRA_a	NEDD1	1.0108	1.06143	0.0860095	45.65	#N/A	#N/A	#N/A	#N/A	#N/A	#N/A	#N/A	#N/A
A0A024RBE7	Thymopoietin, isoform CRA_c	TMPO	0.90786	0.953334	-0.0689463	93.221	1.1596	0.925164	-0.11222	105.17	0.75819	0.819505	-0.287175	65.395
A0A024RBH0	PCTAIRE protein kinase 2, isoform CRA_a	PCTK2	0.86227	0.90546	-0.143276	19.74	1.0828	0.86389	-0.21108	22.017	#N/A	#N/A	#N/A	#N/A
A0A024RBH2	Cytoskeleton-associated protein 4, isoform CRA_c	CKAP4	1.2915	1.35619	0.43956	207.32	1.8366	1.46529	0.551191	323.31	1.1082	1.19782	0.260412	196.29
A0A024RBJ2	Potassium channel tetramerisation domain containing 10, isoform CRA_b	KCTD10	1.5524	1.63016	0.705012	8.4417	1.3628	1.08728	0.120727	29.337	1.44	1.55645	0.638263	8.9878
A0A024RBK4	TRAF-type zinc finger domain containing 1, isoform CRA_a	TRAFD1	1.1243	1.18062	0.239539	15.026	1.3322	1.06287	0.0879638	25.682	1.256	1.35757	0.44103	20.977
A0A024RBR3	Density-regulated protein	DENR	1.0146	1.06542	0.091423	74.338	1.2964	1.03431	0.048664	132.72	0.99214	1.07238	0.10081	83.881
A0A024RBR4	Huntingtin interacting protein 1 related, isoform CRA_a	HIP1R	1.3284	1.39494	0.480202	27.25	1.7044	1.35982	0.443417	65.085	0.97599	1.05492	0.0771323	28.657
A0A024RBS6	tRNA pseudouridine synthase	PUS1	1.1943	1.25412	0.326677	35.817	1.6367	1.30581	0.384943	40.751	1.1506	1.24365	0.31458	27.413
A0A024RBU0	Vacuolar protein sorting 37B (Yeast), isoform CRA_b	VPS37B	1.2409	1.30306	0.381899	53.758	1.5992	1.27589	0.351503	69.199	1.1678	1.26224	0.335987	38.285
A0A024RBU4	HCG1981838, isoform CRA_b	hCG_1981838	#N/A	#N/A	#N/A	0.85263	#N/A	#N/A	#N/A	#N/A	#N/A	#N/A	#N/A	#N/A
A0A024RBU9	Nuclear receptor co-repressor 2, isoform CRA_a	NCOR2	0.84351	0.885761	-0.175011	58.878	1.0894	0.869156	-0.202313	71.918	0.84722	0.915735	-0.126997	67.39
A0A024RBV2	Acetoacetyl-CoA synthetase, isoform CRA_b	AACS	1.0301	1.0817	0.113296	5.811	1.3003	1.03742	0.0529976	11.178	0.89799	0.970611	-0.0430347	8.0825
A0A024RBV4	Midline 1 (Opitz/BBB syndrome), isoform CRA_a	MID1	0.52328	0.549491	-0.863833	17.482	0.54831	0.437458	-1.19278	21.931	#N/A	#N/A	#N/A	#N/A
A0A024RBV5	RAB9A, member RAS oncogene family, isoform CRA_a	RAB9A	1.2475	1.30999	0.389552	22.068	1.715	1.36828	0.452362	47.83	1.1258	1.21684	0.283145	28.564
A0A024RBX6	Pirin (Iron-binding nuclear protein), isoform CRA_a	PIR	0.32706	0.343442	-1.54186	1.4133	0.40339	0.321837	-1.6356	4.1896	0.33701	0.364264	-1.45694	4.7328
A0A024RBX9	Pyruvate dehydrogenase E1 component subunit alpha	PDHA1	0.94866	0.996178	-0.00552502	66.178	1.2804	1.02154	0.0307477	80.795	0.94981	1.02662	0.0379049	66.402
A0A024RBY9	Cytochrome c heme lyase	HCCS	1.0775	1.13147	0.1782	21.372	1.2826	1.0233	0.0332244	24.623	1.0145	1.09654	0.132963	23.821
A0A024RC00	CTP synthase	CTPS2	1.5183	1.59435	0.672969	15.96	2.3057	1.83956	0.879358	23.649	2.1137	2.28464	1.19196	24.505
A0A024RC24	Impact homolog (Mouse), isoform CRA_c	IMPACT	0.81347	0.854216	-0.227327	15.884	0.90171	0.719411	-0.475111	1.9804	0.63592	0.687347	-0.540889	5.6861
A0A024RC30	Desmoglein 3 (Pemphigus vulgaris antigen), isoform CRA_a	DSG3	0.22714	0.238517	-2.06783	1.1844	#N/A	#N/A	#N/A	1.0378	#N/A	#N/A	#N/A	1.9061
A0A024RC37	Uncharacterized protein	P15RS	1.146	1.2034	0.267119	11.282	1.8945	1.51149	0.59597	12.407	1.2614	1.36341	0.44722	8.7922
A0A024RC46	HCG2020860, isoform CRA_b	hCG_2020860	#N/A	#N/A	#N/A	19.534	#N/A	#N/A	#N/A	18.846	#N/A	#N/A	#N/A	6.6122
A0A024RC53	Phosphodiesterase	PDE8A	#N/A	#N/A	#N/A	3.6595	#N/A	#N/A	#N/A	1.9414	#N/A	#N/A	#N/A	2.056
A0A024RC55	Milk fat globule-EGF factor 8 protein, isoform CRA_a	MFGE8	1.2568	1.31975	0.400267	93.91	1.6566	1.32169	0.402378	105.19	0.857	0.926306	-0.110439	85.619
A0A024RC61	Aminopeptidase	ANPEP	6.1005	6.40607	2.67944	197.72	8.0117	6.39197	2.67626	217.12	5.3454	5.77769	2.53049	203.89
A0A024RC67	Protein regulator of cytokinesis 1, isoform CRA_e	PRC1	0.52281	0.548997	-0.865129	13.205	0.7054	0.562789	-0.829333	29.621	0.52995	0.572807	-0.803878	11.725
A0A024RC72	RCC1 domain containing 1, isoform CRA_a	RCCD1	0.84432	0.886611	-0.173626	10.521	1.0425	0.831738	-0.2658	24.764	0.73191	0.7911	-0.338068	11.148
A0A024RC75	Chromodomain helicase DNA binding protein 2, isoform CRA_a	CHD2	0.71591	0.751769	-0.411638	3.1315	#N/A	#N/A	#N/A	#N/A	#N/A	#N/A	#N/A	#N/A
A0A024RC87	Ribonuclease/angiogenin inhibitor 1, isoform CRA_a	RNH1	23.105	24.2623	4.60065	1.4519	#N/A	#N/A	#N/A	2.3573	#N/A	#N/A	#N/A	6.0672
A0A024RC95	Aldehyde dehydrogenase 1 family, member A3, isoform CRA_a	ALDH1A3	22.035	23.1387	4.53224	66.12	31.637	25.2409	4.65769	65.01	11.586	12.523	3.6465	44.882
A0A024RCA7	Ribosomal protein, large, P2, isoform CRA_a	RPLP2	1.1894	1.24898	0.320746	83.479	1.4966	1.19403	0.255842	148.74	1.2602	1.36211	0.445847	89.829
A0A024RCC9	Nucleosome assembly protein 1-like 4, isoform CRA_b	NAP1L4	1.8707	1.9644	0.97409	83.9	2.5163	2.00758	1.00546	122.07	1.7709	1.91411	0.936677	51.253
A0A024RCF9	Armadillo repeat containing, X-linked 3, isoform CRA_a	ARMCX3	1.019	1.07004	0.097666	22.892	1.1813	0.942476	-0.0854715	37.523	1.0158	1.09795	0.13481	20.956
A0A024RCJ2	Histone H2B	HIST1H2BJ	0.65843	0.69141	-0.532386	2.6033	1.2449	0.993218	-0.00981704	62.049	0.64109	0.692935	-0.529207	31.895
A0A024RCM3	DDX39B	hCG_2005638	0.86062	0.903728	-0.14604	73.423	1.0938	0.872666	-0.196498	96.517	0.86393	0.933797	-0.0988197	67.552
A0A024RCR5	Bromodomain containing 2, isoform CRA_b	BRD2	0.96992	1.0185	0.0264496	34.116	1.437	1.14648	0.197213	42.238	0.96853	1.04686	0.0660627	51.85
A0A024RCX8	Peptidyl-prolyl cis-trans isomerase	PPIL1	0.82117	0.862302	-0.213735	11.03	1.0059	0.802537	-0.31736	15.83	0.81448	0.880348	-0.183855	12.315
A0A024RCY3	Transcription factor EB, isoform CRA_b	TFEB	#N/A	#N/A	#N/A	4.1374	#N/A	#N/A	#N/A	#N/A	#N/A	#N/A	#N/A	#N/A
[truncated: 9,641 more rows]

## Sheet: D492HER2.D492
Protein.ID	Protein.Name	Gene.Name	Ratio.H.M.TotProt.R1	Normalised.Ratio.H.M.TotProt.R1	Normalised.Ratio.H.M.TotProt.R1.LOG2	Score_R1	Ratio.H.M.TotProt.R2	Normalised.Ratio.H.M.TotProt.R2	Normalised.Ratio.H.M.TotProt.R2.LOG2	Score_R2	Ratio.H.M.TotProt.R3	Normalised.Ratio.H.M.TotProt.R3	Normalised.Ratio.H.M.TotProt.R3.LOG2	Score_R3
[truncated: 10,176 more rows]

[truncated: 3 more sheets: Proteins_R1, Proteins_R2, Proteins_R3]
