# Supplementary material for: Glutamine-Fructose-6-Phosphate Transaminase 2 (GFPT2) Is Upregulated in Breast Epithelial–Mesenchymal Transition and Responds to Oxidative Stress
Source: Mol Cell Proteomics. 2021 Dec 17;21(2):100185. doi: 10.1016/j.mcpro.2021.100185 (PMC8803663; doi:10.1016/j.mcpro.2021.100185)
Supplement: Supplemental Data 3 [file mmc6.xlsx]

## Sheet: D492HER2
Protein ID	Protein Name	Gene Name	Regulation in D492HER2
Q9NR33	DNA polymerase epsilon subunit 4	POLE4	Down-regulated
Q53Y83	Galactosidase, alpha	GLA	Down-regulated
Q5VXV3	SET	SET	Down-regulated
O95758-1	Isoform 1 of Polypyrimidine tract-binding protein 3	PTBP3	Down-regulated
A0A024R829	Polymerase (DNA directed), epsilon 3 (P17 subunit), isoform CRA_a	POLE3	Down-regulated
Q9BPX3	Condensin complex subunit 3	NCAPG	Down-regulated
Q9NQG5	Regulation of nuclear pre-mRNA domain-containing protein 1B	RPRD1B	Down-regulated
A0A024R2Q3	Catenin (Cadherin-associated protein), beta 1, 88kDa, isoform CRA_a	CTNNB1	Down-regulated
P19105	Myosin regulatory light chain 12A	MYL12A	Down-regulated
Q5VXN0	Ribosome production factor 2 homolog (Fragment)	RPF2	Down-regulated
A0A024R694	Actinin, alpha 1, isoform CRA_a	ACTN1	Down-regulated
O75643	U5 small nuclear ribonucleoprotein 200 kDa helicase	SNRNP200	Down-regulated
P04179-4	Isoform 4 of Superoxide dismutase [Mn], mitochondrial	SOD2	Down-regulated
A0A024R395	MRE11 meiotic recombination 11 homolog A (S. cerevisiae), isoform CRA_a	MRE11A	Down-regulated
Q53Y51	D-dopachrome tautomerase	DDT	Down-regulated
P40616-2	Isoform 2 of ADP-ribosylation factor-like protein 1	ARL1	Down-regulated
Q6FGX3	RAB6A protein	RAB6A	Down-regulated
P38159	RNA-binding motif protein, X chromosome	RBMX	Down-regulated
P07954-2	Isoform Cytoplasmic of Fumarate hydratase, mitochondrial	FH	Down-regulated
Q9UPN1	Serine/threonine-protein phosphatase (Fragment)	PPP1CC	Up-regulated
P62070	Ras-related protein R-Ras2	RRAS2	Up-regulated
Q9NXH9-2	Isoform 2 of tRNA (guanine(26)-N(2))-dimethyltransferase	TRMT1	Up-regulated
Q53T99	Ribosome biogenesis protein WDR12	WDR12	Up-regulated
C9J2Y9	DNA-directed RNA polymerase subunit beta	POLR2B	Up-regulated
Q7Z417	Nuclear fragile X mental retardation-interacting protein 2	NUFIP2	Up-regulated
Q7Z3B4-3	Isoform 3 of Nucleoporin p54	NUP54	Up-regulated
J3KNL6	Protein transport protein sec16	SEC16A	Up-regulated
Q06830	Peroxiredoxin-1	PRDX1	Up-regulated
Q6IAX5	Eukaryotic translation initiation factor 3 subunit E	EIF3E	Up-regulated
Q8WXF1	Paraspeckle component 1	PSPC1	Up-regulated
B4DVQ5	Eukaryotic translation initiation factor 3 subunit C	EIF3C	Up-regulated
Q0VGA5	SARS protein	SARS	Up-regulated
O15371-2	Isoform 2 of Eukaryotic translation initiation factor 3 subunit D	EIF3D	Up-regulated
Q9Y262	Eukaryotic translation initiation factor 3 subunit L	EIF3L	Up-regulated
P78406	mRNA export factor	RAE1	Up-regulated
Q7Z7E8	Ubiquitin-conjugating enzyme E2 Q1	UBE2Q1	Up-regulated
O14561	Acyl carrier protein, mitochondrial	NDUFAB1	Up-regulated
P55795	Heterogeneous nuclear ribonucleoprotein H2	HNRNPH2	Up-regulated
A0A024RCR5	Bromodomain containing 2, isoform CRA_b	BRD2	Up-regulated
P42285	Superkiller viralicidic activity 2-like 2	SKIV2L2	Up-regulated
Q6FHL9	PEA15 protein	PEA15	Up-regulated
A0A024R370	TATA element modulatory factor 1, isoform CRA_a	TMF1	Up-regulated
Q14157-4	Isoform 4 of Ubiquitin-associated protein 2-like	UBAP2L	Up-regulated
A0A024R1T9	ATP-citrate synthase	ACLY	Up-regulated
Q9UKL0	REST corepressor 1	RCOR1	Up-regulated
A0A140VJJ2	S-formylglutathione hydrolase	ESD	Up-regulated
A0A024R9T6	HCG17415, isoform CRA_a	SLAIN2	Up-regulated
O95490-2	Isoform 2 of Adhesion G protein-coupled receptor L2	ADGRL2	Up-regulated
A0A024R6K8	Tryptophanyl-tRNA synthetase, isoform CRA_a	WARS	Up-regulated
Q5JTV8-3	Isoform 3 of Torsin-1A-interacting protein 1	TOR1AIP1	Up-regulated
O60502	Protein O-GlcNAcase	MGEA5	Up-regulated
A0A0S2Z3H8	GNAS complex locus isoform 1 (Fragment)	GNAS	Up-regulated
A0A024RDU9	General transcription factor IIF subunit 2	GTF2F2	Up-regulated
A0A024RDR0	High-mobility group box 1, isoform CRA_a	HMGB1	Up-regulated
Q9BV57	1,2-dihydroxy-3-keto-5-methylthiopentene dioxygenase	ADI1	Up-regulated
Q9Y678	Coatomer subunit gamma-1	COPG1	Up-regulated
Q14566	DNA replication licensing factor MCM6	MCM6	Up-regulated
Q9NQC3-5	Isoform 5 of Reticulon-4	RTN4	Up-regulated
Q9H7D7-2	Isoform 2 of WD repeat-containing protein 26	WDR26	Up-regulated
P49792	E3 SUMO-protein ligase RanBP2	RANBP2	Up-regulated
Q96CP5	PMPCB protein (Fragment)	PMPCB	Up-regulated
Q14008	Cytoskeleton-associated protein 5	CKAP5	Up-regulated
Q9NZT2-2	Isoform 2 of Opioid growth factor receptor	OGFR	Up-regulated
A0A024R4G1	Leucine rich repeat containing 47, isoform CRA_a	LRRC47	Up-regulated
Q9C0C9	(E3-independent) E2 ubiquitin-conjugating enzyme	UBE2O	Up-regulated
Q9NVI7-2	Isoform 2 of ATPase family AAA domain-containing protein 3A	ATAD3A	Up-regulated
P30085	UMP-CMP kinase	CMPK1	Up-regulated
A0A024RC61	Aminopeptidase	ANPEP	Up-regulated
P19367-4	Isoform 4 of Hexokinase-1	HK1	Up-regulated
P35606-2	Isoform 2 of Coatomer subunit beta	COPB2	Up-regulated
A0A0S2Z4X9	Glutamine-fructose-6-phosphate transaminase 2 isoform 1 (Fragment)	GFPT2	Up-regulated
O60664-4	Isoform 4 of Perilipin-3	PLIN3	Up-regulated
A0A024R313	Glycosyltransferase 8 domain containing 1, isoform CRA_a	GLT8D1	Up-regulated
Q5H9A7	Metalloproteinase inhibitor 1	TIMP1	Up-regulated
O43493-2	Isoform TGN46 of Trans-Golgi network integral membrane protein 2	TGOLN2	Up-regulated
Q9UMS4	Pre-mRNA-processing factor 19	PRPF19	Up-regulated
E7EVA0	Microtubule-associated protein	MAP4	Up-regulated
P49189	4-trimethylaminobutyraldehyde dehydrogenase	ALDH9A1	Up-regulated
A0A024R8U1	Solute carrier family 16 (Monocarboxylic acid transporters), member 3, isoform CRA_a	SLC16A3	Up-regulated
A0A024QZW7	Nucleoporin 153kDa, isoform CRA_a	NUP153	Up-regulated
Q9NVD7	Alpha-parvin	PARVA	Up-regulated
P53621	Coatomer subunit alpha	COPA	Up-regulated
Q01433-3	Isoform Ex1A-3 of AMP deaminase 2	AMPD2	Up-regulated
O14579	Coatomer subunit epsilon	COPE	Up-regulated

## Sheet: D492M
Protein ID	Protein Name	Gene Name	Regulation in D492M
Q96EY7	Pentatricopeptide repeat domain-containing protein 3, mitochondrial	PTCD3	Down-regulated
C9J4Z3	60S ribosomal protein L37a	RPL37A	Down-regulated
A0A0S2Z4G7	Nucleophosmin (Nucleolar phosphoprotein B23, numatrin), isoform CRA_f (Fragment)	NPM1	Down-regulated
P62917	60S ribosomal protein L8	RPL8	Down-regulated
Q6IBN0	PSMD3 protein	PSMD3	Down-regulated
Q15738	Sterol-4-alpha-carboxylate 3-dehydrogenase, decarboxylating	NSDHL	Down-regulated
A0A024R1S8	LIM and SH3 protein 1, isoform CRA_b	LASP1	Down-regulated
A0A024RCC9	Nucleosome assembly protein 1-like 4, isoform CRA_b	NAP1L4	Down-regulated
Q12769	Nuclear pore complex protein Nup160	NUP160	Down-regulated
Q00610-2	Isoform 2 of Clathrin heavy chain 1	CLTC	Down-regulated
D3DVC4	Nestin, isoform CRA_c	NES	Down-regulated
Q7L2H7	Eukaryotic translation initiation factor 3 subunit M	EIF3M	Down-regulated
Q53Z07	NPC-A-16	RPL9	Down-regulated
Q9H0A0	RNA cytidine acetyltransferase	NAT10	Down-regulated
A0A024RCA7	Ribosomal protein, large, P2, isoform CRA_a	RPLP2	Down-regulated
A4D275	Actin related protein 2/3 complex, subunit 1B, 41kDa	ARPC1B	Down-regulated
Q02790	Peptidyl-prolyl cis-trans isomerase FKBP4	FKBP4	Down-regulated
R4GMR5	26S proteasome non-ATPase regulatory subunit 8	PSMD8	Down-regulated
Q14444	Caprin-1	CAPRIN1	Down-regulated
P53618	Coatomer subunit beta	COPB1	Down-regulated
A8K3M3	Tyrosine-protein phosphatase non-receptor type	PTPN1	Down-regulated
Q07960	Rho GTPase-activating protein 1	ARHGAP1	Down-regulated
A0A0S2Z4N8	Vasodilator-stimulated phosphoprotein isoform 2 (Fragment)	VASP	Down-regulated
P57740	Nuclear pore complex protein Nup107	NUP107	Down-regulated
O95373	Importin-7	IPO7	Down-regulated
P52948-6	Isoform 6 of Nuclear pore complex protein Nup98-Nup96	NUP98	Down-regulated
A0A0S2Z489	Proteasome (Prosome, macropain) 26S subunit, non-ATPase, 12, isoform CRA_a (Fragment)	PSMD12	Down-regulated
Q6FGS1	TPD52L2 protein	TPD52L2	Down-regulated
Q08257	Quinone oxidoreductase	CRYZ	Down-regulated
O94973	AP-2 complex subunit alpha-2	AP2A2	Down-regulated
Q6IBG8	GUK1 protein	GUK1	Down-regulated
A0A024R071	Nucleoporin 155kDa, isoform CRA_a	NUP155	Down-regulated
P78344	Eukaryotic translation initiation factor 4 gamma 2	EIF4G2	Down-regulated
V9HW75	Epididymis secretory protein Li 109	HEL-S-109	Down-regulated
A0A024RAS8	Heme binding protein 1, isoform CRA_a	HEBP1	Down-regulated
P49589-3	Isoform 3 of Cysteine--tRNA ligase, cytoplasmic	CARS	Down-regulated
R4GNH3	26S proteasome regulatory subunit 6A	PSMC3	Down-regulated
Q12996	Cleavage stimulation factor subunit 3	CSTF3	Down-regulated
Q9BZZ5-2	Isoform 2 of Apoptosis inhibitor 5	API5	Down-regulated
Q8WUM0	Nuclear pore complex protein Nup133	NUP133	Down-regulated
A0A024R2E9	ATG7 autophagy related 7 homolog (S. cerevisiae), isoform CRA_b	ATG7	Down-regulated
A0A024QZX3	Serpin peptidase inhibitor, clade B (Ovalbumin), member 6, isoform CRA_a	SERPINB6	Down-regulated
O95433	Activator of 90 kDa heat shock protein ATPase homolog 1	AHSA1	Down-regulated
E9PNW4	CD59 glycoprotein	CD59	Down-regulated
Q9HAV7	GrpE protein homolog 1, mitochondrial	GRPEL1	Down-regulated
P12270	Nucleoprotein TPR	TPR	Down-regulated
Q9H2G2-2	Isoform 2 of STE20-like serine/threonine-protein kinase	SLK	Down-regulated
P38606	V-type proton ATPase catalytic subunit A	ATP6V1A	Down-regulated
Q53XC0	Eukaryotic translation initiation factor 2, subunit 1 alpha, 35kDa, isoform CRA_a	EIF2S1	Down-regulated
F8VV52	CCR4-NOT transcription complex subunit 2 (Fragment)	CNOT2	Up-regulated
Q92769	Histone deacetylase 2	HDAC2	Up-regulated
B5BU32	Thymidine kinase	TK1	Up-regulated
Q9Y2V2	Calcium-regulated heat-stable protein 1	CARHSP1	Up-regulated
Q9Y5J9	Mitochondrial import inner membrane translocase subunit Tim8 B	TIMM8B	Up-regulated
P62136	Serine/threonine-protein phosphatase PP1-alpha catalytic subunit	PPP1CA	Up-regulated
Q9Y5L4	Mitochondrial import inner membrane translocase subunit Tim13	TIMM13	Up-regulated
A0A024R2X1	GDP-mannose pyrophosphorylase B, isoform CRA_b	GMPPB	Up-regulated
Q5H9R7-2	Isoform 2 of Serine/threonine-protein phosphatase 6 regulatory subunit 3	PPP6R3	Up-regulated
P20700	Lamin-B1	LMNB1	Up-regulated
C9J0J7	Profilin	PFN2	Up-regulated
O95470	Sphingosine-1-phosphate lyase 1	SGPL1	Up-regulated
Q8IYS1	Peptidase M20 domain-containing protein 2	PM20D2	Up-regulated
P49419-2	Isoform 2 of Alpha-aminoadipic semialdehyde dehydrogenase	ALDH7A1	Up-regulated
A8MXP9	Matrin-3	MATR3	Up-regulated
A0A024R5H0	Barrier to autointegration factor 1, isoform CRA_a	BANF1	Up-regulated
P60660-2	Isoform Smooth muscle of Myosin light polypeptide 6	MYL6	Up-regulated
P31942-2	Isoform 2 of Heterogeneous nuclear ribonucleoprotein H3	HNRNPH3	Up-regulated
P33316-2	Isoform 2 of Deoxyuridine 5-triphosphate nucleotidohydrolase, mitochondrial	DUT	Up-regulated
Q9NR45	Sialic acid synthase	NANS	Up-regulated
B7ZMF2	Fanconi anemia, complementation group I	FANCI	Up-regulated
Q9HDC9	Adipocyte plasma membrane-associated protein	APMAP	Up-regulated
D5MQE1	RQCD1 protein	RQCD1	Up-regulated
Q2TAM5	RELA protein	RELA	Up-regulated
P35580	Myosin-10	MYH10	Up-regulated
Q6PCE3	Glucose 1,6-bisphosphate synthase	PGM2L1	Up-regulated
P29966	Myristoylated alanine-rich C-kinase substrate	MARCKS	Up-regulated
Q14980	Nuclear mitotic apparatus protein 1	NUMA1	Up-regulated
Q96FW1	Ubiquitin thioesterase OTUB1	OTUB1	Up-regulated
Q9UHB9	Signal recognition particle subunit SRP68	SRP68	Up-regulated
B2ZZ89	Spectrin beta chain	SPTBN1	Up-regulated
P06756-3	Isoform 3 of Integrin alpha-V	ITGAV	Up-regulated
Q6DKJ4	Nucleoredoxin	NXN	Up-regulated
Q96IZ0	PRKC apoptosis WT1 regulator protein	PAWR	Up-regulated
P11586	C-1-tetrahydrofolate synthase, cytoplasmic	MTHFD1	Up-regulated
A0A090N7T9	Secernin 1	SCRN1	Up-regulated
P21333-2	Isoform 2 of Filamin-A	FLNA	Up-regulated
Q9Y3B8-3	Isoform 3 of Oligoribonuclease, mitochondrial	REXO2	Up-regulated
Q9H0U4	Ras-related protein Rab-1B	RAB1B	Up-regulated
Q9Y4L1	Hypoxia up-regulated protein 1	HYOU1	Up-regulated
Q9H078-2	Isoform 2 of Caseinolytic peptidase B protein homolog	CLPB	Up-regulated
Q9UBQ0	Vacuolar protein sorting-associated protein 29	VPS29	Up-regulated
Q96C86	m7GpppX diphosphatase	DCPS	Up-regulated
Q8WVM8	Sec1 family domain-containing protein 1	SCFD1	Up-regulated
Q9NTJ3	Structural maintenance of chromosomes protein 4	SMC4	Up-regulated
P27694	Replication protein A 70 kDa DNA-binding subunit	RPA1	Up-regulated
P42166	Lamina-associated polypeptide 2, isoform alpha	TMPO	Up-regulated
A0A140VJI5	Dual specificity phosphatase 23	DUSP23	Up-regulated

## Sheet: D492
Protein ID	Protein Name	Gene Name	Regulation in D492
Q86W92-4	Isoform 4 of Liprin-beta-1	PPFIBP1	Down-regulated
J3KNF8	Cytochrome b5 type B	CYB5B	Down-regulated
P06730	Eukaryotic translation initiation factor 4E	EIF4E	Down-regulated
P14735	Insulin-degrading enzyme	IDE	Down-regulated
M0QWZ7	Serine--tRNA ligase, mitochondrial	SARS2	Down-regulated
P80723	Brain acid soluble protein 1	BASP1	Down-regulated
Q49AN9	SNRPG protein	SNRPG	Down-regulated
P15170-2	Isoform 2 of Eukaryotic peptide chain release factor GTP-binding subunit ERF3A	GSPT1	Down-regulated
O75821	Eukaryotic translation initiation factor 3 subunit G	EIF3G	Down-regulated
Q07955	Serine/arginine-rich splicing factor 1	SRSF1	Down-regulated
P00387-2	Isoform 2 of NADH-cytochrome b5 reductase 3	CYB5R3	Down-regulated
A0A024R3Z6	Basic leucine zipper and W2 domains 1, isoform CRA_a	BZW1	Down-regulated
A0A024R6D4	Enhancer of rudimentary homolog	ERH	Down-regulated
B3KNF6	Sec61 alpha 1 subunit (S. cerevisiae), isoform CRA_c	SEC61A1	Down-regulated
Q6NTA2	HNRNPL protein (Fragment)	HNRNPL	Down-regulated
Q01085-2	Isoform 2 of Nucleolysin TIAR	TIAL1	Down-regulated
Q92945	Far upstream element-binding protein 2	KHSRP	Down-regulated
A0A024R4T4	Ubiquitin-conjugating enzyme E2M (UBC12 homolog, yeast), isoform CRA_a	UBE2M	Down-regulated
Q9UJZ1	Stomatin-like protein 2, mitochondrial	STOML2	Down-regulated
O75663	TIP41-like protein	TIPRL	Down-regulated
Q9NZZ3	Charged multivesicular body protein 5	CHMP5	Down-regulated
P19784	Casein kinase II subunit alpha	CSNK2A2	Down-regulated
P07108	Acyl-CoA-binding protein	DBI	Down-regulated
A0A024R1K7	Tyrosine 3-monooxygenase/tryptophan 5-monooxygenase activation protein, eta polypeptide, isoform CRA_b	YWHAH	Down-regulated
P18085	ADP-ribosylation factor 4	ARF4	Down-regulated
P27348	14-3-3 protein theta	YWHAQ	Down-regulated
O43765	Small glutamine-rich tetratricopeptide repeat-containing protein alpha	SGTA	Down-regulated
Q86VY4	Testis-specific Y-encoded-like protein 5	TSPYL5	Down-regulated
O75940	Survival of motor neuron-related-splicing factor 30	SMNDC1	Down-regulated
A0A024R7C0	Kelch-like ECH-associated protein 1, isoform CRA_a	KEAP1	Down-regulated
Q9H993	Protein-glutamate O-methyltransferase	ARMT1	Down-regulated
Q9UHR5-2	Isoform 2 of SAP30-binding protein	SAP30BP	Down-regulated
Q6IB11	PGRMC1 protein	PGRMC1	Down-regulated
A0A024RB87	RAP1B, member of RAS oncogene family, isoform CRA_a	RAP1B	Down-regulated
P13639	Elongation factor 2	EEF2	Down-regulated
A0A024R482	GDP-mannose pyrophosphorylase A, isoform CRA_a	GMPPA	Down-regulated
Q969X5-2	Isoform 2 of Endoplasmic reticulum-Golgi intermediate compartment protein 1	ERGIC1	Down-regulated
P16435	NADPH--cytochrome P450 reductase	POR	Down-regulated
Q15417	Calponin-3	CNN3	Down-regulated
Q96IR7	4-hydroxyphenylpyruvate dioxygenase-like protein	HPDL	Down-regulated
O43665-2	Isoform 2 of Regulator of G-protein signaling 10	RGS10	Down-regulated
D6REX3	Protein transport protein Sec31A	SEC31A	Down-regulated
P51571	Translocon-associated protein subunit delta	SSR4	Down-regulated
Q52LJ0-2	Isoform 2 of Protein FAM98B	FAM98B	Down-regulated
Q8N6T3	ADP-ribosylation factor GTPase-activating protein 1	ARFGAP1	Down-regulated
Q53Y97	Thymidylate synthetase	TYMS	Down-regulated
P45974-2	Isoform Short of Ubiquitin carboxyl-terminal hydrolase 5	USP5	Down-regulated
A0A024RD11	Serine/threonine-protein phosphatase 2A 56 kDa regulatory subunit	PPP2R5D	Down-regulated
Q9NT62-2	Isoform 2 of Ubiquitin-like-conjugating enzyme ATG3	ATG3	Down-regulated
Q2TNI1	Caveolin	CAV1	Down-regulated
Q6LES8	TFAM protein (Fragment)	TFAM	Down-regulated
Q03252	Lamin-B2	LMNB2	Down-regulated
Q6FGJ9	Glutathione S-transferase	GSTM3	Down-regulated
A0A024R6S1	DnaJ (Hsp40) homolog, subfamily A, member 2, isoform CRA_a	DNAJA2	Down-regulated
Q96GM8	Target of EGR1 protein 1	TOE1	Down-regulated
Q12906-7	Isoform 7 of Interleukin enhancer-binding factor 3	ILF3	Down-regulated
H0YN26	Acidic leucine-rich nuclear phosphoprotein 32 family member A	ANP32A	Down-regulated
A0A1X7SBZ2	Probable ATP-dependent RNA helicase DDX17	DDX17	Down-regulated
P60983	Glia maturation factor beta	GMFB	Down-regulated
P29144	Tripeptidyl-peptidase 2	TPP2	Down-regulated
Q86YP4-2	Isoform 2 of Transcriptional repressor p66-alpha	GATAD2A	Down-regulated
P82979	SAP domain-containing ribonucleoprotein	SARNP	Down-regulated
P09496-2	Isoform Non-brain of Clathrin light chain A	CLTA	Down-regulated
Q6IAW5	CALU protein	CALU	Down-regulated
P52272-2	Isoform 2 of Heterogeneous nuclear ribonucleoprotein M	HNRNPM	Down-regulated
A0A0S2Z5P5	Chromosome 10 open reading frame 119, isoform CRA_c (Fragment)	MCMBP	Down-regulated
Q13492-2	Isoform 2 of Phosphatidylinositol-binding clathrin assembly protein	PICALM	Down-regulated
Q9Y2L1	Exosome complex exonuclease RRP44	DIS3	Down-regulated
Q6IPT9	Elongation factor 1-alpha	EEF1A1	Down-regulated
A0A024R6Z0	Dynein, cytoplasmic 1, light intermediate chain 2, isoform CRA_a	DYNC1LI2	Down-regulated
A0A024RD93	Phosphoribosylaminoimidazole carboxylase, phosphoribosylaminoimidazole succinocarboxamide synthetase, isoform CRA_c	PAICS	Down-regulated
Q6P6D7	Phosphoglycerate mutase	PGAM1	Down-regulated
Q96QR8	Transcriptional activator protein Pur-beta	PURB	Down-regulated
O43837	Isocitrate dehydrogenase [NAD] subunit beta, mitochondrial	IDH3B	Down-regulated
Q14694	Ubiquitin carboxyl-terminal hydrolase 10	USP10	Down-regulated
Q969H8	Myeloid-derived growth factor	MYDGF	Down-regulated
O60869	Endothelial differentiation-related factor 1	EDF1	Down-regulated
P19174-2	Isoform 2 of 1-phosphatidylinositol 4,5-bisphosphate phosphodiesterase gamma-1	PLCG1	Down-regulated
A0A024R4E5	High density lipoprotein binding protein (Vigilin), isoform CRA_a	HDLBP	Down-regulated
Q05682-5	Isoform 5 of Caldesmon	CALD1	Down-regulated
Q9Y508	E3 ubiquitin-protein ligase RNF114	RNF114	Down-regulated
Q9NZU5	LIM and cysteine-rich domains protein 1	LMCD1	Down-regulated
A0A024R1U2	PHD finger protein 5A, isoform CRA_a	PHF5A	Down-regulated
Q9UBT2	SUMO-activating enzyme subunit 2	UBA2	Down-regulated
Q9GZS3	WD repeat-containing protein 61	WDR61	Down-regulated
Q8ND56-2	Isoform 2 of Protein LSM14 homolog A	LSM14A	Down-regulated
P49588	Alanine--tRNA ligase, cytoplasmic	AARS	Down-regulated
Q14165	Malectin	MLEC	Down-regulated
Q14257	Reticulocalbin-2	RCN2	Down-regulated
O95394	Phosphoacetylglucosamine mutase	PGM3	Down-regulated
Q8N1F7	Nuclear pore complex protein Nup93	NUP93	Down-regulated
O60701	UDP-glucose 6-dehydrogenase	UGDH	Down-regulated
A0A024R1K8	Splicing factor 3a, subunit 1, 120kDa, isoform CRA_a	SF3A1	Down-regulated
Q15046	Lysine--tRNA ligase	KARS	Down-regulated
Q9H3U1	Protein unc-45 homolog A	UNC45A	Down-regulated
P53384-2	Isoform 2 of Cytosolic Fe-S cluster assembly factor NUBP1	NUBP1	Down-regulated
Q12929	Epidermal growth factor receptor kinase substrate 8	EPS8	Down-regulated
Q6FG59	CDC37 protein	CDC37	Down-regulated
Q8WWM7	Ataxin-2-like protein	ATXN2L	Down-regulated
Q5TB52	3-phosphoadenosine 5-phosphosulfate synthase 2, isoform CRA_b	PAPSS2	Down-regulated
Q9UBI6	Guanine nucleotide-binding protein G(I)/G(S)/G(O) subunit gamma-12	GNG12	Down-regulated
Q9UBB4	Ataxin-10	ATXN10	Down-regulated
P62306	Small nuclear ribonucleoprotein F	SNRPF	Down-regulated
A0A024R3P9	Acyl-Coenzyme A binding domain containing 3, isoform CRA_a	ACBD3	Down-regulated
A0A024QZM6	SEC24 related gene family, member C (S. cerevisiae), isoform CRA_a	SEC24C	Down-regulated
A0A1S5UZ07	Talin-1	TLN1	Down-regulated
B2R5T5	Protein kinase, cAMP-dependent, regulatory, type I, alpha (Tissue specific extinguisher 1), isoform CRA_a	PRKAR1A	Down-regulated
A0A024R6Y2	Nuclear transport factor 2, isoform CRA_a	NUTF2	Down-regulated
A0A024R0R6	Symplekin, isoform CRA_a	SYMPK	Down-regulated
P08648	Integrin alpha-5	ITGA5	Down-regulated
A0A0S2Z3G9	Actinin alpha 4 isoform 1 (Fragment)	ACTN4	Down-regulated
O75396	Vesicle-trafficking protein SEC22b	SEC22B	Down-regulated
P20020-6	Isoform K of Plasma membrane calcium-transporting ATPase 1	ATP2B1	Down-regulated
P04899	Guanine nucleotide-binding protein G(i) subunit alpha-2	GNAI2	Down-regulated
Q9P035	Very-long-chain (3R)-3-hydroxyacyl-CoA dehydratase 3	HACD3	Down-regulated
Q15691	Microtubule-associated protein RP/EB family member 1	MAPRE1	Down-regulated
Q96T88	E3 ubiquitin-protein ligase UHRF1	UHRF1	Down-regulated
Q9Y295	Developmentally-regulated GTP-binding protein 1	DRG1	Down-regulated
Q71UM5	40S ribosomal protein S27-like	RPS27L	Down-regulated
A0A024QZN4	Vinculin, isoform CRA_c	VCL	Down-regulated
Q1KMD3	Heterogeneous nuclear ribonucleoprotein U-like protein 2	HNRNPUL2	Down-regulated
D3DWL9	Cleavage and polyadenylation specific factor 1, 160kDa, isoform CRA_a	CPSF1	Down-regulated
P30084	Enoyl-CoA hydratase, mitochondrial	ECHS1	Down-regulated
P13073	Cytochrome c oxidase subunit 4 isoform 1, mitochondrial	COX4I1	Down-regulated
P35658-2	Isoform 2 of Nuclear pore complex protein Nup214	NUP214	Down-regulated
O95782-2	Isoform B of AP-2 complex subunit alpha-1	AP2A1	Down-regulated
Q9UQ13	Leucine-rich repeat protein SHOC-2	SHOC2	Down-regulated
I3L0N3	Vesicle-fusing ATPase	NSF	Down-regulated
A0A024QZT0	Voltage-dependent anion channel 2, isoform CRA_c	VDAC2	Down-regulated
A0A024R0R9	N-ethylmaleimide-sensitive factor attachment protein, alpha, isoform CRA_c	NAPA	Down-regulated
K7EJE8	Lon protease homolog, mitochondrial	LONP1	Down-regulated
O14929	Histone acetyltransferase type B catalytic subunit	HAT1	Down-regulated
A0A024R8R4	Nuclear protein localization 4 homolog (S. cerevisiae), isoform CRA_a	NPLOC4	Down-regulated
O43847	Nardilysin	NRDC	Down-regulated
P02751	Fibronectin	FN1	Down-regulated
Q04446	1,4-alpha-glucan-branching enzyme	GBE1	Down-regulated
Q549N5	Signal recognition particle receptor beta subunit	SRPRB	Down-regulated
Q9H3N1	Thioredoxin-related transmembrane protein 1	TMX1	Down-regulated
Q549N0	Cofilin 2 (Muscle), isoform CRA_a	CFL2	Down-regulated
Q09028-3	Isoform 3 of Histone-binding protein RBBP4	RBBP4	Down-regulated
Q86UY0	TXNDC5 protein	TXNDC5	Down-regulated
P07942	Laminin subunit beta-1	LAMB1	Down-regulated
P52209-2	Isoform 2 of 6-phosphogluconate dehydrogenase, decarboxylating	PGD	Down-regulated
Q9H6Z4-3	Isoform 3 of Ran-binding protein 3	RANBP3	Down-regulated
Q8TED1	Probable glutathione peroxidase 8	GPX8	Down-regulated
P37108	Signal recognition particle 14 kDa protein	SRP14	Down-regulated
O94874	E3 UFM1-protein ligase 1	UFL1	Down-regulated
Q9H3K6	BolA-like protein 2	BOLA2	Down-regulated
P52732	Kinesin-like protein KIF11	KIF11	Down-regulated
P12268	Inosine-5-monophosphate dehydrogenase 2	IMPDH2	Down-regulated
Q6YN16	Hydroxysteroid dehydrogenase-like protein 2	HSDL2	Down-regulated
Q5T092	Protein RER1 (Fragment)	RER1	Down-regulated
Q6FHM2	GNB2 protein	GNB2	Down-regulated
Q9NQT5	Exosome complex component RRP40	EXOSC3	Down-regulated
Q5T6F2	Ubiquitin-associated protein 2	UBAP2	Down-regulated
Q86VX4	Structural maintenance of chromosomes protein	SMC3	Down-regulated
Q12888	TP53-binding protein 1	TP53BP1	Down-regulated
P50402	Emerin	EMD	Down-regulated
Q12802-4	Isoform 3 of A-kinase anchor protein 13	AKAP13	Down-regulated
Q06210-2	Isoform 2 of Glutamine--fructose-6-phosphate aminotransferase [isomerizing] 1	GFPT1	Down-regulated
A0A024R3V8	Translin-associated factor X, isoform CRA_c	TSNAX	Down-regulated
Q9NZL4-3	Isoform 3 of Hsp70-binding protein 1	HSPBP1	Down-regulated
P62316	Small nuclear ribonucleoprotein Sm D2	SNRPD2	Down-regulated
F5H365	Protein transport protein Sec23A	SEC23A	Down-regulated
H0UID4	AP complex subunit beta	AP2B1	Down-regulated
P49458	Signal recognition particle 9 kDa protein	SRP9	Down-regulated
Q7Z4W1	L-xylulose reductase	DCXR	Down-regulated
Q13325	Interferon-induced protein with tetratricopeptide repeats 5	IFIT5	Down-regulated
A0A024RB77	Cyclin-dependent kinase 2, isoform CRA_b	CDK2	Down-regulated
Q92538-3	Isoform 3 of Golgi-specific brefeldin A-resistance guanine nucleotide exchange factor 1	GBF1	Down-regulated
Q9NQW7-3	Isoform 3 of Xaa-Pro aminopeptidase 1	XPNPEP1	Down-regulated
O75937	DnaJ homolog subfamily C member 8	DNAJC8	Down-regulated
P49411	Elongation factor Tu, mitochondrial	TUFM	Down-regulated
A0A024R8S5	Protein disulfide-isomerase	P4HB	Down-regulated
Q9BRR6-2	Isoform 2 of ADP-dependent glucokinase	ADPGK	Down-regulated
Q07812-5	Isoform Epsilon of Apoptosis regulator BAX	BAX	Down-regulated
P36405	ADP-ribosylation factor-like protein 3	ARL3	Down-regulated
Q5SQT9	SAR1 gene homolog A (S. cerevisiae), isoform CRA_a	SAR1A	Down-regulated
Q32P28	Prolyl 3-hydroxylase 1	P3H1	Down-regulated
Q99873-3	Isoform 3 of Protein arginine N-methyltransferase 1	PRMT1	Down-regulated
A0A024R7W9	COP9 constitutive photomorphogenic homolog subunit 5 (Arabidopsis), isoform CRA_a	COPS5	Down-regulated
A0A1L7NY50	Polypeptide N-acetylgalactosaminyltransferase	GALNT2	Down-regulated
Q9HAV0	Guanine nucleotide-binding protein subunit beta-4	GNB4	Down-regulated
Q3MHD2	Protein LSM12 homolog	LSM12	Down-regulated
Q15155	Nodal modulator 1	NOMO1	Down-regulated
Q14978-3	Isoform 3 of Nucleolar and coiled-body phosphoprotein 1	NOLC1	Down-regulated
H0YDX2	ER membrane protein complex subunit 7 (Fragment)	EMC7	Down-regulated
Q9H857-2	Isoform 2 of 5-nucleotidase domain-containing protein 2	NT5DC2	Down-regulated
P42126	Enoyl-CoA delta isomerase 1, mitochondrial	ECI1	Down-regulated
A0A0U1RRM6	Protein enabled homolog	ENAH	Down-regulated
Q6FGX9	Adenylate kinase isoenzyme 1	AK1	Down-regulated
Q96EK5	KIF1-binding protein	KIF1BP	Down-regulated
P29373	Cellular retinoic acid-binding protein 2	CRABP2	Down-regulated
P18858	DNA ligase 1	LIG1	Down-regulated
A0A024R5X7	ClpX caseinolytic peptidase X homolog (E. coli), isoform CRA_a	CLPX	Down-regulated
O95881	Thioredoxin domain-containing protein 12	TXNDC12	Down-regulated
Q6P996-4	Isoform 4 of Pyridoxal-dependent decarboxylase domain-containing protein 1	PDXDC1	Down-regulated
P29590-5	Isoform PML-4 of Protein PML	PML	Down-regulated
O43747	AP-1 complex subunit gamma-1	AP1G1	Down-regulated
Q13619	Cullin-4A	CUL4A	Down-regulated
J3K000	PEPD protein	PEPD	Down-regulated
Q6P2E9	Enhancer of mRNA-decapping protein 4	EDC4	Down-regulated
P54687-4	Isoform 4 of Branched-chain-amino-acid aminotransferase, cytosolic	BCAT1	Down-regulated
P42224	Signal transducer and activator of transcription 1-alpha/beta	STAT1	Down-regulated
P30530-2	Isoform Short of Tyrosine-protein kinase receptor UFO	AXL	Down-regulated
Q99757	Thioredoxin, mitochondrial	TXN2	Down-regulated
P55081	Microfibrillar-associated protein 1	MFAP1	Down-regulated
P50570-5	Isoform 5 of Dynamin-2	DNM2	Down-regulated
A0A024QYR8	Transmembrane 9 superfamily member	TM9SF2	Down-regulated
Q1HBJ4	Mitogen-activated protein kinase	MAPK1	Down-regulated
O75340	Programmed cell death protein 6	PDCD6	Up-regulated
A0A024QZ30	Succinate dehydrogenase [ubiquinone] flavoprotein subunit, mitochondrial	SDHA	Up-regulated
Q9BRP8	Partner of Y14 and mago	PYM1	Up-regulated
Q7L0Y3	Mitochondrial ribonuclease P protein 1	TRMT10C	Up-regulated
Q01970	1-phosphatidylinositol 4,5-bisphosphate phosphodiesterase beta-3	PLCB3	Up-regulated
P27144	Adenylate kinase 4, mitochondrial	AK4	Up-regulated
H3BPE1	Microtubule-actin cross-linking factor 1, isoforms 1/2/3/5	MACF1	Up-regulated
Q6ZRV2	Protein FAM83H	FAM83H	Up-regulated
Q13363-2	Isoform 2 of C-terminal-binding protein 1	CTBP1	Up-regulated
Q8IXM3	39S ribosomal protein L41, mitochondrial	MRPL41	Up-regulated
Q9UI09	NADH dehydrogenase [ubiquinone] 1 alpha subcomplex subunit 12	NDUFA12	Up-regulated
Q99829	Copine-1	CPNE1	Up-regulated
O15231-3	Isoform 3 of Zinc finger protein 185	ZNF185	Up-regulated
P31930	Cytochrome b-c1 complex subunit 1, mitochondrial	UQCRC1	Up-regulated
P54709	Sodium/potassium-transporting ATPase subunit beta-3	ATP1B3	Up-regulated
A0A024R649	Glucosamine-phosphate N-acetyltransferase 1, isoform CRA_a	GNPNAT1	Up-regulated
P05023-4	Isoform 4 of Sodium/potassium-transporting ATPase subunit alpha-1	ATP1A1	Up-regulated
A0A024R488	WD repeat and FYVE domain containing 1, isoform CRA_a	WDFY1	Up-regulated
A0A087X1K9	Acyl-protein thioesterase 1	LYPLA1	Up-regulated
F5GZ78	Paxillin	PXN	Up-regulated
P25788-2	Isoform 2 of Proteasome subunit alpha type-3	PSMA3	Up-regulated
Q9UBR2	Cathepsin Z	CTSZ	Up-regulated
Q9Y2Z4	Tyrosine--tRNA ligase, mitochondrial	YARS2	Up-regulated
Q16658	Fascin	FSCN1	Up-regulated
Q15185-4	Isoform 4 of Prostaglandin E synthase 3	PTGES3	Up-regulated
A0A024R904	Calcyclin binding protein, isoform CRA_a	CACYBP	Up-regulated
P51398	28S ribosomal protein S29, mitochondrial	DAP3	Up-regulated
A0A0F7NGI8	Leucine rich repeat (In FLII) interacting protein 1, isoform CRA_c	LRRFIP1	Up-regulated
A0A0S2Z472	Protein kinase cAMP-dependent regulatory type II alpha isoform 1 (Fragment)	PRKAR2A	Up-regulated
P20810-9	Isoform 9 of Calpastatin	CAST	Up-regulated
Q9BUF5	Tubulin beta-6 chain	TUBB6	Up-regulated
P41091	Eukaryotic translation initiation factor 2 subunit 3	EIF2S3	Up-regulated
Q9Y305-2	Isoform 2 of Acyl-coenzyme A thioesterase 9, mitochondrial	ACOT9	Up-regulated
P02545	Prelamin-A/C	LMNA	Up-regulated
Q7Z2W4	Zinc finger CCCH-type antiviral protein 1	ZC3HAV1	Up-regulated
Q9BQP7	Mitochondrial genome maintenance exonuclease 1	MGME1	Up-regulated
Q9NSE4	Isoleucine--tRNA ligase, mitochondrial	IARS2	Up-regulated
O43776	Asparagine--tRNA ligase, cytoplasmic	NARS	Up-regulated
Q96HE7	ERO1-like protein alpha	ERO1A	Up-regulated
Q9Y2X7	ARF GTPase-activating protein GIT1	GIT1	Up-regulated
Q15149	Plectin	PLEC	Up-regulated
Q9UJU6	Drebrin-like protein	DBNL	Up-regulated
D0PNI1	Epididymis luminal protein 4	YWHAZ	Up-regulated
Q13126	S-methyl-5-thioadenosine phosphorylase	MTAP	Up-regulated
A0A0B4J2A4	3-ketoacyl-CoA thiolase, mitochondrial	ACAA2	Up-regulated
Q13045	Protein flightless-1 homolog	FLII	Up-regulated
A0A024R7S3	Clathrin light chain	CLTB	Up-regulated
Q9NRX2	39S ribosomal protein L17, mitochondrial	MRPL17	Up-regulated
O75369-8	Isoform 8 of Filamin-B	FLNB	Up-regulated
O00425	Insulin-like growth factor 2 mRNA-binding protein 3	IGF2BP3	Up-regulated
Q9UHG3	Prenylcysteine oxidase 1	PCYOX1	Up-regulated
Q9BZK7	F-box-like/WD repeat-containing protein TBL1XR1	TBL1XR1	Up-regulated
Q08J23	tRNA (cytosine(34)-C(5))-methyltransferase	NSUN2	Up-regulated
Q6FGU2	DTYMK protein (Fragment)	DTYMK	Up-regulated
Q02218	2-oxoglutarate dehydrogenase, mitochondrial	OGDH	Up-regulated
Q9UGI8-2	Isoform 2 of Testin	TES	Up-regulated
P49720	Proteasome subunit beta type-3	PSMB3	Up-regulated
A8ASI8	BH3 interacting domain death agonist, isoform CRA_d	BID	Up-regulated
A0A024QZ77	EF-hand domain family, member D2, isoform CRA_a	EFHD2	Up-regulated
F5H8H2	Mevalonate kinase	MVK	Up-regulated
A0A0S2Z3L2	ATPase Ca++ transporting cardiac muscle slow twitch 2 isoform 1 (Fragment)	ATP2A2	Up-regulated
P55084-2	Isoform 2 of Trifunctional enzyme subunit beta, mitochondrial	HADHB	Up-regulated
Q14126	Desmoglein-2	DSG2	Up-regulated
P07384	Calpain-1 catalytic subunit	CAPN1	Up-regulated
Q56VL3	OCIA domain-containing protein 2	OCIAD2	Up-regulated
P23229-4	Isoform Alpha-6X2A of Integrin alpha-6	ITGA6	Up-regulated
P31947	14-3-3 protein sigma	SFN	Up-regulated
O60716-5	Isoform 1A of Catenin delta-1	CTNND1	Up-regulated
E9PGT3	Ribosomal protein S6 kinase	RPS6KA1	Up-regulated
Q6LET3	Hypoxanthine phosphoribosyltransferase (Fragment)	HPRT1	Up-regulated
A0A024R496	Calcium binding protein 39, isoform CRA_a	CAB39	Up-regulated
Q16555	Dihydropyrimidinase-related protein 2	DPYSL2	Up-regulated
Q6DEN2	DPYSL3 protein	DPYSL3	Up-regulated
Q01813	ATP-dependent 6-phosphofructokinase, platelet type	PFKP	Up-regulated
Q7Z434	Mitochondrial antiviral-signaling protein	MAVS	Up-regulated
Q6IAX1	FDFT1 protein	FDFT1	Up-regulated
Q9P0L0	Vesicle-associated membrane protein-associated protein A	VAPA	Up-regulated
Q5T4S7-3	Isoform 3 of E3 ubiquitin-protein ligase UBR4	UBR4	Up-regulated
Q0QEN7	ATP synthase subunit beta (Fragment)	ATP5B	Up-regulated
Q9UHA4	Ragulator complex protein LAMTOR3	LAMTOR3	Up-regulated
Q6FHF5	Proliferating cell nuclear antigen (Fragment)	PCNA	Up-regulated
H9ZYJ2	Thioredoxin	TXN	Up-regulated
O14980	Exportin-1	XPO1	Up-regulated
O75947	ATP synthase subunit d, mitochondrial	ATP5H	Up-regulated
G5EA06	28S ribosomal protein S27, mitochondrial	MRPS27	Up-regulated
Q567R6	Single-stranded DNA binding protein 1	SSBP1	Up-regulated
P48047	ATP synthase subunit O, mitochondrial	ATP5O	Up-regulated
A4QPA9	Mitogen-activated protein kinase kinase 1	MAP2K1	Up-regulated
Q9H6S3	Epidermal growth factor receptor kinase substrate 8-like protein 2	EPS8L2	Up-regulated
Q9BST9	Rhotekin	RTKN	Up-regulated
Q8WUD4	Coiled-coil domain-containing protein 12	CCDC12	Up-regulated
Q6FGE5	S100A10 protein (Fragment)	S100A10	Up-regulated
Q9UGV2	Protein NDRG3	NDRG3	Up-regulated
A0A0S2Z5U1	NADH dehydrogenase 1 alpha subcomplex assembly factor 2 isoform 1 (Fragment)	NDUFAF2	Up-regulated
Q9Y316	Protein MEMO1	MEMO1	Up-regulated
Q15642-4	Isoform 4 of Cdc42-interacting protein 4	TRIP10	Up-regulated
A0A024R7C5	Mitochondrial ribosomal protein L4, isoform CRA_a	MRPL4	Up-regulated
B7ZKK7	eIF2AK2 protein	EIF2AK2	Up-regulated
F8VPD4	CAD protein	CAD	Up-regulated
Q14TF0	Glutamate-cysteine ligase	GCLC	Up-regulated
O75306-2	Isoform 2 of NADH dehydrogenase [ubiquinone] iron-sulfur protein 2, mitochondrial	NDUFS2	Up-regulated
Q9UM00-2	Isoform 2 of Calcium load-activated calcium channel	TMCO1	Up-regulated
