# Supplementary material for: Glutamine-Fructose-6-Phosphate Transaminase 2 (GFPT2) Is Upregulated in Breast Epithelial–Mesenchymal Transition and Responds to Oxidative Stress
Source: Mol Cell Proteomics. 2021 Dec 17;21(2):100185. doi: 10.1016/j.mcpro.2021.100185 (PMC8803663; doi:10.1016/j.mcpro.2021.100185)
Supplement: Supplemental Data 4 [file mmc7.xlsx]

## Sheet: EMT-Markers
GeneName	ProteinName	Classification in literature	Dysregulation in literature	Dysregulation in this study	Cluster
PRKCA	Protein kinase C alpha type	Cell adhesion and migration	Up-regulated	Up-regulated in D492HER2	C1
COL6A1	Collagen alpha-1(VI) chain	Cell adhesion and migration	Up-regulated	Up-regulated in D492HER2	C1
FN1	Fibronectin	Cell adhesion and migration	Up-regulated	Up-regulated in D492HER2	C1
SERPINE2	Serpin peptidase inhibitor, clade E (Nexin, plasminogen activator inhibitor type 1), member 2, isoform CRA_b	Cell adhesion and migration	Up-regulated	Up-regulated in D492HER2	C1
FGF2	Fibroblast growth factor	Cell adhesion and migration	Up-regulated	Up-regulated in D492HER2	C1
EPCAM	Epithelial cell adhesion molecule	Cell adhesion and migration	Down-regulated	Down-regulated	C2
MAP1B	Microtubule-associated protein 1B, isoform CRA_b	Others or unclassfied	Up-regulated	Up-regulated in D492HER2	C2
ALDH1A3*	Aldehyde dehydrogenase 1 family, member A3, isoform CRA_a	Development, cell differentiation and proliferation	Down-regulated	Up-regulated in D492HER2	C2
MAP7	Isoform 3 of Ensconsin	Development, cell differentiation and proliferation	Down-regulated	Down-regulated	C3
PPL	Periplakin	Development, cell differentiation and proliferation	Down-regulated	Down-regulated	C3
PKP2	Isoform 1 of Plakophilin-2	Development, cell differentiation and proliferation	Down-regulated	Down-regulated	C3
CDH1	E-cadherin 1	Cell adhesion and migration	Down-regulated	Down-regulated	C3
JUP	Junction plakoglobin isoform 1 (Fragment)	Cell adhesion and migration	Down-regulated	Down-regulated	C3
LAD1	Ladinin-1	Others or unclassfied	Down-regulated	Down-regulated	C3
SLC7A5	Large neutral amino acids transporter small subunit 1	Cell adhesion and migration	Down-regulated	Down-regulated	C3
FSTL1	Follistatin-related protein 1	Others or unclassfied	Up-regulated	Up-regulated in D492M	C4
LTBP2	Latent-transforming growth factor beta-binding protein 2	Development, cell differentiation and proliferation	Up-regulated	Up-regulated in D492M	C4
MYL9	Myosin regulatory light polypeptide 9	Cell adhesion and migration	Up-regulated	Up-regulated in D492M	C4
SERPINE1	Serpin peptidase inhibitor, clade E (Nexin, plasminogen activator inhibitor type 1), member 1, isoform CRA_b	Cell adhesion and migration	Up-regulated	Up-regulated in D492M	C4
CYP1B1	Cytochrome P450, family 1, subfamily B, polypeptide 1, isoform CRA_a	Cell adhesion and migration	Up-regulated	Up-regulated in D492M	C4
PTX3	Pentraxin-related protein PTX3	Development, cell differentiation and proliferation	Up-regulated	Up-regulated in D492M	C4
TPM1	Tropomyosin 1 (Alpha) isoform 4	Cell adhesion and migration	Up-regulated	Up-regulated in D492M	C4
TAGLN	Transgelin	Development, cell differentiation and proliferation	Up-regulated	Up-regulated in D492M	C4
IL18	Interleukin-18	Development, cell differentiation and proliferation	Down-regulated	Down-regulated	C4
CTGF	Connective tissue growth factor	Cell adhesion and migration	Up-regulated	Up-regulated in D492M	C4
CDH2	Isoform 2 of Cadherin-2	Cell adhesion and migration	Up-regulated	Up-regulated in D492M	C4

## Sheet: EMT-MetabolicMarkers
GeneName	ProteinName	Classification in literature	Dysregulation in literature	Dysregulation in this study	Cluster
DDAH1	N(G),N(G)-dimethylarginine dimethylaminohydrolase 1	Others	Up-regulated	Up-regulated in D492M	C1
CYP1B1	Cytochrome P450, family 1, subfamily B, polypeptide 1, isoform CRA_a	Amino acid degradation	Up-regulated	Up-regulated in D492M	C1
BCAT1	Branched-chain-amino-acid aminotransferase, cytosolic	Branched amino acid degradation	Up-regulated	Up-regulated in D492M	C1
GPX8	Probable glutathione peroxidase 8	Redox - glutathione	Up-regulated	Up-regulated in D492HER2	C2
PAPSS2	Bifunctional 3'-phosphoadenosine 5'-phosphosulfate synthase 2	Glycan - sulfatases	Up-regulated	Up-regulated in D492HER2	C2
NNMT	Nicotinamide N-methyltransferase	Cofactor - nicotinamide	Up-regulated	Up-regulated in D492HER2	C2
GBE1	1,4-alpha-glucan-branching enzyme	Glycan	Up-regulated	Up-regulated in D492HER2	C2
HPDL*	Uncharacterized 4-hydroxyphenylpyruvate dioxygenase-like protein	Glycan - others	Down-regulated	Up-regulated in D492HER2	C2
GFPT2	Glutamine--fructose-6-phosphate aminotransferase [isomerizing] 2	Glycan - N-acetylglucosamine	Up-regulated	Up-regulated in D492HER2	C2
UAP1	UDP-N-acetylhexosamine pyrophosphorylase	Glycan - N-acetylglucosamine	Up-regulated	Up-regulated in D492HER2	C2
AKR1B1*	Aldo-keto reductase family 1 member B1	Lipid - cholesterol	Up-regulated	Down-regulated	C3
NT5E	5'-nucleotidase	Nucleotide - Others	Up-regulated	Up-regulated in D492HER2	C4
MGST1*	Microsomal glutathione S-transferase 1	Redox - glutathione	Up-regulated	Down-regulated	C4
PTGR1	Prostaglandin reductase 1	Lipid - signaling	Up-regulated	Up-regulated in D492HER2	C4
