# Supplementary material for: Glutamine-Fructose-6-Phosphate Transaminase 2 (GFPT2) Is Upregulated in Breast Epithelial–Mesenchymal Transition and Responds to Oxidative Stress
Source: Mol Cell Proteomics. 2021 Dec 17;21(2):100185. doi: 10.1016/j.mcpro.2021.100185 (PMC8803663; doi:10.1016/j.mcpro.2021.100185)
Supplement: Supplemental Data 5 [file mmc8.xlsx]

## Sheet: Cluster_1
GeneSymbol	GeneID	Alias	Links	Cytoband	FullName	GeneType
MBD3	53615	-	MIM:603573|HGNC:HGNC:6918|Ensembl:ENSG00000071655|Vega:OTTHUMG00000180081	19p13.3	methyl-CpG binding domain protein 3	protein-coding
LIMS1	3987	PINCH|PINCH-1|PINCH1	MIM:602567|HGNC:HGNC:6616|Ensembl:ENSG00000169756|Vega:OTTHUMG00000130983	2q12.3	LIM zinc finger domain containing 1	protein-coding
MAPK1	5594	ERK|ERK-2|ERK2|ERT1|MAPK2|P42MAPK|PRKM1|PRKM2|p38|p40|p41|p41mapk|p42-MAPK	MIM:176948|HGNC:HGNC:6871|Ensembl:ENSG00000100030|Vega:OTTHUMG00000030508	22q11.22	mitogen-activated protein kinase 1	protein-coding
PRKCA	5578	AAG6|PKC-alpha|PKCA|PRKACA	MIM:176960|HGNC:HGNC:9393|Ensembl:ENSG00000154229|Vega:OTTHUMG00000179533	17q24.2	protein kinase C alpha	protein-coding
USMG5	84833	DAPIT|HCVFTP2|bA792D24.4	MIM:615204|HGNC:HGNC:30889|Ensembl:ENSG00000173915|Vega:OTTHUMG00000018984	10q24.33	up-regulated during skeletal muscle growth 5 homolog (mouse)	protein-coding
SKP1	6500	EMC19|OCP-II|OCP2|SKP1A|TCEB1L|p19A	MIM:601434|HGNC:HGNC:10899|Ensembl:ENSG00000113558|Vega:OTTHUMG00000129117	5q31.1	S-phase kinase associated protein 1	protein-coding
FSTL1	11167	FRP|FSL1|MIR198|OCC-1|OCC1|tsc36	MIM:605547|HGNC:HGNC:3972|Ensembl:ENSG00000163430|Vega:OTTHUMG00000159440	3q13.33	follistatin like 1	protein-coding
TXN2	25828	COXPD29|MT-TRX|MTRX|TRX2|TXN	MIM:609063|HGNC:HGNC:17772|Ensembl:ENSG00000100348|Vega:OTTHUMG00000150596	22q12.3	thioredoxin 2	protein-coding
STAT1	6772	CANDF7|IMD31A|IMD31B|IMD31C|ISGF-3|STAT91	MIM:600555|HGNC:HGNC:11362|Ensembl:ENSG00000115415|Vega:OTTHUMG00000132699	2q32.2	signal transducer and activator of transcription 1	protein-coding
NR2F2	7026	ARP1|CHTD4|COUPTFB|COUPTFII|NF-E3|NR2F1|SVP40|TFCOUP2	MIM:107773|HGNC:HGNC:7976|Ensembl:ENSG00000185551|Vega:OTTHUMG00000149848	15q26.2	nuclear receptor subfamily 2 group F member 2	protein-coding
SEMA7A	8482	CD108|CDw108|H-SEMA-K1|H-Sema-L|JMH|SEMAK1|SEMAL	MIM:607961|HGNC:HGNC:10741|Ensembl:ENSG00000138623|Vega:OTTHUMG00000139000	15q24.1	semaphorin 7A (John Milton Hagen blood group)	protein-coding
TUFM	7284	COXPD4|EF-TuMT|EFTU|P43	MIM:602389|HGNC:HGNC:12420|Ensembl:ENSG00000178952|Vega:OTTHUMG00000097039	16p11.2	Tu translation elongation factor, mitochondrial	protein-coding
CIRBP	1153	CIRP	MIM:602649|HGNC:HGNC:1982|Ensembl:ENSG00000099622|Vega:OTTHUMG00000180145	19p13.3	cold inducible RNA binding protein	protein-coding
AXL	558	ARK|JTK11|Tyro7|UFO	MIM:109135|HGNC:HGNC:905|Ensembl:ENSG00000167601|Vega:OTTHUMG00000182727	19q13.2	AXL receptor tyrosine kinase	protein-coding
TP53BP1	7158	53BP1|TDRD30|TP53|p202|p53BP1	MIM:605230|HGNC:HGNC:11999|Ensembl:ENSG00000067369|Vega:OTTHUMG00000059757	15q15.3	tumor protein p53 binding protein 1	protein-coding
CAPNS1	826	CALPAIN4|CANP|CANPS|CAPN4|CDPS|CSS1	MIM:114170|HGNC:HGNC:1481|Ensembl:ENSG00000126247|Vega:OTTHUMG00000160811	19q13.12	calpain small subunit 1	protein-coding
CAPZA1	829	CAPPA1|CAPZ|CAZ1	MIM:601580|HGNC:HGNC:1488|Ensembl:ENSG00000116489|Vega:OTTHUMG00000011769	1p13.2	capping actin protein of muscle Z-line alpha subunit 1	protein-coding
FN1	2335	CIG|ED-B|FINC|FN|FNZ|GFND|GFND2|LETS|MSF	MIM:135600|HGNC:HGNC:3778|Ensembl:ENSG00000115414|Vega:OTTHUMG00000133054	2q35	fibronectin 1	protein-coding
ISG15	9636	G1P2|IFI15|IMD38|IP17|UCRP|hUCRP	MIM:147571|HGNC:HGNC:4053|Ensembl:ENSG00000187608|Vega:OTTHUMG00000040777	1p36.33	ISG15 ubiquitin-like modifier	protein-coding
MAP4K4	9448	FLH21957|HEL-S-31|HGK|MEKKK4|NIK	MIM:604666|HGNC:HGNC:6866|Ensembl:ENSG00000071054|Vega:OTTHUMG00000155394	2q11.2	mitogen-activated protein kinase kinase kinase kinase 4	protein-coding
NME1	4830	AWD|GAAD|NB|NBS|NDKA|NDPK-A|NDPKA|NM23|NM23-H1	MIM:156490|HGNC:HGNC:7849|Ensembl:ENSG00000239672|Vega:OTTHUMG00000137474	17q21.33	NME/NM23 nucleoside diphosphate kinase 1	protein-coding
DNMT1	1786	ADCADN|AIM|CXXC9|DNMT|HSN1E|MCMT|m.HsaI	MIM:126375|HGNC:HGNC:2976|Ensembl:ENSG00000130816|Vega:OTTHUMG00000180397	19p13.2	DNA methyltransferase 1	protein-coding
FHOD1	29109	FHOS	MIM:606881|HGNC:HGNC:17905|Ensembl:ENSG00000135723|Vega:OTTHUMG00000137521	16q22.1	formin homology 2 domain containing 1	protein-coding
SQSTM1	8878	A170|DMRV|FTDALS3|NADGP|OSIL|PDB3|ZIP3|p60|p62|p62B	MIM:601530|HGNC:HGNC:11280|Ensembl:ENSG00000161011|Vega:OTTHUMG00000150643	5q35.3	sequestosome 1	protein-coding
EIF4E	1977	AUTS19|CBP|EIF4E1|EIF4EL1|EIF4F|eIF-4E	MIM:133440|HGNC:HGNC:3287|Ensembl:ENSG00000151247|Vega:OTTHUMG00000161090	4q23	eukaryotic translation initiation factor 4E	protein-coding
DDX5	1655	G17P1|HLR1|HUMP68|p68	MIM:180630|HGNC:HGNC:2746|Ensembl:ENSG00000108654|Vega:OTTHUMG00000178936	17q23.3	DEAD-box helicase 5	protein-coding
LGALS1	3956	GAL1|GBP	MIM:150570|HGNC:HGNC:6561|Ensembl:ENSG00000100097|Vega:OTTHUMG00000150661	22q13.1	galectin 1	protein-coding
EHD2	30846	PAST2	MIM:605890|HGNC:HGNC:3243|Ensembl:ENSG00000024422|Vega:OTTHUMG00000183266	19q13.33	EH domain containing 2	protein-coding
LMNB1	4001	ADLD|LMN|LMN2|LMNB	MIM:150340|HGNC:HGNC:6637|Ensembl:ENSG00000113368|Vega:OTTHUMG00000128969	5q23.2	lamin B1	protein-coding
EFEMP1	2202	DHRD|DRAD|FBLN3|FBNL|FIBL-3|MLVT|MTLV|S1-5	MIM:601548|HGNC:HGNC:3218|Ensembl:ENSG00000115380|Vega:OTTHUMG00000129343	2p16.1	EGF containing fibulin like extracellular matrix protein 1	protein-coding
PRMT1	3276	ANM1|HCP1|HRMT1L2|IR1B4	MIM:602950|HGNC:HGNC:5187|Ensembl:ENSG00000126457|Vega:OTTHUMG00000167568	19q13.33	protein arginine methyltransferase 1	protein-coding
SERPINE1	5054	PAI|PAI-1|PAI1|PLANH1	MIM:173360|HGNC:HGNC:8583|Ensembl:ENSG00000106366|Vega:OTTHUMG00000157107	7q22.1	serpin family E member 1	protein-coding
ITGA5	3678	CD49e|FNRA|VLA-5|VLA5A	MIM:135620|HGNC:HGNC:6141|Ensembl:ENSG00000161638|Vega:OTTHUMG00000169841	12q13.13	integrin subunit alpha 5	protein-coding
UHRF1	29128	ICBP90|Np95|RNF106|TDRD22|hNP95|hUHRF1|huNp95	MIM:607990|HGNC:HGNC:12556|Ensembl:ENSG00000276043|Vega:OTTHUMG00000180251	19p13.3	ubiquitin like with PHD and ring finger domains 1	protein-coding
TLN1	7094	ILWEQ|TLN|talin-1	MIM:186745|HGNC:HGNC:11845|Ensembl:ENSG00000137076|Vega:OTTHUMG00000019874	9p13.3	talin 1	protein-coding
EPS8	2059	DFNB102	MIM:600206|HGNC:HGNC:3420|Ensembl:ENSG00000151491|Vega:OTTHUMG00000168787	12p12.3	epidermal growth factor receptor pathway substrate 8	protein-coding
CYP1B1	1545	ASGD6|CP1B|CYPIB1|GLC3A|P4501B1	MIM:601771|HGNC:HGNC:2597|Ensembl:ENSG00000138061|Vega:OTTHUMG00000100970	2p22.2	cytochrome P450 family 1 subfamily B member 1	protein-coding
TYMS	7298	HST422|TMS|TS	MIM:188350|HGNC:HGNC:12441|Ensembl:ENSG00000176890|Vega:OTTHUMG00000131473	18p11.32	thymidylate synthetase	protein-coding
ZYX	7791	ESP-2|HED-2	MIM:602002|HGNC:HGNC:13200|Ensembl:ENSG00000159840|Vega:OTTHUMG00000023822	7q34	zyxin	protein-coding
FHL2	2274	AAG11|DRAL|FHL-2|SLIM-3|SLIM3	MIM:602633|HGNC:HGNC:3703|Ensembl:ENSG00000115641|Vega:OTTHUMG00000153120	2q12.2	four and a half LIM domains 2	protein-coding
PTX3	5806	TNFAIP5|TSG-14	MIM:602492|HGNC:HGNC:9692|Ensembl:ENSG00000163661|Vega:OTTHUMG00000158750	3q25.32	pentraxin 3	protein-coding
SMC1A	8243	CDLS2|DXS423E|SB1.8|SMC1|SMC1L1|SMC1alpha|SMCB	MIM:300040|HGNC:HGNC:11111|Ensembl:ENSG00000072501|Vega:OTTHUMG00000021614	Xp11.22	structural maintenance of chromosomes 1A	protein-coding
SMC3	9126	BAM|BMH|CDLS3|CSPG6|HCAP|SMC3L1	MIM:606062|HGNC:HGNC:2468|Ensembl:ENSG00000108055|Vega:OTTHUMG00000019042	10q25.2	structural maintenance of chromosomes 3	protein-coding
ITGB1	3688	CD29|FNRB|GPIIA|MDF2|MSK12|VLA-BETA|VLAB	MIM:135630|HGNC:HGNC:6153|Ensembl:ENSG00000150093|Vega:OTTHUMG00000017928	10p11.22	integrin subunit beta 1	protein-coding
PGRMC1	10857	HPR6.6|MPR	MIM:300435|HGNC:HGNC:16090|Ensembl:ENSG00000101856|Vega:OTTHUMG00000022268	Xq24	progesterone receptor membrane component 1	protein-coding
ACTN4	81	ACTININ-4|FSGS|FSGS1	MIM:604638|HGNC:HGNC:166|Ensembl:ENSG00000130402|Vega:OTTHUMG00000137382	19q13.2	actinin alpha 4	protein-coding
CDC42	998	CDC42Hs|G25K|TKS	MIM:116952|HGNC:HGNC:1736|Ensembl:ENSG00000070831|Vega:OTTHUMG00000002753	1p36.12	cell division cycle 42	protein-coding
CAV1	857	BSCL3|CGL3|LCCNS|MSTP085|PPH3|VIP21	MIM:601047|HGNC:HGNC:1527|Ensembl:ENSG00000105974|Vega:OTTHUMG00000023413	7q31.2	caveolin 1	protein-coding
UHRF2	115426	NIRF|RNF107|TDRD23|URF2	MIM:615211|HGNC:HGNC:12557|Ensembl:ENSG00000147854|Vega:OTTHUMG00000019521	9p24.1	ubiquitin like with PHD and ring finger domains 2	protein-coding
CUL4A	8451	-	MIM:603137|HGNC:HGNC:2554|Ensembl:ENSG00000139842|Vega:OTTHUMG00000017384	13q34	cullin 4A	protein-coding
YBX1	4904	BP-8|CBF-A|CSDA2|CSDB|DBPB|EFI-A|MDR-NF1|NSEP-1|NSEP1|YB-1|YB1	MIM:154030|HGNC:HGNC:8014|Ensembl:ENSG00000065978|Vega:OTTHUMG00000007523	1p34.2	Y-box binding protein 1	protein-coding
PRKCI	5584	DXS1179E|PKCI|nPKC-iota	MIM:600539|HGNC:HGNC:9404|Ensembl:ENSG00000163558|Vega:OTTHUMG00000150214	3q26.2	protein kinase C iota	protein-coding
EML4	27436	C2orf2|ELP120|EMAP-4|EMAPL4|ROPP120	MIM:607442|HGNC:HGNC:1316|Ensembl:ENSG00000143924|Vega:OTTHUMG00000128603	2p21	echinoderm microtubule associated protein like 4	protein-coding
FGF2	2247	BFGF|FGF-2|FGFB|HBGF-2	MIM:134920|HGNC:HGNC:3676|Ensembl:ENSG00000138685|Vega:OTTHUMG00000039506	4q28.1	fibroblast growth factor 2	protein-coding
SRI	6717	CP-22|CP22|SCN|V19	MIM:182520|HGNC:HGNC:11292|Ensembl:ENSG00000075142|Vega:OTTHUMG00000157267	7q21.12	sorcin	protein-coding

## Sheet: Cluster_2
GeneSymbol	GeneID	Alias	Links	Cytoband	FullName	GeneType
CRKL	1399	-	MIM:602007|HGNC:HGNC:2363|Ensembl:ENSG00000099942|Vega:OTTHUMG00000150807	22q11.21	CRK like proto-oncogene, adaptor protein	protein-coding
EXOC4	60412	SEC8|SEC8L1|Sec8p	MIM:608185|HGNC:HGNC:30389|Ensembl:ENSG00000131558|Vega:OTTHUMG00000155259	7q33	exocyst complex component 4	protein-coding
HNRNPAB	3182	ABBP1|HNRPAB	MIM:602688|HGNC:HGNC:5034|Ensembl:ENSG00000197451|Vega:OTTHUMG00000163452	5q35.3	heterogeneous nuclear ribonucleoprotein A/B	protein-coding
SOD2	6648	IPO-B|IPOB|MNSOD|MVCD6|Mn-SOD	MIM:147460|HGNC:HGNC:11180|Ensembl:ENSG00000112096|Vega:OTTHUMG00000015940	6q25.3	superoxide dismutase 2	protein-coding
EZR	7430	CVIL|CVL|HEL-S-105|VIL2	MIM:123900|HGNC:HGNC:12691|Ensembl:ENSG00000092820|Vega:OTTHUMG00000015917	6q25.3	ezrin	protein-coding
CTNNB1	1499	CTNNB|EVR7|MRD19|armadillo	MIM:116806|HGNC:HGNC:2514|Ensembl:ENSG00000168036|Vega:OTTHUMG00000131393	3p22.1	catenin beta 1	protein-coding
EHD1	10938	H-PAST|HPAST1|PAST|PAST1	MIM:605888|HGNC:HGNC:3242|Ensembl:ENSG00000110047|Vega:OTTHUMG00000066832	11q13.1	EH domain containing 1	protein-coding
EEF1D	1936	EF-1D|EF1D|FP1047	MIM:130592|HGNC:HGNC:3211|Ensembl:ENSG00000104529|Vega:OTTHUMG00000165191	8q24.3	eukaryotic translation elongation factor 1 delta	protein-coding
HDAC2	3066	HD2|RPD3|YAF1	MIM:605164|HGNC:HGNC:4853|Ensembl:ENSG00000196591|Vega:OTTHUMG00000015411	6q21	histone deacetylase 2	protein-coding
EPHB2	2048	CAPB|DRT|EK5|EPHT3|ERK|Hek5|PCBC|Tyro5	MIM:600997|HGNC:HGNC:3393|Ensembl:ENSG00000133216|Vega:OTTHUMG00000002881	1p36.12	EPH receptor B2	protein-coding
PIN1	5300	DOD|UBL5	MIM:601052|HGNC:HGNC:8988|Ensembl:ENSG00000127445|Vega:OTTHUMG00000180388	19p13.2	peptidylprolyl cis/trans isomerase, NIMA-interacting 1	protein-coding
TRAP1	10131	HSP 75|HSP75|HSP90L|TRAP-1	MIM:606219|HGNC:HGNC:16264|Ensembl:ENSG00000126602|Vega:OTTHUMG00000129427	16p13.3	TNF receptor associated protein 1	protein-coding
RDX	5962	DFNB24	MIM:179410|HGNC:HGNC:9944|Ensembl:ENSG00000137710|Vega:OTTHUMG00000166574	11q22.3	radixin	protein-coding
QKI	9444	Hqk|QK|QK1|QK3|hqkI	MIM:609590|HGNC:HGNC:21100|Ensembl:ENSG00000112531|Vega:OTTHUMG00000015977	6q26	QKI, KH domain containing RNA binding	protein-coding
PCMT1	5110	PIMT	MIM:176851|HGNC:HGNC:8728|Ensembl:ENSG00000120265|Vega:OTTHUMG00000015794	6q25.1	protein-L-isoaspartate (D-aspartate) O-methyltransferase	protein-coding
ELAVL1	1994	ELAV1|HUR|Hua|MelG	MIM:603466|HGNC:HGNC:3312|Ensembl:ENSG00000066044|Vega:OTTHUMG00000182470	19p13.2	ELAV like RNA binding protein 1	protein-coding
CRK	1398	CRKII|p38	MIM:164762|HGNC:HGNC:2362|Ensembl:ENSG00000167193|Vega:OTTHUMG00000090317	17p13.3	CRK proto-oncogene, adaptor protein	protein-coding
CDKN2A	1029	ARF|CDK4I|CDKN2|CMM2|INK4|INK4A|MLM|MTS-1|MTS1|P14|P14ARF|P16|P16-INK4A|P16INK4|P16INK4A|P19|P19ARF|TP16	MIM:600160|HGNC:HGNC:1787|Ensembl:ENSG00000147889|Vega:OTTHUMG00000019686	9p21.3	cyclin dependent kinase inhibitor 2A	protein-coding
IL18	3606	IGIF|IL-18|IL-1g|IL1F4	MIM:600953|HGNC:HGNC:5986|Ensembl:ENSG00000150782|Vega:OTTHUMG00000167006	11q23.1	interleukin 18	protein-coding
OLA1	29789	DOC45|GBP45|GTBP9|GTPBP9|PTD004	MIM:611175|HGNC:HGNC:28833|Ensembl:ENSG00000138430|Vega:OTTHUMG00000132335	2q31.1	Obg like ATPase 1	protein-coding
PAWR	5074	PAR4|Par-4	MIM:601936|HGNC:HGNC:8614|Ensembl:ENSG00000177425|Vega:OTTHUMG00000170080	12q21.2	pro-apoptotic WT1 regulator	protein-coding
RELA	5970	NFKB3|p65	MIM:164014|HGNC:HGNC:9955|Ensembl:ENSG00000173039|Vega:OTTHUMG00000166566	11q13.1	RELA proto-oncogene, NF-kB subunit	protein-coding
CDH2	1000	CD325|CDHN|CDw325|NCAD	MIM:114020|HGNC:HGNC:1759|Ensembl:ENSG00000170558|Vega:OTTHUMG00000059940	18q12.1	cadherin 2	protein-coding
FLNA	2316	ABP-280|ABPX|CSBS|CVD1|FLN|FLN-A|FLN1|FMD|MNS|NHBP|OPD|OPD1|OPD2|XLVD|XMVD	MIM:300017|HGNC:HGNC:3754|Ensembl:ENSG00000196924|Vega:OTTHUMG00000022712	Xq28	filamin A	protein-coding
CSNK2B	1460	CK2B|CK2N|CSK2B|Ckb1|Ckb2|G5A	MIM:115441|HGNC:HGNC:2460|Ensembl:ENSG00000204435|Vega:OTTHUMG00000177888	6p21.33	casein kinase 2 beta	protein-coding
DKK1	22943	DKK-1|SK	MIM:605189|HGNC:HGNC:2891|Ensembl:ENSG00000107984|Vega:OTTHUMG00000018247	10q21.1	dickkopf WNT signaling pathway inhibitor 1	protein-coding
CTGF	1490	CCN2|HCS24|IGFBP8|NOV2	MIM:121009|HGNC:HGNC:2500|Ensembl:ENSG00000118523|Vega:OTTHUMG00000015573	6q23.2	connective tissue growth factor	protein-coding
TACC3	10460	ERIC-1|ERIC1	MIM:605303|HGNC:HGNC:11524|Ensembl:ENSG00000013810|Vega:OTTHUMG00000089535	4p16.3	transforming acidic coiled-coil containing protein 3	protein-coding
PFN2	5217	D3S1319E|PFL	MIM:176590|HGNC:HGNC:8882|Ensembl:ENSG00000070087|Vega:OTTHUMG00000159683	3q25.1	profilin 2	protein-coding
FAS	355	ALPS1A|APO-1|APT1|CD95|FAS1|FASTM|TNFRSF6	MIM:134637|HGNC:HGNC:11920|Ensembl:ENSG00000026103|Vega:OTTHUMG00000018701	10q23.31	Fas cell surface death receptor	protein-coding
SNW1	22938	Bx42|FUN20|NCOA-62|PRPF45|Prp45|SKIIP|SKIP|SKIP1	MIM:603055|HGNC:HGNC:16696|Ensembl:ENSG00000100603|Vega:OTTHUMG00000171527	14q24.3	SNW domain containing 1	protein-coding
IMP3	55272	BRMS2|C15orf12|MRPS4	MIM:612980|HGNC:HGNC:14497|Ensembl:ENSG00000177971|Vega:OTTHUMG00000142840	15q24.2	IMP3, U3 small nucleolar ribonucleoprotein	protein-coding

## Sheet: Cluster_3
GeneSymbol	GeneID	Alias	Links	Cytoband	FullName	GeneType
YAP1	10413	COB1|YAP|YAP2|YAP65|YKI	MIM:606608|HGNC:HGNC:16262|Ensembl:ENSG00000137693|Vega:OTTHUMG00000167322	11q22.1	Yes associated protein 1	protein-coding
SDC1	6382	CD138|SDC|SYND1|syndecan	MIM:186355|HGNC:HGNC:10658|Ensembl:ENSG00000115884|Vega:OTTHUMG00000090751	2p24.1	syndecan 1	protein-coding
EPHA2	1969	ARCC2|CTPA|CTPP1|CTRCT6|ECK	MIM:176946|HGNC:HGNC:3386|Ensembl:ENSG00000142627|Vega:OTTHUMG00000009527	1p36.13	EPH receptor A2	protein-coding
FASN	2194	FAS|OA-519|SDR27X1	MIM:600212|HGNC:HGNC:3594|Ensembl:ENSG00000169710|Vega:OTTHUMG00000178527	17q25.3	fatty acid synthase	protein-coding
ANXA1	301	ANX1|LPC1	MIM:151690|HGNC:HGNC:533|Ensembl:ENSG00000135046|Vega:OTTHUMG00000020016	9q21.13	annexin A1	protein-coding
S100A2	6273	CAN19|S100L	MIM:176993|HGNC:HGNC:10492|Ensembl:ENSG00000196754|Vega:OTTHUMG00000035031	1q21.3	S100 calcium binding protein A2	protein-coding
FSCN1	6624	FAN1|HSN|SNL|p55	MIM:602689|HGNC:HGNC:11148|Ensembl:ENSG00000075618|Vega:OTTHUMG00000090599	7p22.1	fascin actin-bundling protein 1	protein-coding
CDH1	999	Arc-1|CD324|CDHE|ECAD|LCAM|UVO	MIM:192090|HGNC:HGNC:1748|Ensembl:ENSG00000039068|Vega:OTTHUMG00000137561	16q22.1	cadherin 1	protein-coding
LRRFIP1	9208	FLAP-1|FLAP1|FLIIAP1|GCF-2|GCF2|HUFI-1|TRIP	MIM:603256|HGNC:HGNC:6702|Ensembl:ENSG00000124831|Vega:OTTHUMG00000133339	2q37.3	LRR binding FLII interacting protein 1	protein-coding
LIMA1	51474	EPLIN|SREBP3	MIM:608364|HGNC:HGNC:24636|Ensembl:ENSG00000050405|Vega:OTTHUMG00000169852	12q13.12	LIM domain and actin binding 1	protein-coding
GLS	2744	AAD20|GAC|GAM|GLS1|KGA	MIM:138280|HGNC:HGNC:4331|Ensembl:ENSG00000115419|Vega:OTTHUMG00000132701	2q32.2	glutaminase	protein-coding
PTPN11	5781	BPTP3|CFC|JMML|METCDS|NS1|PTP-1D|PTP2C|SH-PTP2|SH-PTP3|SHP2	MIM:176876|HGNC:HGNC:9644|Ensembl:ENSG00000179295|Vega:OTTHUMG00000134334	12q24.13	protein tyrosine phosphatase, non-receptor type 11	protein-coding
LAMC2	3918	B2T|BM600|CSF|EBR2|EBR2A|LAMB2T|LAMNB2	MIM:150292|HGNC:HGNC:6493|Ensembl:ENSG00000058085|Vega:OTTHUMG00000035520	1q25.3	laminin subunit gamma 2	protein-coding
LMNA	4000	CDCD1|CDDC|CMD1A|CMT2B1|EMD2|FPL|FPLD|FPLD2|HGPS|IDC|LDP1|LFP|LGMD1B|LMN1|LMNC|LMNL1|MADA|PRO1	MIM:150330|HGNC:HGNC:6636|Ensembl:ENSG00000160789|Vega:OTTHUMG00000013961	1q22	lamin A/C	protein-coding
CTSZ	1522	CTSX	MIM:603169|HGNC:HGNC:2547|Ensembl:ENSG00000101160|Vega:OTTHUMG00000032858	20q13.32	cathepsin Z	protein-coding
F11R	50848	CD321|JAM|JAM1|JAMA|JCAM|KAT|PAM-1	MIM:605721|HGNC:HGNC:14685|Ensembl:ENSG00000158769|Vega:OTTHUMG00000028602	1q23.3	F11 receptor	protein-coding
CBR1	873	CBR|SDR21C1|hCBR1	MIM:114830|HGNC:HGNC:1548|Ensembl:ENSG00000159228|Vega:OTTHUMG00000086618	21q22.12	carbonyl reductase 1	protein-coding
LASP1	3927	Lasp-1|MLN50	MIM:602920|HGNC:HGNC:6513|Ensembl:ENSG00000002834|Vega:OTTHUMG00000133182	17q12	LIM and SH3 protein 1	protein-coding
YWHAZ	7534	14-3-3-zeta|HEL-S-3|HEL-S-93|HEL4|KCIP-1|YWHAD	MIM:601288|HGNC:HGNC:12855|Ensembl:ENSG00000164924|Vega:OTTHUMG00000134291	8q22.3	tyrosine 3-monooxygenase/tryptophan 5-monooxygenase activation protein zeta	protein-coding
PDCD6IP	10015	AIP1|ALIX|DRIP4|HP95	MIM:608074|HGNC:HGNC:8766|Ensembl:ENSG00000170248|Vega:OTTHUMG00000130751	3p22.3	programmed cell death 6 interacting protein	protein-coding
NCL	4691	C23|Nsr1	MIM:164035|HGNC:HGNC:7667|Ensembl:ENSG00000115053|Vega:OTTHUMG00000153866	2q37.1	nucleolin	protein-coding
CTBP1	1487	BARS	MIM:602618|HGNC:HGNC:2494|Ensembl:ENSG00000159692|Vega:OTTHUMG00000089259	4p16.3	C-terminal binding protein 1	protein-coding
GSN	2934	ADF|AGEL	MIM:137350|HGNC:HGNC:4620|Ensembl:ENSG00000148180|Vega:OTTHUMG00000020584	9q33.2	gelsolin	protein-coding
HMGA2	8091	BABL|HMGI-C|HMGIC|LIPO|STQTL9	MIM:600698|HGNC:HGNC:5009|Ensembl:ENSG00000149948|Vega:OTTHUMG00000168936	12q14.3	high mobility group AT-hook 2	protein-coding
SLC30A7	148867	ZNT7|ZnT-7|ZnTL2	MIM:611149|HGNC:HGNC:19306|Ensembl:ENSG00000162695|Vega:OTTHUMG00000011815	1p21.2	solute carrier family 30 member 7	protein-coding
SCRIB	23513	CRIB1|SCRB1|SCRIB1|Vartul	MIM:607733|HGNC:HGNC:30377|Ensembl:ENSG00000180900|Vega:OTTHUMG00000165154	8q24.3	scribbled planar cell polarity protein	protein-coding
SRC	6714	ASV|SRC1|THC6|c-SRC|p60-Src	MIM:190090|HGNC:HGNC:11283|Ensembl:ENSG00000197122|Vega:OTTHUMG00000032417	20q11.23	SRC proto-oncogene, non-receptor tyrosine kinase	protein-coding
HMGB3	3149	HMG-2a|HMG-4|HMG2A|HMG4	MIM:300193|HGNC:HGNC:5004|Ensembl:ENSG00000029993|Vega:OTTHUMG00000024162	Xq28	high mobility group box 3	protein-coding
ITGA6	3655	CD49f|ITGA6B|VLA-6	MIM:147556|HGNC:HGNC:6142|Ensembl:ENSG00000091409|Vega:OTTHUMG00000132277	2q31.1	integrin subunit alpha 6	protein-coding
ITGB4	3691	CD104|GP150	MIM:147557|HGNC:HGNC:6158|Ensembl:ENSG00000132470|Vega:OTTHUMG00000179814	17q25.1	integrin subunit beta 4	protein-coding
PKP3	11187	-	MIM:605561|HGNC:HGNC:9025|Ensembl:ENSG00000184363|Vega:OTTHUMG00000119068	11p15.5	plakophilin 3	protein-coding
ITGA2	3673	BR|CD49B|GPIa|HPA-5|VLA-2|VLAA2	MIM:192974|HGNC:HGNC:6137|Ensembl:ENSG00000164171|Vega:OTTHUMG00000131165	5q11.2	integrin subunit alpha 2	protein-coding
AFAP1L2	84632	CTB-1144G6.4|KIAA1914|XB130	MIM:612420|HGNC:HGNC:25901|Ensembl:ENSG00000169129|Vega:OTTHUMG00000019086	10q25.3	actin filament associated protein 1 like 2	protein-coding
TXN	7295	TRDX|TRX|TRX1	MIM:187700|HGNC:HGNC:12435|Ensembl:ENSG00000136810|Vega:OTTHUMG00000020480	9q31.3	thioredoxin	protein-coding
F3	2152	CD142|TF|TFA	MIM:134390|HGNC:HGNC:3541|Ensembl:ENSG00000117525|Vega:OTTHUMG00000010716	1p21.3	coagulation factor III, tissue factor	protein-coding
MAP2K1	5604	CFC3|MAPKK1|MEK1|MKK1|PRKMK1	MIM:176872|HGNC:HGNC:6840|Ensembl:ENSG00000169032|Vega:OTTHUMG00000133196	15q22.31	mitogen-activated protein kinase kinase 1	protein-coding
PLS3	5358	BMND18|T-plastin	MIM:300131|HGNC:HGNC:9091|Ensembl:ENSG00000102024|Vega:OTTHUMG00000022237	Xq23	plastin 3	protein-coding
CTNND1	1500	CAS|CTNND|P120CAS|P120CTN|p120|p120(CAS)|p120(CTN)	MIM:601045|HGNC:HGNC:2515|Ensembl:ENSG00000198561|Vega:OTTHUMG00000167272	11q12.1	catenin delta 1	protein-coding
PRKAA1	5562	AMPK|AMPKa1	MIM:602739|HGNC:HGNC:9376|Ensembl:ENSG00000132356|Vega:OTTHUMG00000162269	5p13.1	protein kinase AMP-activated catalytic subunit alpha 1	protein-coding
PTK2	5747	FADK|FAK|FAK1|FRNK|PPP1R71|p125FAK|pp125FAK	MIM:600758|HGNC:HGNC:9611|Ensembl:ENSG00000169398|Vega:OTTHUMG00000067438	8q24.3	protein tyrosine kinase 2	protein-coding
TBL1XR1	79718	C21|DC42|IRA1|MRD41|TBLR1	MIM:608628|HGNC:HGNC:29529|Ensembl:ENSG00000177565|Vega:OTTHUMG00000157140	3q26.32	transducin beta like 1 X-linked receptor 1	protein-coding
ITCH	83737	ADMFD|AIF4|AIP4|NAPP1	MIM:606409|HGNC:HGNC:13890|Ensembl:ENSG00000078747|Vega:OTTHUMG00000032300	20q11.22	itchy E3 ubiquitin protein ligase	protein-coding
ROCK2	9475	ROCK-II	MIM:604002|HGNC:HGNC:10252|Ensembl:ENSG00000134318|Vega:OTTHUMG00000149916	2p25.1	Rho associated coiled-coil containing protein kinase 2	protein-coding
AJUBA	84962	JUB	MIM:609066|HGNC:HGNC:20250|Ensembl:ENSG00000129474|Vega:OTTHUMG00000028711	14q11.2	ajuba LIM protein	protein-coding

## Sheet: Cluster_4
GeneSymbol	GeneID	Alias	Links	Cytoband	FullName	GeneType
SIN3A	25942	WITKOS	MIM:607776|HGNC:HGNC:19353|Ensembl:ENSG00000169375|Vega:OTTHUMG00000142834	15q24.2	SIN3 transcription regulator family member A	protein-coding
BAG3	9531	BAG-3|BIS|CAIR-1|MFM6	MIM:603883|HGNC:HGNC:939|Ensembl:ENSG00000151929|Vega:OTTHUMG00000019155	10q26.11	BCL2 associated athanogene 3	protein-coding
LAMA5	3911	-	MIM:601033|HGNC:HGNC:6485|Ensembl:ENSG00000130702|Vega:OTTHUMG00000032908	20q13.33	laminin subunit alpha 5	protein-coding
PPP1R8	5511	ARD-1|ARD1|NIPP-1|NIPP1|PRO2047	MIM:602636|HGNC:HGNC:9296|Ensembl:ENSG00000117751|Vega:OTTHUMG00000003734	1p35.3	protein phosphatase 1 regulatory subunit 8	protein-coding
MTA1	9112	-	MIM:603526|HGNC:HGNC:7410|Ensembl:ENSG00000182979|Vega:OTTHUMG00000150362	14q32.33	metastasis associated 1	protein-coding
USP22	23326	USP3L	MIM:612116|HGNC:HGNC:12621|Ensembl:ENSG00000124422|Vega:OTTHUMG00000133621	17p11.2	ubiquitin specific peptidase 22	protein-coding
GSK3B	2932	-	MIM:605004|HGNC:HGNC:4617|Ensembl:ENSG00000082701|Vega:OTTHUMG00000133765	3q13.33	glycogen synthase kinase 3 beta	protein-coding
USP9X	8239	DFFRX|FAF|FAM|MRX99|MRXS99F	MIM:300072|HGNC:HGNC:12632|Ensembl:ENSG00000124486|Vega:OTTHUMG00000021367	Xp11.4	ubiquitin specific peptidase 9, X-linked	protein-coding
YWHAG	7532	14-3-3GAMMA|PPP1R170	MIM:605356|HGNC:HGNC:12852|Ensembl:ENSG00000170027|Vega:OTTHUMG00000022862	7q11.23	tyrosine 3-monooxygenase/tryptophan 5-monooxygenase activation protein gamma	protein-coding
RAC1	5879	MIG5|Rac-1|TC-25|p21-Rac1	MIM:602048|HGNC:HGNC:9801|Ensembl:ENSG00000136238|Vega:OTTHUMG00000023540	7p22.1	ras-related C3 botulinum toxin substrate 1 (rho family, small GTP binding protein Rac1)	protein-coding
EIF4G1	1981	EIF-4G1|EIF4F|EIF4G|EIF4GI|P220|PARK18	MIM:600495|HGNC:HGNC:3296|Ensembl:ENSG00000114867|Vega:OTTHUMG00000156784	3q27.1	eukaryotic translation initiation factor 4 gamma 1	protein-coding
GOLM1	51280	C9orf155|GOLPH2|GP73|HEL46|PSEC0257|bA379P1.3	MIM:606804|HGNC:HGNC:15451|Ensembl:ENSG00000135052|Vega:OTTHUMG00000020130	9q21.33	golgi membrane protein 1	protein-coding
HSPA4	3308	APG-2|HEL-S-5a|HS24/P52|HSPH2|RY|hsp70|hsp70RY	MIM:601113|HGNC:HGNC:5237|Ensembl:ENSG00000170606|Vega:OTTHUMG00000129012	5q31.1	heat shock protein family A (Hsp70) member 4	protein-coding
HK2	3099	HKII|HXK2	MIM:601125|HGNC:HGNC:4923|Ensembl:ENSG00000159399|Vega:OTTHUMG00000129972	2p12	hexokinase 2	protein-coding
PCBP1	5093	HEL-S-85|HNRPE1|HNRPX|hnRNP-E1|hnRNP-X	MIM:601209|HGNC:HGNC:8647|Ensembl:ENSG00000169564|Vega:OTTHUMG00000129645	2p13.3	poly(rC) binding protein 1	protein-coding
TNC	3371	150-225|DFNA56|GMEM|GP|HXB|JI|TN|TN-C	MIM:187380|HGNC:HGNC:5318|Ensembl:ENSG00000041982|Vega:OTTHUMG00000021010	9q33.1	tenascin C	protein-coding
HMGB1	3146	HMG-1|HMG1|HMG3|SBP-1	MIM:163905|HGNC:HGNC:4983|Ensembl:ENSG00000189403|Vega:OTTHUMG00000016670	13q12.3	high mobility group box 1	protein-coding
CSPG4	1464	HMW-MAA|MCSP|MCSPG|MEL-CSPG|MSK16|NG2	MIM:601172|HGNC:HGNC:2466|Ensembl:ENSG00000173546|Vega:OTTHUMG00000142836	15q24.2	chondroitin sulfate proteoglycan 4	protein-coding
FAM3C	10447	GS3786|ILEI	MIM:608618|HGNC:HGNC:18664|Ensembl:ENSG00000196937|Vega:OTTHUMG00000156979	7q31.31	family with sequence similarity 3 member C	protein-coding
PRDX1	5052	MSP23|NKEF-A|NKEFA|PAG|PAGA|PAGB|PRX1|PRXI|TDPX2	MIM:176763|HGNC:HGNC:9352|Ensembl:ENSG00000117450|Vega:OTTHUMG00000007738	1p34.1	peroxiredoxin 1	protein-coding
ERBB2	2064	CD340|HER-2|HER-2/neu|HER2|MLN 19|NEU|NGL|TKR1	MIM:164870|HGNC:HGNC:3430|Ensembl:ENSG00000141736|Vega:OTTHUMG00000179300	17q12	erb-b2 receptor tyrosine kinase 2	protein-coding
CUL3	8452	CUL-3|PHA2E	MIM:603136|HGNC:HGNC:2553|Ensembl:ENSG00000036257|Vega:OTTHUMG00000133167	2q36.2	cullin 3	protein-coding
GOLGA2	2801	GM130	MIM:602580|HGNC:HGNC:4425|Ensembl:ENSG00000167110|Vega:OTTHUMG00000020732	9q34.11	golgin A2	protein-coding
EPCAM	4072	DIAR5|EGP-2|EGP314|EGP40|ESA|HNPCC8|KS1/4|KSA|M4S1|MIC18|MK-1|TACSTD1|TROP1	MIM:185535|HGNC:HGNC:11529|Ensembl:ENSG00000119888|Vega:OTTHUMG00000128853	2p21	epithelial cell adhesion molecule	protein-coding
SON	6651	BASS1|C21orf50|DBP-5|NREBP|SON3|TOKIMS	MIM:182465|HGNC:HGNC:11183|Ensembl:ENSG00000159140|Vega:OTTHUMG00000065806	21q22.11	SON DNA binding protein	protein-coding
HDAC1	3065	GON-10|HD1|RPD3|RPD3L1	MIM:601241|HGNC:HGNC:4852|Ensembl:ENSG00000116478|Vega:OTTHUMG00000007529	1p35.2-p35.1	histone deacetylase 1	protein-coding
ENO1	2023	ENO1L1|HEL-S-17|MPB1|NNE|PPH	MIM:172430|HGNC:HGNC:3350|Ensembl:ENSG00000074800|Vega:OTTHUMG00000001773	1p36.23	enolase 1	protein-coding
NES	10763	Nbla00170	MIM:600915|HGNC:HGNC:7756|Ensembl:ENSG00000132688|Vega:OTTHUMG00000034299	1q23.1	nestin	protein-coding
ANPEP	290	APN|CD13|GP150|LAP1|P150|PEPN	MIM:151530|HGNC:HGNC:500|Ensembl:ENSG00000166825|Vega:OTTHUMG00000149814	15q26.1	alanyl aminopeptidase, membrane	protein-coding
S100A6	6277	2A9|5B10|CABP|CACY|PRA	MIM:114110|HGNC:HGNC:10496|Ensembl:ENSG00000197956|Vega:OTTHUMG00000013549	1q21.3	S100 calcium binding protein A6	protein-coding
TIMP1	7076	CLGI|EPA|EPO|HCI|TIMP|TIMP-1	MIM:305370|HGNC:HGNC:11820|Ensembl:ENSG00000102265|Vega:OTTHUMG00000021447	Xp11.3	TIMP metallopeptidase inhibitor 1	protein-coding
MAPK14	1432	CSBP|CSBP1|CSBP2|CSPB1|EXIP|Mxi2|PRKM14|PRKM15|RK|SAPK2A|p38|p38ALPHA	MIM:600289|HGNC:HGNC:6876|Ensembl:ENSG00000112062|Vega:OTTHUMG00000159806	6p21.31	mitogen-activated protein kinase 14	protein-coding
ARHGEF2	9181	GEF|GEF-H1|GEFH1|LFP40|NEDMHM|P40	MIM:607560|HGNC:HGNC:682|Ensembl:ENSG00000116584|Vega:OTTHUMG00000017464	1q22	Rho/Rac guanine nucleotide exchange factor 2	protein-coding
BOP1	23246	-	MIM:610596|HGNC:HGNC:15519|Ensembl:ENSG00000261236|Vega:OTTHUMG00000174603	8q24.3	block of proliferation 1	protein-coding
EIF2S1	1965	EIF-2|EIF-2A|EIF-2alpha|EIF2|EIF2A	MIM:603907|HGNC:HGNC:3265|Ensembl:ENSG00000134001|Vega:OTTHUMG00000029800	14q23.3	eukaryotic translation initiation factor 2 subunit alpha	protein-coding
TPBG	7162	5T4|5T4AG|M6P1|WAIF1	MIM:190920|HGNC:HGNC:12004|Ensembl:ENSG00000146242|Vega:OTTHUMG00000015103	6q14.1	trophoblast glycoprotein	protein-coding
EIF5A	1984	EIF-5A|EIF5A1|eIF5AI	MIM:600187|HGNC:HGNC:3300|Ensembl:ENSG00000132507|Vega:OTTHUMG00000102197	17p13.1	eukaryotic translation initiation factor 5A	protein-coding
MTDH	92140	3D3|AEG-1|AEG1|LYRIC|LYRIC/3D3	MIM:610323|HGNC:HGNC:29608|Ensembl:ENSG00000147649|Vega:OTTHUMG00000164692	8q22.1	metadherin	protein-coding
