# Supplementary material for: Glutamine-Fructose-6-Phosphate Transaminase 2 (GFPT2) Is Upregulated in Breast Epithelial–Mesenchymal Transition and Responds to Oxidative Stress
Source: Mol Cell Proteomics. 2021 Dec 17;21(2):100185. doi: 10.1016/j.mcpro.2021.100185 (PMC8803663; doi:10.1016/j.mcpro.2021.100185)
Supplement: Supplemental Data 6 [file mmc9.xlsx]

## Sheet: README
	Sheet name	Note
	Literature_LFQ	Proteins detected in both literature and the LFQ study; data used to generate figure 1E (Z-score)
	Literature_SILAC	Proteins detected in both literature and the SILAC study; data used to generate figure 1E (Z-score)
	iBAQ_LFQ	"protein group" rawdata from the LFQ experiment; for the detailed peptide information, please refer to the PRIDE public repository
	iBAQ_SILAC	"protein group" rawdata from the SILAC experiment; for the detailed peptide information, please refer to the PRIDE public repository
	Note: for the complete information on protein/peptide, please refer to the PRIDE public repository.

## Sheet: Literature_LFQ
Uniprot Entry	Protein Name	Gene Name	MCF10A_1	MCF10A_2	MCF7_1	MCF7_2	BT474_1	BT474_2	SKBR3_1	SKBR3_2	BT20_1	BT20_2	BT549_1	BT549_2	DU4475_1	DU4475_2	HCC38_1	HCC38_2	HCC1143_1	HCC1143_2	HCC1599_1	HCC1599_2	HCC1806_1	HCC1806_2	HCC1937_1	HCC1937_2	HS578T_1	HS578T_2	MDAMB157_1	MDAMB157_2	MDAMB231_1	MDAMB231_2	MDAMB436_1	MDAMB436_2	MDAMB453_1	MDAMB453_2	MDAMB468_1	MDAMB468_2	MFM223_1	MFM223_2	SW527_1	SW527_2	Tumor_A	Tumor_B	Tumor_C	Tumor_D	D492_1	D492_2	D492_3
A0AVT1	Ubiquitin-like modifier-activating enzyme 6	UBA6	0.14237	0.474357	0.244639	0.506126	1.10767	0.989623	0.20809	0.280492	0.824187	1.10767	-0.460612	-1.06001	0.20809	0.350211	1.24552	0.902352	-0.713827	-1.8792	0.235568	-0.971625	0.180205	0.0939818	-0.237458	-0.625582	-0.113062	-0.838315	-0.0379789	-0.744186	0.650107	2.88978	0.91507	1.72209	-0.56897	-0.408686	-1.69549	-1.60148	-0.971625	-0.0697914	0.298165	0.529604	-0.447495	-1.38731	0.908722	-2.18197	0.153325	-1.10856	-1.71105
A2AEA2	HLA class I histocompatibility antigen, Cw-14 alpha chain	HLA-C	-0.805987	-1.03595	-0.674402	-0.390227	-0.218699	-0.51334	-2.29087	-1.5728	-0.315614	-0.084234	0.516661	0.594643	-0.400119	0.0628895	0.363314	0.293841	1.25127	1.1327	0.0971734	-0.532703	-0.339321	-0.068281	1.00149	0.986	-0.61016	0.129698	0.536695	0.71987	1.37582	1.41498	1.15023	1.39178	-2.35872	-2.11828	0.589081	0.396337	-0.98047	-1.89924	0.0163906	0.317854	0.14676	0.533653	1.1673	1.02299	-0.975095	-1.55267	-1.57017
A5YKK6	CCR4-NOT transcription complex subunit 1	CNOT1	0.463868	0.605225	0.773786	1.13961	1.32907	1.63419	-0.156984	0.390539	0.486763	0.071976	-0.311973	-0.111186	-0.445277	-0.812514	0.336265	-0.18387	0.352322	-0.271523	-0.264297	-1.31894	-1.9634	-2.0802	0.801845	0.208054	-1.01665	-1.22754	-0.67867	0.85627	-0.521578	-0.718455	1.00608	1.4555	0.680571	1.30679	0.808363	1.06109	0.620261	1.04346	0.286913	0.595741	-1.62755	-1.92579	-1.01037	-1.66778	-1.05504	-1.17376	-1.37152
A6NDG6	Phosphoglycolate phosphatase	PGP	0.476956	0.326705	0.184878	0.515352	-0.0685032	-0.618542	0.618466	0.376193	0.341817	-0.234104	0.968749	-0.131409	0.361609	0.0463005	1.1012	0.290505	0.683955	-0.147791	-1.05128	-4.67348	-0.0385101	-0.332797	-0.0533911	0.336806	-0.425996	-0.922435	0.41405	0.167102	-0.156087	0.481298	0.61091	0.155069	1.45343	1.23193	0.247417	-0.634743	1.36833	1.3053	-0.00227153	-0.207399	-1.41973	-1.67607	-0.594736	-0.675043	-0.953698	-1.1405	-1.47115
A6NHR9	Structural maintenance of chromosomes flexible hinge domain-containing protein 1	SMCHD1	0.558971	-0.420667	-0.727043	-1.14882	0.526888	0.493453	-0.784794	-0.687383	-0.0228048	0.116918	0.189725	-0.293287	0.678719	0.515899	0.608075	1.35579	0.512202	0.164278	1.16999	0.968604	-1.67334	-2.64881	0.722544	0.424105	-0.0600436	-0.288187	1.11128	1.26796	0.985105	0.487741	0.705304	-0.0871918	-1.59037	-1.75949	1.14369	1.11041	-0.811876	-0.210755	1.17321	1.08382	-1.52972	-1.24979	-0.432775	-1.64752	0.0290574	0.0453039	-0.985366
A6NJ78	Probable methyltransferase-like protein 15	METTL15	1.30075	1.72745	0.166927	-2.46717	-1.59365	-0.611534	-0.389321	0.840207	0.143225	-0.182905	0.136972	-0.909671	1.05504	0.1298	1.07794	0.303038	-0.555247	-0.224884	0.209825	-0.792465	0.416641	-0.7109	-1.91506	1.05577	1.24566	-0.0490211	-1.21561	0.613495	-1.48746	-0.186403	-0.871911	-0.0278125	0.964198	-0.487616	2.06945	1.36022	-0.0197324	1.28134	-0.267272	1.28293	-0.776023	-0.306098	-0.691289	-0.641822	-0.521143	-0.123919	-0.264838
A6NKT7	RanBP2-like and GRIP domain-containing protein 3	RGPD3	-0.216796	0.490775	-1.23879	-0.594544	0.401074	0.814178	-0.398695	0.88435	-0.249133	-0.145475	-0.581621	-0.103991	-0.232859	-0.22963	0.253021	-0.0723449	0.0747871	-1.53349	0.418395	0.276818	-1.04372	-1.46167	0.0232845	-0.585914	-0.275625	-1.46167	-0.539492	-0.994906	-0.771104	-0.0167989	0.577782	-0.118648	0.0180143	0.0518758	0.208547	-0.693674	0.329258	-0.0780387	1.06245	0.915442	2.40396	2.23528	-1.35319	3.55252	0.218212	-1.5014	-1.58259
A6NNI4	CD9 antigen	CD9	-0.529891	0.0798491	1.02325	1.45212	0.88258	0.687152	0.383829	0.644994	0.0997434	0.515229	0.186594	0.248818	1.9679	2.05921	0.809994	0.892436	-0.00503847	0.264986	-0.44701	0.0023874	-0.444432	-1.02111	0.872603	1.00216	-1.55878	-1.35973	-1.65689	-1.67447	-0.312914	0.144338	-2.63859	-2.08406	0.771091	-0.169123	0.341291	0.441562	-0.990122	-0.461339	-0.538524	0.727214	0.237856	-0.297752	-0.40549	-0.143916	0.186126	0.0624578	0.429454
A6NNN6	Pericentriolar material 1 protein	PCM1	0.402363	0.317627	-0.180787	0.702801	0.584694	0.559474	-1.0312	-0.984268	-0.60486	-3.02281	1.45277	1.39351	1.54849	1.14655	0.17119	-0.137077	-0.895485	-0.244553	-1.24829	0.00435173	0.029071	-0.995994	0.80702	0.681748	0.17629	0.772681	-0.475372	-0.50158	0.329837	0.353605	1.08596	0.970305	-0.765786	-0.0617802	0.0896067	0.762234	1.22242	1.25935	0.45116	-0.037528	-1.40329	-1.02625	-1.68744	-1.97076	0.496376	-1.19205	-0.653124
A6QRJ1	V-type proton ATPase subunit S1 (Fragment)	ATP6AP1	0.311461	-1.3012	0.322737	1.04559	-0.812639	-0.839124	-0.767526	-0.338622	0.731745	1.03313	-0.466897	1.14816	-1.84579	0.581052	0.862353	0.657945	0.498188	0.0575551	-0.537226	-1.44465	-1.28371	-0.11768	-0.0550132	0.527446	-1.69293	-0.203448	-0.000878415	0.693776	-0.500426	1.26388	1.9735	0.0875989	1.46081	0.824538	1.87019	-0.826218	0.376376	0.143838	0.301913	1.07573	-0.128734	-1.79497	-1.02731	-1.8645	-0.210368	-0.873771	-0.697107
B1AK87	Capping protein (Actin filament) muscle Z-line, beta	CAPZB	-0.950374	-0.0962179	0.647072	1.18663	0.102481	0.150381	0.500225	1.3489	1.47974	0.738209	-0.489169	0.45707	-1.0848	0.255735	1.68965	1.23872	0.0782742	-0.805281	0.0293317	-1.7873	-1.58257	-1.80847	1.07999	0.267243	0.758132	0.667538	0.510928	-0.0962179	0.68788	0.758132	-2.21419	-0.651058	0.424336	0.922891	-0.293756	-0.0580617	-0.32099	-0.576509	-1.29703	-1.6427	-0.696589	0.478717	1.43939	-1.44631	-1.02817	-0.734077	-1.31578
B1AKC9	EPH receptor B2	EPHB2	-0.14919	-0.892771	-0.604622	-0.692437	0.120011	0.00794499	-1.00023	-0.503457	-1.03699	-2.00462	1.57491	1.79173	0.536554	1.01055	0.53309	1.19595	0.789384	0.888855	-0.106799	-0.902809	0.540002	0.24858	-0.130269	0.553651	0.301257	0.828746	0.664098	0.586789	1.59915	1.4232	-0.664067	-0.178659	-0.774966	0.23862	0.917299	0.854729	-0.971051	-0.388304	0.763764	0.120011	-2.18731	-1.72658	-1.56103	-1.61271	-0.941546	-0.486688	-0.451257
B1APM4	Sterol O-acyltransferase (Acyl-Coenzyme A: cholesterol acyltransferase) 1 (Fragment)	SOAT1	0.55995	0.196563	-1.30213	-0.56524	-1.13051	-1.35231	-0.0725206	-1.10917	-0.485138	-0.858499	1.05113	1.21703	0.943127	0.92032	0.923216	0.254832	0.954233	0.589787	0.680269	0.862665	0.905643	0.484409	0.641123	-0.00891563	0.627525	0.13937	1.49923	1.03677	1.31824	1.29601	0.896673	-0.0670851	-2.66707	-1.75318	0.645593	-1.53849	-0.61413	-0.325109	-0.373418	-0.444883	-1.03992	-0.713526	-0.702499	-1.51998	-1.60358	0.177573	0.443786
B2WTI3	Bifunctional arginine demethylase and lysyl-hydroxylase JMJD6	JMJD6	-0.456908	-0.480165	0.144724	-0.570866	0.065877	-0.512121	-0.0203785	-0.192636	-0.940308	-2.08018	0.369381	0.446973	0.331232	-0.0156311	0.79332	0.814662	0.363131	-0.965262	0.984063	-0.404826	0.91279	1.01542	0.559929	-0.512121	-0.289423	-1.21108	1.64287	2.23167	0.256891	0.390924	0.884792	0.366261	-0.56224	-1.598	1.15526	-0.227747	1.29611	1.52685	1.03975	-1.32978	-0.857359	-0.839772	-2.53242	-0.993654	0.479093	-1.75593	-1.03024
B3KV94	Jumonji, AT rich interactive domain 1B (RBP2-like), isoform CRA_a (Fragment)	KDM5B	0.624002	0.885333	1.70993	0.835434	0.787603	0.526929	0.881289	1.27312	-3.28111	0.417964	-0.474104	0.175061	-0.240309	0.651296	-1.30148	-1.0084	0.0380538	-0.0367281	1.12689	0.795838	0.919149	-1.50577	-1.98127	-0.996945	-1.90546	0.672505	-0.253306	-1.1731	0.170287	0.93176	-0.0409234	0.189582	-0.960246	0.2983	-0.425972	0.571802	0.5027	0.933578	-0.56816	0.527061	-0.492131	-0.476122	0.641041	0.0350234	-1.03651	-0.449262	-0.332003
B4DDF4	Calponin-2	CNN2	0.265616	0.224796	-1.74127	-2.20224	-2.45145	-2.01757	-0.430732	-0.515581	0.538939	0.445429	0.355901	0.261203	-2.79024	-2.02603	0.458689	0.344294	0.304056	0.123883	-0.580472	-1.14421	0.775688	0.594642	-0.149077	0.0669765	0.871849	1.03706	0.672641	0.61567	0.763395	0.50617	-0.0655376	-0.00849983	0.243251	0.0669765	0.667877	0.65093	0.247785	0.378522	0.597308	0.735948	0.871849	1.11187	1.11309	0.210609	-0.104794	-0.0890595	-0.487205
B4DGU4	Catenin beta-1	CTNNB1	0.397895	0.506106	-0.0727215	-0.0686015	0.371704	0.652309	-2.22659	-2.32471	0.561928	0.592794	0.283085	0.323433	1.24147	1.14998	0.400036	0.582929	0.798626	0.901215	0.324621	0.433435	-0.279651	-0.632207	0.535003	0.507027	0.612922	0.846042	-1.52448	-0.782106	-0.713272	-0.760214	-0.196439	-0.508296	-2.31051	-1.91672	0.165835	-0.0483489	-0.304906	-0.208821	2.11118	2.09026	0.0793564	-0.559384	-0.0665504	-0.964659	0.185006	0.223658	0.114381
B4DJV2	Citrate synthase	CS	0.319551	-0.0496592	0.355411	0.407835	2.00569	1.77374	1.78406	1.48414	-0.231211	-0.388043	-0.29051	0.0801271	0.613045	1.64483	-0.378944	-0.994623	1.49331	0.850336	0.814507	1.07049	-0.730217	-1.17246	-0.231211	-1.32301	-0.994623	-1.1581	0.134801	-0.16586	-1.77808	-1.33882	0.497248	0.469804	0.0731687	0.480835	-1.32301	-1.0474	0.270541	0.75932	0.413562	0.213677	-1.45376	-0.88149	-0.675412	-1.40356	-0.272346	-1.11326	-1.5813
B4DJV5	Periodic tryptophan protein 1 homolog	PWP1	0.669623	0.471195	-1.65549	-0.476791	-0.881771	0.224428	-2.22887	-1.08354	-0.912054	-0.705795	0.504616	0.637021	-0.0989214	-1.72604	0.517602	0.875047	0.336167	-0.18415	0.774265	0.517602	1.38199	1.60352	0.384773	-0.0346757	0.0506243	-0.885494	0.414632	1.06794	0.207516	-0.232082	0.695809	0.555339	-0.255474	0.674929	0.255429	0.491415	1.41825	1.32549	0.764869	0.726141	-2.6295	-0.841922	-1.96187	-0.751794	0.884949	-1.40457	-0.656529
B4DLN1	Mitochondrial dicarboxylate carrier	SLC25A10	0.063799	0.209266	-0.258292	-0.402329	1.1292	1.3571	0.986774	1.00161	-0.363318	-0.654869	-0.890703	-0.521621	0.4254	-0.0185045	0.546123	0.388833	0.712383	0.226241	0.843334	0.536243	1.14276	1.1292	0.310771	-0.203531	-1.01798	-1.5485	0.894717	0.340218	-0.138405	-0.0875813	-0.684639	-0.0993929	1.36884	1.22177	-0.156739	0.13948	0.592707	0.169767	0.276098	0.353625	-2.95585	-2.04053	-2.18908	-2.13441	-0.18624	-0.350936	-0.835
B4DR80	Serine/threonine-protein kinase 24 12 kDa subunit	STK24	0.0587602	-0.0184069	1.05837	0.689372	-0.0316228	-0.557779	0.727655	0.14449	0.0270402	0.408841	0.303744	-0.791879	1.63534	0.860944	0.507697	-0.251142	-0.274006	-0.74032	-0.760753	-1.54753	0.0334335	-0.336557	2.12956	1.46611	-0.791879	-1.39032	0.473761	-0.566903	-0.320697	-0.88891	0.35186	0.220326	-0.69031	-1.65127	1.0925	0.868689	1.38311	1.74159	0.876399	0.650189	-1.58084	-1.78266	-0.802386	-1.9336	1.57042	0.294169	0.358108
B4DXZ6	Fragile X mental retardation syndrome-related protein 1	FXR1	-1.24264	-0.711672	0.414733	0.232343	-0.00145651	0.38934	-0.392078	0.159891	0.460239	0.70497	-0.652254	0.359181	-1.14822	-1.77742	0.283411	0.278837	0.198951	-0.20005	1.27607	0.535838	1.34456	1.0643	0.98194	1.20189	0.041808	0.241753	0.402088	0.543587	0.246437	0.439719	-0.00145651	0.208564	0.3936	0.589284	-1.25486	-2.54691	1.57604	1.88893	-0.132987	0.0471327	-2.38423	-1.12549	-1.93808	-0.995626	-0.649533	-1.48797	-1.31635
B4E0K5	Mitogen-activated protein kinase 14	MAPK14	0.74698	0.843838	1.28147	0.371333	0.113407	-0.798763	-0.324737	-1.07203	0.81433	1.05869	-1.51584	-1.40777	0.649189	0.362943	-1.2841	-1.19292	0.669338	-0.735088	0.5797	0.123547	-1.90655	-0.0489036	1.08809	0.543525	0.239478	0.379669	-1.41753	0.239478	1.93622	2.12293	-0.527144	-0.182137	-0.593447	-0.349119	0.966329	1.02862	-1.60694	-1.09738	0.669338	1.21279	-0.464027	-0.227531	0.302661	-1.59193	0.626736	-0.331461	0.125711
B5MC22	Mitochondrial fission process protein 1	MTFP1	0.0297842	0.33095	-0.441931	0.151751	-0.14985	0.443565	0.240084	1.97588	-0.295743	-0.606683	-0.128452	-0.100799	-0.084766	-0.0766519	0.101743	-0.240467	0.433645	0.600842	-0.00303585	-1.44128	-0.9161	-1.93909	0.081937	-0.232595	0.482001	-0.927502	-0.253963	-1.23046	-0.621594	0.931272	1.17417	0.589878	0.594577	2.93067	0.628842	-1.33759	-0.102	1.08295	2.34099	0.93913	-1.41069	-1.3152	-0.874946	-1.35327	-1.40073	-1.24906	0.554391
B5MD87	Pyrroline-5-carboxylate reductase 3	PYCRL	0.348017	0.480569	0.700169	-0.0846921	0.360861	0.369708	-0.0652202	0.278395	0.262383	0.358312	0.456731	0.244469	-2.32332	-3.02646	-0.122796	-0.717703	0.0904047	0.111017	0.976358	0.981428	0.513799	-0.0256269	1.31643	1.14234	0.179387	-0.185774	-0.0233689	-0.95458	0.247488	0.753286	0.996411	0.763144	1.1696	0.71535	-1.3842	-3.1038	0.0592462	0.00314979	0.606402	0.160797	0.254977	-1.62648	-1.12857	-0.128044	0.906792	0.0703987	-1.45592
B7Z524	HBS1-like protein	HBS1L	-0.152083	-0.35585	0.300977	0.894461	-0.795768	0.0305496	-0.0908075	0.312209	0.195177	-0.0545135	1.47127	1.29783	0.0347266	0.219459	1.32843	1.68249	-0.101591	-0.460089	-0.740959	-1.33144	-0.790445	-0.184687	1.43472	0.231429	0.195177	0.107666	-0.38064	-1.38111	-0.740959	-0.35774	1.53711	0.880217	-0.158537	1.1618	1.04775	1.18457	0.366927	0.182861	0.266677	-0.101591	-1.41533	-2.29028	-2.38873	-2.09132	-1.85718	-1.43822	-1.17205
B7Z9I1	Medium-chain-specific acyl-CoA dehydrogenase, mitochondrial	ACADM	0.77534	0.869747	-2.71105	-1.369	0.180825	0.216182	1.10707	1.33425	0.173525	0.0142472	0.320261	-0.0893156	0.943235	1.0095	0.787272	0.901275	-0.216035	-0.674516	0.489942	0.532943	0.112103	0.281785	0.192817	0.0763422	-0.895026	-0.963918	0.256303	-0.00778836	-0.611415	-0.699007	1.28891	1.15447	-2.41713	-3.13523	0.547158	0.195191	-0.15765	-0.478992	0.238765	0.227568	-1.22656	0.175967	1.04272	0.206933	-1.96275	-0.224791	-0.890894
B8ZZA8	Glutaminase kidney isoform, mitochondrial	GLS	0.698292	0.526149	-1.62461	-1.31617	-0.49055	-1.0348	-0.71434	-0.881096	0.835012	0.772146	0.0196127	-0.118037	1.17428	0.535839	1.36518	1.52696	0.979687	0.437862	1.12991	1.45668	0.814927	0.496351	0.471383	0.737679	0.646145	0.711639	1.22212	1.18651	-0.0292567	-0.24691	-0.505698	-0.536888	-2.46628	-2.07973	-0.437353	-0.012631	-1.05692	-0.669254	-0.0209005	0.616869	-1.59198	-0.776338	-1.20928	-0.542207	0.350993	0.113098	-0.294597
B8ZZQ6	Thymosin alpha-1	PTMA	-0.360133	0.944708	0.875211	0.00366742	0.793773	0.986459	0.968306	0.710604	0.513291	1.11082	-2.3886	0.672005	-1.64596	1.13755	-1.94065	-0.397194	-0.105417	1.41982	0.482872	0.595815	-0.159129	0.288104	0.567909	0.137806	-1.16481	0.0793143	-0.153838	0.442991	-2.04366	-0.264695	-1.93121	0.803276	-0.768629	0.750095	-0.150697	0.826083	0.240569	0.653259	0.342737	1.21074	-1.09121	-1.56533	-0.109155	-1.31747	0.11612	-0.0338444	-1.19248
B9ZVN9	DNA-directed RNA polymerase	POLR1A	1.0528	0.911148	0.28851	-0.430663	0.70777	1.19211	1.2532	1.10849	-0.523079	-0.748908	0.573081	-0.761901	-0.172208	-0.219136	-0.728931	-1.28617	-0.421058	-1.02053	1.04253	0.35975	-1.43463	-2.8083	0.428742	0.582635	0.0984255	-0.0394757	0.540333	0.215019	0.553603	0.279114	1.24269	0.855884	-0.712969	-1.40339	0.133611	0.393002	0.172694	0.598295	1.58215	1.7904	-0.981993	-1.40339	-0.992078	-1.86719	0.560064	-0.193527	0.156035
C9J016	WD repeat-containing protein 54 (Fragment)	WDR54	-0.0160215	0.55256	-0.550837	-0.396443	-0.341619	-0.270888	0.668857	-0.0939382	-0.913972	0.0259947	-1.10205	-0.996323	0.440891	-0.382499	0.535123	0.0164747	0.132718	-0.23357	-0.662619	-0.466065	-0.880063	-1.12367	-0.0080169	-0.612401	0.168996	-1.41935	0.454167	-0.933682	1.05631	-0.171096	1.64408	1.77741	2.18548	-0.286304	2.86412	0.319361	1.27529	0.434163	1.19235	1.08502	-0.938051	-0.673293	-1.90633	-1.45026	-1.03436	-1.05518	-0.622321
C9J050	Choline-phosphate cytidylyltransferase A (Fragment)	PCYT1A	-0.0440636	-0.312073	0.868092	0.889352	0.520545	0.31929	0.671804	0.722669	-1.49006	-0.730426	-0.483055	-0.442739	-2.71365	-1.01047	0.748439	0.773347	0.832195	0.94243	0.424258	-0.00732459	1.29213	0.800406	1.0427	0.719384	0.533337	0.141903	-0.0403984	-0.304213	-0.101325	0.141903	-0.341623	-0.643305	1.37159	1.08011	-2.53276	-2.53185	1.03627	0.917626	-0.151597	0.134714	-1.05558	-0.155855	-0.936811	-0.8953	-0.443949	-2.06097	-1.26041
C9J0J7	Profilin-2	PFN2	0.214509	0.532459	0.559861	0.486344	-0.121742	-0.247548	-0.407931	-0.59011	-0.715704	-0.830229	0.586266	0.39109	1.63682	1.49881	1.81166	1.52347	0.312326	0.0522761	0.565219	0.424249	1.21758	1.10999	-0.522579	-0.32332	0.543544	0.15031	0.60672	0.138875	-1.81308	-1.62063	0.173568	-0.38189	-1.26066	-3.23417	-1.26066	-1.68994	0.683218	0.907805	-0.679241	-0.368245	0.49815	-0.144084	-0.405895	-0.00746481	-0.771941	-1.07705	-0.602552
C9J0K6	Sorcin	SRI	0.931963	0.708179	-1.93346	-1.99714	-0.904851	-2.13649	0.733953	0.350351	-0.416014	-0.520203	-0.416014	-1.91979	0.701642	0.598718	0.882856	1.1319	0.701642	0.477402	-0.0520775	0.477402	0.0544235	-0.559892	0.436631	0.39432	0.285744	0.0067107	-0.145779	0.453117	0.444905	0.752901	-0.782619	-0.338786	-2.22211	-2.56739	0.759146	0.877264	0.688453	0.469366	0.994261	0.436631	1.51421	0.076395	0.385664	0.186468	-0.670997	-1.51202	0.404577
C9J2Y9	DNA-directed RNA polymerase	POLR2B	0.179957	0.358236	-0.363065	0.364182	1.02554	1.38888	0.564879	-0.0104396	0.166598	-0.0179409	-0.482145	-1.00614	0.471351	0.409061	-0.536486	-1.00153	1.22322	0.412905	0.902712	0.191006	-1.26614	-1.29349	0.690904	0.00692893	-0.335379	-0.938302	-0.189649	0.985627	0.324118	0.303708	1.60474	0.578799	0.00445893	0.221549	0.456469	0.354259	-0.46884	0.958459	1.10253	1.51989	-2.0022	-2.45305	-1.91886	-2.48732	-0.379165	-1.00018	-1.15309
C9J406	Mitochondrial inner membrane protein	IMMT	0.498497	0.648891	-0.206729	0.248854	0.69398	0.735797	-0.348655	-0.580769	1.05202	0.536247	-1.53072	-0.981789	1.18118	1.30234	-0.940986	-0.297374	-0.999592	-0.700511	0.683358	0.655409	-2.40489	-3.46376	-0.206729	-0.430831	-0.293495	-0.566972	0.500882	0.762416	0.172001	0.338128	0.91732	1.08736	0.561703	0.725444	0.407712	0.374578	0.142594	-0.100065	1.46875	1.25795	-0.964177	-0.656387	0.0944161	-1.3734	-0.019677	-1.28664	-1.98023
C9J4K0	Ashwin	C2orf49	0.189883	-1.33531	0.344399	0.878962	-0.0673205	0.0881841	-0.582274	0.279239	1.32022	1.21771	-0.770719	-1.01749	0.318262	-2.11145	1.54924	0.194392	0.465882	-1.81145	0.220887	0.0933586	1.61757	1.04243	0.185345	-0.212087	-0.215215	-1.8682	0.023081	-0.466168	-0.0673205	-0.572032	1.90115	1.00146	0.551	0.446974	0.948432	-1.63607	0.723257	0.868224	0.462764	0.481276	-1.07768	-0.658245	-1.13038	-1.81419	0.960436	-0.696574	0.531803
C9J8E1	MAP kinase-activated protein kinase 3 (Fragment)	MAPKAPK3	0.665803	0.758755	0.25482	0.42387	-0.466803	-0.503064	0.683863	0.889337	1.24538	0.350479	-0.897554	-0.737405	0.527839	0.113744	0.261766	-2.15998	-0.600894	-1.92636	0.801045	-0.0958378	-0.189286	-0.123003	0.993072	1.17229	-0.541524	-0.854857	0.597286	0.376447	0.77575	1.17868	0.438401	-0.973704	-2.44731	1.00615	0.905381	0.564916	-0.111234	-0.272066	1.11903	1.11903	-0.27696	-0.863758	-0.257584	-2.92395	0.298698	1.0833	1.05051
C9J931	GTP-binding protein Rheb	RHEB	-1.21783	1.66967	-0.346467	-0.543659	2.7465	0.0850278	-0.407242	-0.611069	0.0420849	1.8466	0.144229	0.326637	0.499332	0.493598	-0.233406	-0.135207	-0.910678	-0.583858	-0.0949636	-0.100036	-1.13729	-1.34076	-0.54136	0.083038	0.340889	-0.102586	-0.434595	-0.269228	0.48782	1.86432	0.2837	2.52746	-1.2954	-1.15272	-0.722221	-0.114167	-0.722221	2.23912	-0.255006	-0.0567743	-0.233406	-0.773634	-0.306851	-1.03738	-0.5295	-1.25607	-0.933678
C9J9K3	40S ribosomal protein SA (Fragment)	RPSA	1.33753	0.963866	-0.341126	0.177617	-1.41649	-0.724112	-0.197443	0.986051	-0.229396	0.38098	-0.165987	-0.556422	1.01453	0.619348	-1.35936	0.493848	-0.115894	0.26774	-0.108296	0.329738	0.392852	0.93692	0.174324	0.144432	0.207027	0.645628	-1.38772	0.524576	0.510667	0.635157	-0.688431	0.425141	0.990458	1.0469	0.451181	0.872611	0.194009	0.151112	1.22311	0.590039	-2.41771	-2.09939	-2.73918	-2.14043	-0.10581	-1.05189	-0.960929
C9JA93	TBC1 domain family member 15 (Fragment)	TBC1D15	0.320444	0.0775509	-0.295952	0.137731	0.11282	0.245683	0.554352	1.25211	0.0969383	-0.458261	1.08659	1.40813	-0.463771	-0.300655	-0.384079	-0.193338	1.857	1.09511	0.621819	-2.46368	-0.184881	0.188742	-0.180679	0.273011	-0.816152	-0.691674	-1.17158	-0.8007	-1.73647	-1.71945	1.37175	1.61025	0.143865	-0.0216876	-0.514732	-0.241138	1.46884	2.58639	-0.111746	-0.599399	-0.691674	-0.84777	-0.863952	-0.755692	-0.0994492	-0.582034	0.651407
C9JAB0	DCC-interacting protein 13-alpha (Fragment)	APPL1	1.49003	1.10096	0.677297	0.404633	0.260381	-0.565765	1.48345	0.190204	0.77236	1.04125	-0.87774	-1.26294	1.20201	1.09521	-1.4907	-1.79567	-0.348562	-0.640122	-0.312979	-1.70971	-1.5355	-1.02981	0.128496	0.002585	0.504232	0.445315	-1.19219	-2.00773	0.363082	-0.877569	0.121549	-0.35314	1.29895	1.09521	-0.179212	0.252709	1.18192	0.962129	0.565989	0.573338	-1.91878	0.709108	-0.130805	0.306512	-0.11409	0.304323	-0.000265287
C9JAW5	HIG1 domain family member 1A	HIGD1A	1.11337	1.81374	1.46099	2.15696	0.118409	-0.915366	0.223493	-0.273178	0.950405	-2.4006	-0.250963	-0.335937	0.544052	1.01778	0.309649	-1.48862	-1.12971	-1.47964	0.0168418	-0.601459	0.294183	-0.00980062	1.12525	-0.590228	1.33978	-0.253199	-0.996304	-1.60982	-0.997986	-0.312835	0.348562	0.896655	-0.112077	0.965092	-0.17976	0.187196	0.107308	-1.25994	1.93827	-0.086379	-0.10604	-0.33069	-0.549146	-0.658307	-0.17823	-1.15313	-0.890878
C9JCN8	Fos-related antigen 2 (Fragment)	FOSL2	1.32337	1.48798	1.59868	0.709393	-0.0126242	0.897463	0.832122	1.3279	-0.0116766	1.17808	1.09815	-0.566394	0.204522	-1.48272	-0.151101	-1.2679	-0.977972	0.0773469	-1.06107	-1.75687	0.872588	-0.32661	-0.0383083	-0.102315	-0.694711	0.39813	-0.534642	0.503413	1.19453	0.347889	-0.351912	1.02432	-0.150204	0.358138	-2.40867	0.716394	0.277209	-0.171024	-0.0384962	1.18727	-1.26351	-1.06234	-1.2786	-1.90521	-1.47088	-0.172245	-0.673618
C9JFE4	COP9 signalosome complex subunit 1	GPS1	0.048465	0.663628	0.882695	0.048465	0.906478	1.00169	0.250616	-0.791257	0.592571	0.428649	-0.243656	-0.269347	0.327873	-0.129283	0.616634	0.874683	1.27413	0.027369	-2.22939	-2.02585	-1.18723	-1.26926	0.882695	-0.543516	0.280804	-0.0230458	0.945293	1.35492	-0.252171	1.22092	-0.543516	0.956743	0.250616	1.93435	-0.462724	-0.462724	-0.0676548	0.232205	0.71367	0.219804	-1.54238	-1.33477	-0.879553	-2.67864	-0.446249	-1.20186	-1.3211
C9JFR7	Cytochrome c (Fragment)	CYCS	-0.360181	0.398541	-0.770649	-2.10785	-0.836811	-0.450095	-0.396838	-0.530643	-0.124454	0.20321	1.68861	1.68398	-1.17109	0.513889	-2.70567	-0.241283	-1.19029	-0.377684	-0.440535	-0.332176	0.861135	1.2322	0.129218	0.910844	0.0168753	0.623594	0.136213	0.839805	-1.89566	-0.389125	-0.370139	-0.768661	-0.698144	-0.518666	0.107888	-0.790785	0.300645	1.08754	1.48218	1.51668	0.570482	1.19211	1.27239	0.699417	0.0358694	-1.29231	-1.58085
C9JG97	Angio-associated migratory cell protein	AAMP	-0.046486	0.734138	-0.503565	0.701589	1.26903	0.734138	0.103443	0.264856	-0.184296	0.237865	-0.0365968	-1.12257	-0.370789	-0.782553	1.48607	1.12389	0.113946	-0.499494	0.255946	-0.0845444	1.77004	1.45489	-0.0477298	-1.04233	0.518991	-0.0243828	0.701589	0.734138	-0.069132	-0.543166	-0.845386	-3.63185	0.632825	0.552047	-0.250085	0.109759	0.667848	1.02828	0.571326	0.0217638	-1.7984	-0.774307	-1.12657	-2.00417	0.307936	-0.726183	-1.38655
C9JK83	STAM-binding protein (Fragment)	STAMBP	-0.327575	-1.06023	0.830964	0.746582	-0.664568	-0.725874	0.678786	-0.293502	1.14959	0.910139	-2.65337	-2.55714	-0.616827	-0.410784	-0.773855	-0.368505	0.208034	-0.737702	0.525493	0.795478	0.953281	1.14959	0.461768	0.194695	-0.976446	-1.02506	1.35907	1.21178	0.353068	0.501588	1.44864	0.795478	0.173451	0.783428	-0.0585858	-0.943478	0.580544	-0.83647	0.795478	0.97432	0.830964	-1.22869	-0.401607	-1.75195	0.843687	-0.0491574	-1.35078
C9JLU1	DNA-directed RNA polymerases I, II, and III subunit RPABC3 (Fragment)	POLR2H	-1.06799	0.682841	0.817056	0.360997	0.472481	1.10528	1.04538	0.631728	0.417152	-0.529368	-0.864405	-0.152747	0.428749	-1.15092	0.707068	0.368749	0.822129	-0.864405	1.10528	-0.674968	-2.31159	-0.89285	-0.0407077	-1.61476	0.07372	-0.810753	0.0588988	-0.583295	-0.550445	0.0633782	0.676652	0.487289	-0.105766	1.60559	-2.02638	-0.633632	1.88489	1.86455	0.801616	0.967678	-0.26442	-0.209652	-2.14692	0.0468125	1.06364	-1.10995	-0.826762
C9JP00	Muscleblind-like protein 1	MBNL1	-0.2743	0.232737	-0.465828	-0.592339	0.164267	-0.143915	-0.639586	0.232737	-0.510075	-0.819824	1.62456	0.413695	-0.737657	-0.862243	1.18991	-0.121785	1.13291	0.548314	0.537879	-0.338808	2.14958	1.81842	0.959627	0.644752	1.47188	0.959627	0.619831	-0.457098	0.0867263	0.357135	-0.32248	-2.71552	-1.40224	-1.2526	-0.092662	0.435868	0.624841	0.220466	0.238844	-0.97251	-2.33864	-0.219553	0.0601781	-1.44513	-0.161251	-0.491515	-1.02529
C9JP35	Protein FAM3C (Fragment)	FAM3C	1.1333	-0.604103	-2.34272	-1.78677	-2.18324	-1.70906	1.66157	1.41068	0.189224	-0.0615295	0.524248	-0.486638	-0.173687	-0.0974592	1.31916	1.63675	1.14323	0.308876	0.402833	-0.827759	0.699597	-0.256594	0.708572	0.831936	0.510584	-0.38215	-0.256594	-0.12938	1.70153	0.65812	0.916285	-0.99972	0.169699	-0.40359	-0.313998	-1.75914	0.284728	-0.54355	-0.783555	-0.123985	0.125274	-0.12938	0.764925	-0.746501	-0.0369107	-1.70118	-2.23892
C9JQ41	Coiled-coil domain-containing protein 58	CCDC58	1.04954	0.417621	-2.18828	-0.696292	1.29745	1.02536	0.459391	-0.0500104	0.716379	0.417621	-0.286846	-1.36891	0.220311	-0.481876	0.239214	-0.309665	-0.386758	-0.168118	0.84902	0.509001	2.08437	1.67897	0.628011	0.066753	-1.3011	-1.02219	-0.231514	-0.743835	-0.162974	-0.556402	1.52321	1.13449	0.343681	0.394553	-1.85882	-1.4973	1.07914	0.865253	0.67963	0.437068	-1.08382	-1.17087	-1.07334	-1.47713	0.621352	-0.175701	-0.236032
C9JQD4	Peptidyl-prolyl cis-trans isomerase (Fragment)	PPIH	0.814246	-0.00310652	-1.32734	-0.228783	-1.12962	-1.12265	0.505069	0.391825	-0.94291	-1.19343	0.428094	-1.28172	-0.981515	-0.795365	0.751005	0.334482	-0.518337	-1.14363	1.85726	1.12055	0.229206	0.282519	-0.2789	-0.0315288	-0.237804	-1.3044	1.14835	0.310396	1.54088	0.736995	1.88958	1.10651	0.58835	-1.99347	0.463734	-0.368458	1.93713	1.61552	0.0604172	-0.153658	-0.861676	-0.63017	-0.382962	-1.20065	0.0115369	0.0109397	-0.456916
C9JRJ5	LIM domain-containing protein 1	LIMD1	0.546724	-0.46346	-0.52952	-1.42603	1.02206	0.178614	1.08885	1.49847	1.09167	-0.84924	1.72185	0.896907	0.496777	-1.38619	0.783964	-2.8527	-1.13323	-0.311437	-0.691813	-1.15309	0.639337	-0.115527	0.113966	-0.178756	0.323791	-0.2872	-2.72768	-1.38897	0.900672	1.2541	0.500227	0.319282	0.610856	0.337138	0.500227	0.15001	0.783964	0.500227	0.291558	-0.761922	0.134774	-0.810594	0.383892	-0.00254588	-1.92296	-0.38656	0.0793271
C9JVY5	A-kinase anchor protein 2 (Fragment)	AKAP2	0.237181	0.421872	-0.863057	-0.885666	-0.729066	-0.927459	-0.876969	-0.0097018	-0.0583913	-0.0978905	1.15803	0.944223	-2.93206	-0.783541	0.758095	0.393783	-0.87683	-0.95449	-0.760386	-1.68582	1.17119	0.789984	0.662784	-0.0245603	1.41122	1.03512	1.19659	0.766418	1.33288	1.47961	1.18086	1.20581	-1.1682	-0.999085	0.603798	0.61119	-0.717181	-0.503944	-0.900487	-1.46674	-0.318382	0.536511	0.199167	0.443586	-1.31403	-0.736431	0.296837
C9JYM0	Ribonuclease P protein subunit p20 (Fragment)	POP7	-1.58178	0.842172	0.867705	0.67321	0.955949	0.544707	1.64734	0.211738	0.193963	-0.0737322	0.534706	0.320877	1.10483	0.763125	-0.857139	-0.144252	0.674036	0.384806	1.24246	0.394712	0.219671	0.707898	-0.240657	-0.47689	-1.5316	-0.755208	-1.56504	-1.99827	-0.688867	-1.94884	0.51737	0.308475	-1.44007	0.628834	0.904344	1.20471	0.564293	0.740201	0.795125	0.10881	-0.389014	-2.40898	-0.543806	-1.41194	0.00734325	-0.132418	-3.02263
D3DQV9	Eukaryotic translation initiation factor 4 gamma 2 (Fragment)	EIF4G2	0.062131	0.062131	0.155667	0.234547	0.72208	1.8528	0.368491	0.475767	0.656468	1.37604	-0.87112	-0.788127	-0.229823	-0.112664	0.454866	0.185694	1.54222	0.732765	0.381741	-0.100806	-1.49723	-1.12653	0.0674694	-0.00891161	0.760919	0.528889	0.97025	0.753926	-0.34913	0.917206	-0.217087	-0.948599	-0.752551	-0.593386	0.508661	0.622648	-1.02993	-0.53844	1.20974	1.53354	-2.47052	-1.19426	-1.85202	-2.45551	0.330251	-0.69923	-0.822582
D6R938	Calcium/calmodulin-dependent protein kinase (CaM kinase) II delta, isoform CRA_e	CAMK2D	0.10661	-0.421139	-0.930982	-0.790868	1.20947	0.971478	0.00943391	0.57891	0.918799	0.793622	2.14477	2.10358	1.57694	0.883663	-1.1505	0.340914	-0.97697	-0.206974	-1.42358	-2.14928	-0.580847	-1.8536	0.101071	-0.0144103	0.675384	0.562859	0.890114	0.566888	-0.0325548	-1.13739	1.17287	0.409794	0.440852	-0.0757974	0.0328922	-1.68038	-0.750347	0.243662	-1.40777	0.258673	-0.381881	0.150177	-0.0144103	-1.16373	0.560004	-1.70915	-0.193714
D6R9C7	RWD domain-containing protein 4 (Fragment)	RWDD4	0.338359	-0.178896	-0.36866	-0.238981	1.18815	1.79494	-0.0948127	-1.04703	-0.771863	0.316715	0.340474	-0.496947	-1.58247	-0.524746	-0.387436	1.20507	-0.229486	-0.317694	0.358923	-0.938388	-0.3917	-0.427903	1.60985	1.82059	-0.528442	-0.769311	-0.888356	-0.707683	-0.636818	-0.160553	1.95217	0.460436	-0.701243	-0.168278	-0.191708	-1.02893	2.54942	1.36704	0.764874	0.972987	-1.7987	-1.5849	-0.246897	0.368832	0.861291	0.582294	-1.86399
D6R9C8	Zinc finger protein 330 (Fragment)	ZNF330	-0.148351	1.12437	-1.48847	-1.42718	0.408604	0.927604	0.185999	-0.179677	-0.0989968	-1.79968	0.321996	-1.10031	0.0420265	-0.205022	0.653538	0.660202	-0.839051	-1.12379	-0.0558037	-1.31162	1.22178	0.905157	0.460065	0.371577	0.354864	0.518935	0.153179	0.177393	0.724665	0.336019	0.0394085	0.882798	0.579555	0.627403	0.513531	-0.578291	1.77352	1.73244	0.0924782	0.765909	-3.15405	-1.92128	-0.151765	-0.971679	-1.01075	-0.889371	-1.26389
D6R9P3	Heterogeneous nuclear ribonucleoprotein A/B	HNRNPAB	0.134805	-0.174065	0.701658	0.975465	0.592196	-0.0602773	-0.221421	0.119664	-0.332182	-0.675799	0.194261	-0.24552	1.21086	0.559811	-1.21229	-0.646073	0.41173	0.124724	1.03772	0.841384	0.547531	0.289653	-0.28839	0.584149	-1.55068	-2.0428	1.34561	-0.071374	-0.552353	-1.12644	0.402935	1.6682	0.501864	0.0787339	0.218531	1.1568	1.01826	0.798286	0.61218	0.830695	-2.50084	-1.32238	-2.65316	-1.28166	-0.0287387	-0.838085	-1.08316
D6R9X7	DNA excision repair protein ERCC-6 (Fragment)	ERCC6	-0.735339	0.487595	-0.200697	0.16844	0.853489	0.464311	-0.911043	0.91251	-0.505814	-0.304919	1.10318	3.1695	0.341288	-0.986177	2.842	0.456338	0.37611	-0.276821	-0.728677	-0.54008	0.745446	0.0875971	-1.12489	-0.204491	0.642487	2.17838	-0.509524	-1.48782	0.676436	-1.04297	-0.017878	-0.641629	-0.178719	-0.113366	-0.402067	-0.175532	0.642487	0.253398	-0.562857	-0.433277	-1.26004	-0.714082	-1.15105	-1.19123	-0.576797	0.92902	-1.41218
D6RA38	E3 ubiquitin-protein ligase RNF14 (Fragment)	RNF14	1.98374	1.49904	-1.00351	-0.888435	-0.0146943	0.948195	1.6392	0.948195	0.581384	-0.324404	0.237498	1.86915	-0.627308	-0.03267	0.133607	0.34549	0.608391	-0.463234	0.278039	-0.886478	-1.53605	-1.709	0.634615	-0.251248	0.851863	-1.24659	1.35376	1.50399	-0.293237	-0.47859	-0.324662	-0.517533	-1.62564	-0.00488365	-0.21406	-0.410441	1.30582	0.502668	0.666361	-0.247555	-1.50344	-0.557105	-1.62616	-1.1041	-0.746009	-2.31064	0.549365
D6RA57	Translation machinery-associated protein 16	TMA16	0.068776	1.58692	0.779556	-0.315466	0.651763	0.143473	0.853491	0.482083	-2.87771	-0.130434	0.492847	-2.05162	1.09137	0.667849	-0.441407	-0.109701	-0.435561	-0.965007	0.52026	-0.465171	0.469	0.329436	-0.735788	0.319167	-0.743882	-1.1827	0.414738	0.92867	-0.186616	-0.673465	1.33122	1.40606	-0.336175	0.271497	-0.195569	-0.390069	1.58033	1.60644	-0.300232	0.923306	-2.00926	-0.285244	-1.84075	-0.246424	-0.472474	-0.122546	-0.556116
D6RAN8	39S ribosomal protein L27, mitochondrial	MRPL27	0.200904	0.970447	0.00533287	0.209625	0.863118	0.519811	0.840346	0.718822	0.196494	-0.490135	-0.0345288	-2.31453	0.594973	0.718822	0.785048	0.280048	0.530645	1.21789	-0.0702807	-0.367396	0.863118	0.516155	-1.1522	-0.210263	-0.782477	-1.30447	0.736722	-0.454559	0.638232	-0.369051	0.0707414	-0.756246	1.07687	0.548269	0.497524	-1.15638	1.70342	0.398803	0.301585	0.604515	-3.27774	-1.33719	-2.20491	-0.325918	0.893928	0.203685	-0.317061
D6RAY7	Glucosamine-6-phosphate isomerase 1 (Fragment)	GNPDA1	0.533251	0.538976	-1.06914	-0.755751	-0.297681	-0.0463369	-0.270775	-0.101253	-0.637534	-0.308601	1.41375	1.07063	-1.19299	-2.41107	-0.308601	0.0149304	-0.387725	-0.465778	0.468557	-0.0689367	-0.129607	0.679598	1.43686	1.20735	-1.342	-0.795014	0.498363	1.30121	-1.70535	0.241843	1.47215	2.28949	-1.81595	0.00635228	-1.40419	0.345305	1.06111	0.605774	1.17974	0.861107	-0.687936	-0.405326	0.121573	-0.740372	-0.54065	-0.146028	0.201336
D6RBN9	RELT-like protein 1 (Fragment)	RELL1	-0.919928	1.48749	0.268545	0.895971	1.57044	2.848	0.339938	0.277522	-0.924821	-0.705693	0.953671	0.953671	0.715454	1.07635	-0.457093	-1.81865	0.145916	-0.352432	0.365012	-1.33292	-0.929387	-0.438629	0.126265	-0.293815	0.183444	-1.04221	-0.971056	1.20662	0.469716	1.23266	-0.599831	0.767427	-0.910856	-0.568986	-0.471826	-0.560527	-0.150101	0.386399	1.03584	-0.372043	-2.04508	-1.1501	-1.1186	0.828254	-0.724432	-0.430223	-1.1032
D6RFW1	Small glutamine-rich tetratricopeptide repeat-containing protein beta (Fragment)	SGTB	-0.224441	-0.162044	0.443939	-0.731919	-0.631804	0.141782	-0.206872	-0.127663	-0.774566	-0.279692	1.31521	-1.069	1.68719	1.85488	0.168954	0.141346	1.05012	0.432482	0.264622	-1.72642	-0.0919278	0.697653	-2.29776	1.06356	1.54515	1.34471	-1.78335	-1.29068	0.904007	0.805766	-0.343972	1.00756	-1.12734	-0.304842	-1.12282	-0.0953387	1.13419	0.146419	-0.506586	1.4775	-1.22084	-0.0861526	-0.554022	-0.866987	-0.287923	-1.43276	-0.50932
D6RGG3	Collagen alpha-1(XII) chain	COL12A1	-0.267481	0.0505945	-0.249056	0.281167	-0.379278	-0.527136	-0.995961	-0.925441	-0.685756	0.0360306	0.496694	0.56897	-0.729859	-1.01534	-0.0601014	-0.619483	0.365326	-0.184924	0.37572	-0.495267	-2.04542	-0.617649	-0.552664	-0.948015	0.233797	-0.153103	1.092	1.11826	-0.559788	-0.191846	0.119824	-0.467063	-0.616596	0.513356	-0.242522	-0.462743	-0.501314	-0.0521019	0.0210459	-0.621774	3.14141	2.82954	2.65598	1.26796	-0.577594	-1.41668	-0.846045
D6RGI3	Septin 11, isoform CRA_b	2011-09-01	-0.0561573	-0.463114	-0.702901	-1.38122	1.62965	1.01017	-0.858558	-0.388373	-1.34225	-0.228727	0.928803	0.655638	1.29094	0.736469	0.99417	0.3181	-0.183341	-0.691141	-0.968407	-1.25608	0.826319	-0.326112	-1.25082	-0.787337	0.843789	0.978039	1.76272	1.35841	0.772922	0.306591	-0.833115	-1.79437	0.55102	0.104573	1.51114	0.0472087	-1.78739	-1.9023	-0.726645	-0.795579	0.680441	0.945357	0.461683	0.00977838	-1.34651	-1.14213	-1.34008
E3W994	CLIP-associating protein 2	CLASP2	1.32474	0.979788	0.992013	0.206733	-0.168066	-0.168066	0.609443	0.502759	-0.860067	-0.927824	-0.39897	-1.15312	0.642906	-0.159732	1.02792	0.659278	0.276919	-0.118944	0.488698	-0.506153	-0.419619	-1.0403	-1.82753	-1.3417	0.557342	0.807727	1.39955	1.49749	0.811292	0.828951	0.910119	0.348397	-0.348917	-2.44421	0.0519783	-0.776012	0.726362	1.42066	0.566192	0.764064	-1.4138	-1.35576	-0.891084	-2.08148	0.00767896	-1.40349	-2.15791
E5RGC7	28S ribosomal protein S28, mitochondrial (Fragment)	MRPS28	0.594526	-0.978826	0.018112	-0.852137	0.932894	0.689949	1.62498	2.21969	0.333793	0.154574	0.420523	-0.710699	0.70639	-0.126859	0.567658	-0.271062	0.778089	-2.41491	1.1355	-0.247418	0.893432	-0.386619	0.667365	-2.20218	0.0885023	-1.81652	0.838297	-0.117271	0.262134	-1.1779	0.187662	-0.353029	0.801905	-0.586607	-0.331555	0.0629842	0.921303	-0.217903	1.01215	0.027336	0.0394357	-0.372413	-2.73501	-0.0802623	0.941756	-0.552297	-0.249853
E5RGN3	Copper transport protein ATOX1	ATOX1	-0.262662	0.0520487	-0.0447871	0.474902	-0.969307	-0.719939	1.14593	0.301061	1.00501	0.809165	0.25379	0.936509	-1.24155	-1.4976	-0.572448	-0.0787034	0.232228	0.48841	0.171057	-0.0718503	-0.421812	-0.542869	-0.602702	-0.0718503	-1.21539	-0.73113	1.71239	1.77667	-0.0515007	0.31645	-0.18599	0.176737	0.980506	0.652538	0.248432	-2.389	1.66344	1.25333	1.12392	1.14593	-1.25649	-1.49559	-0.0925164	-2.40478	-0.0764892	-1.39261	-1.65256
E5RGX5	Stathmin	STMN2	-2.52084	-0.131467	0.257665	0.661824	1.10679	1.25117	-0.844411	-0.0851256	-0.0493578	0.27105	0.341999	1.21675	1.6503	2.48471	-1.01526	-0.112705	0.284281	0.915314	-0.717673	0.995789	0.396944	0.647547	0.876776	0.341999	0.0990559	0.0990559	-2.49817	0.78288	-0.807964	-0.458822	-1.20162	-0.907858	-0.448793	-0.058195	0.173885	-0.678873	0.414688	0.970792	-0.219925	0.0912968	-1.66446	-0.272193	-1.5446	-0.0942449	0.189739	-0.551215	-1.43458
E5RIW3	Tubulin-specific chaperone A	TBCA	-0.216572	0.12787	1.93297	1.19373	0.875004	0.783854	-0.35728	0.871845	-0.216572	-0.0761122	0.715046	0.884438	1.49442	1.45902	-0.125627	-1.22035	0.174673	0.148859	-0.513146	-1.47157	1.56272	1.19373	-0.38714	-0.907976	-0.271226	-0.546438	0.179781	-0.0341345	0.0795044	-0.113089	-0.0223609	-0.488669	0.111928	-0.504941	-0.313614	-1.18068	0.843105	1.4292	-0.14464	-0.0822101	-1.4168	-0.513146	-3.27701	-1.66039	-0.644695	-1.30425	-0.755839
E5RIZ4	39S ribosomal protein L15, mitochondrial	MRPL15	1.18855	-0.0435561	-1.15867	-1.01409	1.12748	-0.100931	0.0642892	0.643116	0.237869	-0.167672	0.63034	-0.435834	0.849505	0.590778	0.141199	-0.309814	0.216873	-0.111949	1.39309	0.161916	0.549221	0.0236359	0.328104	-0.340604	0.490335	-0.787754	1.17868	-0.752534	0.482669	0.435115	0.534889	0.680297	1.07289	1.0841	0.64943	-2.42595	0.225335	0.292023	0.674215	-0.169369	-3.00151	-2.11581	-2.46637	-0.543526	-1.56509	0.375945	0.135941
E5RJW4	Pre-mRNA-splicing factor RBM22 (Fragment)	RBM22	-0.259087	-1.01547	-0.150526	0.100144	0.552335	0.209826	-0.110703	0.674244	-0.510705	-1.42754	1.32907	0.11199	0.955541	0.561577	0.0698704	-0.0689091	-0.577911	0.250149	0.979607	-0.106995	1.94348	1.05388	-0.00528679	0.0590441	-0.447912	-0.493923	0.49295	0.396329	0.0322301	-0.485641	0.416878	0.22302	0.973647	-0.276598	0.533578	-0.735509	0.649397	0.543002	0.698462	0.745133	-4.56343	-0.959728	-1.30998	-1.04955	-1.03152	0.0275373	-0.851631
E5RJZ1	Cytochrome c oxidase subunit 7A-related protein, mitochondrial	COX7A2L	0.78326	0.767403	0.616919	1.03877	-0.331464	-0.105876	0.151597	0.412775	0.568103	-0.830718	-2.32175	-2.86833	-0.143006	-0.22082	-0.0608949	-0.295513	0.694733	1.15503	1.16119	1.41294	1.05125	-0.288089	0.520373	-0.0743692	-1.28546	-0.474895	-0.608621	-0.939465	0.085556	0.20461	0.690162	0.518528	1.05861	1.23952	-0.454914	0.376985	0.0737829	-0.906574	1.01034	0.899843	0.332105	-0.550777	-2.44993	-1.61293	0.323445	0.617188	-1.21512
E7EM64	COP9 signalosome complex subunit 6	COPS6	0.857681	0.165015	0.593203	-0.0188308	-0.874149	0.329102	-0.894393	0.841405	1.04631	0.880182	-0.824682	-2.05925	0.473109	0.118461	0.0540978	0.139326	-0.132098	-0.0419886	-1.22276	-2.73795	-1.48384	-1.51411	0.693767	0.409328	0.675637	0.249259	-0.261153	1.09143	-0.565616	0.282643	0.369741	-0.372867	2.40617	1.83562	0.144499	0.838128	0.452143	-0.676357	1.2917	0.608525	-0.150775	-1.26113	-0.64142	-1.11311	-0.744902	-0.917333	-0.87541
E7ENQ1	Mitogen-activated protein kinase kinase kinase kinase 4	MAP4K4	0.666533	1.06805	-2.02309	-2.24117	-1.35512	-1.0955	-1.10966	-1.27952	0.704621	0.548607	0.0910577	-0.81181	1.85382	1.8891	0.45561	0.283868	0.0867871	-0.189531	-1.22222	-0.667336	0.124219	0.453219	1.08056	0.53403	0.685037	0.448411	0.745073	0.556788	1.13397	0.382311	0.438682	0.462727	-1.61036	-0.653252	-1.53493	0.743565	-0.572672	-0.429189	1.93858	0.15955	0.0649888	-0.0733575	-0.137274	-0.593775	-2.64015	-0.796058	0.249078
E7EPB3	60S ribosomal protein L14	RPL14	0.761022	0.798709	-0.966733	0.157835	-1.0468	0.913815	1.17813	0.391058	-0.445595	-0.856812	0.481607	-0.368107	0.382606	0.540925	-0.458827	0.690493	-0.984231	-0.768593	0.489626	1.31688	0.449184	0.424494	-1.01973	-0.136366	0.683291	1.73879	-0.452199	-0.233876	0.209652	1.4048	0.690493	-0.210471	0.719024	1.14741	-0.269541	1.02526	-1.16885	0.138632	0.668805	0.223538	-2.05858	-1.08351	-3.00723	-2.09005	-0.465135	1.34845	1.20967
E7EPM6	Long-chain-fatty-acid--CoA ligase 1	ACSL1	1.00808	1.03402	-1.32571	-1.27398	1.41308	1.30237	0.685982	0.704862	0.696228	0.709131	-0.367451	-0.795944	0.212869	-0.064946	0.430004	0.459579	-1.35123	-2.00146	1.48108	1.27733	-2.36549	-2.26993	0.452892	0.549439	-0.8944	-0.946868	-0.783489	-0.832821	-0.78761	-0.874719	-0.317163	-0.687532	1.0997	1.25645	0.177292	0.0769549	0.723126	0.663373	0.139292	-0.197394	0.0311606	0.750106	0.580621	0.223115	-0.139131	-0.553905	-0.464777
E7EPN9	Protein PRRC2C	PRRC2C	-0.474814	-0.197235	-0.16921	0.227877	0.289775	0.319907	0.212048	0.304907	0.0764306	-0.68662	1.63978	1.11777	1.19126	0.517212	0.463113	-0.702797	-0.122206	-0.552454	-0.93136	-1.67957	1.53999	0.854582	0.991212	0.0969588	-0.16921	-0.595173	0.37863	-1.23524	0.259105	-0.173185	0.93994	0.319907	-0.149468	-0.199254	0.14723	0.0434179	1.78576	1.82351	0.476799	-0.16921	-2.48202	-1.12093	-1.3419	-2.86526	-0.0602947	-1.00917	-0.825343
E7ER32	MKL/myocardin-like protein 1	MKL1	-2.16171	0.814612	1.39796	0.320689	0.424404	1.90766	-0.865975	0.453438	1.50093	0.251839	-0.573817	-0.172378	-0.117162	0.414597	0.850548	1.41955	1.29177	1.00101	-1.14303	-0.752784	0.249834	0.204121	0.0128236	0.176513	0.770715	0.60853	1.64149	0.592884	-0.452302	-0.369856	-1.3909	-1.61123	-1.16666	-0.673058	-0.80861	-1.03881	0.950213	0.518763	-0.630045	0.92243	-1.16407	-1.22871	-1.09986	-1.27635	-0.68889	0.0785711	-0.486244
E7ETU9	Procollagen-lysine,2-oxoglutarate 5-dioxygenase 2	PLOD2	0.833151	0.934609	0.23696	0.0729324	-1.97136	-0.628244	-0.727794	-0.182266	-1.13928	-1.35271	0.807726	0.526887	-1.40176	-0.783233	0.959592	0.91852	1.14924	1.15169	0.255061	-0.152919	-0.333109	-0.665337	0.384559	0.326326	1.66084	1.67644	1.36815	1.32775	0.424705	0.63076	-1.31697	-1.08814	-1.84485	-2.40711	-0.705756	0.0999723	0.145137	0.352819	-0.770922	-0.704736	0.548267	0.455352	0.444977	0.484055	-1.14461	-1.32794	-1.65404
E7ETZ4	Basic leucine zipper and W2 domain-containing protein 2 (Fragment)	BZW2	0.29742	0.338725	0.152229	0.426694	0.899055	1.15191	1.71522	1.50713	-0.706335	-0.589357	-0.118148	0.466819	-0.295154	-1.44995	-0.604301	-0.714562	-0.596805	-0.84538	0.571307	0.700122	0.596044	0.414068	-0.666041	-0.336374	0.372075	0.187354	0.523116	0.493821	-0.782524	-0.941409	-2.43491	-2.07422	1.20667	0.609567	1.1969	0.523116	0.508559	0.871377	1.18044	1.22438	-0.574601	-0.67399	-1.35393	-2.37613	0.510895	-0.8054	0.369808
E7EU13	Arf-GAP with Rho-GAP domain, ANK repeat and PH domain-containing protein 1	ARAP1	0.783663	0.288197	-0.743155	0.556934	0.976995	1.07928	-1.08523	-1.741	-0.241467	0.146036	-1.34579	-1.21456	0.553097	-0.937399	0.0754291	0.213524	0.258899	-1.09657	-1.73822	-0.555604	0.773102	-0.29886	0.0983496	-1.11042	0.180502	-0.55	-0.470365	-0.758819	0.192777	1.18828	2.13049	1.48815	1.27423	1.23205	1.07109	-1.86213	0.0217911	0.627363	-0.259652	0.69637	0.210092	0.835081	1.07109	-2.01362	-0.012809	0.650508	0.680511
E7EU96	Casein kinase II subunit alpha	CSNK2A1	-0.299136	0.219868	0.133813	0.0780434	0.234547	0.495011	0.511249	0.294188	-1.38402	-0.787288	-1.52923	0.0257055	-0.500955	0.432476	0.781676	1.72118	0.863429	0.584116	-2.33031	-2.33031	-1.63751	1.17878	0.605104	1.08598	-0.143444	0.185038	-0.545675	0.855454	-0.639394	0.599409	0.0396594	1.00152	-0.0490581	1.19158	-0.404084	0.400186	1.05836	1.03021	1.03021	0.967817	-1.2124	-1.14277	-0.777598	-1.89145	0.842254	-0.420069	-1.40008
E7EVA0	Microtubule-associated protein	MAP4	-0.0884471	0.531556	-0.0938769	-0.0938769	-0.0242107	0.0741882	-0.743147	-0.345463	-0.121205	-0.903945	1.42072	1.37325	-1.51843	-2.67183	0.0537972	-0.143289	-0.632466	-0.345463	0.0589112	-0.487972	0.0383915	-0.546061	-0.771613	-1.03581	2.57652	2.53949	0.891766	-0.165571	1.20273	0.858764	0.467488	1.12777	-1.0518	-1.18359	-0.807663	-0.680278	0.909911	0.650888	-0.481602	-0.572326	-0.357532	0.642841	1.06746	-0.618974	-0.552434	-1.04084	-1.16182
E7EW69	Septin-10	2010-09-01	0.500704	0.534562	-1.54624	-1.76984	-0.166197	-0.352191	-3.29388	-2.93663	0.0953548	0.0460395	0.923865	0.370146	0.618327	0.214747	0.407874	0.323232	-0.261414	-0.438309	0.0660116	-0.858918	0.514363	0.31523	0.869729	0.889701	0.465853	0.725349	0.34692	0.188241	0.690735	0.904463	0.839126	0.859615	-0.189295	0.0953548	1.41049	1.59368	-0.0482392	-1.23063	0.0660116	-0.297166	-1.59331	-0.408412	0.114522	0.400423	0.45783	-0.690179	-0.512227
E7EWC2	Ras GTPase-activating-like protein IQGAP2 (Fragment)	IQGAP2	-0.195696	0.858429	-0.0247285	-0.211827	0.127028	0.283494	-1.06529	-0.0507032	0.773211	0.446613	-0.509783	0.219927	-0.612582	-0.160053	1.05989	0.589257	0.409231	0.940306	0.203853	0.537623	-2.29489	-0.319142	0.0298332	0.655104	-0.0376058	0.415419	-0.0678784	0.609452	-0.218845	0.426634	0.69177	1.0687	-0.327222	-4.51936	-0.264854	-2.33982	0.0298332	0.655104	0.432682	0.608654	0.747014	-0.00137308	0.785981	-0.383377	-2.0664	0.867088	-1.5323
E7EX44	Caldesmon	CALD1	0.614733	0.614733	-1.94046	-1.71801	-1.3303	-1.51461	-0.170239	-0.207412	0.750317	0.764773	0.830913	0.718	-0.510433	-1.04076	0.407415	0.175393	0.231188	0.0162758	-0.778931	-1.41192	0.192708	-0.00350806	-0.117984	-0.145897	1.88583	1.84561	1.19894	0.918006	0.332261	0.0790168	0.0762314	-0.141661	-1.4075	-1.43089	0.177597	0.345753	-1.36146	-1.78659	0.0502996	-0.0893132	1.28838	1.40019	1.34591	0.84741	-0.90069	-1.00198	-1.35383
E9PB90	Hexokinase-2	HK2	0.350255	0.483407	0.237727	0.215123	0.133368	0.538148	1.46248	1.52433	-1.10077	-1.12533	1.08923	1.18673	-0.935503	-1.20866	-0.710235	-1.10962	-1.64539	-2.30427	1.28053	0.9197	-1.69754	-1.54616	-0.152827	-0.362447	0.0539517	-0.26683	-1.06839	-0.401673	0.54126	0.646213	0.480073	-0.124873	0.414067	0.618353	0.746803	0.496612	1.22607	1.35317	1.07948	1.22056	-0.0215384	-0.159963	-0.849688	-1.50596	0.50744	-1.13667	-0.880695
E9PCB6	Neurolysin, mitochondrial	NLN	0.339289	0.651615	-0.327768	-0.406609	1.65399	1.28429	-0.786529	0.106919	-1.45481	-1.22084	0.934119	1.13635	0.245289	0.904691	0.479226	0.73859	1.31749	1.23871	0.642599	0.257407	-0.424555	1.51528	-0.167782	-0.0952136	0.304808	-0.15295	-1.47665	-1.40379	-2.21608	-0.818474	-1.30725	-1.94045	-0.0811605	-0.114184	0.304808	-0.201341	0.519499	0.304808	1.34454	1.1426	0.479226	-1.68085	-0.432608	-1.13624	-0.561778	0.0967931	-0.0847884
E9PCY5	DNA topoisomerase 2 (Fragment)	TOP2B	-0.389048	-0.598442	0.803815	0.514686	1.34844	1.31273	0.94505	0.818066	0.322208	0.142532	-0.642343	-0.781032	1.00049	1.059	-0.24193	-0.196921	-0.638399	-0.744343	1.26167	1.44718	-1.79212	-2.68798	0.338676	0.0686242	-0.0798053	-0.442757	0.846031	0.859755	-0.660936	-0.0640382	-0.214706	-0.279297	0.327725	0.510025	-0.708826	-0.769159	1.13341	1.16235	0.682708	0.604017	-0.914009	-0.941247	-2.88733	-0.83452	1.01448	0.194111	1.14858
E9PDF6	Unconventional myosin-Ib	MYO1B	0.843604	1.08634	-1.21621	-0.554942	0.477567	0.549238	-1.17866	-1.05019	1.61761	1.58988	-0.056289	0.9173	-1.12621	0.116836	0.410074	0.430875	0.595841	0.430875	-1.08446	-1.29903	0.377914	0.934792	1.16813	1.03125	0.537188	0.813178	0.370604	0.988884	-0.0153778	0.155242	0.430875	-0.64993	-3.00045	-2.60623	-0.272423	0.457861	-0.050326	0.200991	0.248692	0.441093	-0.420731	-0.969992	-0.492626	-1.17866	1.18717	-0.901562	-0.410871
E9PDM8	Protein transport protein Sec24D	SEC24D	-0.0710856	0.214789	0.645235	0.469121	-0.0285	0.0643903	0.810421	0.358983	1.29991	0.267434	0.267434	-0.209693	0.153825	-0.445764	-0.167553	-0.192105	-2.59482	-2.24355	-2.03973	-2.44825	0.470326	0.826877	-0.204633	-0.238035	1.71447	1.60998	0.183992	1.21868	-0.214781	0.628164	0.555399	0.969989	-0.432717	-0.325866	-0.991168	-1.37956	0.325718	0.450842	-0.852945	-0.553746	0.276417	0.65513	1.58544	-0.388466	-1.18482	-0.000469086	-1.99891
E9PDP5	Ankyrin repeat and KH domain-containing protein 1 (Fragment)	ANKHD1	0.478278	0.554937	-0.320344	0.773615	0.923086	0.588854	0.919241	1.0117	-0.602975	-1.15266	0.160447	0.156703	0.884039	-0.56711	0.0990108	-1.39884	0.386947	-1.93973	0.0950592	-2.06863	0.889982	0.00018872	0.876067	-0.647551	0.122438	-1.27831	0.919241	0.336792	0.352703	-0.452953	0.915383	-0.693935	0.432051	0.560221	0.636685	1.18142	1.21165	0.599092	0.990179	1.15822	-2.17295	-1.31573	-1.63671	-1.96581	0.6237	-0.713223	-0.343508
E9PE17	28S ribosomal protein S17, mitochondrial (Fragment)	MRPS17	1.8931	0.671175	-1.97934	-0.673842	1.24041	1.07429	1.06166	0.712078	0.58574	0.504301	-0.63661	-1.59681	-0.142821	0.33677	-0.562951	0.357512	-0.279901	-0.353621	0.907977	-0.056764	0.182628	-0.0162416	0.504301	0.437641	-0.522749	-0.947393	-1.24073	0.347178	-0.568786	-0.317112	0.805786	0.886676	1.00345	1.12372	-0.975488	-2.44947	0.646068	0.476106	1.53381	0.996831	-1.87027	-0.914876	-1.142	-1.04144	-0.0740156	-0.260345	-0.147294
E9PG39	Acylglycerol kinase, mitochondrial	AGK	1.11446	0.870806	-0.481512	-0.399736	0.757542	1.14442	-0.443792	0.00532426	0.211786	0.180894	-0.76058	-0.464152	0.598236	0.588683	-0.656728	-0.348896	-0.373155	0.554353	0.311629	0.424476	-0.230757	-5.35665	-0.328239	0.508008	-0.169617	-0.0647143	0.204171	1.00304	-0.0113886	0.470075	0.436114	0.648886	-0.0213798	-0.432142	-0.923114	1.31245	-0.471052	-0.291193	0.406706	0.933257	0.226809	-0.622738	0.196484	-0.257073	-0.129703	-1.49191	-0.915555
E9PGT1	Translin	TSN	0.0512304	0.160194	0.785637	0.957517	0.629352	0.600445	-0.190464	-0.426151	1.08871	1.17969	-1.28193	-1.74912	1.71826	1.48895	0.346935	1.2234	0.0967899	0.382867	0.468353	0.146613	-1.90782	-2.70986	0.221297	0.9592	-0.586921	-0.774088	-0.520759	-0.040715	0.192351	-0.625312	0.798647	0.846103	0.606681	0.216071	0.895757	-2.81747	-0.70031	-0.282929	-0.265418	0.197651	-0.72302	-0.709357	0.332344	-0.279412	0.0328667	-1.18881	-1.09162
E9PGT3	Ribosomal protein S6 kinase	RPS6KA1	1.40214	1.29604	0.270172	0.608843	0.929269	0.968681	0.679851	0.671243	0.793252	-0.0333035	-1.06607	-1.51296	0.754195	0.483717	0.56179	0.142976	0.443381	0.132723	0.64497	-0.174579	-0.306509	-0.471557	0.838212	0.132723	-1.55114	-1.79647	0.344486	0.0157971	-0.223628	-0.114552	0.135663	-0.047279	-2.88221	-2.38942	1.11813	0.942578	0.808462	0.975103	0.328842	0.326413	-1.56682	-1.17264	-0.16071	-1.2798	1.19635	0.886128	0.829568
E9PGT6	COP9 signalosome complex subunit 8	COPS8	0.703136	0.310017	-1.79295	-2.68185	-0.334924	-0.211827	0.159104	-0.381668	0.9741	0.346984	-0.117449	-0.723553	-0.436454	0.189588	0.586959	0.652942	0.321114	0.105836	-2.52534	-3.39584	0.316698	0.842369	-0.322695	0.0933675	0.385907	0.383917	1.31985	0.960561	0.258746	0.239027	-0.0125732	0.753012	0.75635	1.11678	-0.599892	0.790905	0.697074	0.377908	1.08516	0.521409	-0.0750412	0.11198	-0.729266	-1.01947	0.119979	-0.356572	-0.619567
E9PHS0	LanC-like protein 1 (Fragment)	LANCL1	1.01922	0.703765	0.0966269	-0.17601	0.365636	0.312762	1.62302	1.66531	-0.076805	0.017972	-3.333	-2.97386	-0.246726	0.337436	0.938817	1.00035	0.0629784	0.173612	0.530464	1.10233	-1.50542	-0.681232	0.0471972	-0.768368	0.60629	0.434961	0.10556	-0.188796	-1.77646	-1.21732	-0.595533	-0.639878	0.114394	0.83295	0.0660972	0.521767	0.21335	0.669694	-0.500816	-0.299294	0.823453	-0.00212955	0.643141	-0.0475196	0.398838	0.13327	-0.417479
E9PIM6	Thy-1 membrane glycoprotein (Fragment)	THY1	-0.117546	-0.0330664	-0.240108	-0.0608741	-0.484319	-0.676362	0.214227	0.0566369	-0.622101	-0.122696	1.3802	1.84498	-0.290846	-0.878717	-0.322788	-0.690302	-0.202097	-0.536854	-0.361709	-1.00824	-0.838802	-0.487879	-0.564385	-0.752491	2.37673	2.55235	-0.455174	-0.837881	-0.493595	-0.624392	-0.536985	-0.402086	-0.771678	-0.626067	-0.724077	-0.529714	-0.370239	-0.301048	-0.30546	0.0142776	1.93939	2.10541	2.11611	1.67026	-1.00706	-0.773989	-1.07063
E9PJK1	CD81 antigen	CD81	0.398878	0.335763	0.0450604	-0.195566	0.378449	0.544957	0.129162	0.477503	0.314376	0.490919	-0.869112	0.241946	-0.616017	-0.237015	-0.182265	-0.458977	-0.00760649	0.290384	0.118087	0.233547	-3.07964	-4.85398	-0.226927	-0.0971345	0.383611	0.509866	0.622787	1.15728	-0.110642	0.604105	0.634978	0.17298	-0.385416	0.465365	-0.781687	1.04005	0.0772694	0.17298	0.211019	0.709545	0.646965	-0.180384	-0.0580721	0.932615	-0.178171	-0.764703	-1.44385
E9PKP7	Nucleolar transcription factor 1	UBTF	0.0733342	0.0623537	1.27112	1.61893	1.74154	1.26108	-0.0144789	0.616625	0.168772	0.160525	-0.720133	-0.517427	0.847043	1.17826	0.765689	0.478589	0.0446189	0.0864081	0.679771	-0.02611	1.56204	0.42039	-0.29608	-0.533602	-0.276707	-0.709153	0.584049	0.0423876	-1.11141	-1.36903	0.39931	-0.984064	0.442905	0.348964	-1.88444	-2.05898	0.765689	0.209352	0.496954	0.356259	-2.29658	-2.0328	-1.67891	-0.173042	0.362812	0.185612	0.281138
E9PKU7	Neutral alpha-glucosidase AB	GANAB	-0.061833	0.328544	0.0498523	0.507499	-0.637566	0.0498523	-0.417299	-0.443791	0.0279116	-0.00536568	-0.511279	0.125154	-0.202824	0.782555	0.35767	1.03758	0.259231	-0.178764	-0.0732832	-0.119612	-2.96284	-3.07903	1.51111	1.38657	0.985626	1.03023	-0.580646	0.648822	0.443054	1.07404	0.90947	1.70387	-0.927269	0.806849	0.405468	0.00577668	-1.29233	-1.02623	0.543589	1.09567	-1.27368	-0.770603	-0.710597	-0.801158	0.431373	-1.12813	-1.84044
E9PLK3	Puromycin-sensitive aminopeptidase	NPEPPS	0.60242	0.119905	1.17684	1.09821	0.737184	0.716323	-0.405592	3.18189	0.243423	2.21194	-1.03306	0.57125	-0.527414	-0.756303	0.819155	1.06317	-0.242987	-0.845758	0.153441	0.155649	-1.74788	-0.428494	0.874039	0.790916	-1.0891	-1.45977	-0.435104	-0.448416	-0.0325622	0.734222	0.124421	0.833072	0.0143932	0.349561	-0.499447	-0.202907	-1.36885	-1.2081	-0.683776	-0.376667	-0.0426435	-0.927072	0.196984	-2.0065	-0.995274	-0.833927	-0.553515
E9PM92	Protein C11orf58 (Fragment)	C11orf58	0.281918	0.566248	-0.168318	0.218258	1.01488	0.343084	0.590057	-0.305469	0.291486	-0.233715	0.130882	-0.770509	1.37483	1.65717	0.00142437	0.17261	-1.12914	-0.847775	0.379564	-0.171524	2.18331	1.70606	-1.80963	-1.13508	-0.243766	-0.837905	0.384065	-0.330139	0.128237	-0.264063	-1.00385	-0.0159037	-1.08241	-0.992949	-1.42896	-2.40568	1.05923	0.969238	1.32646	1.27656	-1.27185	0.133523	1.10236	-0.842832	0.752957	0.507781	-0.270762
E9PMI6	Methylosome subunit pICln	CLNS1A	0.574717	0.605476	-0.322329	0.0187063	-0.265259	-0.449979	1.16822	-0.00662305	-0.024079	0.111123	0.535018	0.469451	0.12707	0.501598	-0.203998	0.102091	-0.206927	0.111123	0.315481	-0.36965	1.70232	0.567679	-0.311884	-0.116666	-0.0262942	0.358467	-0.329387	0.296914	0.463241	0.426877	-0.741818	0.212212	0.693484	0.233339	-0.873284	0.273626	1.57813	1.1612	0.89403	1.07041	-3.07335	-2.74523	-2.74973	-1.75553	-0.781337	-1.65912	-0.776977
E9PMJ2	Protein FAM118B (Fragment)	FAM118B	0.258074	-0.780715	-0.855889	-0.5487	0.193748	-0.397229	0.0813041	-0.308008	-0.732234	-0.283769	1.34565	0.743754	-0.67153	0.790475	-0.294212	-2.46268	-0.552953	-1.6468	0.0582461	0.331437	-0.665595	-0.252577	0.485187	-0.142577	0.30965	0.745672	1.07764	0.729234	-2.6693	0.816466	0.503094	0.729234	0.251072	-0.341989	-0.238063	1.96044	-0.467776	-0.758834	1.87588	2.27514	0.467956	-0.0165482	0.461608	-1.40297	-2.61879	-0.0435068	-0.355195
E9PMS6	LIM domain only protein 7	LMO7	0.0878504	0.605289	-0.838393	-0.342736	-0.623087	-0.00711409	-0.247038	-0.00102003	0.142956	-0.036422	0.00302911	-0.286164	1.49974	1.62475	-0.489983	-0.725505	-0.97065	-1.62111	-0.702872	-0.890172	-0.193616	-0.641942	1.37668	1.09032	1.65534	1.47446	0.7405	0.112287	1.94371	1.0042	0.150311	-0.69462	-2.64866	-0.197481	0.201993	0.498116	-1.1469	-1.20574	0.978822	0.916655	-0.583646	0.731409	0.161127	-1.90468	-0.630286	-0.0218897	-0.658614
E9PNW4	CD59 glycoprotein	CD59	0.958428	0.677438	-0.160421	-0.154679	-0.601329	-0.462876	0.291531	0.43842	1.09588	0.912517	0.494845	0.18007	-0.172052	-0.381088	0.845519	0.634933	0.546878	0.564662	-0.0020181	0.0792787	1.42417	1.03696	-0.195941	-0.049137	0.412	0.483935	-0.527528	-0.639164	0.870665	0.65226	0.122191	-0.614841	-2.5873	-1.53297	0.79081	0.755113	-3.22804	-2.1827	-1.4254	-1.21137	0.00251614	0.450092	1.23464	0.173103	0.617134	-0.231946	-0.720382
E9PNW8	Fatty acyl-CoA reductase 1 (Fragment)	FAR1	0.538898	0.0710493	0.348322	0.638374	0.538898	0.825253	1.53378	1.3866	0.810889	0.699097	-1.09667	-1.94559	1.50698	1.68121	1.10098	0.599874	0.63655	-0.0105033	1.15121	0.236215	0.195137	0.232748	0.297126	-1.34751	-0.507353	-0.183401	-1.34751	-0.524548	0.129018	0.20065	0.052792	-0.468976	-0.660239	-0.86863	0.31109	-0.948018	0.268232	0.314151	0.368246	0.627348	-2.22922	-2.51324	-1.3172	-1.33211	0.885053	-0.2112	0.200906
E9PQR7	Vacuolar protein sorting-associated protein 28 homolog (Fragment)	VPS28	-0.553819	-0.224313	0.364251	-0.0132049	-0.780695	-0.163104	-1.03863	-0.36298	0.525778	0.74335	0.98245	-0.95306	2.0602	4.0389	-0.621097	-0.180977	1.15376	-0.766731	0.745233	0.0108248	0.520808	1.59416	0.576178	-0.706175	0.314135	-1.07486	-0.623196	-0.993855	0.585426	-0.311651	0.199578	0.937974	0.192074	-0.243633	-0.83228	-0.445094	0.348927	0.0874876	-0.290628	-0.71674	-0.783261	-0.46983	-1.01593	-1.81575	0.162274	0.27972	-0.219691
E9PSI1	Transmembrane 9 superfamily member 1	TM9SF1	-0.460224	0.465643	1.3271	1.59659	1.78802	1.62039	0.855686	1.14175	0.111748	-0.389576	0.752853	0.421309	-1.50166	-0.511935	-0.524298	-1.11755	0.266709	-0.065118	-2.40969	-2.94554	0.34011	-0.21737	1.10796	0.676467	-0.0576391	-0.188244	-0.193995	-0.950548	-0.259783	-0.629769	-0.314096	1.08707	-0.00929429	0.57839	-0.597722	0.161852	-0.297782	0.282213	0.729143	0.775961	-2.01841	-0.444888	-0.113969	0.132122	0.00104986	0.981278	0.516057
F2Z3M0	tRNA-splicing endonuclease subunit Sen15	TSEN15	0.568655	0.994146	1.44166	0.854172	-0.674767	0.583722	-1.1942	0.53507	-0.676746	1.05145	-0.694813	-0.606371	-0.629064	-1.01594	-0.324202	-0.717417	-0.71518	-1.00881	-0.681063	-0.837789	-1.12423	-1.1776	1.20843	1.0437	-0.621588	0.985323	-0.775574	0.252397	-0.885232	1.43277	0.60147	1.40845	-1.05922	-0.394833	0.793397	-0.485832	1.41445	1.59225	1.53186	1.44325	-0.941035	-1.57738	-1.43534	0.517596	-1.10071	-0.908572	-2.0342
F5GWT4	Serine/threonine-protein kinase WNK1	WNK1	0.00888885	0.995872	-0.341766	-0.644295	0.170851	-0.328128	0.512886	2.16419	0.878035	0.725698	0.682984	-1.54252	1.41156	0.239913	0.404671	-0.63748	0.132143	-1.50445	-0.565879	-1.14645	-0.428479	-1.28498	1.16736	0.404671	-0.269302	0.0179808	-0.376839	-1.93364	-0.321389	-0.467363	2.10651	1.30925	0.0269774	-0.288467	-0.499789	-1.36935	0.72172	0.0790648	1.0145	0.938972	-0.76028	-0.59215	1.32914	-2.14084	-0.796971	-0.0405271	-0.34125
F5GWX5	Chromodomain-helicase-DNA-binding protein 4	CHD4	-0.0972727	-0.192744	1.7315	1.70753	1.16982	1.43424	1.32482	0.734776	-0.807664	-0.599396	-1.66332	-1.24859	0.977383	1.36777	-0.599396	-0.0465282	0.335385	0.133205	0.397621	0.69063	-0.909026	-0.776252	-0.427048	0.0785341	-1.09443	-1.17168	-0.248273	0.557568	-1.10579	-0.670796	0.457594	0.405238	0.133205	0.906032	-0.730229	0.270707	0.508338	0.632077	1.26727	1.36777	-1.81093	-1.55257	-1.67133	-1.16576	-0.929356	-0.23043	-1.58172
F5GXX5	Dolichyl-diphosphooligosaccharide--protein glycosyltransferase subunit DAD1	DAD1	0.871289	1.31973	0.841433	0.0430426	-0.149148	-1.03073	-1.08581	-1.15447	0.888071	0.928136	-1.14474	-1.90263	-1.383	0.449502	-1.09415	0.152915	1.07716	-0.739799	-0.645282	-1.53888	-1.32655	-1.7509	0.868653	1.04932	0.556577	-0.605936	-1.49457	0.811029	0.235077	1.052	0.305773	0.33994	-1.48844	1.04842	1.22924	1.25299	0.816975	0.59143	1.09862	-0.345538	0.852513	0.0500051	0.660409	-0.509711	-0.910672	-1.23075	-0.322008
F5GZ78	Paxillin	PXN	0.930503	0.939	-0.19282	0.205924	0.217246	0.815111	-0.254052	0.00124751	0.468689	0.515137	0.839679	0.433226	-1.43089	-2.81718	0.554104	0.129881	0.3871	-0.40289	-2.58915	-2.8099	1.87759	1.62619	0.0161527	-0.142354	0.0498026	-0.450389	0.430426	-0.275647	1.25209	1.07726	1.16103	0.369031	-0.531523	-0.368964	-0.684873	-0.461582	0.595616	0.178812	0.539732	-0.334153	-0.575153	-0.130259	-0.477735	-0.681066	0.499037	-0.0706624	-0.387742
F5GZS6	4F2 cell-surface antigen heavy chain	SLC3A2	1.74488	1.56899	-0.959263	-0.976745	0.0154329	0.115452	0.316048	0.180202	-0.139212	-0.18407	0.20593	0.561628	1.00737	1.41314	0.58575	1.08285	0.625726	0.95118	0.697939	1.08285	0.269731	0.462384	0.470102	0.450688	0.927739	1.29023	-1.1463	-0.712067	-0.351043	-0.0161084	-0.584804	-0.26389	-1.15265	-0.531452	-0.00971579	-0.378829	-1.29687	-1.16333	0.561628	1.10476	-2.25471	-1.64184	-1.68178	-2.24796	1.14151	0.840831	0.756679
F5GZY1	UPF0364 protein C6orf211	C6orf211	-0.00960062	1.31818	2.81118	2.62825	1.47469	2.08042	-1.13797	-0.188413	0.144085	0.727082	-0.784129	-0.324376	-1.08756	-0.111902	0.0108806	-0.630119	-0.603493	-0.240444	-0.0524937	-1.00676	-1.06093	0.0528123	-1.33227	-0.512411	0.203187	-0.16195	-0.973282	-1.05682	-1.7162	0.487867	-0.176947	0.196622	-1.6228	-0.458924	0.437134	0.462969	0.631399	0.835734	0.453962	0.697001	0.144085	-0.165669	0.360188	-0.742266	-0.781855	-1.27607	-1.85983
F5H702	39S ribosomal protein L48, mitochondrial	MRPL48	1.42821	1.16895	-0.274092	-2.12305	0.681796	1.53311	0.84258	0.632306	0.0771022	-0.0611633	-0.440143	-1.01396	0.895464	0.712269	0.486062	0.246227	1.10225	0.154438	-1.09137	0.0624953	0.55161	-0.0858223	0.0477105	-1.43951	-0.757443	-1.31203	0.227135	-1.53444	-0.0941546	-0.333728	0.627705	0.787285	1.81624	1.09286	-0.28383	-0.74737	0.55161	0.227135	1.14812	0.61845	-1.89978	-2.14554	-0.927823	-1.15386	-0.187505	-0.576678	-1.12916
F5H8H2	Mevalonate kinase	MVK	0.644306	0.203886	0.41672	0.394341	1.10474	1.48878	1.20632	1.22975	0.232411	0.424038	0.0779078	-0.628901	0.0937096	-0.0768837	0.48695	0.692074	-0.855755	-2.66407	0.587515	0.257213	0.473406	0.849795	0.112473	-0.44252	-0.103825	-0.0217653	-0.424823	-0.742229	-0.811204	-0.984374	-0.324475	-0.488623	0.779564	1.17667	0.751488	0.779564	1.4512	1.31926	-0.465228	-1.0357	-2.1496	-0.871196	-1.88143	-2.26149	-0.0924182	-0.469721	0.812792
F6T1Q0	2',5'-phosphodiesterase 12	PDE12	0.600124	0.445149	0.5851	0.307226	0.342959	0.0364141	0.800338	0.552239	0.158783	0.0128867	0.609027	-0.860409	1.1815	0.243105	-0.956016	-1.31073	-1.2074	-2.20692	0.839852	-0.139697	-1.44309	-2.19639	0.642887	0.103723	0.532182	-0.874158	-0.936118	-1.24062	1.30358	1.49363	1.41613	1.25459	0.69829	1.28914	-1.0735	-0.116358	0.605081	0.278484	1.26459	0.800338	-0.916624	-0.305757	-1.38636	-1.22719	-1.16063	-0.706055	-1.99777
F6U1T9	Calcineurin subunit B type 1	PPP3R1	0.151346	0.924597	-0.0756115	0.860891	0.642032	0.76022	-0.433219	-0.00161283	-0.282218	0.394017	-1.01446	-0.0422931	1.01557	0.87476	-1.42016	0.0994844	-0.00161283	0.349669	-2.05155	-3.2308	0.609684	0.0767237	0.508448	1.00713	-0.263136	-0.0258949	-0.542585	-1.52863	0.129329	0.400251	0.349669	-0.0588641	-1.37917	-1.94038	0.955508	-0.32109	1.78827	1.40182	0.317209	0.114477	0.114477	1.3919	0.576656	-1.20083	1.51049	0.767956	0.788489
F8VRH0	Poly(rC)-binding protein 2 (Fragment)	PCBP2	1.19893	-0.351952	0.055211	0.256453	0.127489	-0.0398347	0.833052	0.668085	0.0256318	-0.541996	0.846837	-0.429689	0.607725	0.829593	0.805223	0.287563	-0.187713	-0.0552186	-0.613517	-0.139104	0.0156834	-0.340229	-1.01804	-0.548404	-0.305425	0.305146	1.55363	0.880933	0.791178	0.682925	-0.6468	0.701335	2.14032	0.819181	0.202092	0.108443	-0.435781	-0.574222	0.165102	0.638109	-3.44784	-1.49273	-2.24219	-2.13519	-0.50703	0.534063	-0.761371
F8VV56	CD63 antigen	CD63	-2.14224	0.808967	-0.278679	0.0651332	-0.213279	0.0885962	-1.74726	-0.897232	-0.410838	0.301729	-0.535	1.38974	0.329886	1.66262	-0.085241	0.846608	-0.847371	0.127675	0.518961	1.44554	-2.51463	0.0769733	-0.117094	-1.47492	-0.137333	1.0565	-1.01054	0.896774	-1.18198	0.709165	0.407546	1.33824	-1.56535	0.903172	-1.91394	0.476716	0.222994	0.276556	0.593244	0.34158	0.778708	0.867153	0.232242	0.309902	1.48905	0.346029	-0.829579
F8VX55	Alpha-globin transcription factor CP2	TFCP2	0.274433	0.450955	-1.0476	-0.360928	1.0504	1.11883	-1.78642	0.461275	1.10605	0.539967	-0.448608	-2.45334	1.06126	1.13393	0.274433	0.646818	0.772577	-2.33857	0.352422	0.242848	-0.19951	-1.2736	-0.0703877	-0.148851	-0.230203	0.147035	0.880123	0.695983	-0.0435746	-0.375424	-1.58718	0.757753	-0.112108	0.581482	-0.511878	0.651015	0.323277	-0.92387	1.61946	1.612	0.375336	-0.403495	-2.15097	-0.663145	0.642206	-0.242105	0.289808
F8VZ44	Aladin	AAAS	0.105113	0.507849	0.215349	-0.196875	-0.921073	-0.0728892	0.423581	0.133937	-1.17438	2.53085	-0.337749	-0.114994	-0.0841824	-0.268078	0.557196	-0.489375	0.352239	0.448305	0.862875	0.598639	-2.12632	-3.14361	-0.313123	-1.01003	1.15045	0.145808	-2.4909	0.763095	0.386903	0.814339	0.440851	-0.268078	0.842387	0.370889	0.708822	0.0832802	0.515767	1.22625	0.330794	1.25754	-0.861795	-0.38644	-0.615394	-0.897819	-0.220752	0.656478	-0.515725
F8VZX2	Poly(rC)-binding protein 2	PCBP2	0.385643	-0.584691	0.120256	0.719574	0.209064	0.221924	0.598463	0.432787	0.0864421	-0.352932	0.455989	-0.204372	0.65721	0.557499	0.400484	-0.328156	-0.143083	-0.219962	0.540899	-0.403329	0.478951	-0.534561	-0.557207	-0.593928	-0.827992	-0.196617	1.24836	1.16607	0.691208	0.297559	0.186378	0.306835	1.70332	1.02549	0.309919	0.812413	-0.154447	0.498849	0.987206	0.512955	-2.61798	-2.61798	-2.4517	-2.82282	-0.308553	-0.781467	-0.518656
F8W1T6	RNA-binding motif, single-stranded-interacting protein 2	RBMS2	1.16395	0.302878	-1.26719	0.884833	-0.583198	-0.348181	1.24875	0.685604	1.66751	0.695685	0.621752	-0.265576	-0.548952	-1.29277	-0.45582	-0.588606	1.76936	0.628415	-0.0557009	-1.15274	1.82839	0.964743	0.857011	-0.516344	0.641547	0.612766	-1.34972	-0.508937	1.65788	0.787279	0.27741	-0.518282	-1.14373	-0.734359	0.991145	-0.761433	-0.427471	-0.319674	-1.12382	-0.123269	-2.65458	-0.373607	-1.24395	0.0710175	0.482112	1.60111	0.198054
F8W726	Ubiquitin-associated protein 2-like	UBAP2L	0.0304491	0.513583	0.599198	-0.0149296	1.53305	1.45887	0.347877	0.319502	-0.745987	-0.43003	0.671143	0.403316	1.39462	0.641515	-1.20633	-0.526736	-1.70529	-2.21357	0.0582379	-0.164631	1.31435	1.31435	-0.549815	-0.338273	-0.834517	-0.348624	-0.267446	-0.237929	-0.052665	0.027647	0.193626	1.38149	0.601236	1.11177	0.206366	0.450457	1.38149	1.25877	-0.43003	-0.280723	-2.07236	-1.53648	-1.81165	-1.44487	-0.832721	-0.359508	-1.10133
F8W7C6	60S ribosomal protein L10	RPL10	0.967489	1.29434	0.156342	0.240647	0.312371	-0.17685	0.805732	0.564899	-0.112803	-0.434032	0.0206172	0.426814	0.626681	1.46833	0.307664	0.110328	-0.696059	0.099967	0.235779	0.589826	0.381769	-0.828126	-0.688538	-0.884968	0.191459	-0.481206	-0.658718	-0.454122	1.03563	0.363482	0.552325	0.171463	1.08208	1.29731	0.78321	0.718078	-0.868571	-0.342695	0.293478	1.23712	-2.86611	-2.41796	-1.75661	-2.66786	0.0696161	0.280837	-2.54201
F8W7Q4	Protein FAM162A	FAM162A	1.04206	1.13038	0.781004	-0.20178	0.397012	0.692471	0.257787	0.540167	0.844916	0.807765	-1.94682	1.19366	-1.5449	0.959432	-1.42184	-0.595285	-0.309283	-1.19872	0.147503	0.335343	-1.05797	-1.04403	-0.552399	-0.846782	0.649788	0.374978	-2.94723	-1.48168	-0.971247	-0.129616	0.0771559	1.26616	-0.372592	0.972548	-0.55623	0.20724	1.59968	1.44424	0.460621	1.13884	0.0987284	-0.437398	0.133783	0.0625394	1.12834	0.633034	-2.08651
F8W914	Reticulon-4	RTN4	0.1931	0.743075	-0.708164	-0.239407	-0.932707	-0.811538	-1.17859	-0.692052	0.644593	0.820753	-2.49273	-0.318223	-1.4165	-0.272541	-0.353688	1.13002	0.162549	0.259072	0.946443	1.30646	-3.31095	-1.13815	0.0317288	-0.155359	1.30646	1.68579	-0.407718	0.993184	0.479438	0.798435	1.2947	0.918294	-0.853	0.497037	0.367927	0.825166	-0.478945	0.34827	-0.347702	0.154786	0.757161	0.393638	-0.342936	-0.607177	0.61728	-1.01157	-1.08758
F8W9W0	Ephrin type-A receptor 5	EPHA5	-0.519871	0.686589	-0.640547	-0.348201	-0.368942	0.0123117	-0.274943	0.305077	0.938307	-0.270708	0.535046	2.2308	0.189643	0.457361	1.14078	1.33892	-0.267413	0.627691	0.251188	-1.09216	0.282358	-1.28351	0.974518	0.923682	0.0723838	-0.71981	-0.799201	0.0961508	2.11634	-0.248576	0.524361	1.35429	-2.09112	-1.24957	-0.0177717	-0.051602	0.772406	-0.0262124	0.123218	0.454164	-0.63339	-2.79197	-1.64227	-1.0698	0.451913	-1.50584	1.95352
F8WAJ0	Probable ATP-dependent RNA helicase DDX31	DDX31	0.63887	0.742601	-0.573255	0.60441	1.30838	1.60954	-0.492405	-0.870414	0.21491	-0.99296	0.0266151	0.296318	0.359846	-0.364409	-0.301718	-0.489478	-0.891122	1.22504	1.78726	0.752158	-0.6661	-1.96256	0.439298	0.221131	-1.31023	-1.6543	-0.860291	-1.42632	0.208631	-0.513248	2.03989	2.04849	-0.359563	0.0717436	0.212824	-0.212418	0.687505	-0.128268	1.14798	0.798035	0.26122	-0.891122	-0.844861	-1.89766	-1.66069	-0.0389499	0.570517
F8WBH5	Proteasome activator complex subunit 4	PSME4	0.318918	-0.0816308	0.516549	-0.102484	-1.04594	-1.0627	-0.543388	-0.160373	0.337003	0.861515	-1.11363	-1.21869	-1.08733	-2.34512	1.21376	1.24784	0.223096	0.28171	1.72928	0.28171	-0.869119	-0.102484	-0.395213	-0.395213	0.674518	0.207877	0.466849	0.86413	-0.414362	0.171413	1.00944	-0.175398	-1.25285	-0.83227	1.15934	0.937062	0.218049	0.853629	1.25312	1.37803	0.982053	-1.0971	0.0883662	-2.97993	0.590657	-0.431643	-0.23523
F8WCM7	Thiamin pyrophosphokinase 1	TPK1	0.266372	2.18696	-0.299017	2.31143	0.045322	1.0056	-0.589179	1.01119	0.249714	-1.11358	-0.703112	-0.239961	0.756024	-0.610025	0.500641	0.045724	-1.17723	-0.989781	0.62025	-0.667247	-0.805558	-0.91022	0.565834	0.348872	-0.880219	-1.46815	0.557844	0.024251	-0.515624	-0.173398	1.35931	1.73478	-0.733905	-0.0908774	0.8364	-0.168639	1.48527	-1.60216	0.478474	1.10012	-1.29393	-0.152129	-0.171832	-2.13462	-0.202085	0.16708	-0.270109
F8WF48	Translocation protein SEC62	SEC62	-0.56456	0.537983	0.544658	0.948916	-1.79584	-2.70139	1.42004	1.52809	0.455728	0.887982	0.824894	-0.385914	0.715476	0.651407	-1.819	-0.473084	0.467078	1.18469	0.171943	-1.50401	0.105439	-0.6387	0.527837	0.681573	0.189571	0.440273	-0.65375	-1.78015	0.378732	0.104115	-2.09393	-1.43668	1.17735	0.805344	-0.395999	0.0480445	0.577024	0.966288	-0.424204	0.338737	-0.464942	-0.0353245	0.707811	-0.219542	0.151779	0.0136216	-0.409228
F8WJN3	Cleavage and polyadenylation-specificity factor subunit 6	CPSF6	0.329491	-0.251976	0.566172	0.399452	1.63181	1.20973	0.406679	0.698499	-0.857227	-0.671295	0.0616004	-0.145142	1.52018	0.18593	0.822742	-0.159384	-1.22408	-0.784686	-0.212475	-0.364733	1.40427	1.01341	-0.317847	-1.02509	-1.71247	-2.81037	0.120568	-1.64214	0.449506	0.20991	0.710961	-1.33139	0.9287	0.872111	0.421055	0.631797	1.8203	0.750938	0.189946	0.0658698	-1.75378	-0.604988	-0.911658	-0.640887	0.17011	-1.17211	-0.0646593
G3V198	Nuclear pore complex protein Nup160	NUP160	1.07196	1.18171	1.00996	0.339339	-0.440224	1.08615	0.401084	0.246136	-0.0455863	0.193775	-0.930471	-1.27374	0.471217	-0.532218	0.321187	0.516981	1.19157	-0.35389	1.67578	0.633816	-2.97333	-2.22977	0.628933	0.321187	-0.31503	-0.263294	-0.837092	0.440789	-0.730088	0.305879	0.586731	0.207049	-1.61572	0.843925	0.37202	0.377881	0.0791899	-0.0938573	1.17177	1.56728	-1.46661	-0.612783	-1.2271	-1.30248	0.626577	-0.0903365	0.0881455
G3V1C3	Apoptosis inhibitor 5	API5	-0.34502	0.348598	0.0874826	0.366242	1.72776	1.21766	-1.70353	-0.563145	-0.62601	-0.480522	-0.906319	-0.879727	0.701474	0.534523	-0.390879	-0.608666	-0.334971	-0.300202	0.742549	0.933367	0.231778	-0.913023	-0.00783845	0.0216621	-1.51262	-0.783081	0.186125	0.294699	-1.42367	-0.485922	1.74531	0.83888	-0.0421028	-0.232446	1.4621	1.08307	0.243029	0.553786	1.86398	2.15419	-2.08974	-0.64351	-0.290378	-1.77496	0.831307	0.280722	-0.265842
G3V1L6	Chromosome 20 open reading frame 42, isoform CRA_c	FERMT1	1.09445	1.28852	-1.4158	-1.75223	-1.14467	-0.824122	-0.560886	-0.711948	0.188543	0.535614	-0.173154	-3.00265	1.14049	1.0049	0.976821	0.918248	0.760227	0.589147	-1.17748	-0.197962	1.16767	1.41946	1.18344	1.16767	0.301264	0.709951	-0.614059	0.183593	-0.615794	-0.341133	-0.256567	-0.0916939	-0.761741	-0.802351	-0.676832	0.498776	-0.564078	-0.139313	1.42304	1.40495	-0.195253	-0.232283	-0.181902	-1.52285	1.41641	0.545534	0.904865
G3V1S7	Hyaluronan synthase 1	HAS1	0.101705	1.89568	0.201251	1.32059	0.669025	0.380412	-0.00700031	1.29858	1.27503	-0.201836	-0.42099	-0.882465	0.718565	-0.31946	-0.735497	0.104337	-0.0846381	-0.552566	-0.283577	0.638129	-1.39162	-1.328	-0.189382	0.384722	0.0398099	-1.74384	-0.712563	0.387453	0.369302	3.51479	1.69219	-1.0415	-0.0165148	0.157307	-0.622956	-0.451715	-0.280361	-0.320852	0.575445	-0.237823	-0.848097	-0.06165	-1.08271	-1.90672	-0.585926	-0.198862	-1.15413
G3V1U5	Golgi transport 1 homolog B (S. cerevisiae), isoform CRA_c	GOLT1B	0.901185	0.775123	0.0208931	0.865455	-1.05945	-0.153055	-1.05298	-1.52895	1.17987	1.4272	-0.689733	-0.806658	-0.926758	0.661906	-0.784465	0.753868	-1.10262	1.46129	-0.86104	0.0966337	-2.17801	-0.575975	-1.19668	1.0918	-1.31264	1.24365	-0.161226	0.742898	0.731685	0.917167	-0.696322	0.942109	-1.12069	-1.24634	0.711445	0.648727	-1.43019	0.798016	0.690364	1.29286	0.642006	-0.68826	1.15218	-0.176273	-0.336569	-0.24898	-0.383405
G3V256	Zinc finger CCCH domain-containing protein 14	ZC3H14	-0.227851	0.0769437	0.341639	0.497656	1.3165	1.21543	0.876302	0.699861	0.0630002	-0.607245	1.41997	-0.358855	0.571989	-0.0232613	0.480422	0.0293135	0.194976	-0.325504	-0.30204	-1.77195	1.23295	0.331724	0.210678	-0.15841	-0.401059	-1.39096	0.990687	-0.397154	0.234902	-0.244657	0.990687	-0.107976	0.587838	0.571989	-0.436853	-1.03334	0.957619	0.814247	1.07424	0.888298	-2.53559	-1.96025	-1.82873	-2.55818	-0.505451	-1.05615	-1.06639
G3V2S6	V-type proton ATPase subunit D	ATP6V1D	-0.861445	0.319012	0.146271	0.133715	1.3571	0.319012	0.0891007	-0.378267	-0.116426	-0.042735	0.158675	0.139442	1.30417	1.0124	-0.732161	1.39423	-1.54322	-2.13172	-0.370684	-1.05312	0.194999	0.220623	0.586578	-0.013101	1.00756	-0.143235	-1.69857	-1.6916	-1.95146	-0.405263	1.39754	2.19209	-1.40854	-0.147773	-0.383992	0.392806	1.07332	0.921515	0.150799	0.615557	0.926784	0.270006	0.427782	-1.6778	-0.177231	0.449773	-0.897529
G3V4T7	FERM domain-containing protein 6	FRMD6	-0.0506881	-1.1431	0.602984	-0.566523	1.71677	1.11657	-2.01169	-0.275343	0.52654	0.3637	-0.016501	0.706195	-0.728117	0.268152	2.01107	1.78719	-0.478744	-2.50264	1.02118	-0.198973	0.595327	-0.536405	-0.946948	0.851549	-0.0402963	-0.48434	-0.414154	-0.334604	0.618774	1.09387	0.568252	0.226484	-0.651322	1.52739	-0.410689	-0.63782	-1.20542	-1.2154	1.39127	-1.83692	-0.139283	0.00897027	-0.189692	0.0133838	0.996798	-2.00702	-0.553535
G3V511	Latent-transforming growth factor beta-binding protein 2	LTBP2	0.483477	0.552962	0.792334	1.39327	-0.23682	-0.295076	-0.257313	-0.79892	-0.241092	-0.289904	0.640789	0.229892	0.967529	-0.691009	-3.21762	-0.205472	-0.641188	-1.24312	-0.391959	-0.0182715	-1.44089	-1.15838	-0.603477	0.17542	0.101425	-0.477945	0.0739957	0.00624827	-0.102456	0.169341	0.504023	-0.618317	-0.0889834	-0.211247	-0.587444	-0.174842	-0.873354	-0.456043	0.920949	0.18062	2.66335	2.21514	1.95968	1.29069	-0.588447	-0.733728	-1.71455
G3V529	ATP-dependent RNA helicase DDX24	DDX24	0.00631857	-0.045157	0.616856	0.492138	0.915432	0.853585	0.309371	0.257765	-1.88316	-2.17184	0.719121	0.885127	1.61346	1.46085	0.424127	-0.105861	-0.338116	-1.14074	0.270423	-0.358451	-0.0214844	-0.715456	0.39457	0.229407	-0.092967	-0.691308	0.539485	0.157566	0.42786	0.222152	0.616856	0.0739518	0.483524	0.532199	-0.792788	-0.883797	0.699722	1.13399	1.27362	1.17045	-2.91284	-1.50646	-1.35784	-1.76168	-1.41589	-1.79926	-0.33404
G5E9A6	Ubiquitin carboxyl-terminal hydrolase	USP11	-0.389183	-0.189482	-0.503605	-0.00421384	-0.530782	-0.945837	-0.298918	-0.196816	-1.37326	-0.404119	0.510398	0.126889	-0.331469	-0.452679	0.381397	-0.173176	1.73545	1.38692	-0.496061	-0.957701	-0.544845	-0.867976	1.86324	1.87428	0.0593427	-0.252735	2.07149	2.20311	0.0805584	-0.0515452	0.944776	0.848602	-0.673537	-0.124672	-2.12538	-0.536556	0.261146	-0.0497573	1.38281	1.07216	-0.625185	-1.44594	-0.995317	-1.26182	-2.39706	-0.715021	-0.661425
G5E9W7	28S ribosomal protein S22, mitochondrial	MRPS22	1.36984	1.26399	0.128733	0.185133	1.5557	1.47437	1.31626	1.63017	0.298263	-0.191066	0.171234	-0.761885	0.27892	0.246106	0.403321	-0.321695	0.107013	-0.660239	-0.381431	0.121528	0.644844	0.192034	0.265882	-0.422645	-1.04053	-1.01688	-0.341339	-0.391627	-0.497665	-0.104377	0.550773	0.265882	0.27892	0.150137	0.239454	-0.761885	0.761601	0.157203	0.718895	1.33222	-2.26051	-2.08254	-2.6261	-2.24603	0.525856	-0.15999	0.633712
G5EA36	Cell division cycle 27, isoform CRA_c	CDC27	1.28895	0.848144	1.09179	0.258042	0.188763	0.779895	-2.94352	-0.953115	0.470326	0.0913494	-0.518341	-1.09578	-0.421471	0.12746	0.470326	-0.416029	0.733364	0.155263	0.264064	-0.572168	-0.538514	-0.504656	1.15804	0.520337	0.766864	0.563337	-0.320059	0.327584	0.579935	1.35151	-0.165986	-0.464898	0.310735	0.753625	-0.420108	-0.176096	0.982645	0.709087	1.20787	1.15392	-1.3783	-2.1297	-1.83647	-2.29801	-0.638227	-0.775676	-0.891536
H0Y360	AMP deaminase 2 (Fragment)	AMPD2	-0.396022	0.165041	0.353524	0.362933	-0.509114	-1.09379	-0.380003	0.544766	2.36814	2.23168	0.256292	0.432736	-1.81397	-0.967613	1.16227	0.948364	-0.6141	-0.945675	0.462587	-0.348788	-2.3389	-0.91088	-0.289395	-0.951606	1.34176	1.12858	1.17674	1.3576	-0.928111	-0.369478	-0.846808	-0.730786	-1.2383	-0.353916	0.0538077	-1.48671	0.558084	0.517531	0.060357	0.165041	0.329566	0.725007	0.880709	-0.0691645	-0.926702	-0.209312	-0.117932
H0Y488	AT-rich interactive domain-containing protein 1A (Fragment)	ARID1A	-0.450051	-0.721883	0.922501	1.14806	1.23049	1.11305	-0.249073	0.732224	1.09608	-0.285298	1.08596	-0.0559348	1.48459	1.05704	-0.245129	-1.5601	-0.112752	-1.87308	0.467918	-0.154929	0.277006	-0.362011	0.253576	-0.767658	-0.3754	-0.659976	1.13846	0.279318	0.726376	-0.357589	0.806603	-0.525586	0.945068	1.0153	1.1001	0.234422	-1.37002	-1.40778	0.182294	0.794363	-2.36821	-1.13696	-0.80171	-2.24967	-0.303741	-0.269522	-1.07846
H0Y5S9	Casein kinase I isoform epsilon (Fragment)	CSNK1E	2.07342	-1.59996	0.49548	-1.36635	-1.21297	-0.31076	0.411583	0.457211	-0.413622	-0.872924	-0.198848	-0.80778	0.0157332	0.0409941	-0.306948	-0.377074	1.23116	-0.48733	0.0359748	-1.28386	1.57577	-0.559687	0.314607	0.0597156	0.947978	-0.326929	-0.66397	-0.410197	-0.827479	0.0167768	1.19027	2.40405	-0.754311	2.34338	0.194953	-0.513411	0.687847	0.298999	1.34644	1.04466	-0.716602	-0.385991	-1.25719	-1.53282	1.10917	0.617294	0.0821137
H0Y612	E3 ubiquitin-protein ligase TRIM33 (Fragment)	TRIM33	-0.656308	-0.953501	2.66937	2.21761	0.320055	0.0206272	-0.278382	0.312226	1.3325	1.33856	-0.554624	-0.98792	0.150642	0.0011615	1.18013	1.53246	-0.211218	-1.14846	1.00236	-0.449318	0.0315579	0.0661616	0.341227	0.280186	-0.686802	-0.385595	-0.421434	-0.444608	0.37113	-0.318068	-0.301976	-1.14846	0.157717	0.735025	0.450101	-0.189936	0.0503616	-0.152223	0.259545	0.124199	0.429734	-1.15058	-1.87181	-3.06342	-0.618696	-0.628545	-0.884778
H0Y720	Trinucleotide repeat-containing gene 6B protein (Fragment)	TNRC6B	0.737884	0.40906	-2.02625	0.537962	0.47274	0.364069	-0.438722	-0.895979	-0.389387	-0.208848	0.592046	-0.49848	1.66707	-0.291679	-0.0267288	-1.67019	1.53149	0.117733	0.662786	-1.33392	1.68974	-1.37864	1.17551	-0.464399	0.733751	-0.379145	0.749157	-0.35899	-0.349073	-0.189236	1.14262	-0.36566	0.44356	0.595653	-1.11398	0.283922	1.1359	0.626343	1.38333	0.621687	-1.59892	-0.0077537	-1.14421	-2.54382	-1.00764	1.88419	-0.179345
H0Y919	Serine/threonine-protein kinase RIO2 (Fragment)	RIOK2	0.590279	0.848484	-0.978652	0.0803831	0.974778	-0.329039	0.446306	0.839457	-0.402826	-0.497906	0.110571	1.03773	-1.19624	-0.812953	-0.499781	-1.18851	-1.12307	-1.8634	-0.929236	0.419091	-0.498634	-1.83805	0.174339	0.274312	0.685359	1.09794	-0.450553	-1.32302	0.590279	-1.83696	0.999622	1.24702	-0.552345	-0.031982	0.34792	1.17522	1.61409	1.79794	1.2592	1.54078	-0.944833	0.267838	0.195151	-1.31612	-0.93854	-0.91296	-0.52105
H0YAN8	Rho guanine nucleotide exchange factor 10 (Fragment)	ARHGEF10	0.836973	1.2537	0.432767	0.628347	-3.12096	0.449706	-0.594927	0.721442	0.129991	-1.14609	2.05034	2.25547	-0.339023	-0.697582	0.220346	0.305088	-0.475863	-1.69398	0.375948	-0.0729466	0.0324151	-0.203449	-0.676565	-0.778421	1.29671	1.27244	-0.385038	-0.418818	0.545098	1.15213	1.40219	0.890608	-0.723362	-0.138582	-0.781738	0.086254	-0.498163	-0.260251	-1.39587	-0.72728	-0.3435	-0.208019	0.46978	-1.1273	0.392547	-0.66429	0.639504
H0YBG5	Protein Spindly (Fragment)	SPDL1	0.996956	0.373808	-0.602554	-1.26568	0.244802	0.541719	-0.367679	-0.609496	-1.01038	-1.17488	0.327761	-0.325421	-0.207739	0.572334	-0.22902	0.456339	2.34086	2.44104	1.02194	-0.380744	-0.695603	0.754415	-0.0448413	-0.381872	1.50218	0.781168	1.48836	-6.12251e-06	-0.0529412	-0.198444	0.211651	0.201611	-0.217561	0.878368	-1.15483	0.364952	-2.04971	-2.19982	-0.257273	1.07466	0.175942	-0.950942	-1.66532	-0.708104	1.3166	-1.01782	-1.07027
H0YBR2	Epithelial-splicing regulatory protein 1 (Fragment)	ESRP1	-0.379748	-0.503773	0.244393	0.685495	0.847768	0.750222	-1.16658	-0.917004	0.577295	0.20102	-1.38723	-1.4386	0.262205	0.438697	0.909714	0.74467	1.20166	0.549265	0.882885	2.95318	0.0657344	-0.124676	1.30033	1.30033	-0.911716	-1.44703	-0.90831	-1.72065	-0.871177	-1.39268	-1.37928	-1.40246	0.787454	0.887107	0.44936	0.784885	0.614806	0.7189	-0.293409	-0.0501628	0.0288335	-0.227424	-0.884532	-0.779765	0.713796	0.993338	1.19252
H0YEB6	Sjoegren syndrome/scleroderma autoantigen 1 (Fragment)	SSSCA1	0.322691	-0.530304	-0.226753	0.0837629	0.331905	-0.258159	-0.217988	-0.107698	-1.28098	-0.696226	0.824746	0.338751	-0.290762	-1.20852	-0.0850087	0.104939	0.607583	0.707686	0.423089	-0.359957	1.1916	0.85757	1.05566	0.927686	0.26025	-0.314837	-0.68863	-0.616164	0.599246	0.561563	0.912724	0.935636	-0.23117	0.655969	1.22447	1.5381	0.943513	0.492284	0.387345	-0.196461	-3.14892	-2.85754	-0.795642	-2.17706	-0.607869	-0.692905	-1.29533
H0YEF3	Ribonuclease H2 subunit C (Fragment)	RNASEH2C	1.04231	0.334578	-0.540382	-0.547948	-0.145728	-0.589657	-1.03158	-0.625302	-1.56273	-1.3885	-0.447523	-1.17206	-0.607757	-0.812172	0.29959	-1.31295	-0.226247	-0.894458	-0.426577	-0.640301	0.371403	0.599813	0.106055	0.367632	0.100166	0.305915	-1.20377	-0.889499	0.746886	1.06805	1.61339	1.20377	0.786652	0.402532	0.913805	0.792256	2.01221	1.82847	1.61808	1.63193	-1.12212	-1.88318	0.550365	-0.625425	-0.879543	-0.998277	-1.10009
H0YEH2	Pumilio homolog 1 (Fragment)	PUM1	0.182824	0.835586	0.398073	0.0523723	0.90052	0.944714	-0.192797	-0.930676	-1.30511	-0.174001	1.80882	1.31371	0.49646	-1.70729	0.327032	-0.255827	0.207416	-1.02585	1.30475	0.157759	0.651311	0.238367	0.603426	-0.250869	0.298143	-0.0838913	0.699883	0.666074	0.744405	0.476803	1.18727	0.221263	0.0601893	-0.114725	-0.425377	-0.465605	-1.37363	0.561688	0.718815	0.566979	-2.52301	-1.49652	-1.3973	-2.90218	-0.183624	-0.672847	-0.871122
H0YG54	Oligoribonuclease, mitochondrial (Fragment)	REXO2	0.0903523	0.718351	-1.42289	-2.8446	0.111597	-0.24876	0.399939	0.640119	1.19955	1.01148	0.531362	0.944213	-2.39486	-2.89606	-0.0673301	0.650689	-0.0346957	0.0333646	0.290939	0.108112	0.449195	0.905999	0.385322	0.573566	0.902692	0.941127	-0.738715	-0.0212792	0.939578	0.880699	-2.00718	-0.409426	-0.958616	-0.271222	0.46955	0.999781	-0.102014	-0.00818065	0.753126	0.625246	-0.242789	-0.0484464	-0.0770196	-0.761868	-0.545302	-0.549706	0.271543
H0YH87	Ataxin-2 (Fragment)	ATXN2	0.230703	-0.768971	1.17715	0.111109	0.423888	0.778676	1.06634	0.701197	0.789595	0.522857	0.60087	-1.22209	0.299519	-0.893366	1.20881	0.596452	0.485483	-0.605666	-0.175109	-1.83608	1.26183	1.02006	0.344716	-0.188412	0.567994	-0.555243	0.812244	-0.409705	0.237167	-0.195133	1.00862	0.206619	0.108656	-0.392974	0.113555	0.245719	1.12759	1.0295	-0.287097	-1.26543	-2.98676	-1.59288	-1.10361	-2.5984	0.455367	-0.0643096	-1.61645
H0YJ92	CDK-activating kinase assembly factor MAT1 (Fragment)	MNAT1	-0.341247	0.589505	-0.124873	0.202465	0.394902	-0.520866	0.746654	0.673246	-0.815808	0.389238	0.451873	0.725393	0.224146	-0.661309	0.0524216	-0.284257	-0.0233588	-1.0865	-1.66865	-0.777006	1.81813	1.74578	-0.748444	0.73787	0.108704	-0.683061	0.802132	-1.72228	-0.384031	0.829153	0.958969	0.528629	0.772393	1.29001	-0.593136	-1.45989	-0.0134469	1.09574	1.04521	1.20539	-2.42151	-0.75518	0.112859	-2.41596	0.375099	-0.157289	0.275869
H0YLJ3	Mortality factor 4-like protein 1	MORF4L1	-1.40615	-0.293967	1.37628	1.17164	0.624708	0.647451	-1.57954	-1.2789	-0.0391177	0.489538	0.093606	0.166219	1.07165	0.813238	0.77716	0.732733	1.30663	0.802421	0.280646	0.0790354	0.544125	0.775555	0.823919	0.785136	0.808619	-0.186632	0.502966	-0.0141224	-3.09622	0.331148	-0.317181	-0.249377	-0.705863	0.0790354	-1.50188	-0.976585	0.24219	0.236115	1.01077	0.0141302	-1.87703	-1.71366	-1.63684	0.286409	-0.528663	-0.856305	-1.20822
H0YM23	Ankyrin repeat domain-containing protein 17 (Fragment)	ANKRD17	0.159101	0.683149	-0.305557	0.389395	0.453965	0.842881	0.692658	1.47331	-0.511063	-0.0995522	-0.662177	0.0112969	0.780575	-0.0304956	-0.700634	-1.09428	0.233381	-1.4878	-0.492395	-3.43328	0.83736	0.280256	0.242917	-1.53926	0.325218	-1.11852	0.414055	-0.559167	0.289397	-0.0244272	0.972608	0.338356	0.689498	0.917401	0.579765	2.13255	0.886079	0.316371	0.803641	1.14449	-1.69595	-1.01563	-1.07369	-1.0458	0.227356	-0.4344	-0.291597
H0YMB1	Regulator of microtubule dynamics protein 3 (Fragment)	FAM82A2	0.0287675	0.305554	0.577789	1.31268	-0.564624	-0.435801	-0.292893	0.00297876	0.27536	0.800289	-1.21813	-2.02701	0.00819742	0.0685183	0.0587477	-0.278358	0.298102	-0.0128656	0.882945	-0.229299	0.0636467	-3.34513	0.680452	-0.361447	-0.00755215	-1.28572	-0.056568	0.521583	-1.88621	0.156294	1.44603	1.09253	0.400425	-1.06096	2.08839	-0.427222	0.643344	0.63573	0.244091	0.643344	0.327539	0.515759	1.23627	-1.82554	-0.596156	-1.27087	-1.11869
H0YMC9	Vacuolar protein sorting-associated protein 18 homolog	VPS18	0.940195	-0.418328	-1.12151	0.427235	1.05411	2.12734	0.738416	1.97508	0.0977128	0.746925	-2.20219	-0.0469233	-0.189938	-2.12777	0.630648	0.205616	-0.790798	0.307594	0.667792	-0.499195	-1.44199	0.495457	0.364424	-1.73769	-0.173971	0.0580721	0.500143	-0.524647	-0.483626	-0.069618	0.465415	0.995319	1.22415	-0.412074	0.630648	1.37079	-0.0907622	0.630648	-0.0796776	0.552242	-1.33071	-1.41738	-0.494412	-1.55277	0.265645	-0.214956	0.175664
H0YMW2	A-kinase anchor protein 13 (Fragment)	AKAP13	1.58556	1.41565	0.891733	0.0137147	-1.72642	-1.35378	-0.39295	-0.313977	0.976676	1.24747	0.455963	-0.545626	-0.411817	-0.852729	1.529	0.405844	-0.383635	-0.991995	-0.589407	0.477533	0.529692	-0.252545	-1.07093	-1.04539	-0.347138	-0.472932	0.690683	1.06191	-0.881397	-2.65831	2.05676	1.60121	-0.0571701	-0.73376	-0.200216	0.455963	0.57029	1.1847	0.121793	0.428399	-1.37057	-0.583839	-0.609117	0.145087	-0.895241	-2.50867	-0.545702
H0YN26	Acidic leucine-rich nuclear phosphoprotein 32 family member A	ANP32A	-0.0195252	-0.217775	0.412669	0.299799	0.490643	-0.114414	-0.396978	-0.693251	0.80114	0.269775	-0.693251	-0.83552	0.842064	0.758717	-0.56656	0.196537	0.309636	0.706016	0.766996	1.28725	0.498991	0.712953	0.0560459	0.571538	-0.556171	-0.90328	-4.25036	-1.57941	-0.784029	-0.960493	-0.55101	-0.0392147	1.44455	1.17685	0.321816	-1.08417	1.55829	1.38804	0.509343	0.473763	-0.556171	-0.875698	-0.339819	0.163673	-1.25856	-1.45288	-1.59119
H3BMA1	Mesothelin	MSLN	-0.271585	0.738316	-0.103684	0.908628	-0.689531	0.740577	-1.71287	0.506705	-0.874909	0.738284	0.0988481	-0.327084	-1.873	-0.845812	-0.317032	-0.117234	-0.832167	1.05418	0.501485	0.245669	2.73511	1.93161	-1.23241	-0.762139	-0.522614	-0.778807	0.270863	0.900269	-0.573057	-0.314052	1.19201	-0.0323926	1.00834	0.903729	1.10089	0.774983	0.401716	0.626338	-0.247832	0.298558	-1.50545	-1.63002	-0.343115	-1.77033	-0.367079	-1.98116	-0.79487
H3BNV7	Mitotic spindle-associated MMXD complex subunit MIP18 (Fragment)	FAM96B	0.794814	0.711375	1.24701	0.0744702	1.30964	0.88258	0.219119	-0.572956	-0.807339	-0.478276	0.0205874	-2.46968	0.781479	0.917517	0.287841	0.102445	0.0870205	0.67396	-0.170243	-0.371359	0.983252	0.618561	0.155706	0.042235	-0.104887	-0.0388648	-0.630241	0.539601	1.05869	0.346749	-0.0590524	1.01426	0.132457	0.593632	-1.14255	0.394257	0.364747	0.00869179	0.581737	0.296345	-2.49405	-0.840132	-1.5811	-3.48004	-0.577835	-0.850981	-2.31783
H3BP57	Mannose-6-phosphate isomerase (Fragment)	MPI	-0.527846	-0.480852	-0.359652	0.130568	1.69833	1.53905	0.91672	1.02163	-0.759662	-1.2117	0.197383	-0.570381	0.398032	-1.98048	1.12005	0.771168	1.35083	0.935814	0.111707	-1.03616	-2.3273	-2.32012	0.60606	0.430673	-0.243954	-1.13013	-0.434077	-0.168919	0.145825	0.283515	-0.345077	-0.689714	0.0774874	-0.216699	-1.25761	-0.974779	0.3292	-0.124851	1.34469	1.42157	-0.073161	0.141491	0.707308	1.55401	-1.29828	-1.32903	-1.31026
H3BQQ2	Zinc finger protein 598	ZNF598	1.09664	1.18636	0.234535	0.452825	0.468396	0.523277	0.426257	0.353247	-1.88916	-1.30143	0.227829	-0.549786	-0.709172	0.0246818	1.16061	0.221072	-0.870486	-0.461254	-0.402204	-1.37899	0.967935	0.686505	-0.559465	-0.507482	-0.197544	-0.435469	0.623873	-0.0886136	-1.02005	-0.604363	0.756302	-0.553001	1.93465	1.87681	0.606403	0.179424	1.48231	1.31709	0.80706	0.610803	-1.46388	-1.76867	-1.72593	-1.73795	-0.0146426	-0.737539	-1.55127
H3BR35	Eukaryotic peptide chain release factor GTP-binding subunit ERF3A (Fragment)	GSPT1	0.485985	0.0545384	1.4078	1.39508	1.13599	0.639253	1.07671	1.15053	-0.127809	-0.0998866	0.221109	-0.0479238	0.242114	-0.618435	0.558242	0.853543	-0.116592	-0.20236	-0.392723	-0.669913	-0.526338	-1.14507	0.0157723	-0.533268	-0.354381	-0.928775	0.0287805	-0.292126	-0.379857	-1.13082	-0.640329	-0.515988	1.73354	1.58912	0.328361	-0.415447	1.36939	1.83771	0.408784	0.477788	-1.65532	-1.90727	-1.79047	-2.51904	-1.07813	-0.842365	-1.88876
H3BRL3	Ubiquitin domain-containing protein UBFD1	UBFD1	-0.608992	0.0631179	1.54129	1.24817	0.959315	0.868029	0.231852	0.108604	0.359978	-0.443754	-0.0900129	-0.109168	0.213437	-0.5528	1.07825	0.858418	0.735109	0.94615	-1.14861	-1.6494	-1.60133	-0.957328	0.606678	0.72962	-0.24886	-0.918454	0.65534	0.487518	-1.74638	-1.49577	0.110669	-0.424032	0.740567	0.399234	-1.13026	-1.37216	2.09538	1.84621	0.487518	1.1704	-0.963447	-0.810266	-1.20972	-1.06011	-1.70364	-0.276058	-1.1105
H3BV55	Phosphomannomutase 2	PMM2	-0.857003	1.171	1.59693	1.2819	0.172889	0.466585	0.688153	2.43136	0.439402	0.246937	-0.00896272	-0.547409	-1.40605	-0.619607	0.254905	-0.826879	-0.547409	-0.292533	-0.658118	-0.937622	-0.0386326	0.206333	0.164389	-0.610158	0.0104389	0.138541	0.737995	1.04524	-3.10198	-0.375853	1.04097	0.653805	0.732552	0.246937	-1.97374	-2.10407	0.138541	0.278511	-0.528143	0.316907	-0.121315	0.3394	1.24963	-0.494756	0.729676	-0.61824	-2.02935
H7BXH2	Serine/threonine-protein phosphatase 6 regulatory subunit 3	PPP6R3	-0.403004	0.352808	1.93542	1.44978	1.80564	1.73028	0.89934	0.905528	-0.458703	0.136224	-1.6748	0.78867	0.439554	-0.0458252	-0.581252	0.619506	-0.947358	-1.74809	-0.179755	-0.895388	-0.862979	-0.845682	0.291084	-0.403004	-0.34435	-0.0862916	-0.632308	-0.351751	-0.0261172	1.02827	-1.10114	-0.695747	0.855062	1.56276	0.448798	0.953857	-0.0331169	0.562616	0.650785	0.603538	-1.96255	-1.21389	-0.713447	-1.81297	-0.805353	-0.399227	-1.26725
H7BXY3	Putative ATP-dependent RNA helicase DHX30	DHX30	0.751538	0.596258	0.236381	0.424539	0.0992482	0.150477	0.68972	0.764853	0.143334	-0.0214078	0.00960718	-0.18443	1.90638	1.20207	0.379665	-0.293868	-0.18443	-0.282308	0.475602	0.344005	-2.29646	-2.974	0.30688	0.268164	0.116649	-0.337566	-0.212342	0.302882	0.838656	0.672584	0.326609	-0.366516	1.37663	1.31994	-1.21036	-1.04028	0.124005	0.403277	0.681852	0.847471	-1.09037	-0.939782	-2.09057	-2.23459	-0.00750806	-0.980808	-1.39256
H7C0E2	Caspase-8 subunit p10 (Fragment)	CASP8	0.124288	0.357519	-0.366057	0.047025	1.02931	0.990674	-0.301089	0.613482	0.906731	2.23448	0.678993	-0.163859	0.395426	-1.81824	0.460788	0.602523	0.071975	-1.62933	0.264436	-1.10773	0.619493	0.740638	0.6556	0.350389	-0.793367	-1.69886	1.07314	2.01524	-0.286955	-0.952417	0.756417	0.835369	-0.783476	-1.34375	0.893375	1.05471	-0.953683	-0.984466	0.3853	-0.1189	-1.83636	-0.869275	-0.512194	-1.63731	-0.889509	-0.124819	-0.190264
H7C1G6	Autophagy-related protein 9A (Fragment)	ATG9A	0.69278	-0.233411	0.649851	-0.610532	0.425551	0.405685	0.415681	0.736765	0.320738	-1.00791	1.38028	-1.79994	0.64246	-0.789013	1.50886	-2.61483	0.280451	0.736765	0.899479	-2.01121	-1.05507	-0.798165	0.284467	-0.111237	0.543635	0.832608	-0.879491	1.47643	0.709992	-0.335233	0.835512	-1.55175	0.547838	-0.319023	1.82091	0.951132	-0.0572415	-0.0956516	0.116739	0.0371034	-1.48017	0.237967	-0.236706	-1.5031	-0.356693	-0.426341	-1.19527
H7C4A3	Tissue factor pathway inhibitor 2 (Fragment)	TFPI2	0.148099	0.561744	-0.274679	-0.460638	0.207939	-0.0438735	1.2649	0.0741383	0.402501	1.42388	-0.201513	-0.979514	0.32059	-0.728928	0.436192	-0.57009	0.612143	-0.953355	-0.315918	-0.127337	0.2691	-0.312782	-1.2659	-0.274999	-0.293107	-0.278189	0.5143	0.112148	1.95369	1.37438	2.66963	2.69595	-0.48527	-0.726129	-0.276126	-0.748201	-0.0090031	-0.0857865	0.42251	0.425557	-1.33562	-1.66976	-1.39827	-2.0744	1.25579	0.43518	0.488093
H7C4T5	Muscleblind-like protein 1 (Fragment)	MBNL1	-0.0326729	0.268003	-0.401277	-0.365398	-0.107277	-0.269559	-0.230409	0.384791	-0.101395	-0.29628	1.46495	0.585533	-0.612682	-0.681971	0.991789	-0.0723508	1.05239	0.603403	0.43373	-0.717942	1.66184	1.51589	0.826225	0.530514	1.43189	1.05497	0.672691	-0.230409	0.290377	0.500263	0.000465643	-2.69209	-1.70678	-3.26834	-0.125072	-0.161353	0.556458	0.17476	0.198658	-1.37363	-1.36927	0.0381633	0.342661	-0.764243	-1.02268	-0.653246	-0.55352
H7C528	Polyhomeotic-like protein 3 (Fragment)	PHC3	0.167638	0.466264	0.897386	0.185823	-0.0177296	0.292317	0.598477	-0.928421	-0.971887	-0.728918	-0.999112	-0.750748	0.919324	-1.42562	0.252993	1.39778	-0.708429	2.80847	0.780554	0.226719	-1.52277	-0.701316	-0.547088	-0.829815	0.667162	-1.51106	0.904765	-0.775154	0.546644	-0.138322	1.31698	-0.0745201	0.535088	0.338223	0.00510983	0.0492881	2.35674	0.9145	0.0768657	-0.0929644	-1.85662	0.179807	-1.73463	-0.569798	0.0951999	-1.98749	-1.20559
H7C5G1	Isoamyl acetate-hydrolyzing esterase 1 homolog (Fragment)	IAH1	0.903757	0.834945	-0.995752	-0.425598	0.715869	-0.319143	-0.232264	-0.844799	-0.113576	-0.0963625	-2.0529	-0.491292	0.72129	1.46352	-1.2161	-0.42873	-3.14093	-2.53579	-0.0351448	0.149296	-1.83642	0.182148	0.0966959	0.342026	0.228521	0.596793	0.693728	1.02623	-0.227632	-0.021538	1.33783	1.22585	-0.176599	-0.787971	1.0056	-0.0650366	0.737285	0.807149	0.29607	0.622409	1.03296	0.162128	0.737285	0.124199	-0.654149	0.526809	-1.09816
I3L0N3	Vesicle-fusing ATPase	NSF	-1.93222	-1.15817	1.01116	0.9932	0.945883	1.01625	1.14462	0.753685	0.431841	0.59363	-0.479191	-0.885476	1.08799	0.408207	1.446	1.18559	0.404227	-0.00677546	0.466538	0.36788	-1.95013	-2.84553	0.614272	0.351408	0.0409103	-0.235257	0.677643	-0.0176038	-0.293923	0.14607	-1.52252	-1.69227	1.1607	0.709846	-0.748493	-1.50454	0.617682	0.477909	-0.334491	0.0869786	-0.185154	-0.615596	0.305054	-1.03783	-1.49537	-1.40579	-1.50738
I3L0X5	Sperm-associated antigen 7	SPAG7	0.696675	0.828716	1.2252	0.605285	0.68874	0.613987	0.512331	0.307467	0.131988	-0.818426	0.522933	-1.27993	0.647979	0.106488	0.388872	0.596498	0.514268	0.106488	-2.15439	-2.62578	0.786817	0.704541	0.193437	-0.870907	-0.620853	-1.07753	1.2426	0.578662	-0.884519	0.664505	1.12295	1.08782	-1.54045	-0.430859	-1.45988	0.186503	1.25118	0.336214	0.984931	0.647979	-2.1714	-0.695507	-0.97082	-0.680802	0.689995	1.99656	-1.05107
I3L1T3	Derlin-2 (Fragment)	DERL2	0.165922	0.734033	-0.144749	-1.24409	0.813078	0.207732	-0.366846	0.100361	1.07973	0.894295	0.90801	0.218523	1.35814	0.160178	-1.17966	0.42314	0.575759	0.807958	-0.297597	-1.35965	0.297559	-1.26903	0.547828	0.702441	0.628858	1.28372	-0.677527	0.0255513	1.44385	0.966979	-1.26962	0.218523	-0.865277	0.0187034	-0.355795	0.917025	0.24488	0.295127	-0.418553	0.654144	-0.0346099	-1.45529	-2.84394	-2.90982	-2.27882	-0.708103	-0.981514
I3L2B0	Clustered mitochondria protein homolog	KIAA0664	0.738489	0.122336	0.33978	0.581008	1.00445	1.04465	1.46379	1.36823	0.262617	0.486272	0.92078	0.595773	-0.554353	-1.07805	-0.781226	-0.695125	-0.0303634	-0.345523	0.255223	-0.494067	0.19351	-0.16082	-0.0229986	-0.0474531	-0.497824	-0.452071	0.15661	0.232628	-0.136359	-0.263975	0.94964	1.16664	-0.22946	0.291534	-0.439711	0.746625	0.028728	0.661326	0.823788	1.27052	-2.29864	-2.05407	-1.51773	-3.60513	1.05136	-0.372218	-0.48098
I3L2C7	Gem-associated protein 4	GEMIN4	0.6584	0.594309	1.55185	0.796508	-0.00478438	0.300785	0.317742	-0.14641	0.253408	0.0384726	1.0814	0.396759	-0.860366	-0.965881	0.401717	0.0846749	0.575391	-0.228731	0.49403	0.110823	-0.870806	-2.40297	0.723231	0.551978	-0.310077	-0.810155	0.228435	0.0163193	0.306484	-0.273462	0.472089	-1.20461	0.472089	-0.779128	-0.0339711	0.0418183	1.41168	0.849975	1.80322	1.43071	-2.17317	-0.521815	-3.09756	-1.28039	-1.1007	-1.24043	-0.327232
J3KN66	Torsin-1A-interacting protein 1	TOR1AIP1	1.36065	1.43576	0.537237	0.680533	-2.37056	-2.55497	-0.350933	0.167719	0.763759	0.795829	-0.808882	0.119232	0.880725	0.697542	0.337045	-0.561981	1.14249	0.954039	1.44098	0.771839	-0.239726	-2.74857	0.0305235	0.271532	-0.193773	-0.490808	-0.516649	-1.27286	0.337045	0.64594	-0.193773	-0.585158	0.337045	0.131498	0.315515	1.6275	0.399883	0.0563945	-0.514788	-1.49501	-0.178755	-1.01572	0.2377	-0.383021	-0.451094	-0.655593	-0.822128
J3KN67	Tropomyosin alpha-3 chain	TPM3	-0.0949587	-0.263633	0.721941	0.643301	1.34449	0.704293	0.871913	-0.868292	0.287647	0.266497	1.01932	1.32814	0.693642	1.15822	1.28955	-0.416636	0.223631	0.60669	-0.104853	-0.383021	1.2951	0.682942	-1.11908	-1.03741	0.470081	0.0719032	1.45853	-0.253067	-0.55599	-1.49421	0.308613	0.422766	-1.05206	-0.90256	0.675784	0.18878	0.438641	0.0856825	-2.9208	-1.10403	-0.0999	-0.965498	-0.972594	-2.6495	2.02284	0.109163	-1.43614
J3KNC0	Transcription initiation factor IIA beta chain	GTF2A1	1.31799	0.176226	1.65941	1.23786	0.74587	1.44209	0.468769	0.394028	-1.18076	0.298514	-1.1928	-1.1066	0.517175	-0.835919	-1.26773	-0.0458069	-0.916947	0.254044	-0.882186	-0.784649	-1.18859	-1.11394	-0.931752	0.550216	-0.803663	-1.01104	-1.65563	0.111912	-0.245508	0.959747	-0.503745	-0.768841	-0.525882	1.32086	-1.48316	0.55342	2.07106	1.47161	1.41099	-0.182239	0.548071	0.654848	-0.480904	0.94358	0.347062	0.10276	-2.57937
J3KP15	Serine/arginine-rich-splicing factor 2 (Fragment)	SRSF2	-2.21273	0.345212	1.10567	0.458391	1.61623	0.690432	1.40561	-0.0138229	-0.868864	-1.413	-1.0803	-0.588398	-0.00564882	0.8984	0.882743	-0.643683	-0.238952	0.136063	0.602015	1.79689	-0.184712	1.52703	-1.22473	0.239755	-0.61033	-1.60262	0.851058	0.577764	-0.932576	-0.492568	-0.677601	-1.22473	0.16624	0.203334	0.0186758	-0.0889284	1.35242	0.949726	0.324559	1.32739	-2.33914	-0.149351	-0.471879	-0.411064	-0.101958	-0.180563	-0.631449
J3KP58	CAP-Gly domain-containing linker protein 1	CLIP1	-0.945505	-0.465079	-0.745597	0.417652	1.9884	0.899167	-0.0241035	-0.322016	0.389226	0.736515	0.542176	-0.0059532	-1.28992	-2.05484	1.76422	0.803797	0.476091	-0.0677166	-0.363347	-1.2114	2.12688	1.60241	0.0886245	-0.698146	0.227075	-0.330153	-0.251488	-1.37479	0.257845	-0.0119684	1.33861	0.978403	-1.07006	-1.94848	0.658271	0.35364	0.538611	0.425634	-0.62534	-0.557257	-1.80427	0.695819	-0.923711	-0.217926	-0.681794	0.057221	-0.245348
J3KQ34	COP9 signalosome complex subunit 7b	COPS7B	0.445857	0.749457	0.345218	0.673221	0.165863	0.0629465	-1.14242	-0.106965	-0.235576	-0.624625	-2.24534	-0.752508	1.09201	1.21362	0.947029	0.454993	-0.0761751	-0.66536	0.516582	-3.41956	0.217503	-0.462739	-0.66536	-0.563959	0.643901	-0.108614	1.45665	1.25352	0.354363	-0.499439	0.0833685	-0.175263	1.05418	0.687548	0.402659	0.643901	0.137038	1.34292	0.100718	0.184199	-0.474815	0.665976	-1.10382	-2.5727	0.425249	-0.520475	-0.359368
J3KQS6	BRISC and BRCA1-A complex member 1	BABAM1	0.265843	0.323611	-0.483269	-0.743311	0.821061	0.714388	0.465154	0.999354	-0.0899764	0.010902	-0.307887	-0.899267	0.870823	-0.164197	-0.579255	-0.107959	0.802593	-0.20088	0.494649	-0.574859	0.305856	-0.437017	0.18932	1.5544	-0.874366	-0.775683	1.13764	-0.215402	0.0680662	0.680794	1.02152	0.0973913	0.0701933	-1.50497	-0.105368	-0.28227	2.19514	2.56641	0.159079	-0.161438	-2.76873	-0.686857	-1.92732	-1.9239	-0.45175	-1.63581	-0.666458
J3KRV4	Dual-specificity mitogen-activated protein kinase kinase 3 (Fragment)	MAP2K3	0.202319	0.518379	-0.13608	-0.189616	-1.76358	-0.0863997	0.122275	-0.0180037	0.457581	-0.054208	0.425047	0.400833	0.131803	-0.882467	-1.68971	-0.793497	0.522523	0.00860803	-0.745147	0.282864	0.725157	0.990418	0.680622	0.23442	0.400833	-0.246397	-2.09705	-0.824803	0.0189719	1.11132	0.526643	-0.0774702	-0.611171	0.0905602	-0.99573	0.896175	2.77361	2.2793	1.02518	1.07332	-0.941933	-0.470566	-0.86992	-2.40501	0.414524	-0.393113	-0.394668
J3KTF5	Evolutionarily conserved-signaling intermediate in Toll pathway, mitochondrial (Fragment)	ECSIT	-0.0822245	1.59448	-1.00407	0.0607325	1.78183	2.24446	0.0517336	0.415627	-1.03347	-2.37155	0.189576	-1.03037	0.551748	1.12179	0.613588	-0.803217	0.20152	-0.99795	0.498013	-0.239535	0.241997	0.89155	0.440108	1.33476	-0.578221	0.0369064	-0.165156	-0.169555	-1.27299	-0.477057	-0.00592133	0.396725	0.0667133	-0.0305571	-1.88458	0.415627	0.89155	1.23585	0.981312	0.822691	-1.06364	-1.71093	-1.19369	-0.966212	-0.965955	-1.05839	-0.484919
J3QLR8	28S ribosomal protein S23, mitochondrial	MRPS23	1.5371	1.36177	-0.92819	-0.103208	1.0688	0.792569	1.14472	0.843175	-0.199365	0.0187392	-0.297995	-1.96355	0.335652	0.336673	0.0103006	-0.0828611	0.568182	-0.353217	0.607933	0.0599008	1.47323	1.09794	-0.120752	-0.569527	-0.724118	-0.921033	0.307675	0.262545	0.288581	0.792569	1.09314	-1.57614	0.410465	0.867554	-0.264032	-3.2795	0.492412	-0.209859	0.224468	0.526794	-1.91449	-0.772155	-1.50996	-0.732952	0.430002	-1.04674	-0.441227
J3QQJ0	SAP30-binding protein (Fragment)	SAP30BP	-2.49137	-1.22261	0.929435	1.27356	0.338804	0.364639	0.161939	0.428212	-3.21819	-1.63383	-1.11572	-0.755584	0.766227	0.633906	0.777591	0.123482	0.747934	0.409898	0.837615	0.495328	1.37518	0.616029	0.0215655	-0.357502	-0.976538	-1.26474	1.08207	0.581509	-1.3576	0.209565	0.820747	0.327944	0.0104766	0.307416	0.286402	0.323249	0.897133	1.12126	-0.286148	0.816254	-0.983344	-0.078652	-0.41325	-0.930301	-1.01965	0.464376	-0.872828
J3QQY2	Transmembrane and coiled-coil domain-containing protein 1	TMCO1	0.807263	0.799684	0.445674	0.394765	-2.98248	-3.00944	0.893586	0.453515	1.43127	1.07346	-0.550472	-1.44333	-0.290762	-0.0245162	-0.829234	0.609865	0.886699	0.578351	0.116988	-0.187757	-1.0641	-2.08205	0.933846	0.357098	-0.253485	-0.00951443	0.030503	0.345862	0.641227	-0.392695	1.06214	0.422887	-0.367496	0.625682	1.14898	0.338293	0.487449	0.46129	0.419419	0.844235	-1.13214	-0.829234	-0.46047	-0.700853	0.438211	0.954718	0.503706
J3QS80	Uncharacterized protein C19orf47 (Fragment)	C19orf47	1.77422	0.565105	0.355917	0.346997	0.244737	-1.54153	0.85007	-1.98757	-0.657526	-0.451313	1.29949	0.0960621	-1.0033	-0.525968	-0.585149	0.147043	0.0965999	-0.769593	2.25185	-1.10719	-1.20802	-0.737269	-0.453529	-0.105983	-0.425214	1.65961	1.45267	0.415878	1.00861	0.151551	-0.0211231	1.43005	0.211053	-0.235168	-0.0724431	-0.0406393	-0.0518406	0.51344	1.31188	1.075	-1.35447	-1.08553	-0.926375	-1.91108	0.207256	-2.14148	0.108745
J9JID7	Lamin B2, isoform CRA_a	LMNB2	-0.287452	0.663281	0.200451	0.063361	0.894216	0.44108	-0.13728	-1.32908	0.758191	0.663281	0.237888	0.454239	-1.11571	-1.13528	1.00225	-0.294495	1.18584	1.12611	1.14618	0.206247	2.57533	1.6845	-0.450816	-0.387859	0.371528	-0.761559	-0.252535	-2.16948	0.302802	-0.665911	-1.00139	-1.35571	0.495899	-0.366007	-2.37698	-1.72393	0.020124	0.663281	0.564685	1.02332	-0.932465	-0.00806409	0.425197	-0.417292	-0.9387	-0.995124	-1.57978
K4DI93	Cullin 4B, isoform CRA_e	CUL4B	1.04821	1.03363	-0.0263929	-0.38526	-0.320255	-0.169286	0.471726	0.140726	0.95791	1.14219	1.14886	1.42379	-0.469594	-0.671046	1.44471	1.25995	0.973446	0.230737	-0.974284	-2.75399	-1.10957	-1.5077	0.453912	-0.0814992	1.13211	0.405057	1.47289	0.905964	0.245096	0.730149	0.237938	-0.0909385	-0.637504	-0.896959	-0.221023	-0.931132	-0.0354011	0.0176486	0.405057	0.00897046	-2.01174	-1.59887	-0.826136	-1.57209	0.708029	-0.96188	-1.05757
K7EJH0	Kinetochore protein Spc24 (Fragment)	SPC24	-1.46912	0.000389349	0.236004	0.799781	-0.574168	-0.444723	-0.0821478	-1.12675	0.868096	1.24862	0.206445	-1.85595	0.13526	1.05775	0.556025	0.96735	0.00673196	-0.254909	0.379789	-0.160123	0.676082	0.241905	0.821337	0.836312	0.484046	-0.11679	0.821337	0.947669	0.595694	0.879282	-0.194973	0.373813	0.18517	-1.08652	0.235262	0.694726	0.799781	0.582736	0.633095	0.255712	-1.57318	-2.50933	-2.38158	-2.69593	-0.0808933	-1.29003	-1.27527
K7EKI8	Periplakin	PPL	0.936199	0.939653	0.680617	0.629598	0.893278	0.890568	1.1035	1.09642	1.42429	1.33666	-0.600885	-1.07799	-1.25323	-0.91568	1.2981	1.13745	0.629598	0.359157	0.0252777	-0.631473	0.595025	0.421168	1.0477	1.0856	-1.21865	-1.69417	-0.699265	-0.951328	-0.463228	-0.572697	-2.39064	0.118827	-1.60332	-1.49037	-0.982018	-0.313377	-0.574628	-0.490368	0.840231	0.79082	0.709798	0.524488	-1.00704	-0.583678	0.242505	0.493622	0.4218
K7ELL7	Glucosidase 2 subunit beta	PRKCSH	-1.89639	-1.15234	0.745264	0.947346	1.14967	0.452577	-0.496358	-1.43844	-0.154374	-0.715604	0.770053	0.576283	0.485346	-0.392498	0.501596	-0.134248	-1.05973	0.152395	-1.09643	-1.1807	1.40768	1.74292	0.664529	0.597284	0.57101	0.654281	2.53049	1.19282	-0.0878084	-0.443976	-0.114256	0.441574	-1.27721	-0.429176	0.294704	0.46354	1.28562	-0.161111	-0.831583	-0.458848	-2.54074	-0.250132	-0.773031	-0.542001	-0.807377	-1.38831	-1.73918
K7ELP6	Uncharacterized protein C17orf85 (Fragment)	C17orf85	0.0954708	1.84216	-0.878001	0.566337	-0.529609	0.136429	0.250042	1.82993	-1.84038	1.2425	0.717467	0.566852	-0.183923	-1.68789	0.0613104	-0.238748	-0.0594286	1.25841	0.153659	-0.396393	1.05103	0.7611	0.341094	-0.112748	-0.37031	-0.517972	1.00262	-0.328007	-1.08552	1.56828	0.0655999	0.515753	-1.60143	0.492791	0.696676	-0.0617425	-0.203861	-0.287265	-0.156714	1.71433	-1.5915	-1.69877	-1.06446	-2.03516	0.40782	0.293558	0.450439
K7EM02	Katanin p60 ATPase-containing subunit A-like 2 (Fragment)	KATNAL2	0.771752	1.05497	1.10499	0.956831	-0.95275	-0.831074	0.548558	1.13234	0.864047	0.879751	-0.89861	0.195945	-0.411191	-1.50195	-1.48148	0.246982	0.848646	-1.05001	0.701608	0.170003	-0.630528	-1.36573	-0.696439	1.10051	-1.54174	0.835516	1.17001	-1.53201	-0.0703339	1.01502	0.942377	0.524973	-1.05453	1.56225	0.746529	1.68095	-0.964704	-1.29712	-0.976604	-0.721126	-0.274317	0.692275	-0.061861	-1.43272	-0.95316	-0.855856	-1.2074
K7EN05	Transcription elongation factor 1 homolog	ELOF1	0.936336	-0.856564	-0.680459	1.00223	-1.05143	0.460687	0.47068	1.61027	-1.06201	-1.01891	1.40711	-0.864804	0.662263	-0.0203699	-0.789975	-0.650086	-0.621102	-1.06044	0.993612	-1.15868	2.01494	1.70587	-0.984922	-0.424805	0.134695	-1.05384	0.120422	-0.746892	1.14882	0.751116	-0.215096	-0.653872	1.31178	0.159144	1.68049	1.35101	-0.601382	-0.852418	-0.216752	-0.216378	-1.50707	-1.71145	0.619694	0.478549	-0.791861	-1.91164	-0.735569
K7ESE6	Glucose-6-phosphatase 3 (Fragment)	G6PC3	2.68113	0.298173	0.391944	2.03484	0.0699749	-1.07308	-0.848818	-0.065923	0.105252	-1.67632	-0.465054	-0.643566	0.56812	0.369764	1.01376	-0.259104	0.126624	-0.62828	0.217699	-0.126825	-1.16565	-1.72286	-0.190394	-0.116346	0.765135	-1.04218	-0.521165	-0.126698	-0.523753	-1.09034	-0.028875	0.380504	0.389431	-0.0888304	-0.118004	0.356296	0.908856	2.90386	0.317586	1.83081	-1.25426	-0.280624	-0.663844	-1.00897	0.0914746	-2.06003	-0.358019
O00116	Alkyldihydroxyacetonephosphate synthase, peroxisomal	AGPS	0.711048	0.519876	-2.4031	-2.63029	0.0616045	-0.0778693	-2.65905	-2.62062	0.959176	1.15656	-0.931736	-1.17241	0.556039	0.59024	0.900941	0.777813	0.686528	0.581862	0.240556	-0.195698	1.01884	0.999573	0.675721	0.517545	-0.00964845	-0.400909	0.802064	0.829699	0.435361	0.553838	0.203242	-0.0718935	0.0167332	-0.102355	0.41646	0.634428	0.210884	0.0469994	0.353077	0.399796	-0.781365	-0.480952	-0.0778693	-1.24073	0.526769	-0.490098	-1.17193
O00148	ATP-dependent RNA helicase DDX39A	DDX39A	0.121978	0.484905	-0.117105	0.79326	0.186266	0.456606	-1.08348	-0.647979	-0.490333	-0.177587	-0.575081	-0.394981	0.612873	0.279684	-0.303152	0.34999	0.310059	0.399019	0.0335891	0.0891989	-0.753769	-0.946305	0.217798	0.743043	-0.896755	-1.19157	1.01506	1.38085	0.248933	0.466075	0.630627	1.16218	1.34128	1.32127	1.30108	-0.0580593	0.4471	0.165021	0.809777	1.34792	-2.94414	-1.86406	-1.88831	-2.38278	-0.481158	-0.934056	-0.86173
O00151	PDZ and LIM domain protein 1	PDLIM1	0.343281	0.287726	0.0175095	0.081858	0.433229	0.383059	0.118088	0.120469	0.255731	0.363549	0.245239	0.0474973	-1.67046	-2.84808	0.0146078	-0.125903	0.661924	0.611908	-0.73059	-1.75541	1.7717	1.82265	0.899057	0.873508	0.332316	0.296841	0.474998	0.166665	0.556584	0.52837	0.245239	0.186574	-3.02446	-2.63683	0.299095	0.62109	-0.0330952	-0.224867	-0.507009	-0.548119	-0.0352249	0.566783	0.348422	0.164486	-0.408242	-0.869626	-1.86814
O00154	Cytosolic acyl coenzyme A thioester hydrolase	ACOT7	0.127073	0.716877	-0.0379664	0.647875	-0.860068	-0.875589	0.722939	0.880335	-1.59819	-1.62888	0.0244448	-0.127576	1.25375	0.931478	-0.0538344	0.410153	0.465073	0.441873	-2.00226	-0.766568	0.35233	0.67978	0.343814	0.495262	0.457394	0.502681	-0.266204	0.517369	0.781785	0.764461	0.989853	0.936463	-0.148824	-0.136821	0.0736838	-0.238201	1.07196	1.53164	0.457394	0.317861	-2.59834	-1.20437	-2.07776	-2.27415	0.211367	-0.458647	-1.06066
O00161	Synaptosomal-associated protein 23	SNAP23	-1.03619	0.181663	-2.26339	-1.53583	0.667718	0.380227	0.238701	-0.64256	1.24721	1.16065	-0.170002	0.269402	-0.425779	0.0948899	-1.2793	-0.585101	0.57836	0.299438	0.445911	-0.476876	1.16383	0.905657	0.407975	-1.04872	0.738737	0.850893	-0.128914	-0.366852	-1.31126	-1.08055	0.5489	0.385821	1.49364	1.9759	-0.994719	-0.487326	2.14565	1.73895	-0.0733649	-0.562768	-1.42209	-0.415782	-0.405857	-1.20689	0.268687	-2.54372	-0.273954
O00170	AH receptor-interacting protein	AIP	-0.165816	-0.359568	0.256923	0.649321	0.502367	0.625898	0.19033	-0.13173	-1.4583	-1.28974	0.206699	-0.309908	1.0447	0.643961	0.647538	-0.15053	0.314695	-0.00540456	-1.07038	-1.81863	-0.13173	-0.529687	0.0367453	-0.436232	0.184817	-0.53513	0.542541	0.0367453	-0.233358	-0.513527	-0.225185	-0.481929	0.638575	0.538592	0.926751	0.89615	3.04288	3.177	0.153972	-0.00210204	-1.78612	-1.54673	-1.19505	-0.880419	-0.837585	-1.48133	-1.45906
O00178	GTP-binding protein 1	GTPBP1	0.844422	0.379974	-2.9053	-1.75888	-0.353808	-0.129956	-0.189114	0.000379722	-0.343158	0.0279542	-0.54467	-0.419763	0.146537	-0.364552	-1.17199	-1.36137	0.810352	0.496252	0.741329	0.164054	-0.408516	-0.874263	0.0201402	-0.134405	0.862075	0.0357181	-0.727043	0.305019	-0.125524	0.19834	0.665815	-0.1706	1.11729	0.906048	1.04925	1.32905	0.11435	-0.414127	1.46505	3.06347	-1.54235	-1.2941	1.05424	-0.563621	-1.26654	-1.37112	-0.551517
O00186	Syntaxin-binding protein 3	STXBP3	0.0649443	0.540715	1.6666	1.48301	0.621562	0.218785	0.560067	-0.53834	1.41906	0.943303	0.886628	0.780708	-1.41575	-1.32335	1.39071	0.930019	0.795507	0.836118	0.0699438	-1.03874	-1.35816	-1.76548	0.721419	0.879722	0.221022	-1.23677	0.232155	0.833256	-1.79422	-1.70066	0.885249	-0.989336	0.54602	-0.405187	0.456701	0.340835	-0.0691008	0.102004	0.074925	-0.166324	-1.22392	-1.24974	-0.569767	-1.65616	0.0701011	-0.674719	-1.21689
O00203	AP-3 complex subunit beta-1	AP3B1	0.54765	0.757069	-0.125857	1.02101	0.262576	0.54765	0.162316	-0.346445	1.48036	1.17444	0.229771	0.864995	-0.962191	-0.592579	1.03166	0.841563	0.876597	-0.248896	-0.82049	-2.97015	-0.949417	-0.244584	0.642274	-0.669933	0.966827	0.213142	-0.943065	-1.47803	-0.21681	0.966827	0.262576	-0.383267	-0.488582	-0.218932	-0.0220585	-0.18737	1.38694	1.63872	0.629057	0.602327	-1.44842	-1.54317	0.110016	-2.35612	0.0597279	-1.60967	-1.19592
O00231	26S proteasome non-ATPase regulatory subunit 11	PSMD11	0.837807	0.411172	0.463011	0.0290865	-0.999145	-0.486689	-0.587611	-1.45426	0.949413	0.56306	-0.0519334	-0.257063	0.779736	-0.37763	1.01631	1.10659	0.26644	-0.661498	0.303553	-1.20152	-0.223829	-0.452333	1.09392	0.0499061	0.674147	-1.51378	0.837807	-0.720128	0.00806235	0.428592	-0.551606	-0.673096	0.530229	0.880347	0.530229	-0.864598	1.50825	0.89434	2.09849	0.962962	-1.62437	-1.1283	-0.0606427	-3.33342	0.283874	-0.7343	-1.09159
O00232	26S proteasome non-ATPase regulatory subunit 12	PSMD12	0.542903	1.04184	0.771644	1.21727	-0.1456	0.706393	-0.471326	-0.7587	0.944064	0.401037	-1.40107	-0.876942	-0.236558	-0.633124	0.742864	0.491188	0.236829	-0.898431	0.937402	0.333268	-1.57605	-1.9142	1.46241	0.742864	0.324659	-0.417779	-0.920113	-0.187973	-0.711664	0.842112	-0.214841	-0.495516	-0.633124	0.940735	-0.00789748	-0.429575	1.25845	0.807138	2.19075	0.977103	-0.659018	-0.956694	-0.38854	-2.97819	0.238646	-0.671362	-0.828775
O00264	Membrane-associated progesterone receptor component 1	PGRMC1	-1.22812	-0.525929	0.129573	0.428645	1.06081	0.988403	1.16931	1.32658	1.14435	1.38994	-1.65709	0.105934	-1.39427	-0.050624	0.482235	0.854987	0.164185	0.622289	1.26885	1.69383	-1.84036	-1.60664	-0.327482	-0.151206	-0.590104	-0.628997	-1.45807	-0.821444	-0.538086	0.0346343	-0.222726	-0.390671	-1.02589	0.219751	1.24588	2.28185	-1.17516	-0.519896	0.241281	0.733653	-0.509908	-0.80101	0.582758	-0.706072	-0.741344	-1.12544	-1.87252
O00267	Transcription elongation factor SPT5	SUPT5H	-1.06733	-1.58022	-0.133414	0.0131331	0.371345	0.0294728	0.513263	0.394159	-0.103799	-0.419045	-1.12787	-0.999914	-1.05423	-0.730652	-0.0844053	-0.577455	0.523594	0.564155	2.7328	2.18596	0.0528975	0.741932	1.07517	0.810387	-0.54562	-1.1176	-0.572862	-1.97082	-0.788461	-0.0448639	0.263696	0.115321	-0.398705	0.112545	0.225846	1.01901	1.75501	1.41994	0.64184	0.564155	-1.84906	-0.295679	0.632367	-1.296	-1.12157	-1.45997	-1.45146
O00273	DNA fragmentation factor subunit alpha	DFFA	0.515581	0.429006	0.174422	0.249008	0.325946	0.540699	0.45988	0.632175	-0.0808465	0.306299	1.07703	1.21414	0.0423462	-0.356703	0.169845	-0.317486	0.088453	-0.348728	-2.61634	-4.41498	1.39098	1.14317	0.294311	0.236266	0.486501	0.0527884	1.15294	0.945309	-0.243619	-0.348728	0.196977	-0.0630715	0.0423462	-0.551692	-0.236541	-0.279831	0.389847	-0.0116689	0.589016	0.586068	-1.70935	-0.397619	-0.786236	-0.967914	-0.492934	-0.966598	-1.51857
O00299	Chloride intracellular channel protein 1	CLIC1	-0.250371	-0.540987	0.331546	0.181365	-0.73149	-0.817537	-2.41866	-1.54574	0.564106	0.690385	0.70388	0.396579	0.549509	0.954386	0.42823	0.380542	0.10032	0.246782	-1.3111	-0.719529	-0.376202	1.95007	-0.147907	-0.169687	0.769872	0.894972	0.743768	0.42823	1.77427	2.06045	-1.35308	-0.678284	-0.306257	-0.408467	1.63606	1.59569	-1.22208	-0.299175	-0.238945	-0.0799382	-1.22603	-0.971985	-0.0265552	-1.54101	0.237333	-0.3145	-0.898775
O00303	Eukaryotic translation initiation factor 3 subunit F	EIF3F	0.567353	1.12112	0.30077	0.341566	-0.241095	0.17202	-1.48578	-0.401002	-1.05556	-0.335187	-1.13513	-1.27091	-1.13839	-1.24285	-0.826541	0.126794	1.16266	0.328078	0.258949	-0.000183138	0.0324797	-0.706387	0.341566	-0.105711	-0.0318175	0.15708	-0.881612	1.28904	0.734627	1.96191	1.21118	1.3779	-0.112755	0.216052	-0.209005	-0.11452	0.896283	0.971583	1.82984	1.9821	-1.59812	-1.24982	-1.29226	-1.94632	1.10599	-0.230652	-0.400441
O00399	Dynactin subunit 6	DCTN6	0.863244	0.396444	-1.74036	0.302349	0.85644	0.733597	0.942322	0.759863	0.783895	-0.470301	1.30593	-2.50314	0.294682	-1.05087	0.427935	-0.458265	0.876698	0.119368	-1.1375	-2.20918	-0.0911747	-1.16219	0.0511963	-0.0189709	0.591058	-0.0600569	0.889952	0.977588	0.185596	0.19138	0.646352	0.620025	0.621805	0.0545637	-0.0793777	0.520227	0.337281	0.850959	0.88335	0.468967	-2.75683	0.159095	-1.44336	-1.5306	0.483488	-0.687407	-1.04571
O00410	Importin-5	IPO5	0.431649	0.402476	-0.458668	-0.81818	-0.563948	-0.115639	0.0663233	-0.127617	-0.466649	-0.593278	0.860303	1.12535	-0.15399	-0.137691	0.564288	0.721493	-0.0804138	-0.245649	-1.25058	-1.99401	-1.81506	-1.12802	1.60695	1.62085	0.750583	0.731269	0.711636	1.21287	0.230031	0.851537	0.919917	1.19982	-1.41066	-0.685879	0.691673	0.869005	0.597438	0.701697	0.43665	0.55303	-2.22808	-0.578523	-0.61123	-2.39309	-0.990394	-1.3975	-1.5224
O00422	Histone deacetylase complex subunit SAP18	SAP18	0.427141	0.781761	-0.598548	0.653513	1.2992	0.387324	0.379978	0.656614	0.289091	-1.02242	-0.618998	-1.57493	0.978457	0.524248	-0.0818216	-0.98752	-0.00982546	-0.0769203	1.09343	0.120827	1.05036	-0.823578	0.289091	-0.172708	-0.383352	-2.03259	0.729317	-0.703504	0.520878	-1.49011	0.319962	0.699423	1.45163	0.176113	0.746989	0.146581	1.77547	1.63355	0.27343	0.209212	-1.98691	-2.01122	-1.65139	-1.38725	-1.17045	-1.23231	0.567202
O00425	Insulin-like growth factor 2 mRNA-binding protein 3	IGF2BP3	0.335233	0.471066	-1.31335	-0.683275	-0.960135	-0.61414	-1.41741	-0.941651	0.855644	0.807767	0.728721	0.30645	-1.49934	-1.72673	0.312881	0.0229474	0.659965	0.594357	1.51855	1.5102	1.27041	1.07651	0.214392	0.0384294	-1.37794	-1.56558	1.14428	0.827862	0.232406	0.00182496	1.09818	1.11697	-1.33942	-0.66159	0.560943	0.794519	-0.754726	-0.580542	1.00231	1.15959	-1.25797	-0.758088	0.528367	-1.73889	0.718252	1.47534	0.39142
O00429	Dynamin-1-like protein	DNM1L	0.863355	0.75982	-0.904155	-0.935742	0.125859	0.0555082	-0.0308708	0.178892	-0.299566	-0.0227833	-0.136336	0.0247407	0.430836	0.354052	0.762061	0.630385	1.7611	-0.227153	1.30762	0.0517009	0.5723	0.50072	1.24519	-0.199253	-0.0430956	-0.355283	-0.98457	-1.28028	-0.0107428	0.338765	1.3786	1.12964	-1.19999	-1.63756	-1.07901	-0.98457	1.29416	1.46596	0.844544	0.859197	-1.8417	-1.83384	-0.260458	-2.66803	0.382432	-0.441022	-0.0733872
O00442	RNA 3'-terminal phosphate cyclase	RTCA	0.340849	0.714528	-0.349089	-0.697166	-1.56632	-0.727836	-1.33243	0.665712	-1.03031	-1.03031	0.605983	0.318518	0.329738	0.0139551	1.67721	1.54307	-1.68435	-2.537	-0.444137	0.0227606	-0.612375	-0.113756	-0.675369	0.118072	0.169339	0.561316	1.13025	0.588326	0.329738	0.937985	-0.464137	-0.407291	-0.0219647	0.542946	1.42564	1.03216	0.698487	0.90478	0.597188	1.10227	0.299185	-0.0388146	0.00210706	-2.93945	-0.834353	-1.51022	-0.0619528
O00461	Golgi integral membrane protein 4	GOLIM4	-0.0822778	0.397477	0.343347	0.607558	0.815463	0.871027	-0.426234	-0.382757	0.511455	0.419531	-0.118506	-1.09939	2.2151	2.45116	-0.141879	-0.781771	0.766931	0.335284	-1.4371	-1.78117	-0.623508	-1.89719	0.347345	0.397477	1.01986	0.682598	-0.596345	-1.23116	0.285001	-1.1049	-0.873461	-0.738117	-1.22464	-0.403095	-1.45453	-0.21179	1.05014	1.77966	1.14122	1.01497	-0.865377	0.131649	-0.0477198	-0.0613526	-1.05372	-0.575157	-1.64626
O00483	NADH dehydrogenase [ubiquinone] 1 alpha subcomplex subunit 4	NDUFA4	0.358119	1.71358	0.89432	1.44948	0.925047	0.392187	0.89432	0.270894	-0.55218	-0.216788	-0.481025	-0.728086	-0.371772	0.411461	-0.176632	-2.60458	-0.898302	0.447904	-1.59386	-0.078871	-0.182	0.435631	-0.835251	-0.187401	-1.00237	-3.36668	-0.890166	-0.820177	0.129923	0.0979854	0.121098	1.3473	0.662797	0.851587	0.381918	1.37173	0.0133243	-0.870154	0.669572	1.36569	0.0795754	0.577104	0.26447	-0.270731	-0.22998	-1.25231	-0.907118
O00487	26S proteasome non-ATPase regulatory subunit 14	PSMD14	-0.120567	0.568608	0.645668	1.05512	-0.70359	-0.0940934	-0.369734	-1.13131	1.66896	0.730617	-1.88183	-0.626056	-0.0716492	0.574202	-0.0605088	1.1064	0.465487	-1.2792	1.27616	0.468416	-2.02804	-1.69037	1.2965	0.951283	0.465487	-0.128188	-1.10169	0.554565	-0.265919	1.1064	-0.555718	0.0479477	0.540435	0.517638	-0.569611	0.141278	0.178218	1.27616	1.2349	1.12833	-0.948149	-1.39686	-0.733368	-2.24232	0.0376069	-0.558722	-2.06007
O00488	Zinc finger protein 593	ZNF593	-1.13583	0.398403	-0.69722	-0.171923	-0.134487	-0.653778	0.346649	0.663887	-0.383943	-1.825	1.22648	0.498947	-0.0256336	1.37655	-0.032474	-0.590789	1.23773	1.37449	-0.130009	-1.49414	0.98602	0.211334	-0.249659	-0.210994	-0.949993	-1.2953	-0.562366	-1.18181	0.674566	1.10489	-0.184717	1.77297	-0.645214	1.53117	1.04623	0.566319	1.28811	1.24514	1.03653	-0.549665	-1.66771	-1.53202	-1.38331	-0.898442	-0.46182	-0.490296	-0.362769
O00499	Myc box-dependent-interacting protein 1	BIN1	2.57122	0.51763	-0.643302	-1.22856	-0.939249	-0.893264	-1.23979	-0.567152	0.781132	0.834332	0.584315	0.274026	1.2575	1.15286	0.357645	0.256974	-1.62505	-1.32421	-0.825096	-1.37371	0.289305	0.328067	-0.868211	-1.11681	0.852455	0.52419	1.27826	0.834332	0.825038	0.923376	1.25539	1.23812	-0.95403	-0.8761	-1.12808	-0.670999	-0.746561	-1.81472	0.7912	0.472945	-0.369015	0.13165	0.621677	0.25027	-1.65904	-1.21341	-1.23775
O00505	Importin subunit alpha-3	KPNA3	0.673211	0.613877	0.830421	0.25954	0.452693	0.639063	-0.466281	-0.455745	0.870067	0.632794	1.28631	0.821829	-1.09523	-2.41516	0.917228	0.804537	-0.157307	0.0177397	-1.16023	-1.46761	0.059325	-0.00761084	-0.184861	-0.217469	0.96336	1.10355	-0.313506	-2.0278	-0.712454	0.059325	-0.461006	1.11857	1.25615	-0.944276	0.841824	0.0135351	1.49037	0.925443	0.639063	-0.0548907	-1.69113	-1.59887	0.214109	-2.07251	-0.182314	-0.526066	-0.506391
O00515	Ladinin-1	LAD1	0.972242	0.956689	0.414735	0.259418	0.17196	0.0955051	1.03885	1.0235	0.452118	0.17196	-1.61366	-2.06462	0.310268	-0.00921826	0.436892	-0.0823179	0.646807	0.44304	-1.24156	-1.84494	1.59249	1.37957	0.57341	0.250397	-0.243455	-1.73182	-1.27319	-1.5541	-1.74462	-1.23414	-1.33297	-0.710084	0.774508	0.710501	0.710501	0.698057	1.08136	1.02258	0.982339	0.912583	-0.128953	-0.64733	0.0521969	-0.677504	1.00946	0.947053	0.951333
O00560	Syntenin-1	SDCBP	0.354659	0.460789	0.381826	0.628348	-0.0925002	-0.113488	-2.30963	-2.78863	-0.394104	-0.366377	2.11628	2.11977	-0.150181	0.223679	-0.0558269	0.31931	0.894668	0.803485	0.432738	0.678094	-0.065609	0.718708	0.503116	0.310579	0.683797	0.348084	0.709715	0.470305	-0.42976	-0.271323	0.439874	0.900634	-1.15748	-1.41261	-2.65318	-1.64281	0.513248	0.231754	-0.622619	-0.153977	-0.355634	-0.0212614	0.0848477	-0.271323	-1.19296	-0.969072	-0.933521
O00566	U3 small nucleolar ribonucleoprotein protein MPP10	MPHOSPH10	1.07713	0.464166	0.2911	0.0338752	0.247137	0.305338	0.610099	0.914508	-1.16104	-0.631825	0.877782	-0.800307	0.373663	-1.47844	-0.4979	-0.985598	0.0702232	-0.441996	1.20078	0.865687	1.89499	1.23884	-1.08342	-0.432156	-0.189634	-0.82169	0.926034	-0.073414	-0.557084	-0.295039	1.05943	0.649387	0.0214622	0.0761556	0.460132	0.040025	0.817224	0.717404	1.21043	1.01961	-2.83066	-1.57098	-2.09784	-1.51358	-0.00670803	-0.0720648	-0.188191
O00567	Nucleolar protein 56	NOP56	0.800721	0.809015	-0.170055	-0.162941	1.03065	1.27967	0.596233	0.0510374	-0.589619	-0.607709	-0.0394651	0.019235	0.184655	0.0320236	0.600883	0.161088	1.16457	0.314491	1.19821	1.27967	-0.739703	-1.07769	0.556205	0.64448	0.106903	-0.493247	-0.691444	-0.545172	-0.621397	-1.19346	0.430488	0.0636034	0.675941	0.383935	-0.310865	0.261993	0.137206	1.26367	0.971142	1.38786	-2.72699	-2.00702	-1.53173	-2.89707	-0.279072	0.750403	-1.20807
O00622	Protein CYR61	CYR61	-0.348591	-0.541513	-0.552006	-0.779741	-0.910041	-1.22627	0.468876	0.574787	0.807486	0.858706	1.28102	1.08332	-0.802047	-0.856342	1.53172	1.33892	0.885515	0.632643	-0.398285	-0.774044	0.0522824	-0.129836	0.499597	0.607185	1.11799	1.12345	0.924437	0.710154	1.70915	1.51668	0.394036	0.187172	-1.32541	-0.932286	0.658404	0.638997	-1.87695	-0.928247	-1.59227	-0.64351	-1.38313	-0.970558	-1.10452	-1.52692	-1.18115	-1.45375	-1.49219
O00625	Pirin	PIR	0.714406	1.16631	0.117321	0.372385	-1.85239	-0.328713	-0.382799	-1.51448	0.885039	1.04875	-0.524835	-0.653767	0.301705	0.494956	0.361977	0.329763	0.0536196	-1.43318	-1.64695	-2.2658	0.837135	0.613473	1.00526	0.897106	-0.471157	-0.587312	-1.08786	-1.35337	-1.54303	-0.997375	0.950015	0.950015	-0.375026	0.189899	-0.0888866	-0.0858454	1.84219	1.84219	0.982433	1.22496	-0.436456	-0.379679	0.135837	0.692156	0.613401	-1.3144	-1.40279
O00629	Importin subunit alpha-4	KPNA4	-0.0592814	0.299308	0.967001	0.554809	0.852843	1.56063	-0.0557445	0.143476	0.64671	0.937883	0.940136	0.483978	-0.876187	-1.9405	0.937883	0.23519	0.355759	-0.0770478	-1.56082	-1.56781	-0.00682283	-0.286436	0.92658	1.47388	0.922043	1.56063	-0.259153	-0.986411	-1.74252	-0.10939	-1.54691	0.238285	-0.855801	-2.20413	0.419372	-0.013746	1.42015	1.25064	0.191389	-0.171804	-1.18328	-0.713367	0.0410402	-1.14248	0.267531	-0.484276	0.11177
O00743	Serine/threonine-protein phosphatase 6 catalytic subunit	PPP6C	-0.784876	-0.275216	1.13688	1.65773	0.227561	0.716169	0.194466	0.146971	0.796602	0.181037	0.937986	1.0245	1.01646	0.272789	0.447807	0.716169	0.126183	-0.0504492	0.0621748	-0.275216	-1.33675	-2.17596	1.38307	0.859975	0.259995	-0.0272913	0.574343	-0.266313	0.0180572	1.30733	-0.713178	-0.504996	-0.809496	1.17023	-2.08917	-1.10823	0.636647	0.656895	0.600594	-0.84714	-2.4107	-0.979318	-0.329687	-2.14463	0.187903	0.099892	0.261043
O00762	Ubiquitin-conjugating enzyme E2 C	UBE2C	-0.883101	-1.86651	-1.15317	-0.116599	-0.915223	-1.20431	0.014918	-0.3404	-0.100599	-0.401174	1.14124	-0.149521	0.196599	-0.187255	1.90883	0.124083	0.240332	0.000947797	0.671936	0.38517	1.05485	1.17061	0.527588	0.352121	-0.0453483	-0.119835	0.470815	0.225277	-0.208558	0.236058	1.192	0.773991	0.89854	0.948584	0.688545	-0.132902	1.03817	0.171562	0.857958	0.758968	-2.57007	-3.00335	-1.48337	-1.16841	-0.483108	-0.998255	0.0272888
O00764	Pyridoxal kinase	PDXK	-0.337253	-0.415895	0.279625	0.659127	-0.978274	-1.04734	0.330459	0.643169	1.58421	1.40765	1.35988	1.31045	-0.00584245	-0.45171	-2.26103	-2.55242	1.13971	1.26446	1.06406	1.18435	0.728814	0.682736	-0.200542	-0.476097	-0.483141	-0.898161	-0.990813	-0.806719	-0.424341	-1.08182	-0.815605	-0.550006	-1.18478	-1.11715	1.0216	1.50306	0.795258	0.445551	-0.724957	-0.513475	0.115272	-0.138187	0.499798	0.436307	0.310949	0.107831	-0.082795
O14530	Thioredoxin domain-containing protein 9	TXNDC9	-0.766903	-1.22842	-1.63559	-0.291555	-0.744786	-0.884926	-0.182629	-0.00981325	-0.259181	-0.431902	0.264012	-0.382527	1.35923	-0.288287	0.96597	-0.0234962	0.58221	0.0305209	0.506179	0.554137	1.87317	1.7866	0.363358	0.790075	0.47667	-0.570572	0.229419	-1.13227	0.297845	0.680976	0.496405	1.05034	-0.716501	-0.789343	0.15781	-1.18689	1.84893	2.06866	0.506179	0.663484	-0.5647	-1.91859	-1.62	-1.92331	0.247233	0.0396354	-2.86735
O14561	Acyl carrier protein, mitochondrial	NDUFAB1	0.606189	0.591273	1.2853	1.05809	0.317365	0.885404	1.08939	1.29544	0.00660604	-0.198454	-2.11445	-0.345803	-0.561596	0.722729	-0.198454	0.48587	0.0996289	-0.135571	0.635389	0.78679	-2.69518	-0.295884	0.115673	0.00660604	-1.42035	-2.59787	-1.52106	-0.488808	-2.07337	-0.500345	0.0750831	0.228619	-0.364689	0.555599	0.469083	-0.0763172	1.72761	1.08631	0.591273	0.3368	-0.347051	0.297556	0.3368	0.242782	-0.843298	-0.177197	-1.80783
O14579	Coatomer subunit epsilon	COPE	-1.37972	-0.441995	0.388066	1.10208	-0.329299	0.0120304	1.20716	0.475629	0.0859432	-0.679874	-0.0892168	0.475629	0.134297	0.134297	0.134297	1.17251	-0.220394	-0.470793	-1.31152	-3.81451	-0.220394	0.388066	0.993483	0.475629	1.04824	0.298068	0.0368572	0.684711	-0.385157	0.410179	-0.247279	1.2922	-0.247279	0.539783	-0.773785	0.560887	1.95753	1.11984	-0.558752	-0.141053	-1.20457	-0.115031	-0.0892168	-2.40758	-0.609204	-1.26485	-1.67033
O14617	AP-3 complex subunit delta-1	AP3D1	0.256607	0.152224	0.988076	0.20724	0.285141	0.753294	-1.3451	-0.856185	0.511887	2.65461	-1.09491	-0.566454	-0.336617	0.266205	-0.167108	1.72653	0.139353	-0.272177	-1.17563	-2.08509	-1.48931	-0.798844	0.0193837	0.929111	0.591758	1.15134	-1.07741	-0.739465	-0.724516	0.496683	0.105348	-0.408956	-0.568581	0.0918812	-0.196487	-0.217558	2.60524	1.81007	0.591758	0.115336	-0.741977	-0.545414	0.0120925	-1.05339	-1.18609	-0.0434434	-0.0722322
O14737	Programmed cell death protein 5	PDCD5	0.788653	-0.693933	-1.08494	-0.53694	-0.230262	-0.725727	0.289483	-0.539086	-0.776192	-0.713408	0.943768	0.674062	0.31219	0.266377	0.0364836	-0.0569569	-0.580551	0.0747778	1.64135	1.76276	0.682585	1.10737	-0.368073	-0.090147	-0.596163	-0.545547	1.6039	1.44244	0.964508	0.656847	0.656847	0.764923	0.254671	-0.275202	0.334512	-1.6092	0.31219	-0.0130059	0.978155	0.639403	-2.58147	-1.27339	-1.24372	-2.65436	-0.70227	-1.29149	-1.17395
O14744	Protein arginine N-methyltransferase 5	PRMT5	0.276579	1.37246	0.747034	1.96648	0.308845	0.658584	1.0235	0.777681	-0.39479	0.200207	0.602987	1.20266	0.804423	-0.803152	-0.338384	-0.703637	-0.366331	-0.553424	0.257836	-1.25559	-1.11232	-0.970723	1.42665	1.50032	-0.257444	-0.775372	0.353804	0.0991297	0.299695	0.521643	-0.537597	-0.694899	0.0567792	0.0351625	-0.380495	-0.899518	-0.468311	-0.401987	1.37246	1.86785	-1.807	-2.3182	-0.618396	-2.07521	-0.456406	-1.05774	-0.926846
O14777	Kinetochore protein NDC80 homolog	NDC80	-1.1395	-0.896379	-0.279283	-0.521832	0.397135	-0.120817	-0.911502	-1.43906	0.858069	1.0603	1.43178	1.10002	0.570626	0.0246127	-0.059787	-0.391527	0.654238	0.558865	1.03976	0.558865	0.342324	0.263608	1.41826	0.845258	0.0716854	0.247001	1.67341	0.549941	1.17304	0.889319	-0.0897828	-0.220934	-1.49139	-1.769	0.106662	0.632693	-0.923787	0.0458395	0.494452	0.57645	-1.94553	-1.15857	-2.41158	-1.81395	-1.02645	-0.133558	-0.347877
O14818	Proteasome subunit alpha type-7	PSMA7	-2.26311	0.290938	-0.950529	1.99772	0.261999	0.0503827	-0.178996	0.290938	0.732954	0.700106	0.222934	-0.10038	-0.178996	0.132941	0.741105	1.07762	-0.0673669	1.0414	-0.861351	-2.28763	1.87149	0.906885	0.494274	-0.404531	-1.04271	-1.25379	0.422071	0.0293472	-0.379897	-0.156303	-0.392187	0.494274	-0.236567	-0.935462	0.375957	1.00469	0.431202	1.23152	0.503167	1.11336	-1.33952	-0.760857	0.0187689	-2.64786	-0.0271138	-1.04866	-0.839246
O14828	Secretory carrier-associated membrane protein 3	SCAMP3	-0.123723	-0.571494	0.607213	0.792526	-0.338625	-0.542304	-0.616285	0.776525	-0.766849	-1.21301	1.59747	1.44062	1.04019	1.47448	0.331793	-0.300778	-0.905427	-0.397098	1.88182	-0.549553	0.344424	-1.92837	-1.22396	-0.843342	-0.941997	0.734171	-0.364353	-1.2461	0.792526	-0.245611	0.352791	-1.49881	0.792526	1.08071	0.670214	2.0695	1.03471	0.897352	-0.307026	-0.47154	-0.233601	-0.571494	-0.608734	-1.90147	-0.277053	-0.676536	-1.51939
O14841	5-oxoprolinase	OPLAH	1.36679	1.37309	0.485848	-1.07703	-0.429371	-0.4007	1.12182	-0.63844	-1.14138	-0.27141	-0.776812	-0.312474	-0.89664	-0.319447	-0.380347	0.0918308	0.0762424	-0.133655	-0.131172	-0.379619	-0.941661	-1.13137	0.955142	0.631022	-0.553937	-1.53034	-0.108772	-0.686022	0.000981345	-1.12585	2.51144	2.53553	0.262668	0.743197	-0.995158	-0.334257	-1.51895	-1.1996	0.735971	0.479237	1.32119	0.369882	0.463805	1.88872	-2.07454	0.025944	0.225795
O14879	Interferon-induced protein with tetratricopeptide repeats 3	IFIT3	-0.559691	-1.7599	-0.560376	-0.967669	-0.801832	-0.811824	-0.876563	-0.681065	-1.79696	-1.71133	1.6103	1.56235	-0.86419	-0.66943	0.0148901	0.209849	1.10913	1.0928	-0.254151	-0.579572	0.257042	-0.31435	1.10104	1.1351	-0.861963	-1.10064	1.18526	1.0553	0.931776	1.07587	0.923828	1.18072	-1.16436	-0.327573	-1.04329	-0.464878	0.0478488	-0.447583	0.255314	0.304501	-0.450866	0.872998	1.79678	1.34736	-0.729265	-0.821553	-0.104517
O14896	Interferon regulatory factor 6	IRF6	1.84911	1.83234	-0.343836	-0.787658	0.390866	1.34249	-0.37809	-0.109705	-0.18558	-0.873145	-1.12742	-0.742328	0.479623	0.418508	1.12897	0.691346	1.5335	1.14798	-1.00145	-1.0539	1.68246	1.68973	0.73665	0.733005	-1.46893	-0.389567	-0.503105	-0.602645	-1.26833	-0.908575	-0.142981	-0.638346	-1.16468	-0.130406	-1.22322	-1.00109	1.15814	1.39238	-0.414183	0.548482	-0.0516321	-1.45135	-0.72307	-0.0703616	1.03605	0.914454	0.989581
O14907	Tax1-binding protein 3	TAX1BP3	-0.702986	0.18362	-1.41043	-0.0619967	-0.0220051	-1.33135	0.135639	-0.712862	1.12728	0.473864	1.71123	0.358374	-2.19737	-2.00981	-0.523087	-1.46011	0.73222	0.465308	-0.897951	-2.48706	1.8936	1.23061	0.214722	1.08649	0.308908	0.188852	1.05156	0.625332	-0.0619967	0.217283	0.351413	-0.612468	-0.467891	0.119276	-0.5016	-0.227362	-0.0871839	-0.363599	0.657511	1.63858	0.728666	0.798091	0.672403	-0.831713	0.438464	0.103682	-0.402015
O14908	PDZ domain-containing protein GIPC1	GIPC1	-0.452658	0.131232	1.27132	1.14117	0.591948	0.289253	0.429125	0.559998	0.917513	1.31566	-0.475147	-1.06937	-1.82743	-2.13935	-0.374736	-0.58872	-0.674727	-0.664374	0.34199	0.482021	0.470463	0.19837	1.33867	1.08636	-0.542547	-0.574957	-0.242784	-0.274458	0.19109	0.335521	1.24391	0.538223	-0.133217	0.740232	1.72179	1.50859	0.499155	0.060181	-0.211913	-0.843293	-2.16428	-1.3653	-0.363178	-2.42135	0.489738	0.097813	-1.52954
O14925	Mitochondrial import inner membrane translocase subunit Tim23	TIMM23	0.393964	0.334797	0.58947	-0.0530599	-0.121663	1.02182	0.250523	0.852379	0.559654	0.402311	-1.66137	-1.38075	-0.209257	0.486892	-1.70283	-2.20593	-0.209257	-0.250742	0.90179	0.364138	-1.31317	-1.99093	1.3393	-0.291237	0.118864	-0.342952	-1.21869	1.12789	-0.605861	0.0171051	0.0171051	0.809058	0.720624	1.12161	1.18844	0.90179	1.22855	-0.010753	1.14033	1.32931	-1.30416	-1.56377	0.553807	-1.33514	-0.930453	-1.07292	-0.352054
O14929	Histone acetyltransferase type B catalytic subunit	HAT1	-1.15674	-1.01147	0.729411	0.793647	-0.132467	0.151687	-0.904438	-0.11357	0.44373	0.71285	-0.224439	-0.10733	0.71285	0.594323	0.491932	0.136265	-0.0949398	-0.837643	0.141426	-0.251945	-1.48701	-0.962819	0.706166	-0.360548	0.20182	0.439633	0.273606	0.71285	-0.0229573	0.423112	0.561072	1.03362	0.99386	1.11463	1.16283	1.22747	0.273606	0.25956	1.16519	1.09234	-3.42295	-2.17823	-1.36313	-1.91687	0.587918	-1.57234	-1.50582
O14964	Hepatocyte growth factor-regulated tyrosine kinase substrate	HGS	-0.221011	0.365158	0.916992	1.08631	0.266207	0.792091	-0.432576	-0.0925631	0.422032	-0.689339	1.04047	3.40884	-0.909045	-1.11717	1.30527	-0.638339	1.06681	0.0389391	-0.777666	-1.15691	-0.261392	-0.689339	-0.221011	-0.621654	0.355503	-1.11717	0.931136	0.761406	1.20516	0.521876	-0.359272	-1.55753	0.316358	-1.88315	-1.10846	-1.20441	0.966019	0.657929	0.4406	-0.970418	0.00401194	0.296464	0.336036	-1.47319	-1.30959	-0.0368799	-2.50356
O14974	Protein phosphatase 1 regulatory subunit 12A	PPP1R12A	0.35418	0.299864	0.941245	0.587417	0.763472	0.955458	0.115599	0.679477	-1.21205	-1.43973	0.763472	-0.125654	1.12328	0.559405	0.508326	-0.135868	-0.0516624	-0.408919	-1.41159	-4.75721	1.01913	0.621319	-0.48392	-0.434608	1.0747	0.845986	0.16723	-0.432607	0.634551	0.0107547	0.0646085	-0.02516	0.508326	0.151052	-0.713932	-1.06224	0.926819	0.75771	-0.549354	-0.424646	-0.641691	-0.385802	0.0170289	0.246235	-0.925171	-0.878542	-0.923156
O14980	Exportin-1	XPO1	0.270008	0.674328	0.924715	0.46434	-0.320335	0.661852	-0.150997	0.124062	0.556831	0.676399	-0.793888	-0.894029	-0.677693	-0.55238	-0.587931	0.137795	0.0624465	-0.110109	1.33331	1.08196	-3.03735	-2.33218	0.194433	0.30546	0.322944	0.107452	1.13165	1.92488	-0.975134	0.0192772	0.427008	0.661852	-0.316868	0.205035	0.0510282	0.246868	0.906425	1.03095	0.960782	1.13165	-1.17519	-1.47894	-1.3683	-1.82442	-0.434957	-0.767221	-0.685828
O15031	Plexin-B2	PLXNB2	0.0967088	0.234632	-1.28282	-0.585905	1.22091	1.35926	1.55816	1.67285	1.29285	1.25162	-0.317615	-1.39706	-0.953705	-1.05417	1.00138	1.12162	0.412932	0.447325	0.212787	-0.134051	-0.239445	-1.08077	0.298855	-0.0929563	-0.253141	-0.467523	-1.5294	-3.39955	-0.196377	-0.209401	-0.98388	-0.288041	0.710739	0.937811	1.16938	1.32669	-0.189938	-0.0647565	-0.050995	0.252103	-0.2566	-0.546227	-0.146162	-0.858144	-0.726908	-0.45124	-0.556524
O15042	U2 snRNP-associated SURP motif-containing protein	U2SURP	-0.383825	-0.217053	0.387044	0.734951	0.695189	0.884852	0.695189	-0.0466848	-0.957419	-1.11052	-0.0213589	-1.87644	0.598406	0.222972	0.920244	-0.0171762	1.0329	0.31731	1.05451	-0.334751	0.4492	0.584092	-0.475557	-0.980046	-0.217053	-1.1023	0.908533	0.327459	-0.980046	-0.79715	0.398378	-0.299525	0.721806	0.734951	0.322393	0.417625	1.54965	1.82471	0.87288	0.695189	-2.77592	-1.02237	-1.08195	-2.65328	0.0888784	0.63544	-0.610634
O15049	NEDD4-binding protein 3	N4BP3	0.538247	1.88803	1.03275	0.0699861	-0.0808806	0.618118	-0.197291	0.30061	-1.09569	0.460733	-0.421917	0.209194	-1.18107	0.0463208	-0.173322	-0.604605	1.03074	0.662672	1.42864	0.268578	-1.55367	-1.73727	-0.876169	0.193676	0.363002	-1.07191	-2.21092	0.886498	1.07023	0.511378	-0.126867	1.97815	1.07183	0.748807	0.139474	-0.359927	-2.48616	0.870009	0.566774	-0.209308	-0.266159	-1.02121	0.0276983	-1.3078	0.226518	-1.35892	0.746038
O15067	Phosphoribosylformylglycinamidine synthase	PFAS	0.609457	0.422016	-0.440406	0.0635304	-0.0309509	-0.297248	0.465443	0.609457	0.0208758	0.0752958	1.61311	1.28217	0.3057	0.0635304	-0.0176638	-0.307732	0.115116	0.261143	-1.60579	-3.14571	-0.391811	-0.702671	-0.115877	-0.31448	0.372032	0.609457	0.545581	0.660286	0.835519	0.689774	1.77629	1.51055	-0.870239	-0.344085	-0.585482	-0.762621	0.0694355	0.375994	1.24084	1.50143	-0.888372	-1.55573	-2.08506	-1.63209	-0.94012	-1.53007	-1.34991
O15078	Centrosomal protein of 290 kDa	CEP290	1.2673	0.326597	0.647978	0.740774	0.826142	1.23691	0.6725	0.423649	0.46075	-0.832383	-0.24389	0.96441	0.892204	0.44482	1.0274	-0.262884	0.543095	0.466325	0.472859	0.18701	-1.05649	-1.62998	0.4406	0.0675998	-2.60455	0.0965443	0.36969	0.970231	-2.30097	0.248811	0.686924	-0.812307	-0.392538	0.555198	0.573978	0.364661	-2.26783	-1.11603	0.0237431	-2.63926	0.00291984	-0.0336424	0.269391	-0.0782699	-0.829005	-0.204292	-1.09031
O15091	Mitochondrial ribonuclease P protein 3	KIAA0391	1.35304	1.61076	0.136575	0.819855	1.23898	1.08652	1.39736	0.78644	0.115901	0.682465	0.0120489	-0.166427	1.29054	0.136575	0.794028	-0.922148	-0.63334	-0.616027	-0.654085	-1.09022	-0.571404	-1.02881	0.037354	0.126327	-2.13532	-1.41059	-0.223969	-0.0640018	-2.27411	-0.835044	-1.34564	-0.0406586	1.11588	1.27722	-0.78051	-0.920829	1.41367	1.38342	0.759097	0.550964	-0.900111	-0.629276	-0.196543	-0.685941	0.24686	-0.112529	-0.206637
O15118	Niemann-Pick C1 protein	NPC1	1.21196	0.868357	-1.24789	0.188641	0.399165	0.0568098	1.06404	0.942315	-1.78448	-1.04651	0.425843	-0.00370156	-0.569605	-0.779887	1.33483	1.05033	1.60358	1.54368	0.998077	1.23617	-1.01015	-2.57565	0.507334	-0.394443	0.83613	0.641948	-0.826612	-1.11123	1.21113	0.892166	0.74221	-1.31504	-0.794585	-0.660315	-0.331579	0.0333867	-1.18727	-0.872287	0.233662	0.130874	-0.152374	-0.0212767	0.00204852	-1.46981	0.435345	-0.0624516	-0.88019
O15127	Secretory carrier-associated membrane protein 2	SCAMP2	0.995409	0.845246	1.2867	1.29246	0.551078	0.781891	0.60775	-0.249414	0.738307	0.787898	-1.41316	-0.257569	0.189829	-0.403224	0.384829	1.29533	1.16159	0.563621	0.937773	1.26463	-2.29358	-2.85552	0.498483	0.92073	-0.619928	0.446462	-0.201152	-0.0108913	-0.0431596	-0.0411603	-1.75032	-0.810876	-1.31568	-0.533028	0.512014	0.168821	-1.59169	-1.8174	0.0503047	0.141816	-0.1537	-0.267208	0.305163	-0.0994634	-0.160302	-1.81281	-2.27309
O15143	Actin-related protein 2/3 complex subunit 1B	ARPC1B	0.979366	0.830624	0.821912	1.0182	-2.74693	-2.05835	0.646008	0.24288	1.41952	0.963548	-0.0111965	-0.381917	0.947561	0.750341	-0.0450363	0.0802641	-0.482538	-0.750703	-0.302308	-0.431385	-0.869741	-0.726027	0.190605	-0.173247	0.971478	0.377909	1.1147	0.5018	0.0513643	0.177248	0.61625	-0.217954	-2.90526	-1.08044	0.61625	1.35352	-0.60612	-0.0956588	-0.42336	-0.55721	0.401208	0.544433	1.02585	-1.77746	0.314796	-0.920839	-0.806267
O15144	Actin-related protein 2/3 complex subunit 2	ARPC2	-0.0918595	1.35022	-0.134385	0.558991	-1.92357	-0.706679	-0.526553	-0.984462	1.50431	0.884134	-0.428894	0.244331	0.262833	0.206934	1.14731	0.525827	-0.2438	-0.155907	-0.960895	-1.80785	-1.3285	-1.62433	-0.0293301	-0.381388	0.810278	1.27595	0.11105	0.388835	-1.70087	-0.452971	0.206934	-1.04432	0.244331	-0.311695	0.0518005	-0.966769	0.11105	0.525827	0.168997	-0.177607	1.71446	1.45785	2.83262	-0.602248	-0.0944907	-1.27595	-1.09075
O15145	Actin-related protein 2/3 complex subunit 3	ARPC3	-1.0303	0.209595	-1.26791	0.949543	-0.613038	-0.900945	-0.171411	0.452952	0.949543	1.22164	0.0883014	-0.777341	1.2334	0.923433	-0.00169326	1.22164	-0.415123	0.0165406	-0.415123	-0.479543	-1.3588	-1.00394	-0.457903	-0.54549	0.747471	1.08892	0.857067	1.51225	-0.038523	0.843601	-0.801626	0.936519	1.20983	-0.038523	-0.777341	-3.03828	-1.0303	0.923433	-0.900945	-1.1109	0.789078	0.209595	1.79458	-1.00394	-0.909167	-0.987642	-1.48914
O15160	DNA-directed RNA polymerases I and III subunit RPAC1	POLR1C	0.874157	1.47445	-0.015468	-0.273467	0.19406	0.553361	0.810143	-0.0306528	-0.244519	-0.0512143	0.18845	-0.00379308	-0.665857	-2.55199	-0.692592	-1.72872	-0.179012	-1.27317	1.41251	0.0433598	1.13144	-0.0529441	1.00645	0.522149	0.199644	-0.754306	-0.94693	-1.26822	1.32617	0.490075	1.13144	1.19808	-1.96394	0.818341	0.44588	0.623079	-0.244519	-0.283984	1.45102	1.42226	-0.572785	-0.556636	-1.40979	-1.55201	-0.0540467	-0.713529	-1.8315
O15173	Membrane-associated progesterone receptor component 2	PGRMC2	0.407531	0.690969	-0.252595	0.707239	0.892457	-0.0472727	-0.0533728	0.0463095	0.847343	1.06717	-1.17708	0.613129	-0.837933	-1.1279	-0.10333	-0.267138	0.164057	-0.155472	0.252435	0.700757	-4.44637	-2.90144	-0.142221	-0.546124	0.581231	0.369535	-0.10333	0.930579	1.29688	0.782385	-0.289292	-0.43162	0.169142	0.46433	-0.0656675	1.13679	0.19425	0.122572	0.415813	-0.327154	-0.358334	0.0293132	0.352251	0.399192	-1.54483	-1.48305	-0.718821
O15212	Prefoldin subunit 6	PFDN6	0.919177	-0.495218	0.375497	0.600385	0.558018	0.288107	-0.255676	-0.088204	0.249042	0.0139055	0.300906	-0.0490966	1.04086	0.558018	1.1094	0.36332	-0.519212	-1.24199	0.41145	-1.71915	1.5346	1.27158	0.066947	-0.711267	-1.24911	-1.56607	1.76322	0.902183	0.208933	0.600385	0.399561	0.82324	-0.822721	-0.775057	0.944313	-0.501724	0.902183	0.326184	0.41145	0.805121	-1.90608	-2.31679	-1.62453	-1.90608	-0.284459	-0.777972	-1.53618
O15230	Laminin subunit alpha-5	LAMA5	0.467598	0.429253	-0.358673	0.572069	-0.180474	-0.797506	-0.710416	-1.05828	1.13414	1.04829	-1.52651	0.369628	1.25913	0.871687	-1.10799	-0.730183	0.346796	-0.96434	-1.7162	-0.358322	-0.865731	-0.96434	1.46111	0.876582	-0.882964	-1.30385	0.655639	0.986223	-0.0862649	-0.180981	1.07471	0.78246	-1.11895	1.09209	-0.128801	0.495139	-1.867	-0.653024	-1.0384	-0.540658	1.34737	1.22278	0.404296	2.24286	-0.142317	-0.0677865	0.0917407
O15243	Leptin receptor gene-related protein	LEPROT	0.163769	-0.221964	0.535254	-0.0401251	0.123405	-0.624322	1.39001	-0.768083	-1.14972	0.902008	-0.167547	-0.334448	-0.527057	-1.87845	0.57574	1.35973	0.291791	0.0469727	0.601663	-0.919544	0.00206508	-1.43743	1.38689	-0.613521	0.640641	-1.23093	0.945219	-0.645577	0.305481	0.651598	-0.707577	1.88052	0.705178	0.828526	-1.44422	1.35726	-0.359402	-0.467469	0.742758	0.132691	-1.62782	-1.84054	2.28306	-0.846481	-0.820819	-0.773352	0.139164
O15269	Serine palmitoyltransferase 1	SPTLC1	0.494324	0.533275	1.5666	1.74172	0.255815	-0.233668	-0.108758	0.255815	0.336647	0.504174	0.102741	-0.168853	-0.108758	-1.46797	1.33318	1.63713	-0.0635596	-0.556486	0.3914	0.0878699	-0.554235	-2.02492	2.11886	2.00611	-0.0743242	-1.43165	1.13997	0.552314	0.474393	0.325408	-0.294591	-0.593064	-0.14578	-0.194046	-0.333728	0.231747	-1.62456	-1.65618	-0.214565	0.0534121	-1.87073	-0.58382	-0.309359	-1.52928	0.117133	-0.773557	-0.762288
O15270	Serine palmitoyltransferase 2	SPTLC2	0.303617	-0.0103995	1.23351	1.21429	1.64513	1.31313	0.690031	1.33441	-0.718928	-0.241886	-1.16376	-1.35338	0.318158	1.43627	0.233209	-0.313109	0.312372	0.086712	-0.77886	-2.47352	-1.57743	-1.10179	0.360305	-0.282682	0.0149715	0.578097	0.739907	1.09638	0.0555951	-0.0103995	-2.16929	-0.988086	1.06669	1.35023	-0.775595	-0.110738	-0.00611647	0.10558	0.767109	0.970592	-0.588795	-1.30578	-0.0454896	-1.21027	0.174261	-0.22921	-1.30944
O15294	UDP-N-acetylglucosamine--peptide N-acetylglucosaminyltransferase 110 kDa subunit	OGT	0.128505	0.242271	0.295407	0.48745	0.817718	1.01467	0.301392	0.25267	-1.72948	-0.707932	0.25474	0.214808	1.47936	1.27351	0.137643	-0.417644	-0.148304	-0.00974525	1.0475	1.11061	-0.982424	-1.43228	-0.654497	-0.707932	-0.174477	0.216943	0.313274	-0.0174742	-0.0542055	0.14897	1.13094	1.61545	1.03665	0.309326	-0.294869	-0.192243	0.609298	0.506101	0.295407	0.817718	-2.42113	-1.88638	-1.18673	-3.04059	-0.841212	-0.993959	-1.42608
O15355	Protein phosphatase 1G	PPM1G	-0.648387	-0.441531	1.69388	1.06605	0.806475	0.466464	0.517006	0.267205	-1.05806	-0.698339	-0.861307	-1.34826	1.66868	1.48098	-0.638569	-0.806441	-0.000542117	-0.500703	0.054727	0.158132	1.58186	1.15976	-0.310045	-0.574522	-0.304668	0.0913146	0.54989	0.0284205	-0.89889	-0.19046	-1.0539	-0.0163425	-0.143408	0.820433	0.483478	1.52758	-0.323562	0.0655699	1.44277	1.65166	-1.35321	-1.4765	-2.21842	-1.71627	0.226971	-1.10248	-1.4152
O15371	Eukaryotic translation initiation factor 3 subunit D	EIF3D	0.299563	0.706463	0.246103	0.0422713	-0.376869	-0.42584	0.139832	0.437859	-0.555712	-1.76635	0.250257	0.113615	0.579528	-0.608501	-0.838569	-0.555712	0.716745	0.479733	-0.0831325	-0.35542	-0.711486	0.135483	0.0647935	0.0692738	0.622588	0.668382	0.6823	0.414708	0.709895	1.63295	0.494781	0.355838	0.104812	1.25947	0.539368	0.668382	-0.492724	0.750704	1.28661	1.42048	-3.38773	-2.54029	-1.1967	-1.99775	-1.14625	-1.0029	-1.32789
O15372	Eukaryotic translation initiation factor 3 subunit H	EIF3H	-0.99253	0.00528806	0.314569	0.497138	-0.654922	-1.06469	1.40381	0.805745	-0.543902	-1.04192	0.420447	0.381242	0.0713204	-0.913656	0.547047	0.850155	1.1218	0.306453	-1.27403	-1.32403	0.522212	1.7223	0.237824	-0.310927	0.471823	-0.0407068	0.714601	0.497138	1.27597	1.0818	0.828043	0.620172	-0.0500041	-0.412318	-0.293836	-0.896447	-0.000798174	0.446261	0.999915	1.40381	-2.9977	-1.21526	-1.93533	-1.58387	0.235875	-0.485205	-1.3194
O15397	Importin-8	IPO8	0.194709	0.690314	0.617469	-0.0494807	0.605273	0.879715	0.206083	0.297003	0.388168	0.294465	-0.191008	-0.642497	-0.597143	-1.088	0.208903	-0.24243	0.786116	-0.642497	0.851407	-0.975659	-1.31232	-0.810484	0.119896	-0.436876	0.268652	0.147603	-0.0886864	0.284235	0.656335	1.03097	0.786116	0.996459	-0.730016	0.49075	0.589329	1.01819	0.887272	1.26539	0.896004	1.2015	-2.90257	-0.619513	-2.41849	-2.91065	-0.29566	-0.421748	2.6143
O15400	Syntaxin-7	STX7	0.876446	0.748913	0.568866	0.380221	0.810796	0.560829	0.380221	1.07327	-2.34969	-1.56413	0.926805	0.285121	1.28416	0.713293	-0.0598841	-1.31659	-0.81117	0.639168	0.477768	-0.35331	-1.71943	-1.72789	-0.418999	-0.652701	-1.01027	-0.931899	-0.326966	-2.42496	0.68412	0.857078	0.314346	0.0139762	0.255263	1.18531	0.265287	1.44598	1.21572	0.830822	-0.0725881	0.560829	0.27524	0.342964	-1.42116	-0.81117	0.179557	-0.331462	-0.952859
O15427	Monocarboxylate transporter 4	SLC16A3	1.56526	2.34371	-0.360285	-1.55905	-0.708436	-0.528067	0.148934	0.670962	-1.80806	-1.56332	-0.614251	-1.32185	0.856132	0.919266	0.745795	0.803659	0.676731	0.514954	-0.814964	-1.51993	-1.56791	0.538912	0.219054	0.36014	-0.237402	-0.476215	0.605873	0.325904	0.34793	1.91411	-0.148853	0.275592	-1.07383	-0.725699	-1.29283	-0.929014	-0.531264	-0.744725	1.06341	1.23843	0.922987	0.388599	0.714472	0.36515	0.351281	-1.63726	-0.925301
O15446	DNA-directed RNA polymerase I subunit RPA34	CD3EAP	0.854591	0.50149	0.721384	-0.123727	0.115641	0.275931	0.474992	0.139196	-0.41845	-0.280745	0.885442	0.569085	-0.482454	-0.984427	-0.462845	-1.22898	1.26078	0.721384	0.0928338	-0.289881	1.3626	1.02222	0.79007	0.265094	0.647956	-0.0836775	-2.11898	-0.929484	0.41047	0.763125	0.300448	1.26929	0.3316	0.552584	-0.520508	-0.144332	-0.371862	0.0941135	1.23043	0.915424	-3.30263	-1.11154	-2.39688	-1.31676	-0.470011	0.594421	1.32619
O15460	Prolyl 4-hydroxylase subunit alpha-2	P4HA2	0.356249	0.294037	-0.172362	-0.528855	-0.946244	-2.26989	-0.774046	-1.00816	-1.27696	-1.19548	0.894435	0.478697	-0.722838	-1.31399	1.09026	0.963114	1.04094	0.991982	0.336819	-0.758698	0.196156	-0.166262	0.699829	0.258239	1.86468	2.01082	1.99824	1.981	-0.105021	-0.0836784	0.36415	-0.193188	-0.951937	-1.59805	-0.693884	-0.731422	-0.345917	-0.117857	-0.653855	-1.12082	0.580189	0.194034	0.712609	0.422935	-0.642171	-1.08097	-1.0527
O15498	Synaptobrevin homolog YKT6	YKT6	-0.302064	0.067471	0.585512	0.817943	1.3865	1.00406	0.721871	1.38895	1.01839	1.74639	-1.72217	0.596489	-0.329621	-0.757754	-1.14378	-1.02227	0.771078	0.604641	-1.04511	-2.31975	-1.83462	-0.884222	-0.308881	-0.308881	0.822292	1.04644	0.156681	0.940728	-0.760996	1.39866	-0.480311	-1.43519	-0.741701	-0.424909	0.377352	0.980326	0.00979019	-0.513426	0.950302	1.19681	-0.295293	-0.472203	-0.0567614	-1.42877	-0.509607	-0.513255	-0.78058
O15511	Actin-related protein 2/3 complex subunit 5	ARPC5	-0.522601	1.4039	0.690643	0.249132	-1.71932	-0.996067	0.419823	-0.0514612	0.460556	1.48231	-0.0539941	0.186209	0.559287	0.249132	-0.214125	0.119139	-0.592259	0.460556	-1.99487	-2.8847	1.23841	1.25268	-0.694208	0.63528	1.46942	0.440281	0.0548528	1.19508	-0.479364	0.419823	-1.45955	-0.110447	-0.690847	0.559287	0.193035	0.440281	0.161002	0.578525	-1.88971	-0.189773	-0.608395	0.314661	1.46942	-1.55104	-0.175745	-0.608229	-0.661969
O43143	Putative pre-mRNA-splicing factor ATP-dependent RNA helicase DHX15	DHX15	0.519601	-0.0828699	0.094445	0.500453	0.962266	0.992583	-0.409411	-0.81835	-0.0649243	-0.00955048	0.147929	-0.421575	1.05187	1.27288	-1.05914	-1.14047	0.327754	-1.09725	1.23326	1.08087	-1.76621	-1.08872	-0.210457	0.342383	0.0370688	-1.08022	0.0273434	0.159368	0.197782	0.836185	1.15158	1.23326	1.17918	1.85828	0.166201	-0.183198	0.0778789	0.281073	0.786779	0.594408	-2.15384	-1.82685	-1.44163	-2.258	0.671201	-0.38584	0.00177317
O43150	Arf-GAP with SH3 domain, ANK repeat and PH domain-containing protein 2	ASAP2	0.510741	0.707469	0.857298	-0.164495	1.19549	1.10474	0.36752	0.0369104	0.511746	0.45266	0.59524	-0.732955	-0.12208	-2.50565	-1.49429	-0.928511	-0.624207	0.383803	-1.40277	-0.806742	-0.196278	-0.408519	0.0535224	0.0600847	1.01586	0.891255	-0.310858	0.286654	-0.119766	0.45906	0.980207	0.82205	-1.70113	1.0283	1.32106	1.31686	-0.333076	1.37007	0.0452536	0.829208	-0.772237	-0.238167	-2.68302	-1.65831	0.295827	0.916881	0.359286
O43156	TELO2-interacting protein 1 homolog	TTI1	1.03175	-0.411593	0.209035	-0.435225	-1.05357	-0.163351	-0.443223	0.412798	-1.55038	-1.20905	1.04143	0.259254	0.548107	0.0292808	0.285476	-0.058413	0.590552	0.253107	0.263331	-2.8454	-1.15992	-1.02508	1.06991	0.462688	0.151746	0.0267293	1.1335	0.574083	0.289452	0.763904	0.369619	-0.256334	1.06991	0.880344	-0.290427	-0.229842	0.957238	0.548107	1.39676	1.7573	-2.0449	-0.234092	-2.6742	-0.290427	-0.572733	-0.227455	-2.06339
O43175	D-3-phosphoglycerate dehydrogenase	PHGDH	0.43289	0.22132	-1.18809	-1.16649	0.355105	0.329809	-0.208611	-0.151185	1.08749	1.10156	0.360741	0.266357	-2.84636	-3.11145	0.59856	0.669193	-0.0821345	-0.222459	1.12678	1.19619	0.0944163	-0.0924793	0.104562	0.163894	0.559366	0.543642	0.299763	0.213561	-2.60482	-2.14686	0.685991	0.674255	0.175426	-0.00283179	0.935253	0.925028	0.20963	0.278902	-0.105763	-0.163314	0.636541	0.383478	-0.344967	-0.191892	-1.28788	-0.419902	-1.50806
O43237	Cytoplasmic dynein 1 light intermediate chain 2	DYNC1LI2	-0.0247629	-0.356076	0.203607	-0.282863	1.35213	1.40056	-0.834645	0.281491	1.28831	1.78096	-0.0924253	0.558772	-0.403974	-0.365518	1.21552	1.36504	0.61425	0.209763	-0.0101843	-0.365518	0.0740755	0.269803	1.47597	1.32326	-0.950201	-0.814554	0.649987	0.693345	-1.88904	-1.19887	-0.3467	-1.7104	-0.123642	-0.107942	-0.453667	-0.239075	-1.0639	-3.46848	-0.256417	0.11428	0.203607	0.549297	0.315952	-0.581123	-1.51138	-1.39408	-1.39268
O43242	26S proteasome non-ATPase regulatory subunit 3	PSMD3	0.799728	0.518544	1.13414	0.664873	2.11946	2.19289	0.0618755	-1.11704	0.241269	-0.160032	-0.722696	-0.538773	-0.0899342	-0.36774	0.664873	-0.113077	-0.764845	-1.41516	0.125963	-0.857692	-1.98388	-1.57909	1.28035	0.273237	0.134381	-0.500322	0.0444979	-0.316659	-0.0578986	1.07197	-0.583471	-0.160032	-0.286515	0.180176	-0.826348	1.13135	1.17838	1.24061	0.88154	1.43563	-1.19546	-0.96737	-0.716733	-2.05495	-0.700204	-0.782368	-1.33887
O43252	Bifunctional 3'-phosphoadenosine 5'-phosphosulfate synthase 1	PAPSS1	0.160852	-0.344883	-0.411178	1.88411	0.569761	-0.0830566	-0.792219	-0.444669	-0.563876	-1.21184	-1.03091	-0.784079	0.585909	-0.108532	0.213439	-0.411178	-0.753945	-2.13893	-0.615474	-3.24127	-0.160839	-1.09713	-0.372274	-0.792219	0.633321	-0.5259	0.192628	0.633321	-0.201321	0.0027989	1.28836	1.19034	-0.285774	1.04471	0.139282	0.978491	0.351441	0.360822	0.856631	0.694258	-0.160839	2.00878	1.72213	1.02097	-1.24045	-0.878129	-1.21112
O43264	Centromere/kinetochore protein zw10 homolog	ZW10	0.443115	0.688046	0.208088	0.398006	1.29109	1.16382	-0.426949	0.314221	0.773257	0.621821	0.0165482	0.0394679	-0.67429	-1.15053	0.741376	0.868644	-0.612233	-0.509571	-0.458529	-0.87794	-1.83633	-1.70275	0.641357	-0.262445	1.01614	0.606445	-0.0753665	-0.177181	0.364542	0.73532	0.685956	0.292505	1.09422	1.0377	-0.286584	0.0394679	0.0132449	0.50592	1.26312	1.41076	-2.47791	-2.1323	-1.41389	-2.1994	-0.784907	-0.13603	-0.964911
O43290	U4/U6.U5 tri-snRNP-associated protein 1	SART1	-0.943092	-0.659088	1.16788	1.26067	1.25246	0.71644	-0.380884	-0.277406	-0.818067	-1.38925	0.407621	-1.18776	0.543899	-0.821231	0.817945	-0.174198	0.215098	-0.479094	-0.279631	-0.559767	2.30678	1.26883	-0.302065	-0.17628	-0.19303	-0.35728	0.407621	-0.774451	0.208625	-0.359624	1.5843	1.11481	-0.584003	-0.60312	0.784848	0.435859	1.55077	0.83962	0.692945	0.530801	-2.45596	-1.61053	-0.984781	-1.73724	-0.045615	0.248063	-0.0530084
O43293	Death-associated protein kinase 3	DAPK3	-0.314822	-0.606473	0.361523	-0.590483	-0.412979	-0.833191	-0.239156	0.789561	0.280324	-1.67922	0.765152	-0.331234	-0.513915	-0.156831	-1.0871	-0.300991	0.792251	-0.474762	-0.362544	-0.520427	1.83359	1.03071	0.715641	0.647635	0.928094	0.751286	2.60878	0.14866	-0.841563	-0.362544	0.599218	-0.39246	-1.22386	0.785892	0.715641	0.972754	-0.846296	0.0492433	-1.0438	-3.10855	-0.514588	1.14088	1.46234	-0.621378	0.403166	-0.420747	-1.62697
O43318	Mitogen-activated protein kinase kinase kinase 7	MAP3K7	0.705518	1.12356	0.624609	0.340047	1.01153	0.871675	0.823788	-0.261224	0.836005	0.0013947	0.719467	-1.11679	-0.288871	-1.52978	0.60907	-1.60764	0.684175	-0.0938282	-1.37711	0.230533	-1.29943	-1.63828	0.184913	-1.52978	0.753406	-0.332314	0.482928	0.150074	0.900342	-0.340005	1.78445	0.585238	-1.37711	-0.999224	1.25758	1.36065	0.647419	1.51708	0.2074	0.0274694	-1.90651	-1.47043	-0.408995	-0.863019	-0.45087	-0.725715	-1.823
O43324	Eukaryotic translation elongation factor 1 epsilon-1	EEF1E1	-0.642193	0.719365	-0.0959207	0.732516	-0.248187	0.390129	0.760988	0.522794	1.21986	0.742942	-0.785678	-0.23158	-1.04615	0.456538	-1.588	0.345067	0.320138	0.43368	-0.276344	0.33088	0.0970729	-0.526737	1.1267	0.410411	0.359099	0.219234	-2.30971	-0.627187	-1.21068	0.665386	-1.84483	0.750707	-0.794135	1.00318	0.352102	1.46636	0.857182	0.928863	1.18709	0.748124	-0.863844	-0.53366	-0.161979	-3.35959	-0.818165	-0.882686	-0.962866
O43390	Heterogeneous nuclear ribonucleoprotein R	HNRNPR	-0.331693	-0.440481	-0.539456	0.284208	1.08241	0.418257	-0.240015	-0.227172	-0.385532	-0.18901	-0.227172	0.640062	0.801625	0.94571	0.0407663	-1.08064	-0.62732	-0.176409	1.30053	1.21243	1.13672	0.970349	-0.345052	-0.114287	-0.59771	-0.539456	0.165266	0.00577683	-0.539456	-0.812247	0.408182	0.109394	0.507262	0.477924	0.94571	-0.0178061	1.75737	1.34352	0.658505	1.16726	-3.09537	-1.85319	-1.41891	-2.58083	-0.339989	-1.03346	-1.02042
O43395	U4/U6 small nuclear ribonucleoprotein Prp3	PRPF3	-0.100509	-0.11944	1.18128	1.20544	1.15661	0.592174	-0.0222562	-0.383138	-1.06388	-0.981918	0.194551	-0.117973	0.721497	0.216849	0.0762791	-0.00480865	-0.613366	-1.49193	1.00236	0.473902	1.42329	0.851039	-0.694102	-0.750328	-0.544087	-1.20226	0.270819	-0.725552	0.63945	0.381531	1.6539	1.97323	0.0750343	0.662397	0.0241444	-0.220532	0.985194	1.24311	-0.490643	-0.305037	-3.00397	-1.00033	-1.71303	-1.455	-0.272284	-1.14017	-0.648865
O43396	Thioredoxin-like protein 1	TXNL1	0.131334	0.513055	0.289662	-0.266649	1.23918	0.974953	-0.804619	0.148488	-3.3024	-1.99725	0.823641	0.196998	0.467506	0.0446076	0.339018	0.275763	-0.126787	-0.453742	0.135163	-0.0429952	-0.239592	-0.650729	-2.64125	-2.29046	0.847909	1.10255	-0.519568	-0.259222	0.0846349	0.482839	0.287931	0.455128	1.69644	1.47272	0.439516	0.88361	0.420569	0.571766	-0.409554	0.184086	0.174798	0.00142858	0.229708	-0.910182	0.220227	0.863965	0.178058
O43399	Tumor protein D54	TPD52L2	-0.511162	-0.479756	1.10449	1.06584	-1.00478	-0.815701	-0.0167563	-0.215387	1.56029	0.257112	0.0209323	-0.388106	-2.65129	-3.54922	0.520992	0.637357	0.0457072	0.419157	-1.49251	-1.25512	0.720811	1.95431	0.32335	0.398219	0.599239	0.20037	0.986478	-0.120487	0.870403	0.279411	-0.0940982	-0.160665	-0.147193	0.153915	0.530926	-0.147193	0.836097	-0.575334	0.470655	0.878897	-1.27731	-0.081021	-0.479756	0.627889	0.801895	-1.38197	-1.34968
O43491	Band 4.1-like protein 2	EPB41L2	-1.8081	-0.963567	-0.0965242	0.207748	-3.36827	-1.06198	-1.17814	-1.44192	1.09758	1.29357	-0.0899727	-0.111192	0.655085	0.518904	1.21568	1.05577	0.978217	0.71319	-0.16922	-0.365744	-0.717852	-0.969102	0.174982	-0.371938	0.448123	0.437301	0.750133	0.577963	0.326158	0.479475	0.929338	0.912127	-1.25951	-1.13133	-1.08048	-1.36091	1.06747	1.12276	0.0950224	0.0312798	0.40937	0.349951	0.948426	0.750133	-0.409283	-1.11358	-1.1124
O43583	Density-regulated protein	DENR	-1.04159	-0.475721	0.0157339	0.621063	0.92252	1.66258	0.682994	-1.30641	1.37414	0.442308	-1.25689	-1.19719	0.676236	0.530605	0.165383	-0.482999	-0.0376353	0.787187	0.131767	-1.13976	1.04141	1.51069	0.530605	0.492847	0.188942	-1.24476	-0.284991	-0.959378	0.91097	0.361094	0.805947	-0.0705873	0.496665	-0.871946	-0.0705873	-1.42414	1.67137	1.28405	0.087418	0.992775	-1.49375	-1.26911	-1.91121	-1.84866	-1.01572	-0.076648	-1.55305
O43592	Exportin-T	XPOT	1.48396	1.63592	1.28932	0.907545	1.01411	1.55308	-0.293142	-0.288366	-0.0723611	-0.988634	-0.373072	0.132356	-1.99173	-0.675099	-0.636309	-0.64673	0.382854	-0.114919	0.756581	0.446896	-2.14119	-0.87058	-0.0444153	-0.201965	0.51898	0.45123	-0.165751	-0.0101745	-1.3026	0.211018	0.0313601	0.121658	-2.51046	-0.902163	0.139924	0.45231	1.42856	0.657952	1.36966	1.70071	-0.466212	-1.45515	-0.319855	-0.215088	0.122334	-0.0566368	-0.475004
O43598	Deoxyribonucleoside 5'-monophosphate N-glycosidase	RCL	1.57242	1.41568	-0.492594	0.587308	0.854843	0.657095	0.972823	1.04548	-0.610132	-1.0612	0.497791	0.744651	0.599144	0.162478	-3.82368	-0.768156	-1.77901	-1.60223	-0.565408	0.0705347	-0.107198	-0.0887914	0.470739	0.469209	-0.283106	-0.107198	0.547958	0.81173	0.455313	0.203777	0.733653	0.241063	-0.782226	-0.444294	1.08241	0.902121	0.525406	0.767275	0.0604913	0.0110208	-0.944165	-1.2478	-1.49861	-0.256597	-1.12969	-0.431919	1.06154
O43615	Mitochondrial import inner membrane translocase subunit TIM44	TIMM44	0.946734	0.447877	-1.50162	-1.20318	0.416808	1.20493	0.639154	0.28618	-0.981039	-0.745337	0.144027	-0.130741	-0.893862	-0.951453	-0.184492	-0.732489	-0.621246	-0.562608	1.35896	1.45403	0.279362	0.028533	0.795313	0.028533	0.0124889	-0.398495	1.4899	0.739796	0.223757	0.734653	-0.139576	0.0205307	1.06429	1.00876	0.0444184	-0.838257	1.10574	0.800267	1.14615	1.15411	-2.53097	-1.54551	-1.23607	-2.37836	-0.574542	-1.48904	-0.957893
O43617	Trafficking protein particle complex subunit 3	TRAPPC3	0.238474	0.696935	0.968453	0.472791	0.417213	0.765426	-0.25269	-4.05267	-0.0117192	-0.254054	-0.229766	0.229957	0.312134	0.538313	-0.360364	-0.107873	0.00435886	0.320004	0.255302	-0.369482	-3.78142	-0.409949	0.255302	0.212708	-0.0346572	0.102705	0.212708	0.951557	0.417213	-0.434036	-1.1694	-0.372539	0.43139	0.658087	1.31427	1.5203	0.525536	0.159167	0.296212	-0.378681	-0.301547	0.102705	0.479533	-0.337914	-0.991211	0.278046	0.274482
O43670	Zinc finger protein 207	ZNF207	0.140665	0.0403849	0.611413	1.05608	1.12085	1.38586	-0.661291	-1.59316	-0.0318607	-0.142876	0.315415	-0.856827	1.27301	-0.0817375	0.583536	0.259083	-0.152727	-0.958228	-0.0287893	-0.0754249	2.02047	1.28752	0.330468	-0.192699	-0.542112	-2.02515	0.657599	-1.20446	-0.679	-1.16289	0.724669	-1.39472	0.810273	0.00162253	0.756284	0.126687	1.42638	0.710656	0.918853	1.1679	-1.72564	-1.09385	-1.49113	-1.6311	0.443992	-0.39269	-1.29059
O43678	NADH dehydrogenase [ubiquinone] 1 alpha subcomplex subunit 2	NDUFA2	1.32376	1.13422	0.270419	0.209323	0.0151199	0.0171721	0.956365	-0.261839	-0.280698	-1.04569	0.06081	-0.104924	0.237984	0.511582	0.276026	-1.13571	-0.138923	-2.02643	-0.721433	-2.2005	0.624583	0.183405	-0.648872	0.116101	-1.78982	-3.13594	0.971459	0.632855	0.287787	0.263345	1.07503	1.41856	1.05993	0.900704	0.649101	-1.59323	0.586049	0.0778787	0.753025	0.405193	0.0501625	0.805928	-1.10255	0.312696	-0.238613	-0.59138	-0.0211753
O43707	Alpha-actinin-4	ACTN4	-0.588255	-0.719816	0.82097	1.02439	-0.316086	-0.334641	0.268748	0.130926	1.15403	1.10881	-0.470279	0.541258	1.87082	1.93511	-0.737948	0.0157706	0.14678	0.437239	0.86357	1.11795	-1.76408	-0.23786	0.268748	0.55384	0.70975	0.591059	-0.956612	-0.109234	0.639496	0.874062	-1.4379	-1.59136	-1.81601	-1.25086	0.686641	0.490014	-1.52511	-1.14615	-0.133112	0.208815	-1.19267	-0.417372	1.72832	-1.44177	-0.536901	-1.26492	-1.54355
O43747	AP-1 complex subunit gamma-1	AP1G1	0.404514	0.470067	1.63444	1.47728	1.57356	1.87115	0.00057468	0.212287	1.95144	2.00752	-1.48256	-0.662281	-0.833274	-0.0791935	0.974107	0.985487	-0.333412	-0.659306	-0.21488	0.0343944	-2.5377	-1.41377	1.03359	0.849736	-0.409382	-0.51395	-0.379591	0.261582	-1.48256	-0.204662	-0.769722	-0.920525	-0.391419	0.219454	-0.0976634	-0.816221	0.677291	0.360854	0.0343944	-0.256641	-0.406972	-0.704728	-0.391419	-1.07189	-0.836783	-1.57788	-1.8553
O43752	Syntaxin-6	STX6	1.05437	0.74941	1.21453	1.30111	0.756413	0.835511	0.575036	1.16501	0.513236	0.676909	0.742339	-0.292109	1.48942	1.38999	0.63689	0.478169	-0.138585	-2.16918	0.362547	-0.114738	0.346692	-0.45302	-0.0497489	-0.707414	-1.22446	-2.52586	0.934466	-0.280195	0.102224	-0.00208877	-1.35841	-2.31489	0.687725	0.531579	-1.04949	-0.665794	0.114258	0.566008	-0.491618	-1.31227	-0.29814	0.160474	-1.57156	-0.364734	0.337899	0.0216496	0.41343
O43765	Small glutamine-rich tetratricopeptide repeat-containing protein alpha	SGTA	0.966064	-0.190335	0.0751228	-1.47949	0.880527	0.416745	-0.867229	-0.321129	-0.56028	-0.74219	0.998468	1.68823	0.899344	0.290154	-0.177472	1.26528	-0.203297	-0.321129	-0.65092	-0.693772	0.844017	0.998468	-0.213083	-0.0243885	0.13215	-0.528482	-0.303787	-1.04967	0.465734	0.197637	0.299862	-0.356351	0.179554	-0.117666	0.691519	-0.356351	0.695359	2.03542	0.693439	1.95504	-1.99899	-3.08007	-1.16589	-1.26616	-0.117847	-1.26769	-1.99298
O43776	Asparagine--tRNA ligase, cytoplasmic	NARS	0.862617	0.772396	-0.0305	0.0758998	1.07115	1.28092	0.41536	0.731891	-0.641884	-0.592001	0.577145	0.935608	-0.613164	-0.701141	-0.72402	-1.01785	1.33554	0.785644	1.29017	1.01625	-2.05375	-2.26631	-0.686091	-1.64542	1.6396	1.43049	-1.70578	-1.82644	-0.150696	0.377133	0.368299	0.543109	-0.0352106	1.1031	-0.066219	0.875048	-0.649157	-0.686091	0.278663	0.114614	0.0225712	-0.790933	-0.0446794	-0.975873	0.621109	0.662938	0.379836
O43805	Sjoegren syndrome nuclear autoantigen 1	SSNA1	0.20836	-0.317915	1.42245	1.18723	-0.193592	0.127749	-0.694922	-0.905473	-0.822886	-0.296896	1.16131	0.508222	0.974572	0.597451	-0.296896	-0.816839	-1.06078	0.0593135	1.1156	0.205699	0.610936	-0.265217	0.115565	0.463732	-0.784724	-1.43763	-0.717496	-1.21096	0.0952513	-0.133811	1.6858	1.67546	1.56774	1.49581	-1.12623	0.369255	0.803201	0.894677	0.249481	0.429118	-1.83228	-1.38926	-1.53974	-2.18041	0.712159	-1.07779	-0.295837
O43809	Cleavage and polyadenylation specificity factor subunit 5	NUDT21	0.149224	0.230078	-0.205876	0.526279	1.03293	0.786755	-0.290016	-1.18716	-0.414666	-0.120219	-2.14776	-1.74654	-0.841815	-0.921429	1.00539	0.560607	0.169722	-0.295069	0.771363	-0.0490814	-1.67355	0.660437	0.802039	1.48795	-0.254973	-0.310298	-0.796692	0.128528	-0.513106	0.508908	-0.113231	1.04658	0.473744	0.802039	0.508908	0.269398	0.862116	0.560607	1.64822	1.6379	-3.32107	-0.68784	-0.295069	-0.444273	-0.233235	-0.654509	-0.538859
O43818	U3 small nucleolar RNA-interacting protein 2	RRP9	-0.407417	1.12963	-0.662327	-0.91558	-0.766663	-0.308783	0.346216	0.389425	-0.666453	-0.416913	0.786808	0.750222	0.0644806	-0.0869416	0.456498	-0.83327	0.242354	-0.35533	1.09133	0.759502	0.988216	1.07821	0.864318	0.00104932	0.725664	0.498722	0.140021	-0.658218	0.309882	0.847631	0.830647	-0.843177	0.242354	0.822039	-1.56629	-0.15208	0.856011	1.02384	1.14207	1.27446	-2.40431	-2.23734	-2.30899	-2.07151	-0.218247	-0.846083	-0.839206
O43819	Protein SCO2 homolog, mitochondrial	SCO2	0.477351	2.01736	-0.916401	0.131623	-0.416802	0.512425	1.79047	1.24341	0.205434	-0.255865	0.0384446	0.908299	-1.42876	1.01851	0.877281	-1.46844	-0.236065	-0.942174	0.418101	0.491552	-0.256902	-1.18089	-0.0784098	0.0537885	-0.960673	-0.0769854	-0.216708	0.872758	-1.22775	-0.33078	-0.550153	-0.892813	0.999128	2.49307	-0.796363	1.28946	0.0143483	-1.21251	0.159145	-0.406811	-1.70848	-1.80529	0.386883	0.96719	-0.509927	-0.569535	-0.59088
O43837	Isocitrate dehydrogenase [NAD] subunit beta, mitochondrial	IDH3B	1.14369	1.24113	-0.144006	-0.66846	-0.338032	0.0898149	1.03647	1.29617	0.568922	0.133532	0.482156	-1.77668	0.96758	1.06831	0.869353	1.39817	0.964512	0.0730833	1.21802	0.994919	-0.338032	-1.17041	0.760623	0.084259	-1.17041	-1.08217	1.69803	0.82614	-1.09446	-0.437553	0.0674637	-0.00760285	-0.494048	-1.53368	-0.190182	0.217274	-1.29219	-0.987366	0.933466	0.362566	-2.13325	-1.25047	-1.29219	-1.09446	-1.03741	-1.27774	-0.938841
O43847	Nardilysin	NRD1	0.0673048	0.214819	0.794197	0.707025	0.531426	0.393351	0.303062	2.20653	0.293605	0.105263	0.492611	1.22323	-0.283543	0.73897	0.214819	0.15064	-0.0711173	1.89231	-1.50269	-2.85922	-0.927814	-0.495633	-0.0319271	-0.42698	0.194193	0.393351	-0.0724484	1.35923	0.349147	-0.154027	-0.0319271	-1.00693	0.183731	0.349147	0.788198	0.531426	0.516066	0.303062	-0.262703	-0.0831562	-2.75443	-1.58025	-1.30277	-1.44914	-1.0817	-1.51349	-1.16428
O43865	Putative adenosylhomocysteinase 2	AHCYL1	-0.887508	-0.448995	0.306703	-0.0802663	0.508312	0.639535	1.59291	1.67554	0.936527	0.981325	-0.324905	-0.398261	-1.70558	-1.84862	1.48975	1.46226	-0.89867	-1.25929	1.36528	0.697162	-1.19137	-0.887508	0.020218	-0.357115	0.317648	-0.2546	0.483768	0.488706	-1.10064	-1.01454	0.0267102	0.133413	0.928945	1.36821	-0.216768	0.735939	0.995997	0.718814	-0.194469	-0.688338	-1.91063	-0.474944	0.23378	-1.96444	-0.64989	-2.09718	-0.00572276
O43913	Origin recognition complex subunit 5	ORC5	1.49288	-0.944076	0.66371	-0.134991	0.289434	0.468727	-0.672771	-1.77851	-0.465237	-1.01393	-0.141181	-1.27967	0.169588	-0.738421	0.300755	-1.42607	0.605417	-1.29846	1.21302	0.640328	-0.231965	-0.873776	0.698462	0.27273	-0.30319	-0.619433	1.28705	0.567148	-1.127	-1.07177	1.89668	0.00176432	0.867458	0.826355	0.336921	-0.317111	0.832333	1.23701	1.7811	2.08201	-0.667543	-0.768418	-1.03527	-1.62209	-0.603567	-1.55906	-1.33774
O43920	NADH dehydrogenase [ubiquinone] iron-sulfur protein 5	NDUFS5	1.33332	1.7733	-1.11883	0.534408	0.337289	0.435194	0.386919	1.48244	0.271361	-0.0377547	0.0404874	-0.369166	-0.609963	0.00613932	-0.597722	0.123547	-0.0112876	-0.369166	-0.698109	-1.37006	1.09244	0.344464	-1.15189	-1.07036	-0.84616	-3.54496	0.179452	-0.832177	0.344464	-0.358477	0.802478	1.17493	0.894036	-1.02319	0.813498	-1.56758	1.74108	0.35873	1.36175	-0.537755	-0.110333	0.187296	0.226003	-0.0200665	0.563725	-1.63185	0.109942
O60216	Double-strand-break repair protein rad21 homolog	RAD21	0.132034	0.430604	1.03428	2.17537	1.29276	0.62891	0.119423	-0.620539	-0.764002	-1.67179	0.169312	0.823054	1.42607	1.19541	-0.0820513	-0.169914	-0.0537544	0.144552	0.532675	0.0549066	-0.12541	-0.911472	-0.394735	-0.575948	-1.09901	-1.5721	-1.14398	-1.1792	-0.502938	-0.200251	0.755018	1.41438	0.132034	0.409425	0.276436	0.935877	0.387977	0.181557	1.20872	1.31157	-2.73567	-1.42646	-0.696899	-1.24622	0.280398	0.435631	-0.536568
O60220	Mitochondrial import inner membrane translocase subunit Tim8 A	TIMM8A	0.38866	0.881434	-0.631565	-0.150725	-0.0435221	-0.189117	0.355192	0.447129	-1.69933	-0.0278933	0.937407	0.827529	0.240511	-0.586419	0.217066	-0.0554944	-0.088538	-2.65694	1.21185	1.1577	0.511009	0.797721	0.384569	-0.332245	-0.235193	-2.69033	0.170343	-0.416213	0.433947	0.479851	0.618314	1.2829	-0.240519	0.810663	0.847007	0.572274	0.181642	-0.886933	0.622602	1.27246	-2.96735	0.176017	-1.21736	-0.710121	-0.667214	-1.06559	-1.87469
O60264	SWI/SNF-related matrix-associated actin-dependent regulator of chromatin subfamily A member 5	SMARCA5	-0.516069	-0.173435	1.36407	1.35573	1.38336	1.48623	0.530948	0.686967	-0.148975	0.0748419	-0.831719	-0.395608	0.45918	1.06222	-0.818681	0.249862	-0.140915	-0.414986	1.2988	0.955278	-1.44109	-1.23343	0.500634	0.427271	-0.591387	-0.755237	-0.124931	-0.357631	-1.14737	-0.898772	-0.0178325	0.212797	0.59925	1.08943	0.0113349	-0.68268	1.01332	1.42912	0.739689	1.14555	-2.02983	-2.03289	-2.11483	-1.20757	0.337747	-1.51164	-1.43525
O60287	Nucleolar pre-ribosomal-associated protein 1	URB1	0.829627	0.834318	0.94905	0.248726	0.308967	0.494396	-0.405751	-0.443333	-0.710804	-0.454482	-0.538359	-0.766414	-1.78848	-0.341227	0.716818	-0.112413	2.55993	-0.0927489	1.08004	0.613952	0.640025	-2.24226	0.758382	0.0591992	-0.212942	-1.50408	0.143077	-1.73829	-0.71666	0.842833	1.55052	0.203186	-0.579256	-0.882238	0.753109	0.778211	-0.146565	-1.02049	1.61949	1.62415	-0.0703105	-0.927947	-1.15046	-0.762489	-1.29977	-0.770179	-0.686286
O60306	Intron-binding protein aquarius	AQR	-0.027681	-0.0642299	0.579717	0.393023	0.883038	1.38553	-0.248133	-0.294182	-0.27859	-0.294182	-0.940254	-1.3562	0.438534	-0.0157966	-0.0457842	-0.359175	0.416044	-0.359175	1.45454	0.533771	-0.81586	-0.987115	0.747189	0.733597	-0.503813	-0.925121	-0.447029	0.303629	-0.503813	0.16188	1.43342	0.854443	1.08773	1.31126	0.237609	0.337093	-0.115197	0.566809	0.714244	1.57713	-0.793304	-1.31278	-1.53528	-3.92755	-0.44262	-0.86845	-0.861391
O60341	Lysine-specific histone demethylase 1A	KDM1A	-0.215196	-0.290762	1.68193	1.41115	1.46291	1.47129	0.435196	0.269817	0.00404801	0.608972	-0.10552	-1.22837	1.34727	0.817572	0.28839	-0.316446	-0.0187231	-0.984706	0.235794	0.329627	0.177445	-0.893886	-0.15485	-0.597344	-1.29949	-1.8593	0.241314	-0.171147	-0.410444	-0.335535	0.519457	0.0580463	1.2329	1.12779	0.618561	0.459982	0.146229	0.71854	0.478734	0.599293	-1.2457	-1.91351	-2.43562	-2.2657	-0.992062	0.345049	0.331466
O60427	Fatty acid desaturase 1	FADS1	-0.327851	0.955971	-1.13306	0.138589	0.227719	1.3335	-0.210302	-0.291906	-0.64604	-0.349492	-1.02866	0.10783	0.333594	0.861645	-0.0610683	-0.0111091	0.589992	-0.497694	-1.032	0.0732863	0.00420897	-1.43655	0.51437	0.496829	-1.64981	-0.237259	-0.534461	-0.110025	-1.23228	0.45688	2.91099	2.93352	-0.550184	0.450371	-0.634234	0.752951	0.338853	0.0603423	0.738773	1.81238	-0.961807	-1.1248	-0.543292	-1.4887	-0.243083	0.534848	-1.45822
O60443	Non-syndromic hearing impairment protein 5	DFNA5	2.50673	1.96832	-0.698555	-1.10283	-0.026069	-0.328657	-1.16359	-0.163503	-1.14313	-0.654742	-1.84771	-0.769903	-0.582313	-0.109447	-0.240625	-0.18552	0.0158382	-0.851355	-0.491441	-0.589765	0.755243	0.869653	-0.0340752	-0.392121	0.730781	0.54607	1.29283	1.12792	1.83757	2.10195	0.225606	0.671628	-0.658909	0.434295	-0.479179	0.02145	0.0833008	-0.980364	0.158641	-0.524746	1.56942	-1.49025	-0.0729842	-1.33546	1.05249	0.574771	0.798195
O60493	Sorting nexin-3	SNX3	-0.684282	-0.450621	-0.562141	-0.00731231	-0.537935	-0.618647	0.18092	0.550744	1.68512	1.81979	0.947681	1.3325	-2.85885	-2.74643	-1.05575	-0.52424	-0.658488	0.0989942	-0.386071	-0.783253	1.42079	1.55177	-0.520831	0.341446	0.424202	0.544904	1.22633	1.18495	0.0364323	-0.0762141	0.548799	0.883457	0.694824	-0.370268	-0.147695	-0.363984	0.241281	0.639974	-0.702921	0.0236694	-0.954824	0.128313	-0.117126	-1.379	0.266867	-1.90467	-0.517041
O60502	Bifunctional protein NCOAT	MGEA5	-0.383323	-0.481969	0.562831	0.664028	2.2729	1.8117	-0.79252	-1.27695	-2.17905	-1.78746	1.72753	1.9956	0.0545909	0.306086	-0.638059	0.381194	0.100846	0.166834	-0.795482	-1.18934	-0.47973	-0.00678108	-0.200039	0.160533	-0.433707	0.200257	0.978378	1.46091	0.411903	1.28549	0.0448264	0.106164	0.391524	0.216001	-0.769108	0.360243	-1.1199	-0.834707	0.233897	0.84255	-0.696228	-0.228281	-0.551321	-1.89285	-0.488925	-1.32021	-0.801122
O60506	Heterogeneous nuclear ribonucleoprotein Q	SYNCRIP	0.483845	-0.255426	0.32364	1.11601	1.32177	0.969577	-1.68253	-1.54031	-0.129256	0.349575	-0.724413	0.688731	-0.129256	0.171774	-0.00871886	-1.4052	-0.320791	-0.244684	0.907309	0.0399604	0.199201	0.814755	-0.00871886	0.349575	-0.562889	-1.45508	0.0687522	-0.277039	-1.21442	-1.29228	0.434273	0.935162	0.928225	1.01703	1.80932	1.16098	0.627328	0.58823	1.16735	1.24257	-2.53376	-1.22981	-1.45508	-1.24529	-0.696024	-0.802691	-0.704151
O60547	GDP-mannose 4,6 dehydratase	GMDS	0.18364	-0.592502	0.247094	0.552503	0.817084	0.907515	-0.755775	0.0425577	-0.158339	-0.539874	0.0203861	-0.677248	0.647463	0.12114	0.769815	0.394998	-0.653457	-1.12282	1.21914	0.568256	0.247094	0.2624	-0.869819	-1.86093	-0.251345	-1.0624	-0.0806733	-1.21108	0.231493	-1.1483	-1.99555	-2.85996	0.146021	-0.682092	1.96804	1.78841	0.456954	0.761662	1.21914	0.793794	0.824701	0.670709	1.4186	-0.758439	-1.0838	-1.57031	-0.793764
O60563	Cyclin-T1	CCNT1	1.54505	0.765447	1.19188	0.579374	0.949199	0.911824	0.11954	-0.34456	-0.3491	-2.18736	0.661624	-2.20075	1.68323	0.799122	1.8012	0.233477	-0.474427	-0.761895	0.0178009	-1.19169	1.13589	-0.515318	0.0910004	-1.41521	-0.64879	-0.582297	-0.498712	-0.792831	-0.0161514	-1.05611	0.282858	-1.68814	0.810043	0.549985	0.42828	0.180126	1.1431	0.776829	0.628364	0.765447	-0.236065	-0.393735	-1.18016	-1.51739	-0.746865	-1.11902	0.914758
O60568	Procollagen-lysine,2-oxoglutarate 5-dioxygenase 3	PLOD3	0.633014	0.982	-0.43161	-0.3654	-1.23821	-1.12153	-0.558323	0.0230603	-0.335096	-0.0914416	1.24141	1.39742	0.017421	-0.104493	0.0878309	0.190028	0.272538	0.415934	-0.474103	-0.600922	-0.918163	-1.57437	0.0117424	0.358621	0.845726	1.02548	1.24141	1.39123	0.633014	0.491801	1.0384	1.21479	-2.71914	-1.13317	-3.09086	-1.11922	0.108318	0.398456	0.408988	0.408988	0.203628	-0.482456	0.0721176	1.24514	-1.0187	-0.890852	-1.37419
O60613	15 kDa selenoprotein	2015-09-01	0.602175	0.618367	-1.63676	-0.928525	0.642173	-0.273958	0.00629504	-0.15402	0.373956	0.494563	-0.0547821	0.0426563	1.08979	1.31139	0.746338	0.881612	0.337405	-0.0626857	0.326711	0.144421	-3.8896	-3.38326	0.471577	0.457528	0.428823	0.490008	0.485432	0.781058	-1.17068	-0.364168	0.10495	0.368815	-0.283809	-0.0237772	0.02827	0.304975	-0.145363	-0.21681	-0.998855	0.13795	0.384158	0.409218	1.33324	-0.21681	0.278086	-0.55473	-1.04226
O60664	Perilipin-3	PLIN3	0.836468	0.726159	0.398786	0.177397	-1.2171	-1.07348	-1.55439	-1.45261	0.984081	1.14967	1.17899	1.41804	-1.27194	-0.835814	0.900499	1.06372	-0.017375	0.262809	-1.48742	-2.04651	-0.835814	0.0500735	0.0118613	0.559936	0.531756	0.818575	1.61999	1.70017	1.09965	1.34058	-0.248776	0.776076	-0.271471	0.0214956	0.159785	0.531756	-0.171658	-0.150255	-1.3201	-1.14472	-0.934335	-0.94962	-0.0774099	-1.25755	-1.51509	-1.18025	-1.32671
O60701	UDP-glucose 6-dehydrogenase	UGDH	-0.918981	-0.719697	2.72416	2.88818	0.542411	0.292789	-0.0699099	-0.252584	-0.11357	-0.215053	0.286958	-0.0206687	-0.35833	-0.23947	0.435187	0.668543	-0.136908	-0.28077	-0.211629	-0.747113	-0.126672	-0.127689	-0.710776	-0.790215	1.37524	1.36559	-0.0331277	0.0532294	-0.790215	-0.82813	0.55888	0.75484	-0.102661	-0.0277626	-2.49847	-2.42073	1.07621	1.27264	0.385547	0.390661	-0.765964	-0.365287	-0.509768	-0.68893	-0.968009	-0.982828	-1.25051
O60739	Eukaryotic translation initiation factor 1b	EIF1B	-1.32391	-1.6376	-0.60182	-0.676796	-0.774127	-0.331538	1.51575	1.37445	-1.36295	-1.63383	0.470301	0.266487	0.948896	1.50816	-0.146342	0.866289	-0.200088	-0.642361	-0.128748	-0.354984	2.28827	1.43062	0.322941	0.666629	-1.03676	0.336804	0.876807	-1.23573	-0.164094	-0.386689	0.948896	1.04749	0.039016	-0.111311	-1.12789	0.969016	0.60736	0.812834	0.619358	0.417987	-1.36295	-1.90008	-0.54687	-0.646918	-0.388941	-1.08589	-0.292319
O60749	Sorting nexin-2	SNX2	-0.425906	0.215401	0.926312	1.29442	-0.342875	-0.187783	0.548216	0.41326	-0.0915417	-0.324947	0.89553	-0.131	-1.59825	-1.54726	0.0290536	-0.0152003	0.234932	-0.0760043	-0.679676	-1.90002	0.80447	-0.503176	-0.679676	-1.15364	0.107386	-0.229502	1.91752	0.723156	-1.68927	-0.925611	-0.913081	-0.86384	1.56538	0.939341	-1.22678	-0.179557	2.00903	1.94207	0.658318	-0.324947	-0.229502	0.487652	1.62484	-1.09724	-0.45631	-0.614282	-2.41944
O60762	Dolichol-phosphate mannosyltransferase	DPM1	0.371124	0.54725	1.05811	1.23153	0.972421	0.943563	-0.131781	-0.363466	0.169199	0.220005	0.508352	0.664791	0.450887	0.535758	-0.523401	-0.723006	-0.337506	-1.06392	0.644537	-0.513378	-4.65933	-2.31886	0.85904	0.703973	0.169199	-0.727743	0.145657	-0.326319	-0.0842735	0.792129	0.420707	0.323532	-0.237852	-0.377269	0.342874	-0.668036	0.872372	1.13827	0.203388	0.425081	-0.498551	-0.3014	-0.0539483	-0.803707	-1.89288	0.334241	-0.798313
O60763	General vesicular transport factor p115	USO1	-0.0230351	0.504252	-0.492131	-0.782787	3.29583	3.35412	0.907602	0.720873	-0.709552	-0.402646	-0.146637	-0.273178	1.12581	1.10284	0.766803	0.280724	-0.593795	-1.03197	-0.616353	-1.99592	0.0513872	0.0145639	-0.349727	-1.02245	0.391684	-0.13504	1.04409	0.0565862	-0.170059	-0.356257	0.334846	-0.211801	0.127828	0.132809	-0.733631	-0.13504	-1.21272	-1.27728	-0.429705	0.303474	-0.670126	-0.457181	0.670051	-0.957159	-0.959821	-1.02753	-1.67548
O60783	28S ribosomal protein S14, mitochondrial	MRPS14	1.67581	-0.432186	-1.96322	-0.136399	1.25441	-0.432186	0.98165	1.14335	0.446739	0.599636	-0.654734	-0.189701	0.946121	0.625116	0.381566	0.583705	-0.405671	-2.63527	-0.689804	0.32699	0.702656	0.405003	-0.12355	-0.0500603	-0.824492	-1.55788	0.342377	0.24375	0.869523	0.388842	1.18942	0.579311	0.869523	0.951005	1.57402	-0.165995	0.193471	-0.713962	0.142618	-0.745095	-1.9416	-0.797246	-2.16032	-0.797246	0.367183	0.348885	-0.132155
O60784	Target of Myb protein 1	TOM1	-1.19435	-1.52491	-0.515191	-0.825231	0.258226	0.681733	0.721894	0.819178	1.23596	1.00064	0.37048	0.311183	-0.50407	-1.47133	-0.860434	-0.695895	1.28578	0.721894	-0.28027	-0.578725	0.168131	-0.429588	-0.304749	-0.0838608	0.521703	0.797573	0.596083	0.0825964	-1.68721	-1.68721	1.09095	0.100611	0.729731	1.29018	0.81203	1.29457	-1.81936	-2.34698	-0.401815	-1.39955	0.945907	0.752873	1.26795	0.752873	-0.912602	-2.20691	-0.381767
O60828	Polyglutamine-binding protein 1	PQBP1	-0.243844	-0.748881	0.664147	0.42634	0.896073	0.877132	-0.233951	-0.598463	-0.130301	0.120434	0.308415	0.0529948	0.231511	0.142078	0.0217298	-0.243844	-0.47723	0.113129	-0.664842	-1.21359	1.16068	1.40598	-0.0103919	-0.0688141	-0.846038	-1.36625	0.709072	0.884745	0.224868	-0.243844	1.36641	1.53919	0.523197	0.686825	-0.284275	-0.489416	0.982955	1.01054	0.925754	1.27759	-2.98376	-1.33812	-2.03533	-2.33062	-0.616283	0.172947	-0.996787
O60832	H/ACA ribonucleoprotein complex subunit 4	DKC1	1.12238	0.966399	0.758646	0.331168	0.883372	1.26394	0.441151	0.529522	-1.79535	-0.597291	-0.162757	0.273715	0.00440057	-0.0163664	-0.0479442	-0.911544	-0.112707	0.493862	-0.534704	0.209851	-0.389805	-0.806214	-0.383472	-0.20261	-1.45711	0.602693	0.412155	0.296017	-0.487401	0.13416	0.214485	0.691298	1.41316	1.23428	0.124484	-1.29782	0.035135	0.47376	1.65468	2.15494	-2.11058	-1.80861	-1.23764	-2.35972	-0.231652	-0.402204	-0.382696
O60869	Endothelial differentiation-related factor 1	EDF1	-1.30691	-0.214439	1.26177	1.04196	-0.731637	0.808242	0.918111	0.870308	0.310521	0.533923	0.730064	0.894407	0.633171	-0.695304	-0.0538852	-0.858453	-1.90143	-1.18613	-0.99747	-1.55095	0.689331	0.941433	-0.211868	0.0113902	-0.00187556	-0.383459	-0.0152636	-0.791735	0.808242	-0.250914	1.43619	1.61378	0.858105	1.27101	-0.0492877	0.069623	0.82087	0.544617	0.833388	0.0310627	-2.50851	-1.16612	-1.296	-1.75987	-0.942558	-1.21489	-1.86134
O60884	DnaJ homolog subfamily A member 2	DNAJA2	0.00521479	-0.113329	-0.240745	0.276564	0.401782	0.486339	0.757176	0.624229	1.06479	0.952593	-0.353046	-1.06834	-1.05745	-1.58397	0.050254	-0.294178	-0.607536	-0.973458	-0.276124	0.102783	1.04311	1.02106	1.29137	0.78542	-0.958291	-1.38174	-2.1781	-2.39656	-0.642627	-0.258315	-1.65896	-0.026516	1.40402	1.63209	1.11749	0.940827	1.44489	1.17805	0.904882	0.0802018	-0.695029	0.199846	-0.565884	-0.434761	-0.520927	-1.07598	-1.80733
O60934	Nibrin	NBN	0.594171	0.62092	-0.937646	0.239307	1.01884	1.04373	2.34198	2.27207	0.516542	0.0201791	0.0491487	-0.535485	0.384625	-0.351028	1.24751	0.958768	0.581724	-0.0732953	0.537959	-0.390247	0.279877	-0.423004	0.537959	0.224052	0.646838	-0.358726	0.250568	-1.24666	-0.429713	-1.06614	0.0817235	-1.95358	0.927861	0.934464	-1.13179	-0.591812	-0.299043	-0.101231	0.297686	0.269006	-1.5513	-1.14358	-2.13346	-2.15976	0.660724	-0.0307031	-0.853194
O60942	mRNA-capping enzyme	RNGTT	-0.0280898	0.171851	1.20284	0.464498	0.950051	0.368226	-1.22362	0.0808263	-0.547269	-1.48356	0.835931	0.305175	0.248725	-2.18045	-0.0594106	-0.31269	0.842782	-0.213027	0.78007	-1.03929	-1.51418	-0.656676	0.783788	0.660051	-0.649465	-1.11559	0.421125	-0.159895	-1.23404	0.0967859	2.10772	1.36279	0.568556	-0.393892	1.33629	1.26902	-0.903189	0.37622	1.71167	1.18213	-0.625037	-1.11815	-0.965704	-1.7039	0.32015	-0.487925	-0.801633
O75083	WD repeat-containing protein 1	WDR1	-0.13398	-0.338496	-0.229284	-0.0434258	-0.670007	-0.6391	-0.312705	-0.253911	0.7494	0.930472	1.45786	1.26055	0.316087	-0.364659	-0.204985	0.0287378	-0.482594	-0.878981	0.118462	0.242113	-2.71922	-2.81468	-0.549415	-0.213048	1.07535	1.28198	0.357888	0.433058	2.1472	2.10704	0.696273	0.351975	-0.347176	-0.491991	0.267106	0.273302	0.46673	1.14176	-1.11513	-1.14187	-0.418142	-0.321262	0.351975	-1.37125	0.238741	-0.704657	-0.517548
O75116	Rho-associated protein kinase 2	ROCK2	-0.555383	-0.432749	-0.402685	-0.0776557	-0.338984	-0.293769	-0.133655	0.126844	0.0404375	-0.0919608	-0.376709	-0.90688	1.60346	1.12479	0.751517	0.305837	0.722485	-1.33207	3.22172	-2.39143	-0.499394	-0.901412	0.0835815	-0.745374	0.460048	-0.195687	0.981929	0.446224	0.0955698	0.0170627	1.13869	0.343622	-2.75092	-1.05322	0.0277564	0.274862	0.805205	1.17261	0.923607	0.965614	-0.467264	-0.574775	-0.402685	-0.708814	0.171774	0.188033	-0.671972
O75131	Copine-3	CPNE3	0.274944	0.676767	1.20359	1.4648	1.05851	1.12924	2.5867	2.5459	-0.905512	-1.20106	-0.476774	-0.761532	0.0192656	-0.225699	0.949079	0.540134	0.312614	0.100676	-0.0618322	-0.106314	-1.0033	-1.94571	0.115705	0.19306	0.243706	0.0475524	0.0803681	0.0102996	-0.132141	-0.0848508	-1.16522	-1.92185	1.29433	1.25323	-1.1433	-0.418054	-0.0448298	-0.00964558	-0.458622	-0.33581	-0.521935	-1.01901	-0.771307	-1.38617	0.46047	-0.14004	-0.576631
O75146	Huntingtin-interacting protein 1-related protein	HIP1R	-0.905254	-0.423872	1.09791	0.960211	1.33646	1.27493	0.560543	0.877639	0.459405	0.187812	-1.06765	-1.80037	0.36168	-0.601529	0.0856319	-0.53541	0.548141	-0.777655	1.31648	0.00460771	0.0824169	-1.08675	-0.593903	-1.21577	-2.2054	-0.912327	-0.728453	-1.54673	0.107778	-0.135043	0.477187	-0.655438	1.77816	1.74751	0.907645	0.599973	0.98421	0.477187	-0.289199	-0.710656	-0.34255	1.52822	0.528249	-1.75602	0.153745	0.187574	0.167176
O75152	Zinc finger CCCH domain-containing protein 11A	ZC3H11A	1.0552	-0.933346	0.378293	0.0858315	0.607388	0.383205	-0.847435	-1.08633	-0.387461	-0.00123401	-0.237858	-1.27509	2.30322	1.78699	-0.122385	-0.676216	-0.0449378	-0.852048	0.568888	-0.170878	0.875167	0.542033	-0.00123401	-0.55505	-1.77671	-2.78726	0.378293	-0.0425969	1.25934	-1.03671	0.486431	0.280882	0.938257	0.563284	1.25934	0.462218	1.34234	1.1701	0.120986	-0.129911	-1.8073	-0.856679	-0.285662	-0.933346	-0.271685	0.0416335	-1.00487
O75165	DnaJ homolog subfamily C member 13	DNAJC13	0.369714	0.91711	0.456072	0.473443	1.51804	1.68958	-0.504311	-0.535367	-0.387956	0.663456	-0.307913	-0.118563	-0.600154	-1.18287	0.618855	0.40688	-0.257529	-1.14092	0.14016	-2.13646	-2.12787	-1.25577	0.311575	0.364981	0.860351	0.813442	-1.40373	-1.13378	-0.647814	-0.831069	1.16712	1.29724	-0.406537	0.402301	-0.148006	-0.0828042	1.85521	2.24023	-0.658293	-0.689121	0.0561614	-0.111321	1.03332	-0.987103	-0.0172808	0.842916	-0.932203
O75306	NADH dehydrogenase [ubiquinone] iron-sulfur protein 2, mitochondrial	NDUFS2	2.292	2.06596	0.0904024	1.06174	0.932659	0.868965	-0.338821	-0.539433	-0.2422	0.127082	-0.0356582	-0.140688	0.514139	0.214914	0.352997	-0.0356582	-1.58734	-1.42262	-0.0155355	-0.376783	-1.0644	-2.57392	-0.326386	0.297724	-2.53929	-2.11681	-0.207567	0.0996595	-0.626638	-0.289706	1.30194	0.671627	1.15821	0.89051	-0.129836	0.214914	-0.600968	0.0996595	0.68401	0.581851	0.197768	0.329566	0.0622696	0.0996595	0.0328094	0.333766	0.217653
O75312	Zinc finger protein ZPR1	ZNF259	0.450454	0.419382	-0.0328519	0.103153	-0.527732	0.0221381	0.543219	0.242436	-0.444765	0.236204	0.852941	1.03503	-1.24969	-1.43314	0.0297656	0.547883	-0.99075	-0.742722	-2.05041	-1.67038	0.880469	0.570899	0.588956	0.856422	0.198018	0.229934	0.6023	-0.152245	0.831813	1.38204	-0.588718	-0.108039	0.387369	0.529103	0.926983	1.31443	-0.0739603	0.392773	1.4194	1.61098	-2.50631	-1.22947	-1.20718	-2.19615	0.0576388	-0.943361	-2.46299
O75319	RNA/RNP complex-1-interacting phosphatase	DUSP11	-0.269498	0.929726	-0.219408	0.96163	-0.160961	-2.13184	0.667104	0.435595	-0.157899	-1.34647	0.0281741	-0.124186	-0.0364475	-0.831115	-1.71049	-0.67104	-0.265543	-2.16149	1.73442	1.89006	0.643003	-0.603989	0.190385	0.593906	0.129294	0.129253	0.633018	-0.348198	-0.56272	0.65533	1.79844	1.14353	-1.10922	1.07025	-2.46482	0.807011	-0.838608	0.147838	0.903034	0.464511	0.206763	-0.650834	0.548924	-0.0464238	0.673709	0.366463	0.0776738
O75323	Protein NipSnap homolog 2	GBAS	-0.0314819	0.17496	-1.53689	-2.61196	1.90734	1.87462	0.952655	1.19939	1.20639	1.08966	0.083871	-0.903809	0.295723	-0.354793	-0.266103	-0.0906083	0.553957	-0.10303	1.14998	0.746999	-0.960953	-1.6021	0.118602	0.310101	-1.43191	-1.25255	0.732501	0.160545	-2.03165	-1.41161	-0.462552	-0.337323	-0.187021	-0.354793	1.00583	0.756078	0.331149	0.729834	0.486341	0.457828	0.403521	-0.215683	0.37586	-0.956911	-0.527735	0.399693	0.30634
O75340	Programmed cell death protein 6	PDCD6	-0.404464	-1.06148	0.260678	0.239279	1.97268	1.57703	-0.255451	0.378136	0.668621	0.340128	-1.31409	-1.58919	-1.42277	-0.835435	1.06139	1.11023	1.01069	0.679723	0.464107	0.164805	-0.615669	0.116676	1.0447	0.865146	-0.479119	-0.0544588	-1.10321	-0.372315	-0.928702	-0.303287	1.01069	1.7751	-0.842381	0.203357	0.237737	0.0455082	1.31703	1.11023	0.15499	-0.508573	-0.874097	-1.75851	-0.606893	-2.47857	1.5092	-0.515548	-1.02058
O75348	V-type proton ATPase subunit G 1	ATP6V1G1	-0.462733	0.262277	-0.018868	0.936746	1.24542	0.936746	0.84679	0.808676	0.0433124	0.117748	0.667129	0.490351	1.29128	0.929313	-0.294395	-0.167906	-0.67143	-0.445561	-0.445561	-2.75125	0.433683	-0.332234	0.12288	0.336567	0.628749	0.112593	-0.00156322	-0.782094	-0.81482	-0.437074	1.05162	1.40402	-0.294395	0.39424	-4.0026	0.386181	-0.0423662	0.182687	0.0211002	-0.090901	-0.0663699	0.0433124	0.479246	-2.05054	0.0188377	-0.232883	-0.874118
O75351	Vacuolar protein sorting-associated protein 4B	VPS4B	0.769834	0.525993	-1.03524	-0.115888	1.07416	0.840912	-0.490556	-0.362473	-0.550136	-0.189456	-0.744598	-1.00241	-0.390961	-1.02861	1.51518	1.35402	1.49901	1.06332	0.326284	0.253314	1.70024	1.60111	-1.66057	-1.20367	0.136716	-0.434737	-1.13826	-0.89793	0.126576	-0.176941	0.0212091	-0.0687785	0.326284	-0.280126	-0.115888	-1.93661	-0.88187	-1.3629	-0.637411	-0.908056	2.61482	0.57955	0.950394	0.33516	1.24489	0.836089	0.720133
O75368	SH3 domain-binding glutamic acid-rich-like protein	SH3BGRL	0.960552	0.55762	1.01068	0.641282	0.776853	0.807188	-1.62441	-1.72748	0.0607245	-0.485465	-0.275632	-1.51417	-1.52406	-1.58674	0.854175	0.410037	-0.465721	-1.04174	0.0436863	-1.48719	-0.761009	-0.796422	0.530252	-0.202811	0.900797	0.0294553	-0.867399	-1.51917	0.226744	-0.554823	0.736077	0.226744	0.748936	0.469895	0.179757	-0.588202	1.98598	1.72586	-0.769852	-0.886641	1.24232	1.08543	1.18548	1.28239	-1.36046	-0.855943	-0.685102
O75380	NADH dehydrogenase [ubiquinone] iron-sulfur protein 6, mitochondrial	NDUFS6	1.15698	0.168057	0.345633	0.312721	0.770985	-0.182383	0.919099	1.2874	-0.282524	-0.665357	1.48002	0.781175	0.418192	-0.325799	0.356351	-0.853707	-1.10519	-1.30373	-0.717809	-2.83536	1.40353	0.00455411	-0.500685	-0.0765769	-1.1001	-3.36658	0.392921	-0.455065	0.39803	0.334791	0.991938	0.141604	0.811095	0.721899	0.696352	0.978365	0.688922	0.611175	0.243192	0.0934233	-1.07751	-0.978772	-0.507388	-0.173876	0.406189	-0.148809	-1.33471
O75394	39S ribosomal protein L33, mitochondrial	MRPL33	0.985912	0.874444	-2.009	-0.33049	0.238265	0.424079	0.638642	0.418825	0.349426	0.349426	-0.00553318	-2.00667	1.17173	0.320465	-0.10437	0.466697	0.478272	-0.541832	0.292553	0.351324	1.63089	1.07659	-0.611975	-0.798771	0.103666	-0.578911	0.722321	-0.372343	0.214258	-0.173531	0.767325	-2.21649	1.55614	0.448197	0.427565	-1.86181	0.334098	0.168871	1.17922	0.242561	-2.23532	-1.47984	-1.61843	0.713544	0.179539	0.106934	0.157929
O75396	Vesicle-trafficking protein SEC22b	SEC22B	-0.732271	-0.610403	1.10522	1.52966	0.544455	0.694793	0.0217472	0.427803	1.64734	2.4319	-1.22015	-0.811287	-0.160932	-0.36552	0.27044	1.46852	0.419055	-0.620133	0.410249	-0.325987	-2.79133	-2.3617	-0.28611	0.240577	0.991728	1.06315	-0.511511	0.81666	-0.194276	0.328181	-0.208427	0.568145	-0.327545	0.614267	-0.370346	0.230468	-1.64549	-0.491897	-1.07649	-0.195684	0.346872	-0.123082	0.427803	-1.16849	-0.956657	-1.64944	-1.64831
O75400	Pre-mRNA-processing factor 40 homolog A	PRPF40A	-0.495496	-0.217783	0.142051	0.0718181	1.8158	1.57137	-0.440664	-0.729726	-0.0758093	-0.0758093	-2.72068	-0.334963	-0.95984	0.742542	0.700131	0.0285687	0.645934	0.845098	0.314741	-0.122116	0.223454	1.48341	1.0091	0.990433	-0.570816	-2.12725	0.865044	0.0285687	-0.835257	-0.137772	0.142051	-0.185426	0.689399	1.0091	-0.0304636	-2.03169	0.700131	0.645934	0.962129	0.689399	-2.34049	-0.352228	-0.514084	-1.01784	0.82848	0.429881	0.455906
O75436	Vacuolar protein sorting-associated protein 26A	VPS26A	-0.346972	-0.309579	1.5595	0.466769	1.38025	2.0378	1.21947	0.952685	1.07826	1.00472	-0.0750197	-0.0944634	-1.22869	-3.58721	0.0432169	0.735042	0.438412	-0.107551	-0.0557964	-0.755202	-0.331916	-0.464351	-0.107551	-0.331916	-0.599178	-0.564456	-0.916394	-1.64361	-1.10624	-0.216038	0.230863	0.48077	-0.400743	0.142464	0.0492179	1.09778	0.67391	0.902644	0.424055	0.0250857	0.131084	0.786301	-0.726608	-1.89081	-0.723505	-1.51755	-1.07239
O75439	Mitochondrial-processing peptidase subunit beta	PMPCB	1.37172	1.43334	0.813732	0.779996	1.56089	1.26758	0.850081	0.764673	0.264182	0.202675	0.41534	-0.0511743	0.697152	0.333854	0.501142	-0.695924	-0.597287	-1.13376	1.14192	0.456525	-0.239781	-1.19038	-0.979039	-2.4231	-0.794782	-1.89799	0.41534	-0.0433016	0.0325669	-0.894733	0.659714	-0.0123444	0.164109	-0.592191	0.651224	-0.52076	0.783794	0.878346	0.717431	0.372608	-1.20119	-0.0832219	-1.62823	-2.55075	-0.152504	-1.14847	-1.31696
O75475	PC4 and SFRS1-interacting protein	PSIP1	-0.289476	0.294745	-0.114855	0.53185	-0.588726	-1.36082	0.0451749	-0.024225	0.399721	0.324833	1.53606	1.42434	1.60997	1.72142	1.71768	1.18463	0.014822	-1.08872	0.995732	0.877673	-1.44285	-0.907413	0.566393	0.37717	-0.260168	-0.54639	0.7426	0.186442	-1.1721	-0.977052	1.17585	0.590475	-2.6322	-1.53365	-0.43653	-0.536641	0.516738	0.276326	0.485933	0.282497	-1.14165	-1.04539	-1.03618	-0.744047	0.115626	0.0334726	0.196408
O75477	Erlin-1	ERLIN1	1.08944	1.32578	-0.117242	0.0120193	-0.437263	-0.818061	-2.74956	-3.4417	0.410634	0.340162	0.218724	0.350527	0.617311	-0.586443	1.0869	0.329691	0.0878143	-0.0392695	0.0811484	-0.362811	0.292189	-0.759256	-0.246441	-0.71652	0.621291	0.481175	0.212851	-0.228255	0.940131	0.985827	-0.570019	-1.27977	-0.0620517	0.0332465	-0.47545	0.126934	2.3771	2.1218	-0.0243548	-0.352599	-0.0775228	-0.246441	0.292189	-0.843855	-0.202144	-1.85463	-1.53469
O75489	NADH dehydrogenase [ubiquinone] iron-sulfur protein 3, mitochondrial	NDUFS3	2.08917	1.26929	0.117608	0.385999	0.517535	0.892752	0.33861	0.188523	-0.488642	-0.753366	-0.827965	0.175437	-1.06348	-0.263268	0.432181	-0.343077	-1.33423	-1.35448	0.484612	-0.905768	-0.937849	0.26512	-0.695821	-0.414398	-2.44921	-2.27697	-0.539881	-0.653829	-1.23623	-0.408346	1.12221	1.82745	1.49629	0.556978	0.936429	0.680373	0.605969	-0.858687	1.52354	0.578137	0.192865	0.378186	0.510271	0.239946	-0.856871	-0.796824	-1.46327
O75506	Heat shock factor-binding protein 1	HSBP1	-0.712619	-1.26701	1.97116	1.40147	0.953266	1.18603	-1.1956	-0.931567	0.189251	0.441182	0.052093	-0.229129	1.24662	1.0685	0.18781	0.180584	0.441182	-0.0315602	-1.38018	-2.3698	1.5245	0.945679	0.36796	0.614197	0.573249	0.960805	-1.15027	-1.06865	-1.44108	-0.667351	0.530838	1.32103	-0.769321	0.65378	0.0871121	-0.965334	1.41693	0.102695	-0.623746	-0.655565	-0.476306	-0.40062	-1.43541	-0.646803	-0.925062	-0.970439	-0.874827
O75531	Barrier-to-autointegration factor	BANF1	-1.50928	-0.320947	0.615055	0.693434	0.647444	0.71782	0.0461257	-0.550195	-0.526209	-0.11257	-1.73034	-0.74512	-2.31321	-0.617479	0.488391	1.07339	-0.26705	-0.965404	-0.00081437	0.220516	0.759031	1.36025	0.267394	-0.261729	-0.421281	0.358367	-1.54622	-1.00917	0.522608	1.82109	-0.532183	1.36809	1.11455	1.19754	1.09112	1.71148	-0.598932	-0.364998	1.22825	-0.299236	-1.42827	0.207562	-1.82301	0.434129	-0.736887	-1.16734	-1.23846
O75533	Splicing factor 3B subunit 1	SF3B1	0.107221	0.107221	1.54681	1.67231	1.06566	1.31469	-0.0399971	0.240782	-0.177691	-0.0163155	-1.508	-1.55584	0.470261	0.138118	-0.127491	-0.122535	0.0164046	-0.64726	0.151223	-0.0495444	-1.92454	-1.95931	1.32226	1.10784	-0.777693	-0.784428	0.044057	0.120517	-0.679131	0.0302747	0.413231	-0.0543336	0.185785	2.0443	0.906529	0.565643	0.322724	0.554852	0.803113	0.930865	-1.69579	-1.00449	-0.757614	-2.30067	-0.789578	-0.902746	-1.38497
O75534	Cold shock domain-containing protein E1	CSDE1	-1.29536	-0.386594	0.872224	1.09641	0.378137	0.286433	0.419165	0.487582	1.71313	1.25448	-0.785062	-1.40811	0.495268	0.00941326	1.23339	0.899384	-0.420301	-0.542362	-1.18255	-1.85239	0.695126	0.603457	-0.0873954	-0.647043	0.749548	-0.016008	0.435249	-0.670102	0.443223	0.146531	-0.420301	-0.772512	0.997733	0.589182	0.389195	0.972409	0.619933	1.03663	0.525603	0.899384	-1.82588	-1.79986	-1.99734	-2.13904	-0.171673	-1.54395	-1.3471
O75600	2-amino-3-ketobutyrate coenzyme A ligase, mitochondrial	GCAT	1.1988	0.881118	-0.312768	-0.81281	-0.702055	-1.30983	0.383395	0.383395	0.883283	0.416729	-0.581157	-0.594615	0.470713	-0.488816	-0.354063	-0.590064	-0.519265	-1.32243	-0.340042	-0.0538981	-0.106859	-0.0862438	0.163796	-0.31673	-0.451581	-0.408983	0.759078	1.14628	-0.275671	-0.90587	-0.326022	-0.724712	2.6558	2.56605	2.27214	2.01509	-1.91691	0.0725226	0.0350792	0.120388	-0.749787	-0.99773	-0.773845	-0.400905	-2.58883	-0.179433	-0.617109
O75607	Nucleoplasmin-3	NPM3	1.3193	1.18769	-3.06906	-0.558361	0.183561	0.346962	0.226907	-0.0466557	-1.93393	-1.29011	-0.103579	-0.596968	0.367661	-0.0840143	-0.107567	-0.540332	0.539362	-0.0502913	0.924484	0.471316	0.812132	0.126074	-0.246076	-0.246076	-0.136234	0.0687093	0.0251194	0.613187	-0.1663	0.465028	0.744702	0.873721	0.69996	0.512161	0.0472996	0.729461	1.15763	1.13673	1.20219	1.15247	-1.59408	-2.40358	-1.98988	-0.770715	-0.539336	-0.802979	-1.6215
O75608	Acyl-protein thioesterase 1	LYPLA1	0.63259	0.646077	-1.23377	-0.700793	1.14462	0.272757	-1.02085	0.860608	1.48227	0.659458	0.256013	-0.410844	-0.668942	0.369958	0.0298873	-0.515287	1.20404	1.58684	1.61779	2.07952	-0.680456	-0.536421	0.369958	0.49162	-1.16366	-0.531114	0.698996	0.197843	-2.20456	-2.72882	0.836704	0.659458	-0.0325684	-0.806219	-0.615267	-1.91079	0.000890996	-0.228011	0.0279697	0.416588	0.15379	0.115899	0.0106099	-0.834399	0.713193	-0.301997	-0.253569
O75643	U5 small nuclear ribonucleoprotein 200 kDa helicase	SNRNP200	-0.112227	0.277368	1.408	1.69971	0.603202	0.825069	-0.0151962	-0.155441	0.146222	0.248377	-0.794421	-0.684129	-0.413296	0.0769461	-0.713555	-0.464349	0.0961003	-0.184829	0.737735	0.334006	-2.71929	-2.66103	0.529529	0.248377	-0.607897	-1.02545	0.00494234	0.52451	-0.636113	-0.275933	1.55108	1.33527	0.146222	0.742203	0.519478	0.803623	0.176864	0.617587	1.36725	1.4509	-1.14664	-1.56741	-0.543704	-1.74966	-0.446957	-1.17574	-1.40319
O75663	TIP41-like protein	TIPRL	0.403322	0.281512	-0.189678	-1.00512	0.526378	0.118659	0.507855	0.0987683	0.787265	0.0215329	1.47876	0.702397	1.85028	1.01714	-0.298669	0.0529452	0.241426	-0.680102	1.01714	0.345851	-0.838027	-2.10185	1.29272	0.715303	-0.147175	-0.586731	0.881557	0.496622	-1.09688	-0.752186	0.186111	-0.940082	0.113713	-0.00519865	1.0852	1.46947	0.133391	1.3987	-0.506978	-1.13292	-2.26526	-2.28745	-0.90867	-1.48105	-1.76354	-0.758418	-2.022
O75683	Surfeit locus protein 6	SURF6	0.0540897	0.370751	0.792889	0.695545	1.36843	1.08474	-0.325233	-0.624975	0.353672	0.643776	-0.174684	-0.0107301	-0.686913	-0.467079	-0.637011	1.4199	-0.518319	-0.739888	1.66886	0.643776	1.07651	0.746807	0.754059	0.683872	-0.674164	-1.11376	0.131905	-0.939636	-0.222	-0.674164	0.809975	1.26854	-0.8185	-1.28728	0.290044	0.0236971	0.571009	0.376369	0.780139	1.10098	-2.82114	-1.39576	-2.61854	-0.960563	-0.18554	0.559062	0.263635
O75691	Small subunit processome component 20 homolog	UTP20	1.79604	1.58381	-0.220752	-0.379419	0.236222	0.294255	1.05144	1.15004	-0.119212	-1.00021	-1.02215	-0.598359	0.663638	-0.275213	0.17885	-0.625235	-0.393005	-1.66487	-0.372709	-2.49769	0.550223	-0.196172	-0.0355315	-0.648329	0.39533	-0.495035	0.521733	-0.686697	0.15472	0.387479	0.410809	-0.23756	-0.885969	-0.0809567	0.412085	0.122609	0.180546	1.28304	2.19164	2.16385	-2.34156	-0.0137342	0.388793	-1.32678	0.794433	-0.442454	-0.126891
O75694	Nuclear pore complex protein Nup155	NUP155	0.509631	0.232814	-0.848627	-1.19719	-0.252477	0.0391805	-1.16101	-0.679935	0.660271	0.566618	0.517884	0.398719	-0.66391	-0.330177	0.213391	0.183857	0.881677	0.36316	0.55052	-1.105	-1.34039	-1.95095	0.558588	0.467783	0.271036	0.0817254	0.112982	0.433585	-0.370331	0.590496	1.73986	1.63724	-0.467692	0.854604	0.645	1.18378	0.881677	1.56081	0.712718	1.01121	-1.75843	-2.27344	-1.87394	-1.58733	0.374487	-1.04456	-1.3651
O75717	WD repeat and HMG-box DNA-binding protein 1	WDHD1	0.11155	0.0591207	0.955516	0.710608	0.678591	0.489725	-0.270282	-0.686859	-1.27149	-1.22888	0.509429	-0.0453657	0.981788	0.479624	1.17156	1.01743	0.95012	0.794515	-0.348105	-2.39385	0.439247	-0.294499	0.666285	0.422676	-0.0703392	-0.458313	-0.685671	-1.34168	0.776168	0.504563	0.0693069	0.0693069	0.876917	1.06911	-0.7186	-0.0213913	0.831495	1.10365	0.528506	0.633054	-1.38453	-1.08055	-1.0728	-3.52666	0.0375258	-0.665836	-1.87565
O75792	Ribonuclease H2 subunit A	RNASEH2A	0.015821	-0.259549	-1.10378	-0.142904	0.523251	-0.419174	-0.567328	-1.18323	-3.07354	-1.91208	-0.289045	-0.379002	0.837213	0.705691	0.424179	0.139597	0.621242	0.228641	0.196391	-0.94114	-0.0120998	-0.379002	0.296806	0.294381	0.526899	0.269727	-0.106162	-0.0264315	0.649865	-0.815429	1.34355	0.902596	0.148376	1.03207	0.11571	0.699839	1.82977	2.28655	0.701306	1.59181	-1.48102	-1.2382	-1.12328	-0.928866	0.476757	0.135296	-0.90914
O75794	Cell division cycle protein 123 homolog	CDC123	-0.328573	-0.563913	-0.944988	-0.154427	-0.0161304	0.291212	-0.498153	0.108466	-0.844452	-1.3623	0.591695	0.659137	-0.542988	-0.112328	0.835238	0.984471	0.739961	-0.160244	-0.351449	-3.56809	0.680479	0.637993	-0.569247	-0.221351	0.018363	0.280656	0.968211	0.886674	-0.0988588	0.483833	1.02601	0.794622	0.372846	-0.104214	-0.142941	-0.438236	1.69473	1.60061	1.48358	1.2722	-1.6062	-0.619253	-1.61371	-1.54894	0.410192	-0.386189	-1.75267
O75815	Breast cancer anti-estrogen resistance protein 3	BCAR3	-1.92359	-1.54034	-1.97196	0.707791	-0.464758	-0.898918	0.428975	0.0444258	-2.06358	0.145029	2.02696	1.26586	-0.753054	0.162034	1.5207	-0.116209	-0.181386	0.713482	-0.0932689	-0.496854	-0.0589327	0.357576	0.795616	0.377834	1.04362	0.634287	0.773783	1.41297	1.31786	-1.4706	-0.248758	0.525644	0.253495	-1.14708	0.404055	1.56894	-1.18765	-0.209052	0.40086	0.823404	-0.718796	-0.73275	-0.809864	-0.617791	1.58856	0.712838	-1.06958
O75821	Eukaryotic translation initiation factor 3 subunit G	EIF3G	0.0644399	0.0143694	1.16502	0.66612	0.499413	1.00037	-0.32969	-0.426171	-1.47228	-0.451837	0.51396	-0.509734	-0.561407	-0.189167	-0.91046	-0.0760161	-0.301093	0.0434401	-1.39762	-2.76097	2.30482	2.18708	-0.592074	0.12955	0.136833	0.0945203	0.0889224	0.54268	-0.475279	0.0395929	-0.0372537	0.111206	-0.0555019	-0.303457	1.23223	1.41055	0.705315	0.989523	0.989523	1.23223	-1.57565	-0.990708	-1.19991	-1.54546	-0.729949	-1.33936	-1.83585
O75822	Eukaryotic translation initiation factor 3 subunit J	EIF3J	-0.378027	0.748606	-0.469557	-1.44952	0.0181239	0.306081	0.860843	0.61578	0.657156	0.672103	-1.57713	-0.25901	0.33327	-0.141625	-0.089983	-0.815505	0.454547	0.973517	-0.130401	0.00801186	2.33209	1.45133	0.631163	-0.275416	-0.739282	-0.791615	-1.42162	-0.441476	-0.877039	-1.41244	0.904821	1.05863	0.597993	0.784392	-2.0486	0.15264	1.16777	1.12201	0.760634	1.38844	-2.10991	-1.22413	-0.507877	-0.839801	-0.99837	-1.13719	-1.41765
O75844	CAAX prenyl protease 1 homolog	ZMPSTE24	0.0796707	0.258987	0.107822	-0.0840933	0.409482	0.815769	0.915319	1.33769	-0.270224	0.0938369	-1.35512	-0.697206	-0.604512	-0.544007	0.639968	1.14409	0.503718	0.863201	0.628521	0.490743	-2.45653	-3.96229	-0.164254	0.373756	-0.470834	-0.65918	-0.323885	-0.0145798	-0.263697	-0.117731	0.676362	-0.170211	0.676362	0.906432	1.22702	1.56373	0.179528	0.373756	0.23038	0.484197	-1.32379	-1.0175	0.535497	-1.0162	0.297232	-2.32176	-1.13878
O75874	Isocitrate dehydrogenase [NADP] cytoplasmic	IDH1	-0.212151	0.175612	0.167368	-0.0966964	0.515267	0.534297	0.315981	0.293578	2.65228	2.5546	-1.17972	-1.5615	-1.09273	-1.08224	0.167368	0.456513	-0.387447	-0.845223	0.0820305	0.270796	-0.962345	-0.510185	1.0119	1.16228	-0.497938	-0.807203	-0.399985	-0.515665	-2.33306	-1.84229	-0.820905	-0.0185369	0.0372461	0.255392	1.10578	0.915746	0.812202	0.87234	-0.640704	-0.362715	0.216092	0.837586	1.29756	-0.5406	-0.463683	-0.436408	-0.368475
O75886	Signal transducing adapter molecule 2	STAM2	-0.350146	0.228906	0.925624	2.11305	0.744522	0.885421	1.04779	0.386768	-0.333667	-0.350146	-2.70295	-1.84406	-0.258083	-0.202418	0.395161	-0.468625	-0.724083	0.864613	0.129954	-3.42017	-0.293767	-0.627955	0.0768463	-1.54748	0.806605	0.433692	1.07032	0.576838	0.35737	0.736446	-0.366937	-0.113243	0.925624	0.828806	0.0613165	0.559171	-0.0943599	0.572942	-0.156707	0.912426	-0.658851	-0.9385	0.134773	-0.32285	-0.775709	-1.03886	-1.30347
O75909	Cyclin-K	CCNK	0.64271	0.388497	0.509453	0.284322	1.99322	2.02508	0.154369	-1.12	-0.174328	-0.249406	-0.703986	-0.139952	-2.56601	0.712996	0.384466	0.680077	0.0765632	-0.132303	0.183052	-2.34892	-0.0836163	0.939219	0.49932	0.13193	-0.219753	-0.344788	0.000551061	-2.19752	-1.75681	-0.146872	0.14941	0.545345	-0.581177	0.760666	-1.00354	0.582415	1.49124	0.620378	1.16794	0.988405	-0.559192	-0.562979	0.166443	-1.18693	0.106833	0.161578	0.130643
O75915	PRA1 family protein 3	ARL6IP5	0.737452	0.000738908	0.446811	0.463202	0.617626	0.802349	0.321653	0.103406	1.63152	1.79282	-0.571671	-0.350452	-2.33736	-1.88035	0.187278	0.420586	-0.63842	-0.848239	0.503885	0.862868	-2.47645	-2.51208	0.363452	0.856341	0.271549	0.626132	-1.26389	-0.641892	-0.673754	0.136148	0.862868	0.464216	-0.388971	0.488227	0.626132	0.207751	0.0819295	-0.204614	-1.17773	-0.607767	0.967115	0.121413	1.56268	0.0454912	0.612941	0.629453	0.067703
O75934	Pre-mRNA-splicing factor SPF27	BCAS2	-1.10977	-1.15944	-0.0381424	1.35872	0.465667	0.19431	0.322043	-0.872944	1.15675	1.14862	0.643101	-0.48037	0.259534	-0.0622785	0.616238	-0.0992247	0.46138	-0.402102	1.15134	1.14862	1.42571	-0.020292	0.684369	0.753084	0.189174	0.142138	0.600669	-0.614754	-0.464387	-0.0868083	0.34541	0.400049	-0.195773	0.557002	-1.31914	0.303085	0.224766	-0.313263	1.05618	0.491132	-3.62233	-1.264	-1.92902	-2.04507	0.232952	-1.14093	-1.83562
O75935	Dynactin subunit 3	DCTN3	-0.796793	0.480098	0.223912	0.730251	-0.639503	-0.20012	-0.0524271	-1.29044	0.293679	0.456969	1.29846	0.748397	1.0972	0.102332	0.102332	0.110331	1.52862	0.409222	-0.552465	-2.54186	-0.243045	0.266294	0.524965	-3.5431	1.02232	-0.348528	0.975596	0.813929	0.541336	0.12616	-0.586172	0.779458	0.779458	0.0861588	-1.35373	-1.49894	1.37031	0.659451	0.326993	0.54674	-0.89438	-0.733908	-0.543837	-0.581717	0.233995	-2.18102	-0.918694
O75937	DnaJ homolog subfamily C member 8	DNAJC8	-0.229188	0.0745381	0.216048	0.866737	0.713205	0.718026	-0.481779	-0.392722	0.161052	-0.202111	1.01575	1.21105	0.824786	0.332811	0.0782451	-0.247519	0.0929827	0.114817	-0.766581	-1.84222	1.60324	1.31118	0.307646	0.059616	0.291698	-0.337818	1.1708	0.310816	-0.433967	-0.487188	1.33042	1.37282	-0.605578	-0.910709	-1.58281	-0.917934	1.22821	1.32883	-0.0777745	0.0293145	-2.4756	-1.38173	-0.813087	-2.57833	-0.97938	-1.26205	-1.37413
O75940	Survival of motor neuron-related-splicing factor 30	SMNDC1	0.468729	-0.0394361	-0.00403949	0.0725636	-0.669762	-0.71198	-1.39733	-0.359049	-1.50705	-0.726332	-0.81865	-0.315004	1.01741	0.423952	-0.8064	-0.220563	-0.122405	-0.404481	-0.230756	-0.487602	2.19896	1.65991	-0.272265	-0.14151	0.214548	-1.5195	0.601037	0.199445	0.589498	0.273428	1.07646	0.606772	0.982548	1.10511	0.951337	0.829111	1.31232	1.25869	1.25139	0.623841	-2.1565	-1.59388	-1.64477	-1.56779	-0.537004	-1.94443	-1.40178
O75947	ATP synthase subunit d, mitochondrial	ATP5H	0.527611	1.22782	-0.197858	-0.0352435	1.66844	1.17162	0.738121	0.589816	0.0439869	-0.42071	-0.488537	-0.775203	0.3119	0.674139	-0.340724	-0.163192	-0.606035	-1.03264	1.76927	2.04667	0.472	-3.54607	-1.5219	-0.679427	-0.561798	-0.00833171	-1.05781	0.131086	-1.30731	-1.08919	0.615651	0.0180723	1.2223	0.914188	-0.492299	0.843499	0.674139	-0.672983	0.00493225	0.0439869	0.131086	0.246801	-0.048896	-1.04098	1.42626	0.0429177	1.40638
O75976	Carboxypeptidase D	CPD	1.31786	1.3321	1.5175	1.60029	0.70114	0.993166	1.25125	1.50679	-0.538595	-1.70507	-1.73568	-0.449338	-1.15865	-0.883635	0.562536	0.708451	-0.0291118	-0.378363	-0.908625	-0.546717	-0.131469	-1.10503	0.580442	0.210349	-0.541018	-0.450432	0.0584696	0.480485	1.66113	1.7176	-1.71801	-0.694264	0.380769	0.250193	0.368695	-0.500986	-0.925828	-0.171766	0.426961	0.740381	-0.374582	-1.92646	-0.843986	-0.648952	-0.430542	-0.771109	-0.778821
O76003	Glutaredoxin-3	GLRX3	0.167529	0.255994	-0.395578	0.136521	-1.88861	-1.68919	2.28585	-0.123329	-2.25316	-1.50586	-0.680495	0.274794	0.510948	0.613541	-0.305828	0.78343	-0.084901	0.456143	0.0608735	0.00374517	1.01018	1.4304	1.3536	1.46186	-0.668103	0.177688	0.0829804	0.187762	-0.735732	0.398701	0.953444	0.99497	0.311528	-0.492629	-0.127241	-0.487319	0.423658	0.979567	0.381768	1.04492	-1.98988	-0.497962	-1.00537	-1.81121	-0.733363	-1.54147	-1.09795
O76021	Ribosomal L1 domain-containing protein 1	RSL1D1	1.10231	0.845432	0.798626	0.587082	0.451555	0.499023	0.856893	0.786675	-0.578654	-0.796258	0.0512966	-0.102249	-0.163974	-0.660558	0.820273	0.037703	-0.191858	-0.208045	0.496564	0.814402	0.706409	-0.140507	-0.335807	0.152399	-0.335807	-0.371942	-0.322493	-0.132771	0.174252	-0.313688	1.05522	0.213954	0.792663	0.459158	0.237838	-0.125078	0.489162	1.0943	0.936394	0.716961	-3.27799	-3.30747	-2.19709	-1.6143	-1.4102	0.901632	0.841163
O76031	ATP-dependent Clp protease ATP-binding subunit clpX-like, mitochondrial	CLPX	0.671283	0.671283	0.734227	-0.0241643	1.06795	1.1484	0.925787	1.04305	0.557071	-0.0865812	-0.839705	-1.0901	-0.116942	-0.235965	-0.109268	-0.794358	0.131247	-0.416662	0.0360423	-0.116942	-0.552665	-0.919982	0.062296	-0.581177	-0.809255	-1.43709	0.611937	-0.506817	0.1067	-0.45648	0.837495	0.464533	2.26137	0.656761	0.0213148	0.0815595	1.33542	1.19297	1.02269	1.40883	-1.76362	-1.6231	-2.09803	-2.47133	-1.1775	-1.53385	-1.79399
O76070	Gamma-synuclein	SNCG	1.77386	1.74807	-0.391514	-0.573144	-0.880794	-0.224422	0.509043	0.408909	1.28545	1.1864	-0.62549	-1.16484	-0.916816	-1.02024	1.17785	0.783077	-0.822157	-0.570344	-0.991943	-0.286756	1.36285	1.34466	-0.377113	-0.424202	0.0807028	-0.664984	-0.76511	-0.708092	-1.05573	-0.956252	-0.882585	-0.610628	-0.838894	-0.275752	-1.04114	-0.383028	2.27968	2.42966	-0.361105	-0.760535	0.648813	0.638338	-0.0587876	0.975044	1.1325	1.04232	1.13788
O76071	Probable cytosolic iron-sulfur protein assembly protein CIAO1	CIAO1	0.24563	0.514376	-0.15712	0.906913	0.877829	0.0609776	0.748817	0.128286	-1.50034	-0.235969	-0.656552	-1.98993	0.365644	-0.434267	0.523284	0.432198	0.0609776	0.422837	1.44152	0.635329	-0.0815104	-1.26273	0.0495161	-0.389938	-0.464424	-1.86859	0.117238	-0.118926	-0.118926	1.05914	1.3246	0.892428	1.47361	1.65038	-0.0938979	1.71659	0.394462	0.701034	0.276376	-1.59343	-2.22366	-0.905568	-1.4791	-1.44511	-0.385913	-0.90197	-1.63692
O76094	Signal recognition particle 72 kDa protein	SRP72	0.0837599	1.51188	0.604003	0.231254	-0.290176	0.108177	-0.79099	-0.611298	-0.056731	-0.575629	-0.946563	-1.01272	0.0898949	-0.275143	0.913208	0.959361	1.22069	1.39317	-1.01272	-1.85427	0.414393	0.59938	-0.0108418	0.0527695	-0.575629	-1.31763	-0.201782	0.85382	-0.383086	1.86259	0.114231	-0.180339	1.95717	2.03449	-0.935767	-0.666149	0.617802	-0.0435013	0.33586	0.35184	-2.5082	-1.97786	0.126277	-0.208986	-0.950454	-2.17477	-0.662394
O94760	N(G),N(G)-dimethylarginine dimethylaminohydrolase 1	DDAH1	-3.66837	-2.09093	-1.46827	-0.941537	0.00790164	0.128218	0.752651	0.988471	0.945806	0.968706	1.07722	0.781175	1.02181	0.566768	0.7919	0.580481	-0.251119	-1.8335	0.407937	0.605951	-0.616824	-0.837716	0.637091	0.674504	-0.649947	-0.918219	-0.321373	-0.47247	1.14364	1.17159	0.374081	0.711539	0.406275	0.426009	0.116679	0.0209726	0.857569	0.296476	-0.306102	-0.104438	0.397919	-0.23354	-1.15484	-0.990145	-0.828336	-1.73789	-0.124855
O94776	Metastasis-associated protein MTA2	MTA2	-0.421462	-0.169538	0.798175	0.914061	0.533184	0.374179	0.533184	0.780924	-0.200957	-0.241103	-0.100991	-0.0787694	1.98824	2.24534	0.0210953	-0.809433	0.147504	-1.24293	0.819484	0.000206486	-0.868135	-1.94796	-0.12352	-0.904401	0.0954718	-1.19839	-0.514928	-1.42936	0.160256	-0.100991	1.03712	1.03341	1.29987	1.25514	0.502603	0.428927	-1.04476	0.714553	0.802459	0.937853	-1.92261	-0.763952	-1.63038	-1.70866	0.129018	-0.59243	-0.295061
O94804	Serine/threonine-protein kinase 10	STK10	0.737838	0.223106	-0.0321905	0.00375405	-2.44717	-2.41437	0.700743	0.350148	0.132832	0.0343591	0.907837	0.74684	-0.60977	-0.684969	0.345146	-1.15316	0.822109	0.0565427	0.0492185	-0.789779	0.861675	0.68636	0.590294	0.469968	0.731778	0.784681	1.08171	0.835524	1.12129	1.10551	2.04233	1.70062	-1.87523	-1.38014	-0.501217	-0.738142	-0.624588	-0.501217	0.165166	-0.253113	-1.17797	-1.30705	-0.0321905	-0.765111	-0.598802	-0.644171	-0.375049
O94808	Glutamine--fructose-6-phosphate aminotransferase [isomerizing] 2	GFPT2	-0.284381	0.159483	0.973797	0.980436	0.4811	0.500805	-0.166333	0.420021	0.287946	0.471128	-0.431515	-0.0694408	-0.930851	-0.549516	-0.465315	-0.669877	0.558094	0.0932568	-1.27476	-1.42863	-0.144683	-1.00161	0.12549	-0.975407	0.450939	-0.193513	1.06981	1.18157	-0.0647908	-0.348913	2.75531	2.47107	-0.0929587	-0.473912	0.0836942	-0.275171	-0.126657	0.698993	-0.202131	-0.120167	-1.23812	-1.88879	1.98936	-2.33486	-0.951758	-0.436394	-1.07769
O94822	E3 ubiquitin-protein ligase listerin	LTN1	0.393334	1.03184	1.26961	0.964637	1.18251	0.973286	0.262712	0.559542	0.232631	0.236217	-1.60568	-1.21774	-0.970415	-0.767134	0.114621	0.799854	-0.115796	-1.37307	-1.49507	-2.2384	0.305413	-1.75675	-0.523091	-0.781773	1.07945	0.23979	1.32577	0.61757	-0.890673	0.388729	0.538549	0.430909	0.667783	0.252197	2.38513	-0.614577	0.134615	1.05593	-0.314341	0.278281	-1.88927	-0.0542604	-0.345734	-0.767134	-0.741114	0.596907	0.477042
O94826	Mitochondrial import receptor subunit TOM70	TOMM70A	0.302487	0.887393	0.0641272	0.0764663	1.63936	1.743	0.779512	1.29987	-0.619736	0.263824	-0.0770844	-0.0904516	1.48302	0.464944	-1.95388	-0.824492	-0.776007	-1.10977	0.106971	0.230057	-0.533409	-2.28024	0.263824	0.753734	-0.207977	0.241378	0.449808	-0.243955	0.136998	0.297011	-0.348425	-0.766455	0.67426	1.20645	-0.75695	0.113013	1.26039	1.743	-0.904702	0.494863	-1.4179	-1.58537	-0.31046	-2.16848	0.424186	-0.485038	-1.8223
O94874	E3 UFM1-protein ligase 1	UFL1	0.441962	0.139162	1.05342	1.06324	0.465014	0.311895	-0.852039	-0.44659	0.399451	0.322097	-0.385148	-3.01676	-0.0793305	-0.193485	-0.820084	0.0530674	0.655152	-0.100012	-1.35568	-2.24529	-1.22168	-1.59246	1.31264	1.33682	0.32379	0.32379	-0.408226	-0.191006	-2.10532	-1.61361	0.564844	0.17174	0.493659	0.603897	0.769307	0.918824	0.266774	0.961686	0.668324	0.620294	0.573308	0.0571957	1.45893	0.296447	-0.582761	-1.68414	-1.72055
O94888	UBX domain-containing protein 7	UBXN7	0.713683	-0.741318	-0.345288	0.366937	0.917609	0.161938	0.0410489	0.139054	-0.00806137	-0.609782	-1.30197	-2.68605	0.479525	0.757285	0.945459	0.999323	0.859927	0.668467	0.908183	-0.139129	0.27511	0.142603	1.84984	1.5146	-0.905366	-1.41082	-0.606505	0.496878	-0.917973	-0.545856	0.596115	-1.1296	1.24508	1.40629	-1.11462	-0.609782	1.31486	1.06763	-0.488078	-1.20738	-0.684198	0.457822	-1.80273	-1.07076	-1.02834	-0.756856	-2.40347
O94900	Thymocyte selection-associated high mobility group box protein TOX	TOX	0.655871	0.402369	-1.41952	0.599032	1.25784	1.64396	-1.22084	0.518695	-0.0370858	0.474409	-2.5431	-0.881279	0.197069	-0.0473097	1.06134	0.0268945	-0.233479	-0.431402	-0.304307	-1.90526	0.891316	0.883385	0.742319	0.465307	0.130782	0.0173187	-0.987306	0.415283	0.139317	-1.86513	0.912803	0.802498	0.735398	1.21902	-0.479258	-0.625251	0.889339	1.31077	1.17713	0.139317	-0.837347	-0.764282	-1.85561	-1.27101	0.470708	0.619315	-0.0733979
O94903	Proline synthase co-transcribed bacterial homolog protein	PROSC	0.385672	-0.0409976	-0.498628	-0.682245	-0.270461	-0.161525	-0.618568	-0.801586	0.432686	0.603659	0.419144	0.350734	0.429996	0.239107	1.29178	1.54645	0.133088	0.440703	-0.711011	-1.99813	0.18603	0.0243417	-0.374195	-0.0458761	-0.0265388	-0.0458761	0.815591	0.193314	-1.57389	-1.66535	-0.389104	-1.16048	0.432686	-0.66186	0.129168	-1.4257	3.06857	3.03226	0.259387	0.577216	0.0929972	-0.101606	-0.65448	-1.17647	0.20994	-0.362017	0.6582
O94906	Pre-mRNA-processing factor 6	PRPF6	-0.9362	-0.708703	1.12578	1.28975	1.245	1.10563	0.682611	0.47638	0.451279	0.308435	-0.36026	-0.381091	0.0475665	-0.167293	-0.0360902	0.0930322	0.0590847	-0.880194	0.744599	1.12578	-0.700391	-0.96642	0.381842	0.104152	-0.461071	-0.941188	0.661265	0.564433	-0.623995	-0.237566	0.492845	0.230576	0.200117	0.381842	-1.26645	-0.643663	0.696647	1.49649	1.8983	1.37894	-2.63931	-2.53148	-1.05339	-1.70761	-0.627691	-0.816555	-1.54135
O94907	Dickkopf-related protein 1	DKK1	-1.28143	-0.597097	-0.798052	0.164535	-0.533096	-0.24921	0.40571	-0.392093	-0.631609	-0.305483	1.5915	0.806917	-0.882657	-0.686107	2.5896	2.07032	-0.453665	-0.513381	-0.234618	-1.04816	2.10854	1.34923	0.113274	-0.404884	-0.718607	-0.808569	0.841743	-0.126165	1.7599	1.26681	-0.188794	-0.18265	-1.02937	0.403897	-0.453157	-0.191394	0.327185	0.151568	0.706632	0.849664	-1.04532	-0.79942	-1.71855	-1.23347	-0.794581	-0.799398	-1.63304
O94919	Endonuclease domain-containing 1 protein	ENDOD1	-0.229747	0.0704339	-2.18799	-0.0193877	0.0468967	-0.175792	-1.03274	-0.612172	0.381955	0.0429073	-0.862582	-1.4486	-0.0150842	0.960724	1.89381	2.51079	0.603128	0.45527	0.357801	-0.0108032	-0.989352	-0.505595	0.119225	0.559587	1.32472	1.70141	-0.982339	-0.362656	1.10408	0.935537	-1.17629	-1.10508	-1.20322	-1.3756	0.538012	1.30093	-0.709409	-0.772926	0.304346	1.09858	0.903975	0.231425	-0.52936	-1.13882	0.317471	0.0250546	1.1698
O94925	Glutaminase kidney isoform, mitochondrial	GLS	0.261795	0.474021	-1.03228	-1.23965	-0.307187	-0.351687	-0.772227	-0.976726	0.693126	0.821205	-0.152541	-0.201985	0.850079	0.65424	1.17346	1.14239	0.790936	0.84441	1.23133	1.34606	0.534756	0.439121	0.490267	0.561262	0.651147	0.815267	0.990996	1.08692	-0.27577	0.103326	-0.347856	-0.395458	-3.80204	-2.55873	-0.205018	-0.3365	-0.891123	-0.914276	0.128825	0.406759	-0.769975	-0.460546	-0.0664469	-0.433694	0.252221	-0.0267736	-0.111667
O94973	AP-2 complex subunit alpha-2	AP2A2	1.10267	0.985992	0.721886	0.408772	0.629003	0.619482	0.531778	0.793318	1.90282	2.018	-0.588041	-1.23246	-0.117041	-0.21446	-2.10283	-0.144412	0.60031	0.255423	0.887695	-0.346817	-1.08879	-1.44519	-0.554215	-0.011018	0.102135	-0.103488	-0.57106	0.55159	0.408772	0.836748	-0.765947	-0.455918	-0.765947	-3.25201	-0.172149	-0.28695	-0.639834	-0.316668	0.828134	0.647914	0.491579	0.0898617	1.2906	-1.52925	-0.269712	-0.301655	-0.185309
O94992	Protein HEXIM1	HEXIM1	-0.00678064	0.00887916	0.385972	0.406989	0.999591	0.744468	-0.391484	0.265674	0.548837	0.607162	-0.202776	-0.309639	0.672904	0.566698	0.82039	1.1992	1.28571	1.02221	-0.590053	-1.00821	0.69906	0.704209	1.25966	0.948747	-1.36631	-2.65699	-1.12136	-0.868291	0.607162	0.635087	-0.393036	0.486864	0.393027	0.704209	-0.01736	0.0404792	0.00264479	0.00368664	0.385972	-0.0947537	-3.37505	-1.22005	-1.48514	-1.2982	-1.65193	-0.367476	-1.58569
O95084	Serine protease 23	PRSS23	0.199555	0.0423517	2.55257	2.64271	-0.414481	-0.588391	-0.538282	-0.129463	-0.903834	-0.195934	0.287471	-1.08038	-0.762898	-0.312687	1.15297	0.175519	0.10102	-0.822532	0.338861	-0.987167	-0.265033	-1.0143	-0.70078	-0.984071	1.60247	1.34324	0.260653	-0.011501	2.27128	1.95553	-1.06644	0.344506	-0.49718	0.128963	-0.0868202	-1.41773	-0.431999	0.188211	0.651449	-0.385346	-0.17047	-1.02778	-0.353419	-1.09041	-0.55954	0.0507807	-0.0874603
O95104	Splicing factor, arginine/serine-rich 15	SCAF4	0.100462	0.0811452	0.79138	0.211017	0.948447	1.02779	-0.517988	0.228614	-0.0652752	0.451891	-1.32712	-0.341258	-0.174498	-0.720639	-0.318816	0.203407	-1.83173	-1.30424	0.52032	0.19831	0.597056	0.719697	-0.70094	-0.725608	-2.20424	-1.62634	0.159471	1.29821	-0.64817	-0.00483566	1.27495	1.57904	-0.296733	1.20273	0.497884	1.00089	1.39829	1.45091	0.348192	1.12654	-2.26648	-0.151296	-1.57023	-0.620213	0.866116	0.779584	0.578645
O95163	Elongator complex protein 1	IKBKAP	2.28464	2.02101	0.47755	1.56128	0.355193	0.112093	-0.119155	-0.146023	0.0277428	-0.113839	0.822063	-0.506499	-0.103265	-1.01295	0.790715	0.148093	0.0373557	-1.12416	-0.73817	-1.63281	-0.349139	-1.37529	0.961881	0.283929	0.48465	-0.103265	0.954163	0.737942	0.335739	1.10135	0.603692	0.770415	-0.955631	-0.195651	-1.02272	-0.479084	-0.79591	-0.873618	1.09198	1.47314	-1.12416	-1.40038	-0.855993	-2.40892	-1.14262	-0.606574	-0.652173
O95168	NADH dehydrogenase [ubiquinone] 1 beta subcomplex subunit 4	NDUFB4	1.14334	1.48824	0.662416	0.750614	1.10616	0.68451	0.458733	1.21646	0.408677	0.554437	0.315441	0.0278101	-0.0519128	-0.732516	0.139796	0.0244346	0.523821	0.291785	0.0518561	-1.41502	-2.98488	-2.31999	-0.132398	-1.30082	-1.40969	-0.490853	-0.437106	-0.0746229	0.309594	0.691738	0.413829	0.00819812	0.853598	0.773623	0.808464	-0.161898	0.209539	0.0518561	0.673541	0.9925	-0.339583	-0.242118	-2.8855	-0.656091	0.965903	0.296129	0.215017
O95202	LETM1 and EF-hand domain-containing protein 1, mitochondrial	LETM1	0.773658	0.81715	-0.314766	-0.456906	1.40462	1.08394	1.11919	0.655226	1.6786	0.743691	-0.338568	0.0156863	-0.0882249	0.152801	-1.12413	-0.961376	-0.346617	-0.421794	0.661782	0.469606	-2.79831	-3.59751	-0.231596	0.00395244	-0.720233	-0.907991	0.469606	-0.961376	0.203249	-0.609583	0.703489	0.507785	-0.0504344	0.83967	-0.038117	0.173255	0.83688	1.30274	0.121399	0.668301	-0.815686	-0.77225	0.615051	-0.465859	0.623785	-1.24405	-1.6191
O95210	Starch-binding domain-containing protein 1	STBD1	-1.19505	0.759277	-0.855685	0.187325	2.91227	2.56835	0.581727	-0.175507	-0.456798	0.295141	1.33251	-0.864225	-0.839443	-1.4247	0.35112	-0.317628	-1.33204	-0.34803	0.626269	0.686954	-0.369886	-0.75387	-0.465004	-0.823444	1.23942	0.233239	1.34048	0.192032	-0.230309	0.748364	0.255285	0.341399	-0.502094	-0.293151	0.772166	0.825203	-0.813038	-0.010323	0.684322	-0.22613	-2.31059	-1.3433	-0.537194	-0.445428	-0.483653	-1.39708	-1.6655
O95232	Luc7-like protein 3	LUC7L3	0.288524	0.203849	0.827497	-0.0828466	1.48089	1.39823	0.567194	0.368723	-0.425275	-0.0384228	-1.856	-2.49574	-0.155169	1.00626	0.0467043	-0.425275	-0.274813	-0.204829	1.05673	-0.302345	0.0604395	0.899974	0.323415	-0.615612	-0.353559	-2.4238	-0.710293	0.689428	-0.751751	-0.311053	-1.62343	-0.0530869	1.91616	1.87949	0.0328438	0.191357	1.11243	0.733939	0.768631	0.733939	-0.972533	-1.35434	-0.619888	-0.536591	0.205572	0.238748	0.239576
O95235	Kinesin-like protein KIF20A	KIF20A	-1.47664	-0.913695	0.143155	-0.141534	-0.966194	-0.488828	-1.42335	-0.426009	0.0771183	-0.133902	1.30967	0.290901	-1.03023	-2.16409	-0.459655	-0.900263	1.46869	0.457294	1.42743	0.634124	-1.12602	-0.747618	1.91622	1.19769	1.41855	1.1313	0.963398	0.638912	0.0934382	-0.133902	0.509562	-0.675626	-0.46733	0.0166736	0.0896283	0.414115	0.0943877	0.160805	1.62481	1.21633	-0.475995	-2.2636	0.0958523	-0.975571	-0.431575	-0.603364	-1.51428
O95239	Chromosome-associated kinesin KIF4A	KIF4A	-1.0582	-2.89071	0.283308	0.456714	-0.215024	-0.156011	0.399018	0.399018	-0.176947	-0.261	0.922391	0.712161	0.038884	-0.335606	0.700469	0.0816697	1.01029	0.746199	0.544137	-0.0501158	0.383887	-0.27898	0.518944	0.222873	0.118591	-0.78474	0.752514	0.660744	0.484007	0.599878	0.758777	0.592159	0.919869	0.365846	0.371044	0.0547211	-0.130623	-0.27898	1.14567	0.978208	-2.23708	-1.38495	-1.40044	-3.58258	-0.0413552	0.200919	-0.7013
O95292	Vesicle-associated membrane protein-associated protein B/C	VAPB	-0.468937	-0.372066	0.803306	1.06746	2.29321	2.13227	1.08965	1.16461	1.39892	1.34967	-0.283033	-1.41605	-0.359439	-1.35981	0.755085	0.45041	0.599411	0.37865	0.302956	-0.167581	-1.40596	-1.60385	0.484939	0.202104	-0.784787	-1.18924	1.33593	0.51028	-0.648501	-0.0878816	-0.417192	-1.74207	0.322272	0.322272	-0.271191	-0.316132	-0.252162	0.559608	-0.257989	0.45041	-1.40596	-1.20944	-0.554896	-1.39927	1.17556	0.54056	-1.43122
O95295	SNARE-associated protein Snapin	SNAPIN	1.34969	0.759146	-0.0543901	0.582068	0.586017	0.332936	-1.73698	-1.22632	0.0524811	-0.99389	-1.02013	-2.60446	-0.177036	-1.55309	1.11796	1.07078	-0.00785282	-0.573015	-0.647727	-1.48703	1.39715	1.31254	0.387386	0.505306	-0.307282	-0.138076	-0.519458	0.163131	-0.105859	0.253507	1.12561	1.25406	1.39715	-0.151815	-0.0493871	0.555331	1.4257	0.640956	0.951081	0.249825	-0.464846	-0.789829	-1.99481	-0.866486	-0.42054	1.75752	-0.0717531
O95336	6-phosphogluconolactonase	PGLS	-0.30748	-0.325844	-0.588918	-1.49433	-0.778327	-1.13818	-0.505858	-0.236827	0.692006	0.672781	-1.59886	-1.42234	-0.740516	-0.236827	-1.14951	-0.550008	0.910127	0.956476	-0.412325	-0.325844	-1.7295	-1.08675	0.916417	0.910127	-0.0997402	-0.162218	1.22043	1.49705	0.0760981	-0.0119724	0.465073	0.523944	0.321728	0.187858	0.950403	1.65079	2.60948	2.44799	0.133338	0.0158529	-0.561315	-0.15422	-0.644975	-0.895294	-0.549764	-0.269338	-0.855425
O95340	Bifunctional 3'-phosphoadenosine 5'-phosphosulfate synthase 2	PAPSS2	-2.18073	-0.25936	2.24396	2.3097	-0.803566	-0.958613	0.743385	0.655038	-0.53029	-1.08638	-0.445698	-0.823296	-0.833638	-1.04434	0.961683	0.596732	0.395312	-0.0680939	-0.120529	-0.653895	-1.08638	-1.01	-0.938782	-0.562777	1.45681	1.35541	1.18737	1.14391	1.40518	1.40518	0.0751995	0.0719401	-0.492833	-0.053616	0.897491	-0.220264	-0.94455	-0.976337	-0.781553	-0.416559	-0.6135	0.651489	0.734216	-0.384461	-1.21957	-1.73506	-1.74583
O95347	Structural maintenance of chromosomes protein 2	SMC2	-0.427503	0.11838	1.06671	0.968454	-0.131529	-0.214949	0.169418	-0.120429	0.464116	0.613788	0.741657	0.884615	1.04499	0.839496	0.117329	-0.347226	0.420489	0.374584	0.699257	0.252625	0.0461306	-0.53111	1.12549	1.03763	0.231626	-0.0760685	0.382403	-0.413925	0.57087	0.677265	-0.205786	-0.492391	-0.244611	-0.293583	0.0895371	-0.313962	-0.137132	0.268717	0.64321	0.844113	-3.5939	-1.93917	-2.83339	-2.37625	0.210718	-1.19014	-0.599347
O95352	Ubiquitin-like modifier-activating enzyme ATG7	ATG7	0.415157	0.438602	0.544648	0.565293	-0.722311	-0.405488	-0.726216	-0.693749	1.06749	0.833674	1.20816	0.99026	-1.38291	-1.27012	0.490745	0.827356	0.799563	0.201205	-0.364842	-0.158935	-1.12983	-1.78189	1.37284	1.24746	0.517524	0.21756	0.724421	0.465983	-1.58157	-1.22868	0.928797	1.2281	-1.53265	-1.61119	-2.31775	-0.998822	1.35691	0.289586	0.358182	-0.488422	1.09815	-0.487063	0.609805	0.0849776	0.315483	0.35247	0.415733
O95372	Acyl-protein thioesterase 2	LYPLA2	0.48777	0.343756	-0.08869	-0.465189	0.78265	0.229057	0.11169	0.811326	0.353413	-0.125283	-0.43239	-2.41899	-0.362651	-0.481861	0.54986	0.959968	-1.12961	-0.869814	1.72125	0.579969	0.649551	0.722099	-0.737015	0.646385	-1.69933	-3.0089	0.415639	0.825463	-0.822831	-0.733049	-0.338071	-0.737015	2.17362	-0.104264	1.6001	0.646385	-0.931812	0.811326	0.0611195	0.947044	0.0634561	0.229057	-0.141241	-1.09395	-0.420195	-0.107972	-1.12297
O95373	Importin-7	IPO7	0.283433	0.220839	-0.195744	-0.243331	0.718607	0.964747	0.154952	0.11915	0.984624	0.762835	1.1743	-0.959772	-0.473395	-0.517885	-0.370863	-0.035259	1.27329	1.02786	0.137179	-0.538176	-2.4284	-1.9595	-0.533073	-1.11995	1.34357	0.181148	-0.411799	0.402372	0.3071	0.810793	0.851934	0.845171	-1.81829	-0.850151	0.15789	0.486403	0.539448	0.231952	1.79729	1.64574	-1.54154	-0.263705	-1.29425	-1.86755	0.495223	-0.161923	-0.346467
O95391	Pre-mRNA-splicing factor SLU7	SLU7	0.549601	0.470785	0.890818	0.385185	0.962414	1.13598	-0.84865	0.782082	-1.96194	-0.819204	-0.353305	-1.47742	-0.425045	-0.349448	0.757578	0.261071	1.08247	0.0106281	0.697746	-0.341775	-0.000654141	-0.0677891	0.780655	-1.19451	0.196661	-3.05298	0.44998	-0.784844	-0.0351872	-0.672142	0.932815	0.632975	-0.656915	1.50902	1.06035	-0.330361	-0.916242	-0.779217	1.87778	1.70757	-1.01084	-0.0221967	0.227555	-1.26106	1.28246	1.08964	-1.43094
O95394	Phosphoacetylglucosamine mutase	PGM3	-0.230495	-0.353284	0.76005	0.507001	1.13725	1.03415	0.227584	0.264821	-0.353284	-1.02978	1.51033	1.3388	-1.69893	-2.2736	-1.14276	-1.99126	0.787924	0.0664131	-1.09042	-2.25371	-0.442418	-1.31071	0.39886	0.0289897	1.06212	0.566007	0.831933	0.280446	0.39886	0.238338	1.75501	1.80783	0.515603	-0.286296	0.940189	-0.207324	-0.262075	-0.069796	0.132235	-0.899251	-0.508832	-0.286296	0.618408	-0.518615	-0.635687	-1.22545	-2.1709
O95396	Adenylyltransferase and sulfurtransferase MOCS3	MOCS3	0.757414	0.406432	-0.285163	0.870601	2.08957	2.06005	0.470172	0.441585	1.04823	1.1379	-2.14296	0.5594	-1.74137	-0.276375	-0.0414915	-1.26864	-0.0437996	-0.77449	-0.680648	-1.22342	-0.107362	-1.33857	0.406432	0.742765	-1.22723	-1.94999	0.646535	0.925637	-0.556983	-0.845467	0.742765	-0.232389	0.921237	0.506301	0.257708	-0.0569744	1.28148	1.35476	-0.423005	0.21526	-0.485163	-1.20309	-0.67005	-0.26758	-0.988909	-0.751078	-0.884691
O95400	CD2 antigen cytoplasmic tail-binding protein 2	CD2BP2	-1.90471	-0.544321	1.60499	1.22494	0.737651	0.0800239	0.142756	-0.0204073	-0.30468	-0.0997473	-0.197996	-0.323859	0.383511	-1.49015	0.11302	-0.661347	0.698564	-0.318593	0.469519	-0.14921	1.63802	1.04094	0.908404	0.750362	-0.299509	-1.87341	0.586596	-0.109742	-1.20599	-1.135	0.502039	0.711755	0.383511	0.502039	-0.529232	0.289815	1.49915	0.835275	1.3569	0.908404	-1.45335	-2.558	-1.59117	-0.59777	-0.798187	-0.99761	-1.41575
O95433	Activator of 90 kDa heat shock protein ATPase homolog 1	AHSA1	-0.0219837	0.580083	1.14071	0.79497	0.203274	0.414714	1.64711	0.334366	-0.502553	-0.380254	-0.491863	0.0574261	-1.722	-2.32533	0.0490491	0.377135	-0.0148627	0.210627	-0.481269	-1.16616	-0.0674961	-0.630018	1.15396	0.821457	-0.164158	-0.432206	0.322428	1.18643	-0.814198	0.262254	-0.194773	0.4367	0.86432	1.44943	-0.284984	0.127109	1.35338	1.35338	0.767874	0.937753	-2.24611	-1.91889	-2.01174	-0.975083	-0.661489	-0.530929	-0.730911
O95456	Proteasome assembly chaperone 1	PSMG1	-0.0125614	-0.212811	-0.683094	0.228784	-2.2129	-1.37572	-2.16266	-1.44463	0.183936	-0.65668	0.156097	-1.03265	-0.0807017	-0.333419	0.621529	-0.837724	1.36134	1.04383	0.398998	-0.362	-0.349872	0.539292	0.246211	1.29197	0.321303	1.17142	1.34905	1.45204	-0.299811	0.368593	0.657456	-0.782158	0.0679612	0.360855	1.10759	1.14932	1.31453	1.32406	0.989069	0.263359	-1.74183	-1.15001	-1.11251	-1.12486	-0.311184	-0.802005	-1.48307
O95470	Sphingosine-1-phosphate lyase 1	SGPL1	0.281157	0.288937	0.666165	0.268909	1.12454	1.14627	0.719067	0.585938	0.749263	0.729255	0.374694	0.124901	1.67612	1.79644	0.615488	0.50379	0.773613	0.382417	1.07263	0.655168	-0.692263	-2.95485	-0.560277	-1.89537	0.12175	0.0271084	0.246576	0.180646	-0.697892	-1.0825	0.13945	-1.19787	0.11753	-0.0164732	0.149688	-1.60162	-1.5371	-1.38831	0.490398	0.62702	-1.68445	-0.645897	0.462948	-1.14299	-0.597474	-0.5917	-1.59503
O95478	Ribosome biogenesis protein NSA2 homolog	NSA2	0.975163	0.746292	0.492975	0.520709	0.696289	0.897974	0.106271	0.619202	-0.288344	-1.40497	0.154239	-0.109461	0.327072	-0.503976	0.3652	-0.293167	0.398503	-0.107524	-0.153258	-1.09636	0.926371	0.696289	0.257703	0.287112	0.0648572	-0.117255	0.542249	0.154239	0.338468	-0.161475	1.1286	0.739331	-0.0979062	-0.404258	0.681433	0.588767	0.500461	0.42033	1.06963	0.578652	-2.68403	-2.37708	-3.32939	-2.14593	1.06023	0.141615	-1.6521
O95486	Protein transport protein Sec24A	SEC24A	0.616777	0.0605471	1.32449	1.14328	0.864619	0.147472	-2.26736	-2.7989	0.108809	0.0355996	0.55555	-0.229348	-0.79933	-1.67237	0.523611	1.07994	-0.0107808	-0.181209	-2.69189	-2.13904	-0.456645	-0.443574	0.720887	0.265532	0.856664	0.405122	-0.18737	0.790866	0.266897	0.316229	1.04685	-0.148919	0.318834	-0.327748	0.616777	0.195061	1.07994	1.0602	0.293837	0.848651	-0.81015	-0.337146	0.407525	-0.448784	-0.0692576	0.584836	-1.1905
O95573	Long-chain-fatty-acid--CoA ligase 3	ACSL3	1.05437	0.964029	-1.86878	-1.14037	-0.800771	-0.587835	0.543203	0.289094	-0.593579	-0.0351583	-0.587835	-0.101578	0.795575	1.40036	1.3789	1.91049	1.02404	0.759528	0.0345062	-0.00679779	-0.878788	-0.871479	-0.0244435	1.27717	1.095	0.16865	-0.970225	-0.0103054	-0.587835	0.347597	1.0167	-0.281653	-0.0977881	1.13695	0.439889	0.656313	-0.582118	0.054628	0.662291	0.000187786	-1.26576	-1.66806	-0.994236	-3.05408	0.689579	0.428693	-0.522396
O95671	N-acetylserotonin O-methyltransferase-like protein	ASMTL	0.817334	0.467759	1.35403	1.46055	0.628814	0.649445	0.156862	0.586728	-0.173017	-0.615715	0.416663	0.453747	-0.306458	-0.494115	-1.70234	-1.27425	-1.20995	-2.98512	-2.06179	-1.08075	-0.743163	-1.08594	0.846955	0.697413	0.577627	0.259101	0.444215	0.628113	-0.475173	0.102453	-0.302981	-1.1795	0.0462504	0.413632	-0.12512	0.038587	1.69502	1.8189	0.436475	0.660156	-0.498948	0.356194	1.25783	-0.956513	-1.65252	-1.53257	-1.07805
O95721	Synaptosomal-associated protein 29	SNAP29	-0.72951	-0.706092	0.481177	0.351834	-0.111531	0.164009	-0.0576008	-0.0263382	-0.400931	-1.41418	1.17706	0.0041527	-0.447801	-1.613	0.410998	-0.284001	0.738851	1.52938	-0.563033	-2.25124	1.32681	1.08854	0.344235	0.257407	0.733302	1.40994	0.839817	-0.111531	-0.665718	-0.967439	-0.608352	-0.507107	1.37073	0.716501	1.12956	1.64627	1.40994	0.993169	-0.869958	-0.17952	-1.18641	-1.5836	-1.07568	-1.7631	-1.32209	-0.477267	-1.32319
O95747	Serine/threonine-protein kinase OSR1	OXSR1	0.579039	0.593043	0.564898	0.949544	-0.99933	-0.709738	2.20235	2.65037	-0.204216	-0.610497	0.897773	0.526499	-1.25637	-1.20407	0.350908	0.08004	-0.420954	-0.517619	0.487056	0.23672	-0.15669	0.248552	-0.125849	-0.261709	1.2939	0.92389	0.871177	0.844084	0.942261	1.34179	-0.918032	-0.791914	-2.01801	-2.75374	-0.0807855	-0.866261	-0.110672	-0.804043	-0.270112	-0.15669	-0.148918	-0.339146	-0.0299225	-0.828611	0.844556	-0.128177	-0.141431
O95757	Heat shock 70 kDa protein 4L	HSPA4L	1.43577	1.46743	-0.0391562	0.0981203	-0.371178	-1.09141	0.0825236	0.471027	0.0560278	0.163259	1.42037	0.855081	1.4373	0.973	1.03637	0.618767	-0.461828	-0.2585	-0.470452	-0.589188	0.731717	0.260956	0.720051	0.559319	-0.403284	-1.51313	-0.021749	0.524848	0.128665	0.414435	0.118577	0.260956	0.27423	0.586138	-0.700757	-0.999422	0.229345	0.425988	0.256496	0.672107	-2.2144	-2.35881	-2.16076	-2.62485	-0.788712	0.132225	-0.269378
O95777	N-alpha-acetyltransferase 38, NatC auxiliary subunit	NAA38	0.273239	-0.843176	-0.00204199	0.442822	0.436149	0.409752	0.156314	-0.0746903	0.326832	-0.563484	-3.09431	-0.706725	-0.851483	0.729566	-0.649563	-0.599249	-0.159853	0.510492	0.630782	-0.89436	-3.96549	0.407152	0.218007	0.617532	0.239703	-0.0923088	-1.02308	-0.0375432	0.924542	0.796406	-0.208891	0.24822	0.7411	0.910761	1.68416	0.253497	1.2526	1.35204	0.597237	0.510492	-0.205153	-0.0451414	-0.203291	-0.449551	-0.891092	-0.715131	-1.50732
O95801	Tetratricopeptide repeat protein 4	TTC4	0.422089	0.248804	-0.641225	-1.55479	-0.117134	-1.00996	-2.1385	-0.593497	-2.74957	-1.70032	-0.353427	-0.0768941	0.0249826	-0.215505	-0.398697	0.0300742	0.244692	0.261042	1.03128	0.705038	-0.406441	-0.248287	0.39041	0.232256	0.8877	-0.25497	0.502075	0.994255	0.611453	1.10868	1.21322	1.00805	0.686456	-0.317169	1.42143	1.20679	-0.146874	0.248804	1.33549	1.41619	-2.55871	-0.556851	-0.296015	0.103564	-0.102571	-1.17508	-0.324015
O95810	Serum deprivation-response protein	SDPR	2.54175	2.24828	-1.01136	-0.847389	-0.322175	-0.172522	-0.62585	-0.539855	0.0242364	-0.383382	-0.818311	-1.07115	-0.572359	-1.01904	-0.428987	-0.514213	0.632565	0.403739	-2.0885	-0.569967	0.619663	-0.189504	-0.468735	-0.270303	1.01149	1.28783	-0.460077	-1.02554	1.71781	1.47424	-0.240642	-0.817573	-0.965565	-0.376647	-0.359657	-0.115349	-0.832662	-0.469942	1.06051	0.45953	0.825113	1.62973	0.0329044	1.60785	1.10016	0.828757	0.478436
O95816	BAG family molecular chaperone regulator 2	BAG2	0.644196	0.639154	-1.42735	-1.0437	-1.31296	-1.27594	-1.41265	-1.83186	-1.14411	-1.84702	1.19195	0.944623	0.252322	0.0980255	0.714126	0.468376	-0.629996	-1.35318	0.200218	-0.0112452	1.45044	1.38696	0.748248	0.619417	1.106	1.00761	0.942675	0.532117	1.11253	0.959886	0.789068	0.752901	-1.70239	-1.2748	0.433246	0.403905	-0.880877	-1.27046	0.833913	0.682464	-0.0420314	-0.204026	-0.204026	-0.0457149	-1.03758	-1.24154	-1.33645
O95817	BAG family molecular chaperone regulator 3	BAG3	-0.0790762	0.399407	1.36841	1.43885	0.142125	-0.170345	0.260972	0.319187	-0.804719	-0.39063	0.459412	0.648728	-2.26649	-1.78492	0.558371	0.00760477	0.6233	0.438098	-2.23045	-2.08841	1.76783	1.8292	0.303427	0.153672	0.592597	0.367668	-0.170345	-0.205154	0.487841	0.303427	1.29037	1.24837	-0.110139	-0.0155663	-1.005	-0.579668	1.01307	0.855897	-0.354273	-0.66657	-1.26644	-0.898743	-0.515717	-1.27517	0.138593	-0.293024	-1.1735
O95831	Apoptosis-inducing factor 1, mitochondrial	AIFM1	-0.104624	0.0911474	-0.400955	-0.037114	0.570788	0.69947	0.653192	0.595872	1.1191	1.05951	0.520317	1.06822	-0.696087	-0.915983	-0.128851	0.101219	-0.700099	-0.382504	1.37808	1.19921	-1.87066	-1.96416	0.291233	0.355727	-1.87066	-1.95817	0.171246	0.692286	-1.13988	-0.854655	1.46732	1.5839	0.51192	1.033	0.527267	1.05074	-0.233872	-0.141158	0.473359	0.880296	-1.51153	-1.19408	-0.477861	-1.51153	-0.958607	-0.899884	-0.640455
O95864	Fatty acid desaturase 2	FADS2	-0.0976096	-0.145439	-0.696168	0.165684	2.02043	2.20479	-0.373496	-0.63087	-0.307262	-0.662804	1.4897	2.23643	-0.0534729	-1.02001	1.97462	1.60745	0.866862	-0.311576	-0.821757	-0.584127	-0.454112	-1.25667	-0.447861	0.22	-0.880614	-0.480134	-0.470694	-0.669414	0.4829	0.896038	1.86153	1.0916	-0.419681	-0.0608845	-0.499539	-0.897771	-0.104893	-0.32099	-0.0885181	-0.312662	-0.538102	-0.582384	-1.29749	-1.63104	0.178032	-0.0583149	-0.207895
O95881	Thioredoxin domain-containing protein 12	TXNDC12	1.36997	0.389352	-0.351353	-0.139781	-3.19069	-2.13872	0.123342	-0.578544	-0.323856	-0.158486	1.64152	1.03316	1.27615	0.170963	0.0158599	-0.0979384	0.277502	-1.90624	-0.191143	-1.62816	1.17562	0.565547	-0.253054	-0.238743	0.950035	0.398434	0.848595	0.175213	-0.342127	-0.490696	1.06734	0.531371	-0.202199	-1.02747	1.06734	0.470778	0.962215	0.622271	0.187888	0.0533786	-2.05343	0.17309	-0.4839	0.249602	-0.38337	-1.11958	-1.06809
O95905	Protein SGT1	ECD	-0.894978	0.615485	-0.0778363	0.334736	-0.28177	-0.436321	0.0819822	0.649953	-2.20436	-1.05705	0.830836	0.321618	0.537088	-0.245379	0.742947	0.492957	-0.339524	-0.156194	0.141684	-0.837528	-1.00266	-0.694876	-1.88469	0.065572	1.01283	-0.115189	0.551255	0.238905	0.134304	0.618435	1.86618	1.55759	-0.550217	-2.52366	1.0505	0.720727	1.45149	0.297624	1.46879	1.51648	-1.38367	-0.50473	-1.31275	-0.796595	-1.1465	-0.384694	-0.29537
O95994	Anterior gradient protein 2 homolog	AGR2	-0.586795	-0.209177	1.66822	1.794	1.44114	1.33673	1.21573	1.20776	-0.474996	-0.974869	-0.710331	-0.859615	-0.531998	-0.653848	-0.907262	-1.29835	-0.0797042	-0.277455	-0.558876	-1.14643	0.697487	0.823313	0.672761	0.820919	0.123601	-0.954721	-0.932151	-0.644937	0.152366	-0.0774734	-0.6191	-0.71491	1.49604	1.50718	0.243249	0.353153	1.77581	1.74328	-0.67477	-0.980888	-0.864871	-0.755785	-1.09765	-1.48578	1.50585	1.55192	1.609
O95999	B-cell lymphoma/leukemia 10	BCL10	-0.284714	-0.0651544	-0.616855	-0.191625	-1.05562	-0.476999	0.479199	0.611401	-1.50139	0.334694	2.13065	1.43696	0.806939	-0.538738	1.87911	1.35232	0.344002	0.0941894	0.0454728	-0.685726	1.35232	0.947751	-0.226843	-0.524037	0.19071	-1.81367	0.580451	-0.0442685	0.613564	0.736871	1.24774	0.488173	-1.62086	-1.20353	0.218512	-0.204243	0.181211	0.0590729	0.111155	-0.0572543	-1.25248	-0.210631	-0.673803	-2.99403	0.587699	0.117712	0.240227
O96005	Cleft lip and palate transmembrane protein 1	CLPTM1	0.264743	0.551161	1.30106	1.20934	-0.0594652	0.859594	0.629868	-0.259945	0.749024	0.720768	-1.04461	-0.805114	-1.9173	0.410207	0.186171	1.2449	0.160132	0.776367	-0.82713	-1.12944	-2.45392	-1.26757	0.847309	0.999778	0.877692	0.749024	-1.09816	-1.33791	0.154546	0.749024	-0.206815	0.112912	-0.055866	1.63501	0.285402	1.23713	-2.51292	-1.41552	0.275743	0.304397	-0.532436	-0.0832392	-0.202535	-0.0813867	-0.753757	-1.40855	-1.32729
O96008	Mitochondrial import receptor subunit TOM40 homolog	TOMM40	0.793677	1.24604	-0.659959	0.214758	0.334599	0.118609	0.864264	0.481188	0.943612	0.764773	-0.337896	0.0816496	-0.49007	-0.103075	-1.55194	0.282141	0.397561	0.548288	0.826965	0.0337942	-0.953734	-2.61207	0.564102	0.607306	0.0507605	0.282141	-2.50278	-0.116828	0.710373	0.999594	-1.93894	-0.51292	0.966319	1.50922	0.977513	0.908728	-0.392296	-1.19215	1.01048	0.999594	-1.13279	-0.431176	-1.15881	-1.43063	-0.18792	-1.6842	-1.4675
O96019	Actin-like protein 6A	ACTL6A	-0.993354	-0.998829	0.843323	0.309088	0.542497	0.552475	0.040909	-0.0961453	-0.620911	0.0473559	-0.643658	-0.689959	-0.410914	0.826084	-1.20688	0.407951	0.421296	0.15992	1.69221	1.97684	-0.195564	1.64999	1.01771	1.27493	-0.643658	-0.912997	-0.830761	-0.284981	-0.689959	0.107568	-0.616392	-0.335171	1.13209	1.62133	-1.25627	0.606463	0.053782	1.03724	0.66841	0.968005	-2.65486	-1.47425	-1.31336	-1.08859	-0.398397	-0.93621	-1.00824
P00167	Cytochrome b5	CYB5A	0.00972653	0.585619	1.09152	0.43009	0.80163	0.9454	0.986126	0.977358	-0.292119	-0.307497	-0.388989	0.0889488	1.69074	1.62628	-1.73861	-1.99972	1.01566	0.93588	-1.64044	-2.55098	-1.05142	-1.97208	0.0248259	-0.164596	0.00972653	-0.130987	-0.794594	-0.524208	-0.118944	-0.20063	-0.118944	-0.775052	0.729389	0.659325	0.750719	0.758317	-0.8307	-1.25883	-0.21967	-0.269636	0.85748	0.972916	0.517223	0.88376	-1.46791	-0.552048	-1.621
P00338	L-lactate dehydrogenase A chain	LDHA	0.544645	1.29676	-0.124539	-0.484072	-1.45963	-1.81279	0.559396	0.721747	-0.145237	0.617352	-0.788557	-0.208626	-1.16408	-0.861264	1.51912	1.68605	-0.584878	-0.11427	-1.42024	-0.802891	0.499737	0.406821	-0.846512	-0.967641	1.13738	1.77272	0.126905	0.522316	0.915682	1.38669	-0.399798	-0.459635	-0.546486	0.043348	-0.846512	0.0622154	1.05274	1.38669	0.659758	0.859423	-1.30648	-1.04719	0.768685	-2.15486	0.262537	-0.132906	0.195174
P00367	Glutamate dehydrogenase 1, mitochondrial	GLUD1	1.16683	1.28102	0.220414	0.210129	1.05199	0.950755	0.16164	0.0124814	-0.125203	-0.251193	-0.118164	-0.0494465	-0.604978	-0.503402	-0.181642	-0.0557516	0.0727265	0.0251414	0.711333	0.607591	0.423434	0.353222	-4.35919	-3.76324	-0.364707	-0.331881	-0.387139	-0.249033	0.225493	0.543934	-0.181642	0.220414	0.408496	0.711333	0.297132	0.448748	0.412264	0.576569	0.0905429	0.301629	-0.131428	0.381467	0.156013	-0.364707	-0.109194	-1.06537	-0.742912
P00374	Dihydrofolate reductase	DHFR	0.597155	-0.108612	0.608087	1.45988	0.729923	0.37383	-0.53842	-0.25368	1.39607	0.569234	1.60851	0.178371	-0.550028	-1.13338	-0.391442	-0.313175	0.454535	0.862293	0.229263	-0.23698	-0.0208291	0.408333	0.563546	0.0522143	0.0572135	-1.65419	-0.162871	-0.896751	0.72516	0.602637	-2.036	-0.928692	0.0808328	0.634853	-0.0990861	-0.433262	1.00626	-0.635727	1.57731	0.86639	0.308211	0.062185	-2.48475	-3.13443	-0.906159	-0.0713248	0.0860928
P00395	Cytochrome c oxidase subunit 1	MT-CO1	1.08052	1.43505	1.07495	0.0694684	-1.22332	0.303681	-1.35655	-1.22615	0.303681	0.493885	-2.1273	0.0525356	-1.25409	0.392819	0.117682	-0.432324	0.255927	-1.2873	0.678689	0.498113	-0.36481	-0.777774	0.728266	0.805933	-0.899213	-2.06632	-1.34144	-1.07741	-0.781581	1.01636	0.232761	0.591868	-1.35961	1.11293	1.24103	1.92209	-0.304773	-0.438514	0.951032	1.2192	0.763263	-0.155971	0.887219	0.245503	0.1352	-1.65665	-1.77904
P00403	Cytochrome c oxidase subunit 2	MT-CO2	1.23573	0.602606	0.478092	0.922188	0.358012	0.00276707	-0.167129	0.372737	-0.228736	0.127154	-2.00723	-0.230672	-0.613483	0.0943354	-0.66127	0.337985	0.343035	0.353048	0.247361	0.70163	-3.72772	-2.71919	-0.0829679	0.322659	-0.8169	-0.48531	-2.18723	-0.0994995	0.482398	0.727982	0.195298	0.520223	0.664051	1.05464	1.3903	0.358012	-0.38154	-0.193666	0.583681	1.01111	0.382418	0.606342	0.0391268	0.0876212	0.376982	-0.193988	-0.0210783
P00441	Superoxide dismutase [Cu-Zn]	SOD1	0.21502	-0.194291	0.137557	-0.0718841	0.621171	0.163746	0.000640661	0.631255	0.661175	0.580267	-1.4782	-0.989362	-1.07976	-2.05823	1.41885	1.24798	-1.52691	-1.24963	-0.448676	-0.194291	-0.37729	0.67104	-0.394875	-0.891597	-1.16137	-1.28099	1.63974	1.62815	-0.700059	-0.147419	0.651256	1.18232	0.71958	0.31343	-0.013635	0.776168	2.45873	1.71889	-0.474337	-0.650585	-1.12406	0.202337	-0.466969	-0.664878	-0.725651	-0.586263	-0.834864
P00491	Purine nucleoside phosphorylase	PNP	0.62929	0.927182	0.291271	0.50179	-0.15413	0.306191	0.601631	0.520106	0.0845295	-0.11043	-0.671863	-0.62089	-0.189017	0.137951	-1.04596	-0.277753	0.98337	0.781604	-0.479663	-0.535555	-0.186655	0.561652	0.880844	1.29006	-1.53695	-1.33751	-3.44343	-2.5921	-0.465756	0.180498	0.526142	0.57323	0.291271	1.0588	1.50635	1.58229	-0.747213	-0.59456	1.05515	0.939476	0.180498	-0.751225	0.129232	-0.779747	0.514149	-0.0538601	-0.539699
P00492	Hypoxanthine-guanine phosphoribosyltransferase	HPRT1	-0.28244	-0.390868	0.244419	0.698207	-2.57691	-2.14479	-0.99761	-0.574669	1.04184	1.24847	-0.0549976	0.731102	-0.0377778	-0.00403108	0.850484	1.20787	1.09503	0.963366	-0.390868	0.166933	-0.950783	-0.0292559	1.61851	1.81717	-1.09288	-0.707252	-0.625491	-0.564227	0.099779	0.137529	0.445967	1.11569	0.679016	0.480407	0.541196	0.39247	0.474732	0.758628	0.181381	0.342927	-0.986648	-1.72512	-1.34402	-1.85248	-0.494153	-0.726957	-1.17244
P00505	Aspartate aminotransferase, mitochondrial	GOT2	0.90641	1.03199	-2.33273	-0.512092	0.569136	-0.0360227	-0.0503354	-0.250582	0.851671	0.656854	-0.495115	0.0189917	-0.814961	-0.302943	-0.825417	0.401399	0.0123011	-0.182517	0.583218	0.502797	0.471612	0.856791	0.751083	0.718799	-0.990929	-1.0501	-4.23111	-0.576887	-0.0219409	0.343619	-1.23366	0.388401	1.11178	1.39015	0.03222	0.759685	0.796009	0.825608	0.70372	0.939539	-0.582178	-0.447216	-0.223771	-0.463278	-0.240263	-0.596025	-0.503052
P00533	Epidermal growth factor receptor	EGFR	0.0589589	0.972807	-1.3619	-1.51253	0.741445	0.756957	1.08366	1.19788	1.32095	1.38686	0.71921	0.512963	-0.940903	-1.05399	0.0873507	-0.0567123	0.984501	0.896909	-0.565574	-1.06295	0.297239	0.0151845	0.277382	0.128007	0.345985	0.372545	-0.0838593	0.0490858	0.822516	0.76639	-0.621656	-0.576249	-0.858081	-0.908346	2.10255	2.14829	-0.52816	-1.00199	-1.74005	-1.33047	0.0142056	-0.908346	-1.14588	-1.80218	1.06049	1.04903	0.921402
P00558	Phosphoglycerate kinase 1	PGK1	0.0911164	-0.345247	-0.196735	0.00365628	-0.449257	-1.06629	0.988819	0.584954	-1.48319	-1.61073	-0.0868918	-0.0868918	-0.789273	-0.670855	0.988819	1.16446	0.789375	0.426481	-0.594843	-0.709723	-0.956175	-1.11169	-0.651639	-0.977825	-0.431627	-0.278177	-1.15792	-1.99414	1.62113	1.32883	1.49163	1.89061	0.9787	0.513027	0.6892	-0.539276	1.62901	1.13601	0.00365628	0.0184413	1.07814	-0.294782	0.83267	-1.76555	-0.595029	-1.03885	-1.18042
P00568	Adenylate kinase isoenzyme 1	AK1	0.695217	0.403886	-1.90861	-1.22017	1.61265	1.48865	-0.233659	0.175561	-1.01261	-1.07024	-1.82993	-1.80917	0.217003	0.112118	0.615652	0.188295	0.26939	0.720827	0.0458709	-0.23126	-0.138323	-0.884948	1.43444	1.25898	-1.179	-1.06604	-1.12146	-0.464196	0.807163	0.770769	1.66087	2.0731	1.10015	1.18633	0.041881	-0.393104	0.147902	0.286453	-0.0983113	0.206301	-0.784558	-0.179433	-1.32585	-0.568557	-2.231	-1.03076	-0.7337
P00846	ATP synthase subunit a	MT-ATP6	0.638935	1.71649	-1.63778	0.333386	0.980657	0.0265108	0.877439	0.284209	0.727052	0.453542	-0.874901	-1.69278	-1.41467	-0.1609	-1.09109	0.733323	0.0133543	-1.79952	0.959784	1.43785	-1.29958	-1.9577	0.272105	0.638935	0.326142	-1.274	-0.560078	0.377973	-1.51652	0.613612	-1.30076	1.22078	-0.83719	0.925619	0.384478	-1.16437	0.593177	0.653877	0.868133	1.0042	-0.202042	0.621548	0.609594	0.491165	0.806844	0.985551	1.11785
P00918	Carbonic anhydrase 2	CA2	0.882951	0.759202	1.97749	2.11189	-0.23763	-0.377272	-0.475263	-0.332539	-0.811436	-0.265541	-0.566189	-0.836229	-0.370963	-0.642506	1.62566	1.787	1.75545	1.74132	0.00699061	-1.05306	-0.274845	-1.49352	1.21285	1.18096	-0.50279	-0.587749	-0.572593	-0.827216	-0.592502	-0.821232	-1.19962	-0.791355	-0.0492009	-1.10464	-0.82457	-1.10444	-0.154823	-0.296135	-0.778301	-0.640316	0.776714	0.704333	0.903057	1.15863	0.297863	-0.0694799	0.484194
P00966	Argininosuccinate synthase	ASS1	0.377275	0.476291	-0.28107	-0.38639	-0.361513	-0.17573	0.555162	0.716157	1.26407	1.32834	-0.695342	-0.738706	0.215076	0.063015	0.012014	0.127521	0.274521	0.16988	0.710214	0.850414	-0.602799	-0.530678	0.890778	1.0327	-1.76526	-2.01679	0.718124	0.714183	-3.18836	-2.78793	0.494152	0.585835	-0.680806	-0.733427	1.10406	1.11576	0.460957	0.517115	0.716157	0.725924	-1.15938	-0.102216	-0.163262	0.153965	-1.38413	-1.33347	-1.19662
P01111	GTPase NRas	NRAS	-0.824668	0.705541	1.8847	1.85159	-1.38411	0.442458	-0.304378	-0.18005	1.69959	1.359	0.379155	1.26194	-0.36589	-0.904269	0.901236	1.43319	1.08997	-0.0136236	-0.0536297	-0.766032	-0.566091	-2.78501	0.903258	-0.566091	0.824541	1.00315	-1.11184	-0.0536297	-1.67148	-0.140671	-0.313021	-0.53093	-0.942391	0.274736	0.2627	-0.0208226	-1.57301	-0.566091	0.127231	-0.491672	-0.0208226	0.159777	0.503343	-0.916875	-0.61094	-1.44269	-0.266453
P01130	Low-density lipoprotein receptor	LDLR	1.58126	1.74887	0.335932	0.688245	0.308383	0.0564376	-0.290503	-1.3425	-1.3425	-0.771988	0.96021	0.776056	0.830544	0.114923	0.542402	0.597574	0.127663	-0.731475	0.91648	-0.00821494	1.39946	0.611103	0.350719	-0.473645	-2.45787	-0.62674	0.32078	0.770184	1.37242	1.46464	0.338918	0.217433	-1.09524	-0.784868	0.589707	0.801807	-1.71653	-1.03367	-0.295995	0.242337	-1.37851	-0.553604	-1.70716	-1.45346	0.14034	0.541237	0.568344
P01137	Transforming growth factor beta-1	TGFB1	-0.291518	-2.01003	-0.845701	-0.454429	0.273098	-0.106788	-0.0803017	-0.0160429	-0.38296	-0.77453	-2.04642	-0.717338	0.734094	0.750184	1.55656	-0.391401	0.418548	0.587049	-0.0294125	0.200161	-0.558623	-1.20966	-1.40793	-1.11245	1.38996	0.891764	2.31845	2.20666	-0.511952	0.591005	-0.50847	-1.29532	-0.271767	-0.804247	1.19602	-0.908794	-0.735918	0.380324	1.38862	0.966754	0.22642	0.575052	0.864983	-0.0436976	-0.246604	-1.3525	-1.27472
P01344	Insulin-like growth factor II	IGF2	0.147907	-0.0683362	-0.756276	-0.2993	-0.274915	0.287657	2.0612	-0.239861	-0.485608	0.277494	-1.17812	-0.233415	0.0603049	-1.70349	-0.695968	-0.618007	1.19266	0.39593	-0.461454	1.84528	-1.26344	-0.687195	-0.00158162	1.23679	-1.20072	0.284361	0.699388	-0.818158	-0.0224155	1.04934	0.0912739	0.337393	-1.17378	0.695354	-0.582794	-1.68276	0.718956	0.0683674	2.03044	1.84174	-1.17417	0.286626	-1.58871	1.602	0.156401	0.101871	-0.0673227
P02458	Collagen alpha-1(II) chain	COL2A1	0.456884	0.451408	-0.356485	0.480549	-0.193638	-0.173929	-0.865481	-0.354535	-0.969155	-0.566779	-0.640049	-0.746323	0.161749	-1.038	-0.0266974	-1.49548	0.079189	-0.219841	-0.767038	1.47756	-0.454157	-1.30097	0.460578	-0.704182	1.53577	0.896426	-1.16096	-0.857712	-1.87964	-0.845998	0.588654	-0.165948	-0.931909	1.33313	0.00757218	-0.0564778	1.19992	-0.95943	1.42085	0.876281	1.34099	1.12375	0.873476	2.96608	-0.61999	-0.518735	1.43173
P02545	Prelamin-A/C	LMNA	-0.0357394	-0.0422734	-0.826807	-1.89871	-0.304542	-0.393599	0.358033	0.299043	0.0570873	-0.330182	0.567966	1.31608	-2.5641	-2.34388	-0.108599	0.0539434	-0.909478	-1.06874	1.58187	2.01161	-0.152699	-0.466491	1.56502	0.9315	0.146501	-0.606759	0.173596	-0.201104	0.635756	0.307557	-0.24693	0.341324	-1.18102	-1.46314	1.33473	0.953328	0.655484	0.284783	-0.840391	-0.128854	0.0539434	0.344117	1.74419	0.396582	1.1196	0.266964	0.0662937
P02649	Apolipoprotein E	APOE	-0.303516	-0.589665	-1.08601	-0.375637	0.193268	-0.404518	-0.13293	-0.220022	-1.20339	-0.935573	0.380031	-1.05946	-0.749568	-0.240294	-0.806936	-0.718262	-0.419479	0.504008	1.41866	1.73142	1.1196	0.645854	-0.164587	-0.464878	-0.629216	-0.0461154	-0.992872	0.476873	0.00861726	0.227392	0.0907463	-0.256176	-0.870766	-0.270464	-0.708734	0.111116	-1.01648	-0.75033	-0.391104	-0.460947	3.31106	1.93922	1.93922	2.17084	-0.746275	-0.306553	-0.856609
P02786	Transferrin receptor protein 1	TFRC	-1.03985	-0.946265	-0.127238	0.0991813	0.541659	0.568462	0.809737	0.767869	0.251196	0.584186	0.190139	0.614872	0.107821	0.649457	0.599653	0.845896	0.939642	0.90325	0.83798	0.873095	-0.750482	-0.348599	1.0411	1.08802	0.388547	0.584186	-0.645705	0.0904616	0.0456163	0.497131	0.280308	-0.0715716	0.335974	0.841946	-0.492811	-0.065354	-0.676725	-0.282678	0.19799	0.342708	-2.78485	-2.69919	-2.81271	-2.17407	-0.915832	-1.23482	-1.39179
P03897	NADH-ubiquinone oxidoreductase chain 3	MT-ND3	1.79943	2.62356	-0.380727	-0.66693	0.688491	1.86672	0.071822	0.0343797	-0.757178	-0.753178	-0.475985	-0.640509	-0.20508	-0.46807	-0.121109	0.105254	-0.388899	-0.185043	-0.873542	-1.05353	-0.954472	-0.966988	-0.387992	-0.542902	-0.337875	-0.545354	-0.350787	-0.526359	-0.261924	-0.463336	0.137374	-0.137103	-0.383129	-0.10836	0.0897295	2.51948	-0.69743	0.189524	2.19816	2.0025	-1.13258	-0.746397	-0.492028	1.67837	-1.22126	0.0557653	-0.64517
P04040	Catalase	CAT	-0.371482	-0.213926	-0.954915	-1.06383	0.973548	0.866636	0.197431	0.246967	0.82056	0.702271	-0.905379	-1.61867	-0.561498	-0.552463	0.0436881	-0.479387	-0.984605	-1.62354	-0.219928	-0.962239	1.99417	2.29692	0.0631964	0.191945	-1.12594	-1.37469	-0.570633	-1.22374	-0.275988	-0.2632	-0.0638696	-0.393454	0.133021	0.0567443	1.57095	1.85263	-0.0368549	0.462144	-0.721268	-0.86515	0.906416	0.849344	1.98361	1.21447	-0.0798661	-0.139623	0.263756
P04075	Fructose-bisphosphate aldolase A	ALDOA	-0.656343	-0.717791	0.76415	2.01445	-0.596881	-0.745774	1.85007	1.43737	-0.0210465	0.021251	0.223444	-0.118674	-0.53299	-0.676598	1.32192	0.791864	0.34816	0.638984	-0.986425	-1.3592	0.120728	0.720192	0.761045	1.58612	-0.108675	-0.2112	-0.227084	-0.724747	0.398044	-0.227084	0.56097	-0.133776	1.76202	1.40042	-0.359346	-0.123694	0.0397423	0.704235	-1.22637	-1.4294	-1.36907	-2.16013	-1.58949	-1.16339	-1.2207	-1.3647	-1.52904
P04080	Cystatin-B	CSTB	-0.146751	0.148216	0.322466	0.319	0.322466	0.469632	-0.120246	-0.243926	0.769802	-0.136589	1.15148	1.67405	0.027722	-0.797837	-3.43228	-2.10632	-0.664057	-0.217156	0.0108877	-0.399329	0.0548101	0.9899	0.763001	0.0386986	0.464144	0.0858398	-2.99098	-1.07473	-0.669096	0.584155	0.64275	0.661122	-0.865598	0.268342	1.17137	0.213219	0.29779	-0.286358	0.188023	-1.00175	0.754395	0.912781	1.03465	0.812289	0.257915	-1.13141	-0.265479
P04181	Ornithine aminotransferase, mitochondrial	OAT	0.293489	0.306819	-1.12361	-1.09335	-3.38684	-3.80436	0.30241	0.211548	-0.0846541	-0.403139	-0.153274	-0.358568	0.576047	0.70654	0.710933	0.749039	0.655886	0.505676	1.16812	1.4029	0.31985	0.151604	1.00362	1.10625	0.369229	0.211548	0.195805	0.216702	-0.476313	-0.226692	-1.09828	-1.18355	0.206347	0.0769576	0.646181	0.877198	0.211548	0.638795	-0.00421394	-0.241204	-0.188306	0.0265043	0.603021	-0.624221	-1.01306	-1.14619	-1.03363
P04183	Thymidine kinase, cytosolic	TK1	-1.51174	-1.95619	0.496113	0.570302	0.0529912	0.539907	0.766241	0.996692	-0.17079	0.0713502	-0.0172333	-0.549347	-1.49964	-1.43148	-0.186058	-0.251046	1.86228	1.56815	0.89356	0.52479	0.616122	0.631416	0.850549	0.750298	0.23077	0.356686	0.541151	0.787746	0.186963	0.376267	0.0661581	0.121081	0.326147	0.553459	0.250623	0.319158	-0.238349	0.334777	-0.174573	0.212361	-3.47296	-1.59301	-1.33418	-1.4675	-1.05245	-0.354372	-0.653196
P04275	von Willebrand factor	VWF	0.266927	0.0458001	0.407466	-1.31798	0.719147	0.082794	-0.956811	-0.406663	-0.549275	-1.27326	-0.33259	-1.6706	0.339488	-1.47083	0.309599	-0.486924	0.09972	0.251688	-0.155879	-0.927487	-0.677846	-1.9295	-0.453206	1.01281	-0.550232	-0.134957	0.0730366	1.33308	0.742369	0.370663	-0.929671	-0.406898	-1.22678	0.236004	0.0321069	0.0306357	0.224182	0.555094	0.537051	0.234059	0.648914	2.79309	1.50577	3.0059	0.0072096	-0.904356	-1.09039
P04350	Tubulin beta-4A chain	TUBB4A	-0.106602	-0.233309	0.37604	0.350161	0.192754	0.119266	-0.520133	-0.270071	0.189299	-0.126004	0.881318	0.517071	0.980429	0.294305	0.280989	-0.185078	-0.357896	-0.153406	0.928728	0.69409	-1.29831	-1.53325	-0.12211	-0.197051	0.320738	0.498697	0.0473232	1.57388	2.07496	1.0059	1.46966	0.571435	0.814018	0.881318	0.682649	0.317447	-0.883209	-0.978327	-0.57959	-0.118224	-1.09944	-2.71076	-1.74042	-2.84928	1.57577	-0.867001	1.53753
P04424	Argininosuccinate lyase	ASL	0.516839	0.203901	0.831947	1.28407	0.822079	0.836388	1.97116	1.93973	1.05118	1.19873	-1.58714	-1.57084	0.1799	-1.66251	-0.531362	-0.657803	0.126947	-0.400088	0.383234	0.129333	-0.934382	-0.347136	-0.247675	-0.914605	0.271418	-0.768426	0.426945	0.283036	-1.89033	-1.40374	1.59706	1.01763	0.934672	-0.251724	-0.306552	-1.6856	-0.847998	-1.00185	0.430079	0.805631	-0.0271381	-0.223855	0.881007	-0.862166	-1.42966	-0.907589	-1.38875
P04632	Calpain small subunit 1	CAPNS1	0.746696	1.15627	-0.222086	0.0237173	0.322587	-0.4621	1.33581	1.50832	1.82729	0.96952	-0.788777	0.330148	-1.54689	-1.01515	0.284241	1.03907	-0.149405	-0.401634	0.446542	0.979641	-2.36507	-1.46228	1.0632	1.55137	-0.309366	-0.129227	-0.298194	0.535298	0.276462	0.396648	-0.563821	-0.139285	-1.24815	-1.62601	0.594005	1.16977	-1.48534	-1.22822	-0.343351	0.322587	0.0686856	-0.298194	0.80956	-1.67489	-0.660293	-1.15691	-0.832749
P04792	Heat shock protein beta-1	HSPB1	-0.738129	-0.638933	2.36483	2.15813	0.892535	1.01814	0.737777	0.22907	1.11345	0.863035	0.0334312	-0.314875	-0.184378	-0.430097	-0.6653	-0.412775	-0.184378	0.0115086	1.14669	1.10451	-0.118811	-0.404228	0.581671	0.980099	0.6671	0.735152	0.931954	1.27986	-0.932916	-0.988793	-1.48275	-1.04314	-1.22925	-1.20175	0.337892	0.255288	0.333925	0.329941	-2.11211	-1.74556	-1.19789	-0.542057	-0.811678	-0.726198	0.33809	-0.54229	-0.420541
P04818	Thymidylate synthase	TYMS	-0.341694	-0.735522	-0.162312	0.107679	0.603776	0.84674	-0.483146	-0.754429	-0.563811	-0.78621	0.561897	-0.0933084	-0.0351134	-1.09416	-0.455915	-1.32518	1.30233	1.53763	0.644239	0.406496	-0.729546	-0.770749	0.439127	0.721285	0.698593	0.71569	1.34402	1.56913	1.21682	1.28704	0.135832	-0.123513	-0.81356	-0.455915	0.837597	0.779671	-1.01344	-1.022	1.55501	1.36773	-1.20756	-2.05466	-2.12252	-1.53406	-1.07924	-1.07957	-2.02921
P04843	Dolichyl-diphosphooligosaccharide--protein glycosyltransferase subunit 1	RPN1	0.348227	-0.197733	-0.0219944	1.09944	-0.970459	-0.970459	-1.15238	-0.898422	-0.123859	0.647613	-0.0928586	0.831237	0.70041	1.76462	0.737448	1.05454	0.339612	0.142133	0.845358	-0.34104	-0.616784	-2.00751	0.407703	1.15599	0.296088	1.11212	0.662814	1.66033	-1.05975	-0.541849	-1.24859	-1.2323	0.632321	1.32413	1.25943	0.730084	-2.121	-0.668025	-0.694048	-0.34104	-1.75456	-0.230077	0.831237	-1.29813	-0.436001	-0.999599	-1.09038
P04844	Dolichyl-diphosphooligosaccharide--protein glycosyltransferase subunit 2	RPN2	0.649239	0.856845	-0.172899	0.370928	-1.67417	-1.45256	-1.3575	-0.281006	0.779183	1.08874	-1.12907	0.140294	-0.593934	0.221409	-0.804933	-0.155655	0.440167	0.181431	-1.6445	-1.74591	-1.8838	-2.22972	0.639485	1.05992	0.359053	1.30035	-0.505706	1.47363	-0.743972	0.428859	-0.631779	0.0878596	-0.357942	1.43504	1.08159	1.91413	0.0364101	1.00804	0.538076	0.428859	-0.0969019	0.221409	0.822852	-0.101844	-1.11063	-1.53123	-1.35593
P04899	Guanine nucleotide-binding protein G(i) subunit alpha-2	GNAI2	0.263497	0.502747	0.377073	-0.147519	-0.714801	-0.601497	-1.51886	-0.262307	0.887252	0.928355	-0.000243465	0.439935	0.435955	0.711188	0.177455	0.496519	-0.0644647	-0.0361187	-0.0190729	-1.09185	-1.93379	-4.9631	0.00182647	0.239441	0.733038	1.35309	0.22472	0.960043	-0.417333	0.569934	-0.19436	0.555919	-0.107422	-0.0982213	0.258733	-0.636511	0.136855	-0.100514	0.339677	0.250741	0.382701	0.477592	1.24844	-0.0447536	-1.09691	-1.62345	-1.34771
P05023	Sodium/potassium-transporting ATPase subunit alpha-1	ATP1A1	0.176736	0.663578	-0.238032	0.663578	-1.42341	-1.52904	1.33618	1.2819	0.460975	0.341024	0.43918	0.908997	1.83386	1.70995	0.701105	0.713416	0.114861	0.558823	0.558823	0.688697	-0.76719	-1.88102	1.15349	1.39259	-0.732546	-0.536759	-1.1018	-0.852292	0.531491	0.51067	-1.04935	-1.00232	-0.650651	-0.564458	1.18095	0.982871	-0.650651	-0.417895	-0.238032	0.15052	-0.710895	-1.52904	-1.5421	-1.63679	0.666001	-0.0928487	-0.627472
P05109	Protein S100-A8	S100A8	0.267253	0.252909	0.215842	0.635542	-0.410802	-1.00961	1.53227	1.61257	1.65613	1.28979	-0.724415	-1.25753	-1.14395	-0.74676	-0.0833746	-0.280693	-0.917611	-0.756954	0.488062	-1.08457	0.328861	0.0484007	0.448832	0.483583	-0.698659	-1.11267	-0.843425	-1.25301	-0.943933	-0.441589	0.880878	0.892579	-1.10974	-1.09649	1.84461	1.82347	-0.671787	-0.731975	-0.968977	-0.971553	1.7167	1.19471	0.893039	0.754044	1.38041	-0.0186131	0.0151299
P05120	Plasminogen activator inhibitor 2	SERPINB2	1.06019	0.803779	0.0243042	-0.206425	0.308456	-0.216197	-0.858992	-0.537476	-0.899305	-0.809656	0.0238002	-0.510244	-0.801269	-0.566718	-0.565825	-0.52801	-0.0709345	-1.04851	-0.495433	-1.26545	2.85591	3.03582	1.21582	0.815907	1.86039	1.87628	-0.662877	-0.748383	-0.236417	-0.545901	1.04427	1.12064	-0.344277	-0.364039	-0.751194	0.324235	-0.611706	0.0220887	0.184922	-0.0355457	-0.959486	-0.614914	-0.461711	-0.859912	2.1822	1.3438	1.07526
P05121	Plasminogen activator inhibitor 1	SERPINE1	0.121742	-0.0730768	-0.110893	-1.64964	-0.556711	-0.307463	-1.15542	0.152473	-0.723195	-0.62684	-0.138881	0.329966	-0.042218	-0.702631	0.181839	-0.198343	0.828494	0.399247	0.235546	-0.604615	-0.599476	-1.3044	-0.547833	-1.82111	2.4694	2.77908	0.0709439	0.692052	0.289482	1.32079	2.16908	1.94831	-0.458653	0.0625606	-0.403013	-0.624457	-0.0209134	-0.0571556	0.809056	0.202044	0.641802	-0.707025	-0.723179	-1.54676	-1.10471	-1.28619	-1.50956
P05141	ADP/ATP translocase 2	SLC25A5	-0.333363	0.486839	0.386714	0.425105	-0.0181034	0.239088	0.227508	0.635673	1.76586	1.64967	0.0345843	0.846999	0.0295707	0.799498	-0.294855	-0.247142	0.818692	0.474708	0.292822	0.591538	-1.83629	-2.69194	-0.368503	-0.645478	-1.17221	-1.20819	-0.855608	0.121882	0.18171	0.171158	0.292822	-0.107493	0.780037	0.412424	1.977	0.980543	-0.53604	-0.294855	0.730168	1.11022	-1.88795	-1.23683	-0.465172	-2.26282	-0.00586814	-0.615866	-0.862367
P05161	Ubiquitin-like protein ISG15	ISG15	-1.09935	-1.62433	0.215013	-0.125939	-1.76052	-2.18958	-1.79559	-1.44779	-0.633501	-0.553209	0.769523	1.00865	0.192248	0.75049	0.0767084	0.150867	1.10242	1.13732	-1.26362	-2.0047	-0.850019	-0.102888	0.956482	0.616644	-0.173278	-0.785484	0.422995	1.08672	0.664312	0.790686	1.19048	1.10798	-0.17034	0.470566	0.218497	-0.100404	-0.387132	-0.93535	1.3075	1.06433	0.0429284	0.462896	1.45613	0.740639	-1.20682	-1.07455	-1.32316
P05186	Alkaline phosphatase, tissue-nonspecific isozyme	ALPL	-0.25451	0.742583	-0.342209	-0.563025	0.204648	0.148078	-0.65847	-0.726272	-0.713419	-0.454592	-0.59073	0.40275	0.695654	-0.787466	0.355877	0.359623	-1.21446	-1.60226	-0.044804	-1.75135	-2.29126	-0.788153	0.474293	-0.0676156	2.30711	2.14274	-1.02022	0.0362779	-0.398169	-0.242295	0.477612	0.411325	-0.612538	-0.488278	0.757413	0.344136	0.194919	0.225359	1.00226	0.704211	-1.01882	2.69257	0.491863	1.45961	0.548292	-1.2401	-2.01361
P05198	Eukaryotic translation initiation factor 2 subunit 1	EIF2S1	0.111007	0.383311	0.231221	-0.306215	-0.209366	-0.581878	-0.0793853	-0.501021	0.323992	0.0996732	-0.143214	0.373559	-1.36545	-0.469659	-0.278014	-0.222889	0.67064	0.0882697	-0.320481	-0.96313	-0.766189	-0.408512	0.323992	0.412261	0.155646	0.431309	-0.666495	-0.615254	0.541582	0.343982	1.18768	1.13697	0.678927	1.13054	-0.169387	0.514633	1.82894	2.32567	1.65382	1.36048	-2.18759	-1.87269	-1.59278	-2.58849	-0.421033	-0.917587	-1.15468
P05204	Non-histone chromosomal protein HMG-17	HMGN2	-0.0134341	-1.71534	-0.69497	1.2409	1.3206	0.336905	0.471559	0.36517	0.150356	-0.219606	1.57264	1.15915	0.983153	0.863152	-0.187056	-0.801106	0.0475997	0.209673	-0.716877	0.228764	0.262934	0.564005	0.302012	0.203236	-0.258008	-0.724277	1.53423	0.85599	1.18885	0.408952	-0.229082	-0.258008	0.607501	0.779802	0.35395	-0.945269	0.348297	0.0841134	-2.68016	-0.508942	-1.10045	-0.598076	-2.85182	-1.94101	-0.68389	0.322014	0.590214
P05362	Intercellular adhesion molecule 1	ICAM1	-0.273437	-1.19	-0.184892	0.322034	-1.00578	-0.300699	-0.874455	-1.4326	0.920581	0.957964	1.29022	0.951354	-0.442758	-1.17058	0.228664	0.00121841	0.512145	0.30502	-1.07584	-1.22345	-0.273437	-0.673936	0.584851	0.580292	-0.249183	-0.273437	0.951354	1.01412	-0.20641	-0.727082	1.85525	1.40324	-1.4808	-0.455568	1.19019	1.12638	-1.00375	0.00402698	-2.69591	-1.10051	0.876665	1.32998	1.3399	0.569061	-1.54629	-1.37008	-1.82032
P05386	60S acidic ribosomal protein P1	RPLP1	0.794625	0.168358	-0.158224	-1.24848	-0.642709	-0.625197	-1.68761	0.109355	-1.2312	-3.09416	0.189803	-2.75752	0.474694	-0.00916672	0.238489	0.624557	-0.484671	0.153859	0.63462	0.304984	1.22318	1.72962	-0.691081	0.573021	0.0865101	-0.0771604	-1.13412	0.940824	0.0395636	-0.225016	0.928925	1.48066	1.32075	-0.0427132	0.101786	1.58992	0.928925	-0.381048	0.153859	0.82954	-0.285172	-0.414668	-0.215259	-0.215259	-0.318496	-0.545709	-0.627717
P05387	60S acidic ribosomal protein P2	RPLP2	1.54916	-0.27428	-0.741549	-0.253029	-1.05512	-0.473991	-0.0109942	-0.12913	-0.416921	-0.886698	-0.119072	-0.253029	1.13155	0.453604	-0.508858	0.236282	-0.0109942	-0.295711	0.244994	0.501219	2.22978	2.01389	-0.653319	-0.0013939	-0.109055	-0.451008	-1.71414	-0.99773	-0.119072	-0.439595	0.50907	0.469575	1.17412	0.461603	0.305153	-0.520587	1.8941	1.1254	1.34329	0.913928	-2.79222	-0.873154	-1.26686	-1.1892	-0.102156	-0.634571	-1.97201
P05412	Transcription factor AP-1	JUN	-0.152536	-0.051883	-1.26046	-1.12573	-0.423615	-0.299036	-0.000381191	0.115565	-0.394764	0.469796	0.654745	0.848582	0.315988	-0.877063	0.114914	-1.42859	-1.67823	-2.17144	0.682929	1.28335	1.64027	1.49618	-1.46264	0.344341	1.15511	0.806299	-0.193607	-0.598942	1.3363	1.10538	1.48171	1.84181	0.192227	0.119341	0.520689	-1.55826	0.242672	0.522335	0.626836	-0.501316	-1.20078	-0.461219	-1.18296	-0.893924	-0.904623	-0.870234	-1.7841
P05455	Lupus La protein	SSB	-0.285994	0.289082	0.289082	0.320605	0.528459	0.651592	-0.65085	-1.4663	1.12288	0.240855	-3.14053	-1.95281	-0.53526	-0.173032	-0.830762	-0.290223	0.0355211	-0.858627	0.584115	-0.113983	-0.847436	-0.173032	0.935852	0.500045	-0.237983	-1.45119	-0.0378462	-0.207277	-1.24731	-0.311504	-0.346027	-0.193106	0.664821	1.20524	0.397321	-0.113983	2.03662	1.61464	2.10879	1.68742	-0.244182	-0.000829158	0.289082	0.208052	-0.857475	-1.11419	-1.32105
P05556	Integrin beta-1	ITGB1	1.1445	0.950091	-0.959754	-0.664226	-0.574095	-0.540889	-2.42153	-1.7618	0.443844	0.452361	1.24968	1.30143	0.372694	0.29856	1.24968	1.28791	1.63966	1.39082	-1.14349	-1.22978	0.174148	-0.325114	0.920068	1.13248	0.663427	0.883752	-0.341108	-0.6671	1.26027	1.09963	0.435247	0.0836608	-0.834032	-0.963726	-1.26229	-1.04702	-1.36738	-1.0086	-0.690429	-0.365634	0.224437	0.0975051	0.0233856	-0.611254	-0.339842	-1.59653	-1.63745
P05976	Myosin light chain 1/3, skeletal muscle isoform	MYL1	0.515266	-0.1996	0.0751002	0.336116	0.227615	1.48998	1.08676	0.859623	0.817293	0.117619	-0.213467	0.15769	-2.18948	-0.824656	-0.193843	1.10476	0.95952	1.39787	0.774011	0.791648	0.397008	0.0895633	-1.77113	-0.401932	1.22207	0.996823	-0.533398	0.108392	0.813928	0.74483	-0.584215	0.915747	-0.264695	0.737339	0.412185	-1.91801	-2.01087	-0.600726	-1.34203	0.219744	0.0943183	-2.06646	-0.72568	-1.62262	-0.881619	-1.55109	-0.81466
P06132	Uroporphyrinogen decarboxylase	UROD	0.951546	0.845852	0.142086	-0.0502975	-0.760685	-0.572903	0.00247874	-0.0367612	-0.528504	-0.398053	0.120502	0.131369	-0.869119	-0.743727	0.819769	1.16224	-0.972427	-3.9166	0.0696124	-1.44651	-0.828754	-0.277283	-0.121789	0.595594	0.866934	0.979006	0.409256	1.02947	0.71832	0.856465	1.04779	1.53158	-0.0103807	0.291574	0.325871	1.02271	-0.0367612	0.338349	0.776578	1.20366	-1.73674	-0.665629	-0.945819	-1.31987	-0.100242	-0.671146	-1.4578
P06280	Alpha-galactosidase A	GLA	0.99802	0.736894	2.17473	2.27511	-0.0456225	-0.390009	-1.20401	0.0118001	-1.40849	-1.70824	-0.102045	-0.153131	0.436059	0.32916	0.173849	0.725112	-0.501127	-1.49389	0.763293	0.0517582	0.390197	-0.185833	0.276553	-0.495095	-0.684049	-1.63994	0.113327	0.778632	-1.7666	-0.713641	-0.873852	-2.00648	1.0216	1.27284	0.655672	0.396301	-0.163849	-0.519568	1.24473	1.51851	0.658719	0.00628122	-0.256643	-0.697034	-0.843076	0.753388	-0.372596
P06493	Cyclin-dependent kinase 1	CDK1	-0.924816	-0.332452	0.0289915	0.46906	-0.451699	-0.205543	0.649199	0.604695	-0.108246	0.371647	1.13059	0.479349	1.03228	1.00154	-1.1109	-1.1582	0.289125	0.529338	1.20003	1.36701	0.39741	-0.135403	0.273062	-0.0491603	-0.370722	-0.547517	-0.434511	-0.489501	0.882774	0.756817	0.458671	0.434378	0.943826	0.218118	-0.0713625	0.0705327	0.756817	0.825368	0.154595	0.134909	-4.19857	-1.58096	-1.37197	-1.9186	-0.694584	-0.919261	-1.40923
P06576	ATP synthase subunit beta, mitochondrial	ATP5B	1.40742	1.08813	-0.257215	-0.370307	1.2955	1.3298	0.145079	0.16008	-0.919508	-0.855517	-0.407661	-0.629463	0.517888	0.311621	-0.0983652	0.174959	-1.23174	-1.16493	1.91667	2.30206	0.517888	0.552722	-1.66422	-1.31525	-1.29637	-0.629463	-1.02188	-0.463653	-0.797253	-0.866651	0.764404	1.36346	1.84953	1.45036	0.17072	0.0882701	0.764404	-0.344881	-0.679227	-1.32	-0.270642	-0.506025	-0.259893	-0.80084	0.632689	0.339522	0.277549
P06702	Protein S100-A9	S100A9	-0.147952	0.21237	0.43157	0.602282	-1.065	-0.795251	1.41546	1.32559	1.51113	1.21546	-0.792663	-0.83181	-1.23545	-0.942084	0.0313222	-0.998738	-1.00216	-0.704362	0.331365	-1.72399	0.658796	0.531492	0.360636	0.600781	-0.231625	-0.930084	-1.03067	-1.03695	-0.958058	-0.966794	1.12908	0.925396	-0.711922	-0.40967	1.78317	1.69721	-0.991129	-0.75516	-0.588438	-0.761357	1.70484	1.25429	0.777345	1.11174	1.36007	-0.219476	-1.11781
P06730	Eukaryotic translation initiation factor 4E	EIF4E	-0.243662	0.80065	0.260222	0.475186	0.475186	0.816435	1.25394	1.1091	0.0132261	-0.184026	-0.212332	-0.448157	1.08164	0.832099	0.768714	0.565943	-0.805775	-0.781723	-0.40788	-1.05142	-0.103828	0.0996338	0.218608	0.635775	-0.382397	-0.879662	-0.805775	0.154566	-0.136033	-0.40788	0.565943	0.0386137	1.08164	1.48238	-1.62719	-0.694769	0.982518	1.88432	0.511971	0.752558	-1.76563	-1.4639	-0.982493	-3.47634	-1.11365	-0.701901	-1.90163
P06733	Alpha-enolase	ENO1	0.540081	0.370641	-1.42227	-0.695281	-1.5224	-1.56878	0.326648	0.0724427	-0.494879	-0.56365	2.05387	1.22966	0.302183	-0.0659229	0.659868	0.298073	1.47944	1.15498	-2.18767	-1.90385	0.573877	0.226711	-0.303202	-0.232515	0.509287	0.511112	1.90181	1.52132	0.981538	0.967469	-0.590564	-0.311875	-0.504542	-0.485268	-0.814215	-0.456742	0.22885	0.264846	0.642998	1.03672	-1.36374	-0.720627	-0.437976	-1.20845	-0.65718	-0.710587	-0.602796
P06737	Glycogen phosphorylase, liver form	PYGL	1.3548	1.30413	-0.664932	-0.169664	-0.398182	-0.0951047	0.193167	0.185048	-3.05412	-2.54699	0.11719	0.569447	0.38559	0.398433	1.09518	1.40266	1.16184	1.03525	-0.643402	-0.823174	0.0562674	0.0435504	-0.161506	0.160221	0.459933	0.658811	0.616935	0.979576	0.23266	0.631661	-0.702051	-0.530593	-1.64076	-1.35141	-1.95402	-1.27309	-0.102657	0.140406	0.808575	1.08947	0.683608	0.0625564	0.182324	0.102357	0.680428	0.121044	1.37381
P06744	Glucose-6-phosphate isomerase	GPI	0.106585	0.744732	0.365461	0.0611485	0.0896609	0.511976	2.29664	2.03048	0.407321	0.744732	-1.4063	-0.898839	0.0467479	0.765427	0.511976	0.409758	-2.26351	-1.8161	1.35497	1.84074	-0.725583	-0.377313	-0.211058	0.387726	-0.921527	-0.953702	0.23204	0.806221	-0.620108	-0.398596	-0.0148256	-0.561562	0.723833	1.14185	0.226737	-0.11223	-0.247262	0.495668	-0.596495	0.0697426	-1.59191	-1.00053	0.357989	-2.01271	-1.06751	-1.40737	-1.61662
P06748	Nucleophosmin	NPM1	1.20235	0.265434	0.0299708	-0.635161	-0.24447	-0.11074	0.0215166	-0.294965	-0.999559	-0.864185	0.112223	-0.58557	0.243334	-0.864185	-0.456369	-0.0744299	0.706322	0.706322	1.31501	1.25157	1.22714	0.535038	-0.234552	0.0383811	-0.065475	-0.389914	0.167469	-0.166741	-0.502198	-0.56132	0.793772	1.57053	-0.725675	-0.422809	0.378578	0.509964	1.40953	1.10813	1.4278	1.39847	-2.99434	-2.56131	-1.77156	-0.893329	-0.0617283	-0.494122	-0.670043
P07099	Epoxide hydrolase 1	EPHX1	0.199094	0.404775	-0.578607	-0.741051	-0.375314	-0.0608043	0.233076	0.119079	1.58299	1.41926	-1.61128	-1.14522	0.831604	1.28418	1.00786	1.45841	-0.175649	-0.015401	0.673398	0.988587	-3.1207	-2.0488	1.03764	1.17616	-0.516186	-0.293359	0.37643	1.24999	-0.63522	0.0378968	-1.10654	-1.03781	-0.425989	0.350776	0.274176	0.557984	-1.36541	-0.971395	-0.46192	-0.440738	0.7862	0.0133174	0.726407	0.338082	-1.31458	-1.40285	-1.44499
P07108	Acyl-CoA-binding protein	DBI	0.154039	0.227817	1.4312	0.523317	0.265813	1.2313	0.394723	0.0904171	1.24387	1.17985	-0.971666	-0.719752	-0.680179	1.4091	-0.414152	0.5254	-1.33923	-0.294096	0.020831	0.444051	-2.06446	0.43299	-0.193775	0.758838	-1.29334	-0.781268	-0.33554	-1.40282	-3.1641	-1.65101	0.33412	0.371721	-0.339368	0.450646	-0.719752	1.24387	1.51632	0.498093	-0.261068	-0.576737	0.504442	0.275776	0.82937	0.844393	-0.603782	-1.23124	-2.06909
P07196	Neurofilament light polypeptide	NEFL	0.857055	0.944112	-0.25254	-0.830875	-0.750987	-0.475411	-0.802845	-1.12778	-0.990647	-0.497698	0.475651	-0.574975	-0.966013	-1.18623	-0.856928	-0.5565	1.34501	1.24636	-1.16392	-0.427359	-1.21652	-1.89123	-0.159752	-0.22999	1.56621	1.00891	1.15288	1.09678	1.2207	1.31874	0.897889	0.820819	-0.976759	-0.412296	-0.968069	-0.787469	-0.809305	-1.2001	0.450769	0.566444	1.50556	1.10814	1.27294	1.25722	-0.792773	-0.622339	-1.45375
P07199	Major centromere autoantigen B	CENPB	-0.280653	0.457937	0.682629	0.623524	0.0704341	0.341815	0.821048	1.01998	-0.0940698	-0.245492	1.32773	0.766506	1.25743	0.0853492	1.13956	0.326104	0.478031	0.504097	0.0757913	-1.51892	-0.0421128	0.0353147	0.56593	-1.75062	1.34678	1.02689	-0.395929	-1.05904	0.372384	-0.436191	0.0768587	-0.525189	0.617939	0.339237	-0.261292	-1.01253	0.259286	-0.503635	0.656277	0.868114	-0.654519	-1.93483	-3.62718	-1.80078	-0.0705907	0.122023	0.37526
P07237	Protein disulfide-isomerase	P4HB	-1.15809	-1.19318	0.255531	0.271363	0.75869	1.01817	1.654	1.55236	-0.688623	-0.237051	-0.904423	-0.39416	-0.0383141	0.75869	0.141456	0.550404	1.09233	1.1285	-0.913324	-0.749968	0.841774	0.199218	-0.159251	-0.217347	0.163636	-0.0113065	1.53745	0.999242	-0.280347	-0.469713	-1.2755	-1.17306	1.33412	-0.0748347	-0.791816	-1.18309	-1.47257	-1.81833	-1.52467	-1.77208	0.82129	1.52245	0.88219	1.01817	-1.00034	-1.63795	-1.5522
P07305	Histone H1.0	H1F0	-0.652945	-0.735324	0.686247	0.833332	0.849801	0.686247	0.667886	0.776621	0.312952	0.217191	0.938553	0.556107	1.77588	1.76526	0.517114	-0.113784	-0.581744	-0.335567	-0.342699	-0.603751	0.402048	-0.266289	-2.80016	-1.21182	0.44197	0.296412	-1.3771	-2.22789	0.429269	-0.502351	0.352481	-0.468813	1.57289	1.39974	-0.139328	-1.98205	-0.884041	-1.51365	0.541238	-0.349936	0.320549	0.413117	-0.0981877	0.434539	-1.40389	1.11221	0.956358
P07339	Cathepsin D	CTSD	0.229629	0.512186	0.802135	0.999741	-0.315651	-0.365244	1.69119	1.81822	0.772488	0.696699	-2.1227	-2.80112	-1.97122	-1.74315	0.543179	0.727493	0.0105384	0.00769586	-0.249618	-0.373771	-1.04708	-0.931242	0.386311	0.650663	-0.507067	-0.315651	-0.408683	-0.373771	1.03546	0.904522	-0.283994	-0.0976735	0.47669	0.10494	0.319444	-0.126806	-1.02102	-1.11845	-0.408683	-0.015362	1.83043	0.974812	0.970761	0.132741	0.572074	0.428138	0.315321
P07355	Annexin A2	ANXA2	0.966311	0.96003	-1.10697	-1.03775	-1.25577	-1.09157	-1.1034	-1.05462	0.857393	0.964744	-0.567897	-0.411584	-3.53628	-2.61545	0.592418	0.634441	1.07039	1.00471	0.955295	0.857393	-0.234614	0.634441	0.507715	0.623549	0.599169	0.800083	0.472779	0.630098	0.125321	0.536738	0.745212	0.987993	-0.27079	-0.567897	0.592418	0.569586	-0.965635	-0.878048	-0.330361	-0.0838443	0.43923	0.0778452	0.0778452	-0.170655	1.20444	0.0989291	-0.176406
P07384	Calpain-1 catalytic subunit	CAPN1	0.113646	0.330426	1.14737	0.852254	1.12718	1.03079	0.691126	0.730143	1.68675	1.43901	-2.35349	-1.94053	-1.48705	-0.857379	0.157174	0.752829	0.107886	-0.328943	0.803803	0.97878	-1.61256	-1.42985	1.43901	1.10656	0.0918691	-1.08268	-1.53999	-0.648989	0.0800534	-0.186413	-0.451353	-0.21411	-0.539582	-0.690528	0.845478	1.29115	-0.0299097	-0.913121	0.219684	0.110771	-0.0898977	-0.319959	0.675073	-1.09247	0.880156	0.976006	0.781879
P07602	Proactivator polypeptide	PSAP	0.356339	0.827437	-0.118534	0.130799	1.29174	1.05805	1.73575	1.63679	0.151934	0.286859	-2.09372	-1.60006	-0.430638	0.217253	0.75212	1.45061	-0.378216	-0.513659	0.164445	0.425516	0.522566	0.652479	-0.58734	-0.297474	-0.775446	-0.690148	-0.9762	-0.706747	-0.925384	-1.22958	0.832299	1.05602	-1.43662	-1.26702	-1.00772	-0.87656	-0.41072	-0.820391	-0.87656	-0.775446	1.11927	1.72395	1.70001	0.70195	-1.16841	-1.55379	-1.10682
P07686	Beta-hexosaminidase subunit beta	HEXB	-0.329794	-0.238448	0.163584	-0.426163	-0.0198762	-1.10662	1.16147	1.06653	0.0742538	0.678668	-2.36936	-2.017	0.578485	0.530581	0.22246	0.147178	0.539388	-0.266051	1.53711	1.1178	-3.325	0.818963	0.125061	-0.512061	0.591326	1.07626	0.0453775	0.0627603	-0.27302	-0.112964	-1.19889	-0.315427	0.163584	0.490389	-0.706539	-1.38619	0.467655	-0.171285	-0.373614	-0.74268	1.61729	0.934888	1.30626	0.373653	-0.636952	-0.922157	-1.97188
P07711	Cathepsin L1	CTSL1	0.525052	0.564925	-1.21893	-1.08602	-0.144545	-0.231715	-0.086516	0.371808	-1.36192	-1.38859	1.63688	1.43632	-1.3473	-0.761388	0.00133854	-1.83798	-0.0934731	-0.697041	0.117199	-1.17758	0.914331	0.720383	0.467759	0.523368	0.882527	0.741348	0.652754	0.723423	0.802881	0.571193	1.69577	1.92391	-1.33155	-1.34126	-1.07154	-0.142013	-0.582912	-1.21806	-1.28662	-0.291209	1.04521	1.16463	0.891785	0.323358	-1.71734	-1.10665	-1.17283
P07737	Profilin-1	PFN1	-0.52282	-0.455283	-0.768605	-0.969482	-1.08469	-1.29132	-0.58466	-0.38977	0.426379	0.475175	1.47415	0.921017	0.677801	0.628881	-0.447906	-0.860054	0.604003	0.404061	-2.49709	-2.65312	1.21505	0.77878	-0.734751	-0.00905947	0.662354	1.16285	1.67809	1.41219	1.39643	1.54919	1.18039	0.270435	-0.914083	-0.572931	0.181189	0.254477	0.211344	-0.477563	-4.10061e-05	-0.436886	-0.433226	-0.120269	-0.0547089	-1.28591	0.25078	-0.637275	-1.21157
P07741	Adenine phosphoribosyltransferase	APRT	1.0276	0.826489	0.683939	0.473098	0.0257255	-0.0238396	-0.449	-0.129085	1.16522	1.91888	-1.90626	-2.52868	-0.819687	-0.057975	1.41126	1.25568	-0.369506	-0.0930396	0.598508	0.830835	-1.53648	-0.788822	0.669269	0.712789	-0.916981	-0.380567	-2.25416	-0.65291	-0.870662	-0.35854	-0.233746	0.65443	1.2681	0.843785	0.603694	1.09295	0.353148	1.15514	-0.578269	0.268731	-0.546294	-0.97204	-0.923736	-0.449	-0.65923	-1.104	-0.645593
P07814	Bifunctional glutamate/proline--tRNA ligase	EPRS	1.68078	1.9848	-0.224348	-0.969859	-0.59382	-0.567549	0.608299	0.529662	-0.0107647	-0.0518836	-0.0518836	-0.115012	0.257701	0.146558	0.577175	1.0678	1.28367	1.17833	0.669281	0.699161	-0.73563	-1.00133	-0.115012	-0.265052	-0.546751	-1.24555	-0.498117	-0.786886	-1.07545	-0.93882	1.08036	0.414718	1.36231	1.48056	0.713952	0.990962	-0.633815	0.16547	0.0495331	0.669281	-1.74649	-1.76424	-1.02363	-2.64848	-0.822679	-0.785793	-1.36535
P07858	Cathepsin B	CTSB	0.650128	0.504809	-1.27739	-1.50343	-1.24305	-1.49814	-0.758842	-0.931468	-2.17345	-2.10346	-0.00504243	0.60089	-0.0251756	-0.360863	1.00858	1.1644	0.783427	0.738994	0.431454	0.348203	0.543407	0.662026	0.390795	0.484868	0.990743	1.01975	0.455587	0.551467	-0.121833	-0.186483	1.19751	0.766759	-1.46453	-1.77362	-0.0457719	0.0291377	-1.27534	-1.15263	0.368113	0.0893501	1.59186	1.4497	0.97588	0.102689	-0.67991	-0.888694	-1.23579
P07900	Heat shock protein HSP 90-alpha	HSP90AA1	-0.668904	-0.623053	1.31233	0.64193	1.03238	1.19831	0.0969218	0.482404	-0.87601	-0.567134	1.03238	1.10724	1.40771	1.36057	0.345261	0.66027	0.323879	0.604754	0.152155	-0.318	0.183066	-0.298535	1.23549	0.737912	-0.715798	-0.397749	-0.158123	-0.347546	-0.231819	-0.185451	-0.825376	-0.38761	1.01195	1.24468	-1.07779	-0.279252	0.167668	-0.241219	0.541264	0.394305	-2.3528	-2.24802	-2.08748	-2.38717	-0.532517	-0.689815	-1.2926
P07919	Cytochrome b-c1 complex subunit 6, mitochondrial	UQCRH	1.56117	0.732598	0.109358	0.242962	0.896909	0.7908	0.670328	0.530987	-0.517243	0.246742	0.664445	1.13144	0.125712	0.373964	-1.30867	-1.57048	-0.0258281	0.242014	0.821014	0.892351	0.373964	0.126791	0.284594	0.537817	-0.480239	-0.290797	-0.0991945	0.271849	-0.515024	-0.248711	0.658523	1.03169	-0.567531	1.14874	-2.7677	-0.53975	0.306028	-0.227587	-0.230804	0.357459	-0.827851	-0.956356	-3.95091	-0.00557179	-0.675907	-1.31683	-0.474009
P07942	Laminin subunit beta-1	LAMB1	0.311604	0.40291	-0.940545	-1.15856	-0.00406306	0.307044	0.207295	0.528544	-0.485959	0.0315219	1.36163	1.3472	0.569783	0.272961	-1.0957	-0.979217	0.350929	0.236467	-1.15338	-2.63944	0.623575	0.57689	-0.0369042	-0.665679	1.26402	1.05058	1.10988	0.877032	-0.298595	-0.122094	0.162012	0.220464	-0.727931	-1.2832	-2.5367	-1.32684	-1.16488	-0.401238	-0.0625155	0.0849259	0.90075	1.38026	1.08413	1.82102	-0.917279	-1.34828	-1.63646
P08047	Transcription factor Sp1	SP1	-0.236277	0.229582	0.743913	1.33641	0.570798	0.328069	1.33641	1.05562	0.823864	-0.689113	1.14878	0.0348203	0.501599	-0.606064	0.638807	-0.236277	-0.124034	-1.48218	0.0611937	-0.401881	1.34507	0.558231	0.195203	-1.1198	-0.156705	-1.86296	0.0271376	-0.301068	0.889945	0.421574	0.73533	0.129032	1.33641	0.971416	0.182361	-0.630166	0.798548	0.909971	-1.38814	-0.994203	-3.04916	-0.788596	-1.75697	-1.48648	-0.0686961	-1.15383	-1.32293
P08133	Annexin A6	ANXA6	-2.3961	-2.32796	-1.15521	-1.02448	0.916592	1.0375	1.06293	1.06875	-1.72357	-1.51928	0.205602	0.374242	-0.122302	0.0177228	-0.0169165	0.260289	-1.03843	-1.28897	0.166639	-0.0637706	-0.791145	-0.628251	-0.625191	-0.909988	1.09003	1.17626	1.17387	1.37548	0.252798	0.564758	0.592715	0.568331	0.384252	0.440795	-0.55101	-0.930758	0.602847	0.589297	-0.656585	-0.55101	1.11187	1.11321	1.17626	0.997862	-1.52615	-1.66854	-1.66106
P08237	6-phosphofructokinase, muscle type	PFKM	1.65846	1.19919	0.247723	0.501624	-0.45286	-0.509699	1.08627	1.62805	-1.21764	-1.76996	0.235351	-0.221607	-1.37563	-0.945027	0.531072	0.74357	0.191005	-0.367223	-0.441812	-0.943348	-0.125135	-0.83749	-1.05404	-1.42492	0.718996	0.0470718	0.74357	1.17124	-0.38806	0.353629	0.628747	0.131441	-0.125135	-0.125135	-1.98718	-0.00506171	2.1605	2.29299	0.364834	-0.0837467	0.610752	-0.670293	-0.650465	-1.52461	0.271796	-1.2702	0.427639
P08238	Heat shock protein HSP 90-beta	HSP90AB1	-1.41221	-1.02271	1.62652	0.99553	0.942485	1.21237	-0.255076	0.331016	-0.548246	-0.209	0.478604	0.728166	0.13516	0.224955	0.031979	-0.243488	0.711636	0.864963	0.4696	0.13516	0.387255	0.0736975	1.19841	0.478604	-0.361533	0.094333	-0.141245	0.13516	0.496531	0.0424655	-0.141245	0.094333	0.817422	1.25384	-0.197596	1.03283	-0.535415	-0.679837	0.31202	0.224955	-2.68138	-1.92472	-2.94475	-2.23154	-0.395968	-0.869087	-1.44985
P08240	Signal recognition particle receptor subunit alpha	SRPR	0.0632835	0.0632835	-0.00964563	-0.0148386	-1.08092	-1.6406	1.44686	1.52711	0.375899	0.339878	-0.157747	-0.520103	1.49249	0.882939	-0.944283	-2.16628	-0.47154	-1.06905	0.181418	-0.733158	-2.16628	-1.82201	0.710352	0.215157	0.908348	0.825594	-0.697788	-0.426765	0.430992	0.689801	1.38612	1.38089	-0.651822	-0.453713	1.77362	1.6727	0.389956	0.556878	-0.327038	-0.0137979	-0.693707	-0.144642	-0.290838	-0.816994	-0.705551	-1.05466	-0.955957
P08243	Asparagine synthetase [glutamine-hydrolyzing]	ASNS	0.765773	0.681091	0.171394	0.128911	0.790797	0.823947	0.0523481	0.381016	-1.78147	-2.10838	0.583884	0.916765	0.265913	0.406901	-0.766798	-1.45183	-0.640773	-1.67332	0.787958	0.73051	-0.00836312	-0.220375	0.00734761	-0.424535	1.23563	1.11466	-0.304521	-0.511407	0.304585	0.514387	-0.289729	-0.721115	-0.850395	-1.08062	0.660696	0.647914	0.700873	0.774543	2.06641	2.0315	-1.26461	-1.64215	0.0666897	-1.87206	-0.430966	-0.310617	-0.827596
P08476	Inhibin beta A chain	INHBA	0.765081	-0.178667	0.159236	-1.48416	0.250793	0.658689	-1.2506	0.105811	-0.183912	0.00339049	-0.163063	-0.262385	2.97062	0.627981	-1.29376	0.0214315	-0.481065	0.652871	0.704024	-1.43056	-0.280711	-0.0784823	1.1385	-0.395277	-0.62421	-1.82986	-0.483793	0.591887	-0.0874445	0.401857	-1.09772	0.268716	-0.980638	0.194327	1.36869	1.39361	-0.270537	-0.978103	1.09628	0.631147	2.1086	0.484517	-1.93428	-0.828824	0.358538	-1.30045	-1.91478
P08559	Pyruvate dehydrogenase E1 component subunit alpha, somatic form, mitochondrial	PDHA1	1.21433	1.2262	-0.152127	-0.38003	0.992224	0.816456	1.2262	2.01332	0.215699	0.168324	-0.773927	-1.02129	0.43951	0.584725	-1.76698	-1.98528	-0.918979	-1.74453	1.08603	0.352468	-1.43597	-2.99961	-0.0697238	-0.220791	-0.877657	-1.22887	0.133725	0.061396	0.562389	0.520685	0.86206	0.468658	0.949883	0.628193	0.794681	0.600714	0.367017	-0.167051	0.124917	0.379008	-0.707462	-0.0322211	-0.236596	-0.0697238	-0.558426	-0.999706	-0.665846
P08572	Collagen alpha-2(IV) chain	COL4A2	-0.0996245	-2.03355	0.404318	-0.0604604	-0.715691	-0.922892	-1.06834	-0.214166	-0.453643	-1.59127	0.807944	0.746273	0.385063	-0.247355	-0.649443	-0.885878	0.0825554	-0.977294	-0.0719059	-1.68679	0.117884	-0.24095	-0.520922	-1.69375	1.50363	1.18532	1.79708	1.75928	-0.64184	-0.475193	0.790719	-0.488041	0.713141	-0.465069	-0.280736	-0.29648	0.414865	0.657492	0.377873	0.34537	-0.386798	2.29976	0.61606	2.16347	-1.40196	-0.774783	-1.47472
P08574	Cytochrome c1, heme protein, mitochondrial	CYC1	0.835987	1.65135	0.0626422	0.0242381	0.527592	0.642777	-0.28209	-0.0492646	-0.176792	-0.154233	-0.223122	0.870273	-0.809388	0.120209	-1.45155	-1.87054	-0.512559	0.485795	0.999016	1.29863	-1.44481	-1.29278	0.622457	1.34638	-0.26574	-0.0888202	-0.19975	1.16196	-0.483409	0.0958493	1.69388	1.45859	0.881503	1.60097	-1.60179	-0.813512	-1.55706	-1.45832	0.433161	1.11613	-0.780879	-1.10916	-1.18391	-0.119904	-0.294932	-0.803761	-0.343597
P08579	U2 small nuclear ribonucleoprotein B''	SNRPB2	0.323219	1.16066	0.793269	0.68706	0.0977069	0.937719	-0.314657	0.658224	0.127863	0.231572	-2.32495	-2.11268	-0.251483	0.481604	-1.46244	-0.926346	0.109844	0.349121	-0.77529	-0.831565	-0.76429	-0.154289	0.735215	0.892313	0.157414	-0.330885	-2.54343	-0.0295232	-1.15069	0.264575	-0.355568	0.958211	-0.274856	1.12779	0.951412	0.895855	0.80461	1.34638	1.2186	2.04732	-0.513067	-0.926346	-0.339067	-0.976133	-0.367886	-1.27813	-0.792817
P08621	U1 small nuclear ribonucleoprotein 70 kDa	SNRNP70	-1.27736	-0.0361968	0.63562	1.1676	2.2519	1.74545	0.697658	0.527212	0.15561	0.0809599	0.907439	-0.0893681	-1.01156	0.49622	0.867516	0.313213	-0.0177448	-0.652093	-0.500615	-0.470061	1.11448	1.3517	0.0955223	-0.00249011	-0.417632	-1.52449	-0.425042	-0.749338	-0.281544	0.00358129	0.0780354	0.270895	-0.887909	0.39539	-0.611166	-0.086203	1.07831	0.907439	0.135769	1.46103	-2.11865	-1.99038	-1.74118	-1.84752	-1.11396	-0.0208628	-1.06156
P08648	Integrin alpha-5	ITGA5	0.705751	1.13793	-0.80992	0.082348	-0.272407	-0.357649	-0.288367	-0.710724	-0.447055	-0.567755	0.639399	-0.19592	-1.4486	-1.32078	1.04489	0.436879	1.13714	0.78931	-0.247983	-1.01662	1.17691	-0.252352	-0.530047	-0.757475	2.47919	2.57622	-1.12454	0.031988	1.64221	1.18281	0.625618	0.661185	-0.65304	-0.889298	-0.849966	-1.27902	-0.769437	-0.965409	-1.51001	-0.764925	0.580554	0.698015	0.701121	-0.300171	-0.464637	-0.68239	-0.69707
P08708	40S ribosomal protein S17	RPS17	0.918471	0.791284	-0.881473	-0.567477	0.096989	-0.643721	1.08406	1.05629	0.459411	-0.589023	0.973939	0.000695806	0.693055	0.309424	0.791284	0.361661	-0.774287	-0.605308	0.313191	0.4771	1.21847	1.95786	-1.13087	-0.44197	0.0928795	-0.0685584	0.401949	-0.411559	-0.361684	-0.176195	0.209401	0.680093	0.137722	0.0261769	0.401949	-0.987125	0.35056	0.519043	0.973939	1.36827	-3.00845	-1.915	-1.67781	-2.42467	-0.271825	-0.869998	-1.47069
P08754	Guanine nucleotide-binding protein G(k) subunit alpha	GNAI3	0.119157	0.560488	0.40778	-0.267775	-0.449748	-0.502241	-1.31328	0.208042	1.46499	1.40465	-0.0661679	0.527396	0.409841	0.746244	0.502904	0.641055	-0.0356865	-0.0569402	0.337613	-0.767014	-2.12523	-4.68743	0.0706892	0.241797	0.426211	1.2934	0.121792	0.620564	-0.909798	0.475944	-0.974816	0.160625	0.0789075	-0.506723	0.697248	0.100545	-0.00891254	-0.462654	0.430268	0.158076	0.190794	0.175807	1.13768	-0.576087	-0.102346	-0.760654	-1.9681
P08758	Annexin A5	ANXA5	1.06039	0.230028	-1.21698	-1.28736	-0.173751	0.00941076	-1.74344	-1.43786	0.135097	0.344539	-0.540325	1.69977	0.311434	0.627929	0.723359	0.0613315	-0.671818	-0.351521	-1.42578	-0.56865	-1.38418	1.1631	-0.370405	-0.257275	1.29459	0.646782	1.00653	-0.753681	1.25976	1.08668	-0.185023	-0.512481	-1.42578	-1.79536	0.106934	-1.04602	1.72648	0.893186	-0.54384	-0.985079	1.12533	0.863586	1.1878	1.11255	-1.13457	-1.42153	-0.788061
P09001	39S ribosomal protein L3, mitochondrial	MRPL3	0.756441	0.648015	-1.00903	0.0190733	0.936043	1.1123	0.978004	0.957245	0.638421	-0.295777	-0.136387	-3.90562	0.292501	0.82266	-0.0951809	0.0613314	0.202499	-0.185989	0.798342	-0.563471	-0.779391	-1.07717	0.478753	-0.208353	-0.247567	-0.841598	-0.0517463	-0.0250636	0.355985	0.493363	0.314117	-0.359529	1.05695	1.53853	0.657516	0.113381	0.129606	0.231965	1.16472	0.899669	-2.20881	-1.59164	-1.4167	-0.65843	0.127393	0.0379005	-0.60983
P09012	U1 small nuclear ribonucleoprotein A	SNRPA	0.712732	1.29273	1.93384	0.379133	0.285831	0.712732	-0.043209	-0.185681	0.196874	-0.110326	-0.666667	-1.53044	-1.50519	-0.317585	-0.666667	-0.114917	0.185806	0.144451	-0.773295	-1.50519	-0.422571	-0.0563759	1.02268	0.528701	0.0939357	-0.729657	-1.97406	0.316509	-1.10559	0.637208	0.63453	0.774697	-0.864912	1.03077	0.511229	1.14675	1.3659	1.60268	0.820008	1.70562	-1.21287	-1.26451	-1.24362	-1.74202	-0.0603221	-0.679672	-1.06813
P09104	Gamma-enolase	ENO2	0.524035	0.57239	-2.04769	-1.05551	-2.27079	-0.991429	-0.394372	-0.300085	-0.109879	-0.0246684	0.133409	-0.449713	-0.103741	-0.43898	0.641573	-0.232647	1.07323	1.67217	-1.31807	-3.89615	0.00560638	-0.476956	0.233838	0.759212	0.319526	1.28425	0.779456	1.11992	0.618937	0.939409	0.235394	0.96562	-0.476956	0.912634	-0.409934	0.176515	0.303442	0.249304	0.469869	0.536301	0.489033	-0.128476	-0.0655547	0.176515	-2.06624	-0.284003	0.777747
P09132	Signal recognition particle 19 kDa protein	SRP19	0.229454	0.65158	0.342692	0.722154	0.364072	1.00279	-0.556349	-0.11088	-0.282417	-0.22472	0.175901	-0.001394	0.0329211	-0.335366	0.536958	0.767925	0.397482	0.887243	-1.05213	-1.48126	1.02218	0.712779	-0.432164	-0.260443	-0.312377	-0.163064	0.817707	0.758914	0.48469	0.693799	-1.33694	-2.22328	1.11454	1.34164	-1.35542	-1.0507	1.44629	1.31018	0.668001	1.12118	-2.49719	-2.06532	-0.350949	-1.51071	0.341805	0.462971	-0.910253
P09211	Glutathione S-transferase P	GSTP1	1.09493	1.13498	-0.141426	-1.40475	-1.81347	-1.17603	-1.84512	-1.7374	-1.51071	-1.4405	0.514605	0.502817	0.6289	0.661984	0.72677	0.875048	0.765542	0.814055	-0.765913	-0.931917	0.845079	1.13225	-1.03136	-0.585782	0.597207	0.619957	0.593222	0.831264	0.463699	0.556755	0.690063	0.818461	-1.35173	-0.89151	0.391411	0.291917	-1.89165	-1.18018	0.939172	0.88274	0.60882	0.663536	0.549778	0.504493	0.820057	-0.485626	-0.345585
P09234	U1 small nuclear ribonucleoprotein C	SNRPC	-0.531036	0.313662	0.528175	-0.0643026	0.313662	-0.0807036	0.382735	0.382735	-1.24698	0.0475301	-0.531036	-0.286581	1.62705	0.6533	-0.570905	0.713547	-1.12306	0.628781	0.313662	-0.396386	1.8315	2.70981	-0.396386	0.566387	-0.340868	-0.45319	0.198932	-0.962306	-1.94354	-0.550889	0.242588	0.299612	0.896953	1.4219	0.863594	1.19799	-0.611433	0.641071	-0.164396	-0.396386	-1.74107	-0.652644	-1.12055	-2.61052	-0.531852	-1.32878	-1.74999
P09382	Galectin-1	LGALS1	0.590177	0.515919	-0.629059	-0.583606	-3.5668	-2.96778	-0.658575	-0.693926	0.217686	0.359509	0.592477	0.763229	0.698357	0.873622	0.497247	0.599293	0.881748	0.905134	-0.46912	-0.453585	-0.8399	-0.766013	0.452792	0.492805	1.02518	1.04662	1.05521	1.02518	0.689577	0.451134	0.588443	0.546218	-0.368129	-0.530748	-0.357548	-0.416095	-1.6073	-1.55695	-0.133708	-0.21574	0.445272	0.344414	0.75584	0.401503	-0.47926	-1.30944	-0.822981
P09417	Dihydropteridine reductase	QDPR	0.739472	0.811352	-2.53857	-2.5158	0.331185	0.229869	-1.31624	-2.15411	-0.231659	-0.388193	-0.108272	-0.753314	-1.51721	-1.64646	0.797802	0.11141	-0.348847	-1.16225	1.02436	0.988326	0.553258	0.828227	0.792809	0.364258	-0.237076	-0.264807	0.328762	-0.00337601	0.769891	0.43863	1.07137	1.09293	0.436551	0.57751	-0.478788	-1.69254	0.671395	0.796557	1.0024	0.92175	0.221434	0.706259	0.517091	0.232658	0.241997	-0.0708813	-0.787911
P09497	Clathrin light chain B	CLTB	0.505279	1.15945	1.24935	1.3348	1.21395	1.00509	0.379465	1.02516	1.18691	1.02516	-2.00416	-2.79573	0.0106268	-0.170993	0.290185	-0.199152	-0.799375	-0.199152	-1.10313	-0.793642	1.78049	1.72819	0.320461	1.084	-0.619567	-0.536233	-0.131547	-0.698984	-0.712583	-0.012877	-0.022003	-0.410284	0.335402	0.0619317	-1.72255	-0.127652	0.478102	0.720477	-0.135452	0.0964471	-1.173	-0.271627	-1.05252	-1.2987	1.77088	1.00838	0.818787
P09525	Annexin A4	ANXA4	0.347541	0.729092	-0.0571042	-0.0322398	0.016379	0.016379	0.448572	0.577988	0.895521	1.02945	-0.700001	-0.585163	-1.5369	-0.954361	-0.615473	-0.333122	1.02945	0.225846	1.5957	2.29394	-1.76804	-1.73028	-0.20383	0.253686	0.000333858	-0.309547	-0.641569	-0.25961	-1.26643	-1.44036	0.448572	0.411416	-1.58313	-2.0545	-0.35103	-0.653571	0.904801	0.708346	0.644471	1.20789	1.88352	0.168696	1.23833	0.000333858	0.614167	0.159808	0.134286
P09622	Dihydrolipoyl dehydrogenase, mitochondrial	DLD	0.944875	0.930467	0.192815	0.0329821	2.1374	1.73953	2.00626	1.855	-0.0882567	-0.282146	-0.526158	-0.97463	0.379574	0.430457	-0.62615	-1.27929	-1.12356	-1.84046	0.863912	0.69644	-0.565763	-1.0883	-1.14288	-1.18512	-0.682804	-0.78065	0.0329821	-0.0882567	0.0458825	-0.00638154	1.3187	1.4738	-0.857184	-0.73521	0.108814	-0.14536	0.609809	0.627528	0.0713644	0.192815	-0.880436	-0.37382	0.582841	-2.00143	-0.467287	-0.634806	-0.805524
P09661	U2 small nuclear ribonucleoprotein A'	SNRPA1	0.15256	-0.817353	1.92163	0.945637	0.596381	0.514321	-1.01757	-1.24177	-0.464057	-0.247333	-1.76895	-1.92218	1.66046	0.2247	0.749857	-0.945074	0.167921	0.401739	0.384233	0.91452	-0.119703	0.650694	0.250767	1.07175	-0.783616	-0.685031	-0.154271	-0.0687273	-1.18874	-0.498734	1.61776	0.46377	0.660157	0.291189	0.628471	0.330974	0.294833	0.412183	1.66046	1.03132	-1.70373	-1.2755	-1.15615	-1.9398	-0.561886	-1.20043	-1.10427
P09874	Poly [ADP-ribose] polymerase 1	PARP1	0.6247	0.748777	-0.107672	-0.684132	1.60059	1.60506	0.350691	0.450996	-1.04846	-1.01683	-0.121873	0.0273244	2.20526	2.04858	1.02987	0.740821	-0.478186	-0.573714	0.833597	0.941962	-0.405611	-0.846979	-0.0119012	0.0904799	-1.95192	-2.36744	0.209257	0.174612	-1.31635	-1.54723	0.42161	0.460663	1.28834	1.06876	-0.634936	-0.591229	0.00128939	0.220629	-0.37653	-0.222217	-0.769932	-0.503803	-0.346348	-1.22058	-1.2927	-1.13008	-1.14656
P09913	Interferon-induced protein with tetratricopeptide repeats 2	IFIT2	-0.196926	-0.216552	-0.416702	-1.12935	-0.559036	0.612344	-0.715445	-1.10344	0.138738	-0.94788	1.62547	1.71604	-1.1788	-0.994394	-0.0971619	-1.03623	1.28294	0.832665	-0.323001	-0.787409	-0.815653	-0.964439	1.06042	1.12443	-1.38042	-1.22544	1.20813	0.765678	0.438606	0.988248	1.44631	1.23104	-1.09056	-0.467784	-0.06707	-0.0698946	-0.958072	0.241917	0.0796844	0.0732447	-1.58511	0.0264408	2.42015	1.01427	-0.418437	-2.26484	0.400346
P09914	Interferon-induced protein with tetratricopeptide repeats 1	IFIT1	-0.416982	-1.16785	0.248762	-0.81195	-0.460115	-0.317851	-0.48655	-0.308403	-0.755955	-0.603475	1.59467	1.91643	-0.571601	-0.506791	-1.02453	-0.394787	1.41644	1.41227	-0.0116307	-0.874345	-1.57173	-1.39883	1.26019	1.31699	-0.607872	-0.469344	0.72692	0.895544	0.76946	1.12632	0.807978	1.17397	-0.654199	-0.609463	-1.3	-1.22644	-0.771266	-0.168284	0.179531	0.330627	-1.15442	-0.000646668	2.3348	1.13442	-0.857231	-0.644455	0.843447
P09936	Ubiquitin carboxyl-terminal hydrolase isozyme L1	UCHL1	-0.391461	-0.523327	-0.616131	-0.861758	-0.520549	-0.88787	-0.522006	-0.862371	-0.888628	-0.925681	1.4732	1.39747	-0.542434	-0.922175	1.5695	1.59254	-0.818594	-0.571492	-0.701446	-1.2223	1.76469	1.72737	1.02053	0.775525	-0.85714	-0.66844	0.912235	0.841586	-0.542153	-1.10041	1.60552	1.66959	-0.58915	-0.330368	-0.690572	-0.833454	-0.778101	-0.638723	-0.73288	-0.450537	1.14417	1.32902	0.645815	0.521389	-1.13054	-1.37061	-1.50482
P09960	Leukotriene A-4 hydrolase	LTA4H	1.61478	1.86518	0.259249	0.395857	-0.202799	-0.35019	0.673326	1.45648	-0.370769	-0.360451	-1.42881	-1.29264	0.40717	0.307516	0.929565	1.15282	0.244518	0.290767	-0.649663	-1.16589	-0.950166	-1.00298	0.254353	0.234631	-1.51695	-1.3923	-0.787251	-0.313051	-0.598176	-0.0518426	-0.702638	-0.598176	-0.0722423	0.207163	-0.791587	-0.416168	1.04459	1.45648	2.10338	2.49593	-0.606004	-0.0117127	-0.26359	-1.4977	-0.523745	-1.53039	-0.882426
P09972	Fructose-bisphosphate aldolase C	ALDOC	-0.400814	-0.674593	0.840055	0.254591	-0.932389	-0.601724	2.15496	1.82014	-0.233282	0.460345	-1.03133	0.0480741	-0.357292	0.0239681	0.320707	1.06533	0.752309	1.41506	-1.21777	-0.601724	0.415114	0.619605	0.991848	1.21714	-0.689566	0.582086	-1.31411	-0.774464	-0.205095	-0.394526	0.592405	0.525925	1.67667	0.866355	-1.50083	-1.07836	0.714573	1.41713	-0.941139	-0.704677	-0.735326	-1.79837	-1.69769	-0.889325	-0.783419	-1.29837	-1.26003
P0C7P0	CDGSH iron-sulfur domain-containing protein 3, mitochondrial	CISD3	1.73134	0.118565	-0.931018	-0.523969	3.33588	3.26587	-0.388815	-0.434052	1.33991	0.857298	-0.854128	-0.682972	-0.448836	-0.581366	0.514303	-1.08525	-0.62789	-0.46524	-0.262992	-0.520073	0.6321	-1.21882	0.047748	-0.631908	0.6321	-0.501044	1.32706	-0.348118	0.189289	-0.137375	-0.505934	-0.631795	0.463423	0.0314051	-0.828757	0.711035	0.397298	0.183134	-0.0887623	-0.298925	-1.23248	-1.04504	-0.0368902	-0.465297	0.679294	0.392401	0.505704
P0CG12	Chromosome transmission fidelity protein 8 homolog isoform 2	CHTF8	-1.73275	0.139325	-0.384593	-1.10149	0.199533	0.164828	-0.235734	-0.330623	0.693553	1.15521	1.29008	-0.47132	2.73301	1.50143	0.826224	-1.05689	-0.692923	0.493923	0.27616	-1.00767	-0.0623888	-0.910343	1.09818	0.534613	-0.889578	-1.09987	-1.08121	-1.10935	0.511614	0.251226	2.05592	-0.113112	-0.0381786	-0.0126088	0.399119	-0.923012	0.444753	0.551007	-1.44756	0.342686	-0.555662	1.78578	-0.632715	-1.55859	0.678212	-1.73651	-0.0582851
P10155	60 kDa SS-A/Ro ribonucleoprotein	TROVE2	1.03138	0.85091	0.0343962	0.509476	0.722637	0.716794	-0.022923	0.125169	-0.573155	-0.232191	-0.0425438	0.389882	1.50909	1.59471	-0.962647	-0.198813	0.159947	-0.544961	0.433225	0.00601949	-2.89573	-3.14921	-0.301342	0.619965	-1.10943	-0.863718	-0.361595	-0.313194	-1.36552	-0.313194	0.998	0.963836	1.15338	1.04078	-0.0927877	0.00601949	-0.812469	-0.12379	-0.745232	-0.361595	1.76927	0.20228	1.0124	-0.463525	-0.608283	-1.01585	-0.621114
P10301	Ras-related protein R-Ras	RRAS	-0.943408	0.40215	-2.14963	-0.482843	-1.03033	-1.18874	-0.788458	0.383194	-0.097177	-0.889272	0.648822	1.16145	-1.28971	-1.48018	0.991407	1.08992	-0.269809	-0.0994018	-0.732016	-1.82373	-0.108371	-0.438403	0.551458	0.13881	1.86942	1.90084	-0.490527	-0.0233976	0.904678	1.64463	0.888211	0.434416	-1.77715	-1.34133	0.740619	0.773997	0.767445	-0.0375534	0.125944	-0.51011	0.882636	0.524186	0.920773	0.246557	-0.913924	-1.63613	-0.533267
P10515	Dihydrolipoyllysine-residue acetyltransferase component of pyruvate dehydrogenase complex, mitochondrial	DLAT	1.37703	0.999532	-1.17693	-0.985617	0.092164	0.215375	1.61114	1.85005	-0.486134	0.400107	-1.47561	-0.833706	-0.86285	-0.644523	-0.892588	-1.09875	-1.27506	-1.4315	1.21612	1.37703	0.543991	0.528183	-0.270842	-0.00922604	-1.76165	-1.86317	-1.01146	-0.39361	0.422249	0.75098	0.0296245	0.774188	1.00446	1.35141	0.962904	1.31212	0.300081	0.546236	0.405056	0.845333	-0.856974	-0.68045	-0.239776	-0.664944	-0.479831	-1.26741	-1.40703
P10599	Thioredoxin	TXN	0.391626	0.936832	-0.565192	1.27316	-0.402389	-1.1165	-0.675798	-0.507058	1.39024	0.732048	0.477465	0.214515	1.10546	0.391626	-0.872924	-0.490043	-0.236172	-0.423833	-0.0564241	0.346815	1.74016	1.51707	1.51707	0.58114	-1.12504	-0.844163	0.627739	1.35221	0.149331	0.141912	0.594995	0.903439	-1.71467	-0.650513	-2.13769	-0.978112	0.616903	0.378957	0.239126	0.78893	-1.75308	-2.0469	-0.754286	-1.05798	0.49809	-0.985476	-0.607837
P10606	Cytochrome c oxidase subunit 5B, mitochondrial	COX5B	0.724744	1.35802	0.279996	0.779933	0.916173	0.486484	1.0653	0.799497	0.0955786	-0.190029	1.03667	0.0876954	0.516268	0.223474	-0.462392	-0.754563	-0.228769	-0.309471	0.683257	0.172158	1.42604	-0.582323	-0.594876	-1.58846	-2.26191	-2.19262	-1.60597	-2.7051	0.498471	-0.811917	1.07741	0.279996	1.41652	0.252009	0.693739	0.856664	0.0394822	-1.01893	0.942842	0.0230509	0.208995	-0.161634	-0.171038	-1.30045	0.230578	-0.602915	-0.887996
P10619	Lysosomal protective protein	CTSA	-0.485948	-1.3493	-0.36059	-0.68483	-0.984882	-0.858078	1.37322	1.03844	0.806436	0.52741	-1.39335	-4.02081	-1.03119	0.073523	0.7044	0.994069	-0.171532	-0.227073	-0.13375	0.117219	-1.43955	-1.61055	-0.0974088	-0.354735	0.853632	0.249912	1.07042	1.11396	0.152162	1.06516	0.541201	0.715869	-0.0624011	0.620004	-0.732194	0.0660418	0.315721	-0.220965	0.218429	0.409257	0.681039	1.16038	0.594453	0.756782	-0.00287147	-0.141828	-1.1623
P10620	Microsomal glutathione S-transferase 1	MGST1	1.0382	0.832517	0.695007	0.465592	0.641969	0.96103	0.346759	0.504927	1.41212	1.20881	-1.39146	-1.87023	-1.86554	-1.65201	0.530014	0.791821	0.160326	-0.350443	0.337156	-0.49045	-0.128072	0.187152	1.22743	0.905142	0.490262	0.312536	-1.97255	-1.80734	-1.00023	-1.42833	1.00514	0.55359	0.487262	0.568554	0.490262	0.962821	-1.77326	-1.72926	0.212258	-0.0765188	0.183244	0.242659	-0.265647	0.0467694	1.75996	1.03519	0.647115
P10644	cAMP-dependent protein kinase type I-alpha regulatory subunit	PRKAR1A	-1.06693	-1.753	-0.870389	-0.141885	-0.317205	-0.619575	-0.68618	-1.02118	-0.250218	-0.565217	0.145512	-1.3171	1.03618	1.27678	1.61367	1.34443	0.547507	0.261794	-1.17836	-1.88021	0.430812	-0.15452	1.11795	1.19462	0.203838	-0.534582	2.31915	2.19832	0.678558	0.330067	0.374256	-0.647681	0.438684	-0.610347	1.02404	0.482995	-0.288555	-0.281495	-1.1711	-1.3928	-1.04058	0.477305	-0.199792	0.49242	-1.35851	-1.12557	-1.35263
P10768	S-formylglutathione hydrolase	ESD	0.99635	1.10139	0.0638352	-0.231794	-3.2127	-3.44461	-0.229959	-0.398599	-1.94173	-2.40873	0.674414	0.138935	0.498277	0.491593	0.684753	0.530797	0.211895	-0.0214086	0.609044	0.371247	0.436479	0.250486	-0.185534	-0.219043	0.457205	0.603319	0.050312	-0.211858	0.0120812	-0.345016	0.689867	0.647895	1.04459	0.653278	-0.439126	-0.896672	0.597547	0.802816	0.15198	-0.135613	0.350301	0.371247	0.840979	-0.0105212	-0.447199	-1.05297	-1.01602
P11021	78 kDa glucose-regulated protein	HSPA5	-0.142898	-0.178184	0.120605	-0.325312	-0.363695	-0.422561	-1.16066	-1.16903	-1.02819	-0.483054	0.299294	1.32932	1.7504	2.54977	0.691002	0.618071	-0.991772	-0.483054	-1.52359	-1.09207	2.18337	2.79606	0.270509	0.749974	0.738306	0.714782	-0.214049	0.226606	0.211774	0.299294	0.605676	0.618071	-0.794547	-0.232204	-0.675271	-0.771098	-1.13848	-1.30464	-0.677504	-0.670811	-0.44254	-0.44254	-0.344419	0.299294	-0.762471	-0.991926	-1.39989
P11047	Laminin subunit gamma-1	LAMC1	-0.223074	-0.320543	-0.828284	-0.562769	-1.44278	-1.39908	-0.579415	-0.365888	0.0778941	0.211401	1.53907	1.50612	0.704257	0.383578	-0.398793	-0.485543	0.442085	-0.0223371	-0.673986	-0.756557	1.02938	0.846578	0.322219	0.172559	1.22009	1.26468	1.04656	0.866817	-0.0770784	0.0867628	0.34096	0.352738	-1.36812	-1.14013	-1.29194	-2.54921	-0.771049	-1.36713	-0.50259	-0.894827	1.11514	1.5073	1.01161	1.97332	-1.38437	-0.663849	-1.8377
P11142	Heat shock cognate 71 kDa protein	HSPA8	0.0532156	0.31567	0.266999	-0.000961753	0.776098	0.638996	0.275178	0.18369	-1.08295	-1.05484	0.687851	0.402488	1.08301	1.12969	-0.180802	-0.322214	-1.58257	-0.972358	-1.46433	-0.585193	1.40822	1.39267	-0.752586	-0.353598	-0.200515	0.32369	0.899664	0.433317	0.463768	0.0172293	0.98692	0.581955	1.08889	1.06528	-0.161243	0.394721	0.545625	0.32369	0.589157	1.01735	-2.25426	-2.18709	-1.93527	-2.25426	0.075064	-0.764206	-1.12932
P11166	Solute carrier family 2, facilitated glucose transporter member 1	SLC2A1	-0.832711	-0.514736	0.368506	0.194974	-0.929059	-0.718312	0.253996	0.469614	0.18997	0.30998	-2.40702	-1.43416	-2.27419	-0.651007	0.730218	1.37343	0.661229	0.845738	0.204878	-0.36683	-0.0640959	-0.128738	0.184932	0.0740403	0.811137	1.18047	0.194974	0.674194	1.25707	1.38314	-0.860793	-0.754471	-2.00328	-1.24947	0.394194	1.02969	-0.188347	0.0500706	1.54125	1.96766	0.771809	-1.30419	-0.185528	-0.250231	0.678675	-1.04101	-1.30269
P11172	Uridine 5'-monophosphate synthase	UMPS	0.73229	0.429346	0.587754	1.62965	1.1204	1.16909	-0.945372	-1.30168	0.901853	0.921874	0.897818	0.193386	-0.045844	-0.21116	0.96896	0.865189	0.476921	-0.0245303	1.1484	0.649912	-0.970211	-1.69143	0.512999	0.487309	0.187188	-0.104063	-0.826486	-0.227043	-1.2416	-1.39609	-0.581724	-0.532995	1.04826	0.645212	0.434701	0.0378086	-0.292147	-0.251158	0.901853	0.780681	-1.80567	-1.46049	-0.748082	-3.07109	0.201628	-0.502096	-0.698704
P11216	Glycogen phosphorylase, brain form	PYGB	2.03992	1.96189	0.505876	0.472902	0.613081	0.791028	-0.320914	-0.318992	-2.67	-2.53422	0.0609951	0.464477	-1.5392	-1.48569	1.35573	1.64404	0.505876	0.689616	0.255333	0.31849	-0.0672381	0.212254	0.747978	1.05704	-0.0155404	0.153184	-0.114112	0.375878	0.357129	0.791028	-1.20575	-1.23033	-0.519011	-0.344284	-0.201688	-0.500261	-0.929462	-0.709574	0.214455	0.689616	0.11615	-1.0371	-0.435221	-0.215373	1.57018	0.976881	1.05198
P11233	Ras-related protein Ral-A	RALA	-0.11695	0.156167	-0.0201152	1.09104	1.147	1.11555	1.34515	1.56286	0.446507	0.404495	-0.833153	-0.770495	0.885135	0.640126	-2.08139	0.339117	0.104735	0.148929	-1.16748	0.75944	-1.67616	-0.818994	0.461222	0.565734	0.184762	0.373728	1.21841	1.15247	-0.652721	-0.447813	-1.4862	-2.04175	0.703485	-1.33813	0.571175	1.34515	-1.12342	-0.982853	-0.134468	0.332734	0.849673	-0.378484	0.170534	-2.00475	-0.408446	-1.2598	-1.66597
P11279	Lysosome-associated membrane glycoprotein 1	LAMP1	0.178862	0.265785	-0.585672	0.346562	1.25988	0.972642	0.964841	0.805493	0.437011	0.460374	1.87592	2.60468	-2.16769	-0.223912	0.131166	-0.464644	-0.0270315	0.00785556	0.298503	-1.22985	0.956985	0.900432	0.805493	-0.159322	-0.403425	-0.461913	0.692051	0.462806	-1.48622	-1.34199	0.840936	0.512714	-1.56222	-2.02207	-0.707444	-1.73959	0.129542	0.434523	-1.05672	-0.377797	0.391389	0.459157	-0.561609	-0.616482	-0.454809	-1.26659	-0.765787
P11387	DNA topoisomerase 1	TOP1	-0.0189669	0.368862	1.46386	1.77944	-0.636261	-0.540844	-0.319887	-0.198418	0.846617	0.910524	-0.347433	-0.319887	-0.629738	-0.056256	1.38213	0.969569	-1.06281	-1.46219	0.181427	-0.649381	0.0970706	0.0355341	-0.0468602	0.0265669	-0.386732	-0.572082	0.285408	-0.0895408	0.338969	0.342733	-0.510146	-0.138203	1.5324	1.16434	-0.669245	-0.510146	0.891317	1.0944	1.49356	1.51309	-2.16995	-1.96479	-2.58864	-0.829421	0.431215	0.638872	0.747748
P11388	DNA topoisomerase 2-alpha	TOP2A	-1.26353	-1.33137	0.696449	0.585926	0.343701	0.356961	1.67134	1.55843	0.279241	0.124311	-0.200332	-0.326937	0.874921	0.874921	-0.425828	-0.391383	-0.0957088	-0.309047	1.68981	1.79464	-0.748661	-1.49904	0.962277	0.770212	0.298109	-0.176921	0.452897	0.288722	0.173504	0.464724	-0.326937	-0.373195	-0.317949	-0.28283	-0.703275	0.0724255	0.343701	0.348142	0.914743	0.806416	-1.81309	-2.18462	-2.83925	-1.13662	-0.551048	-0.972973	-1.32422
P11413	Glucose-6-phosphate 1-dehydrogenase	G6PD	-0.320419	-0.416869	1.19416	1.29413	-0.477554	-0.320419	1.12152	1.15329	2.12292	2.18618	-0.0374941	0.0202285	-0.313945	-0.326944	0.506778	0.694226	0.384483	0.297594	-1.41753	-1.55208	-0.431624	-0.27001	-0.439102	-0.0751503	-0.245924	-0.251879	-0.870025	-0.602343	0.0781534	0.318708	-0.554264	-0.6672	2.37799	2.41335	-0.0608256	-0.188636	-0.501523	-0.381104	-0.222526	-0.0374941	-1.07401	-1.35543	-0.868754	-1.88264	-0.619366	-0.128388	-0.809885
P11441	Ubiquitin-like protein 4A	UBL4A	-0.417816	-0.670954	0.281614	0.690285	0.360447	0.200218	-0.287111	0.565339	0.859153	0.480708	0.823766	0.790033	0.322096	0.39688	-0.676102	-0.396387	0.260496	0.128531	-0.362018	-0.135846	1.31037	0.790033	-0.115221	-0.749421	-0.611854	-0.971484	0.560624	-0.355334	-0.392877	-0.584009	0.793478	0.253319	1.18728	-0.310192	1.34179	1.23941	1.07498	0.516755	0.531673	0.560624	-1.94808	-3.10427	-0.941125	-3.28981	-0.580824	0.268331	-0.612867
P11586	C-1-tetrahydrofolate synthase, cytoplasmic	MTHFD1	-0.0326408	0.262495	0.964795	0.864641	0.253835	0.296636	0.700478	0.66798	0.227551	0.218684	0.964795	0.694035	0.508588	0.00890228	0.245126	0.402467	0.621255	0.558935	-0.456363	-0.387915	-1.19641	-1.67049	0.823791	0.775687	-0.807138	-1.00823	-0.609721	-0.679695	-0.164734	0.0191099	-0.63163	-0.374595	1.05356	1.29187	-0.442418	-1.13985	1.43968	2.10806	0.628021	1.01765	-2.35082	-2.00744	-1.6391	-2.01943	-0.777603	-0.832726	-1.03377
P11717	Cation-independent mannose-6-phosphate receptor	IGF2R	0.146789	0.347314	-1.24153	-0.038374	0.415408	0.570722	0.897551	0.63517	-2.99432	-2.19745	1.56539	1.6544	1.624	1.58716	-0.35831	-0.0146438	-0.649197	-0.981677	0.115642	-0.35831	-0.363275	-0.987748	-1.30334	-2.0734	0.304229	-0.221114	0.13559	0.419493	0.878449	0.817217	1.15903	0.9174	0.455427	0.666469	-0.474612	-0.196076	-0.348464	0.168765	-0.338728	-0.216891	0.674122	0.478589	-0.533051	-0.743823	0.513616	-0.133248	-0.584031
P11766	Alcohol dehydrogenase class-3	ADH5	0.788599	1.32237	0.352777	0.177756	0.421314	0.76615	-0.521047	-0.284953	-2.72883	-2.9964	0.810794	1.49302	0.177756	-0.190582	0.69721	0.979816	-0.48002	-0.747547	-0.948703	-1.49704	-0.830138	-0.516689	-1.17603	-0.916376	1.47739	1.01988	0.146997	0.352777	-0.694365	-0.190582	0.146997	0.613578	-0.718359	-0.0830447	0.0679139	-0.518867	-0.361865	-0.048475	0.0999325	0.0999325	0.821798	1.96736	1.19971	0.44807	-0.393265	-1.22692	-1.09221
P11802	Cyclin-dependent kinase 4	CDK4	-2.22501	-2.39487	0.702252	0.684963	0.436162	-0.0100541	0.301163	0.026223	-0.583423	-0.756886	1.74097	1.22231	0.307747	-0.834731	0.971547	0.4698	0.502258	-0.0584716	0.418873	0.684963	0.260648	-1.0756	1.11914	0.274352	0.0525263	-0.638316	0.948868	0.320774	0.830033	-0.484081	0.90177	0.395307	1.67755	-0.862207	-0.748628	-2.14479	0.358791	1.21741	-0.623835	0.143037	-2.31775	-0.412782	-0.000850414	-0.797153	-1.0986	-1.14485	-0.880494
P11940	Polyadenylate-binding protein 1	PABPC1	0.221774	-0.208641	0.672736	0.959587	0.608263	0.717969	0.21119	0.690908	0.551896	-0.282511	-0.995117	0.849779	-1.6412	0.200572	-0.695547	-0.995117	-1.27512	-0.569772	-0.112847	0.325632	-0.886893	0.959587	0.726934	0.0478815	0.636061	0.335827	-0.39678	0.136065	0.849779	0.335827	-1.6412	-1.34491	0.91782	0.494467	0.504114	0.570801	1.31181	1.28955	1.56698	1.14468	-3.15579	-0.76773	-1.39831	-1.47101	-0.154466	-0.682734	-1.22015
P12004	Proliferating cell nuclear antigen	PCNA	-0.966679	-0.416885	0.370362	-0.171781	0.853583	0.652928	-0.302123	-0.315408	-0.57904	-0.124421	1.14474	0.168561	1.23118	0.623705	1.13375	0.60311	1.38424	1.10185	-0.600699	-0.673506	-0.306538	-0.547167	1.07251	0.968217	-0.526316	-0.851045	0.0157667	-0.70255	-0.140029	-0.183877	-0.490559	-0.768658	0.946752	0.600803	1.0256	1.31674	0.070829	0.107463	0.861269	1.25451	-2.52001	-2.3214	-2.3289	-1.67089	0.440679	-0.116602	-0.164318
P12081	Histidine--tRNA ligase, cytoplasmic	HARS	0.493354	1.34182	0.883036	0.612471	-0.211404	-0.510068	1.29965	1.16995	-0.607261	-0.623219	0.619317	0.964289	0.203076	0.299804	0.147473	0.0464277	-0.29432	-0.219486	-1.56879	-1.56879	-1.21576	-1.45077	-0.203366	-0.386788	-0.159937	-0.113993	1.22803	1.47417	-0.0878468	0.241953	0.10595	0.445404	0.274055	0.325106	-0.235787	-1.12993	0.475872	1.14002	1.54815	2.05132	-1.78964	-1.4227	-1.98049	-1.61036	0.229985	-0.165287	-1.71596
P12110	Collagen alpha-2(VI) chain	COL6A2	-0.283641	-0.359799	-0.0216522	-0.873029	-0.170266	-0.505889	-0.229293	-0.454982	-1.10903	-0.937024	0.139427	-0.64656	-1.05895	-1.00329	0.290729	-0.220446	0.613353	0.357321	-0.443354	-0.763934	-0.386145	-1.19582	-1.36511	-0.473625	1.60737	1.69773	1.62968	1.39098	-0.082886	-0.0735219	0.137705	-0.111161	-0.737151	-0.364776	-0.483485	-0.59075	-1.12776	0.412374	0.0936245	-0.795889	1.84503	2.42243	1.94681	2.28463	-0.88514	-1.01407	-0.931305
P12236	ADP/ATP translocase 3	SLC25A6	0.171153	0.877816	0.4665	0.580003	0.0948795	0.43991	0.24385	0.78046	1.30002	1.09155	-0.268454	0.383465	-0.202123	0.634572	-0.975197	-0.743883	0.455918	0.134575	-0.334799	0.259998	-2.18949	-2.93024	-0.358558	-0.483142	-0.944324	-0.918341	-0.240471	0.891237	0.24385	0.570171	0.162624	-0.169993	0.943793	0.956658	1.95908	0.355397	-0.0699437	0.255977	0.956658	1.28972	-2.0145	-1.02499	-0.432101	-2.19927	-0.243258	-0.56806	-0.0748212
P12268	Inosine-5'-monophosphate dehydrogenase 2	IMPDH2	1.07032	0.529361	-1.42551	-0.525549	-0.247065	-0.506922	-0.426156	-0.553985	-1.44398	-1.70385	-0.0689277	-0.366538	-0.0165816	-0.583038	0.459218	0.123442	0.436523	0.146369	1.07317	1.2365	-0.653378	-0.705981	0.111831	-0.102712	0.816625	0.408774	0.346604	0.25022	0.760294	0.880584	-0.216925	-0.400281	2.14838	1.74281	0.0703772	-0.239467	1.31008	1.37529	0.969606	0.978802	-1.47598	-1.87458	-2.38296	-1.32481	-1.06742	-1.24674	-1.40476
P12270	Nucleoprotein TPR	TPR	0.0881678	-0.203823	-0.0473132	-0.262704	0.733457	0.414308	0.611613	0.490508	0.0267334	-0.124095	0.777368	-0.203823	1.61766	0.855538	-0.157891	-0.983631	-0.112951	-1.0006	0.572023	-1.05234	2.38824	1.91862	-0.112951	-0.557367	-0.585078	-1.33237	0.299059	-0.966802	0.0982329	-1.0006	0.370734	0.280747	1.04218	-0.323303	0.243633	0.280747	1.65597	1.34427	0.262273	-0.0258862	-2.08225	-1.21579	-2.31241	-1.7081	-1.56271	-0.79637	-0.889444
P12277	Creatine kinase B-type	CKB	0.150442	-0.229227	-0.656041	-0.481979	-0.704432	-0.477372	0.554292	0.441256	-0.0331677	0.185955	-0.0649067	-0.477372	1.74095	1.64321	-0.0313651	0.248915	1.09794	1.16538	0.0387865	0.137991	0.570352	0.359895	-1.55294	-0.880024	-1.49533	-2.0812	0.984316	0.860492	0.762334	0.261737	-0.699292	-0.577512	2.03037	1.95846	0.606635	0.358308	-1.24711	-0.113648	-2.17454	-1.79217	-0.518529	-0.14915	-0.454981	0.734276	-0.767479	-1.14435	-1.23247
P12429	Annexin A3	ANXA3	0.844247	0.913521	0.350215	0.364583	0.683361	0.685815	0.382346	0.40459	0.264657	0.36867	-1.80519	-1.27586	-1.8687	-1.8102	0.181041	0.297802	0.95454	0.906885	0.510017	0.488043	0.760778	0.774478	0.927709	0.898761	-1.55385	-1.42373	-0.379315	-0.237895	0.600868	0.780197	0.274544	0.317678	-1.78356	-2.19778	0.733893	0.811018	-1.96262	-1.45171	0.55842	0.561865	0.641679	0.236634	0.768669	-0.497112	1.33442	1.17939	1.13741
P12532	Creatine kinase U-type, mitochondrial	CKMT1A	0.985056	0.96582	0.0600619	0.0600619	0.759205	0.660685	1.22592	1.2363	1.30045	1.26653	-1.56451	-1.27683	1.24869	0.895269	-0.744575	-0.853064	-0.990364	-0.571649	1.13645	1.15559	-0.483298	-0.638127	0.0146445	-0.0371978	-1.63788	-1.46993	-1.35315	-1.14392	-1.07736	-1.54488	0.200355	0.247534	1.30045	1.39952	0.441245	0.565907	0.95581	0.99125	-0.916718	-0.695786	0.480325	-0.980308	-0.734284	-0.8393	0.672058	0.413035	0.261504
P12814	Alpha-actinin-1	ACTN1	0.317424	-0.286833	0.0412007	0.390417	-0.676549	-0.689733	-0.761668	-0.725353	0.98891	0.792826	-0.329949	0.500628	1.52878	1.27068	-0.761668	0.0471477	0.505275	0.569142	0.114194	0.686449	-1.31858	-0.251652	0.551117	0.521449	1.65807	1.27068	-1.43993	-0.304678	0.802741	1.17603	-1.41372	-1.98858	-1.99746	-1.12497	0.885899	0.458276	-1.74007	-1.66409	0.236095	0.296773	0.327663	0.436733	1.79063	-0.689733	0.524356	-0.435519	-0.994351
P12931	Proto-oncogene tyrosine-protein kinase Src	SRC	0.244702	0.137476	-1.38689	-0.239962	-0.318946	-0.134707	-1.20514	-0.668283	1.02084	2.54759	-0.00775141	0.11571	0.199917	0.86579	0.241806	0.0932248	1.94297	0.134085	0.76146	0.379691	-1.4617	-1.74078	1.65764	-0.196257	-0.239962	-1.05399	0.690211	0.118034	-1.13299	-0.556506	-0.746196	-1.02231	-2.44232	-1.25204	0.290335	0.247585	1.24245	0.172631	0.291236	1.91121	0.131815	0.214168	0.332256	-0.178097	0.454079	0.969814	-0.803334
P12955	Xaa-Pro dipeptidase	PEPD	-1.62552	-0.447504	-1.09775	-0.906889	0.132683	-0.183684	-0.320168	-0.753646	0.947674	0.839462	-0.0549947	0.478635	0.548556	0.900611	-3.19781	-0.835972	0.854672	0.564214	1.39429	1.03584	-0.0310682	0.52807	0.770848	0.911785	0.588351	0.0879734	-1.26365	-0.011543	0.596991	0.643263	-1.60733	-1.97583	-0.944254	-1.04927	0.790664	0.446807	0.411403	0.0338695	1.1567	1.33585	-0.853251	0.300166	1.22345	-0.362708	-0.522542	-1.68941	-1.0824
P12956	X-ray repair cross-complementing protein 6	XRCC6	0.0755152	0.0850964	-0.102553	-0.403233	0.527828	0.225134	-1.01829	-0.518628	-0.0822198	0.261365	-0.249007	-0.590128	0.831704	-0.325098	1.84573	1.68476	0.0755152	0.0271365	0.771907	0.358736	-0.292245	-0.688283	-1.58781	-1.25102	-0.483526	-0.483526	0.756764	-0.238298	-1.06053	-0.195852	-0.425949	-0.815829	2.71463	2.42587	0.461367	-0.174858	0.444511	0.831704	0.961916	1.16016	-1.69166	-1.53724	-0.602218	-1.70934	-0.659949	-1.08205	-1.29782
P13010	X-ray repair cross-complementing protein 5	XRCC5	0.195468	0.240177	0.240177	1.02688	0.723799	0.390827	-0.650802	-0.914149	0.195468	0.421997	-1.74503	-0.931535	-0.128436	-0.0778101	0.901316	1.26104	0.55288	0.686782	1.03503	0.926922	-1.26634	-1.62818	-1.28628	-0.984408	-0.14125	-0.0903731	-0.498885	0.620699	-1.13094	-0.128436	-1.00228	-0.862682	1.97377	1.55017	0.751217	0.068372	1.22346	0.901316	0.977382	1.26104	-1.49461	-1.60543	0.284124	-1.84247	-0.767113	-1.7033	-1.19951
P13073	Cytochrome c oxidase subunit 4 isoform 1, mitochondrial	COX4I1	0.597101	1.62006	1.14801	0.878671	0.571385	0.921372	0.900156	0.708234	1.01369	0.647394	-0.519175	0.0857023	0.647394	0.834869	0.731972	0.379555	0.379555	0.075322	0.464435	0.408323	-0.69008	-2.97621	0.393999	0.478178	-1.29974	-1.53364	-1.6736	-2.4338	-0.100036	0.163247	-0.0600975	-0.773844	0.129967	1.07256	1.03354	0.0367056	-0.164757	-0.967681	0.408323	0.227913	-0.712016	-0.571711	-0.556534	-1.92473	-0.741892	-1.33839	-1.68956
P13196	5-aminolevulinate synthase, nonspecific, mitochondrial	ALAS1	0.254257	0.766951	-1.0871	0.448777	1.56198	-0.591312	-1.39889	0.336327	-1.69528	-0.542577	2.23606	1.51858	-0.0939353	-2.89497	0.164008	0.104498	0.68286	1.91561	-0.50477	0.67602	1.17284	-0.947038	-0.0670362	-0.369901	0.273868	0.650166	-0.34617	-0.947562	-0.189271	1.02901	-0.827173	-0.375923	-1.40913	0.779261	-0.300348	0.495228	-0.22493	-0.50477	0.66217	1.14069	-0.453139	0.330328	-0.399723	-1.02854	-0.779053	-0.883063	-0.559996
P13489	Ribonuclease inhibitor	RNH1	1.3232	1.00733	-0.57288	-0.269796	-0.764756	-0.867965	0.506489	0.675801	1.06642	1.64515	-0.521236	-0.446157	-0.446157	0.0329766	-0.160207	0.0232546	0.338484	0.321733	0.983196	0.964908	-1.67698	-1.36228	-1.9084	-1.1257	0.261989	0.78576	0.227042	0.995298	0.825505	0.971022	-1.84864	-1.48359	2.37901	1.89987	-0.361943	-0.0562413	0.0714021	0.0232546	-0.508529	-0.409636	-1.26799	-0.495899	0.155285	-0.929391	0.309811	-1.1608	-1.01918
P13639	Elongation factor 2	EEF2	0.207727	0.42373	1.05614	0.905865	-0.779048	-0.55189	-0.394552	-0.692705	1.10854	1.34299	0.715277	0.9616	0.226486	-0.269704	0.834334	1.36639	0.606049	0.15056	-1.24017	-1.21966	0.0116493	-0.438467	-0.681785	-0.363325	0.508316	1.00257	0.207727	0.66907	-0.246857	-0.246857	-0.389721	-0.567425	1.36639	1.08248	-0.157572	0.0319919	-0.796125	0.226486	1.01608	1.51321	-2.39377	-1.93589	-1.69203	-2.4841	-0.789467	-1.38683	-1.60107
P13667	Protein disulfide-isomerase A4	PDIA4	-0.422603	0.127586	0.528315	0.613184	0.271633	0.155261	-0.926966	-0.629577	0.374272	-0.0256507	0.864856	0.665671	2.27127	1.67927	-0.591732	-1.00001	-0.410965	-0.970526	-2.34148	-2.3029	1.17205	0.738718	-1.18496	-1.45601	0.464654	0.0807404	0.795598	0.11829	0.357467	-0.126634	0.830477	0.0135842	-0.0555022	-0.35361	-0.446048	-0.542183	-1.20103	-1.43814	-0.116342	0.0712617	1.5647	-0.199937	1.46042	1.52353	-0.9874	-1.54824	-1.56685
P13674	Prolyl 4-hydroxylase subunit alpha-1	P4HA1	-0.349949	-0.0952766	-0.9092	-0.51748	-0.871007	-1.44962	1.36468	1.44257	-0.920264	-0.82209	1.00725	1.15483	-1.74245	-1.50091	0.602218	0.759962	0.149825	-0.105578	-0.580507	-0.976541	0.688848	0.324192	-0.502094	-1.17749	1.49595	1.37825	0.753632	0.499341	0.778625	0.645903	0.990243	0.985639	-0.217534	-0.0269857	-2.12173	-1.89592	-0.47485	-0.287361	-0.698306	-0.498521	1.05811	0.371423	0.739187	1.55099	-1.30046	-1.21274	-1.18708
P13693	Translationally-controlled tumor protein	TPT1	-0.512915	0.489833	-0.0732173	0.223312	-0.706532	-1.00231	0.0830694	0.0812779	0.596075	0.345814	-0.244958	-0.458515	-1.70091	-1.31899	0.742842	0.833449	-0.577536	-0.242744	-1.63942	-1.08416	1.21187	1.54339	1.00009	0.139327	-0.274035	-0.355162	-0.253847	-0.945403	0.360837	0.0668692	0.107935	1.21187	2.01218	1.56406	0.190266	-1.04269	1.72631	1.80437	0.707441	0.557088	-1.66149	-1.44894	-0.410899	-1.64491	0.059993	-1.25187	-1.18351
P13726	Tissue factor	F3	-1.27233	-0.806866	-0.488895	-0.719622	-0.579294	0.078213	0.213222	-1.50801	-0.207802	0.283262	-0.387451	-0.370946	-0.555975	-0.658489	0.150778	0.15309	1.33748	1.01353	0.166499	-0.830252	1.83267	1.7378	1.43469	1.58618	0.520811	1.28884	-0.223407	-1.09695	1.77286	2.05864	-0.181269	-0.832323	-0.298293	-0.280662	0.755381	1.00735	-0.281795	-0.145771	-0.231838	-0.345325	-1.66003	-0.64197	-2.18629	-0.599432	0.680849	-0.0878668	0.222791
P13797	Plastin-3	PLS3	0.335966	0.438607	-2.09012	-2.13725	-1.31629	-1.02523	0.491978	0.46582	1.58759	1.57226	0.551576	0.730323	-1.96017	-1.93963	0.615549	0.821664	0.107194	-0.024119	0.163168	-0.0147301	0.473398	0.502885	0.442562	0.673977	0.787071	0.796471	-0.550843	-0.417074	0.36755	0.645396	0.220356	0.51006	-0.887371	-0.561246	0.858837	1.12731	-0.172447	-0.251514	-1.94098	-2.0062	0.502885	0.571413	0.826145	0.107194	1.16047	0.947966	0.992083
P13798	Acylamino-acid-releasing enzyme	APEH	0.583455	0.985452	0.804994	0.691824	0.775738	0.59438	1.41277	1.45779	1.12379	1.21368	0.0961922	-0.17334	1.12379	0.387181	-0.281031	-0.391071	-0.933062	-1.90275	-0.742289	-1.87697	-1.44976	-2.94388	0.775738	0.408527	-0.458792	-0.416021	-0.512211	-1.05538	-1.25744	-0.939541	0.238346	0.423247	1.36601	1.02156	0.269624	0.279087	0.488331	0.223631	0.581624	0.728044	-0.698978	-0.342672	-0.471926	-1.2077	0.672342	-0.0956945	-0.414051
P13804	Electron transfer flavoprotein subunit alpha, mitochondrial	ETFA	1.19105	0.534695	0.126987	0.457595	1.2708	0.857187	-1.03349	-0.728067	1.48292	1.44003	-1.20202	-1.39829	0.801638	0.321735	0.851728	0.784543	-0.24355	-0.267237	0.337483	0.80729	0.527855	0.180398	1.07886	1.2991	-2.10425	-1.95327	-0.646434	-1.0644	-1.19516	-1.67915	0.189109	-0.0159558	1.44003	1.40329	0.153941	-0.185992	-0.279228	-0.24355	0.126987	0.108732	-1.30663	-0.109107	-1.76483	-0.353366	-1.54945	-1.60605	-0.944356
P13807	Glycogen [starch] synthase, muscle	GYS1	0.846197	0.431367	0.462553	0.521146	-0.0246108	0.196869	0.307903	0.754608	1.89072	0.635388	-0.202039	-0.334901	-1.81881	-2.91831	0.898039	0.794194	2.22335	-0.180852	-0.669758	-1.09373	0.350501	0.0363605	1.76225	0.504063	2.23387	0.973929	-0.488737	-0.535987	0.138037	-0.486454	-0.304169	-0.629731	0.118621	0.0330437	-0.368937	0.180802	-0.318468	-0.314867	-1.26647	-0.690637	-0.801671	-0.457415	-1.06263	-1.32463	-1.13962	-0.740685	-0.679444
P13861	cAMP-dependent protein kinase type II-alpha regulatory subunit	PRKAR2A	0.307827	1.6835	0.0499771	0.0745501	-1.25105	-1.72845	1.53851	1.33212	0.287333	0.145592	-0.233072	-0.526171	-1.07713	-2.44043	-0.770256	-1.0136	-0.526171	-1.26295	1.65325	1.27314	-1.01642	-2.12603	0.433675	0.0375137	0.26651	0.0926788	-0.415001	-0.296313	0.765562	0.328001	0.386707	-0.354299	0.645944	0.474539	-0.747109	-0.68005	1.15706	1.08654	1.08095	1.81866	0.276964	-0.272235	-0.180159	-0.280211	0.154156	0.472843	-0.0594036
P13928	Annexin A8	ANXA8	1.37428	1.38771	-0.263213	-0.867719	-0.69237	-0.6511	0.0228337	-0.182351	0.606331	0.656123	-1.03815	-0.908921	-1.12991	-0.748248	-0.716777	-0.347355	1.61019	1.58796	-0.833383	-0.682751	1.60293	1.66486	1.24893	1.42049	-0.853255	-0.993919	0.931924	0.843418	0.148997	0.0958143	0.257941	0.716776	-0.625245	-0.62582	1.65861	1.52294	-0.762445	-0.587613	-0.362122	-0.768094	-1.09281	-1.0422	-1.42285	-1.16042	1.27903	0.912442	1.05275
P13984	General transcription factor IIF subunit 2	GTF2F2	0.463652	0.302169	-1.58971	-0.423944	0.175271	0.248016	0.0534578	-0.26781	-0.442114	-0.982763	0.359354	-0.2002	-0.525501	-1.15741	1.12385	0.295579	1.01116	0.302169	-0.994151	-3.06383	1.3967	1.33398	0.680476	0.226817	0.212395	-0.883876	0.576327	-0.3076	0.435899	0.0876253	1.24647	1.30507	0.28894	0.551956	-0.525501	-0.649965	1.43011	1.01409	1.35605	0.959846	-2.02603	-1.49871	-1.01444	-0.883876	0.226896	-1.25674	0.171734
P13995	Bifunctional methylenetetrahydrofolate dehydrogenase/cyclohydrolase, mitochondrial	MTHFD2	0.093643	0.0747116	-0.527919	0.320503	0.208452	0.290387	0.32914	0.293993	-0.117714	-0.099443	-0.443185	-0.171989	0.503461	-0.406343	-0.0471121	0.279468	0.549878	0.700089	1.19417	1.29761	1.06143	1.216	-0.309358	0.427325	0.283126	0.0818658	0.669901	0.102936	-1.83564	-1.46411	0.691585	0.716819	1.06143	0.757108	0.123441	0.0200945	-0.401861	-0.18534	0.534279	0.751199	-2.61263	-2.73193	-0.0168108	-3.26266	0.343007	0.125179	-0.839212
P14174	Macrophage migration inhibitory factor	MIF	1.05431	0.951107	-0.87548	-1.11665	0.131667	-2.07016	0.941983	0.673209	-0.623187	-0.23228	1.02194	0.336539	0.46279	1.40091	-2.02571	-0.337574	0.444329	0.0486408	0.99757	1.21139	-0.147005	0.131667	-0.882618	-0.421095	0.65745	0.324976	-2.53762	-0.431273	1.02366	0.63921	-0.594028	-0.799377	2.08718	2.19191	-0.0475263	-0.537548	0.00511304	-0.56549	-0.785993	0.0803824	-0.342345	-0.986766	0.256479	-0.714683	-0.322494	-1.1431	-0.753056
P14209	CD99 antigen	CD99	0.382089	0.639979	0.557102	0.385601	1.14714	1.07022	-1.18024	0.218244	-0.56059	-0.189113	0.471923	0.516131	-2.87795	-2.3284	-0.308402	-0.124605	-0.794962	-1.07434	-2.2249	-2.67517	-0.127514	-0.0589696	0.45052	0.406216	0.829246	0.889303	1.13196	0.839714	0.479867	0.930463	-0.00724146	0.460814	-0.189113	0.0857639	-0.17943	0.555382	0.515206	0.947829	-0.915615	-0.590446	0.583933	0.523475	0.869991	0.518896	0.790995	1.30341	0.649623
P14406	Cytochrome c oxidase subunit 7A2, mitochondrial	COX7A2	0.822418	1.2354	0.461443	0.944178	0.738195	0.772725	0.25667	0.169965	-0.31861	-0.576707	0.344354	-0.447912	-0.973844	0.0768698	-0.294126	-0.761768	-0.219509	-0.343699	-0.414696	-0.338631	0.0374605	-1.85989	-0.567174	-0.251483	-2.18452	-3.41287	-1.12615	-1.35206	0.0409488	0.236754	0.346935	0.738195	0.493203	1.39931	1.3714	1.5873	-0.625763	-0.663301	1.22999	0.993189	0.636719	0.318169	0.806121	0.6748	1.71992	0.508025	-0.864216
P14550	Alcohol dehydrogenase [NADP(+)]	AKR1A1	-0.083108	-0.518213	-1.19067	-0.890291	1.05767	0.966052	1.5237	1.68529	0.97464	1.30718	-0.183553	-0.448266	-0.991684	-0.857008	-1.14929	-0.320525	-0.300716	-0.565156	0.00520701	-1.2247	-1.20333	-0.602819	-0.203749	0.521765	-0.583858	-0.475318	0.0995848	0.00695081	-2.66111	-2.55406	0.731593	0.160092	1.05767	1.09735	0.244627	0.020823	0.991655	1.166	0.422725	0.280735	0.251926	0.939957	1.59609	-0.101857	-1.85509	-0.87327	-1.60123
P14618	Pyruvate kinase isozymes M1/M2	PKM	0.224794	0.272336	-0.0253364	-0.271651	-0.0613518	-0.301396	0.0686862	-0.11956	1.17568	1.54239	0.143964	-0.0509824	-1.31847	-0.842216	0.782623	1.23187	1.78536	1.99598	-1.30748	-1.32952	-1.45619	-1.39742	0.792023	1.21254	0.495422	0.76684	0.499148	0.708753	0.779478	0.892076	-0.498643	-0.343949	-2.11263	-1.61939	-0.141239	-0.512203	1.25336	1.25098	-0.452029	-0.478507	-0.471848	-1.45619	-0.560547	-0.745575	-0.795748	-1.38368	-1.43357
P14625	Endoplasmin	HSP90B1	-0.513102	-0.552491	-0.513102	-0.901881	-2.31038	-2.03905	-0.24037	-0.224905	-0.253355	0.0490126	-0.385673	0.835081	1.48824	1.82318	1.00137	1.0277	-0.558624	-0.474534	-0.850837	-0.732422	3.24484	3.00438	-0.027849	-0.161824	0.29736	0.431835	-0.0675065	0.00871849	-0.242959	0.0356773	-0.139628	0.171128	-0.0960195	-0.4082	-0.0984165	0.0578484	-0.605292	-0.422421	-0.431005	-0.513102	-0.0888508	0.519799	-0.0936275	-0.0487382	-0.346217	-1.22306	-1.27743
P14635	G2/mitotic-specific cyclin-B1	CCNB1	-0.653313	-1.01651	-0.371931	0.271836	-0.452766	-0.592879	-0.896939	-1.21022	0.215814	0.527768	1.32214	1.21038	0.541315	1.10211	-0.891671	-2.93321	0.744642	0.36645	0.441534	0.81748	0.510979	0.387405	0.510979	0.515401	0.754844	0.193177	0.423993	0.532077	0.359935	0.848839	0.150564	0.462608	-0.0883755	0.422297	-0.127105	0.857524	0.137474	0.284584	1.00353	1.05312	-1.8508	-2.81981	-1.23072	-1.83455	-0.496162	-1.26707	-1.55813
P14735	Insulin-degrading enzyme	IDE	0.743594	1.53152	1.47013	1.30943	0.743594	1.0798	0.209949	0.0959299	-0.39907	-0.127844	0.0658915	-0.0345625	-0.0129597	0.248491	-0.245892	-0.226099	0.642612	0.209949	-1.48794	-1.96155	0.0381389	-0.508597	-0.173516	-0.625178	-0.786944	-1.4016	-0.108021	-0.649238	-0.656539	0.116993	0.358056	-0.196056	1.07284	1.65127	-0.573677	-0.465437	0.633055	0.752418	1.75721	1.92506	-2.17862	-0.49768	-1.16031	-2.17862	0.0743349	-0.626756	-1.81988
P14854	Cytochrome c oxidase subunit 6B1	COX6B1	1.00983	0.643967	-1.05179	0.643967	0.910928	0.00397913	0.902411	0.540814	-0.632258	-1.33672	0.396215	-0.406804	-0.134659	-0.0108584	-0.821295	-0.37114	-0.532988	-0.325364	0.519381	-1.14435	1.26827	1.25455	-0.564022	-0.223842	-3.89393	-2.62011	0.519381	1.28864	0.572446	-0.191906	0.360954	0.814712	-0.647572	0.0477048	-0.478565	0.653933	1.08027	0.384545	0.613697	0.944562	-0.458859	-0.0258314	0.508559	-0.0108584	-0.612983	0.156067	-0.266442
P14866	Heterogeneous nuclear ribonucleoprotein L	HNRNPL	-0.801214	-0.201515	-0.633944	0.378039	0.408935	0.171539	-0.493427	-0.598129	-0.772611	-0.65203	-0.140689	-1.11582	1.63473	0.754674	-0.859335	-0.140689	-0.00860143	0.359332	2.5281	2.16666	-1.07313	-0.878988	-0.359811	0.439485	-0.928749	-0.527883	0.792292	0.610211	-0.18618	-0.562781	0.191578	0.14459	0.927636	0.797625	1.07106	1.99034	0.13781	0.834658	0.359332	0.308808	-2.41457	-0.83012	-0.859335	-1.96787	-0.776529	-0.974306	-2.05369
P14868	Aspartate--tRNA ligase, cytoplasmic	DARS	0.133558	0.99097	0.977719	0.19076	0.264844	0.0146143	-0.439229	-1.00136	1.00414	1.46588	-1.53525	-1.51513	1.29927	1.05609	-0.446707	-0.0264653	0.633859	-0.00583215	0.92392	0.171854	-0.65308	-1.11256	0.840744	0.664599	0.133558	-0.497198	-1.77374	-1.75585	0.354161	1.01724	-1.14974	-1.74695	-0.15439	-0.7197	1.06889	0.854822	0.228106	0.964389	1.68997	1.26442	-0.0472897	-1.36031	-0.620491	-1.6471	-0.64272	-1.14699	-1.29878
P14923	Junction plakoglobin	JUP	1.19829	0.992192	0.479035	0.589291	0.867762	0.949792	-0.324641	-0.120892	0.299051	0.277509	-1.4004	-0.975271	-0.418892	-0.564463	1.062	1.38081	0.987601	0.98298	1.35617	1.45744	0.0566256	-0.0416388	1.01028	1.03227	-0.840624	-1.00966	-2.82422	-1.98121	-1.49922	-1.15914	-1.06981	-1.13618	-1.07595	-0.344247	0.116509	0.387798	0.0871793	0.15051	0.724403	0.730972	0.539215	0.218078	-0.102298	-1.04501	0.976538	0.972885	0.865946
P14927	Cytochrome b-c1 complex subunit 7	UQCRB	1.00547	1.04927	-0.951361	0.316533	1.03191	0.775126	1.07494	0.48983	-0.134337	-0.190959	-0.315446	0.0253424	0.226171	0.156961	-0.718232	-0.62739	0.816085	0.136351	0.913796	1.15745	1.17341	0.316533	0.551444	0.514784	-1.65116	-3.25378	-0.37281	-0.758517	-0.0853456	-1.51887	0.805951	0.885152	0.969478	1.17341	-2.36932	-1.96394	0.212586	-0.241566	0.258869	0.598958	-0.208979	-0.569776	-0.536754	-0.167266	0.237933	-0.616879	-1.24575
P15104	Glutamine synthetase	GLUL	1.54398	1.31676	0.631978	0.578655	-1.43603	-1.42822	1.4108	1.47991	0.789834	0.75107	-0.19378	-0.399182	-2.62968	-1.49126	0.73649	-0.00829544	0.275415	0.0160638	1.33754	0.919009	-0.383497	-0.437739	1.03408	1.05687	-1.26061	-1.21331	-0.373299	-0.363298	-0.346248	-0.176235	0.0136788	-0.232683	-1.5678	-1.21226	0.215088	-0.0145688	-1.49429	-1.14782	0.439571	0.51012	0.532528	0.945348	0.808179	0.467166	1.17917	1.32004	1.24032
P15121	Aldose reductase	AKR1B1	0.537213	0.554037	-0.990997	-0.919533	-1.18493	-0.500507	-1.3912	-1.20678	1.60189	1.56401	0.386799	0.41942	-0.998507	-2.189	0.685653	0.65607	-1.41356	-0.787677	-0.307389	-0.281853	0.270121	0.72378	1.19775	1.0279	0.771042	0.736441	0.921798	0.859206	0.470534	0.619399	1.20442	1.1505	-0.419163	-0.443552	0.694602	0.533371	-1.90388	-1.65408	-1.73946	-0.650216	0.321968	0.260353	0.59062	0.223389	-1.55876	-0.250042	-0.748856
P15144	Aminopeptidase N	ANPEP	1.54519	1.48014	-0.562337	-0.767474	-2.44543	-0.674045	-0.364231	-0.546887	-0.8585	-1.67449	1.60779	1.58801	-0.835516	-0.547154	1.28985	1.28643	-0.509701	-0.753133	-0.522978	-0.944361	-1.97192	-0.916821	1.24229	1.27057	0.726	0.783325	0.576881	0.564438	-0.611977	-0.566063	1.00781	0.867604	-0.500947	-0.492127	0.518536	0.308928	-0.635568	-0.572003	-0.165117	-0.560947	0.356135	0.435807	0.534568	1.00942	-0.54733	-0.701124	-0.802772
P15374	Ubiquitin carboxyl-terminal hydrolase isozyme L3	UCHL3	0.984582	0.912248	0.377991	0.371786	-0.302131	-0.169924	0.724431	0.659993	0.591396	0.166485	-0.500152	-1.18719	-0.977339	-1.54267	-1.55786	-1.11422	-0.616546	-0.868012	0.142049	-1.2369	0.287642	0.226651	1.40147	1.66754	-0.143325	0.0365653	-0.896358	-1.0088	1.07823	0.991552	0.409685	-0.111475	-0.182429	0.0501271	-0.26978	0.897171	2.24594	2.0236	0.715461	0.415673	-1.62086	-1.06982	0.128053	-2.13053	-0.0276201	-0.251191	-0.348451
P15531	Nucleoside diphosphate kinase A	NME1	0.0168517	0.896746	0.406166	0.200249	0.692563	0.406166	1.07406	1.37411	0.159312	-0.423727	-1.33639	-1.07936	0.807286	0.982585	0.837527	1.311	0.0606037	0.11757	-0.57401	-0.216553	-0.441942	-0.593566	0.627271	-0.0429224	-0.57401	-0.57401	1.24596	1.24596	-0.0888849	0.213721	-0.352398	-0.973364	0.627271	0.343937	-1.44802	-0.8769	0.786884	0.877189	1.319	0.886989	-1.07442	-3.00882	-1.81615	-2.02153	-0.746442	-0.652857	-1.75322
P15586	N-acetylglucosamine-6-sulfatase	GNS	-0.317616	-0.2016	0.152048	0.433966	2.72854	2.0277	0.820511	0.97251	0.355778	0.104727	-2.15563	-2.58761	0.979876	-0.126581	1.09949	1.3461	-0.652551	0.145386	-0.086583	0.291117	0.29712	-0.506667	-1.27957	-1.13362	0.204236	0.210624	0.400992	1.23743	0.631176	0.378568	-0.0787192	0.389825	-0.326953	0.279031	-1.66089	0.097834	-0.26287	-0.218833	-1.12032	-0.629091	-0.750546	-0.403985	-1.45725	0.372905	-0.207116	0.427459	-1.15775
P15880	40S ribosomal protein S2	RPS2	0.212614	0.887857	0.291284	0.321152	-0.153599	-0.228062	0.492498	1.07746	0.135707	0.112579	-0.106996	0.737925	0.744961	0.346442	0.651738	0.0127644	-0.528398	-0.662018	0.558312	0.588631	0.496423	-0.0463206	0.107925	-0.153599	0.0465298	0.338044	-0.117269	-0.367474	0.126485	-0.316287	0.329613	0.622261	0.496423	0.252293	0.962435	0.0369347	0.131101	0.131101	1.49666	0.72733	-2.50379	-2.5946	-1.61934	-4.07573	-0.728598	-0.154748	-0.193835
P15924	Desmoplakin	DSP	0.779736	0.782682	0.702447	0.575205	0.563407	0.498696	0.210381	0.246732	-0.402697	-0.637072	-1.77616	-1.87147	0.600544	0.422908	0.83869	0.751143	0.728056	0.587601	0.935403	0.880846	0.637442	0.463955	0.393936	0.290287	-0.748654	-1.15111	-0.311624	-0.726502	-0.253425	-0.35505	-2.14171	-3.47462	-1.82628	-1.10216	0.860722	0.800563	0.428987	0.411774	0.533096	0.50287	0.384767	1.04313	0.431397	-0.50887	1.13544	0.894302	0.86841
P15927	Replication protein A 32 kDa subunit	RPA2	-1.76529	-1.06383	0.472564	0.572234	0.67936	0.694123	-0.64973	-0.46084	-0.982377	-0.853271	0.355431	0.286656	1.99943	1.91257	-2.43657	-0.0233189	-0.389442	-0.09808	-0.508926	-0.724805	-1.29851	-0.341206	0.0670303	0.23196	0.111749	-0.431917	-0.09808	0.0776604	0.8899	0.906178	0.534283	1.68378	1.9391	1.73407	-0.967534	-0.378989	-0.348012	0.703284	0.410673	0.699625	-0.759277	0.0374488	-0.597516	-1.82159	-0.424269	-1.26546	-1.55066
P16144	Integrin beta-4	ITGB4	1.56482	1.54589	0.0895658	0.407717	-1.16127	-1.39373	-1.88515	-1.78681	0.475324	0.473265	-0.93484	-1.18032	0.787228	0.816552	0.289533	0.358318	1.26177	1.10812	-1.20594	-1.80664	1.21373	1.08306	0.84846	0.852836	-1.08582	-1.20149	-1.19895	-1.21545	1.05922	1.15761	-0.132167	-0.243253	-0.438988	-0.340052	0.236273	0.105336	-0.114136	-0.414999	0.967189	1.16301	0.107713	-0.238018	0.74759	-0.742118	1.18371	1.09736	1.07146
P16152	Carbonyl reductase [NADPH] 1	CBR1	0.331476	0.243109	-0.52851	-0.385383	-3.14337	-3.01728	0.617828	0.784956	0.646536	0.7593	0.263254	0.426312	-0.0436092	0.267216	0.20967	0.407005	0.316859	0.410259	0.267216	0.0839024	0.498787	0.973499	0.218175	0.445119	0.620264	0.445119	0.00898045	0.218175	0.156438	0.165585	0.259269	0.600543	-3.24479	-2.36044	0.556771	0.914296	0.460428	0.620264	-0.273289	0.0527331	-0.120225	0.0145954	0.0787994	-0.225839	0.249224	0.211094	-0.066746
P16401	Histone H1.5	HIST1H1B	-0.0123657	0.354904	0.82157	1.19344	0.639525	0.39311	0.730329	0.758007	0.24359	0.469637	0.63686	0.775896	1.23001	1.14611	0.751946	0.450381	-1.14271	-0.695241	-1.57641	-0.846682	1.38006	1.13265	-1.73418	-1.20032	-1.43306	-2.02035	0.715288	0.347018	-1.32991	-2.33629	0.188303	0.029554	1.37031	0.936598	0.692545	0.685082	-0.941354	-0.684375	-0.657896	-1.10923	-0.560614	0.551034	-0.458707	0.115937	-0.603159	1.07846	1.10264
P16422	Epithelial cell adhesion molecule	EPCAM	-0.369213	-0.296225	0.73431	0.586654	0.621115	0.637331	0.382952	0.142419	0.551041	0.398297	-1.32409	-2.05127	0.46513	0.485473	0.690509	0.701104	0.966182	0.738073	0.817402	0.575118	0.475426	0.20682	0.548424	0.401112	-1.9792	-1.57661	-1.58613	-1.52986	-1.72643	-1.73745	-1.74901	-1.54739	0.664521	0.777737	0.534406	0.806954	1.0847	1.18545	0.991836	1.00955	0.183822	0.135395	-0.404613	-0.621764	0.70307	0.643822	0.595483
P16435	NADPH--cytochrome P450 reductase	POR	-0.618551	-0.723547	1.01223	1.06206	1.1251	1.08159	1.50652	1.85636	1.09066	0.95869	0.367439	0.61205	1.35893	0.863982	0.0470353	0.016739	-0.328244	-0.881738	0.168359	-0.0830192	-1.90051	-2.84529	-0.117285	-0.0112796	-0.54345	-0.591122	0.968855	1.04335	-1.16453	-1.06737	-0.286671	-0.881738	-0.41656	-0.658171	0.619082	0.550336	-1.66857	-0.853698	0.540953	0.822757	-0.254536	-0.574995	0.110821	-1.31303	-1.39819	-0.508741	-1.9956
P16455	Methylated-DNA--protein-cysteine methyltransferase	MGMT	0.578267	0.398404	1.22066	1.30894	0.157762	-0.240127	-0.617333	-1.428	-0.396388	-0.524998	-1.80659	-1.61658	-0.517052	-1.28465	0.715285	-0.367236	0.365006	0.351674	0.652567	0.739786	0.264508	0.403788	2.01574	1.89072	-1.66517	-1.64332	-0.659501	-0.716009	-1.11928	-1.37128	1.5569	1.53456	0.120519	0.549831	0.0277972	0.745752	0.570284	1.07595	-0.342543	-1.34679	-0.031586	0.0558389	0.445145	-0.0512457	-1.34621	-0.689438	-1.60879
P16615	Sarcoplasmic/endoplasmic reticulum calcium ATPase 2	ATP2A2	0.259555	0.545614	0.595079	0.334892	1.11096	0.952981	1.04661	0.952981	0.353302	0.297569	-0.279201	0.03901	1.02029	1.50204	0.93925	0.297569	0.460425	-0.00853013	0.201178	-0.319502	-0.251947	-0.857303	-0.0150977	-0.893989	0.0517855	-0.442676	0.389636	-0.585265	0.27865	0.545614	-1.77052	-2.53685	0.674963	1.007	0.825966	0.91151	0.104181	0.643382	-0.686142	0.0153776	-2.15512	-2.5145	-0.683103	-2.35762	0.656347	0.387861	0.292444
P16930	Fumarylacetoacetase	FAH	0.783767	1.10376	-1.43838	-0.501995	-1.08835	-0.580315	0.365566	0.730111	0.989809	0.911688	-2.04861	-1.93065	-0.157329	-0.461571	0.509645	0.808243	0.639747	0.454434	-0.673164	0.0771235	-1.18125	-0.346385	0.26347	-0.0131925	-0.680624	-1.15983	0.485348	0.698609	0.690503	0.989809	-2.1806	-2.7037	1.04915	1.08336	0.917573	0.259663	0.846652	1.35845	-0.621722	0.728184	0.274763	0.520175	0.224424	0.00363306	-1.2628	-1.28094	-0.942028
P16949	Stathmin	STMN1	-1.2027	-1.2027	-0.547698	-0.377828	0.99386	0.706381	-0.878337	-0.939132	-0.83031	-0.758439	1.57243	1.40788	2.26287	2.94519	-0.916747	-0.601154	0.135297	0.526731	-0.0724918	0.445839	0.696601	0.204201	0.473274	0.313479	-0.538965	-0.450123	0.557083	0.86031	0.670881	0.434263	-1.472	-1.27799	0.480059	0.230927	0.789882	0.716099	-0.131611	0.484564	-0.872926	-0.496024	-1.60471	-0.286396	-1.48798	-0.961843	-1.18455	-1.07783	-1.40908
P16989	DNA-binding protein A	CSDA	0.779743	0.779743	1.49898	-0.080588	-0.0704096	0.712021	0.679456	0.416719	0.640339	-0.132788	-1.68272	-0.122169	-2.76027	-0.748702	-0.292003	-0.773625	0.31741	-0.101203	-1.12049	-1.26465	-0.417188	0.0996873	1.26346	0.332099	0.92758	0.552062	-1.26734	0.117209	-0.209814	-0.00143101	0.958632	0.963005	-1.23286	0.309999	0.332099	1.1527	1.27705	1.31038	1.24626	1.03093	-1.4497	-0.934836	-1.75661	-1.27815	-0.473925	-0.365994	-0.998996
P17066	Heat shock 70 kDa protein 6	HSPA6	0.104676	-0.123664	1.4317	1.37802	0.976778	0.940482	-0.67286	-0.67286	0.660848	0.0466389	-0.0861503	0.436472	0.339529	-0.625907	0.895367	0.31336	-0.0923624	1.65959	-1.34192	-0.320461	1.36099	1.81747	0.0874109	0.903634	-0.327303	0.334317	-0.2664	-0.193983	-0.993399	0.0170917	-0.564684	-0.802701	0.91187	0.323862	-0.657107	0.870402	0.297522	0.20026	-0.728812	0.610165	-2.26891	-1.83683	-2.49251	-1.84963	1.01689	-0.354148	-0.623903
P17096	High mobility group protein HMG-I/HMG-Y	HMGA1	0.0716409	0.509832	-1.3506	-0.968324	-0.57685	-0.625989	-0.170249	0.041531	0.495319	-0.0215279	-1.00431	-0.643921	0.314348	0.197008	0.122262	-0.369718	1.2985	0.308501	-1.26056	0.049143	1.81636	1.43593	0.579419	0.574926	-0.512638	-0.623031	-1.26893	-2.23603	1.79106	1.80711	0.909134	0.354354	-0.794885	0.0338609	0.260464	0.950307	0.343085	0.216467	1.79241	1.16225	-1.74298	-1.15014	-0.707709	-1.40682	-1.00017	-0.528579	-0.467757
P17174	Aspartate aminotransferase, cytoplasmic	GOT1	1.33512	0.937038	-0.378111	-0.23764	0.557748	0.812732	0.180325	0.148676	-1.38428	-1.19604	0.454493	0.100053	1.06206	0.896618	-0.426927	0.058429	-0.920767	-1.28376	1.30332	1.26271	0.493962	0.506914	-0.126747	0.116418	-0.454164	-0.354227	-0.0839986	0.0174747	0.0295239	0.386575	0.801945	0.72443	0.557748	0.995898	0.956889	1.27907	-0.531433	0.0835276	0.271839	0.0533641	-3.08209	-1.83916	-1.98084	-2.10471	-1.29945	-1.21666	-1.22739
P17252	Protein kinase C alpha type	PRKCA	-1.0266	-0.494073	0.0560554	-0.762373	-0.491722	-0.297518	0.417482	1.07118	-0.0557218	0.567255	1.09808	1.30544	2.03913	2.05425	-0.187915	-0.15697	-0.256525	-0.512043	-1.23035	-0.801559	-0.450001	-0.320055	-0.0779384	0.108062	0.954599	0.88021	1.60867	1.55575	1.43413	1.60407	-0.294045	-1.1898	-1.48229	-0.600573	-0.146206	-1.86356	-0.497078	-1.41009	-0.264127	0.311579	-1.70205	-0.487051	-0.538263	0.530552	-0.0303205	-1.78935	-0.26453
P17301	Integrin alpha-2	ITGA2	1.01025	1.13393	-0.167379	-0.00689886	-0.951081	-1.67493	-1.93821	-1.93093	0.795084	0.862646	-1.20114	-1.62211	-0.0612788	-0.345692	1.12221	0.981949	1.15938	0.945826	-0.618761	-1.18467	1.05087	0.949965	1.56962	1.52708	-0.19441	-0.36329	-0.846346	-0.828515	1.27078	1.181	1.16076	0.897981	-0.0160152	0.0786414	-0.872826	-0.845699	-1.09668	-0.806586	0.224012	0.165267	0.340896	0.179909	-0.440293	-0.594308	1.27574	0.9546	0.836397
P17540	Creatine kinase S-type, mitochondrial	CKMT2	1.10793	1.2124	-0.0717683	-0.00912455	0.872895	0.809793	1.10989	1.56819	1.52233	1.35925	-1.44244	-1.34579	0.584299	0.649803	-1.01783	-1.29059	-0.943753	-0.777713	1.13099	1.02742	-0.818749	-0.874727	-0.691244	-0.15022	-1.22666	-1.23302	-0.96812	-1.00984	-1.31397	-0.927405	0.0300631	0.184797	1.58603	1.57181	0.359367	0.511544	0.828203	1.25801	-0.79652	-0.736977	0.357372	-0.589599	-0.771916	-0.634412	0.21435	-0.696178	-1.94979
P17612	cAMP-dependent protein kinase catalytic subunit alpha	PRKACA	-1.846	-1.59251	-0.0686388	0.417003	1.84875	0.137621	-0.734148	-1.02759	0.0239063	-0.0686388	0.128526	-0.416431	1.03414	0.93202	0.518195	0.0288545	0.105497	2.92493	0.173361	-0.54963	-2.80084	-2.15505	0.402387	0.361301	0.203826	-0.0686388	1.40118	1.22807	-0.402461	-0.101057	-0.215544	-0.72515	-0.581237	-0.761533	1.23949	0.456345	-0.168498	0.406057	-0.139959	-0.276926	-0.174284	0.54802	0.456345	-0.101057	-1.22369	-2.30721	-0.688056
P17655	Calpain-2 catalytic subunit	CAPN2	0.793041	1.05536	-1.92621	-2.47211	-0.611194	-0.593499	1.23434	1.40659	1.00047	1.04201	0.396482	0.816078	-0.635448	-0.35109	0.584312	0.734714	0.434961	0.245888	-0.280398	-0.513357	-2.28513	-1.83544	0.682425	0.565598	0.390936	0.266783	0.20838	0.54641	0.945125	1.18018	0.127292	0.434961	-0.179438	0.187868	0.338249	0.666008	-2.26635	-1.96259	-0.286205	-0.114761	0.16892	0.121641	0.0663478	-0.328154	-0.625832	-0.914142	-0.964638
P17676	CCAAT/enhancer-binding protein beta	CEBPB	0.581244	0.609657	0.147132	-0.267579	0.394136	-0.261236	0.100872	0.655573	1.07046	0.442497	0.551491	0.00919674	-2.33471	-2.14691	0.999704	0.890184	0.648149	0.306188	0.492213	-0.334778	1.07046	0.529346	1.06276	0.91268	0.0451535	-2.57668	0.311939	0.347798	-1.24612	-1.31679	1.34517	1.06469	-0.647179	-0.349121	0.991088	1.34021	-1.31922	-2.13926	-0.0355185	-0.737709	-0.528255	-0.00325906	-0.360096	-0.315573	-2.57479	-0.124651	-0.42678
P17812	CTP synthase 1	CTPS1	-0.352037	0.480269	-0.0408731	-0.0326927	-2.36409	-1.51209	0.270892	0.581846	-0.00313418	0.431987	1.18572	0.968514	0.636241	1.18572	0.539045	0.886206	-0.0354136	-0.161247	0.0716778	-0.029977	-1.44498	-1.02972	0.132845	0.023159	0.422489	0.11601	-0.188579	0.603549	0.0716778	0.351953	0.728093	0.694607	-0.304132	0.870168	1.17516	1.3061	-0.327861	0.108727	0.862073	0.542521	-3.52642	-0.334722	-1.65784	-1.90145	-0.510497	-0.993154	-1.1865
P17858	6-phosphofructokinase, liver type	PFKL	0.609912	-0.530644	1.13253	1.3782	-0.0900762	-0.15922	1.02149	0.647574	1.45533	1.13253	-1.17535	-1.72113	-0.729977	-1.08204	-0.369912	-1.24774	1.52861	0.837423	0.594574	0.0475733	-1.59628	-2.28064	-0.526506	-0.828054	0.425211	0.0531543	-0.000741143	0.423047	0.00502548	0.30353	-0.828054	-1.22764	0.895102	1.57881	0.749902	0.279848	0.987948	0.915386	-1.52942	-1.70263	0.31056	0.478307	0.390195	-0.555711	-0.714754	-0.729653	1.81865
P17931	Galectin-3	LGALS3	0.58655	0.501322	1.07026	1.09881	0.497772	0.398646	-2.82044	-2.69935	0.693301	0.464514	0.265935	0.631226	-0.170948	-0.523268	-0.0970049	0.271822	0.222458	0.274736	0.356937	0.256961	-2.07529	-0.665207	0.693301	0.58655	0.347126	-0.181094	-0.81824	-0.049074	0.629894	0.562456	-0.0911356	-0.344476	0.648196	0.764117	0.766101	0.128741	-2.7603	-2.13534	0.859705	0.5686	0.356937	0.286213	0.442928	0.199059	1.16792	1.05491	1.04928
P17948	Vascular endothelial growth factor receptor 1	FLT1	0.660605	-1.23512	-1.11007	1.10832	-0.644114	-0.0340649	1.25538	-0.738999	0.865794	0.562126	0.101553	-0.904113	-0.0828759	0.766216	1.4444	1.70901	1.01218	1.07345	-0.21693	1.28402	-0.580115	0.369766	-0.581447	0.220209	0.809481	1.12712	-0.464646	1.04129	-1.01921	-0.296316	0.755069	-1.31178	0.904662	0.0319867	-0.52384	0.34125	0.0697917	-0.682298	0.788378	-0.37643	-1.26632	-2.14817	-1.75734	-2.32787	-0.351431	1.1853	-0.565029
P17987	T-complex protein 1 subunit alpha	TCP1	0.81487	1.11956	-0.273225	-0.549866	-0.733773	-0.301468	0.802627	0.302497	-0.154335	0.100531	0.489615	0.851251	0.257292	0.0350212	-1.03091	-0.457627	-0.19033	-0.602592	1.00882	0.727908	0.108602	0.0761625	-0.301468	-0.378351	-0.813537	-0.602592	-0.0493082	0.226702	-0.560325	0.264882	0.551312	1.23605	1.38189	1.52908	0.0679881	0.715237	0.19574	0.746793	1.30246	1.377	-1.80588	-1.87517	-2.96005	-2.64908	-0.0853125	-1.15157	-0.962361
P18031	Tyrosine-protein phosphatase non-receptor type 1	PTPN1	0.749015	0.639433	1.46212	1.68468	0.945269	1.17951	-0.174109	0.489023	1.29613	0.994741	-1.11875	-0.632279	-0.877046	-1.68151	0.0567765	-0.144549	-0.325293	-1.28641	-0.812015	-1.50999	-0.235483	-1.42728	0.98328	0.699106	0.168904	0.117081	0.939314	1.29168	1.10375	1.52263	0.403866	-0.151872	-0.219845	0.0993031	-0.459586	-0.189163	0.662156	-0.799418	-0.00668722	0.111184	-1.63818	-2.13583	0.0567765	-1.83043	1.65686	-0.1063	-0.870533
P18077	60S ribosomal protein L35a	RPL35A	1.55834	0.869376	-0.918781	-0.0236396	-0.795325	-0.983504	1.52131	0.958121	0.294704	-0.609734	-0.0855123	-0.427509	-0.427509	-0.171121	1.02517	-0.679083	-0.934766	-0.623413	1.36085	1.27285	1.17522	0.796762	-0.490692	-1.17318	0.635789	-0.283585	0.242099	-0.237833	1.391	-0.318601	0.178916	-0.0440512	0.606414	-0.795325	1.47882	-1.15517	0.412295	0.964311	0.98888	0.735314	-2.16579	-1.69332	-1.43995	-1.98915	-0.741227	-0.151357	-0.732308
P18085	ADP-ribosylation factor 4	ARF4	0.446837	0.541328	0.839748	0.631786	-0.662058	0.772115	0.543892	-0.13865	0.531001	0.624771	-2.6208	-0.482541	-2.90951	-0.641737	-0.228008	-0.00955489	0.241004	-0.307502	-0.0818364	-0.498073	-3.15465	-1.76076	0.282585	0.438273	1.0174	0.861851	-1.00197	0.3027	-0.320358	0.753901	0.925179	0.729046	-1.03482	0.731143	0.201185	0.82282	0.849022	0.541328	0.718492	0.51265	0.0746228	0.262026	0.703511	-0.0474064	-0.555705	-1.72575	-1.41368
P18124	60S ribosomal protein L7	RPL7	0.565317	0.77335	0.715122	1.08011	-0.107523	0.360927	1.01085	0.26436	-0.194924	0.576769	-0.613143	0.416901	-0.302893	0.830081	0.392199	0.392199	-0.416424	-0.269105	-0.872811	0.0862508	-0.97432	0.204321	-0.294399	0.079104	0.731155	1.1692	-0.269105	0.788968	-0.555124	0.736473	0.61639	-0.194924	-0.662688	1.19524	0.819873	-0.084276	-0.0159694	0.114606	1.1692	0.77335	-3.34049	-2.15109	-1.73932	-2.80377	0.196111	-0.24892	0.00666545
P18669	Phosphoglycerate mutase 1	PGAM1	0.794303	0.166029	0.451889	-0.222748	-0.733551	-1.21288	-0.437512	-0.515557	-0.96995	-0.403087	2.90466	1.83786	-0.96995	-1.31628	0.357874	1.18695	-0.445218	0.162923	-0.335483	0.0228112	1.22972	0.718917	-1.50131	-1.09364	0.794303	0.479767	0.293398	-0.00014071	2.08306	1.37449	1.4735	-0.0836791	-0.0166495	0.0681575	-1.50131	-1.31101	0.34917	-0.107522	-0.838136	-0.855952	-0.00343357	-0.280368	-0.335483	-1.25894	-1.44221	-1.29965	-1.72259
P18827	Syndecan-1	SDC1	1.90712	2.34075	1.22668	0.576239	-0.291878	0.684581	0.865991	0.823361	0.670073	1.1254	-0.547482	-1.82791	-2.02673	-1.38252	-0.161657	-0.998966	-0.662132	-1.19028	0.636678	-0.0999728	-0.982124	-1.1119	0.248652	-0.445708	-0.257809	-0.657585	-0.239155	-1.34293	-1.97103	-0.0340236	0.124674	0.046106	0.513285	1.15471	1.18724	1.28341	-0.17799	-0.57006	0.846621	0.0603879	0.0373753	0.103982	0.888457	-0.371927	0.589412	0.603812	0.648624
P18858	DNA ligase 1	LIG1	-0.970189	-0.769078	1.17872	1.28272	0.948071	1.05008	1.19618	0.859168	0.616677	0.942365	-0.327235	-0.41366	0.951311	0.493364	-0.844682	-0.906305	0.950502	0.806769	-0.237305	-0.200239	0.611508	0.289715	0.436108	0.062426	-0.829104	-0.755041	-1.35462	-2.12423	-0.366614	-0.351593	-0.446828	-0.499639	1.59579	1.0147	0.30973	0.241447	0.500967	0.243614	0.80578	1.12366	-2.19154	-1.44175	-1.22999	-2.25173	-0.740296	-1.48394	-1.53875
P18859	ATP synthase-coupling factor 6, mitochondrial	ATP5J	-0.448464	1.26194	0.0909366	0.0909366	1.87082	1.64583	0.491492	0.656243	-0.349861	-0.174526	-1.36655	-0.508313	0.251067	1.33747	-2.29068	0.599922	-1.16661	-0.457396	0.823074	2.30989	-0.446684	0.481278	-0.0435424	0.129268	-1.24204	-0.316591	-1.60768	-0.300199	-2.36706	-0.901781	-0.541878	0.823074	0.460663	1.48468	-0.115047	0.375576	0.789303	0.397255	-1.11814	-0.159458	-0.333143	0.0779636	0.0909366	-0.283967	0.782477	-0.476783	0.281103
P18887	DNA repair protein XRCC1	XRCC1	0.334891	-0.15747	0.281618	1.28801	1.26972	1.26048	1.13373	1.60001	-0.325118	0.626799	-1.3336	-2.10776	-0.0120504	-0.267762	1.01553	-0.378385	-0.338225	-0.166062	1.00422	-0.112608	-0.518507	-1.66315	0.497787	-0.315375	-0.769986	-1.35554	-0.44113	-0.933159	-0.733415	-0.907038	1.04888	-0.444709	1.29705	1.31494	0.957915	0.872557	1.14394	1.01553	0.542819	0.0904958	-0.943761	-1.97083	-1.09635	-1.30493	-0.210711	0.30662	-0.131057
P19022	Cadherin-2	CDH2	-0.115638	-0.705349	-0.109536	-0.218229	-0.275857	-0.563377	-0.117771	0.140602	-1.06312	-0.701251	1.66125	1.59985	-0.719865	-1.35447	-1.78412	-0.552558	1.10722	1.12659	-0.501385	-1.58311	-0.584271	-1.05158	-0.00907826	-0.100146	1.98299	2.41081	1.1334	0.901516	0.0431786	1.47679	1.53447	1.26947	-0.606601	-0.225504	-0.522846	-0.371123	-0.374905	0.488833	-0.393923	0.201816	-1.07604	0.405868	-1.18965	-0.613349	0.604135	0.290788	0.000596848
P19105	Myosin regulatory light chain 12A	MYL12A	-0.17098	0.184647	-0.319724	-1.14672	-0.211439	0.0758507	-0.756679	0.0937348	0.804728	0.776967	-0.407729	-0.407729	-1.66247	-1.17787	-0.493896	-0.108	1.31582	1.41796	0.10133	0.333454	0.0577337	0.245171	0.24972	0.261028	1.6364	1.61089	-3.24358	-2.38595	0.0127346	0.753404	-0.784939	0.0809836	-1.27573	0.0393799	0.444432	0.982321	-0.0876216	-0.610699	-0.220943	-0.0449278	1.00897	1.28366	1.48527	0.261028	0.416365	-0.428655	-0.707537
P19338	Nucleolin	NCL	0.523234	0.362335	0.26436	0.286198	0.710541	0.44437	-0.136327	-0.266322	-0.340878	-0.0249294	-1.79877	-0.190469	-0.0503833	-0.0577149	1.0425	0.893654	0.450105	0.084133	0.779929	0.723106	1.33539	1.75354	-0.659844	-0.905888	-0.444719	-1.03803	0.111358	-0.0650735	-0.591939	-1.26374	-0.911458	-0.307405	0.762802	0.470052	0.872808	-0.12491	1.62881	1.39033	1.09119	0.943734	-2.96304	-1.44381	-1.48772	-1.85112	0.487932	0.115105	-0.220876
P19367	Hexokinase-1	HK1	0.814321	1.09422	0.977848	1.21702	1.54312	1.61089	1.90642	2.19553	-0.688786	-0.668342	0.219037	0.728329	0.410716	0.581493	-0.0840782	-0.0498129	-1.07506	-1.67821	0.0996495	-0.27778	-1.71666	-2.37538	-0.810245	-1.0981	-0.84735	-0.966141	-0.316375	-0.132216	0.00902775	0.34673	0.597018	0.679622	0.621993	1.05668	0.290048	0.056304	0.0136124	0.439867	-1.17618	-0.915198	-0.950628	-0.55622	-0.26038	-0.866344	-0.403199	-1.5626	-1.89503
P19387	DNA-directed RNA polymerase II subunit RPB3	POLR2C	0.994332	-0.781985	-0.938645	-0.573308	0.876529	0.421444	-1.24122	-1.78631	0.835289	-0.178887	-1.0711	-2.92585	0.513052	-0.388353	0.906788	0.159092	0.926653	-0.196497	-0.110292	-0.481718	1.08638	1.19877	0.623737	0.127152	-1.197	-1.08801	0.127152	0.611803	-1.37347	-0.531696	1.18197	0.946278	-0.0917395	0.434851	0.85604	1.36537	1.57721	0.727376	1.31948	0.587671	-0.85991	-1.3138	-0.585751	-0.68888	-1.32397	-1.25933	-0.762298
P19404	NADH dehydrogenase [ubiquinone] flavoprotein 2, mitochondrial	NDUFV2	0.605492	1.79675	-1.20078	1.24995	0.905192	0.922422	0.878987	1.07733	0.00682643	-0.353624	-0.548482	-0.432747	-2.30219	-0.0880108	-0.673419	-0.626831	-0.615397	-0.112641	-0.673419	-2.34268	0.0220912	-0.32495	-0.402608	-0.047798	-1.51849	-1.68481	-1.35892	-0.206407	-0.685285	-0.287515	0.287075	1.14197	1.09662	1.8758	0.398541	1.14197	1.4612	0.132083	0.764841	0.861272	0.214851	0.513774	-0.661642	-0.206407	-0.627178	-0.916128	-1.04539
P19525	Interferon-induced, double-stranded RNA-activated protein kinase	EIF2AK2	-0.978894	0.0890721	-1.83841	-0.948809	-0.688095	-0.430857	-1.11101	-0.292133	-0.0636607	0.338797	0.44011	0.485855	0.423298	-0.174868	-0.716524	-0.408894	1.13695	0.604044	-2.26888	-3.67032	1.33355	1.29298	0.604044	0.623969	-0.140304	-0.101312	0.356947	0.349722	-0.817003	0.138522	1.18191	1.10834	-0.877581	-0.755616	1.21693	0.479436	0.290146	0.44011	0.817382	0.75413	-0.163225	0.160281	0.715903	1.06396	-0.242711	-1.07797	0.153945
P19623	Spermidine synthase	SRM	0.943556	0.781136	0.137473	-0.137868	-0.257375	-0.232559	0.257205	0.0333949	-1.52769	-1.08874	0.730193	1.05208	-0.335255	-0.34933	0.205306	0.661394	0.685014	-0.670521	-2.86251	-3.83169	0.0246926	0.301262	-0.340503	-0.158392	0.637027	0.670929	0.74755	1.37387	0.866608	0.855495	0.208762	0.125085	1.10517	1.0226	-0.786445	-0.729208	0.675653	0.33858	0.508004	0.408208	-1.344	-0.03204	-0.132486	-0.539636	-0.48934	-1.24148	-1.32433
P19784	Casein kinase II subunit alpha'	CSNK2A2	-0.525622	-0.979112	-0.951852	-0.321906	0.483413	1.27254	0.987671	-0.581105	0.816796	0.915256	-1.14557	1.12294	-2.55064	-1.18283	1.89948	1.79899	0.59848	0.433388	0.0468644	-0.00066639	-0.395149	-0.207144	0.904625	1.15948	-0.395149	-0.196129	0.941515	1.63296	-0.207144	-0.698518	-1.13741	-1.68738	-0.638682	-0.581105	0.674776	1.5444	-0.653422	-0.252018	0.16393	0.558852	-1.52431	-0.196129	-0.152847	-0.794539	0.0141831	-1.28242	-1.87123
P20042	Eukaryotic translation initiation factor 2 subunit 2	EIF2S2	0.212619	0.321432	0.126376	0.656853	-1.09591	-0.623799	0.281408	-0.697365	0.267862	0.567333	-0.0929043	0.360569	-1.26233	-0.109659	0.0511464	-0.535947	0.240457	0.532559	-0.723377	-1.46046	1.09014	1.70431	0.0511464	-0.0763062	-0.160899	0.0201339	-0.485258	-0.732932	-0.109659	0.41144	0.254213	1.05565	0.0201339	0.689288	-0.46868	-0.0929043	2.07812	1.91987	1.56634	1.51338	-2.80146	-1.32817	-1.0267	-2.10806	1.17069	-0.878827	-0.0124948
P20290	Transcription factor BTF3	BTF3	0.650998	0.396237	0.691231	0.139011	0.42329	-0.291343	0.335529	0.127759	-0.0675935	-0.583944	0.669446	0.166705	0.628494	-0.0285613	0.193798	-0.142484	0.0154865	-0.315285	0.133397	-0.0742189	1.60286	1.24818	0.188425	-0.252432	-0.433515	0.00305886	-0.0414372	-0.604089	0.53419	0.199147	-0.709994	0.220316	-0.331504	0.517757	0.6621	0.632273	1.10165	1.01308	0.902636	1.17218	-2.76509	-2.73118	-2.26635	-2.93022	-0.307178	-0.564046	-0.852087
P20337	Ras-related protein Rab-3B	RAB3B	-0.454503	0.319868	0.544972	0.603947	-1.41721	1.46872	-0.661803	-1.76496	0.668072	1.27183	0.235359	0.158237	0.173801	1.07566	-0.540416	0.853093	0.461787	0.204679	0.835739	-1.83483	-1.18345	-1.96738	0.247743	-0.585558	0.668072	0.408926	-1.29296	0.0851521	0.765274	1.15779	1.27994	-0.204851	0.512705	1.01848	0.393851	0.591132	0.994389	1.02295	-0.59083	-1.93774	-0.51468	-0.276701	-2.3655	-0.428812	-1.13918	-1.43432	-1.86341
P20339	Ras-related protein Rab-5A	RAB5A	0.00846196	0.449906	1.36879	0.968798	-0.0928829	0.696337	1.34201	1.39503	1.02745	0.567553	-1.50019	-0.740354	0.0790356	-0.972591	0.145995	-0.325918	-0.0608556	-0.930906	0.582147	0.789022	-2.30893	-3.55437	0.771003	0.314697	0.722669	-0.259809	-0.368583	-0.142445	-0.284601	0.90739	-0.381996	-1.08301	-0.342164	-1.02113	-0.785452	-0.744794	1.35099	1.1891	0.258094	-0.516787	0.919905	0.198929	0.476396	-0.111935	-0.50714	-0.00754373	-1.12157
P20340	Ras-related protein Rab-6A	RAB6A	-0.914992	0.0832921	0.758025	0.623524	1.30442	1.64022	0.41046	0.566368	-0.381119	-0.739428	-1.92304	-0.427624	1.378	2.25095	-0.372027	0.0324501	0.664048	-1.12592	0.0128216	-0.53668	-2.14345	-1.58477	0.651124	0.838582	0.109967	-1.32714	-0.53668	-0.668015	-1.18345	-0.164412	-0.723191	-1.01332	0.175159	0.285401	1.01448	2.11494	0.107936	0.120073	0.603418	0.709472	0.045362	0.280121	0.444827	-1.46018	-0.0322937	-0.545166	-1.16586
P20618	Proteasome subunit beta type-1	PSMB1	1.32474	-0.488332	0.358263	1.58592	-0.0530456	0.133079	-1.45332	0.58248	0.221796	1.34842	-0.378536	-0.602503	0.256525	-1.91125	0.567034	1.58592	0.256525	0.567034	-2.18508	-2.20132	0.00407204	0.776054	0.168896	0.643446	-1.25355	-0.556287	0.424135	0.833077	0.597843	0.688334	-0.649475	0.551504	1.53113	0.168896	0.151043	1.10232	-1.0018	-0.466033	0.133079	0.58248	-1.08328	-1.33661	0.307847	-1.83146	0.28991	-0.590709	-1.15147
P20674	Cytochrome c oxidase subunit 5A, mitochondrial	COX5A	0.377455	-1.12683	-2.41103	0.296699	-0.169327	-0.745202	0.487103	0.539611	0.590689	-0.0379901	-0.169327	-1.06976	1.30995	2.00239	1.029	0.782123	-0.0100132	-0.637377	1.42319	1.46789	1.43607	-0.581934	1.029	0.90537	-0.879375	-2.19415	-0.883796	-1.13188	-0.278245	-0.411004	0.809224	1.13747	0.272971	0.199933	0.411029	1.4037	-0.246474	-0.463317	-0.580051	-1.11678	-0.481084	-0.023949	-0.988463	-1.27351	-0.906487	-0.38928	-0.781875
P20700	Lamin-B1	LMNB1	-0.378143	-0.308322	1.70877	1.01754	1.15261	0.741711	-0.954853	-1.00124	0.255683	-0.153421	0.325779	1.0552	1.03017	1.12262	-0.438041	-0.614842	0.69833	0.913914	1.01754	0.87378	-0.864878	-1.52727	1.10444	0.755986	-1.0327	-1.56717	0.676318	-0.378143	-1.28399	-1.67014	-1.60779	-1.75608	0.907276	0.547319	0.146236	0.0798246	1.14665	1.50973	-0.296894	0.467806	-1.41169	-0.806846	-0.308322	-0.894469	-1.59986	-1.00881	-0.925347
P20908	Collagen alpha-1(V) chain	COL5A1	-0.530569	-0.592058	-0.282906	-0.27212	-0.476664	-0.303962	-1.98058	0.0725496	-1.78623	-0.477529	1.29049	0.679119	-0.0732801	-0.14107	-1.94591	-1.32985	-0.948815	-2.1197	-0.334088	0.730049	-0.401754	-0.721619	-0.204133	0.0601758	1.8865	1.69831	1.66345	1.69831	-0.0210044	-0.645181	0.78158	0.769719	0.040242	-0.259641	-0.155502	-0.515255	0.463713	0.0341554	-0.189605	0.150619	1.06406	1.28853	1.4873	0.850149	-0.333717	0.481401	-0.414936
P20962	Parathymosin	PTMS	0.226252	0.386343	-0.885405	0.424929	-0.182542	-0.114963	0.276725	0.300388	0.288678	0.0876847	1.21012	0.782373	1.22574	1.71078	0.594634	-0.135239	0.51404	-0.0130181	0.0904766	-0.990623	0.309967	0.0619257	0.917695	0.013066	0.247824	0.324967	0.379652	-0.0231136	-0.797833	-0.540413	0.474074	-0.234097	-0.160556	-0.285359	-3.54184	-3.84583	0.483979	0.810843	0.754171	0.756793	-1.01305	-0.469684	-0.461608	0.0410597	0.463713	0.489598	-2.02666
P21266	Glutathione S-transferase Mu 3	GSTM3	-1.21356	-1.17265	1.32146	1.1435	0.538375	0.728784	0.982156	1.11915	-1.93073	-1.68479	0.143002	0.197883	-1.23743	-1.96856	0.532632	0.72771	-0.597064	-1.44461	0.575167	0.579657	0.00295492	0.514953	0.569873	0.465108	0.114934	0.0894163	0.96652	1.1478	0.509774	0.871319	0.600754	0.335182	-1.94507	-1.22226	-0.117468	-0.16083	1.39034	1.30057	-1.4236	-1.46487	0.380047	0.245299	-0.46053	-0.0503006	-1.47851	-1.42594	-1.53965
P21281	V-type proton ATPase subunit B, brain isoform	ATP6V1B2	-0.468678	0.312324	-0.48942	-0.2793	0.638831	1.008	0.217527	0.463721	-0.393187	-0.553299	0.446286	0.651743	1.93564	1.57287	-0.349532	-0.105723	-2.00142	-1.45309	-0.58068	-1.24011	-2.12607	-2.41378	0.0434904	0.186938	0.615326	0.466608	-1.12	-0.58068	-0.659917	-0.463534	1.54355	1.91227	0.305961	0.254143	0.138168	0.796776	-0.393187	-0.101615	0.00937747	0.277019	0.664553	0.638831	1.72526	-1.05201	0.193211	-0.29962	-0.537773
P21283	V-type proton ATPase subunit C 1	ATP6V1C1	-0.945091	-0.296296	2.01402	1.22201	0.523207	1.14122	-0.873687	-0.393877	0.625747	0.575327	0.178213	1.27723	-0.296296	0.325569	0.0636372	0.625747	1.55911	1.01154	0.0396666	-2.6075	-2.05606	-0.153039	1.77401	0.609122	1.09309	0.790294	-0.543152	-0.223008	-1.47033	-0.532623	-0.809615	-1.29466	-0.722174	-0.437659	0.706289	0.549487	-0.822218	-0.571586	-0.166782	-0.839185	0.698421	-0.281357	0.374968	-1.44173	-0.256864	-0.0373971	-1.43126
P21291	Cysteine and glycine-rich protein 1	CSRP1	0.663045	0.404354	0.332206	0.0107473	-0.110001	0.020232	1.0642	1.01697	0.509685	0.459079	-0.263393	-0.349718	-0.225509	-0.55383	-0.409421	-0.446078	-0.159982	-0.568195	-4.13383	-3.51823	0.114256	-0.0835836	0.196736	0.131581	0.837556	0.727164	0.175711	-0.156473	0.0155065	0.131581	-0.34507	-0.35675	0.964523	0.974368	-0.0121538	0.448484	0.175711	-0.183244	-0.0634775	-1.17184	1.25416	0.947787	0.999938	0.535195	-0.502303	-1.00806	-1.22287
P21399	Cytoplasmic aconitate hydratase	ACO1	0.182362	0.341405	-0.115994	0.974039	-1.29164	-1.86568	-1.46821	-1.65719	0.793961	0.662059	-0.0286939	-0.322295	-1.86072	-2.07277	-0.0772405	-0.121381	-0.153373	-0.560105	0.114914	-0.210576	-0.417133	-0.186723	1.02089	0.447846	0.546212	0.298246	-0.334959	-0.243971	1.09557	1.2088	1.88682	1.63571	-1.51773	-2.16615	0.573472	0.3766	0.629478	1.02089	-0.0412843	-0.161294	0.769988	1.1293	0.807339	0.359199	-0.353905	-0.448798	-1.19799
P21589	5'-nucleotidase	NT5E	1.06206	0.981325	-1.10941	-1.38214	-0.635089	-0.763189	0.711288	0.701615	-1.55213	-0.831422	1.60527	1.59976	-1.39531	-1.2965	-0.762274	-1.16514	1.1676	0.944818	-0.924144	-1.62692	-0.250203	-0.309779	0.377272	0.527874	0.586716	0.689733	0.389002	0.191984	1.4545	1.39801	0.625224	0.307705	-1.35087	-0.26974	1.46944	1.20109	-1.23165	-1.09595	-0.812047	-0.717088	0.426071	0.100452	0.613533	0.348676	0.0483414	-0.400766	-0.771849
P21796	Voltage-dependent anion-selective channel protein 1	VDAC1	1.29218	1.21183	-1.12058	-0.656469	0.359272	0.267242	0.0475657	0.126772	0.118459	0.382878	-1.5006	-0.713866	2.01904	2.75555	-0.549374	0.821794	-0.347984	-0.478385	1.04236	1.01325	-0.814628	-1.75371	0.227957	0.472878	-0.950075	-0.975974	-1.44494	0.451009	0.299911	0.0651445	-1.75371	-1.22562	0.406025	1.18663	0.468226	0.379534	0.798486	0.392853	0.359272	0.701669	-0.730788	-0.914739	-0.211066	-1.52529	-0.43133	-1.62686	-1.33643
P21953	2-oxoisovalerate dehydrogenase subunit beta, mitochondrial	BCKDHB	1.115	0.71467	-0.427282	0.140319	1.38478	1.2133	0.290022	0.501433	1.00294	1.06465	0.199234	-0.332845	-0.670772	0.216524	-0.993609	0.0131883	-0.358711	-1.52555	-0.207433	0.469326	-0.717327	-2.28861	0.532303	0.373328	-1.16794	-0.287488	0.762603	0.540909	-4.04672	-1.19397	0.174835	-0.422524	0.341036	0.395866	1.4093	0.681844	0.350137	0.691361	-0.337099	-0.00351635	-0.380923	-0.102185	0.850642	0.0349329	-0.938639	-1.59119	-1.26741
P21980	Protein-glutamine gamma-glutamyltransferase 2	TGM2	-0.767643	-0.988545	-1.29875	-1.71705	-1.21808	-0.852221	-0.988122	-0.706628	0.187875	-0.022877	0.770955	0.531633	-0.364144	-0.735772	1.4655	1.49192	0.645901	0.326919	-0.800154	-1.05624	0.297128	0.0631684	1.4095	1.45235	0.109934	0.110429	-0.418159	-1.07594	1.43586	1.41254	0.668096	0.59653	-2.34922	-0.681153	-0.913134	-0.332264	-0.190341	-1.18644	0.631632	0.610129	1.10677	1.32695	1.40438	0.606781	-0.987097	-0.967861	-0.270618
P22033	Methylmalonyl-CoA mutase, mitochondrial	MUT	-0.0979377	0.674264	0.761	1.33043	2.49709	2.71407	-0.220662	-0.138924	-0.736483	-0.355588	-0.349981	-0.772518	0.122718	0.318038	-0.364052	0.673137	-0.870211	-1.7535	1.06946	0.314942	-0.41621	-0.776594	1.15354	1.27229	0.685479	-0.141246	-0.120524	0.481785	-0.613414	-0.425143	-1.36324	-1.49427	0.180066	0.750516	1.4498	0.812005	-0.521848	-0.548211	-1.50981	-1.03217	-1.50201	-0.410294	0.0106968	-0.736483	0.134443	-0.577568	-2.72613
P22059	Oxysterol-binding protein 1	OSBP	0.385289	0.406099	-1.18434	-1.618	2.28277	2.41906	0.374762	0.476533	0.642518	0.157579	-0.379089	0.00706239	0.00567793	-0.393865	0.0276635	0.218171	0.298714	-0.0566778	-0.357221	-1.26988	-1.88396	-2.30975	1.17479	1.03899	0.0546563	-0.232905	-0.247838	0.0249347	-0.239521	-0.0949111	0.766898	0.782656	-0.200293	0.0276635	0.958782	0.543505	-0.305778	0.385289	1.30897	1.1923	-1.60892	-1.37253	-0.684631	-1.52123	-0.405312	-0.112204	0.0659638
P22087	rRNA 2'-O-methyltransferase fibrillarin	FBL	0.518805	0.959353	0.16159	-0.532028	1.26179	1.02939	0.257492	0.298587	-1.1697	-0.841489	0.0137555	0.666375	-0.159718	-0.0833929	0.183331	-0.172747	-0.10849	0.536783	1.90299	1.78289	0.994697	-0.0100623	0.0372741	0.0605011	-0.999421	-0.86028	-0.454436	-0.879262	-0.350948	-0.750266	0.463809	-0.379936	0.674703	0.973571	-0.454436	-0.977174	0.500653	1.51675	1.13626	0.787563	-3.01922	-1.48712	-0.714987	-2.31379	-0.547085	-0.00103143	0.097361
P22102	Trifunctional purine biosynthetic protein adenosine-3	GART	0.958846	1.09908	-0.823453	-0.474632	-0.692581	-0.648029	0.192517	0.410207	-0.179711	0.238186	0.684034	0.256137	0.793666	0.360284	0.597252	0.567381	1.43689	1.05352	0.474713	0.0878252	-0.725958	-1.01399	-0.287198	0.0401863	-0.584595	-0.338458	-0.48802	-0.000487219	-0.422043	-0.170657	0.793666	0.897074	0.474713	0.181384	1.64005	1.38957	-0.104151	0.612005	0.291518	0.537013	-3.45582	-1.00683	-2.25557	-2.39552	-0.369082	-0.361835	-0.142879
P22234	Multifunctional protein ADE2	PAICS	0.438523	0.206975	-0.0500358	-0.0401761	-0.172895	0.377646	0.206975	-0.271054	-0.120651	0.232398	-0.305036	-0.259872	1.60993	1.53161	-0.00128561	0.0273264	1.26851	0.925067	0.330557	-0.162322	-0.80468	-0.550196	1.2021	1.36802	-0.686987	-0.328063	-0.819964	-0.339691	0.137312	0.40835	1.87586	1.90522	-0.550196	-0.110388	-0.39902	-0.120651	-0.576711	-0.386992	0.896518	0.801898	-2.30481	-2.34104	-1.61688	-2.43119	-0.908304	-1.17705	-1.34961
P22307	Non-specific lipid-transfer protein	SCP2	-0.993587	-0.174585	-1.08937	-0.341115	0.629144	0.755778	0.657048	1.01532	0.371369	-0.795228	-0.033147	-2.12847	1.00016	1.03035	-0.0467969	-1.03129	-0.965828	-1.4479	0.857588	0.680884	1.01532	0.591245	-0.406969	-0.689946	0.252653	-0.168707	-0.0827814	-0.635732	-0.110966	-0.63955	1.11797	0.706199	1.68649	1.59076	1.17407	1.55767	0.922366	1.01532	-1.11914	-1.55965	-0.737766	-1.55325	-0.0911894	-1.78472	-0.210251	-1.76794	-1.74601
P22314	Ubiquitin-like modifier-activating enzyme 1	UBA1	0.0362225	0.053315	0.572193	0.348837	0.618374	0.495555	0.648471	0.975406	-0.769485	-0.208396	-0.305556	0.391087	0.245911	0.415251	-1.48547	-0.66849	-0.530555	-0.258831	-1.41267	0.785872	-1.91971	-1.49613	-0.289835	0.279687	-0.921929	-0.708163	1.07085	1.58614	-0.228389	0.0276102	0.334514	0.4323	0.132212	-0.130724	-0.0429246	0.184135	2.19023	2.81052	0.587728	0.965557	-1.36253	-0.542637	-0.465616	-2.43994	-0.998463	-1.06964	-1.30337
P22528	Cornifin-B	SPRR1B	2.20878	1.99663	0.78625	0.779132	-0.494848	0.0446122	-0.577683	-0.221064	-0.382245	-1.07442	-0.389895	-0.644192	-0.211452	-0.456259	-0.82961	-0.865969	1.54875	1.24214	-0.649792	-0.714201	2.0823	1.96659	1.78678	1.83251	-0.201778	-0.623005	-0.227165	-0.272613	-0.961169	-0.500914	-0.748559	-0.552496	-0.940328	0.14714	0.369135	0.213484	-0.352602	-0.230169	-0.398812	0.211814	-1.75189	-0.0466015	-0.665074	-1.23123	2.52208	0.180904	-0.737354
P22612	cAMP-dependent protein kinase catalytic subunit gamma	PRKACG	-0.644555	-0.686073	0.78969	0.436229	0.531469	0.521574	0.0887953	-1.89575	0.633598	0.13409	-0.0849907	0.456968	-1.64708	1.0494	0.512671	-1.61947	0.395603	0.286518	0.272872	-2.26174	-2.55708	-2.35646	0.257421	0.431267	0.3014	0.433752	0.929175	1.10313	-0.590902	0.356832	0.50253	-1.34565	0.038588	-1.4127	0.726272	1.18662	0.375794	0.483001	0.604359	0.337391	0.479502	1.02682	0.882214	0.536911	-1.1106	-1.52305	-1.7133
P22626	Heterogeneous nuclear ribonucleoproteins A2/B1	HNRNPA2B1	0.472985	-0.519441	-0.566586	-0.223429	1.39227	1.14064	0.644548	0.675611	-0.442542	-0.457758	-0.920118	-0.309088	1.26081	1.76121	-1.96659	-1.74371	-1.4928	-1.01109	0.120892	0.0321589	0.0958167	0.941069	0.019258	-0.00672092	-1.89036	-1.60415	-0.019799	0.14575	-0.280252	-0.797395	-0.12661	0.472985	1.13186	1.12306	1.50259	1.12306	1.19276	0.494997	1.37617	0.231106	-0.814611	0.405921	-1.28223	-1.28223	-0.807202	-0.806412	-1.09148
P22692	Insulin-like growth factor-binding protein 4	IGFBP4	-0.479425	0.572677	2.74025	2.4893	0.884273	1.27884	0.259822	-0.0491875	0.000379342	-0.340864	-1.09847	-0.0593401	-0.68368	-1.28913	-0.412573	-0.470198	-0.193052	-1.09646	0.323087	0.799764	-1.47036	-1.86447	-0.233159	-0.152393	0.0907241	-1.13837	0.649546	-0.0644108	1.85534	1.5277	-0.196652	0.152938	0.164823	-0.489146	-0.495045	-0.168949	-0.0297412	-0.341295	0.0867602	0.565267	1.04323	-1.19505	-1.86547	0.392171	-0.982568	-0.941147	-1.29698
P22695	Cytochrome b-c1 complex subunit 2, mitochondrial	UQCRC2	0.865437	1.70531	0.236301	0.454117	0.885217	0.8521	0.588505	0.628086	0.130425	-0.120553	-0.890691	-0.677287	-0.120553	0.063008	-0.0320133	0.028095	0.0858284	0.226052	1.62469	1.48391	-1.10445	-1.6915	0.588505	0.666623	-2.42611	-2.42611	-0.993662	-0.864415	-0.508031	-0.663985	0.891752	0.696736	2.00786	1.62469	-0.729764	-1.09172	-0.0443387	-0.509733	0.471608	0.315801	-0.656437	-0.650802	-0.379539	-0.538959	-1.46873	-0.746274	-0.660549
P23193	Transcription elongation factor A protein 1	TCEA1	-0.154489	-0.337821	0.24527	-0.517482	0.721645	0.911458	-0.0274842	0.470953	-0.0929784	-0.809273	1.79271	1.78348	-0.0392295	-0.570903	-0.421996	-0.547829	0.950848	0.885971	-0.365477	-0.800549	1.75553	1.36453	0.401723	-0.337821	-0.270349	-0.179647	0.60668	-0.400609	-0.740553	-0.889594	0.585417	1.30041	0.429711	-0.0748971	-2.16949	-1.19471	0.915072	0.697574	0.911458	0.943745	-1.71693	-2.31534	-1.55659	-1.14215	-0.667996	-1.09196	-1.39818
P23246	Splicing factor, proline- and glutamine-rich	SFPQ	-0.735052	-0.474607	0.764802	0.362419	1.33574	1.07915	0.0217342	-0.0214766	-0.453333	-0.833261	-0.329768	-0.390696	1.02519	0.947383	0.105725	-0.572937	0.130318	-0.14711	0.470011	0.992175	1.43793	1.38742	-0.380424	-0.561795	-0.664128	-0.949166	0.819364	0.43472	-0.432257	-0.884034	0.12215	0.477003	0.226071	0.490922	-0.370201	0.295285	1.42883	1.4197	0.552503	0.843194	-2.16649	-2.03374	-2.05532	-2.71394	-0.31392	-0.831572	-0.973884
P23258	Tubulin gamma-1 chain	TUBG1	0.838461	1.35341	-0.527425	0.227483	0.666675	0.183845	-0.423971	-0.386715	-1.0781	0.183845	-0.999344	-1.16061	1.30319	0.556208	0.201432	0.541892	-0.268014	0.270049	-0.083199	-0.386715	-0.0626974	-0.462046	0.776805	0.430567	-0.964695	-0.581566	-1.02047	0.67335	0.61921	1.60041	1.13808	1.34438	-0.350242	0.0743964	0.0649558	1.00027	0.556208	1.33076	0.0363214	1.05458	-2.6857	-2.77115	-1.13582	-1.67829	-0.73179	-0.904604	-1.30029
P23284	Peptidyl-prolyl cis-trans isomerase B	PPIB	0.186579	0.021932	-0.930841	-0.454913	-2.66616	-2.17751	-0.341199	0.0369014	0.0665247	0.503237	-0.587137	-0.334069	0.750961	1.55358	-1.31904	-1.2908	0.664218	0.834268	-0.664816	1.52437	0.729609	1.4647	-0.38814	0.104422	0.318494	0.203184	0.573743	-0.55527	-1.18152	-1.03251	0.0398836	0.576053	1.973	2.06597	-0.462465	-0.91671	0.953351	0.580665	-0.623576	-0.926121	-0.31635	0.519902	0.420365	0.503237	-0.778899	-0.935879	-1.46681
P23368	NAD-dependent malic enzyme, mitochondrial	ME2	1.32793	1.44704	-1.21758	-0.617776	0.255363	0.170016	-0.0750517	0.496017	-0.935039	-0.822	0.506728	0.346331	0.339631	0.253084	0.490601	0.522495	0.572649	-0.103454	1.77857	1.40207	-1.63686	-1.90685	-1.61943	-1.2237	0.352969	-0.314834	-1.04537	-1.15354	0.326037	0.372515	-1.16354	-2.48451	-1.08465	-0.125205	0.893903	1.23187	0.259145	0.136725	0.359544	0.366059	1.25253	1.11621	1.13394	-0.180595	-0.334898	1.10361	0.185291
P23381	Tryptophan--tRNA ligase, cytoplasmic	WARS	0.16963	-0.184153	-0.500371	-0.349855	-1.0324	-1.04457	-1.19113	-1.13027	-1.02938	-0.535333	1.55268	1.73606	-1.27014	-1.33118	-0.473889	0.103355	0.742445	0.581046	-1.2517	-1.50861	-0.631929	-0.636223	2.27371	2.63578	0.542775	0.818505	-0.37878	0.252487	-0.640534	-0.629787	0.310962	0.573492	0.201399	-0.0985368	0.242448	0.329815	-0.0456434	0.147957	0.45385	0.940671	-0.668948	-0.47202	2.28934	0.136966	-0.651991	-0.507729	-1.09725
P23396	40S ribosomal protein S3	RPS3	0.594729	0.970124	1.2057	-0.0739632	-0.788441	-0.240575	0.247063	0.452068	0.114097	0.247063	-1.04885	-0.00300201	-0.479082	0.697196	-0.240575	0.219819	-0.18976	-0.624638	0.37324	0.759145	-1.21176	-0.288713	0.276987	0.300668	0.390345	0.082123	-0.829982	0.306553	-0.716271	0.671974	0.533829	0.479623	0.407332	0.80761	0.0497288	1.2057	0.589493	0.509583	1.54847	1.75314	-2.07401	-2.24124	-1.12634	-3.61619	0.304561	-0.775957	-1.15985
P23434	Glycine cleavage system H protein, mitochondrial	GCSH	0.662458	0.028278	-0.0968378	0.227676	0.304774	0.107293	-0.189148	0.288993	1.34863	1.83194	0.0804897	-0.48391	0.131627	-0.435148	0.3383	0.703098	0.580684	-0.130384	-0.560429	-1.43809	0.807887	1.10235	1.19917	1.45292	-0.480578	-1.49708	-0.775868	-3.60056	-1.87249	-0.766758	0.330032	0.24301	-1.61855	0.31327	1.25681	1.52409	-0.0581257	-0.259728	0.267028	0.265546	-0.832497	-0.039361	-0.00890908	-0.251903	-0.396778	-1.32062	-0.394968
P23526	Adenosylhomocysteinase	AHCY	0.0469251	0.250384	-0.361925	-0.373644	-1.65316	-1.83099	0.0590706	0.118508	1.67192	1.22569	-0.282113	-0.300773	-0.659413	-0.83072	1.00912	0.623575	1.25551	0.734186	-0.433508	-0.42945	0.360017	0.653513	0.672479	0.477088	-0.83072	-1.16642	-0.146729	-0.267335	-0.573286	-0.282113	-0.220187	-0.546986	0.993637	1.1644	-1.21761	-0.94263	2.06062	1.84672	1.61332	1.36974	-1.07447	-0.931642	-1.38852	-1.4621	-0.603671	-0.406282	-0.821573
P23528	Cofilin-1	CFL1	-1.19277	-1.32644	0.408337	0.478315	1.76408	1.67167	-0.240229	-0.993305	-0.590622	-0.524168	1.6769	0.967734	0.219081	-0.323134	1.17295	1.17939	0.0806535	-0.491621	-1.86942	-1.89253	1.31076	0.596054	-0.686871	0.390519	1.43817	0.6327	-0.0771289	-1.14132	-0.524168	0.327087	0.426024	1.56188	0.194942	-0.222832	0.242979	0.939467	0.238218	-0.679866	-0.384162	-0.171386	-2.04847	-0.899483	-0.427827	-1.21017	-0.542247	-1.27438	-1.0325
P23588	Eukaryotic translation initiation factor 4B	EIF4B	-0.376871	0.0954568	1.58185	1.22593	0.765044	0.440791	0.797715	0.948233	0.405069	-0.0313136	-0.0259202	-0.319908	-0.621611	-0.890882	0.828171	0.532018	0.360197	-0.0585822	-0.23064	-1.56753	0.509736	1.20274	0.298879	-0.617584	0.139415	-0.527842	-0.233736	-0.726086	-0.206098	0.000755714	-0.193978	-0.233736	-0.146476	-0.300318	-0.650125	-0.400982	2.28629	2.32497	0.891592	0.368458	-2.56988	-2.41474	-1.17297	-1.4855	0.251478	0.0866512	0.324902
P23743	Diacylglycerol kinase alpha	DGKA	2.5427	2.71407	1.11051	0.795785	-0.512662	-0.441123	-0.259978	-0.821214	-1.24406	-0.876439	-1.49983	-0.986847	-0.101118	-0.0222348	0.0891394	-0.266157	-0.116628	-0.744982	-0.473142	-1.2798	-0.457809	-0.465069	1.81375	1.78584	0.561147	-0.560549	-0.00981831	-0.415592	-0.0173892	-0.698677	-1.65763	-0.328661	-0.140394	-0.604913	-0.281364	-0.574417	1.13993	1.0695	1.00711	1.21935	-0.918383	0.0732755	0.56778	0.286978	1.39105	1.21925	1.07679
P23919	Thymidylate kinase	DTYMK	1.16252	0.366726	0.512978	0.0654579	0.054038	-0.278501	0.389922	0.189136	1.67844	1.23499	0.644229	-0.369242	0.262538	0.348112	1.23499	0.586833	-0.0223388	0.0989508	-1.85349	-3.78446	-1.63707	-0.216261	-0.877362	-1.32173	0.216815	-0.0373373	0.876016	-0.0916941	0.780225	0.785736	0.448737	-0.081108	0.954139	1.04281	-1.08569	-0.956796	0.613334	0.649286	0.473129	0.56922	-0.963178	-0.761126	-0.919343	-0.982574	0.740274	0.418997	-0.167711
P23921	Ribonucleoside-diphosphate reductase large subunit	RRM1	0.472079	0.543512	0.500086	0.593775	0.169771	0.327224	0.405033	0.443006	0.575312	0.722187	0.31418	0.0678742	0.0858299	-0.0859293	0.405033	0.590728	-0.265526	-0.511117	0.617717	-0.0933742	-1.45173	-1.96834	0.767088	0.599831	-0.0640208	-0.36235	-0.603102	-0.741938	-0.204302	0.50693	-0.0427239	-0.366619	1.30923	1.50733	0.393263	0.793281	0.369163	0.881598	1.04937	0.97379	-2.99709	-2.00317	-2.85908	-1.36382	-0.0853658	-0.776539	-0.348627
P24468	COUP transcription factor 2	NR2F2	-0.140117	-0.562534	3.11281	2.90406	0.62467	0.407351	-0.526597	-0.677663	-0.40411	-1.00452	0.340605	0.790811	-0.492959	-0.47829	0.270209	-1.04553	0.399886	-1.02974	0.779832	-1.20027	-0.371373	-1.4742	-0.907263	-0.425058	-0.231269	-0.2319	-0.0381462	-0.653104	0.43762	1.53702	0.516455	-0.514603	1.03965	1.09862	-0.397428	0.625225	0.980403	0.647145	-0.145027	0.557292	-1.52453	-0.388639	-1.2394	-0.965389	-1.19396	0.128728	-0.878396
P24534	Elongation factor 1-beta	EEF1B2	0.522599	-0.212515	-0.466135	-0.430386	-1.04119	-0.970226	-0.345283	-0.539356	0.223287	-0.418592	-1.0258	-0.811184	-1.50793	-1.27975	-0.330145	0.079703	0.527788	0.675804	-0.152401	-0.226891	0.391634	2.00074	0.427118	1.0942	-0.281624	-0.216101	0.361174	-0.564293	0.860083	1.28803	0.416259	0.63413	1.21246	1.83133	0.761626	0.205452	0.882385	0.0702241	1.1343	1.78694	-2.95754	-0.990278	-1.06708	-1.55257	-0.383906	-1.1481	-1.25135
P24666	Low molecular weight phosphotyrosine protein phosphatase	ACP1	-0.218225	-0.425784	-1.60331	0.0491956	0.134576	-0.199169	-0.221721	0.941845	0.616596	0.875381	-1.18551	-2.15749	1.50171	1.29891	0.500885	0.428347	-0.764521	-1.53961	0.934624	0.500885	0.0994461	-0.810321	-0.802121	-0.475794	-0.316018	-0.815816	-0.161868	-0.543352	-0.302922	-1.05696	1.03226	2.01575	-0.454725	0.305568	1.05887	1.2879	1.50171	1.53876	0.170087	0.643995	0.281954	-0.488601	-0.854938	-2.32049	0.63512	-0.0376424	-1.10156
P24752	Acetyl-CoA acetyltransferase, mitochondrial	ACAT1	0.970605	1.1512	-2.50279	-2.33396	0.712372	0.668897	1.59794	1.52607	-0.248226	0.0505683	0.584407	0.240007	-0.56067	-0.40215	-0.256807	-0.396264	-2.29331	-3.14287	0.510069	0.373712	0.883039	0.344275	-0.492343	-0.216221	-0.114824	0.0121783	0.303753	0.186193	0.324202	0.383351	0.223473	0.466478	-0.198111	-0.0718002	0.282914	0.314025	0.560185	0.78785	0.61589	1.24679	-0.569806	-0.181903	-0.286493	-1.05189	-1.14547	-1.37592	-1.64771
P24821	Tenascin	TNC	0.292508	0.258705	-0.44829	-0.550505	-0.513565	-0.546635	0.17887	-0.145404	-0.641254	-0.444122	-1.00118	-0.273626	0.180918	-0.38573	0.884155	0.892084	0.869816	0.676186	-0.421831	-0.815979	-0.599231	-0.683534	-1.13524	-0.164076	0.619023	0.577562	0.845982	0.888142	-2.83052	-1.04997	-1.88959	-0.103523	-0.00400594	0.0349972	-0.741298	-0.037802	0.158973	0.0381488	-0.281546	-0.217656	2.00329	2.57372	1.90356	2.04947	-0.477553	-0.489542	-1.87908
P24844	Myosin regulatory light polypeptide 9	MYL9	0.20869	0.226492	0.145999	-0.785979	-0.922525	0.384586	-0.847674	0.164798	0.659328	0.754376	-1.14497	0.0836728	-1.92304	-1.23669	-0.72745	-0.373	0.804421	0.708999	-0.361114	-0.0796151	-0.703258	-0.151104	0.337493	0.250957	2.00127	2.08049	-2.20352	-2.37644	-0.472829	0.602325	-0.865931	0.0177444	-1.06663	-0.0658396	0.604864	0.515219	0.0219782	-0.248602	0.291713	0.115261	1.40714	1.5825	1.73352	0.852363	-1.70313	-1.40065	-1.60199
P24941	Cyclin-dependent kinase 2	CDK2	-1.55037	-1.77861	0.517165	0.91529	0.243066	0.46367	-0.106857	0.0548127	0.149625	0.00378768	0.995719	0.986014	1.05508	0.309409	-0.273126	-0.92089	0.625615	0.547934	0.952962	1.71067	0.0124757	-0.806182	1.32212	0.353349	-0.0875399	-0.929772	-0.0592508	-0.209502	0.904763	0.315806	-0.0875399	-0.27659	1.69804	-0.423402	-0.735844	-0.0138194	0.865183	1.049	-0.0780208	-0.0592508	-3.28482	-1.44016	-1.87185	-1.05815	-0.648129	-1.24862	-1.88918
P25205	DNA replication licensing factor MCM3	MCM3	-0.285159	-0.799871	0.85094	0.811295	0.085238	0.323809	-0.706623	-0.848877	-0.0106154	0.107319	-0.589067	-0.0755119	1.16035	0.728552	-0.19217	0.301664	0.961675	0.692612	0.945499	1.06819	-0.324115	-0.827669	1.02076	1.77877	-0.169838	-0.224035	-0.559671	0.233094	0.185486	-0.732651	-0.600996	-0.27082	1.53134	1.1123	0.565846	0.233094	-0.130496	0.246411	0.781964	0.489625	-3.57179	-2.20763	-1.6482	-1.44003	-0.346996	-1.22338	-1.95885
P25398	40S ribosomal protein S12	RPS12	0.38166	0.258715	-0.856649	-0.00338548	-0.449106	-1.43057	0.521893	1.40108	-0.298101	-0.0370343	1.26804	1.03615	2.0565	0.207858	0.521893	-0.2001	-0.519526	-0.519526	0.357534	-0.731949	2.06906	1.18129	-1.23078	-0.185117	0.544545	-0.155407	-0.409708	-0.971415	0.65493	0.452725	0.611337	0.633226	0.429252	0.233411	0.0462819	0.0842649	0.0815697	-0.236419	0.760807	0.357534	-2.74905	-1.16892	-1.28958	-2.7092	-0.187763	-0.804095	-1.21988
P25440	Bromodomain-containing protein 2	BRD2	-0.541451	0.0508195	-0.014885	1.02698	0.0821703	0.0821703	0.652973	0.256965	-0.337283	-1.01943	1.02491	-1.43664	1.13845	0.735549	1.26071	0.436116	0.364221	-0.091115	-0.0205534	-2.08666	1.92193	1.61208	-0.0611275	-0.376622	-0.186675	-0.589576	1.07539	-0.761767	0.696507	-0.550899	0.537038	-0.486509	0.676419	-0.0435435	0.0974965	-0.128287	1.29154	0.832155	0.439765	0.0184888	-2.63058	-2.12941	-1.87186	-0.945966	-0.706258	-1.40999	-1.15471
P25685	DnaJ homolog subfamily B member 1	DNAJB1	-0.216051	-0.586303	-0.487983	-0.449363	0.429021	0.870931	0.612293	-0.623533	0.268154	0.370161	-1.22204	-2.41357	-0.370635	-0.119209	0.605515	0.327962	0.0902343	-0.590913	0.752818	0.290149	1.46818	0.678614	2.20266	1.67206	-0.527512	-1.11153	0.957583	0.287415	-0.362558	0.120724	0.473689	-0.027647	0.132766	-0.318818	0.126756	0.636916	0.0211444	0.53854	1.25158	0.948377	-2.63205	-2.10274	-0.101872	-1.86992	-0.175754	-0.976234	-1.93094
P25705	ATP synthase subunit alpha, mitochondrial	ATP5A1	1.51721	1.16579	-0.0550091	-0.137775	1.43569	1.64523	0.0818547	0.194889	-0.595673	-0.644667	-0.751724	-0.282516	0.678172	0.599577	0.258308	0.457857	-0.835246	-1.22177	1.82138	2.34885	-0.820217	-1.07177	-1.59713	-1.45578	-0.800375	-1.06603	-1.14818	-0.649189	-0.649189	-0.810268	0.769712	0.979732	1.65753	1.65753	0.348075	0.528976	-0.120908	-0.0421194	-0.560874	-0.489131	-0.653723	-0.653723	-0.0293231	-1.00406	1.243	0.991962	0.832105
P25786	Proteasome subunit alpha type-1	PSMA1	-0.00341197	2.44861	-0.605712	0.547493	-0.361117	-0.138294	1.31634	0.218767	1.00558	0.866755	-0.408163	-1.4358	-0.127657	0.16268	1.01905	0.794348	0.422835	0.405736	-0.710654	-0.905592	1.20037	0.964734	-0.0751368	0.143702	-1.03943	-0.979061	0.309541	0.514853	0.916224	0.336144	-0.408163	0.00666956	-0.657633	-1.19703	1.22524	-1.31357	0.327308	0.95786	0.353724	0.823563	-2.57344	-1.18082	-0.820183	-2.34726	-1.02031	1.46079	1.35416
P25789	Proteasome subunit alpha type-4	PSMA4	-0.721265	0.628634	-0.20626	0.966178	-0.842046	0.292383	-0.0174958	0.496065	0.91491	1.10237	-0.346658	-0.842046	-0.538534	0.0366676	1.35584	1.38865	1.04131	0.927817	0.324731	-0.560714	-0.516534	-0.167444	0.755033	0.862656	-0.744995	-0.245639	-0.265544	-0.11024	-0.305798	1.09027	-0.0914362	0.69958	0.192967	0.107246	0.849435	-0.20626	0.0897713	0.862656	0.465707	0.526089	-2.64269	-2.84663	-0.768935	-2.98981	-0.642818	-0.820837	-1.94544
P26006	Integrin alpha-3	ITGA3	1.32709	1.42797	-1.1088	-0.681532	0.0310049	-0.120992	-1.02873	-1.39162	0.837164	0.631912	1.07756	0.984098	-0.988063	-1.1984	1.26303	1.14046	1.25368	1.103	-0.444965	-1.06043	0.216021	-0.122729	1.18014	0.938428	0.27964	0.192274	0.596962	0.227035	1.585	1.49081	0.839061	0.521229	-0.204903	-0.769499	-1.87907	-0.465339	-0.341167	-1.72557	-1.22235	-0.673632	-1.00402	-1.29657	-0.993753	-0.421445	-0.874703	-1.48621	-1.60302
P26022	Pentraxin-related protein PTX3	PTX3	-0.441244	-0.219505	0.760944	-0.0743364	-0.399224	-0.504313	-0.427634	0.156183	0.39506	-0.663286	-0.104535	-0.670398	0.490473	-0.346317	-0.488086	-0.516488	0.291795	-0.772388	-0.558425	-0.425734	-1.56457	-1.12268	-0.0955556	-1.27232	-0.0615632	-1.51664	1.87155	2.15723	-0.257587	0.0120879	0.998009	0.67866	0.143959	-0.0465275	-0.737319	-0.150285	-0.144012	-0.467109	0.549757	0.631374	-0.0943707	2.93022	-1.06696	3.14211	-0.606092	-1.01932	-0.730454
P26038	Moesin	MSN	0.265956	0.594098	-1.22766	-1.3787	-1.90668	-1.69064	-0.396416	-0.582515	-0.165953	0.156286	1.09372	1.14407	-2.50843	-1.71211	1.03551	1.10432	1.76648	1.52241	-0.813142	-0.340447	1.03737	1.28025	0.0483407	0.424332	0.754187	0.775363	-0.0803042	-0.208544	1.05033	1.09194	0.335996	0.273152	-0.795067	-1.04405	-0.428712	-0.567664	-0.898137	-1.033	0.140315	0.491668	-0.0706296	0.48869	0.809823	0.16419	0.996288	0.548411	0.206458
P26196	Probable ATP-dependent RNA helicase DDX6	DDX6	-1.23894	-0.517999	1.0535	1.19373	0.51152	1.16927	-1.24544	-0.390368	2.29625	1.83406	-1.74815	-1.12488	-0.111711	0.624286	0.16842	0.328703	0.255189	-0.353778	0.293968	-0.304329	-0.888741	0.0937222	0.651696	-0.212579	0.265826	-0.883115	-0.0346659	0.849551	-1.1876	0.969658	-0.381169	0.0127926	-0.399601	1.40374	-1.03368	0.449876	-0.091203	0.0478004	1.38126	1.38126	-2.39974	-0.547276	-0.547276	-1.59384	-0.742487	-1.28008	-1.39826
P26358	DNA (cytosine-5)-methyltransferase 1	DNMT1	-1.52884	-1.42996	0.706302	0.618273	1.20601	1.26988	-0.0748248	-0.589325	-0.492454	-0.691103	0.0367316	0.0180626	1.31877	0.780374	0.538088	0.183921	0.34058	-0.120722	-1.05778	-1.11851	0.333334	0.692188	0.413967	-0.132553	0.203195	-0.559475	-0.201324	-0.678901	0.594923	0.233702	0.0367316	-0.355974	0.896061	0.978341	2.01896	2.08479	-0.283437	-0.0341129	0.767331	0.67786	-2.10438	-2.27487	-1.33436	-1.88547	-0.390882	-0.942138	-1.2732
P26373	60S ribosomal protein L13	RPL13	1.37194	0.995698	0.107306	1.12004	0.597658	0.297025	0.916143	0.962525	-0.511283	-0.397578	0.528498	0.617054	0.748564	0.446911	-0.105423	-0.488102	-1.31695	-0.739291	0.693092	0.962525	1.64083	0.399757	-0.574226	-0.582213	-0.11855	-0.105423	-0.472773	-0.198873	0.660124	-0.185296	0.592785	0.142947	0.297025	0.488055	0.291493	-0.212528	0.241117	0.583006	0.235454	-0.0536292	-3.1997	-2.08178	-2.60071	-1.99322	-0.879605	0.281416	0.298776
P26440	Isovaleryl-CoA dehydrogenase, mitochondrial	IVD	0.1724	0.371716	0.669081	0.625701	1.56477	1.55867	1.66522	1.73334	0.206754	-0.1584	-1.03434	-2.77681	-0.323251	-0.18315	-0.0377016	-0.936915	0.588042	0.20116	-1.12086	-1.35429	0.396718	0.375954	0.679462	0.518511	-0.662708	-2.02339	-1.1713	-1.72945	-0.549506	-0.107977	0.679462	0.582038	1.23861	1.40806	-1.198	-0.499893	-0.65812	-0.642328	0.566763	0.628504	0.363149	0.0899407	0.21779	0.0665921	-1.14868	-0.0705137	-1.73677
P26583	High mobility group protein B2	HMGB2	-0.740251	-0.323157	1.03957	1.98769	0.984063	-0.00267717	-0.925993	-1.22202	0.27205	-0.328447	-0.220298	-0.052526	1.95556	0.512472	0.318052	0.663906	-0.613353	-0.86207	0.986742	0.771653	2.56221	1.57133	-0.500075	0.959774	-1.63342	-1.52205	0.204943	-1.04514	0.381399	-0.281353	-0.753412	-0.529245	1.29084	0.830621	-0.488528	-0.841224	-0.0709781	0.208956	-0.339071	-1.62302	-1.36167	-1.03748	-0.0617298	-0.122648	-0.578844	-0.782768	-0.74311
P26599	Polypyrimidine tract-binding protein 1	PTBP1	0.909672	0.451886	0.779749	0.355773	0.391644	0.572629	-1.03357	-0.60771	-0.370859	-0.37791	-2.36896	-0.996507	-0.287865	-0.0306963	0.282344	-0.987332	-0.0551797	0.718626	-0.287865	-0.0490352	-0.819494	0.784054	0.27701	0.775434	-1.05233	-0.694988	-2.31994	-0.29467	-0.0551797	0.709764	0.0175173	1.22933	1.39746	0.664937	1.18987	1.54192	0.864389	1.00945	1.09009	1.70719	-2.19404	-0.996507	-0.711211	-1.12888	-0.623405	-0.984236	-1.20809
P26639	Threonine--tRNA ligase, cytoplasmic	TARS	-0.518591	0.577289	-1.28662	-0.948064	0.417756	0.98725	-0.448731	-0.502586	0.747611	1.11558	-0.000782405	-0.46205	-1.488	-0.85497	-0.729944	-0.108125	-0.0182486	-0.141574	0.317957	0.196934	-0.598355	-0.0716518	1.00758	1.25343	1.11558	1.09641	-1.07062	-0.000782405	0.431585	1.50954	0.82726	0.997444	-0.622481	0.347022	0.11709	0.431585	1.21766	1.22667	0.804849	1.11558	-1.89728	-1.59546	-2.08471	-2.41004	-0.262681	-0.490102	-0.891418
P26640	Valine--tRNA ligase	VARS	0.94332	1.00065	-0.0895881	-0.56648	-0.283932	0.034739	1.22213	1.4967	1.29507	1.03867	-1.11345	-1.21248	-0.175847	-0.745057	-0.18427	-0.370407	1.87387	1.4077	0.0459872	0.101249	-1.24175	-2.50454	-0.180054	-0.571651	0.264648	0.377785	0.304203	0.396521	0.744664	0.785589	0.411992	-0.667233	0.638307	0.810726	0.186445	1.06069	-0.18427	0.261314	-0.010933	0.320444	-1.66099	-2.07017	-1.24175	-1.94856	-0.599284	-1.07716	-1.42857
P26641	Elongation factor 1-gamma	EEF1G	-0.138178	-0.412909	0.481087	0.270834	-0.98595	-0.75406	0.69099	0.641388	0.174579	1.25119	-0.479961	-0.243571	-2.0393	-1.87795	0.236693	0.588154	1.12926	1.52284	-0.432361	0.776433	-0.105512	-0.289764	0.721279	0.812878	0.668432	0.441512	-0.118504	0.0550263	0.291513	0.54213	0.632981	-0.0264604	0.583824	0.174579	0.795711	0.513009	-0.730639	-0.768268	1.52284	1.40587	-2.77247	-1.21659	-1.09166	-2.44093	-0.660236	-0.817154	-1.10338
P26885	Peptidyl-prolyl cis-trans isomerase FKBP2	FKBP2	-1.07077	-0.553867	-2.01605	-1.16311	-0.494626	-1.04826	-0.253553	0.127802	-0.465575	-0.138248	0.829096	0.278201	0.0348417	0.193485	1.01673	0.0068951	-1.00024	-1.37279	-1.18679	-1.38576	0.762934	0.257316	1.68726	1.67607	0.046384	0.004551	1.54919	-0.623968	-0.485871	-0.04765	1.81739	1.61928	-0.170961	0.89338	0.694782	2.29971	0.171801	-0.821125	0.236239	0.0302074	-1.60866	-0.230017	0.712013	-0.807658	-0.766824	-0.846382	-0.770179
P27105	Erythrocyte band 7 integral membrane protein	STOM	1.18049	1.30336	0.508365	0.681464	0.545847	0.693114	0.262491	0.746809	-1.78166	-1.21555	0.35393	1.01203	-1.50665	-1.19461	-1.41077	-1.08511	0.887659	0.89644	1.07629	1.04543	-1.04605	-1.84333	-0.337054	-0.411836	-0.0516135	0.162338	-0.248679	0.038717	-1.0922	-1.56485	-1.24433	-0.913319	1.51352	1.52102	0.37125	0.536092	0.335835	0.37125	-1.10234	-1.15908	0.842634	0.91732	0.728815	0.676509	1.20668	0.953317	0.633506
P27144	Adenylate kinase isoenzyme 4, mitochondrial	AK4	1.02832	1.09607	-0.839952	-1.99142	0.22576	0.145652	-2.29936	-2.39134	-0.964563	-1.8467	0.150302	-0.226586	-1.64713	-1.93421	-0.797756	-1.21073	0.091659	-0.136514	0.605983	0.662366	0.777541	0.476653	0.319634	0.247441	-0.0198487	0.0570001	0.45083	0.45083	1.01922	1.10003	0.413873	0.504892	0.629252	0.771023	1.26817	1.20384	1.03727	0.976236	-0.0628336	0.536251	-0.255362	0.521381	0.371124	-0.514309	0.338763	-0.909176	0.408396
P27348	14-3-3 protein theta	YWHAQ	1.40734	0.964458	0.822251	-0.000141506	1.48732	1.59736	-1.84491	-0.323637	0.194617	0.544223	-0.876849	-1.20009	0.427275	0.250237	-1.99623	-1.42798	-1.48558	0.175803	-0.539649	-1.27938	-0.465578	0.717726	0.444316	1.49854	-0.417374	0.427275	-0.233248	-0.346748	-0.778589	-0.77034	0.268509	0.894353	-0.726802	-0.795165	1.97666	0.478059	-0.567361	-0.167514	1.76405	0.118504	0.656002	0.865758	-1.54824	-0.189238	-0.372682	-1.03355	-1.38154
P27449	V-type proton ATPase 16 kDa proteolipid subunit	ATP6V0C	0.282523	1.03572	-0.627731	-0.42739	-1.02871	-1.05705	-1.4944	-1.46458	0.560114	0.482863	-1.78119	-1.42657	-0.54005	0.456852	-0.737387	0.946132	0.359773	0.901513	0.290066	1.08753	-0.68048	-1.74362	0.112762	1.44253	0.585458	0.553569	-1.20817	0.514752	-1.93554	0.761897	-1.1715	0.605628	-1.29267	1.79579	0.409224	-0.652318	1.04393	1.09931	0.947123	0.829134	0.718249	0.55576	0.748759	0.142402	-1.09543	-1.03472	-0.848897
P27694	Replication protein A 70 kDa DNA-binding subunit	RPA1	-1.1272	-0.996274	0.0472575	0.315547	0.0783209	0.142992	-0.0166678	-0.704512	-0.690488	-0.851675	1.09519	0.397354	1.97013	1.43084	-0.462481	-0.676582	0.806916	0.450909	0.18062	-0.704512	-2.68666	-3.16474	0.582576	0.0870906	0.15563	-0.367831	0.113125	0.269166	0.646256	0.710593	1.49204	1.33665	-0.0353924	0.288649	-0.362091	-0.00276132	0.447391	0.999501	1.29701	0.701553	-0.635546	-0.530828	-0.524497	-1.50257	-0.672218	-1.33892	-1.63598
P27695	DNA-(apurinic or apyrimidinic site) lyase	APEX1	-0.490471	0.148862	0.846281	0.438339	3.15933	3.01587	0.445686	0.148862	-0.401508	0.113256	0.209348	0.347474	-0.305481	-0.530146	-1.65303	-0.543589	-0.0775503	0.183701	-0.759907	-0.364827	-0.977549	-1.39834	0.645426	0.531343	-1.04052	-0.968749	-0.684546	0.104231	-0.903391	-0.0574255	0.0676195	1.12437	-0.259522	0.308057	1.23614	1.59403	-0.822827	-0.171337	0.242924	1.18122	-0.729341	-0.986397	-0.905077	-1.06083	-0.509717	-0.707636	-0.947524
P27707	Deoxycytidine kinase	DCK	-1.13323	-0.260592	0.599411	0.297359	0.837377	0.273747	0.420187	1.16622	0.580656	-0.177601	1.18429	1.01879	1.5751	1.88344	1.07195	-0.27675	0.420187	-0.992536	0.107694	-1.03993	-0.711213	-1.30241	-0.619152	-1.95966	0.552014	-1.06592	0.706679	0.200269	0.984445	-0.481478	-0.0242852	-0.652328	0.821729	0.748927	0.522738	-0.311524	0.212803	-0.754569	0.482667	0.320556	-3.48046	-0.3302	-0.0932077	-1.32218	-0.705	-0.710685	0.485851
P27797	Calreticulin	CALR	-1.78035	-1.12557	-0.191163	-0.393804	-0.998841	-0.876968	-1.51315	-0.828093	-1.10696	-0.855096	0.0295954	0.822712	0.18041	0.114792	0.493267	0.243928	-0.0777165	-0.25845	-0.299123	-0.387349	2.87874	2.8621	0.534193	0.408796	0.727041	0.787373	1.06425	0.925101	-0.191163	0.259495	0.243928	0.936158	-0.428587	1.10518	-1.14121	0.968965	0.751395	0.305477	-1.40624	-1.30821	-1.03721	-0.133629	0.064113	-0.368111	-1.15059	-1.32023	-1.58379
P27824	Calnexin	CANX	0.155555	0.279352	-1.4518	-0.848819	-0.695225	-0.0735006	-0.238496	-0.710898	-0.206994	0.548161	-1.34437	0.723047	1.13678	1.81316	-0.908221	0.41078	0.763676	1.32866	1.09908	1.36266	-2.11483	-1.62347	0.763676	1.12315	-0.355788	0.420211	0.0243817	1.51948	-0.403144	0.819324	0.512357	1.73687	-1.9158	-1.10608	-0.0326671	0.561441	-0.718775	-0.109112	-0.182112	0.779719	-0.832138	-1.48508	-0.626047	0.101847	0.501641	0.0449306	-1.08623
P28066	Proteasome subunit alpha type-5	PSMA5	-0.675181	-0.136556	0.370704	-0.00513001	0.0579336	-0.5612	0.322533	0.926405	1.04191	1.21474	-1.09218	-0.302787	-0.511158	0.0501437	2.00436	1.35342	-0.222583	0.273356	-1.41778	-1.49167	0.670899	-0.00513001	0.370704	0.431225	-1.01735	-1.29035	-0.311868	-0.196443	0.208583	0.79359	-0.491436	0.821884	0.0657001	0.572939	1.21474	2.21283	0.230373	0.301583	0.244789	0.888434	-1.71181	-1.77867	-0.728871	-2.69562	-0.227435	-0.390398	-0.927185
P28070	Proteasome subunit beta type-4	PSMB4	-2.38519	0.0244645	0.0636226	0.650212	-0.901497	-0.294208	0.294686	-0.809679	0.57184	1.14946	-0.609324	-1.18525	-0.355314	-0.132115	-0.482444	0.517364	0.611508	2.32667	0.517364	0.503449	-0.374597	1.59378	1.03354	1.57961	-0.109369	-1.14541	-2.6053	0.0819358	0.294686	1.2662	-0.101178	0.207923	0.146175	-0.787528	0.675503	0.982629	0.357175	-1.11811	1.06332	0.140919	-1.04628	-0.669454	0.0764644	-1.61826	-0.110762	-0.598466	-1.3277
P28072	Proteasome subunit beta type-6	PSMB6	0.123939	0.284969	0.625081	0.701461	0.962571	0.649158	0.859628	0.365111	0.661	0.661	-0.0301088	0.395587	0.225141	0.468243	0.529734	-0.0356757	0.104484	-0.04015	-0.463543	-0.285496	0.502832	0.403075	0.293254	0.388047	-0.993923	-0.386947	-0.352069	-0.257774	0.529734	0.37281	-2.11295	0.333758	0.114255	0.0229923	0.0229923	-0.364075	0.953604	1.06071	1.09287	0.50962	-0.862323	-1.87135	-4.50745	-1.65383	0.0405383	-0.457025	-0.20639
P28074	Proteasome subunit beta type-5	PSMB5	0.673811	0.729423	0.227195	1.134	0.243527	0.62544	0.543798	0.635269	0.239465	-0.258194	-0.60335	-0.555423	-0.614262	-0.369409	0.227195	0.456267	0.66429	0.410015	0.188212	0.692633	-0.946265	-0.00293726	0.729423	0.251611	0.224452	-0.285057	-2.31651	-0.0416399	0.433362	0.554308	0.635269	0.635269	0.701936	1.11437	-2.03013	-0.600636	0.0521054	0.500821	1.43185	0.882432	-0.221953	-1.25187	-3.62812	-2.112	-0.140335	-1.50769	-0.807944
P28340	DNA polymerase delta catalytic subunit	POLD1	-0.0123809	0.370581	1.13484	0.42523	1.10395	1.3022	1.8838	0.361022	-0.18007	-0.426156	-1.39185	-1.1262	1.14384	-0.258119	0.698975	0.524203	-0.217954	0.601703	0.122893	0.0487595	-0.369143	-0.0631266	0.407507	0.885103	-0.837421	0.189609	-1.38654	-0.369143	0.369632	0.395728	0.222401	-0.125995	1.12265	0.427848	0.424355	0.604383	-0.621252	0.876265	0.227125	0.41908	-2.59624	-2.55465	-1.21709	-2.54035	-1.35582	-0.649613	-1.10115
P28482	Mitogen-activated protein kinase 1	MAPK1	-0.150327	-0.622219	-0.582283	-0.175573	0.305907	0.702775	0.76652	0.0675234	0.65674	0.747832	-0.829092	-1.36581	-0.751508	0.146887	2.37899	2.72875	0.726608	0.846396	-0.253163	-0.466802	-1.28466	-1.48355	1.00597	0.761863	1.63102	1.10737	-0.538776	-0.264484	-1.47014	0.0118055	-0.318127	-1.18304	-0.727836	-0.780271	-0.0972227	-0.139599	0.688345	0.961895	-0.732549	-0.3494	-1.25427	-1.04193	1.50354	-0.884128	-0.671207	-1.2837	-2.03723
P29034	Protein S100-A2	S100A2	2.24595	1.9915	1.02008	-0.763855	-1.0148	-0.935895	-1.1468	-1.37941	-1.12054	-1.05745	-0.0983786	0.456386	-1.18227	-0.70618	0.545902	0.474437	1.06389	1.03836	0.641174	0.981413	1.64175	1.63638	0.692989	0.623558	-0.687555	-0.950446	-0.022892	0.0128365	0.913342	0.883341	-0.410644	-1.52318	-0.374353	-0.339633	0.349256	-0.135027	-0.782316	-0.608552	0.868268	0.779281	-0.913048	-0.150517	-1.10331	-1.45305	1.21146	1.20767	1.14132
P29144	Tripeptidyl-peptidase 2	TPP2	-0.114181	0.103921	-0.221751	-0.182104	-0.16664	-0.341109	0.736028	0.641475	-0.288348	-0.279798	1.05884	1.21001	0.445634	0.467308	0.15654	-0.016279	0.695013	0.335141	-1.09137	-1.92507	0.363832	0.471592	0.772316	0.688025	-0.815603	-0.94088	0.722527	0.804289	-1.02023	-0.41568	2.05527	1.88103	-2.83347	-2.2196	0.354352	0.877401	0.557866	0.382548	0.48856	0.752673	-1.0152	-1.58951	-0.516695	-1.02866	-0.502116	-1.61316	-1.7813
P29279	Connective tissue growth factor	CTGF	-0.140394	-0.521635	-1.06299	-0.0296525	-0.558984	-0.237158	1.28672	-0.270727	-0.521545	-0.931875	1.94192	1.53064	-0.327295	-0.550687	0.781065	0.541166	0.88296	1.02102	-0.546424	0.242134	-1.34218	-0.546424	-0.180846	-0.362779	2.21544	1.30884	-1.03787	-0.54391	1.9123	1.86069	-1.87975	-0.386794	-0.255444	-0.529542	-0.132349	0.786689	-0.280849	-0.0350528	-2.42551	-0.120138	0.0409948	0.384509	-0.283865	-0.694425	-1.37304	-1.01809	-1.00477
P29317	Ephrin type-A receptor 2	EPHA2	-0.365977	-0.932564	-1.45813	-0.556381	-0.407018	-0.46827	-0.484718	-0.89771	-1.24023	-1.2456	1.41175	1.4332	0.814948	0.922535	1.13664	1.21713	0.831079	0.718029	-0.528074	-1.01282	0.62694	0.615943	0.95433	0.874118	0.814948	0.778222	0.967747	1.04886	1.01762	1.24242	0.512478	0.377038	-0.892481	-0.345125	-0.975275	-0.522423	-1.08328	-0.618716	0.918854	0.88624	-1.22218	-1.19346	-2.32542	-1.34522	1.37793	0.283684	-0.933928
P29373	Cellular retinoic acid-binding protein 2	CRABP2	-1.59227	-1.01983	0.675977	0.781737	0.300945	0.206087	0.123281	0.10551	0.408812	0.256753	-1.26279	-1.18662	0.116635	0.102213	0.884497	0.920998	0.266054	0.219465	1.11685	1.16458	-1.22686	-0.855475	1.05682	1.09026	-0.930162	-1.67157	-1.32257	-1.48666	-1.59821	-1.06919	-1.76714	-1.30717	1.23144	1.08383	1.24257	1.17305	1.17638	1.26123	-0.280241	-0.293829	0.662361	0.540044	0.639709	0.0624644	-1.92172	-1.52607	-0.786893
[truncated: 1,717 more rows]
[truncated: 9 more columns]

## Sheet: Literature_SILAC
Uniprot Entry	Protein Name	Gene Name	MCF10A_1	MCF10A_2	MCF7_1	MCF7_2	BT474_1	BT474_2	SKBR3_1	SKBR3_2	BT20_1	BT20_2	BT549_1	BT549_2	DU4475_1	DU4475_2	HCC38_1	HCC38_2	HCC1143_1	HCC1143_2	HCC1599_1	HCC1599_2	HCC1806_1	HCC1806_2	HCC1937_1	HCC1937_2	HS578T_1	HS578T_2	MDAMB157_1	MDAMB157_2	MDAMB231_1	MDAMB231_2	MDAMB436_1	MDAMB436_2	MDAMB453_1	MDAMB453_2	MDAMB468_1	MDAMB468_2	MFM223_1	MFM223_2	SW527_1	SW527_2	Tumor_A	Tumor_B	Tumor_C	Tumor_D	D492_1	D492_2	D492_3
[truncated: 5,385 more rows]
[truncated: 9 more columns]

[truncated: 2 more sheets: iBAQ_LFQ, iBAQ_SILAC]
