# Supplementary material for: Glutamine-Fructose-6-Phosphate Transaminase 2 (GFPT2) Is Upregulated in Breast Epithelial–Mesenchymal Transition and Responds to Oxidative Stress
Source: Mol Cell Proteomics. 2021 Dec 17;21(2):100185. doi: 10.1016/j.mcpro.2021.100185 (PMC8803663; doi:10.1016/j.mcpro.2021.100185)
Supplement: Supplemental Data 6_LFQ [file mmc10.xlsx]

## Sheet: Protein Summary
Protein IDs	Fasta headers		iBAQ D492(E1)	iBAQ D492-DEE(D1)	iBAQ D492-DEE(D2)	iBAQ D492-Her2(H1)	iBAQ D492-Her2(H2)	iBAQ D492M(M1)	iBAQ D492M(M2)	iBAQ DEE(72)	iBAQ E1-72	iBAQ E2-72	iBAQ Her2(75)	iBAQ M(41)	Number of proteins	Peptides D492(E1)	Peptides D492-DEE(D1)	Peptides D492-DEE(D2)	Peptides D492-Her2(H1)	Peptides D492-Her2(H2)	Peptides D492M(M1)	Peptides D492M(M2)	Peptides DEE(72)	Peptides E1-72	Peptides E2-72	Peptides Her2(75)	Peptides M(41)	Unique peptides D492(E1)	Unique peptides D492-DEE(D1)	Unique peptides D492-DEE(D2)	Unique peptides D492-Her2(H1)	Unique peptides D492-Her2(H2)	Unique peptides D492M(M1)	Unique peptides D492M(M2)	Unique peptides DEE(72)	Unique peptides E1-72	Unique peptides E2-72	Unique peptides Her2(75)	Unique peptides M(41)	Mol. weight [kDa]	Fraction average	Fraction 1	Q-value	Score	Identification type D492(E1)	Identification type D492-DEE(D1)	Identification type D492-DEE(D2)	Identification type D492-Her2(H1)	Identification type D492-Her2(H2)
sp|P63261|ACTG_HUMAN;tr|I3L3I0|I3L3I0_HUMAN;tr|I3L1U9|I3L1U9_HUMAN;tr|I3L4N8|I3L4N8_HUMAN;tr|K7EM38|K7EM38_HUMAN;tr|I3L3R2|I3L3R2_HUMAN;tr|J3KT65|J3KT65_HUMAN;tr|C9JUM1|C9JUM1_HUMAN;sp|Q9BYX7|ACTBM_HUMAN;tr|F8WCH0|F8WCH0_HUMAN	>sp|P63261|ACTG_HUMAN Actin, cytoplasmic 2 OS=Homo sapiens GN=ACTG1 PE=1 SV=1;>tr|I3L3I0|I3L3I0_HUMAN Actin, cytoplasmic 2 (Fragment) OS=Homo sapiens GN=ACTG1 PE=1 SV=1;>tr|I3L1U9|I3L1U9_HUMAN Actin, cytoplasmic 2 (Fragment) OS=Homo sapiens GN=ACTG1 PE=1 S	-	271360000	244350000	329770000	324410000	363530000	374600000	281120000	253550000	234650000	233190000	258480000	350050000	10	24	25	26	26	26	24	24	25	26	26	25	24	1	1	1	1	1	1	1	1	1	1	1	1	41.792	1	1795	0	323.31	By MS/MS	By MS/MS	By MS/MS	By MS/MS	By MS/MS
sp|P07355|ANXA2_HUMAN;tr|H0YN42|H0YN42_HUMAN;tr|H0YMD0|H0YMD0_HUMAN;tr|H0YMU9|H0YMU9_HUMAN;sp|A6NMY6|AXA2L_HUMAN;tr|H0YM50|H0YM50_HUMAN;tr|H0YKS4|H0YKS4_HUMAN;tr|H0YNP5|H0YNP5_HUMAN;tr|H0YN28|H0YN28_HUMAN;tr|H0YL33|H0YL33_HUMAN;tr|H0YMM1|H0YMM1_HUMAN;tr|H0YNA0|H0YNA0_HUMAN;tr|H0YKZ7|H0YKZ7_HUMAN;tr|H0YLV6|H0YLV6_HUMAN;tr|H0YMT9|H0YMT9_HUMAN;tr|H0YKX9|H0YKX9_HUMAN;tr|H0YKL9|H0YKL9_HUMAN;tr|H0YMW4|…	>sp|P07355|ANXA2_HUMAN Annexin A2 OS=Homo sapiens GN=ANXA2 PE=1 SV=2;>tr|H0YN42|H0YN42_HUMAN Annexin (Fragment) OS=Homo sapiens GN=ANXA2 PE=1 SV=1;>tr|H0YMD0|H0YMD0_HUMAN Annexin (Fragment) OS=Homo sapiens GN=ANXA2 PE=1 SV=1;>tr|H0YMU9|H0YMU9_HUMAN Annexin	-	205180000	158110000	205840000	174830000	203750000	193390000	150360000	135600000	172270000	164930000	128160000	165790000	24	33	33	33	32	33	32	33	33	33	34	33	34	33	33	33	32	33	32	33	33	33	34	33	34	38.604	1	1060	0	323.31	By MS/MS	By MS/MS	By MS/MS	By MS/MS	By MS/MS
sp|P62805|H4_HUMAN	>sp|P62805|H4_HUMAN Histone H4 OS=Homo sapiens GN=HIST1H4A PE=1 SV=2	-	163540000	160110000	199690000	185780000	199420000	296860000	194890000	191360000	213300000	199930000	189150000	237840000	1	10	10	10	10	10	10	9	10	10	10	10	10	10	10	10	10	10	10	9	10	10	10	10	10	11.367	1	437	0	54.969	By MS/MS	By MS/MS	By MS/MS	By MS/MS	By MS/MS
tr|B8ZZQ6|B8ZZQ6_HUMAN;sp|P06454|PTMA_HUMAN;tr|B8ZZA1|B8ZZA1_HUMAN;tr|B8ZZW7|B8ZZW7_HUMAN;tr|H7C2N1|H7C2N1_HUMAN;tr|A0A087WUT1|A0A087WUT1_HUMAN	>tr|B8ZZQ6|B8ZZQ6_HUMAN Prothymosin alpha OS=Homo sapiens GN=PTMA PE=1 SV=1;>sp|P06454|PTMA_HUMAN Prothymosin alpha OS=Homo sapiens GN=PTMA PE=1 SV=2;>tr|B8ZZA1|B8ZZA1_HUMAN Prothymosin alpha OS=Homo sapiens GN=PTMA PE=1 SV=1;>tr|B8ZZW7|B8ZZW7_HUMAN Prothy	-	156060000	157810000	147190000	170250000	203210000	145040000	153550000	151190000	152180000	125280000	107610000	190640000	6	5	5	5	5	5	5	5	5	5	5	5	5	5	5	5	5	5	5	5	5	5	5	5	5	11.758	1	153	0	135.55	By MS/MS	By MS/MS	By MS/MS	By MS/MS	By MS/MS
sp|P29034|S10A2_HUMAN;tr|R4GN49|R4GN49_HUMAN	>sp|P29034|S10A2_HUMAN Protein S100-A2 OS=Homo sapiens GN=S100A2 PE=1 SV=3;>tr|R4GN49|R4GN49_HUMAN Protein S100-A2 OS=Homo sapiens GN=S100A2 PE=1 SV=1	-	136590000	65357000	86322000	15545000	18724000	9105200	6500400	40383000	135930000	124860000	8635800	4439800	2	5	6	5	5	4	5	5	6	5	5	5	4	4	5	4	4	3	4	4	5	4	4	4	3	11.117	1	92	0	28.006	By MS/MS	By MS/MS	By MS/MS	By MS/MS	By MS/MS
sp|P14618|KPYM_HUMAN;tr|B4DNK4|B4DNK4_HUMAN	>sp|P14618|KPYM_HUMAN Pyruvate kinase PKM OS=Homo sapiens GN=PKM PE=1 SV=4;>tr|B4DNK4|B4DNK4_HUMAN Pyruvate kinase OS=Homo sapiens GN=PKM PE=1 SV=1	-	105650000	133370000	186520000	175910000	193880000	157710000	114920000	107440000	90215000	89014000	130360000	137620000	2	45	45	47	47	46	45	43	46	47	47	48	45	5	5	5	5	5	5	5	5	5	5	5	4	57.936	1	1742	0	323.31	By MS/MS	By MS/MS	By MS/MS	By MS/MS	By MS/MS
sp|Q16777|H2A2C_HUMAN;sp|Q6FI13|H2A2A_HUMAN;sp|Q99878|H2A1J_HUMAN;sp|Q96KK5|H2A1H_HUMAN;sp|Q9BTM1|H2AJ_HUMAN;sp|P20671|H2A1D_HUMAN;sp|P0C0S8|H2A1_HUMAN;tr|A0A0U1RR32|A0A0U1RR32_HUMAN;tr|A0A0U1RRH7|A0A0U1RRH7_HUMAN;tr|H0YFX9|H0YFX9_HUMAN	>sp|Q16777|H2A2C_HUMAN Histone H2A type 2-C OS=Homo sapiens GN=HIST2H2AC PE=1 SV=4;>sp|Q6FI13|H2A2A_HUMAN Histone H2A type 2-A OS=Homo sapiens GN=HIST2H2AA3 PE=1 SV=3;>sp|Q99878|H2A1J_HUMAN Histone H2A type 1-J OS=Homo sapiens GN=HIST1H2AJ PE=1 SV=3;>sp|Q9	-	105380000	95830000	120000000	103330000	123010000	245210000	159010000	106070000	107870000	96238000	105470000	167820000	10	4	6	6	5	4	4	4	5	5	5	5	4	1	3	3	2	1	1	1	2	2	2	2	1	13.988	1	156	0	41.855	By MS/MS	By MS/MS	By MS/MS	By MS/MS	By MS/MS
sp|P06733|ENOA_HUMAN;tr|K7EM90|K7EM90_HUMAN;sp|P13929|ENOB_HUMAN;tr|E5RI09|E5RI09_HUMAN;tr|E5RG95|E5RG95_HUMAN;tr|K7EPM1|K7EPM1_HUMAN;tr|K7EKN2|K7EKN2_HUMAN;tr|E5RGZ4|E5RGZ4_HUMAN	>sp|P06733|ENOA_HUMAN Alpha-enolase OS=Homo sapiens GN=ENO1 PE=1 SV=2	-	97337000	99151000	146010000	138120000	162380000	135170000	91140000	93554000	96287000	98418000	101450000	102470000	8	32	30	34	34	34	31	32	34	35	35	35	31	28	27	31	30	30	28	28	30	31	31	31	28	47.168	1	1474	0	323.31	By MS/MS	By MS/MS	By MS/MS	By MS/MS	By MS/MS
sp|P68104|EF1A1_HUMAN;sp|Q5VTE0|EF1A3_HUMAN;tr|A0A087WVQ9|A0A087WVQ9_HUMAN;tr|A0A087WV01|A0A087WV01_HUMAN;tr|Q5JR01|Q5JR01_HUMAN;tr|A6PW80|A6PW80_HUMAN	>sp|P68104|EF1A1_HUMAN Elongation factor 1-alpha 1 OS=Homo sapiens GN=EEF1A1 PE=1 SV=1;>sp|Q5VTE0|EF1A3_HUMAN Putative elongation factor 1-alpha-like 3 OS=Homo sapiens GN=EEF1A1P5 PE=5 SV=1;>tr|A0A087WVQ9|A0A087WVQ9_HUMAN Elongation factor 1-alpha 1 OS=Hom	-	96741000	116480000	171980000	154010000	187290000	222070000	156000000	95932000	80545000	70653000	98965000	189490000	6	23	24	25	24	24	24	23	23	23	23	23	23	12	13	14	13	13	12	11	12	12	12	12	12	50.14	1	898	0	148.01	By MS/MS	By MS/MS	By MS/MS	By MS/MS	By MS/MS
sp|P68431|H31_HUMAN	>sp|P68431|H31_HUMAN Histone H3.1 OS=Homo sapiens GN=HIST1H3A PE=1 SV=2	-	92501000	100540000	143650000	104240000	160590000	227990000	138810000	106570000	104780000	126210000	159810000	179840000	1	4	4	3	4	3	3	4	3	3	3	4	3	1	1	1	1	1	1	1	0	1	1	1	0	15.404	1	88	0	23.207	By MS/MS	By MS/MS	By MS/MS	By MS/MS	By MS/MS
sp|P62937|PPIA_HUMAN;tr|F8WE65|F8WE65_HUMAN;tr|C9J5S7|C9J5S7_HUMAN;tr|E5RIZ5|E5RIZ5_HUMAN;tr|A0A0H2UH34|A0A0H2UH34_HUMAN;tr|A0A075B767|A0A075B767_HUMAN;sp|Q9Y536|PAL4A_HUMAN;sp|P0DN26|PAL4F_HUMAN;sp|F5H284|PAL4D_HUMAN;sp|A0A0B4J2A2|PAL4C_HUMAN;sp|A0A075B759|PAL4E_HUMAN;sp|P0DN37|PAL4G_HUMAN	>sp|P62937|PPIA_HUMAN Peptidyl-prolyl cis-trans isomerase A OS=Homo sapiens GN=PPIA PE=1 SV=2;>tr|F8WE65|F8WE65_HUMAN Peptidyl-prolyl cis-trans isomerase OS=Homo sapiens GN=PPIA PE=1 SV=1;>tr|C9J5S7|C9J5S7_HUMAN Peptidyl-prolyl cis-trans isomerase OS=Homo	-	90689000	93858000	107100000	85926000	100230000	121580000	80067000	65609000	79421000	76699000	65079000	109600000	12	12	12	12	12	12	12	13	12	12	12	12	13	12	12	12	12	12	12	13	12	12	12	12	13	18.012	1	412	0	86.375	By MS/MS	By MS/MS	By MS/MS	By MS/MS	By MS/MS
tr|B2R4S9|B2R4S9_HUMAN;sp|Q99880|H2B1L_HUMAN;sp|Q99879|H2B1M_HUMAN;sp|Q99877|H2B1N_HUMAN;sp|Q93079|H2B1H_HUMAN;sp|Q5QNW6|H2B2F_HUMAN;sp|P62807|H2B1C_HUMAN;sp|P58876|H2B1D_HUMAN;sp|P57053|H2BFS_HUMAN;sp|O60814|H2B1K_HUMAN;tr|U3KQK0|U3KQK0_HUMAN;sp|Q96A08|H2B1A_HUMAN	>tr|B2R4S9|B2R4S9_HUMAN Histone H2B OS=Homo sapiens GN=HIST1H2BI PE=2 SV=1;>sp|Q99880|H2B1L_HUMAN Histone H2B type 1-L OS=Homo sapiens GN=HIST1H2BL PE=1 SV=3;>sp|Q99879|H2B1M_HUMAN Histone H2B type 1-M OS=Homo sapiens GN=HIST1H2BM PE=1 SV=3;>sp|Q99877|H2B1	-	86505000	78773000	93959000	100390000	113490000	194850000	128070000	117720000	105250000	109540000	97587000	169070000	12	6	6	6	6	6	6	6	6	6	6	6	6	2	2	2	2	2	2	2	2	2	2	2	2	13.906	1	422	0	45.102	By MS/MS	By MS/MS	By MS/MS	By MS/MS	By MS/MS
sp|Q562R1|ACTBL_HUMAN	>sp|Q562R1|ACTBL_HUMAN Beta-actin-like protein 2 OS=Homo sapiens GN=ACTBL2 PE=1 SV=2	-	80920000	64264000	86344000	83406000	89997000	83428000	77977000	72128000	64159000	66913000	66858000	97987000	1	5	6	6	6	6	5	5	6	6	6	5	5	1	1	1	1	1	1	1	1	1	1	1	1	42.003	1	28	0.0043808	2.6532	By MS/MS	By MS/MS	By MS/MS	By MS/MS	By MS/MS
sp|P05387|RLA2_HUMAN;tr|H0YDD8|H0YDD8_HUMAN	>sp|P05387|RLA2_HUMAN 60S acidic ribosomal protein P2 OS=Homo sapiens GN=RPLP2 PE=1 SV=1	-	80905000	90203000	118100000	106830000	120460000	96807000	64040000	85099000	70142000	49005000	65119000	83418000	2	8	8	8	8	8	8	8	8	8	8	8	8	8	8	8	8	8	8	8	8	8	8	8	8	11.665	1	152	0	119.61	By MS/MS	By MS/MS	By MS/MS	By MS/MS	By MS/MS
sp|Q9BQE3|TBA1C_HUMAN;tr|F5H5D3|F5H5D3_HUMAN;tr|F8VVB9|F8VVB9_HUMAN;tr|F8VS66|F8VS66_HUMAN;tr|F8VRZ4|F8VRZ4_HUMAN;tr|F8VWV9|F8VWV9_HUMAN;tr|F8VX09|F8VX09_HUMAN;tr|F8W0F6|F8W0F6_HUMAN;tr|F8VRK0|F8VRK0_HUMAN;tr|F8VXZ7|F8VXZ7_HUMAN	>sp|Q9BQE3|TBA1C_HUMAN Tubulin alpha-1C chain OS=Homo sapiens GN=TUBA1C PE=1 SV=1;>tr|F5H5D3|F5H5D3_HUMAN Tubulin alpha-1C chain OS=Homo sapiens GN=TUBA1C PE=1 SV=1	-	67430000	84732000	110270000	79033000	93079000	82348000	57842000	68941000	54114000	55253000	55989000	66051000	10	32	30	31	31	29	30	29	30	30	30	32	32	4	2	3	3	3	3	3	3	3	2	4	4	49.895	1	927	0	323.31	By MS/MS	By MS/MS	By MS/MS	By MS/MS	By MS/MS
sp|P60903|S10AA_HUMAN	>sp|P60903|S10AA_HUMAN Protein S100-A10 OS=Homo sapiens GN=S100A10 PE=1 SV=2	-	65519000	47835000	66869000	38837000	21999000	53991000	33753000	33198000	66819000	36248000	31586000	46211000	1	6	4	5	4	5	5	5	4	6	6	3	5	6	4	5	4	5	5	5	4	6	6	3	5	11.203	1	150	0	57.929	By MS/MS	By MS/MS	By MS/MS	By MS/MS	By MS/MS
sp|P23528|COF1_HUMAN;tr|G3V1A4|G3V1A4_HUMAN;tr|E9PP50|E9PP50_HUMAN;tr|E9PK25|E9PK25_HUMAN;tr|E9PQB7|E9PQB7_HUMAN;tr|E9PS23|E9PS23_HUMAN;tr|E9PLJ3|E9PLJ3_HUMAN	>sp|P23528|COF1_HUMAN Cofilin-1 OS=Homo sapiens GN=CFL1 PE=1 SV=3;>tr|G3V1A4|G3V1A4_HUMAN Cofilin 1 (Non-muscle), isoform CRA_a OS=Homo sapiens GN=CFL1 PE=1 SV=1;>tr|E9PP50|E9PP50_HUMAN Cofilin-1 (Fragment) OS=Homo sapiens GN=CFL1 PE=1 SV=7;>tr|E9PK25|E9PK	-	65511000	74873000	94519000	70448000	89275000	140310000	118740000	74107000	50832000	55276000	49097000	119940000	7	17	15	15	15	15	17	17	16	17	14	15	17	14	12	12	12	12	14	14	13	14	11	12	14	18.502	1	382	0	183.11	By MS/MS	By MS/MS	By MS/MS	By MS/MS	By MS/MS
sp|P07737|PROF1_HUMAN;tr|K7EJ44|K7EJ44_HUMAN;CON__P02584;tr|I3L3D5|I3L3D5_HUMAN	>sp|P07737|PROF1_HUMAN Profilin-1 OS=Homo sapiens GN=PFN1 PE=1 SV=2;>tr|K7EJ44|K7EJ44_HUMAN Profilin OS=Homo sapiens GN=PFN1 PE=1 SV=1	-	63863000	58027000	70670000	64125000	83225000	75032000	52979000	52547000	55782000	51109000	56389000	62002000	4	11	11	11	11	10	10	11	9	11	11	11	10	11	11	11	11	10	10	11	9	11	11	11	10	15.054	1	354	0	98.219	By MS/MS	By MS/MS	By MS/MS	By MS/MS	By MS/MS
sp|P05386|RLA1_HUMAN	>sp|P05386|RLA1_HUMAN 60S acidic ribosomal protein P1 OS=Homo sapiens GN=RPLP1 PE=1 SV=1	-	63068000	94284000	123460000	85433000	103470000	76947000	46959000	65239000	58642000	57122000	42287000	62144000	1	3	3	3	3	3	3	3	3	3	3	3	3	3	3	3	3	3	3	3	3	3	3	3	3	11.514	1	81	0	31.15	By MS/MS	By MS/MS	By MS/MS	By MS/MS	By MS/MS
sp|P08670|VIME_HUMAN;tr|B0YJC4|B0YJC4_HUMAN;tr|B0YJC5|B0YJC5_HUMAN;tr|Q5JVS8|Q5JVS8_HUMAN;sp|P17661|DESM_HUMAN;tr|H7C5W5|H7C5W5_HUMAN;sp|P41219|PERI_HUMAN;tr|K7EKH6|K7EKH6_HUMAN;tr|F8W835|F8W835_HUMAN	>sp|P08670|VIME_HUMAN Vimentin OS=Homo sapiens GN=VIM PE=1 SV=4;>tr|B0YJC4|B0YJC4_HUMAN Vimentin OS=Homo sapiens GN=VIM PE=1 SV=1;>tr|B0YJC5|B0YJC5_HUMAN Vimentin OS=Homo sapiens GN=VIM PE=1 SV=1	-	57551000	62123000	84101000	119350000	145750000	99745000	73250000	66520000	52494000	51028000	96314000	92207000	9	49	51	53	52	54	51	48	54	51	52	53	53	44	46	48	47	49	46	43	49	46	47	48	48	53.651	1	1798	0	323.31	By MS/MS	By MS/MS	By MS/MS	By MS/MS	By MS/MS
sp|P06748|NPM_HUMAN;tr|E5RI98|E5RI98_HUMAN;tr|E5RGW4|E5RGW4_HUMAN	>sp|P06748|NPM_HUMAN Nucleophosmin OS=Homo sapiens GN=NPM1 PE=1 SV=2	-	54272000	62218000	86229000	70090000	78448000	63216000	36721000	49722000	48377000	46166000	38537000	49997000	3	13	11	12	12	12	13	12	12	13	13	12	12	13	11	12	12	12	13	12	12	13	13	12	12	32.575	1	497	0	157.62	By MS/MS	By MS/MS	By MS/MS	By MS/MS	By MS/MS
sp|P63313|TYB10_HUMAN;CON__P21752	>sp|P63313|TYB10_HUMAN Thymosin beta-10 OS=Homo sapiens GN=TMSB10 PE=1 SV=2	-	53127000	77846000	87578000	71762000	95431000	79950000	27448000	82153000	88221000	73876000	69840000	93112000	2	3	3	3	3	3	3	3	3	3	3	3	3	3	3	3	3	3	3	3	3	3	3	3	3	5.0256	1	123	0	20.937	By MS/MS	By MS/MS	By MS/MS	By MS/MS	By MS/MS
sp|P04406|G3P_HUMAN;tr|E7EUT5|E7EUT5_HUMAN;sp|O14556|G3PT_HUMAN	>sp|P04406|G3P_HUMAN Glyceraldehyde-3-phosphate dehydrogenase OS=Homo sapiens GN=GAPDH PE=1 SV=3;>tr|E7EUT5|E7EUT5_HUMAN Glyceraldehyde-3-phosphate dehydrogenase OS=Homo sapiens GN=GAPDH PE=1 SV=1	-	49146000	51340000	86381000	79398000	126020000	75115000	50747000	55508000	42381000	55097000	62684000	64980000	3	18	22	23	21	23	20	18	22	20	22	23	20	18	22	23	21	23	20	18	22	20	22	23	20	36.053	1	1475	0	235.75	By MS/MS	By MS/MS	By MS/MS	By MS/MS	By MS/MS
sp|P68371|TBB4B_HUMAN;tr|M0R2D3|M0R2D3_HUMAN;tr|M0QY85|M0QY85_HUMAN;tr|M0QYM7|M0QYM7_HUMAN;tr|M0R0X0|M0R0X0_HUMAN;tr|M0QY37|M0QY37_HUMAN;tr|M0QX14|M0QX14_HUMAN;tr|M0R042|M0R042_HUMAN;tr|M0QZL7|M0QZL7_HUMAN;tr|M0R2T4|M0R2T4_HUMAN	>sp|P68371|TBB4B_HUMAN Tubulin beta-4B chain OS=Homo sapiens GN=TUBB4B PE=1 SV=1	-	48228000	48732000	68379000	47512000	57100000	52576000	34382000	48591000	36480000	40535000	32237000	41387000	10	26	27	27	26	27	25	26	27	27	27	27	26	1	1	1	1	1	1	1	1	1	1	1	1	49.83	1	1208	0	276.27	By MS/MS	By MS/MS	By MS/MS	By MS/MS	By MS/MS
sp|P68133|ACTS_HUMAN;sp|P68032|ACTC_HUMAN;tr|A6NL76|A6NL76_HUMAN;sp|P63267|ACTH_HUMAN;sp|P62736|ACTA_HUMAN;tr|F8WB63|F8WB63_HUMAN;tr|B8ZZJ2|B8ZZJ2_HUMAN;tr|C9JFL5|C9JFL5_HUMAN;tr|F6UVQ4|F6UVQ4_HUMAN;tr|F6QUT6|F6QUT6_HUMAN	>sp|P68133|ACTS_HUMAN Actin, alpha skeletal muscle OS=Homo sapiens GN=ACTA1 PE=1 SV=1;>sp|P68032|ACTC_HUMAN Actin, alpha cardiac muscle 1 OS=Homo sapiens GN=ACTC1 PE=1 SV=1;>tr|A6NL76|A6NL76_HUMAN Actin, alpha skeletal muscle OS=Homo sapiens GN=ACTA1 PE=1	-	46800000	40739000	50542000	40377000	52681000	49445000	25233000	41839000	45614000	36979000	31988000	45124000	10	14	14	14	14	14	13	13	14	13	14	13	14	2	2	2	2	2	1	1	2	1	2	1	2	42.051	1	137	0	26.628	By MS/MS	By MS/MS	By MS/MS	By MS/MS	By MS/MS
sp|P00338|LDHA_HUMAN;tr|F5GXY2|F5GXY2_HUMAN;tr|F5GYU2|F5GYU2_HUMAN;tr|F5GXH2|F5GXH2_HUMAN;tr|F5H5J4|F5H5J4_HUMAN;tr|F5H6W8|F5H6W8_HUMAN;tr|F5GZQ4|F5GZQ4_HUMAN;tr|F5H8H6|F5H8H6_HUMAN;tr|F5GXC7|F5GXC7_HUMAN;tr|F5GWW2|F5GWW2_HUMAN;tr|F5GXU1|F5GXU1_HUMAN;tr|F5H5G7|F5H5G7_HUMAN;tr|F5H155|F5H155_HUMAN;tr|A0A087WUM2|A0A087WUM2_HUMAN;tr|G3XAP5|G3XAP5_HUMAN;tr|F5H245|F5H245_HUMAN;sp|Q6ZMR3|LDH6A_HUMAN;sp|…	>sp|P00338|LDHA_HUMAN L-lactate dehydrogenase A chain OS=Homo sapiens GN=LDHA PE=1 SV=2;>tr|F5GXY2|F5GXY2_HUMAN L-lactate dehydrogenase A chain (Fragment) OS=Homo sapiens GN=LDHA PE=1 SV=7	-	46188000	43859000	48877000	67075000	80769000	24770000	17084000	42404000	38908000	44858000	54728000	26145000	18	20	21	20	23	22	19	18	21	19	20	21	20	19	20	19	22	21	18	17	20	18	19	20	19	36.688	1	444	0	234.47	By MS/MS	By MS/MS	By MS/MS	By MS/MS	By MS/MS
sp|P11142|HSP7C_HUMAN;tr|E9PKE3|E9PKE3_HUMAN;tr|E9PNE6|E9PNE6_HUMAN;tr|A8K7Q2|A8K7Q2_HUMAN;tr|E9PN89|E9PN89_HUMAN;tr|E9PS65|E9PS65_HUMAN;tr|E9PLF4|E9PLF4_HUMAN;tr|E9PQQ4|E9PQQ4_HUMAN;tr|E9PQK7|E9PQK7_HUMAN;tr|E9PK54|E9PK54_HUMAN;tr|E9PM13|E9PM13_HUMAN;tr|E9PPY6|E9PPY6_HUMAN;tr|E9PN25|E9PN25_HUMAN;tr|E9PI65|E9PI65_HUMAN	>sp|P11142|HSP7C_HUMAN Heat shock cognate 71 kDa protein OS=Homo sapiens GN=HSPA8 PE=1 SV=1;>tr|E9PKE3|E9PKE3_HUMAN Heat shock cognate 71 kDa protein OS=Homo sapiens GN=HSPA8 PE=1 SV=1;>tr|E9PNE6|E9PNE6_HUMAN Heat shock cognate 71 kDa protein OS=Homo sapie	-	45467000	38272000	53199000	56387000	62815000	60592000	39946000	36281000	37568000	34575000	33496000	50762000	14	36	39	36	38	38	37	37	35	35	36	36	38	26	28	26	26	26	26	26	25	24	25	26	26	70.897	1	1176	0	323.31	By MS/MS	By MS/MS	By MS/MS	By MS/MS	By MS/MS
sp|P31947|1433S_HUMAN	>sp|P31947|1433S_HUMAN 14-3-3 protein sigma OS=Homo sapiens GN=SFN PE=1 SV=1	-	44567000	36400000	45691000	7254900	14044000	12556000	8972300	23450000	38129000	39595000	5881500	10934000	1	19	18	20	15	17	17	14	19	19	20	15	17	17	16	18	13	15	15	12	17	17	18	13	15	27.774	1	315	0	186.52	By MS/MS	By MS/MS	By MS/MS	By MS/MS	By MS/MS
sp|P62979|RS27A_HUMAN;tr|J3QS39|J3QS39_HUMAN;tr|J3QTR3|J3QTR3_HUMAN;tr|F5H6Q2|F5H6Q2_HUMAN;sp|P62987|RL40_HUMAN;tr|F5GYU3|F5GYU3_HUMAN;tr|F5H2Z3|F5H2Z3_HUMAN;tr|F5H265|F5H265_HUMAN;tr|B4DV12|B4DV12_HUMAN;tr|F5H388|F5H388_HUMAN;tr|F5H747|F5H747_HUMAN;tr|F5GXK7|F5GXK7_HUMAN;tr|J3QKN0|J3QKN0_HUMAN;tr|Q5PY61|Q5PY61_HUMAN;sp|P0CG47|UBB_HUMAN;tr|Q96C32|Q96C32_HUMAN;sp|P0CG48|UBC_HUMAN;tr|M0R1V7|M0R1V7_…	>sp|P62979|RS27A_HUMAN Ubiquitin-40S ribosomal protein S27a OS=Homo sapiens GN=RPS27A PE=1 SV=2;>tr|J3QS39|J3QS39_HUMAN Polyubiquitin-B (Fragment) OS=Homo sapiens GN=UBB PE=1 SV=1;>tr|J3QTR3|J3QTR3_HUMAN Ubiquitin-40S ribosomal protein S27a (Fragment) OS=H	-	42707000	33158000	34542000	46640000	52435000	72667000	60078000	32956000	29826000	32100000	32221000	61544000	22	8	7	7	8	8	8	8	7	8	8	8	8	8	7	7	8	8	8	8	7	8	8	8	8	17.965	1	144	0	70.232	By MS/MS	By MS/MS	By MS/MS	By MS/MS	By MS/MS
sp|P63241|IF5A1_HUMAN;tr|I3L397|I3L397_HUMAN;tr|I3L504|I3L504_HUMAN;sp|Q6IS14|IF5AL_HUMAN;tr|F8WCJ1|F8WCJ1_HUMAN;tr|C9J7B5|C9J7B5_HUMAN;tr|C9J4W5|C9J4W5_HUMAN;sp|Q9GZV4|IF5A2_HUMAN	>sp|P63241|IF5A1_HUMAN Eukaryotic translation initiation factor 5A-1 OS=Homo sapiens GN=EIF5A PE=1 SV=2;>tr|I3L397|I3L397_HUMAN Eukaryotic translation initiation factor 5A (Fragment) OS=Homo sapiens GN=EIF5A PE=1 SV=7;>tr|I3L504|I3L504_HUMAN Eukaryotic tra	-	41290000	45471000	65646000	46650000	53222000	56409000	37500000	43064000	34547000	36108000	29252000	51482000	8	15	14	17	14	14	14	14	15	16	17	13	15	15	14	17	14	14	14	14	15	16	17	13	15	16.832	1	391	0	147.09	By MS/MS	By MS/MS	By MS/MS	By MS/MS	By MS/MS
sp|P04083|ANXA1_HUMAN;tr|Q5T3N1|Q5T3N1_HUMAN;tr|Q5T3N0|Q5T3N0_HUMAN	>sp|P04083|ANXA1_HUMAN Annexin A1 OS=Homo sapiens GN=ANXA1 PE=1 SV=2	-	41168000	20841000	27359000	25302000	32354000	23967000	17807000	17911000	34349000	32194000	13166000	20967000	3	26	26	28	26	27	24	26	26	27	28	26	26	26	26	28	26	27	24	26	26	27	28	26	26	38.714	1	497	0	312.61	By MS/MS	By MS/MS	By MS/MS	By MS/MS	By MS/MS
sp|P31949|S10AB_HUMAN	>sp|P31949|S10AB_HUMAN Protein S100-A11 OS=Homo sapiens GN=S100A11 PE=1 SV=2	-	41101000	29207000	47030000	27259000	33283000	19350000	8983000	29313000	31309000	41353000	25162000	10445000	1	7	7	7	7	7	5	6	7	7	7	6	7	7	7	7	7	7	5	6	7	7	7	6	7	11.74	1	170	0	48.569	By MS/MS	By MS/MS	By MS/MS	By MS/MS	By MS/MS
sp|P62263|RS14_HUMAN;tr|E5RH77|E5RH77_HUMAN;tr|H0YB22|H0YB22_HUMAN	>sp|P62263|RS14_HUMAN 40S ribosomal protein S14 OS=Homo sapiens GN=RPS14 PE=1 SV=3;>tr|E5RH77|E5RH77_HUMAN 40S ribosomal protein S14 OS=Homo sapiens GN=RPS14 PE=1 SV=1;>tr|H0YB22|H0YB22_HUMAN 40S ribosomal protein S14 (Fragment) OS=Homo sapiens GN=RPS14 PE	-	37653000	19213000	26888000	43534000	73146000	53504000	24515000	29851000	31091000	28136000	25450000	31913000	3	9	9	10	10	10	9	8	10	10	11	9	9	9	9	10	10	10	9	8	10	10	11	9	9	16.273	1	195	0	66.588	By MS/MS	By MS/MS	By MS/MS	By MS/MS	By MS/MS
sp|P35268|RL22_HUMAN;tr|K7ERI7|K7ERI7_HUMAN;tr|K7EJT5|K7EJT5_HUMAN;tr|K7EP65|K7EP65_HUMAN;tr|K7EKS7|K7EKS7_HUMAN;tr|K7ELC4|K7ELC4_HUMAN;tr|K7EMH1|K7EMH1_HUMAN	>sp|P35268|RL22_HUMAN 60S ribosomal protein L22 OS=Homo sapiens GN=RPL22 PE=1 SV=2;>tr|K7ERI7|K7ERI7_HUMAN 60S ribosomal protein L22 OS=Homo sapiens GN=RPL22 PE=1 SV=1;>tr|K7EJT5|K7EJT5_HUMAN 60S ribosomal protein L22 (Fragment) OS=Homo sapiens GN=RPL22 PE	-	37466000	34134000	45265000	49793000	53837000	47731000	32619000	32631000	31961000	29474000	34829000	44424000	7	4	4	4	4	4	4	4	4	4	4	4	4	4	4	4	4	4	4	4	4	4	4	4	4	14.787	1	86	0	61.031	By MS/MS	By MS/MS	By MS/MS	By MS/MS	By MS/MS
sp|P07900|HS90A_HUMAN;tr|G3V2J8|G3V2J8_HUMAN;sp|Q14568|HS902_HUMAN;sp|Q58FG0|HS905_HUMAN;sp|Q58FG1|HS904_HUMAN	>sp|P07900|HS90A_HUMAN Heat shock protein HSP 90-alpha OS=Homo sapiens GN=HSP90AA1 PE=1 SV=5	-	37123000	46570000	60008000	54303000	62770000	43940000	31429000	44069000	35747000	30930000	34436000	38780000	5	50	53	54	53	54	50	47	51	51	50	49	48	33	36	37	36	37	33	30	35	34	34	33	32	84.659	1	1464	0	323.31	By MS/MS	By MS/MS	By MS/MS	By MS/MS	By MS/MS
sp|P10599|THIO_HUMAN	>sp|P10599|THIO_HUMAN Thioredoxin OS=Homo sapiens GN=TXN PE=1 SV=3	-	36100000	40358000	50450000	31571000	37387000	35748000	24692000	33884000	24961000	27419000	20217000	30856000	1	9	10	10	10	10	9	9	10	10	9	10	10	9	10	10	10	10	9	9	10	10	9	10	10	11.737	1	220	0	61.127	By MS/MS	By MS/MS	By MS/MS	By MS/MS	By MS/MS
tr|R4GN98|R4GN98_HUMAN;sp|P06703|S10A6_HUMAN	>tr|R4GN98|R4GN98_HUMAN Protein S100 (Fragment) OS=Homo sapiens GN=S100A6 PE=1 SV=1;>sp|P06703|S10A6_HUMAN Protein S100-A6 OS=Homo sapiens GN=S100A6 PE=1 SV=1	-	35453000	20973000	33036000	69518000	79123000	47384000	31947000	39833000	29914000	51378000	67831000	45521000	2	3	3	4	4	4	3	2	3	3	4	4	3	3	3	4	4	4	3	2	3	3	4	4	3	9.681	1	76	0	15.791	By MS/MS	By MS/MS	By MS/MS	By MS/MS	By MS/MS
sp|P62258|1433E_HUMAN;tr|B4DJF2|B4DJF2_HUMAN;tr|I3L3T1|I3L3T1_HUMAN;tr|K7EIT4|K7EIT4_HUMAN;tr|K7EM20|K7EM20_HUMAN;tr|I3L0W5|I3L0W5_HUMAN	>sp|P62258|1433E_HUMAN 14-3-3 protein epsilon OS=Homo sapiens GN=YWHAE PE=1 SV=1	-	33933000	35762000	41748000	29648000	36854000	43235000	31715000	29797000	31441000	25121000	22367000	33678000	6	23	23	23	22	23	21	21	20	23	20	22	21	21	21	21	20	21	19	19	18	21	18	20	19	29.174	1	523	0	210.81	By MS/MS	By MS/MS	By MS/MS	By MS/MS	By MS/MS
tr|C9J9K3|C9J9K3_HUMAN;sp|P08865|RSSA_HUMAN;tr|A0A0C4DG17|A0A0C4DG17_HUMAN;tr|F8WD59|F8WD59_HUMAN	>tr|C9J9K3|C9J9K3_HUMAN 40S ribosomal protein SA (Fragment) OS=Homo sapiens GN=RPSA PE=1 SV=7;>sp|P08865|RSSA_HUMAN 40S ribosomal protein SA OS=Homo sapiens GN=RPSA PE=1 SV=4;>tr|A0A0C4DG17|A0A0C4DG17_HUMAN 40S ribosomal protein SA OS=Homo sapiens GN=RPSA	-	31388000	37895000	50851000	39631000	51597000	32902000	25303000	29132000	24333000	24936000	24812000	28497000	4	14	14	14	15	15	15	13	15	14	15	15	13	14	14	14	15	15	15	13	15	14	15	15	13	29.505	1	315	0	175.01	By MS/MS	By MS/MS	By MS/MS	By MS/MS	By MS/MS
tr|F8W6I7|F8W6I7_HUMAN;sp|P09651|ROA1_HUMAN;tr|F8VZ49|F8VZ49_HUMAN;sp|Q32P51|RA1L2_HUMAN;tr|F8VTQ5|F8VTQ5_HUMAN;tr|F8W646|F8W646_HUMAN;tr|H0YH80|H0YH80_HUMAN;tr|F8VYN5|F8VYN5_HUMAN	>tr|F8W6I7|F8W6I7_HUMAN Heterogeneous nuclear ribonucleoprotein A1 OS=Homo sapiens GN=HNRNPA1 PE=1 SV=2;>sp|P09651|ROA1_HUMAN Heterogeneous nuclear ribonucleoprotein A1 OS=Homo sapiens GN=HNRNPA1 PE=1 SV=5;>tr|F8VZ49|F8VZ49_HUMAN Heterogeneous nuclear ribo	-	30251000	34242000	45122000	36697000	45724000	50740000	30522000	30335000	27354000	27513000	22747000	39037000	8	19	19	20	19	20	18	16	18	19	20	18	17	19	19	20	19	20	18	16	18	19	20	18	17	33.155	1	595	0	249.8	By MS/MS	By MS/MS	By MS/MS	By MS/MS	By MS/MS
sp|P63173|RL38_HUMAN;tr|J3KT73|J3KT73_HUMAN;tr|J3QL01|J3QL01_HUMAN;tr|J3KSP2|J3KSP2_HUMAN	>sp|P63173|RL38_HUMAN 60S ribosomal protein L38 OS=Homo sapiens GN=RPL38 PE=1 SV=2;>tr|J3KT73|J3KT73_HUMAN 60S ribosomal protein L38 OS=Homo sapiens GN=RPL38 PE=1 SV=1;>tr|J3QL01|J3QL01_HUMAN 60S ribosomal protein L38 OS=Homo sapiens GN=RPL38 PE=1 SV=1;>tr	-	29642000	25361000	35678000	21921000	28262000	36886000	23325000	27761000	25271000	27284000	14907000	29154000	4	6	6	6	5	5	6	6	6	5	5	6	6	6	6	6	5	5	6	6	6	5	5	6	6	8.2178	1	116	0	35.268	By MS/MS	By MS/MS	By MS/MS	By MS/MS	By MS/MS
sp|P62158|CALM_HUMAN;tr|H0Y7A7|H0Y7A7_HUMAN;tr|E7ETZ0|E7ETZ0_HUMAN;tr|E7EMB3|E7EMB3_HUMAN;tr|Q96HY3|Q96HY3_HUMAN;tr|G3V361|G3V361_HUMAN;tr|G3V226|G3V226_HUMAN;tr|M0QZ52|M0QZ52_HUMAN;tr|F8WBR5|F8WBR5_HUMAN;tr|G3V479|G3V479_HUMAN	>sp|P62158|CALM_HUMAN Calmodulin OS=Homo sapiens GN=CALM1 PE=1 SV=2;>tr|H0Y7A7|H0Y7A7_HUMAN Calmodulin (Fragment) OS=Homo sapiens GN=CALM2 PE=1 SV=1;>tr|E7ETZ0|E7ETZ0_HUMAN Calmodulin OS=Homo sapiens GN=CALM1 PE=1 SV=1;>tr|E7EMB3|E7EMB3_HUMAN Calmodulin OS	-	29270000	30766000	41712000	34178000	39483000	47247000	29454000	31164000	25229000	24225000	24656000	40548000	10	9	9	9	9	9	9	8	9	9	8	9	9	9	9	9	9	9	9	8	9	9	8	9	9	16.837	1	254	0	113.95	By MS/MS	By MS/MS	By MS/MS	By MS/MS	By MS/MS
sp|P60174|TPIS_HUMAN;tr|U3KPZ0|U3KPZ0_HUMAN;tr|U3KQF3|U3KQF3_HUMAN;tr|U3KPS5|U3KPS5_HUMAN	>sp|P60174|TPIS_HUMAN Triosephosphate isomerase OS=Homo sapiens GN=TPI1 PE=1 SV=3	-	29077000	35799000	41776000	44146000	55084000	39141000	35022000	32703000	27749000	27084000	37763000	39925000	4	17	17	18	18	18	17	16	17	16	18	16	17	17	17	18	18	18	17	16	17	16	18	16	17	30.791	1	500	0	192.02	By MS/MS	By MS/MS	By MS/MS	By MS/MS	By MS/MS
sp|P62328|TYB4_HUMAN	>sp|P62328|TYB4_HUMAN Thymosin beta-4 OS=Homo sapiens GN=TMSB4X PE=1 SV=2	-	27077000	27131000	26353000	72621000	92184000	49503000	21118000	26563000	46907000	42938000	80755000	45334000	1	5	7	6	7	7	7	5	7	7	7	7	7	5	7	6	7	7	7	5	7	7	7	7	7	5.0526	1	143	0	45.315	By MS/MS	By MS/MS	By MS/MS	By MS/MS	By MS/MS
sp|P60842|IF4A1_HUMAN;tr|J3KT12|J3KT12_HUMAN;tr|J3KTB5|J3KTB5_HUMAN;tr|J3QS69|J3QS69_HUMAN;tr|J3QL43|J3QL43_HUMAN;tr|J3QR64|J3QR64_HUMAN;tr|J3KSZ0|J3KSZ0_HUMAN;tr|J3QLN6|J3QLN6_HUMAN;tr|J3KS25|J3KS25_HUMAN;tr|J3QKZ9|J3QKZ9_HUMAN;tr|J3KTN0|J3KTN0_HUMAN;tr|J3KS93|J3KS93_HUMAN;tr|J3KT04|J3KT04_HUMAN;tr|J3QL52|J3QL52_HUMAN;tr|J3QQP0|J3QQP0_HUMAN;tr|E7EMV8|E7EMV8_HUMAN	>sp|P60842|IF4A1_HUMAN Eukaryotic initiation factor 4A-I OS=Homo sapiens GN=EIF4A1 PE=1 SV=1;>tr|J3KT12|J3KT12_HUMAN Eukaryotic initiation factor 4A-I OS=Homo sapiens GN=EIF4A1 PE=1 SV=1;>tr|J3KTB5|J3KTB5_HUMAN Eukaryotic initiation factor 4A-I (Fragment)	-	26917000	28458000	36278000	40649000	47832000	43754000	31475000	26077000	23169000	22751000	25120000	39055000	16	22	24	23	25	25	24	23	24	23	24	24	24	11	14	13	14	14	13	12	13	12	13	13	13	46.153	1	648	0	199.37	By MS/MS	By MS/MS	By MS/MS	By MS/MS	By MS/MS
sp|P08238|HS90B_HUMAN;sp|Q58FF7|H90B3_HUMAN	>sp|P08238|HS90B_HUMAN Heat shock protein HSP 90-beta OS=Homo sapiens GN=HSP90AB1 PE=1 SV=4	-	26528000	30508000	41523000	32275000	39276000	38847000	23781000	27615000	23689000	20616000	21627000	32982000	2	47	48	49	49	49	45	43	44	46	44	45	44	24	25	26	26	26	24	22	23	24	23	24	23	83.263	1	818	0	296.85	By MS/MS	By MS/MS	By MS/MS	By MS/MS	By MS/MS
sp|P62826|RAN_HUMAN;tr|B5MDF5|B5MDF5_HUMAN;tr|J3KQE5|J3KQE5_HUMAN;tr|F5H018|F5H018_HUMAN;tr|H0YFC6|H0YFC6_HUMAN;tr|B4DV51|B4DV51_HUMAN;tr|A0A087X0W0|A0A087X0W0_HUMAN	>sp|P62826|RAN_HUMAN GTP-binding nuclear protein Ran OS=Homo sapiens GN=RAN PE=1 SV=3;>tr|B5MDF5|B5MDF5_HUMAN GTP-binding nuclear protein Ran OS=Homo sapiens GN=RAN PE=1 SV=1;>tr|J3KQE5|J3KQE5_HUMAN GTP-binding nuclear protein Ran (Fragment) OS=Homo sapien	-	26067000	28160000	40613000	32967000	32229000	43368000	30417000	22477000	26887000	23098000	22857000	39018000	7	12	13	13	13	12	12	12	12	13	12	12	14	12	13	13	13	12	12	12	12	13	12	12	14	24.423	1	219	0	51.148	By MS/MS	By MS/MS	By MS/MS	By MS/MS	By MS/MS
sp|P09211|GSTP1_HUMAN;tr|A8MX94|A8MX94_HUMAN;tr|A0A087X2E9|A0A087X2E9_HUMAN;tr|A0A087X243|A0A087X243_HUMAN	>sp|P09211|GSTP1_HUMAN Glutathione S-transferase P OS=Homo sapiens GN=GSTP1 PE=1 SV=2;>tr|A8MX94|A8MX94_HUMAN Glutathione S-transferase P OS=Homo sapiens GN=GSTP1 PE=1 SV=1	-	25582000	21652000	27601000	14999000	18281000	31140000	24409000	17127000	18413000	19074000	13798000	24919000	4	14	14	14	12	13	14	14	13	13	13	13	13	14	14	14	12	13	14	14	13	13	13	13	13	23.356	1	453	0	287.77	By MS/MS	By MS/MS	By MS/MS	By MS/MS	By MS/MS
sp|Q06830|PRDX1_HUMAN;tr|A0A0A0MSI0|A0A0A0MSI0_HUMAN;tr|A0A0A0MRQ5|A0A0A0MRQ5_HUMAN	>sp|Q06830|PRDX1_HUMAN Peroxiredoxin-1 OS=Homo sapiens GN=PRDX1 PE=1 SV=1;>tr|A0A0A0MSI0|A0A0A0MSI0_HUMAN Peroxiredoxin-1 (Fragment) OS=Homo sapiens GN=PRDX1 PE=1 SV=1	-	25478000	26470000	32975000	37841000	43481000	42056000	25168000	28974000	25409000	23458000	24164000	34434000	3	16	16	16	16	16	17	17	16	17	17	16	17	14	14	14	14	14	14	14	13	14	14	14	14	22.11	1	355	0	83.403	By MS/MS	By MS/MS	By MS/MS	By MS/MS	By MS/MS
sp|P37802|TAGL2_HUMAN;tr|X6RJP6|X6RJP6_HUMAN;tr|C9J5W6|C9J5W6_HUMAN;sp|Q9UI15|TAGL3_HUMAN	>sp|P37802|TAGL2_HUMAN Transgelin-2 OS=Homo sapiens GN=TAGLN2 PE=1 SV=3;>tr|X6RJP6|X6RJP6_HUMAN Transgelin-2 (Fragment) OS=Homo sapiens GN=TAGLN2 PE=1 SV=1	-	24779000	27224000	38296000	41752000	60804000	42788000	29551000	29496000	22206000	21959000	36451000	36087000	4	14	14	14	15	15	13	14	14	14	14	15	14	14	14	14	15	15	13	14	14	14	14	15	14	22.391	1	419	0	182.02	By MS/MS	By MS/MS	By MS/MS	By MS/MS	By MS/MS
sp|P62857|RS28_HUMAN	>sp|P62857|RS28_HUMAN 40S ribosomal protein S28 OS=Homo sapiens GN=RPS28 PE=1 SV=1	-	24453000	2402900	35821000	26024000	6636500	6780800	27739000	24091000	5304700	3737600	9758800	4238300	1	3	2	4	4	3	3	3	3	3	4	3	2	3	2	4	4	3	3	3	3	3	4	3	2	7.8409	1	59	0	25.9	By MS/MS	By MS/MS	By MS/MS	By MS/MS	By MS/MS
tr|Q32Q12|Q32Q12_HUMAN;sp|P22392|NDKB_HUMAN;tr|J3KPD9|J3KPD9_HUMAN;tr|E7ERL0|E7ERL0_HUMAN;sp|O60361|NDK8_HUMAN;tr|E5RHP0|E5RHP0_HUMAN;tr|F6XY72|F6XY72_HUMAN;tr|C9K028|C9K028_HUMAN	>tr|Q32Q12|Q32Q12_HUMAN Nucleoside diphosphate kinase OS=Homo sapiens GN=NME1-NME2 PE=1 SV=1;>sp|P22392|NDKB_HUMAN Nucleoside diphosphate kinase B OS=Homo sapiens GN=NME2 PE=1 SV=1;>tr|J3KPD9|J3KPD9_HUMAN Protein NME1-NME2 OS=Homo sapiens GN=NME1-NME2 PE=1	-	23581000	22996000	31741000	24849000	27811000	35489000	26827000	23412000	24674000	21550000	17375000	33142000	8	15	15	15	16	15	16	16	16	16	15	15	16	7	7	7	7	7	7	7	7	7	7	7	7	32.642	1	408	0	78.1	By MS/MS	By MS/MS	By MS/MS	By MS/MS	By MS/MS
sp|P30050|RL12_HUMAN	>sp|P30050|RL12_HUMAN 60S ribosomal protein L12 OS=Homo sapiens GN=RPL12 PE=1 SV=1	-	23548000	19230000	24411000	24782000	27128000	26329000	20812000	17841000	17697000	16721000	16717000	22810000	1	6	6	6	6	6	6	6	6	7	7	6	6	6	6	6	6	6	6	6	6	7	7	6	6	17.818	1	138	0	100.37	By MS/MS	By MS/MS	By MS/MS	By MS/MS	By MS/MS
sp|P62942|FKB1A_HUMAN;tr|Q5W0X3|Q5W0X3_HUMAN;tr|A0A087WZM5|A0A087WZM5_HUMAN;tr|Q1JUQ5|Q1JUQ5_HUMAN;tr|Q5VVH2|Q5VVH2_HUMAN;tr|Q1JUQ3|Q1JUQ3_HUMAN;tr|A0A087WTS4|A0A087WTS4_HUMAN;tr|A0A087WV48|A0A087WV48_HUMAN	>sp|P62942|FKB1A_HUMAN Peptidyl-prolyl cis-trans isomerase FKBP1A OS=Homo sapiens GN=FKBP1A PE=1 SV=2;>tr|Q5W0X3|Q5W0X3_HUMAN Peptidyl-prolyl cis-trans isomerase OS=Homo sapiens GN=FKBP1A PE=1 SV=1;>tr|A0A087WZM5|A0A087WZM5_HUMAN Peptidyl-prolyl cis-trans	-	23395000	22423000	35646000	21435000	30498000	18888000	9713000	17470000	26424000	23337000	15422000	15584000	8	7	6	7	7	7	7	6	7	7	7	6	7	7	6	7	7	7	7	6	7	7	7	6	7	11.951	1	147	0	43.558	By MS/MS	By MS/MS	By MS/MS	By MS/MS	By MS/MS
sp|P08708|RS17_HUMAN;tr|H0YN88|H0YN88_HUMAN;tr|A0A075B716|A0A075B716_HUMAN;tr|H0YN73|H0YN73_HUMAN;tr|H3BNC9|H3BNC9_HUMAN	>sp|P08708|RS17_HUMAN 40S ribosomal protein S17 OS=Homo sapiens GN=RPS17 PE=1 SV=2;>tr|H0YN88|H0YN88_HUMAN 40S ribosomal protein S17 OS=Homo sapiens GN=RPS17 PE=1 SV=1;>tr|A0A075B716|A0A075B716_HUMAN 40S ribosomal protein S17 OS=Homo sapiens GN=RPS17 PE=1	-	22709000	24713000	35131000	31727000	37169000	28048000	18738000	23391000	19492000	16720000	19595000	23703000	5	8	8	8	8	8	8	7	7	8	7	8	7	8	8	8	8	8	8	7	7	8	7	8	7	15.55	1	180	0	74.957	By MS/MS	By MS/MS	By MS/MS	By MS/MS	By MS/MS
sp|P60866|RS20_HUMAN;tr|E5RJX2|E5RJX2_HUMAN;tr|E5RIP1|E5RIP1_HUMAN;tr|G3XAN0|G3XAN0_HUMAN	>sp|P60866|RS20_HUMAN 40S ribosomal protein S20 OS=Homo sapiens GN=RPS20 PE=1 SV=1;>tr|E5RJX2|E5RJX2_HUMAN 40S ribosomal protein S20 OS=Homo sapiens GN=RPS20 PE=1 SV=1	-	22654000	21703000	28221000	26480000	32265000	30809000	22950000	19217000	18191000	15856000	18542000	27184000	4	5	5	5	5	5	5	5	5	5	5	5	5	5	5	5	5	5	5	5	5	5	5	5	5	13.373	1	100	0	22.449	By MS/MS	By MS/MS	By MS/MS	By MS/MS	By MS/MS
sp|P62906|RL10A_HUMAN	>sp|P62906|RL10A_HUMAN 60S ribosomal protein L10a OS=Homo sapiens GN=RPL10A PE=1 SV=2	-	22537000	17763000	23038000	20444000	24168000	27364000	18379000	17969000	16891000	16403000	15264000	24457000	1	10	9	10	10	10	10	10	10	10	10	10	10	10	9	10	10	10	10	10	10	10	10	10	10	24.831	1	202	0	60.56	By MS/MS	By MS/MS	By MS/MS	By MS/MS	By MS/MS
sp|P05388|RLA0_HUMAN;tr|F8VWS0|F8VWS0_HUMAN;tr|F8VU65|F8VU65_HUMAN;tr|F8VW21|F8VW21_HUMAN;tr|F8VPE8|F8VPE8_HUMAN;tr|G3V210|G3V210_HUMAN;tr|F8VQY6|F8VQY6_HUMAN;tr|F8VRK7|F8VRK7_HUMAN;tr|F8VZS0|F8VZS0_HUMAN;sp|Q8NHW5|RLA0L_HUMAN;tr|F8VWV4|F8VWV4_HUMAN;tr|F8VS58|F8VS58_HUMAN;tr|F8W1K8|F8W1K8_HUMAN	>sp|P05388|RLA0_HUMAN 60S acidic ribosomal protein P0 OS=Homo sapiens GN=RPLP0 PE=1 SV=1;>tr|F8VWS0|F8VWS0_HUMAN 60S acidic ribosomal protein P0 OS=Homo sapiens GN=RPLP0 PE=1 SV=1;>tr|F8VU65|F8VU65_HUMAN 60S acidic ribosomal protein P0 (Fragment) OS=Homo s	-	21143000	25479000	31196000	28894000	35187000	25821000	20305000	20940000	19210000	18334000	20712000	22420000	13	13	12	13	14	14	11	12	13	13	13	14	14	13	12	13	14	14	11	12	13	13	13	14	14	34.273	1	223	0	83.221	By MS/MS	By MS/MS	By MS/MS	By MS/MS	By MS/MS
sp|P61604|CH10_HUMAN;tr|B8ZZL8|B8ZZL8_HUMAN;tr|B8ZZ54|B8ZZ54_HUMAN	>sp|P61604|CH10_HUMAN 10 kDa heat shock protein, mitochondrial OS=Homo sapiens GN=HSPE1 PE=1 SV=2;>tr|B8ZZL8|B8ZZL8_HUMAN 10 kDa heat shock protein, mitochondrial OS=Homo sapiens GN=HSPE1 PE=1 SV=1	-	20799000	19290000	24825000	24333000	27470000	31722000	23716000	16636000	13577000	14898000	16244000	23959000	3	8	9	8	8	8	8	8	9	8	9	8	8	4	5	5	4	4	5	4	5	4	5	4	4	10.932	1	156	0	24.653	By MS/MS	By MS/MS	By MS/MS	By MS/MS	By MS/MS
sp|P18669|PGAM1_HUMAN;sp|P15259|PGAM2_HUMAN;sp|Q8N0Y7|PGAM4_HUMAN	>sp|P18669|PGAM1_HUMAN Phosphoglycerate mutase 1 OS=Homo sapiens GN=PGAM1 PE=1 SV=2	-	20703000	34715000	47182000	47641000	57771000	45617000	34714000	34796000	21797000	18709000	36227000	42321000	3	16	18	18	18	18	18	18	17	18	17	17	18	16	18	18	18	18	18	18	17	18	17	17	18	28.804	1	367	0	123.66	By MS/MS	By MS/MS	By MS/MS	By MS/MS	By MS/MS
sp|P14174|MIF_HUMAN	>sp|P14174|MIF_HUMAN Macrophage migration inhibitory factor OS=Homo sapiens GN=MIF PE=1 SV=4	-	20452000	17803000	24321000	19618000	22916000	34830000	24209000	24535000	17134000	18638000	17054000	27515000	1	3	3	3	3	3	3	3	3	3	3	3	3	3	3	3	3	3	3	3	3	3	3	3	3	12.476	1	92	0	15.239	By MS/MS	By MS/MS	By MS/MS	By MS/MS	By MS/MS
sp|P29401|TKT_HUMAN;tr|A0A0B4J1R6|A0A0B4J1R6_HUMAN;tr|E9PFF2|E9PFF2_HUMAN;tr|F8W888|F8W888_HUMAN;tr|F8WAX4|F8WAX4_HUMAN	>sp|P29401|TKT_HUMAN Transketolase OS=Homo sapiens GN=TKT PE=1 SV=3;>tr|A0A0B4J1R6|A0A0B4J1R6_HUMAN Transketolase OS=Homo sapiens GN=TKT PE=1 SV=1	-	20305000	21861000	30475000	17162000	22369000	16648000	12569000	18679000	18115000	17820000	13739000	14013000	5	34	33	35	31	33	32	35	35	30	32	34	32	34	33	35	31	33	32	35	35	30	32	34	32	67.877	1	673	0	204	By MS/MS	By MS/MS	By MS/MS	By MS/MS	By MS/MS
sp|P25398|RS12_HUMAN	>sp|P25398|RS12_HUMAN 40S ribosomal protein S12 OS=Homo sapiens GN=RPS12 PE=1 SV=3	-	20280000	16978000	30762000	29247000	25433000	29972000	19888000	19576000	17246000	15460000	14571000	24504000	1	7	6	7	8	8	7	9	7	7	7	8	7	7	6	7	8	8	7	9	7	7	7	8	7	14.515	1	186	0	72.179	By MS/MS	By MS/MS	By MS/MS	By MS/MS	By MS/MS
sp|P62277|RS13_HUMAN;tr|J3KMX5|J3KMX5_HUMAN;tr|E9PS50|E9PS50_HUMAN	>sp|P62277|RS13_HUMAN 40S ribosomal protein S13 OS=Homo sapiens GN=RPS13 PE=1 SV=2;>tr|J3KMX5|J3KMX5_HUMAN 40S ribosomal protein S13 OS=Homo sapiens GN=RPS13 PE=1 SV=1	-	19982000	22890000	30492000	22662000	26932000	25110000	18590000	26540000	16187000	19187000	15950000	23958000	3	7	8	8	9	8	7	7	8	8	8	8	8	7	8	8	9	8	7	7	8	8	8	8	8	17.222	1	142	0	45.495	By MS/MS	By MS/MS	By MS/MS	By MS/MS	By MS/MS
sp|P10809|CH60_HUMAN;tr|E7ESH4|E7ESH4_HUMAN;tr|E7EXB4|E7EXB4_HUMAN;tr|C9JL25|C9JL25_HUMAN;tr|C9JL19|C9JL19_HUMAN;tr|C9JCQ4|C9JCQ4_HUMAN;tr|C9J0S9|C9J0S9_HUMAN	>sp|P10809|CH60_HUMAN 60 kDa heat shock protein, mitochondrial OS=Homo sapiens GN=HSPD1 PE=1 SV=2	-	19718000	25222000	34257000	25270000	27112000	30688000	19053000	22071000	16451000	18297000	17575000	25639000	7	39	41	39	38	40	41	39	42	42	40	39	41	39	41	39	38	40	41	39	42	42	40	39	41	61.054	1	1072	0	323.31	By MS/MS	By MS/MS	By MS/MS	By MS/MS	By MS/MS
sp|P13639|EF2_HUMAN	>sp|P13639|EF2_HUMAN Elongation factor 2 OS=Homo sapiens GN=EEF2 PE=1 SV=4	-	19450000	22502000	29584000	35441000	44792000	39967000	28009000	21055000	15684000	14519000	23585000	34196000	1	50	55	53	55	54	50	51	55	51	52	54	54	49	54	52	54	53	49	50	54	50	51	53	53	95.337	1	1114	0	323.31	By MS/MS	By MS/MS	By MS/MS	By MS/MS	By MS/MS
sp|P19105|ML12A_HUMAN;sp|O14950|ML12B_HUMAN;tr|J3QRS3|J3QRS3_HUMAN;tr|J3KTJ1|J3KTJ1_HUMAN	>sp|P19105|ML12A_HUMAN Myosin regulatory light chain 12A OS=Homo sapiens GN=MYL12A PE=1 SV=2;>sp|O14950|ML12B_HUMAN Myosin regulatory light chain 12B OS=Homo sapiens GN=MYL12B PE=1 SV=2;>tr|J3QRS3|J3QRS3_HUMAN Myosin regulatory light chain 12A OS=Homo sapi	-	19078000	20363000	20084000	13776000	16854000	26671000	17463000	15925000	15553000	14539000	10545000	21684000	4	8	8	9	8	8	8	8	8	9	9	8	8	3	3	4	3	3	3	3	3	4	4	3	3	19.794	1	192	0	115.73	By MS/MS	By MS/MS	By MS/MS	By MS/MS	By MS/MS
sp|P18124|RL7_HUMAN;tr|A8MUD9|A8MUD9_HUMAN;tr|C9JIJ5|C9JIJ5_HUMAN;tr|C9JZ88|C9JZ88_HUMAN	>sp|P18124|RL7_HUMAN 60S ribosomal protein L7 OS=Homo sapiens GN=RPL7 PE=1 SV=1;>tr|A8MUD9|A8MUD9_HUMAN 60S ribosomal protein L7 OS=Homo sapiens GN=RPL7 PE=1 SV=1	-	18646000	18457000	24389000	15959000	25354000	22225000	13542000	14916000	17023000	17937000	13902000	16860000	4	18	19	19	19	18	17	15	19	19	18	18	17	18	19	19	19	18	17	15	19	19	18	18	17	29.225	1	285	0	61.553	By MS/MS	By MS/MS	By MS/MS	By MS/MS	By MS/MS
sp|P02545|LMNA_HUMAN;tr|A0A0C4DGC5|A0A0C4DGC5_HUMAN	>sp|P02545|LMNA_HUMAN Prelamin-A/C OS=Homo sapiens GN=LMNA PE=1 SV=1	-	18389000	12707000	17795000	16755000	19247000	17666000	12147000	13114000	16064000	15561000	13429000	14028000	2	41	39	42	38	41	40	42	42	43	43	42	40	4	4	4	4	4	4	4	4	4	4	4	4	74.139	1	793	0	303.79	By MS/MS	By MS/MS	By MS/MS	By MS/MS	By MS/MS
sp|P63104|1433Z_HUMAN;tr|E7EX29|E7EX29_HUMAN;tr|B0AZS6|B0AZS6_HUMAN;tr|B7Z2E6|B7Z2E6_HUMAN;tr|H0YB80|H0YB80_HUMAN;tr|E7ESK7|E7ESK7_HUMAN;tr|E5RGE1|E5RGE1_HUMAN;tr|E5RIR4|E5RIR4_HUMAN;tr|E9PD24|E9PD24_HUMAN;tr|E7EVZ2|E7EVZ2_HUMAN	>sp|P63104|1433Z_HUMAN 14-3-3 protein zeta/delta OS=Homo sapiens GN=YWHAZ PE=1 SV=1;>tr|E7EX29|E7EX29_HUMAN 14-3-3 protein zeta/delta (Fragment) OS=Homo sapiens GN=YWHAZ PE=1 SV=1;>tr|B0AZS6|B0AZS6_HUMAN 14-3-3 protein zeta/delta OS=Homo sapiens GN=YWHAZ P	-	18288000	15678000	22909000	14406000	16591000	23387000	12169000	17903000	15112000	14291000	11800000	17999000	10	14	14	15	14	15	15	15	15	15	16	14	15	11	11	12	11	12	12	12	12	12	13	11	12	27.745	1	268	0	187.84	By MS/MS	By MS/MS	By MS/MS	By MS/MS	By MS/MS
sp|P62701|RS4X_HUMAN;sp|Q8TD47|RS4Y2_HUMAN;tr|C9JEH7|C9JEH7_HUMAN;sp|P22090|RS4Y1_HUMAN	>sp|P62701|RS4X_HUMAN 40S ribosomal protein S4, X isoform OS=Homo sapiens GN=RPS4X PE=1 SV=2	-	18170000	16427000	21660000	18136000	22215000	22747000	15962000	16381000	14821000	15143000	12681000	20885000	4	20	19	20	17	19	19	19	19	20	20	18	19	20	19	20	17	19	19	19	19	20	20	18	19	29.597	1	369	0	95.457	By MS/MS	By MS/MS	By MS/MS	By MS/MS	By MS/MS
tr|F8VZJ2|F8VZJ2_HUMAN;tr|H0YHX9|H0YHX9_HUMAN;sp|Q13765|NACA_HUMAN;sp|E9PAV3|NACAM_HUMAN;tr|F8W0W4|F8W0W4_HUMAN;tr|F8W1N5|F8W1N5_HUMAN;tr|F8VNW4|F8VNW4_HUMAN;tr|F8VZ58|F8VZ58_HUMAN;sp|Q9BZK3|NACP1_HUMAN	>tr|F8VZJ2|F8VZJ2_HUMAN Nascent polypeptide-associated complex subunit alpha OS=Homo sapiens GN=NACA PE=1 SV=1;>tr|H0YHX9|H0YHX9_HUMAN Nascent polypeptide-associated complex subunit alpha (Fragment) OS=Homo sapiens GN=NACA PE=1 SV=1;>sp|Q13765|NACA_HUMAN N	-	18016000	14628000	19626000	18699000	19833000	22526000	14765000	14037000	15959000	15999000	10419000	18400000	9	6	5	5	7	7	6	5	6	6	6	6	6	6	5	5	7	7	6	5	6	6	6	6	6	15.016	1	125	0	69.559	By MS/MS	By MS/MS	By MS/MS	By MS/MS	By MS/MS
sp|Q3ZCM7|TBB8_HUMAN;tr|A0A075B736|A0A075B736_HUMAN;tr|Q5SQY0|Q5SQY0_HUMAN;tr|A0A075B724|A0A075B724_HUMAN	>sp|Q3ZCM7|TBB8_HUMAN Tubulin beta-8 chain OS=Homo sapiens GN=TUBB8 PE=1 SV=2;>tr|A0A075B736|A0A075B736_HUMAN Tubulin beta-8 chain OS=Homo sapiens GN=TUBB8 PE=1 SV=1;>tr|Q5SQY0|Q5SQY0_HUMAN Tubulin beta-8 chain OS=Homo sapiens GN=TUBB8 PE=1 SV=1	-	17892000	27163000	36549000	20825000	25597000	18823000	14264000	18534000	14518000	15122000	15065000	16705000	4	11	11	11	11	11	11	11	11	11	11	11	10	2	2	2	2	2	2	2	2	2	2	2	2	49.775	1	94	0	19.647	By MS/MS	By MS/MS	By MS/MS	By MS/MS	By MS/MS
sp|P22626|ROA2_HUMAN;tr|A0A087WUI2|A0A087WUI2_HUMAN	>sp|P22626|ROA2_HUMAN Heterogeneous nuclear ribonucleoproteins A2/B1 OS=Homo sapiens GN=HNRNPA2B1 PE=1 SV=2;>tr|A0A087WUI2|A0A087WUI2_HUMAN Heterogeneous nuclear ribonucleoproteins A2/B1 OS=Homo sapiens GN=HNRNPA2B1 PE=1 SV=1	-	17830000	22833000	27603000	22594000	26179000	29552000	18845000	19753000	17833000	16776000	15153000	24835000	2	22	22	21	22	22	22	21	22	22	23	23	22	22	22	21	22	22	22	21	22	22	23	23	22	37.429	1	670	0	200.09	By MS/MS	By MS/MS	By MS/MS	By MS/MS	By MS/MS
sp|P04075|ALDOA_HUMAN;tr|H3BQN4|H3BQN4_HUMAN;tr|J3KPS3|J3KPS3_HUMAN;tr|H3BPS8|H3BPS8_HUMAN;tr|H3BUH7|H3BUH7_HUMAN;tr|H3BR04|H3BR04_HUMAN;tr|H3BMQ8|H3BMQ8_HUMAN;tr|H3BU78|H3BU78_HUMAN;tr|H3BR68|H3BR68_HUMAN	>sp|P04075|ALDOA_HUMAN Fructose-bisphosphate aldolase A OS=Homo sapiens GN=ALDOA PE=1 SV=2;>tr|H3BQN4|H3BQN4_HUMAN Fructose-bisphosphate aldolase OS=Homo sapiens GN=ALDOA PE=1 SV=1;>tr|J3KPS3|J3KPS3_HUMAN Fructose-bisphosphate aldolase OS=Homo sapiens GN=A	-	17596000	25691000	33164000	47075000	54153000	40038000	27620000	24630000	16584000	15500000	36884000	36935000	9	28	29	29	30	30	28	30	29	29	27	30	29	23	24	24	25	25	23	25	24	24	23	25	24	39.42	1	747	0	323.31	By MS/MS	By MS/MS	By MS/MS	By MS/MS	By MS/MS
sp|P36952|SPB5_HUMAN;tr|C9JLM5|C9JLM5_HUMAN	>sp|P36952|SPB5_HUMAN Serpin B5 OS=Homo sapiens GN=SERPINB5 PE=1 SV=2	-	17531000	2452200	3899900	381000	572240	189180	261970	1526300	13516000	14151000	344860	184240	2	19	18	17	10	13	7	9	16	19	19	10	7	19	18	17	10	13	7	9	16	19	19	10	7	42.1	1	216	0	109.6	By MS/MS	By MS/MS	By MS/MS	By MS/MS	By MS/MS
sp|P11021|GRP78_HUMAN	>sp|P11021|GRP78_HUMAN 78 kDa glucose-regulated protein OS=Homo sapiens GN=HSPA5 PE=1 SV=2	-	17511000	18383000	24954000	28095000	33375000	26488000	18296000	18667000	16568000	15015000	20097000	22185000	1	34	37	38	37	37	35	33	36	36	37	35	35	33	36	37	36	36	34	32	35	35	36	34	34	72.332	1	773	0	323.31	By MS/MS	By MS/MS	By MS/MS	By MS/MS	By MS/MS
sp|O00299|CLIC1_HUMAN	>sp|O00299|CLIC1_HUMAN Chloride intracellular channel protein 1 OS=Homo sapiens GN=CLIC1 PE=1 SV=4	-	17463000	17932000	23233000	23897000	21169000	16220000	12455000	15800000	15424000	13524000	12730000	13585000	1	13	14	14	13	14	13	13	13	14	15	14	14	13	14	14	13	14	13	13	13	14	15	14	14	26.922	1	236	0	124.8	By MS/MS	By MS/MS	By MS/MS	By MS/MS	By MS/MS
sp|P60660|MYL6_HUMAN;tr|J3KND3|J3KND3_HUMAN;tr|G3V1Y7|G3V1Y7_HUMAN	>sp|P60660|MYL6_HUMAN Myosin light polypeptide 6 OS=Homo sapiens GN=MYL6 PE=1 SV=2;>tr|J3KND3|J3KND3_HUMAN Myosin light polypeptide 6 OS=Homo sapiens GN=MYL6 PE=1 SV=1;>tr|G3V1Y7|G3V1Y7_HUMAN Myosin light polypeptide 6 OS=Homo sapiens GN=MYL6 PE=1 SV=1	-	17437000	18697000	24643000	20558000	24459000	34711000	22694000	18111000	15768000	13327000	14737000	31219000	3	9	9	9	10	9	9	9	10	9	9	10	9	1	1	1	1	1	1	1	1	1	1	1	1	16.93	1	274	0	80.83	By MS/MS	By MS/MS	By MS/MS	By MS/MS	By MS/MS
sp|P23396|RS3_HUMAN;tr|E9PL09|E9PL09_HUMAN;tr|E9PPU1|E9PPU1_HUMAN;tr|H0YEU2|H0YEU2_HUMAN;tr|F2Z2S8|F2Z2S8_HUMAN;tr|H0YCJ7|H0YCJ7_HUMAN;tr|H0YF32|H0YF32_HUMAN;tr|E9PQ96|E9PQ96_HUMAN;tr|E9PJH4|E9PJH4_HUMAN;tr|E9PSF4|E9PSF4_HUMAN;tr|E9PQX2|E9PQX2_HUMAN;tr|H0YES8|H0YES8_HUMAN;tr|E9PJN9|E9PJN9_HUMAN	>sp|P23396|RS3_HUMAN 40S ribosomal protein S3 OS=Homo sapiens GN=RPS3 PE=1 SV=2;>tr|E9PL09|E9PL09_HUMAN 40S ribosomal protein S3 OS=Homo sapiens GN=RPS3 PE=1 SV=1;>tr|E9PPU1|E9PPU1_HUMAN 40S ribosomal protein S3 OS=Homo sapiens GN=RPS3 PE=1 SV=1;>tr|H0YEU2	-	17058000	14241000	18822000	22593000	23565000	15509000	12038000	15525000	13543000	12477000	14141000	16494000	13	19	18	19	17	17	17	18	18	18	18	18	17	12	11	12	11	11	11	11	11	11	11	11	10	26.688	1	319	0	75.195	By MS/MS	By MS/MS	By MS/MS	By MS/MS	By MS/MS
sp|P29692|EF1D_HUMAN;tr|E9PRY8|E9PRY8_HUMAN;tr|E9PK01|E9PK01_HUMAN;tr|A0A087X1X7|A0A087X1X7_HUMAN;tr|E9PQZ1|E9PQZ1_HUMAN;tr|E9PPR1|E9PPR1_HUMAN;tr|E9PL12|E9PL12_HUMAN;tr|E9PQ49|E9PQ49_HUMAN;tr|E9PI39|E9PI39_HUMAN;tr|E9PMW7|E9PMW7_HUMAN;tr|E9PL71|E9PL71_HUMAN;tr|E9PIZ1|E9PIZ1_HUMAN;tr|H0YE72|H0YE72_HUMAN;tr|H0YCK7|H0YCK7_HUMAN;tr|E9PN91|E9PN91_HUMAN;tr|E9PK06|E9PK06_HUMAN;tr|H0YE58|H0YE58_HUMAN;tr…	>sp|P29692|EF1D_HUMAN Elongation factor 1-delta OS=Homo sapiens GN=EEF1D PE=1 SV=5;>tr|E9PRY8|E9PRY8_HUMAN Elongation factor 1-delta OS=Homo sapiens GN=EEF1D PE=1 SV=1;>tr|E9PK01|E9PK01_HUMAN Elongation factor 1-delta (Fragment) OS=Homo sapiens GN=EEF1D PE	-	16402000	13833000	17707000	14645000	17636000	20444000	15177000	11027000	12734000	12917000	9197100	18268000	22	15	15	14	15	13	14	14	13	16	12	13	13	15	15	14	15	13	14	14	13	16	12	13	13	31.121	1	259	0	91.862	By MS/MS	By MS/MS	By MS/MS	By MS/MS	By MS/MS
sp|P09429|HMGB1_HUMAN;tr|Q5T7C4|Q5T7C4_HUMAN;sp|B2RPK0|HGB1A_HUMAN	>sp|P09429|HMGB1_HUMAN High mobility group protein B1 OS=Homo sapiens GN=HMGB1 PE=1 SV=3;>tr|Q5T7C4|Q5T7C4_HUMAN High mobility group protein B1 OS=Homo sapiens GN=HMGB1 PE=1 SV=1	-	16227000	19808000	24667000	25250000	31907000	18369000	12659000	19172000	15686000	12916000	15337000	16249000	3	11	13	13	13	13	11	11	12	12	13	11	11	9	11	11	10	10	9	9	10	10	11	9	9	24.893	1	292	0	67.01	By MS/MS	By MS/MS	By MS/MS	By MS/MS	By MS/MS
sp|P07195|LDHB_HUMAN;tr|A8MW50|A8MW50_HUMAN;tr|C9J7H8|C9J7H8_HUMAN;tr|F5H793|F5H793_HUMAN	>sp|P07195|LDHB_HUMAN L-lactate dehydrogenase B chain OS=Homo sapiens GN=LDHB PE=1 SV=2;>tr|A8MW50|A8MW50_HUMAN L-lactate dehydrogenase (Fragment) OS=Homo sapiens GN=LDHB PE=1 SV=1;>tr|C9J7H8|C9J7H8_HUMAN L-lactate dehydrogenase B chain (Fragment) OS=Homo	-	16176000	18131000	24882000	22142000	29275000	28931000	21938000	18154000	15896000	18707000	19117000	26330000	4	17	17	17	15	17	17	17	18	17	18	17	18	16	16	16	14	16	16	16	17	16	17	16	17	36.638	1	457	0	179.73	By MS/MS	By MS/MS	By MS/MS	By MS/MS	By MS/MS
sp|Q01105|SET_HUMAN;tr|A0A0C4DFV9|A0A0C4DFV9_HUMAN;tr|A0A087X027|A0A087X027_HUMAN;sp|P0DME0|SETLP_HUMAN	>sp|Q01105|SET_HUMAN Protein SET OS=Homo sapiens GN=SET PE=1 SV=3;>tr|A0A0C4DFV9|A0A0C4DFV9_HUMAN Protein SET OS=Homo sapiens GN=SET PE=1 SV=1	-	15887000	16291000	21161000	17047000	18092000	23308000	15561000	14116000	14935000	13010000	10161000	20770000	4	11	10	11	9	10	10	9	11	11	11	10	9	11	10	11	9	10	10	9	11	11	11	10	9	33.488	1	162	0	102.16	By MS/MS	By MS/MS	By MS/MS	By MS/MS	By MS/MS
sp|P63244|RACK1_HUMAN;tr|J3KPE3|J3KPE3_HUMAN;tr|D6RAC2|D6RAC2_HUMAN;tr|D6RHH4|D6RHH4_HUMAN;tr|H0Y8W2|H0Y8W2_HUMAN;tr|D6REE5|D6REE5_HUMAN;tr|H0YAF8|H0YAF8_HUMAN;tr|D6R9Z1|D6R9Z1_HUMAN;tr|H0YAM7|H0YAM7_HUMAN;tr|D6R9L0|D6R9L0_HUMAN;tr|D6RFX4|D6RFX4_HUMAN;tr|D6RFZ9|D6RFZ9_HUMAN;tr|D6RAU2|D6RAU2_HUMAN;tr|E9PD14|E9PD14_HUMAN;tr|D6RBD0|D6RBD0_HUMAN;tr|H0Y8R5|H0Y8R5_HUMAN;tr|D6RF23|D6RF23_HUMAN;tr|D6RHJ5…	>sp|P63244|RACK1_HUMAN Receptor of activated protein C kinase 1 OS=Homo sapiens GN=RACK1 PE=1 SV=3;>tr|J3KPE3|J3KPE3_HUMAN Receptor of-activated protein C kinase 1 OS=Homo sapiens GN=RACK1 PE=1 SV=1;>tr|D6RAC2|D6RAC2_HUMAN Receptor of-activated protein C k	-	15879000	16270000	23655000	20896000	24608000	19985000	13266000	14928000	12984000	13019000	13688000	17706000	22	21	20	21	21	21	21	19	21	19	21	18	20	21	20	21	21	21	21	19	21	19	21	18	20	35.076	1	402	0	151.66	By MS/MS	By MS/MS	By MS/MS	By MS/MS	By MS/MS
sp|P32969|RL9_HUMAN;tr|H0Y9V9|H0Y9V9_HUMAN;tr|D6RAN4|D6RAN4_HUMAN;tr|E7ESE0|E7ESE0_HUMAN;tr|H0Y9R4|H0Y9R4_HUMAN	>sp|P32969|RL9_HUMAN 60S ribosomal protein L9 OS=Homo sapiens GN=RPL9 PE=1 SV=1;>tr|H0Y9V9|H0Y9V9_HUMAN 60S ribosomal protein L9 (Fragment) OS=Homo sapiens GN=RPL9 PE=1 SV=1;>tr|D6RAN4|D6RAN4_HUMAN 60S ribosomal protein L9 (Fragment) OS=Homo sapiens GN=RPL	-	15736000	17613000	22559000	18578000	21669000	18401000	13222000	15726000	13454000	13063000	12568000	16309000	5	10	9	9	10	10	10	10	10	10	9	10	10	10	9	9	10	10	10	10	10	10	9	10	10	21.863	1	209	0	66.116	By MS/MS	By MS/MS	By MS/MS	By MS/MS	By MS/MS
sp|Q16658|FSCN1_HUMAN;tr|C9JFC0|C9JFC0_HUMAN;tr|A0A0A0MSB2|A0A0A0MSB2_HUMAN;tr|C9JPH9|C9JPH9_HUMAN	>sp|Q16658|FSCN1_HUMAN Fascin OS=Homo sapiens GN=FSCN1 PE=1 SV=3	-	15452000	9193500	13200000	11167000	12584000	11299000	7351600	8995200	14290000	13527000	8513900	8663400	4	31	30	31	30	31	30	29	30	32	31	30	29	31	30	31	30	31	30	29	30	32	31	30	29	54.529	1	549	0	273.93	By MS/MS	By MS/MS	By MS/MS	By MS/MS	By MS/MS
sp|P61978|HNRPK_HUMAN;tr|S4R457|S4R457_HUMAN;tr|S4R359|S4R359_HUMAN	>sp|P61978|HNRPK_HUMAN Heterogeneous nuclear ribonucleoprotein K OS=Homo sapiens GN=HNRNPK PE=1 SV=1	-	15435000	20401000	26841000	21432000	26078000	26196000	18292000	18017000	14039000	13722000	15415000	22442000	3	22	24	25	23	23	25	21	23	24	24	22	23	5	6	7	6	5	6	5	7	7	7	5	6	50.976	1	447	0	191.4	By MS/MS	By MS/MS	By MS/MS	By MS/MS	By MS/MS
tr|A0A087WXM6|A0A087WXM6_HUMAN;tr|J3QQT2|J3QQT2_HUMAN;tr|J3KRX5|J3KRX5_HUMAN;sp|P18621|RL17_HUMAN;tr|A0A0A6YYL6|A0A0A6YYL6_HUMAN;tr|J3QLC8|J3QLC8_HUMAN;tr|A0A0A0MRF8|A0A0A0MRF8_HUMAN;tr|J3KRB3|J3KRB3_HUMAN;tr|A0A087WWH0|A0A087WWH0_HUMAN;tr|J3QS96|J3QS96_HUMAN;tr|A0A087WY81|A0A087WY81_HUMAN;tr|J3KSJ0|J3KSJ0_HUMAN	>tr|A0A087WXM6|A0A087WXM6_HUMAN 60S ribosomal protein L17 (Fragment) OS=Homo sapiens GN=RPL17 PE=3 SV=1;>tr|J3QQT2|J3QQT2_HUMAN 60S ribosomal protein L17 (Fragment) OS=Homo sapiens GN=RPL17 PE=3 SV=1;>tr|J3KRX5|J3KRX5_HUMAN 60S ribosomal protein L17 (Fragm	-	15384000	19800000	23799000	18387000	21886000	16820000	15583000	16072000	13904000	16385000	15695000	19013000	12	11	11	11	11	11	10	10	11	11	12	11	11	11	11	11	11	11	10	10	11	11	12	11	11	19.586	1	201	0	72.223	By MS/MS	By MS/MS	By MS/MS	By MS/MS	By MS/MS
sp|P08758|ANXA5_HUMAN;tr|D6RBL5|D6RBL5_HUMAN;tr|D6RBE9|D6RBE9_HUMAN;tr|E9PHT9|E9PHT9_HUMAN;tr|D6RCN3|D6RCN3_HUMAN	>sp|P08758|ANXA5_HUMAN Annexin A5 OS=Homo sapiens GN=ANXA5 PE=1 SV=2;>tr|D6RBL5|D6RBL5_HUMAN Annexin OS=Homo sapiens GN=ANXA5 PE=1 SV=1;>tr|D6RBE9|D6RBE9_HUMAN Annexin OS=Homo sapiens GN=ANXA5 PE=1 SV=1	-	15367000	19506000	21466000	21796000	28131000	34935000	25047000	17604000	14188000	16922000	17849000	29391000	5	23	25	23	23	23	24	24	23	25	24	24	24	23	25	23	23	23	24	24	23	25	24	24	24	35.936	1	466	0	185.32	By MS/MS	By MS/MS	By MS/MS	By MS/MS	By MS/MS
sp|P62269|RS18_HUMAN;tr|A0A0G2JQH2|A0A0G2JQH2_HUMAN;tr|Q5GGW2|Q5GGW2_HUMAN;tr|J3JS69|J3JS69_HUMAN	>sp|P62269|RS18_HUMAN 40S ribosomal protein S18 OS=Homo sapiens GN=RPS18 PE=1 SV=3	-	15205000	10562000	15172000	15721000	18851000	16311000	12897000	12306000	13131000	13052000	11730000	13836000	4	12	12	12	12	13	12	13	12	11	12	13	12	12	12	12	12	13	12	13	12	11	12	13	12	17.718	1	228	0	50.061	By MS/MS	By MS/MS	By MS/MS	By MS/MS	By MS/MS
sp|P13693|TCTP_HUMAN;tr|Q5W0H4|Q5W0H4_HUMAN;tr|A0A0B4J2C3|A0A0B4J2C3_HUMAN;tr|J3KPG2|J3KPG2_HUMAN;tr|E9PJF7|E9PJF7_HUMAN;tr|H0YCX0|H0YCX0_HUMAN;sp|Q56UQ5|TPT1L_HUMAN	>sp|P13693|TCTP_HUMAN Translationally-controlled tumor protein OS=Homo sapiens GN=TPT1 PE=1 SV=1;>tr|Q5W0H4|Q5W0H4_HUMAN Translationally-controlled tumor protein OS=Homo sapiens GN=TPT1 PE=1 SV=1;>tr|A0A0B4J2C3|A0A0B4J2C3_HUMAN Translationally-controlled t	-	15150000	11607000	16437000	20186000	23893000	22163000	14685000	10875000	10306000	10515000	12765000	17338000	7	6	7	7	7	7	7	6	7	7	7	7	7	6	7	7	7	7	7	6	7	7	7	7	7	19.595	1	153	0	48.604	By MS/MS	By MS/MS	By MS/MS	By MS/MS	By MS/MS
sp|Q15365|PCBP1_HUMAN;tr|F8VTZ0|F8VTZ0_HUMAN	>sp|Q15365|PCBP1_HUMAN Poly(rC)-binding protein 1 OS=Homo sapiens GN=PCBP1 PE=1 SV=2	-	15106000	13129000	18159000	14011000	19490000	18988000	13510000	11350000	11929000	12252000	11789000	16552000	2	16	14	14	16	16	15	14	14	13	14	12	16	13	12	12	13	13	12	11	12	11	12	10	13	37.497	1	288	0	150.23	By MS/MS	By MS/MS	By MS/MS	By MS/MS	By MS/MS
sp|P62280|RS11_HUMAN;tr|M0QZC5|M0QZC5_HUMAN;tr|M0R1H5|M0R1H5_HUMAN;tr|M0R1H6|M0R1H6_HUMAN	>sp|P62280|RS11_HUMAN 40S ribosomal protein S11 OS=Homo sapiens GN=RPS11 PE=1 SV=3;>tr|M0QZC5|M0QZC5_HUMAN 40S ribosomal protein S11 OS=Homo sapiens GN=RPS11 PE=1 SV=1	-	14691000	14528000	17249000	17901000	11847000	23000000	16752000	12515000	11828000	11949000	13255000	16649000	4	14	12	14	13	12	14	14	12	11	13	12	11	14	12	14	13	12	14	14	12	11	13	12	11	18.431	1	207	0	46.148	By MS/MS	By MS/MS	By MS/MS	By MS/MS	By MS/MS
sp|P09382|LEG1_HUMAN;tr|F8WEI7|F8WEI7_HUMAN	>sp|P09382|LEG1_HUMAN Galectin-1 OS=Homo sapiens GN=LGALS1 PE=1 SV=2	-	14465000	9584200	17847000	30078000	25568000	23523000	16556000	17828000	10602000	12719000	14420000	28107000	2	9	9	9	9	9	8	8	9	9	9	9	9	9	9	9	9	9	8	8	9	9	9	9	9	14.716	1	416	0	143.7	By MS/MS	By MS/MS	By MS/MS	By MS/MS	By MS/MS
sp|P52565|GDIR1_HUMAN;tr|J3KTF8|J3KTF8_HUMAN;tr|J3QQX2|J3QQX2_HUMAN;tr|J3KRE2|J3KRE2_HUMAN;tr|J3KRY1|J3KRY1_HUMAN;tr|J3KS60|J3KS60_HUMAN	>sp|P52565|GDIR1_HUMAN Rho GDP-dissociation inhibitor 1 OS=Homo sapiens GN=ARHGDIA PE=1 SV=3;>tr|J3KTF8|J3KTF8_HUMAN Rho GDP-dissociation inhibitor 1 (Fragment) OS=Homo sapiens GN=ARHGDIA PE=1 SV=7;>tr|J3QQX2|J3QQX2_HUMAN Rho GDP-dissociation inhibitor 1 O	-	14366000	13565000	16752000	14085000	15095000	17368000	12519000	10346000	12021000	13023000	10213000	14689000	6	8	8	8	8	8	8	8	8	8	8	8	8	8	8	8	8	8	8	8	8	8	8	8	8	23.207	1	173	0	51.744	By MS/MS	By MS/MS	By MS/MS	By MS/MS	By MS/MS
sp|P00441|SODC_HUMAN;tr|H7BYH4|H7BYH4_HUMAN	>sp|P00441|SODC_HUMAN Superoxide dismutase [Cu-Zn] OS=Homo sapiens GN=SOD1 PE=1 SV=2;>tr|H7BYH4|H7BYH4_HUMAN Superoxide dismutase [Cu-Zn] OS=Homo sapiens GN=SOD1 PE=1 SV=1	-	14210000	20667000	30879000	15101000	22208000	26268000	14522000	16811000	14814000	13754000	11216000	20487000	2	6	6	7	5	5	7	6	5	6	6	4	6	6	6	7	5	5	7	6	5	6	6	4	6	15.936	1	103	0	51.908	By MS/MS	By MS/MS	By MS/MS	By MS/MS	By MS/MS
sp|P62917|RL8_HUMAN;tr|E9PKZ0|E9PKZ0_HUMAN;tr|G3V1A1|G3V1A1_HUMAN;tr|E9PKU4|E9PKU4_HUMAN;tr|E9PP36|E9PP36_HUMAN	>sp|P62917|RL8_HUMAN 60S ribosomal protein L8 OS=Homo sapiens GN=RPL8 PE=1 SV=2;>tr|E9PKZ0|E9PKZ0_HUMAN 60S ribosomal protein L8 (Fragment) OS=Homo sapiens GN=RPL8 PE=1 SV=1;>tr|G3V1A1|G3V1A1_HUMAN 60S ribosomal protein L8 OS=Homo sapiens GN=RPL8 PE=1 SV=1	-	14190000	20032000	23413000	18580000	22372000	21141000	12690000	16100000	15528000	12630000	14866000	16719000	5	10	10	11	11	10	10	10	11	10	10	10	10	10	10	11	11	10	10	10	11	10	10	10	10	28.024	1	191	0	86.465	By MS/MS	By MS/MS	By MS/MS	By MS/MS	By MS/MS
tr|Q5JP53|Q5JP53_HUMAN;sp|P07437|TBB5_HUMAN;tr|Q5ST81|Q5ST81_HUMAN	>tr|Q5JP53|Q5JP53_HUMAN Tubulin beta chain OS=Homo sapiens GN=TUBB PE=1 SV=1;>sp|P07437|TBB5_HUMAN Tubulin beta chain OS=Homo sapiens GN=TUBB PE=1 SV=2;>tr|Q5ST81|Q5ST81_HUMAN Tubulin beta chain OS=Homo sapiens GN=TUBB PE=1 SV=1	-	14187000	20198000	26273000	17713000	22113000	19558000	15097000	16068000	12240000	11740000	12214000	15173000	3	25	25	25	25	25	23	25	25	25	25	25	24	5	5	5	5	5	4	5	5	5	5	5	5	47.766	1	179	0	113.23	By MS/MS	By MS/MS	By MS/MS	By MS/MS	By MS/MS
tr|E5RI99|E5RI99_HUMAN;sp|P62888|RL30_HUMAN;tr|A0A0B4J213|A0A0B4J213_HUMAN;tr|E5RJH3|E5RJH3_HUMAN;tr|A0A0C4DH44|A0A0C4DH44_HUMAN	>tr|E5RI99|E5RI99_HUMAN 60S ribosomal protein L30 (Fragment) OS=Homo sapiens GN=RPL30 PE=1 SV=1;>sp|P62888|RL30_HUMAN 60S ribosomal protein L30 OS=Homo sapiens GN=RPL30 PE=1 SV=2	-	14046000	15262000	18130000	15880000	18082000	17186000	13774000	13807000	12764000	11701000	11602000	14625000	5	6	6	6	6	6	6	6	6	6	6	6	6	6	6	6	6	6	6	6	6	6	6	6	6	12.656	1	151	0	33.709	By MS/MS	By MS/MS	By MS/MS	By MS/MS	By MS/MS
tr|G3V203|G3V203_HUMAN;sp|Q07020|RL18_HUMAN;tr|J3QQ67|J3QQ67_HUMAN;tr|H0YHA7|H0YHA7_HUMAN;tr|F8VYV2|F8VYV2_HUMAN;tr|A0A075B7A0|A0A075B7A0_HUMAN;tr|F8VUA6|F8VUA6_HUMAN;tr|F8VXR6|F8VXR6_HUMAN	>tr|G3V203|G3V203_HUMAN 60S ribosomal protein L18 OS=Homo sapiens GN=RPL18 PE=1 SV=1;>sp|Q07020|RL18_HUMAN 60S ribosomal protein L18 OS=Homo sapiens GN=RPL18 PE=1 SV=2;>tr|J3QQ67|J3QQ67_HUMAN 60S ribosomal protein L18 (Fragment) OS=Homo sapiens GN=RPL18 PE	-	13819000	12414000	14951000	16037000	18212000	19356000	16259000	11826000	17818000	16815000	14625000	18076000	8	6	7	7	7	6	7	6	7	8	8	7	7	6	7	7	7	6	7	6	7	8	8	7	7	18.756	1	95	0	53.895	By MS/MS	By MS/MS	By MS/MS	By MS/MS	By MS/MS
sp|P35579|MYH9_HUMAN;tr|Q5BKV1|Q5BKV1_HUMAN;tr|B1AH99|B1AH99_HUMAN;tr|A0A0C4DFM8|A0A0C4DFM8_HUMAN;tr|A1L2Z2|A1L2Z2_HUMAN;REV__tr|S4R3H4|S4R3H4_HUMAN;REV__tr|E7EQT4|E7EQT4_HUMAN;REV__sp|Q9UKV3|ACINU_HUMAN;sp|P12883|MYH7_HUMAN;sp|P13535|MYH8_HUMAN;sp|Q9UKX3|MYH13_HUMAN;sp|Q9Y623|MYH4_HUMAN	>sp|P35579|MYH9_HUMAN Myosin-9 OS=Homo sapiens GN=MYH9 PE=1 SV=4	-	13590000	11844000	15660000	10451000	12271000	23333000	16756000	11691000	10764000	10602000	8726800	18732000	12	132	129	133	127	132	136	135	137	136	135	129	138	109	105	111	105	109	113	112	113	112	113	106	114	226.53	1	2665	0	323.31	By MS/MS	By MS/MS	By MS/MS	By MS/MS	By MS/MS
sp|P00558|PGK1_HUMAN;sp|P07205|PGK2_HUMAN	>sp|P00558|PGK1_HUMAN Phosphoglycerate kinase 1 OS=Homo sapiens GN=PGK1 PE=1 SV=3	-	13576000	17752000	21806000	20023000	25248000	15641000	10860000	17129000	12086000	11646000	17085000	13687000	2	25	26	28	26	27	26	25	25	25	26	26	25	25	26	28	26	27	26	25	25	25	26	26	25	44.614	1	569	0	218.61	By MS/MS	By MS/MS	By MS/MS	By MS/MS	By MS/MS
tr|Q5HYB6|Q5HYB6_HUMAN	>tr|Q5HYB6|Q5HYB6_HUMAN Epididymis luminal protein 189 OS=Homo sapiens GN=DKFZp686J1372 PE=1 SV=1	-	13513000	11046000	14695000	15100000	18448000	18230000	11970000	13380000	11976000	10193000	11275000	15771000	1	21	24	24	24	24	21	20	25	24	24	24	22	0	0	0	0	0	0	0	0	0	0	0	0	27.175	1	377	0	154.94	By MS/MS	By MS/MS	By MS/MS	By MS/MS	By MS/MS
sp|P46777|RL5_HUMAN;tr|Q5T7N0|Q5T7N0_HUMAN	>sp|P46777|RL5_HUMAN 60S ribosomal protein L5 OS=Homo sapiens GN=RPL5 PE=1 SV=3	-	13425000	13778000	18854000	15165000	20348000	16448000	12463000	12186000	13097000	11517000	12416000	15879000	2	14	13	13	13	13	14	13	13	14	14	12	13	14	13	13	13	13	14	13	13	14	14	12	13	34.362	1	287	0	69.28	By MS/MS	By MS/MS	By MS/MS	By MS/MS	By MS/MS
sp|P61353|RL27_HUMAN;tr|K7ELC7|K7ELC7_HUMAN;tr|K7EQQ9|K7EQQ9_HUMAN;tr|K7ERY7|K7ERY7_HUMAN	>sp|P61353|RL27_HUMAN 60S ribosomal protein L27 OS=Homo sapiens GN=RPL27 PE=1 SV=2;>tr|K7ELC7|K7ELC7_HUMAN 60S ribosomal protein L27 (Fragment) OS=Homo sapiens GN=RPL27 PE=1 SV=1;>tr|K7EQQ9|K7EQQ9_HUMAN 60S ribosomal protein L27 OS=Homo sapiens GN=RPL27 PE	-	13410000	7163900	10407000	15344000	16881000	17559000	12680000	11869000	12501000	13201000	12312000	15629000	4	7	7	7	6	7	7	7	7	7	7	7	7	7	7	7	6	7	7	7	7	7	7	7	7	15.798	1	100	0	19.837	By MS/MS	By MS/MS	By MS/MS	By MS/MS	By MS/MS
sp|P30041|PRDX6_HUMAN	>sp|P30041|PRDX6_HUMAN Peroxiredoxin-6 OS=Homo sapiens GN=PRDX6 PE=1 SV=3	-	13166000	16760000	19515000	29191000	34216000	19304000	14147000	14237000	13332000	13387000	22731000	16953000	1	16	18	18	18	18	16	15	18	18	17	17	17	16	18	18	18	18	16	15	18	18	17	17	17	25.035	1	280	0	123.54	By MS/MS	By MS/MS	By MS/MS	By MS/MS	By MS/MS
tr|M0R0F0|M0R0F0_HUMAN;sp|P46782|RS5_HUMAN;tr|M0R0R2|M0R0R2_HUMAN;tr|M0QZN2|M0QZN2_HUMAN	>tr|M0R0F0|M0R0F0_HUMAN 40S ribosomal protein S5 (Fragment) OS=Homo sapiens GN=RPS5 PE=1 SV=1;>sp|P46782|RS5_HUMAN 40S ribosomal protein S5 OS=Homo sapiens GN=RPS5 PE=1 SV=4;>tr|M0R0R2|M0R0R2_HUMAN 40S ribosomal protein S5 OS=Homo sapiens GN=RPS5 PE=1 SV=1	-	12999000	14416000	18791000	16491000	19666000	18293000	12202000	11670000	11239000	10200000	10642000	14655000	4	13	12	13	12	12	13	12	12	12	13	12	12	13	12	13	12	12	13	12	12	12	13	12	12	22.391	1	248	0	121.53	By MS/MS	By MS/MS	By MS/MS	By MS/MS	By MS/MS
sp|Q03135|CAV1_HUMAN;tr|E9PCT5|E9PCT5_HUMAN;sp|P56539|CAV3_HUMAN	>sp|Q03135|CAV1_HUMAN Caveolin-1 OS=Homo sapiens GN=CAV1 PE=1 SV=4;>tr|E9PCT5|E9PCT5_HUMAN Caveolin OS=Homo sapiens GN=CAV1 PE=1 SV=1	-	12894000	12675000	15802000	14779000	18769000	23198000	18297000	8231000	11311000	9918600	12800000	20719000	3	10	10	10	9	10	10	10	9	10	10	10	10	3	3	3	3	3	3	3	3	3	3	3	3	20.471	1	183	0	65.122	By MS/MS	By MS/MS	By MS/MS	By MS/MS	By MS/MS
sp|P61247|RS3A_HUMAN;tr|D6RG13|D6RG13_HUMAN;tr|D6RAT0|D6RAT0_HUMAN;tr|D6RB09|D6RB09_HUMAN;tr|E9PFI5|E9PFI5_HUMAN;tr|H0Y9Y4|H0Y9Y4_HUMAN;tr|D6R9B6|D6R9B6_HUMAN;tr|H0Y8L7|H0Y8L7_HUMAN;tr|D6RAS7|D6RAS7_HUMAN;tr|D6RED7|D6RED7_HUMAN;tr|D6RGE0|D6RGE0_HUMAN;tr|D6RI02|D6RI02_HUMAN	>sp|P61247|RS3A_HUMAN 40S ribosomal protein S3a OS=Homo sapiens GN=RPS3A PE=1 SV=2;>tr|D6RG13|D6RG13_HUMAN 40S ribosomal protein S3a (Fragment) OS=Homo sapiens GN=RPS3A PE=1 SV=1;>tr|D6RAT0|D6RAT0_HUMAN 40S ribosomal protein S3a OS=Homo sapiens GN=RPS3A PE	-	12801000	11672000	16458000	15388000	16739000	14899000	10791000	12327000	10201000	10636000	10508000	14248000	12	14	15	15	15	14	14	13	14	15	15	14	14	14	15	15	15	14	14	13	14	15	15	14	14	29.945	1	289	0	118.67	By MS/MS	By MS/MS	By MS/MS	By MS/MS	By MS/MS
sp|P62851|RS25_HUMAN	>sp|P62851|RS25_HUMAN 40S ribosomal protein S25 OS=Homo sapiens GN=RPS25 PE=1 SV=1	-	12686000	11435000	14603000	14689000	16813000	21410000	15540000	12485000	13391000	13567000	9875600	15907000	1	4	5	4	5	5	5	5	4	5	5	4	5	4	5	4	5	5	5	5	4	5	5	4	5	13.742	1	91	0	15.491	By MS/MS	By MS/MS	By MS/MS	By MS/MS	By MS/MS
tr|H0Y8G5|H0Y8G5_HUMAN;sp|Q14103|HNRPD_HUMAN;tr|H0YA96|H0YA96_HUMAN;tr|D6RAF8|D6RAF8_HUMAN;tr|D6RF44|D6RF44_HUMAN;tr|D6RBQ9|D6RBQ9_HUMAN;tr|D6RD83|D6RD83_HUMAN	>tr|H0Y8G5|H0Y8G5_HUMAN Heterogeneous nuclear ribonucleoprotein D0 (Fragment) OS=Homo sapiens GN=HNRNPD PE=1 SV=7;>sp|Q14103|HNRPD_HUMAN Heterogeneous nuclear ribonucleoprotein D0 OS=Homo sapiens GN=HNRNPD PE=1 SV=1;>tr|H0YA96|H0YA96_HUMAN Heterogeneous nu	-	12657000	12210000	15368000	16069000	18796000	23148000	14618000	12784000	10041000	10135000	11067000	17697000	7	13	13	14	13	13	14	13	13	11	12	13	14	12	12	13	12	12	13	12	12	10	11	12	13	29.724	1	216	0	89.476	By MS/MS	By MS/MS	By MS/MS	By MS/MS	By MS/MS
sp|P43487|RANG_HUMAN;tr|F6WQW2|F6WQW2_HUMAN;tr|C9JXG8|C9JXG8_HUMAN;tr|C9JJ34|C9JJ34_HUMAN;tr|C9JGV6|C9JGV6_HUMAN;tr|C9JDM3|C9JDM3_HUMAN;tr|C9JIC6|C9JIC6_HUMAN	>sp|P43487|RANG_HUMAN Ran-specific GTPase-activating protein OS=Homo sapiens GN=RANBP1 PE=1 SV=1;>tr|F6WQW2|F6WQW2_HUMAN Ran-specific GTPase-activating protein OS=Homo sapiens GN=RANBP1 PE=1 SV=1;>tr|C9JXG8|C9JXG8_HUMAN Ran-specific GTPase-activating prote	-	12655000	13717000	20907000	15547000	17574000	20566000	13060000	12653000	11899000	11035000	9952900	15897000	7	7	7	7	7	7	7	7	7	7	7	7	7	7	7	7	7	7	7	7	7	7	7	7	7	23.31	1	119	0	67.499	By MS/MS	By MS/MS	By MS/MS	By MS/MS	By MS/MS
sp|P78371|TCPB_HUMAN;tr|F5GWF6|F5GWF6_HUMAN;tr|F8VQ14|F8VQ14_HUMAN	>sp|P78371|TCPB_HUMAN T-complex protein 1 subunit beta OS=Homo sapiens GN=CCT2 PE=1 SV=4;>tr|F5GWF6|F5GWF6_HUMAN T-complex protein 1 subunit beta OS=Homo sapiens GN=CCT2 PE=1 SV=2;>tr|F8VQ14|F8VQ14_HUMAN T-complex protein 1 subunit beta OS=Homo sapiens GN=	-	12627000	14404000	15812000	12939000	17519000	18445000	12474000	10811000	10324000	9676900	8857700	13479000	3	34	35	34	34	34	33	35	35	35	33	32	34	34	35	34	34	34	33	35	35	35	33	32	34	57.488	1	680	0	323.31	By MS/MS	By MS/MS	By MS/MS	By MS/MS	By MS/MS
sp|P49327|FAS_HUMAN;tr|A0A0U1RQF0|A0A0U1RQF0_HUMAN;tr|A0A0U1RRG3|A0A0U1RRG3_HUMAN;tr|J3KTF0|J3KTF0_HUMAN	>sp|P49327|FAS_HUMAN Fatty acid synthase OS=Homo sapiens GN=FASN PE=1 SV=3;>tr|A0A0U1RQF0|A0A0U1RQF0_HUMAN Fatty acid synthase OS=Homo sapiens GN=FASN PE=1 SV=1	-	12417000	12984000	17112000	13006000	16061000	15286000	10706000	11470000	10848000	11427000	9085300	12266000	4	107	110	112	112	109	107	104	109	110	114	106	108	107	110	112	112	109	107	104	109	110	114	106	108	273.42	1	2067	0	323.31	By MS/MS	By MS/MS	By MS/MS	By MS/MS	By MS/MS
sp|Q99497|PARK7_HUMAN;tr|K7ELW0|K7ELW0_HUMAN;tr|K7EN27|K7EN27_HUMAN	>sp|Q99497|PARK7_HUMAN Protein deglycase DJ-1 OS=Homo sapiens GN=PARK7 PE=1 SV=2;>tr|K7ELW0|K7ELW0_HUMAN Protein deglycase DJ-1 OS=Homo sapiens GN=PARK7 PE=1 SV=1;>tr|K7EN27|K7EN27_HUMAN Protein deglycase DJ-1 (Fragment) OS=Homo sapiens GN=PARK7 PE=1 SV=1	-	12381000	16822000	23533000	22582000	26068000	22226000	13050000	14067000	12125000	11047000	15558000	16101000	3	12	13	13	14	14	13	11	13	13	12	13	12	12	13	13	14	14	13	11	13	13	12	13	12	19.891	1	249	0	85.572	By MS/MS	By MS/MS	By MS/MS	By MS/MS	By MS/MS
sp|P04792|HSPB1_HUMAN;tr|F8WE04|F8WE04_HUMAN;tr|C9J3N8|C9J3N8_HUMAN	>sp|P04792|HSPB1_HUMAN Heat shock protein beta-1 OS=Homo sapiens GN=HSPB1 PE=1 SV=2	-	12296000	15393000	19821000	9847400	11686000	12225000	7673900	11262000	9818700	10129000	8341400	11193000	3	17	17	17	16	13	16	13	17	16	17	12	15	17	17	17	16	13	16	13	17	16	17	12	15	22.782	1	358	0	105.1	By MS/MS	By MS/MS	By MS/MS	By MS/MS	By MS/MS
sp|P62753|RS6_HUMAN;tr|A2A3R5|A2A3R5_HUMAN;tr|A2A3R7|A2A3R7_HUMAN	>sp|P62753|RS6_HUMAN 40S ribosomal protein S6 OS=Homo sapiens GN=RPS6 PE=1 SV=1;>tr|A2A3R5|A2A3R5_HUMAN 40S ribosomal protein S6 OS=Homo sapiens GN=RPS6 PE=1 SV=1	-	12287000	12731000	17590000	17526000	16677000	20966000	14630000	16321000	16308000	15206000	15037000	19259000	3	10	12	12	9	10	12	12	12	11	12	10	11	10	12	12	9	10	12	12	12	11	12	10	11	28.68	1	196	0	69.546	By MS/MS	By MS/MS	By MS/MS	By MS/MS	By MS/MS
sp|P61956|SUMO2_HUMAN	>sp|P61956|SUMO2_HUMAN Small ubiquitin-related modifier 2 OS=Homo sapiens GN=SUMO2 PE=1 SV=3	-	12221000	9053300	11295000	11643000	11667000	15374000	11510000	6930000	10484000	9364700	4100200	9114800	1	2	2	2	2	3	2	1	2	2	2	2	1	1	1	1	1	2	1	0	1	1	1	1	0	10.871	1	23	0	10.932	By MS/MS	By MS/MS	By MS/MS	By MS/MS	By MS/MS
sp|P62244|RS15A_HUMAN;tr|I3L3P7|I3L3P7_HUMAN;tr|I3L246|I3L246_HUMAN;tr|H3BN98|H3BN98_HUMAN;tr|H3BV27|H3BV27_HUMAN;tr|H3BT37|H3BT37_HUMAN;tr|I3L303|I3L303_HUMAN;tr|H3BVC7|H3BVC7_HUMAN	>sp|P62244|RS15A_HUMAN 40S ribosomal protein S15a OS=Homo sapiens GN=RPS15A PE=1 SV=2;>tr|I3L3P7|I3L3P7_HUMAN 40S ribosomal protein S15a OS=Homo sapiens GN=RPS15A PE=1 SV=1;>tr|I3L246|I3L246_HUMAN 40S ribosomal protein S15a OS=Homo sapiens GN=RPS15A PE=1 S	-	12171000	10512000	13131000	11924000	14318000	16411000	10999000	10350000	9530900	9008500	9084000	14721000	8	8	7	8	8	8	8	7	8	7	8	8	8	8	7	8	8	8	8	7	8	7	8	8	8	14.839	1	127	0	28.701	By MS/MS	By MS/MS	By MS/MS	By MS/MS	By MS/MS
sp|Q07021|C1QBP_HUMAN;tr|I3L3Q7|I3L3Q7_HUMAN;tr|I3L3B0|I3L3B0_HUMAN	>sp|Q07021|C1QBP_HUMAN Complement component 1 Q subcomponent-binding protein, mitochondrial OS=Homo sapiens GN=C1QBP PE=1 SV=1;>tr|I3L3Q7|I3L3Q7_HUMAN Complement component 1 Q subcomponent-binding protein, mitochondrial (Fragment) OS=Homo sapiens GN=C1QBP	-	12143000	14652000	18919000	12952000	14888000	14875000	9888500	11285000	9851500	8659200	7569900	12305000	3	7	8	8	8	8	8	7	8	7	7	6	8	7	8	8	8	8	8	7	8	7	7	6	8	31.362	1	130	0	91.77	By MS/MS	By MS/MS	By MS/MS	By MS/MS	By MS/MS
sp|O43707|ACTN4_HUMAN;tr|F5GXS2|F5GXS2_HUMAN;tr|H7C144|H7C144_HUMAN;tr|K7EP19|K7EP19_HUMAN;tr|D6RH00|D6RH00_HUMAN	>sp|O43707|ACTN4_HUMAN Alpha-actinin-4 OS=Homo sapiens GN=ACTN4 PE=1 SV=2;>tr|F5GXS2|F5GXS2_HUMAN Alpha-actinin-4 OS=Homo sapiens GN=ACTN4 PE=1 SV=2	-	12028000	13199000	17268000	14176000	16601000	20787000	13950000	12513000	10026000	9351200	11035000	18962000	5	57	57	58	57	57	57	57	56	55	55	56	56	32	31	31	30	32	32	32	31	30	29	30	31	104.85	1	1161	0	323.31	By MS/MS	By MS/MS	By MS/MS	By MS/MS	By MS/MS
sp|P06576|ATPB_HUMAN;tr|H0YH81|H0YH81_HUMAN;tr|F8W079|F8W079_HUMAN;tr|F8W0P7|F8W0P7_HUMAN;tr|H0YI37|H0YI37_HUMAN	>sp|P06576|ATPB_HUMAN ATP synthase subunit beta, mitochondrial OS=Homo sapiens GN=ATP5B PE=1 SV=3;>tr|H0YH81|H0YH81_HUMAN ATP synthase subunit beta (Fragment) OS=Homo sapiens GN=ATP5B PE=1 SV=1;>tr|F8W079|F8W079_HUMAN ATP synthase subunit beta, mitochondri	-	11855000	11212000	15153000	9035200	10620000	12305000	8549300	9653500	11112000	10961000	6193300	9737500	5	23	22	22	22	22	22	22	22	23	22	23	21	23	22	22	22	22	22	22	22	23	22	23	21	56.559	1	439	0	174.73	By MS/MS	By MS/MS	By MS/MS	By MS/MS	By MS/MS
tr|Q5T123|Q5T123_HUMAN;sp|Q9H299|SH3L3_HUMAN;tr|A0A087WV23|A0A087WV23_HUMAN	>tr|Q5T123|Q5T123_HUMAN SH3 domain-binding glutamic acid-rich-like protein 3 OS=Homo sapiens GN=SH3BGRL3 PE=1 SV=1;>sp|Q9H299|SH3L3_HUMAN SH3 domain-binding glutamic acid-rich-like protein 3 OS=Homo sapiens GN=SH3BGRL3 PE=1 SV=1;>tr|A0A087WV23|A0A087WV23_H	-	11795000	13348000	14674000	18009000	24519000	12933000	7115100	9846300	11034000	11945000	14736000	9661000	3	3	3	4	4	4	4	4	4	4	4	4	4	3	3	4	4	4	4	4	4	4	4	4	4	9.3804	1	62	0	24.959	By MS/MS	By MS/MS	By MS/MS	By MS/MS	By MS/MS
sp|P30086|PEBP1_HUMAN	>sp|P30086|PEBP1_HUMAN Phosphatidylethanolamine-binding protein 1 OS=Homo sapiens GN=PEBP1 PE=1 SV=3	-	11686000	16419000	21845000	13621000	18686000	17791000	11944000	12378000	11118000	11500000	11370000	14634000	1	10	11	11	10	11	11	11	11	11	11	11	11	10	11	11	10	11	11	11	11	11	11	11	11	21.057	1	193	0	108.92	By MS/MS	By MS/MS	By MS/MS	By MS/MS	By MS/MS
sp|P62249|RS16_HUMAN;tr|M0R210|M0R210_HUMAN;tr|A0A087WZ27|A0A087WZ27_HUMAN;tr|M0R3H0|M0R3H0_HUMAN;tr|M0R1M5|M0R1M5_HUMAN;tr|Q6IPX4|Q6IPX4_HUMAN;tr|M0QX76|M0QX76_HUMAN	>sp|P62249|RS16_HUMAN 40S ribosomal protein S16 OS=Homo sapiens GN=RPS16 PE=1 SV=2;>tr|M0R210|M0R210_HUMAN 40S ribosomal protein S16 OS=Homo sapiens GN=RPS16 PE=1 SV=1;>tr|A0A087WZ27|A0A087WZ27_HUMAN Zinc finger protein 90 OS=Homo sapiens GN=ZNF90 PE=4 SV=	-	11671000	9622000	13813000	11092000	12896000	13358000	11003000	9877200	10006000	12304000	7730400	10543000	7	10	10	10	10	10	10	10	10	10	9	10	10	10	10	10	10	10	10	10	10	10	9	10	10	16.445	1	174	0	27.202	By MS/MS	By MS/MS	By MS/MS	By MS/MS	By MS/MS
tr|X1WI28|X1WI28_HUMAN;sp|P27635|RL10_HUMAN;tr|A0A087WV22|A0A087WV22_HUMAN;tr|H7C123|H7C123_HUMAN;tr|H7C2C5|H7C2C5_HUMAN;tr|B8A6G2|B8A6G2_HUMAN;tr|A6QRI9|A6QRI9_HUMAN;sp|Q96L21|RL10L_HUMAN;tr|H7C2U2|H7C2U2_HUMAN	>tr|X1WI28|X1WI28_HUMAN 60S ribosomal protein L10 (Fragment) OS=Homo sapiens GN=RPL10 PE=1 SV=6;>sp|P27635|RL10_HUMAN 60S ribosomal protein L10 OS=Homo sapiens GN=RPL10 PE=1 SV=4;>tr|A0A087WV22|A0A087WV22_HUMAN 60S ribosomal protein L10 OS=Homo sapiens GN=	-	11658000	13959000	21380000	13269000	16546000	16527000	12034000	13235000	14522000	13559000	12892000	14831000	9	11	11	11	11	11	11	11	11	11	11	11	11	2	2	2	2	2	2	2	2	2	2	2	2	23.072	1	242	0	52.951	By MS/MS	By MS/MS	By MS/MS	By MS/MS	By MS/MS
sp|P0DMV9|HS71B_HUMAN;sp|P0DMV8|HS71A_HUMAN;tr|A0A0G2JIW1|A0A0G2JIW1_HUMAN;tr|V9GZ37|V9GZ37_HUMAN	>sp|P0DMV9|HS71B_HUMAN Heat shock 70 kDa protein 1B OS=Homo sapiens GN=HSPA1B PE=1 SV=1;>sp|P0DMV8|HS71A_HUMAN Heat shock 70 kDa protein 1A OS=Homo sapiens GN=HSPA1A PE=1 SV=1;>tr|A0A0G2JIW1|A0A0G2JIW1_HUMAN Heat shock 70 kDa protein 1B OS=Homo sapiens GN=	-	11651000	12545000	15944000	11538000	13967000	11671000	7909000	9181200	9280500	8949900	7398500	9585500	4	32	35	35	33	34	34	32	34	34	35	34	33	17	19	20	17	18	19	18	19	19	19	19	18	70.051	1	607	0	292.56	By MS/MS	By MS/MS	By MS/MS	By MS/MS	By MS/MS
sp|P24534|EF1B_HUMAN;tr|C9JZW3|C9JZW3_HUMAN;tr|F2Z2G2|F2Z2G2_HUMAN;tr|F8WF65|F8WF65_HUMAN	>sp|P24534|EF1B_HUMAN Elongation factor 1-beta OS=Homo sapiens GN=EEF1B2 PE=1 SV=3	-	11592000	12610000	16919000	15309000	17690000	20497000	12778000	9972200	9199400	8916500	8955400	18460000	4	7	9	8	8	9	8	7	8	7	8	8	7	7	9	8	8	9	8	7	8	7	8	8	7	24.763	1	171	0	109.32	By MS/MS	By MS/MS	By MS/MS	By MS/MS	By MS/MS
sp|P62750|RL23A_HUMAN;tr|H7BY10|H7BY10_HUMAN;tr|K7EJV9|K7EJV9_HUMAN;tr|K7ERT8|K7ERT8_HUMAN;tr|A8MUS3|A8MUS3_HUMAN;tr|K7EMA7|K7EMA7_HUMAN	>sp|P62750|RL23A_HUMAN 60S ribosomal protein L23a OS=Homo sapiens GN=RPL23A PE=1 SV=1;>tr|H7BY10|H7BY10_HUMAN 60S ribosomal protein L23a (Fragment) OS=Homo sapiens GN=RPL23A PE=1 SV=1;>tr|K7EJV9|K7EJV9_HUMAN 60S ribosomal protein L23a (Fragment) OS=Homo sa	-	11568000	9522500	13118000	11524000	15985000	16813000	8298800	14017000	18829000	16856000	14108000	19027000	6	8	8	8	8	8	8	7	8	8	8	8	8	8	8	8	8	8	8	7	8	8	8	8	8	17.695	1	159	0	26.995	By MS/MS	By MS/MS	By MS/MS	By MS/MS	By MS/MS
sp|P21333|FLNA_HUMAN;tr|Q5HY54|Q5HY54_HUMAN;tr|F8WE98|F8WE98_HUMAN;tr|H0Y5C6|H0Y5C6_HUMAN;tr|H0Y5F3|H0Y5F3_HUMAN;tr|H7C2E7|H7C2E7_HUMAN	>sp|P21333|FLNA_HUMAN Filamin-A OS=Homo sapiens GN=FLNA PE=1 SV=4;>tr|Q5HY54|Q5HY54_HUMAN Filamin-A OS=Homo sapiens GN=FLNA PE=1 SV=1	-	11478000	10195000	14379000	11909000	14075000	18513000	14411000	8478100	10046000	9250300	9762900	17114000	6	121	117	118	115	116	121	121	115	122	117	118	119	2	2	2	2	2	2	2	3	3	3	2	2	280.74	1	1933	0	323.31	By MS/MS	By MS/MS	By MS/MS	By MS/MS	By MS/MS
tr|Q8WVC2|Q8WVC2_HUMAN;sp|P63220|RS21_HUMAN;tr|Q9BYK1|Q9BYK1_HUMAN;tr|Q9BYK2|Q9BYK2_HUMAN	>tr|Q8WVC2|Q8WVC2_HUMAN 40S ribosomal protein S21 OS=Homo sapiens GN=RPS21 PE=1 SV=1;>sp|P63220|RS21_HUMAN 40S ribosomal protein S21 OS=Homo sapiens GN=RPS21 PE=1 SV=1;>tr|Q9BYK1|Q9BYK1_HUMAN 40S ribosomal protein S21 OS=Homo sapiens GN=RPS21 PE=1 SV=1	-	11193000	10020000	13114000	15122000	15297000	15938000	10368000	9239400	9143100	8012600	9593200	12122000	4	6	6	6	6	6	6	6	6	6	6	6	6	6	6	6	6	6	6	6	6	6	6	6	6	8.85	1	149	0	53.964	By MS/MS	By MS/MS	By MS/MS	By MS/MS	By MS/MS
sp|P39019|RS19_HUMAN;tr|M0R2L9|M0R2L9_HUMAN;tr|M0QXK4|M0QXK4_HUMAN;tr|M0QYF7|M0QYF7_HUMAN;tr|M0R140|M0R140_HUMAN;tr|A0A075B6E2|A0A075B6E2_HUMAN	>sp|P39019|RS19_HUMAN 40S ribosomal protein S19 OS=Homo sapiens GN=RPS19 PE=1 SV=2;>tr|M0R2L9|M0R2L9_HUMAN 40S ribosomal protein S19 (Fragment) OS=Homo sapiens GN=RPS19 PE=1 SV=1;>tr|M0QXK4|M0QXK4_HUMAN 40S ribosomal protein S19 (Fragment) OS=Homo sapiens	-	11148000	9086500	12405000	11009000	13719000	14054000	11616000	9868800	9762400	9370300	6326400	12319000	6	10	10	10	10	10	10	10	10	10	10	10	10	10	10	10	10	10	10	10	10	10	10	10	10	16.06	1	155	0	35.45	By MS/MS	By MS/MS	By MS/MS	By MS/MS	By MS/MS
sp|P40926|MDHM_HUMAN;tr|G3XAL0|G3XAL0_HUMAN	>sp|P40926|MDHM_HUMAN Malate dehydrogenase, mitochondrial OS=Homo sapiens GN=MDH2 PE=1 SV=3;>tr|G3XAL0|G3XAL0_HUMAN Malate dehydrogenase OS=Homo sapiens GN=MDH2 PE=1 SV=1	-	11063000	15227000	17155000	11957000	14615000	16619000	11326000	12590000	9368700	9121200	8847800	14474000	2	18	17	17	16	17	18	17	18	17	18	17	17	18	17	17	16	17	18	17	18	17	18	17	17	35.503	1	300	0	112.59	By MS/MS	By MS/MS	By MS/MS	By MS/MS	By MS/MS
sp|P19338|NUCL_HUMAN;tr|H7BY16|H7BY16_HUMAN;tr|C9JYW2|C9JYW2_HUMAN;tr|C9JLB1|C9JLB1_HUMAN;tr|C9J1H7|C9J1H7_HUMAN;tr|C9JWL1|C9JWL1_HUMAN	>sp|P19338|NUCL_HUMAN Nucleolin OS=Homo sapiens GN=NCL PE=1 SV=3;>tr|H7BY16|H7BY16_HUMAN Nucleolin (Fragment) OS=Homo sapiens GN=NCL PE=1 SV=7	-	11056000	7930600	11267000	9055900	12521000	12585000	7752300	9203000	10377000	9800900	9541400	12631000	6	29	29	29	29	29	30	30	29	30	29	29	30	29	29	29	29	29	30	30	29	30	29	29	30	76.613	1	469	0	226.02	By MS/MS	By MS/MS	By MS/MS	By MS/MS	By MS/MS
sp|P14625|ENPL_HUMAN;tr|Q96GW1|Q96GW1_HUMAN;tr|H0YIV0|H0YIV0_HUMAN;sp|Q58FF3|ENPLL_HUMAN;tr|F8W026|F8W026_HUMAN;tr|F8VPC7|F8VPC7_HUMAN	>sp|P14625|ENPL_HUMAN Endoplasmin OS=Homo sapiens GN=HSP90B1 PE=1 SV=1	-	11013000	10146000	13008000	13284000	15582000	16235000	11950000	10154000	9268200	9169600	10206000	14021000	6	45	43	43	42	42	45	45	43	42	40	44	42	43	41	41	40	40	43	43	41	40	38	42	40	92.468	1	707	0	297.09	By MS/MS	By MS/MS	By MS/MS	By MS/MS	By MS/MS
sp|Q15185|TEBP_HUMAN;tr|A0A087WYT3|A0A087WYT3_HUMAN;tr|B4DDC6|B4DDC6_HUMAN	>sp|Q15185|TEBP_HUMAN Prostaglandin E synthase 3 OS=Homo sapiens GN=PTGES3 PE=1 SV=1;>tr|A0A087WYT3|A0A087WYT3_HUMAN Prostaglandin E synthase 3 OS=Homo sapiens GN=PTGES3 PE=1 SV=1;>tr|B4DDC6|B4DDC6_HUMAN Prostaglandin E synthase 3 OS=Homo sapiens GN=PTGES3	-	10854000	10578000	13765000	10450000	12248000	12195000	8931900	9835500	9527000	9009300	6613600	13153000	3	9	9	9	9	9	8	9	9	9	9	9	8	9	9	9	9	9	8	9	9	9	9	9	8	18.697	1	134	0	46.647	By MS/MS	By MS/MS	By MS/MS	By MS/MS	By MS/MS
sp|P84090|ERH_HUMAN;tr|G3V279|G3V279_HUMAN	>sp|P84090|ERH_HUMAN Enhancer of rudimentary homolog OS=Homo sapiens GN=ERH PE=1 SV=1;>tr|G3V279|G3V279_HUMAN Enhancer of rudimentary homolog OS=Homo sapiens GN=ERH PE=1 SV=1	-	10774000	11613000	13513000	15631000	18560000	19627000	12397000	10088000	8662300	8583800	10248000	16238000	2	4	4	5	5	4	5	4	4	5	5	5	4	4	4	5	5	4	5	4	4	5	5	5	4	12.259	1	76	0	68.169	By MS/MS	By MS/MS	By MS/MS	By MS/MS	By MS/MS
sp|Q9Y3U8|RL36_HUMAN;tr|J3QSB5|J3QSB5_HUMAN;tr|J3KTD3|J3KTD3_HUMAN	>sp|Q9Y3U8|RL36_HUMAN 60S ribosomal protein L36 OS=Homo sapiens GN=RPL36 PE=1 SV=3;>tr|J3QSB5|J3QSB5_HUMAN 60S ribosomal protein L36 OS=Homo sapiens GN=RPL36 PE=1 SV=1	-	10745000	7264900	8788800	10107000	10728000	13795000	9302600	11245000	12855000	13827000	7610700	10666000	3	4	4	4	4	4	4	4	4	4	4	4	4	4	4	4	4	4	4	4	4	4	4	4	4	12.254	1	71	0	9.9814	By MS/MS	By MS/MS	By MS/MS	By MS/MS	By MS/MS
sp|P62241|RS8_HUMAN;tr|Q5JR95|Q5JR95_HUMAN	>sp|P62241|RS8_HUMAN 40S ribosomal protein S8 OS=Homo sapiens GN=RPS8 PE=1 SV=2;>tr|Q5JR95|Q5JR95_HUMAN 40S ribosomal protein S8 OS=Homo sapiens GN=RPS8 PE=1 SV=1	-	10740000	12921000	15762000	13821000	20219000	22182000	15039000	16299000	20019000	19583000	19135000	23387000	2	12	12	12	12	12	12	12	11	12	12	12	11	12	12	12	12	12	12	12	11	12	12	12	11	24.205	1	198	0	80.96	By MS/MS	By MS/MS	By MS/MS	By MS/MS	By MS/MS
sp|P84077|ARF1_HUMAN;sp|P61204|ARF3_HUMAN;tr|F5H423|F5H423_HUMAN;tr|F5H0C7|F5H0C7_HUMAN;tr|H0YGG7|H0YGG7_HUMAN	>sp|P84077|ARF1_HUMAN ADP-ribosylation factor 1 OS=Homo sapiens GN=ARF1 PE=1 SV=2;>sp|P61204|ARF3_HUMAN ADP-ribosylation factor 3 OS=Homo sapiens GN=ARF3 PE=1 SV=2;>tr|F5H423|F5H423_HUMAN Uncharacterized protein OS=Homo sapiens PE=3 SV=1	-	10722000	13026000	16530000	15023000	17611000	14170000	10931000	11534000	9399300	8927400	11497000	12884000	5	10	9	10	10	10	11	10	11	11	11	10	11	5	4	5	5	5	6	5	6	6	6	5	6	20.697	1	205	0	99.714	By MS/MS	By MS/MS	By MS/MS	By MS/MS	By MS/MS
sp|P39023|RL3_HUMAN;tr|G5E9G0|G5E9G0_HUMAN;tr|H7C422|H7C422_HUMAN;tr|H7C3M2|H7C3M2_HUMAN;tr|B5MCW2|B5MCW2_HUMAN;tr|F8WCR1|F8WCR1_HUMAN;sp|Q92901|RL3L_HUMAN	>sp|P39023|RL3_HUMAN 60S ribosomal protein L3 OS=Homo sapiens GN=RPL3 PE=1 SV=2;>tr|G5E9G0|G5E9G0_HUMAN 60S ribosomal protein L3 OS=Homo sapiens GN=RPL3 PE=1 SV=1;>tr|H7C422|H7C422_HUMAN 60S ribosomal protein L3 (Fragment) OS=Homo sapiens GN=RPL3 PE=1 SV=1	-	10667000	11458000	15943000	13496000	15499000	13328000	9378900	9687100	10785000	9787900	9129300	11525000	7	16	17	17	19	17	18	18	18	18	18	17	19	16	17	17	19	17	18	18	18	18	18	17	19	46.108	1	369	0	93.774	By MS/MS	By MS/MS	By MS/MS	By MS/MS	By MS/MS
sp|P27348|1433T_HUMAN;tr|E9PG15|E9PG15_HUMAN	>sp|P27348|1433T_HUMAN 14-3-3 protein theta OS=Homo sapiens GN=YWHAQ PE=1 SV=1;>tr|E9PG15|E9PG15_HUMAN 14-3-3 protein theta (Fragment) OS=Homo sapiens GN=YWHAQ PE=1 SV=1	-	10590000	9257800	11857000	14828000	17785000	16831000	12319000	8624600	8894900	8114300	11669000	14029000	2	15	17	17	16	17	16	15	17	17	17	16	16	12	14	14	13	14	13	12	14	14	14	13	13	27.764	1	268	0	179.25	By MS/MS	By MS/MS	By MS/MS	By MS/MS	By MS/MS
sp|P62913|RL11_HUMAN;tr|Q5VVC8|Q5VVC8_HUMAN;tr|Q5VVC9|Q5VVC9_HUMAN	>sp|P62913|RL11_HUMAN 60S ribosomal protein L11 OS=Homo sapiens GN=RPL11 PE=1 SV=2;>tr|Q5VVC8|Q5VVC8_HUMAN 60S ribosomal protein L11 (Fragment) OS=Homo sapiens GN=RPL11 PE=1 SV=1;>tr|Q5VVC9|Q5VVC9_HUMAN 60S ribosomal protein L11 (Fragment) OS=Homo sapiens	-	10576000	8814800	12042000	12149000	14080000	15059000	11172000	9801300	9587700	9405600	8656600	12636000	3	8	7	7	8	8	8	8	8	8	8	8	8	8	7	7	8	8	8	8	8	8	8	8	8	20.252	1	119	0	58.015	By MS/MS	By MS/MS	By MS/MS	By MS/MS	By MS/MS
sp|P55060|XPO2_HUMAN	>sp|P55060|XPO2_HUMAN Exportin-2 OS=Homo sapiens GN=CSE1L PE=1 SV=3	-	10526000	9588500	11502000	15202000	9730700	20381000	13186000	2881400	3140800	12725000	7427200	17186000	1	35	35	35	35	33	34	34	32	33	36	33	32	35	35	35	35	33	34	34	32	33	36	33	32	110.42	1	521	0	323.31	By MS/MS	By MS/MS	By MS/MS	By MS/MS	By MS/MS
sp|Q96FQ6|S10AG_HUMAN	>sp|Q96FQ6|S10AG_HUMAN Protein S100-A16 OS=Homo sapiens GN=S100A16 PE=1 SV=1	-	10511000	7068200	10629000	7767100	9589800	4838900	3572900	7135400	7590000	7116000	6178400	3113000	1	6	6	6	7	7	5	6	6	6	7	7	5	6	6	6	7	7	5	6	6	6	7	7	5	11.801	1	106	0	39.917	By MS/MS	By MS/MS	By MS/MS	By MS/MS	By MS/MS
sp|P55072|TERA_HUMAN;tr|C9IZA5|C9IZA5_HUMAN;tr|C9JUP7|C9JUP7_HUMAN	>sp|P55072|TERA_HUMAN Transitional endoplasmic reticulum ATPase OS=Homo sapiens GN=VCP PE=1 SV=4	-	10476000	10400000	16306000	14205000	15848000	20897000	14886000	12345000	9256900	9020300	9951700	18274000	3	41	43	45	46	42	45	43	44	44	43	45	45	41	43	45	46	42	45	43	44	44	43	45	45	89.321	1	810	0	323.31	By MS/MS	By MS/MS	By MS/MS	By MS/MS	By MS/MS
sp|P21796|VDAC1_HUMAN;tr|C9JI87|C9JI87_HUMAN	>sp|P21796|VDAC1_HUMAN Voltage-dependent anion-selective channel protein 1 OS=Homo sapiens GN=VDAC1 PE=1 SV=2;>tr|C9JI87|C9JI87_HUMAN Voltage-dependent anion-selective channel protein 1 (Fragment) OS=Homo sapiens GN=VDAC1 PE=1 SV=5	-	10296000	12693000	14329000	11603000	14347000	12992000	9193500	13039000	8154400	8629700	9787400	11648000	2	18	18	18	18	18	16	17	18	16	18	18	18	18	18	18	18	18	16	17	18	16	18	18	18	30.772	1	340	0	172.17	By MS/MS	By MS/MS	By MS/MS	By MS/MS	By MS/MS
sp|P05141|ADT2_HUMAN	>sp|P05141|ADT2_HUMAN ADP/ATP translocase 2 OS=Homo sapiens GN=SLC25A5 PE=1 SV=7	-	10173000	10416000	11618000	10288000	9762900	14358000	9695900	10289000	9277800	8938800	7688500	10995000	1	14	15	15	16	16	17	15	16	15	16	16	13	6	6	6	6	6	6	6	6	6	6	5	6	32.852	1	224	0	49.799	By MS/MS	By MS/MS	By MS/MS	By MS/MS	By MS/MS
sp|P62273|RS29_HUMAN;tr|A0A087WTT6|A0A087WTT6_HUMAN	>sp|P62273|RS29_HUMAN 40S ribosomal protein S29 OS=Homo sapiens GN=RPS29 PE=1 SV=2;>tr|A0A087WTT6|A0A087WTT6_HUMAN 40S ribosomal protein S29 OS=Homo sapiens GN=RPS29 PE=1 SV=1	-	10140000	9627500	12847000	9404100	7928300	17275000	8437100	12598000	11468000	11801000	10338000	13509000	2	4	4	4	4	3	3	4	4	4	4	3	3	4	4	4	4	3	3	4	4	4	4	3	3	6.6767	1	59	0	6.1319	By MS/MS	By MS/MS	By MS/MS	By MS/MS	By MS/MS
tr|G3V4C1|G3V4C1_HUMAN;tr|G3V4W0|G3V4W0_HUMAN;tr|B4DY08|B4DY08_HUMAN;tr|B2R5W2|B2R5W2_HUMAN;tr|G3V5X6|G3V5X6_HUMAN;tr|G3V3K6|G3V3K6_HUMAN;tr|G3V251|G3V251_HUMAN;tr|B4DSU6|B4DSU6_HUMAN;tr|A0A0G2JPF8|A0A0G2JPF8_HUMAN;tr|A0A0G2JNQ3|A0A0G2JNQ3_HUMAN;sp|P0DMR1|HNRC4_HUMAN;sp|O60812|HNRC1_HUMAN;sp|B7ZW38|HNRC3_HUMAN;sp|B2RXH8|HNRC2_HUMAN;tr|G3V4M8|G3V4M8_HUMAN;tr|G3V2D6|G3V2D6_HUMAN;tr|G3V2H6|G3V2H6_HU…	>tr|G3V4C1|G3V4C1_HUMAN Heterogeneous nuclear ribonucleoproteins C1/C2 OS=Homo sapiens GN=HNRNPC PE=1 SV=1;>tr|G3V4W0|G3V4W0_HUMAN Heterogeneous nuclear ribonucleoproteins C1/C2 (Fragment) OS=Homo sapiens GN=HNRNPC PE=1 SV=1;>tr|B4DY08|B4DY08_HUMAN Heterog	-	9984900	13269000	14469000	12578000	15103000	17454000	12635000	10755000	9443600	9489700	9532500	14786000	18	11	11	10	11	11	11	12	10	11	10	10	11	1	1	1	1	1	1	1	1	1	1	1	1	32.238	1	248	0	62.716	By MS/MS	By MS/MS	By MS/MS	By MS/MS	By MS/MS
sp|P27797|CALR_HUMAN;tr|K7EJB9|K7EJB9_HUMAN;tr|K7EL50|K7EL50_HUMAN	>sp|P27797|CALR_HUMAN Calreticulin OS=Homo sapiens GN=CALR PE=1 SV=1;>tr|K7EJB9|K7EJB9_HUMAN Calreticulin (Fragment) OS=Homo sapiens GN=CALR PE=1 SV=1	-	9965900	14433000	19690000	26774000	30074000	22517000	13364000	14739000	9288100	8325300	19523000	19414000	3	17	18	18	18	17	16	16	18	16	17	18	17	17	18	18	18	17	16	16	18	16	17	18	17	48.141	1	408	0	106.86	By MS/MS	By MS/MS	By MS/MS	By MS/MS	By MS/MS
sp|P12268|IMDH2_HUMAN;tr|H0Y4R1|H0Y4R1_HUMAN;tr|E7ETK5|E7ETK5_HUMAN	>sp|P12268|IMDH2_HUMAN Inosine-5-monophosphate dehydrogenase 2 OS=Homo sapiens GN=IMPDH2 PE=1 SV=2;>tr|H0Y4R1|H0Y4R1_HUMAN Inosine-5-monophosphate dehydrogenase 2 (Fragment) OS=Homo sapiens GN=IMPDH2 PE=1 SV=1	-	9940000	13255000	16232000	15874000	17417000	20874000	13968000	11718000	9457800	9052300	10615000	17677000	3	23	23	23	24	25	23	24	23	23	24	23	23	22	22	23	23	24	22	23	22	22	23	22	22	55.804	1	450	0	164.15	By MS/MS	By MS/MS	By MS/MS	By MS/MS	By MS/MS
sp|Q15366|PCBP2_HUMAN;tr|H3BRU6|H3BRU6_HUMAN;tr|F8VXH9|F8VXH9_HUMAN;tr|F8W0G4|F8W0G4_HUMAN;tr|F8W1G6|F8W1G6_HUMAN;tr|H3BSS4|H3BSS4_HUMAN;tr|H3BND9|H3BND9_HUMAN;tr|J3QT27|J3QT27_HUMAN	>sp|Q15366|PCBP2_HUMAN Poly(rC)-binding protein 2 OS=Homo sapiens GN=PCBP2 PE=1 SV=1;>tr|H3BRU6|H3BRU6_HUMAN Poly(rC)-binding protein 2 (Fragment) OS=Homo sapiens GN=PCBP2 PE=1 SV=1;>tr|F8VXH9|F8VXH9_HUMAN Poly(rC)-binding protein 2 (Fragment) OS=Homo sapi	-	9777000	11509000	15610000	13388000	16799000	13015000	10062000	10093000	8437300	8177500	8581600	11047000	8	16	15	15	16	16	16	16	15	15	15	15	16	3	3	3	3	3	3	3	3	3	3	3	3	38.58	1	247	0	98.124	By MS/MS	By MS/MS	By MS/MS	By MS/MS	By MS/MS
sp|P26373|RL13_HUMAN;tr|J3QSB4|J3QSB4_HUMAN;tr|H3BTH3|H3BTH3_HUMAN;tr|H3BUK8|H3BUK8_HUMAN;tr|J3KS98|J3KS98_HUMAN	>sp|P26373|RL13_HUMAN 60S ribosomal protein L13 OS=Homo sapiens GN=RPL13 PE=1 SV=4;>tr|J3QSB4|J3QSB4_HUMAN 60S ribosomal protein L13 (Fragment) OS=Homo sapiens GN=RPL13 PE=1 SV=1	-	9729100	8487100	11784000	11009000	13331000	14651000	9926300	9805800	11738000	11771000	10270000	13714000	5	8	8	9	7	9	8	7	9	9	9	9	8	8	8	9	7	9	8	7	9	9	9	9	8	24.261	1	138	0	38.245	By MS/MS	By MS/MS	By MS/MS	By MS/MS	By MS/MS
sp|P49368|TCPG_HUMAN;tr|B4DUR8|B4DUR8_HUMAN;tr|E9PRC8|E9PRC8_HUMAN;tr|Q5SZX6|Q5SZX6_HUMAN;tr|E9PQ35|E9PQ35_HUMAN;tr|Q5SZW8|Q5SZW8_HUMAN;tr|E9PM09|E9PM09_HUMAN;tr|Q5SZX9|Q5SZX9_HUMAN	>sp|P49368|TCPG_HUMAN T-complex protein 1 subunit gamma OS=Homo sapiens GN=CCT3 PE=1 SV=4;>tr|B4DUR8|B4DUR8_HUMAN T-complex protein 1 subunit gamma OS=Homo sapiens GN=CCT3 PE=1 SV=1	-	9687900	10378000	13521000	10510000	12935000	14525000	10718000	7442400	7856400	7521500	7057000	12522000	8	30	28	29	30	30	31	33	29	28	28	28	31	30	28	29	30	30	31	33	29	28	28	28	31	60.533	1	520	0	149.03	By MS/MS	By MS/MS	By MS/MS	By MS/MS	By MS/MS
tr|F8VY35|F8VY35_HUMAN;tr|F5H4R6|F5H4R6_HUMAN;sp|P55209|NP1L1_HUMAN;tr|H0YIV4|H0YIV4_HUMAN;tr|F8W0J6|F8W0J6_HUMAN;tr|F8VV59|F8VV59_HUMAN;tr|F8VUX1|F8VUX1_HUMAN;tr|F8W543|F8W543_HUMAN;tr|F8W020|F8W020_HUMAN;tr|F8W118|F8W118_HUMAN;tr|B7Z9C2|B7Z9C2_HUMAN;tr|H0YH88|H0YH88_HUMAN;tr|F8VRJ2|F8VRJ2_HUMAN;tr|F8VVB5|F8VVB5_HUMAN;tr|H0YHC3|H0YHC3_HUMAN;tr|F8VXI6|F8VXI6_HUMAN;tr|B7Z4K9|B7Z4K9_HUMAN	>tr|F8VY35|F8VY35_HUMAN Nucleosome assembly protein 1-like 1 (Fragment) OS=Homo sapiens GN=NAP1L1 PE=1 SV=1;>tr|F5H4R6|F5H4R6_HUMAN Nucleosome assembly protein 1-like 1 OS=Homo sapiens GN=NAP1L1 PE=1 SV=1;>sp|P55209|NP1L1_HUMAN Nucleosome assembly protein	-	9646700	12267000	19547000	14057000	16561000	19548000	13578000	9712800	9962700	9518700	9382500	16867000	17	14	13	14	14	14	15	14	14	15	15	14	15	13	12	13	13	13	14	13	13	14	13	13	13	31.02	1	254	0	157.48	By MS/MS	By MS/MS	By MS/MS	By MS/MS	By MS/MS
sp|P68363|TBA1B_HUMAN	>sp|P68363|TBA1B_HUMAN Tubulin alpha-1B chain OS=Homo sapiens GN=TUBA1B PE=1 SV=1	-	9616700	12591000	14885000	11746000	13608000	12273000	7776500	9969100	8529600	7663100	8996500	10623000	1	32	32	31	31	29	30	29	30	30	31	32	32	0	0	0	0	0	0	0	0	0	0	0	0	50.151	1	201	0	66.941	By MS/MS	By MS/MS	By MS/MS	By MS/MS	By MS/MS
sp|P62829|RL23_HUMAN;tr|J3KTJ3|J3KTJ3_HUMAN;tr|J3KT29|J3KT29_HUMAN;tr|C9JD32|C9JD32_HUMAN;tr|B9ZVP7|B9ZVP7_HUMAN;tr|J3QQT9|J3QQT9_HUMAN	>sp|P62829|RL23_HUMAN 60S ribosomal protein L23 OS=Homo sapiens GN=RPL23 PE=1 SV=1;>tr|J3KTJ3|J3KTJ3_HUMAN 60S ribosomal protein L23 OS=Homo sapiens GN=RPL23 PE=1 SV=1;>tr|J3KT29|J3KT29_HUMAN 60S ribosomal protein L23 OS=Homo sapiens GN=RPL23 PE=1 SV=1;>tr	-	9558300	6640700	5483500	8195800	9704000	12410000	8268600	7342500	7979500	6913100	5005400	8740200	6	9	9	8	9	8	8	8	8	7	9	7	8	9	9	8	9	8	8	8	8	7	9	7	8	14.865	1	173	0	31.05	By MS/MS	By MS/MS	By MS/MS	By MS/MS	By MS/MS
sp|Q9BUF5|TBB6_HUMAN;tr|K7ESM5|K7ESM5_HUMAN;tr|K7EL29|K7EL29_HUMAN;tr|K7ES63|K7ES63_HUMAN;tr|K7EN98|K7EN98_HUMAN;tr|K7ESQ3|K7ESQ3_HUMAN;tr|K7EQT3|K7EQT3_HUMAN;tr|K7EJ64|K7EJ64_HUMAN;tr|K7ERA8|K7ERA8_HUMAN;tr|K7EJZ4|K7EJZ4_HUMAN;tr|K7EPE5|K7EPE5_HUMAN	>sp|Q9BUF5|TBB6_HUMAN Tubulin beta-6 chain OS=Homo sapiens GN=TUBB6 PE=1 SV=1;>tr|K7ESM5|K7ESM5_HUMAN Tubulin beta-6 chain (Fragment) OS=Homo sapiens GN=TUBB6 PE=1 SV=1	-	9533300	11660000	16324000	7056300	9239900	7737600	5582400	9770000	6478500	9118800	5508000	7070700	11	23	25	26	23	24	23	23	25	25	26	24	23	10	11	12	9	10	10	10	11	12	12	10	11	49.857	1	274	0	159.85	By MS/MS	By MS/MS	By MS/MS	By MS/MS	By MS/MS
sp|Q9HCY8|S10AE_HUMAN	>sp|Q9HCY8|S10AE_HUMAN Protein S100-A14 OS=Homo sapiens GN=S100A14 PE=1 SV=1	-	9440200	5624100	4065700	0	37828	0	89939	1546600	3742200	7584900	0	48984	1	8	8	8	0	1	0	1	7	8	9	0	1	8	8	8	0	1	0	1	7	8	9	0	1	11.662	1	56	0	94.337	By MS/MS	By MS/MS	By MS/MS	By matching	By matching
sp|Q71UI9|H2AV_HUMAN;sp|P0C0S5|H2AZ_HUMAN;tr|C9J0D1|C9J0D1_HUMAN;tr|C9J386|C9J386_HUMAN	>sp|Q71UI9|H2AV_HUMAN Histone H2A.V OS=Homo sapiens GN=H2AFV PE=1 SV=3;>sp|P0C0S5|H2AZ_HUMAN Histone H2A.Z OS=Homo sapiens GN=H2AFZ PE=1 SV=2;>tr|C9J0D1|C9J0D1_HUMAN Histone H2A OS=Homo sapiens GN=H2AFV PE=1 SV=1;>tr|C9J386|C9J386_HUMAN Histone H2A OS=Homo	-	9359500	15558000	32486000	12486000	15522000	33585000	22898000	14126000	9345600	8851200	12900000	30041000	4	5	6	6	5	6	5	5	5	5	5	5	5	3	4	4	3	4	3	3	3	3	3	3	3	13.509	1	73	0	18.967	By MS/MS	By MS/MS	By MS/MS	By MS/MS	By MS/MS
sp|Q96AG4|LRC59_HUMAN;tr|I3L223|I3L223_HUMAN	>sp|Q96AG4|LRC59_HUMAN Leucine-rich repeat-containing protein 59 OS=Homo sapiens GN=LRRC59 PE=1 SV=1	-	9340000	7821900	12405000	11274000	14243000	10842000	6857900	9328100	6871400	6826100	7436300	9169500	2	14	14	14	13	14	13	13	13	14	14	14	13	14	14	14	13	14	13	13	13	14	14	14	13	34.93	1	209	0	98.511	By MS/MS	By MS/MS	By MS/MS	By MS/MS	By MS/MS
sp|Q01469|FABP5_HUMAN;tr|I6L8B7|I6L8B7_HUMAN;sp|A8MUU1|FB5L3_HUMAN	>sp|Q01469|FABP5_HUMAN Fatty acid-binding protein, epidermal OS=Homo sapiens GN=FABP5 PE=1 SV=3;>tr|I6L8B7|I6L8B7_HUMAN Fatty acid-binding protein, epidermal OS=Homo sapiens GN=FABP5 PE=1 SV=1	-	9292300	10506000	13579000	14331000	16787000	13415000	8372900	10125000	8059400	7142600	8702600	13268000	3	10	11	11	11	11	10	11	11	11	11	10	11	10	11	11	11	11	10	11	11	11	11	10	11	15.164	1	209	0	121.8	By MS/MS	By MS/MS	By MS/MS	By MS/MS	By MS/MS
sp|P12004|PCNA_HUMAN	>sp|P12004|PCNA_HUMAN Proliferating cell nuclear antigen OS=Homo sapiens GN=PCNA PE=1 SV=1	-	9263100	9116900	12100000	7013200	8340700	11111000	7428500	8474400	8179000	8092300	5003400	8847500	1	13	12	13	13	11	12	12	13	12	13	12	12	13	12	13	13	11	12	12	13	12	13	12	12	28.768	1	265	0	121.19	By MS/MS	By MS/MS	By MS/MS	By MS/MS	By MS/MS
sp|Q15084|PDIA6_HUMAN	>sp|Q15084|PDIA6_HUMAN Protein disulfide-isomerase A6 OS=Homo sapiens GN=PDIA6 PE=1 SV=1	-	9250500	9478100	11344000	9728600	13548000	14359000	9069100	8464500	8409700	7535200	7694900	12092000	1	15	15	14	15	15	15	15	16	14	13	14	14	15	15	14	15	15	15	15	16	14	13	14	14	48.121	1	230	0	132.87	By MS/MS	By MS/MS	By MS/MS	By MS/MS	By MS/MS
sp|P48643|TCPE_HUMAN;tr|B7ZAR1|B7ZAR1_HUMAN;tr|E9PCA1|E9PCA1_HUMAN;tr|E7ENZ3|E7ENZ3_HUMAN;tr|D6RIZ7|D6RIZ7_HUMAN;tr|H0Y914|H0Y914_HUMAN	>sp|P48643|TCPE_HUMAN T-complex protein 1 subunit epsilon OS=Homo sapiens GN=CCT5 PE=1 SV=1;>tr|B7ZAR1|B7ZAR1_HUMAN T-complex protein 1 subunit epsilon OS=Homo sapiens GN=CCT5 PE=1 SV=1;>tr|E9PCA1|E9PCA1_HUMAN T-complex protein 1 subunit epsilon OS=Homo sa	-	9032300	10713000	13212000	10149000	12298000	13002000	9402600	8211100	7581500	7143700	6114900	11255000	6	35	32	33	32	33	33	32	33	32	31	33	34	35	32	33	32	33	33	32	33	32	31	33	34	59.67	1	663	0	222.58	By MS/MS	By MS/MS	By MS/MS	By MS/MS	By MS/MS
sp|P42677|RS27_HUMAN;tr|Q5T4L4|Q5T4L4_HUMAN;tr|C9J1C5|C9J1C5_HUMAN	>sp|P42677|RS27_HUMAN 40S ribosomal protein S27 OS=Homo sapiens GN=RPS27 PE=1 SV=3;>tr|Q5T4L4|Q5T4L4_HUMAN 40S ribosomal protein S27 OS=Homo sapiens GN=RPS27 PE=1 SV=1	-	8881300	6892000	10169000	10236000	12440000	11092000	7187000	7201700	7549900	6576900	7839000	9742300	3	5	5	5	5	5	5	5	5	5	5	5	5	3	3	3	3	3	3	3	3	3	3	3	3	9.461	1	145	0	14.953	By MS/MS	By MS/MS	By MS/MS	By MS/MS	By MS/MS
sp|Q16778|H2B2E_HUMAN;sp|P33778|H2B1B_HUMAN;sp|P23527|H2B1O_HUMAN;sp|P06899|H2B1J_HUMAN;sp|Q8N257|H2B3B_HUMAN;sp|Q6DRA6|H2B2D_HUMAN;sp|Q6DN03|H2B2C_HUMAN	>sp|Q16778|H2B2E_HUMAN Histone H2B type 2-E OS=Homo sapiens GN=HIST2H2BE PE=1 SV=3;>sp|P33778|H2B1B_HUMAN Histone H2B type 1-B OS=Homo sapiens GN=HIST1H2BB PE=1 SV=2;>sp|P23527|H2B1O_HUMAN Histone H2B type 1-O OS=Homo sapiens GN=HIST1H2BO PE=1 SV=3;>sp|P06	-	8813500	7917400	10830000	15617000	17266000	21668000	13150000	11562000	14678000	11132000	15130000	21510000	7	6	6	6	6	6	6	6	6	6	6	6	6	2	2	2	2	2	2	2	2	2	2	2	2	13.92	1	36	0	4.3687	By MS/MS	By MS/MS	By MS/MS	By MS/MS	By MS/MS
sp|P62081|RS7_HUMAN;tr|B5MCP9|B5MCP9_HUMAN	>sp|P62081|RS7_HUMAN 40S ribosomal protein S7 OS=Homo sapiens GN=RPS7 PE=1 SV=1;>tr|B5MCP9|B5MCP9_HUMAN 40S ribosomal protein S7 OS=Homo sapiens GN=RPS7 PE=1 SV=1	-	8769600	10883000	14534000	12239000	14384000	11810000	8588700	9362900	8980100	9197100	7828500	11227000	2	8	9	9	9	9	10	9	9	10	10	9	10	8	9	9	9	9	10	9	9	10	10	9	10	22.127	1	243	0	45.162	By MS/MS	By MS/MS	By MS/MS	By MS/MS	By MS/MS
sp|P50991|TCPD_HUMAN	>sp|P50991|TCPD_HUMAN T-complex protein 1 subunit delta OS=Homo sapiens GN=CCT4 PE=1 SV=4	-	8757700	8804800	11517000	9771500	11141000	11533000	9096600	7877500	7430900	7355500	6493700	10618000	1	24	22	22	25	24	24	24	22	22	23	23	25	24	22	22	25	24	24	24	22	22	23	23	25	57.924	1	464	0	205.47	By MS/MS	By MS/MS	By MS/MS	By MS/MS	By MS/MS
sp|Q13838|DX39B_HUMAN;tr|Q5STU3|Q5STU3_HUMAN;tr|A0A0G2JJZ9|A0A0G2JJZ9_HUMAN;tr|F6WLT2|F6WLT2_HUMAN;tr|A0A140T9X3|A0A140T9X3_HUMAN;tr|A0A140T9X9|A0A140T9X9_HUMAN;tr|F6S4E6|F6S4E6_HUMAN;tr|A0A0A0MT12|A0A0A0MT12_HUMAN;tr|F6TRA5|F6TRA5_HUMAN;tr|F6UJC5|F6UJC5_HUMAN;tr|A0A140TA18|A0A140TA18_HUMAN;tr|A0A140T996|A0A140T996_HUMAN;tr|H0Y400|H0Y400_HUMAN;tr|A0A140T9L4|A0A140T9L4_HUMAN;tr|A0A140T973|A0A140T9…	>sp|Q13838|DX39B_HUMAN Spliceosome RNA helicase DDX39B OS=Homo sapiens GN=DDX39B PE=1 SV=1;>tr|Q5STU3|Q5STU3_HUMAN Spliceosome RNA helicase DDX39B OS=Homo sapiens GN=DDX39B PE=1 SV=2;>tr|A0A0G2JJZ9|A0A0G2JJZ9_HUMAN Spliceosome RNA helicase DDX39B (Fragment	-	8753400	12012000	15504000	11362000	13965000	16093000	9678100	10105000	7316200	7041400	8213300	12350000	30	20	21	21	19	21	20	21	20	19	21	21	20	9	10	10	9	10	9	10	9	8	10	10	9	48.991	1	314	0	100.83	By MS/MS	By MS/MS	By MS/MS	By MS/MS	By MS/MS
sp|P61254|RL26_HUMAN;tr|J3QRI7|J3QRI7_HUMAN;tr|J3QQQ9|J3QQQ9_HUMAN;tr|J3QQV1|J3QQV1_HUMAN;tr|J3QRC4|J3QRC4_HUMAN;tr|E5RIT6|E5RIT6_HUMAN;sp|Q9UNX3|RL26L_HUMAN;tr|J3KTJ8|J3KTJ8_HUMAN;tr|J3KS10|J3KS10_HUMAN;tr|J3KSS0|J3KSS0_HUMAN;tr|E5RHH1|E5RHH1_HUMAN	>sp|P61254|RL26_HUMAN 60S ribosomal protein L26 OS=Homo sapiens GN=RPL26 PE=1 SV=1;>tr|J3QRI7|J3QRI7_HUMAN 60S ribosomal protein L26 (Fragment) OS=Homo sapiens GN=RPL26 PE=4 SV=1;>tr|J3QQQ9|J3QQQ9_HUMAN Uncharacterized protein OS=Homo sapiens PE=4 SV=1;>tr	-	8708300	5189500	13656000	7273700	10180000	15237000	9766800	10079000	9260600	7295000	9788800	17377000	11	6	6	8	8	9	8	7	8	9	9	8	7	6	6	8	8	9	8	7	8	9	9	8	7	17.258	1	149	0	18.911	By MS/MS	By MS/MS	By MS/MS	By MS/MS	By MS/MS
sp|P26641|EF1G_HUMAN	>sp|P26641|EF1G_HUMAN Elongation factor 1-gamma OS=Homo sapiens GN=EEF1G PE=1 SV=3	-	8697700	8318900	11807000	12000000	14436000	20803000	13168000	7976600	8250400	7492900	8153800	16534000	1	21	19	21	20	20	23	20	20	20	20	17	22	21	19	21	20	20	23	20	20	20	20	17	22	50.118	1	323	0	107.69	By MS/MS	By MS/MS	By MS/MS	By MS/MS	By MS/MS
sp|P42766|RL35_HUMAN;tr|F2Z388|F2Z388_HUMAN	>sp|P42766|RL35_HUMAN 60S ribosomal protein L35 OS=Homo sapiens GN=RPL35 PE=1 SV=2;>tr|F2Z388|F2Z388_HUMAN 60S ribosomal protein L35 OS=Homo sapiens GN=RPL35 PE=1 SV=1	-	8677000	6259000	7083400	12763000	12218000	11034000	8642200	6949400	10770000	11298000	10729000	9235600	2	3	3	3	3	3	4	3	3	4	4	3	3	3	3	3	3	3	4	3	3	4	4	3	3	14.551	1	63	0	36.897	By MS/MS	By MS/MS	By MS/MS	By MS/MS	By MS/MS
sp|Q9BWD1|THIC_HUMAN	>sp|Q9BWD1|THIC_HUMAN Acetyl-CoA acetyltransferase, cytosolic OS=Homo sapiens GN=ACAT2 PE=1 SV=2	-	8660200	11696000	15216000	8554700	11012000	20770000	15004000	10126000	9021600	8431300	6603300	18323000	1	16	18	15	18	17	17	16	16	17	15	15	17	16	18	15	18	17	17	16	16	17	15	15	17	41.35	1	385	0	97.122	By MS/MS	By MS/MS	By MS/MS	By MS/MS	By MS/MS
sp|P26038|MOES_HUMAN;tr|V9GZ54|V9GZ54_HUMAN;tr|E9PNP4|E9PNP4_HUMAN	>sp|P26038|MOES_HUMAN Moesin OS=Homo sapiens GN=MSN PE=1 SV=3	-	8645900	6424900	8522800	6183600	7867700	9331000	6744800	6326700	8026900	7584300	5367500	8014200	3	35	35	36	37	37	33	33	35	38	38	36	34	25	24	26	26	25	23	23	25	28	28	27	23	67.819	1	587	0	177.28	By MS/MS	By MS/MS	By MS/MS	By MS/MS	By MS/MS
sp|Q15149|PLEC_HUMAN;tr|E9PMV1|E9PMV1_HUMAN;tr|H0YDN1|H0YDN1_HUMAN;tr|E9PKG0|E9PKG0_HUMAN;tr|E9PIA2|E9PIA2_HUMAN;tr|E9PQ28|E9PQ28_HUMAN	>sp|Q15149|PLEC_HUMAN Plectin OS=Homo sapiens GN=PLEC PE=1 SV=3	-	8633100	5033400	6171800	4742500	5543900	7505800	5416600	4519500	7569100	6912500	3828800	5957900	6	265	257	266	258	253	267	261	259	274	269	257	260	258	250	259	251	246	259	254	251	266	262	250	252	531.78	1	4182	0	323.31	By MS/MS	By MS/MS	By MS/MS	By MS/MS	By MS/MS
sp|P23284|PPIB_HUMAN	>sp|P23284|PPIB_HUMAN Peptidyl-prolyl cis-trans isomerase B OS=Homo sapiens GN=PPIB PE=1 SV=2	-	8543000	7942900	10204000	13226000	16422000	20375000	13848000	9200900	8086700	6716500	11183000	16740000	1	14	12	14	13	14	14	12	13	14	13	13	14	14	12	14	13	14	14	12	13	14	13	13	14	23.742	1	255	0	57.133	By MS/MS	By MS/MS	By MS/MS	By MS/MS	By MS/MS
sp|P50990|TCPQ_HUMAN;tr|H7C4C8|H7C4C8_HUMAN;tr|H7C2U0|H7C2U0_HUMAN	>sp|P50990|TCPQ_HUMAN T-complex protein 1 subunit theta OS=Homo sapiens GN=CCT8 PE=1 SV=4;>tr|H7C4C8|H7C4C8_HUMAN T-complex protein 1 subunit theta (Fragment) OS=Homo sapiens GN=CCT8 PE=1 SV=1	-	8502900	9025400	11485000	9044800	10274000	10938000	7779400	6571900	6832200	5880600	6225400	9546400	3	34	36	37	33	34	36	34	35	35	34	33	35	34	36	37	33	34	36	34	35	35	34	33	35	59.62	1	597	0	205.54	By MS/MS	By MS/MS	By MS/MS	By MS/MS	By MS/MS
sp|Q9HB71|CYBP_HUMAN;tr|B2ZWH1|B2ZWH1_HUMAN	>sp|Q9HB71|CYBP_HUMAN Calcyclin-binding protein OS=Homo sapiens GN=CACYBP PE=1 SV=2	-	8491100	10190000	13425000	9817300	13995000	9695000	6449000	8306200	9527600	9078100	6673700	8092400	2	15	15	15	14	15	15	15	14	14	14	15	14	15	15	15	14	15	15	15	14	14	14	15	14	26.21	1	214	0	74.878	By MS/MS	By MS/MS	By MS/MS	By MS/MS	By MS/MS
sp|P17987|TCPA_HUMAN;tr|E7ERF2|E7ERF2_HUMAN;tr|E7EQR6|E7EQR6_HUMAN;tr|F5H282|F5H282_HUMAN;tr|F5GZ03|F5GZ03_HUMAN;tr|F5H136|F5H136_HUMAN;tr|F5H676|F5H676_HUMAN;tr|F5H726|F5H726_HUMAN;tr|F5GZI8|F5GZI8_HUMAN;tr|F5GYL4|F5GYL4_HUMAN;tr|F5H7Y1|F5H7Y1_HUMAN	>sp|P17987|TCPA_HUMAN T-complex protein 1 subunit alpha OS=Homo sapiens GN=TCP1 PE=1 SV=1;>tr|E7ERF2|E7ERF2_HUMAN T-complex protein 1 subunit alpha OS=Homo sapiens GN=TCP1 PE=1 SV=1;>tr|E7EQR6|E7EQR6_HUMAN T-complex protein 1 subunit alpha OS=Homo sapiens	-	8414800	8759900	10549000	7927800	10413000	12152000	9813400	7235900	6661500	6943500	5978100	10299000	11	28	29	28	26	26	29	29	28	28	28	28	28	28	29	28	26	26	29	29	28	28	28	28	28	60.343	1	502	0	204.6	By MS/MS	By MS/MS	By MS/MS	By MS/MS	By MS/MS
sp|P22234|PUR6_HUMAN;tr|E9PBS1|E9PBS1_HUMAN;tr|D6RF62|D6RF62_HUMAN	>sp|P22234|PUR6_HUMAN Multifunctional protein ADE2 OS=Homo sapiens GN=PAICS PE=1 SV=3;>tr|E9PBS1|E9PBS1_HUMAN Multifunctional protein ADE2 (Fragment) OS=Homo sapiens GN=PAICS PE=1 SV=1;>tr|D6RF62|D6RF62_HUMAN Multifunctional protein ADE2 OS=Homo sapiens GN	-	8410200	10329000	13311000	12300000	15461000	13733000	9606200	8875700	7885700	7566300	8945600	12412000	3	23	23	23	23	23	23	22	22	22	23	22	23	23	23	23	23	23	23	22	22	22	23	22	23	47.079	1	381	0	206.29	By MS/MS	By MS/MS	By MS/MS	By MS/MS	By MS/MS
sp|O75369|FLNB_HUMAN;tr|E7EN95|E7EN95_HUMAN;tr|A0A0A0MT44|A0A0A0MT44_HUMAN;tr|H7C5L4|H7C5L4_HUMAN;tr|A0A0C4DGA1|A0A0C4DGA1_HUMAN	>sp|O75369|FLNB_HUMAN Filamin-B OS=Homo sapiens GN=FLNB PE=1 SV=2;>tr|E7EN95|E7EN95_HUMAN Filamin-B OS=Homo sapiens GN=FLNB PE=1 SV=1	-	8399900	4266400	5398300	2563900	2989600	2186100	1510800	3846500	5234700	4826000	2070800	2149100	5	125	115	119	104	103	100	100	120	118	119	103	97	112	104	106	91	91	87	87	108	105	107	91	85	278.16	1	1678	0	323.31	By MS/MS	By MS/MS	By MS/MS	By MS/MS	By MS/MS
sp|P05783|K1C18_HUMAN;tr|F8VZY9|F8VZY9_HUMAN;tr|C4AM86|C4AM86_HUMAN;CON__Q92764;sp|Q92764|KRT35_HUMAN;CON__Q497I4;CON__H-INV:HIT000015463	>sp|P05783|K1C18_HUMAN Keratin, type I cytoskeletal 18 OS=Homo sapiens GN=KRT18 PE=1 SV=2;>tr|F8VZY9|F8VZY9_HUMAN Keratin, type I cytoskeletal 18 OS=Homo sapiens GN=KRT18 PE=1 SV=1	-	8371700	6950400	8645000	8426600	10473000	10465000	8132300	5950800	7966500	7020700	6697200	9014500	7	24	24	25	24	25	25	25	23	24	24	25	22	18	17	17	17	18	17	18	16	17	17	18	14	48.057	1	453	0	242.68	By MS/MS	By MS/MS	By MS/MS	By MS/MS	By MS/MS
sp|P46778|RL21_HUMAN;tr|G3V1B3|G3V1B3_HUMAN;tr|M0R181|M0R181_HUMAN	>sp|P46778|RL21_HUMAN 60S ribosomal protein L21 OS=Homo sapiens GN=RPL21 PE=1 SV=2	-	8294000	7600400	11585000	8587800	9111400	11272000	7814100	6844200	7564000	7196800	6877200	9348200	3	4	4	4	3	3	4	4	4	4	4	4	4	4	4	4	3	3	4	4	4	4	4	4	4	18.565	1	107	0	21.141	By MS/MS	By MS/MS	By MS/MS	By MS/MS	By MS/MS
sp|P46783|RS10_HUMAN;tr|F6U211|F6U211_HUMAN;tr|S4R435|S4R435_HUMAN;sp|Q9NQ39|RS10L_HUMAN	>sp|P46783|RS10_HUMAN 40S ribosomal protein S10 OS=Homo sapiens GN=RPS10 PE=1 SV=1;>tr|F6U211|F6U211_HUMAN 40S ribosomal protein S10 OS=Homo sapiens GN=RPS10 PE=4 SV=1;>tr|S4R435|S4R435_HUMAN Protein RPS10-NUDT3 (Fragment) OS=Homo sapiens GN=RPS10-NUDT3 PE	-	8288600	7635000	10879000	11990000	13293000	9823400	7596500	6947600	7361600	7330200	4413500	7706700	4	6	7	7	6	8	6	6	6	7	7	5	6	6	7	7	6	8	6	6	6	7	7	5	6	18.898	1	108	0	57.905	By MS/MS	By MS/MS	By MS/MS	By MS/MS	By MS/MS
sp|P41567|EIF1_HUMAN;tr|K7EM18|K7EM18_HUMAN;tr|K7EQP2|K7EQP2_HUMAN	>sp|P41567|EIF1_HUMAN Eukaryotic translation initiation factor 1 OS=Homo sapiens GN=EIF1 PE=1 SV=1;>tr|K7EM18|K7EM18_HUMAN Eukaryotic translation initiation factor 1 OS=Homo sapiens GN=EIF1 PE=1 SV=1	-	8234300	11703000	20861000	14570000	15936000	16506000	10440000	9506700	7652900	7728200	6568300	12259000	3	9	8	9	9	9	10	10	9	8	8	9	10	4	4	5	5	4	5	5	5	4	5	4	5	12.732	1	165	0	75.089	By MS/MS	By MS/MS	By MS/MS	By MS/MS	By MS/MS
sp|Q00839|HNRPU_HUMAN;tr|Q5RI18|Q5RI18_HUMAN	>sp|Q00839|HNRPU_HUMAN Heterogeneous nuclear ribonucleoprotein U OS=Homo sapiens GN=HNRNPU PE=1 SV=6	-	8174900	9333900	12780000	12238000	13909000	13366000	8727800	9200200	8098700	7813300	8672500	11263000	2	22	23	27	25	25	25	23	25	25	25	27	25	22	23	27	25	25	25	23	25	25	25	27	25	90.583	1	528	0	169.21	By MS/MS	By MS/MS	By MS/MS	By MS/MS	By MS/MS
sp|P40227|TCPZ_HUMAN;sp|Q92526|TCPW_HUMAN;tr|J3KRI6|J3KRI6_HUMAN	>sp|P40227|TCPZ_HUMAN T-complex protein 1 subunit zeta OS=Homo sapiens GN=CCT6A PE=1 SV=3	-	8092000	9438700	11598000	9046600	10971000	12234000	8872100	7170400	6334300	6890400	5473700	10532000	3	26	25	24	24	24	23	24	23	22	24	21	25	26	25	24	24	24	23	24	23	22	24	21	25	58.024	1	454	0	156.29	By MS/MS	By MS/MS	By MS/MS	By MS/MS	By MS/MS
sp|P62854|RS26_HUMAN;sp|Q5JNZ5|RS26L_HUMAN	>sp|P62854|RS26_HUMAN 40S ribosomal protein S26 OS=Homo sapiens GN=RPS26 PE=1 SV=3;>sp|Q5JNZ5|RS26L_HUMAN Putative 40S ribosomal protein S26-like 1 OS=Homo sapiens GN=RPS26P11 PE=5 SV=1	-	8001900	6736600	8597600	10470000	11535000	11051000	7249200	8248000	9180400	8731600	9168000	9334500	2	3	3	3	3	3	3	3	3	3	3	3	3	3	3	3	3	3	3	3	3	3	3	3	3	13.015	1	69	0	23.643	By MS/MS	By MS/MS	By MS/MS	By MS/MS	By MS/MS
tr|A0A024R4M0|A0A024R4M0_HUMAN;sp|P46781|RS9_HUMAN;tr|B5MCT8|B5MCT8_HUMAN;tr|C9JM19|C9JM19_HUMAN;tr|F2Z3C0|F2Z3C0_HUMAN;tr|A8MXK4|A8MXK4_HUMAN	>tr|A0A024R4M0|A0A024R4M0_HUMAN 40S ribosomal protein S9 OS=Homo sapiens GN=RPS9 PE=1 SV=1;>sp|P46781|RS9_HUMAN 40S ribosomal protein S9 OS=Homo sapiens GN=RPS9 PE=1 SV=3;>tr|B5MCT8|B5MCT8_HUMAN 40S ribosomal protein S9 OS=Homo sapiens GN=RPS9 PE=1 SV=1;>t	-	7992700	7171100	8227600	9155700	10022000	11608000	9330800	8145200	8146800	7767800	7371800	9848600	6	12	11	12	12	11	12	12	12	12	11	11	12	12	11	12	12	11	12	12	12	12	11	11	12	22.591	1	189	0	25.856	By MS/MS	By MS/MS	By MS/MS	By MS/MS	By MS/MS
sp|O75531|BAF_HUMAN	>sp|O75531|BAF_HUMAN Barrier-to-autointegration factor OS=Homo sapiens GN=BANF1 PE=1 SV=1	-	7971400	10749000	13090000	10423000	11835000	18550000	12997000	7742300	6864400	6696900	7224700	16555000	1	4	4	4	4	4	4	4	4	3	4	4	4	4	4	4	4	4	4	4	4	3	4	4	4	10.058	1	90	0	18.998	By MS/MS	By MS/MS	By MS/MS	By MS/MS	By MS/MS
sp|P60981|DEST_HUMAN;tr|F6RFD5|F6RFD5_HUMAN	>sp|P60981|DEST_HUMAN Destrin OS=Homo sapiens GN=DSTN PE=1 SV=3;>tr|F6RFD5|F6RFD5_HUMAN Destrin OS=Homo sapiens GN=DSTN PE=1 SV=1	-	7959900	4477800	5293500	3770100	4202900	5033600	4384200	4335000	7513600	7220800	2043100	5208600	2	12	9	10	10	9	11	12	12	10	11	9	12	12	9	10	10	9	11	12	12	10	11	9	12	18.506	1	199	0	54.242	By MS/MS	By MS/MS	By MS/MS	By MS/MS	By MS/MS
tr|Q5JR08|Q5JR08_HUMAN;sp|P08134|RHOC_HUMAN;tr|E9PQH6|E9PQH6_HUMAN;tr|Q5JR07|Q5JR07_HUMAN;tr|C9JNR4|C9JNR4_HUMAN;tr|C9JX21|C9JX21_HUMAN;tr|Q5JR05|Q5JR05_HUMAN;tr|Q5JR06|Q5JR06_HUMAN;tr|E9PN11|E9PN11_HUMAN;tr|E9PLA2|E9PLA2_HUMAN;tr|C9JRM1|C9JRM1_HUMAN	>tr|Q5JR08|Q5JR08_HUMAN Rho-related GTP-binding protein RhoC (Fragment) OS=Homo sapiens GN=RHOC PE=1 SV=7;>sp|P08134|RHOC_HUMAN Rho-related GTP-binding protein RhoC OS=Homo sapiens GN=RHOC PE=1 SV=1;>tr|E9PQH6|E9PQH6_HUMAN Rho-related GTP-binding protein R	-	7927100	9309800	12674000	10350000	12141000	9101900	5844400	6948700	5640300	5955500	5577200	7865400	11	10	10	10	10	10	10	9	10	10	9	10	9	1	1	1	1	1	1	1	1	1	1	1	1	21.58	1	148	0	37.584	By MS/MS	By MS/MS	By MS/MS	By MS/MS	By MS/MS
sp|P30101|PDIA3_HUMAN	>sp|P30101|PDIA3_HUMAN Protein disulfide-isomerase A3 OS=Homo sapiens GN=PDIA3 PE=1 SV=4	-	7920500	10395000	11954000	13778000	14975000	15452000	10785000	9991200	6816100	6474700	10673000	12552000	1	30	29	30	31	31	31	31	33	31	32	31	31	23	23	23	25	25	25	24	26	25	25	24	25	56.782	1	547	0	166.94	By MS/MS	By MS/MS	By MS/MS	By MS/MS	By MS/MS
sp|O75083|WDR1_HUMAN;tr|D6RD66|D6RD66_HUMAN	>sp|O75083|WDR1_HUMAN WD repeat-containing protein 1 OS=Homo sapiens GN=WDR1 PE=1 SV=4	-	7873500	6033900	8654300	6436500	8440500	11838000	8267900	6093600	6183100	6486700	4872300	10465000	2	24	23	24	23	24	25	24	22	26	25	24	25	24	23	24	23	24	25	24	22	26	25	24	25	66.193	1	412	0	236.01	By MS/MS	By MS/MS	By MS/MS	By MS/MS	By MS/MS
sp|Q01581|HMCS1_HUMAN;tr|D6RIW1|D6RIW1_HUMAN;sp|P54868|HMCS2_HUMAN	>sp|Q01581|HMCS1_HUMAN Hydroxymethylglutaryl-CoA synthase, cytoplasmic OS=Homo sapiens GN=HMGCS1 PE=1 SV=2	-	7869000	5309000	7850900	7310600	8280400	7017600	4798000	5586400	6021300	5788400	4795300	6132600	3	22	21	22	22	22	20	19	22	20	20	21	21	22	21	22	22	22	20	19	22	20	20	21	21	57.293	1	394	0	149.66	By MS/MS	By MS/MS	By MS/MS	By MS/MS	By MS/MS
sp|Q15181|IPYR_HUMAN;tr|Q5SQT6|Q5SQT6_HUMAN	>sp|Q15181|IPYR_HUMAN Inorganic pyrophosphatase OS=Homo sapiens GN=PPA1 PE=1 SV=2;>tr|Q5SQT6|Q5SQT6_HUMAN Inorganic pyrophosphatase OS=Homo sapiens GN=PPA1 PE=1 SV=1	-	7828900	16415000	19949000	13691000	14731000	13358000	9252400	11168000	6491100	6649200	6580000	10862000	2	18	17	17	19	18	15	17	18	16	16	17	14	18	17	17	19	18	15	17	18	16	16	17	14	32.66	1	353	0	115.86	By MS/MS	By MS/MS	By MS/MS	By MS/MS	By MS/MS
sp|P12814|ACTN1_HUMAN;tr|H9KV75|H9KV75_HUMAN;tr|G3V2N5|G3V2N5_HUMAN;tr|H7C5W8|H7C5W8_HUMAN;tr|G3V2W4|G3V2W4_HUMAN;tr|H0YJW3|H0YJW3_HUMAN;tr|H0YJ11|H0YJ11_HUMAN;tr|G3V5M4|G3V5M4_HUMAN;tr|G3V2X9|G3V2X9_HUMAN;tr|G3V380|G3V380_HUMAN;tr|G3V2E8|G3V2E8_HUMAN	>sp|P12814|ACTN1_HUMAN Alpha-actinin-1 OS=Homo sapiens GN=ACTN1 PE=1 SV=2;>tr|H9KV75|H9KV75_HUMAN Alpha-actinin-1 OS=Homo sapiens GN=ACTN1 PE=1 SV=1	-	7800600	7285500	8789300	6443900	7025100	9968600	6849100	6466300	6403400	5708300	4573800	8340100	11	55	54	54	54	50	53	52	50	51	53	51	53	34	33	32	32	31	32	31	31	31	33	30	32	103.06	1	736	0	323.31	By MS/MS	By MS/MS	By MS/MS	By MS/MS	By MS/MS
tr|E7ES08|E7ES08_HUMAN;tr|E7EQU1|E7EQU1_HUMAN;sp|O15347|HMGB3_HUMAN;tr|E9PES6|E9PES6_HUMAN	>tr|E7ES08|E7ES08_HUMAN High mobility group protein B3 (Fragment) OS=Homo sapiens GN=HMGB3 PE=1 SV=1;>tr|E7EQU1|E7EQU1_HUMAN High mobility group protein B3 (Fragment) OS=Homo sapiens GN=HMGB3 PE=1 SV=1;>sp|O15347|HMGB3_HUMAN High mobility group protein B3	-	7624200	3361100	9885800	2237600	2434500	3167000	2913800	3352600	7172600	6496600	1760600	2866800	4	8	6	8	6	6	6	6	7	9	9	6	6	8	6	8	6	6	6	6	7	9	9	6	6	21.444	1	98	0	26.592	By MS/MS	By MS/MS	By MS/MS	By MS/MS	By MS/MS
sp|P67809|YBOX1_HUMAN;tr|A0A087X1S2|A0A087X1S2_HUMAN;tr|H0Y449|H0Y449_HUMAN;tr|C9J5V9|C9J5V9_HUMAN;sp|Q9Y2T7|YBOX2_HUMAN	>sp|P67809|YBOX1_HUMAN Nuclease-sensitive element-binding protein 1 OS=Homo sapiens GN=YBX1 PE=1 SV=3;>tr|A0A087X1S2|A0A087X1S2_HUMAN Nuclease-sensitive element-binding protein 1 OS=Homo sapiens GN=YBX1 PE=1 SV=2;>tr|H0Y449|H0Y449_HUMAN Nuclease-sensitive	-	7512000	6471100	7842500	11470000	12336000	11624000	8057700	4899300	6463200	5461800	6671100	9972100	5	15	14	14	14	14	13	11	14	15	13	13	12	10	9	9	9	9	9	7	9	10	8	8	7	35.924	1	248	0	232.46	By MS/MS	By MS/MS	By MS/MS	By MS/MS	By MS/MS
sp|Q09666|AHNK_HUMAN;tr|E9PJZ0|E9PJZ0_HUMAN;tr|E9PKR9|E9PKR9_HUMAN;tr|E9PJC6|E9PJC6_HUMAN;tr|E9PLK4|E9PLK4_HUMAN;tr|E9PQE3|E9PQE3_HUMAN	>sp|Q09666|AHNK_HUMAN Neuroblast differentiation-associated protein AHNAK OS=Homo sapiens GN=AHNAK PE=1 SV=2	-	7491300	4744900	6195800	6742400	8420200	10664000	7793500	4427900	6244000	5950700	5025000	8870800	6	267	257	266	272	268	271	269	266	277	280	256	276	267	257	266	272	268	271	269	266	277	280	256	276	629.09	1	4273	0	323.31	By MS/MS	By MS/MS	By MS/MS	By MS/MS	By MS/MS
tr|E5RFN8|E5RFN8_HUMAN;tr|A0A087X0C7|A0A087X0C7_HUMAN;tr|E5RK50|E5RK50_HUMAN;tr|E5RJK0|E5RJK0_HUMAN;tr|E5RK44|E5RK44_HUMAN;tr|E5RI32|E5RI32_HUMAN;tr|E5RIU3|E5RIU3_HUMAN;tr|A0A087WVY2|A0A087WVY2_HUMAN;tr|E5RI47|E5RI47_HUMAN;tr|B4DZ84|B4DZ84_HUMAN;tr|D3DX48|D3DX48_HUMAN;tr|A0A0A0MRU0|A0A0A0MRU0_HUMAN;tr|A0A0D9SFF8|A0A0D9SFF8_HUMAN;tr|D3DX49|D3DX49_HUMAN;sp|Q14168|MPP2_HUMAN;tr|A0A0C4DH75|A0A0C4DH75…	>tr|E5RFN8|E5RFN8_HUMAN MAGUK p55 subfamily member 2 (Fragment) OS=Homo sapiens GN=MPP2 PE=1 SV=1;>tr|A0A087X0C7|A0A087X0C7_HUMAN MAGUK p55 subfamily member 2 (Fragment) OS=Homo sapiens GN=MPP2 PE=1 SV=1;>tr|E5RK50|E5RK50_HUMAN MAGUK p55 subfamily member 2	-	7444000	0	9489500	0	0	0	8365400	0	6538800	0	3273800	8612600	16	1	0	1	0	0	0	1	0	1	0	1	1	1	0	1	0	0	0	1	0	1	0	1	1	7.947	1	6	0.0092411	2.1896	By MS/MS	By matching	By MS/MS	By matching	By matching
sp|P52597|HNRPF_HUMAN	>sp|P52597|HNRPF_HUMAN Heterogeneous nuclear ribonucleoprotein F OS=Homo sapiens GN=HNRNPF PE=1 SV=3	-	7390500	11417000	14263000	14697000	17164000	11656000	7240900	9265600	6859400	6353400	8655200	9147100	1	14	15	13	14	14	15	15	14	14	14	13	14	12	13	11	12	12	13	13	12	12	12	11	12	45.671	1	328	0	154.11	By MS/MS	By MS/MS	By MS/MS	By MS/MS	By MS/MS
sp|P62424|RL7A_HUMAN;tr|Q5T8U2|Q5T8U2_HUMAN;tr|Q5T8U3|Q5T8U3_HUMAN	>sp|P62424|RL7A_HUMAN 60S ribosomal protein L7a OS=Homo sapiens GN=RPL7A PE=1 SV=2;>tr|Q5T8U2|Q5T8U2_HUMAN 60S ribosomal protein L7a OS=Homo sapiens GN=RPL7A PE=1 SV=1	-	7336800	9295700	13574000	7749900	9383200	12689000	7351700	12372000	12674000	12604000	10976000	13424000	3	17	17	18	18	15	17	16	17	18	17	16	17	17	17	18	18	15	17	16	17	18	17	16	17	29.995	1	291	0	132.07	By MS/MS	By MS/MS	By MS/MS	By MS/MS	By MS/MS
sp|P07237|PDIA1_HUMAN;tr|H7BZ94|H7BZ94_HUMAN;tr|H0Y3Z3|H0Y3Z3_HUMAN;tr|I3L398|I3L398_HUMAN;tr|I3L312|I3L312_HUMAN;tr|I3NI03|I3NI03_HUMAN;tr|I3L4M2|I3L4M2_HUMAN;tr|I3L3U6|I3L3U6_HUMAN;tr|I3L0S0|I3L0S0_HUMAN;tr|I3L3P5|I3L3P5_HUMAN;tr|I3L514|I3L514_HUMAN;tr|I3L1Y5|I3L1Y5_HUMAN	>sp|P07237|PDIA1_HUMAN Protein disulfide-isomerase OS=Homo sapiens GN=P4HB PE=1 SV=3;>tr|H7BZ94|H7BZ94_HUMAN Protein disulfide-isomerase OS=Homo sapiens GN=P4HB PE=1 SV=2;>tr|H0Y3Z3|H0Y3Z3_HUMAN Protein disulfide-isomerase (Fragment) OS=Homo sapiens GN=P4H	-	7310400	8669700	10713000	10847000	13533000	12346000	9152700	9342600	6271700	6402300	9488400	10406000	12	25	25	25	26	26	26	26	25	25	25	25	26	25	25	25	26	26	26	26	25	25	25	25	26	57.116	1	506	0	152.9	By MS/MS	By MS/MS	By MS/MS	By MS/MS	By MS/MS
sp|P38646|GRP75_HUMAN;tr|D6RJI2|D6RJI2_HUMAN;tr|H0YBG6|H0YBG6_HUMAN;tr|D6RA73|D6RA73_HUMAN;tr|H0Y8S0|H0Y8S0_HUMAN;tr|H0Y8K0|H0Y8K0_HUMAN	>sp|P38646|GRP75_HUMAN Stress-70 protein, mitochondrial OS=Homo sapiens GN=HSPA9 PE=1 SV=2	-	7293600	9534000	11926000	8993000	10255000	9962200	7079100	8327400	6599700	5841200	5903400	8969000	6	31	34	35	34	34	34	34	33	32	33	34	31	31	34	35	34	34	34	34	33	32	33	34	31	73.68	1	631	0	285.98	By MS/MS	By MS/MS	By MS/MS	By MS/MS	By MS/MS
tr|C9JFR7|C9JFR7_HUMAN;sp|P99999|CYC_HUMAN;CON__P62894	>tr|C9JFR7|C9JFR7_HUMAN Cytochrome c (Fragment) OS=Homo sapiens GN=CYCS PE=1 SV=1;>sp|P99999|CYC_HUMAN Cytochrome c OS=Homo sapiens GN=CYCS PE=1 SV=2	-	7260700	6781500	9195900	7556000	9374200	10801000	7975500	6933300	5261800	4906300	5343200	7318900	3	6	7	7	7	6	6	7	7	6	7	7	6	6	7	7	7	6	6	7	7	6	7	7	6	11.333	1	114	0	37.206	By MS/MS	By MS/MS	By MS/MS	By MS/MS	By MS/MS
sp|P23526|SAHH_HUMAN	>sp|P23526|SAHH_HUMAN Adenosylhomocysteinase OS=Homo sapiens GN=AHCY PE=1 SV=4	-	7212500	8297800	11219000	8500500	9614300	10945000	7771400	7985500	7523000	6884600	5144800	9371200	1	18	18	20	19	19	20	20	19	20	21	18	21	18	18	20	19	19	20	20	19	20	21	18	21	47.716	1	344	0	101.56	By MS/MS	By MS/MS	By MS/MS	By MS/MS	By MS/MS
sp|P46776|RL27A_HUMAN;tr|E9PJD9|E9PJD9_HUMAN;tr|E9PLL6|E9PLL6_HUMAN;tr|E9PLX7|E9PLX7_HUMAN	>sp|P46776|RL27A_HUMAN 60S ribosomal protein L27a OS=Homo sapiens GN=RPL27A PE=1 SV=2;>tr|E9PJD9|E9PJD9_HUMAN 60S ribosomal protein L27a OS=Homo sapiens GN=RPL27A PE=1 SV=1;>tr|E9PLL6|E9PLL6_HUMAN 60S ribosomal protein L27a OS=Homo sapiens GN=RPL27A PE=1 S	-	7207300	7404100	9943600	8061800	9708200	10702000	8465100	11078000	10274000	10004000	5843700	16070000	4	6	7	6	6	5	6	6	6	7	6	6	7	6	7	6	6	5	6	6	6	7	6	6	7	16.561	1	87	0	32.44	By MS/MS	By MS/MS	By MS/MS	By MS/MS	By MS/MS
sp|O14818|PSA7_HUMAN;tr|H0Y586|H0Y586_HUMAN;sp|Q8TAA3|PSA7L_HUMAN;tr|A0A087WYS6|A0A087WYS6_HUMAN;tr|F5GY34|F5GY34_HUMAN	>sp|O14818|PSA7_HUMAN Proteasome subunit alpha type-7 OS=Homo sapiens GN=PSMA7 PE=1 SV=1	-	7145600	7292700	10195000	7779200	9296400	8823700	6096500	6691800	5852300	6096800	5402300	7083300	5	12	11	12	13	12	13	12	12	12	12	12	12	12	11	12	13	12	13	12	12	12	12	12	12	27.887	1	214	0	129.21	By MS/MS	By MS/MS	By MS/MS	By MS/MS	By MS/MS
sp|P51991|ROA3_HUMAN;tr|H7C1J8|H7C1J8_HUMAN	>sp|P51991|ROA3_HUMAN Heterogeneous nuclear ribonucleoprotein A3 OS=Homo sapiens GN=HNRNPA3 PE=1 SV=2	-	7026100	8846600	11938000	9472800	12211000	14609000	9400700	9023600	5394700	6257500	7165000	11903000	2	19	20	20	21	20	19	20	20	21	19	20	21	19	20	20	21	20	19	20	20	21	19	20	21	39.594	1	356	0	144.18	By MS/MS	By MS/MS	By MS/MS	By MS/MS	By MS/MS
sp|P36578|RL4_HUMAN;tr|H3BM89|H3BM89_HUMAN;tr|H3BTP7|H3BTP7_HUMAN;tr|H3BU31|H3BU31_HUMAN	>sp|P36578|RL4_HUMAN 60S ribosomal protein L4 OS=Homo sapiens GN=RPL4 PE=1 SV=5;>tr|H3BM89|H3BM89_HUMAN 60S ribosomal protein L4 OS=Homo sapiens GN=RPL4 PE=1 SV=1	-	6985600	6488900	8514000	5951800	9073800	11797000	7197800	9794200	15603000	15292000	9015400	11614000	4	18	21	21	22	21	21	21	22	23	24	21	21	18	21	21	22	21	21	21	22	23	24	21	21	47.697	1	359	0	82.369	By MS/MS	By MS/MS	By MS/MS	By MS/MS	By MS/MS
sp|P42771|CDN2A_HUMAN;tr|J3QRG6|J3QRG6_HUMAN;tr|K7ES20|K7ES20_HUMAN;tr|K7ENC6|K7ENC6_HUMAN;sp|P42772|CDN2B_HUMAN;tr|G3XAG3|G3XAG3_HUMAN	>sp|P42771|CDN2A_HUMAN Cyclin-dependent kinase inhibitor 2A OS=Homo sapiens GN=CDKN2A PE=1 SV=2;>tr|J3QRG6|J3QRG6_HUMAN Cyclin-dependent kinase inhibitor 2A OS=Homo sapiens GN=CDKN2A PE=1 SV=1;>tr|K7ES20|K7ES20_HUMAN Cyclin-dependent kinase inhibitor 2A OS	-	6938200	6617000	11775000	7289800	8769800	14290000	8675900	6277700	5234500	5813400	3898000	11048000	6	6	6	6	6	6	6	6	6	6	6	6	6	3	3	3	3	3	3	3	3	3	3	3	3	16.532	1	124	0	23.445	By MS/MS	By MS/MS	By MS/MS	By MS/MS	By MS/MS
sp|Q8NC51|PAIRB_HUMAN	>sp|Q8NC51|PAIRB_HUMAN Plasminogen activator inhibitor 1 RNA-binding protein OS=Homo sapiens GN=SERBP1 PE=1 SV=2	-	6810700	5150600	8763200	8049600	10402000	8945200	7051800	4862800	5716500	5401600	4830700	8065300	1	18	19	19	19	19	19	17	18	19	18	16	19	18	19	19	19	19	19	17	18	19	18	16	19	44.965	1	362	0	221.84	By MS/MS	By MS/MS	By MS/MS	By MS/MS	By MS/MS
sp|P62266|RS23_HUMAN;tr|D6RD47|D6RD47_HUMAN;tr|D6RDJ2|D6RDJ2_HUMAN;tr|D6RIX0|D6RIX0_HUMAN;tr|D6R9I7|D6R9I7_HUMAN	>sp|P62266|RS23_HUMAN 40S ribosomal protein S23 OS=Homo sapiens GN=RPS23 PE=1 SV=3;>tr|D6RD47|D6RD47_HUMAN 40S ribosomal protein S23 OS=Homo sapiens GN=RPS23 PE=1 SV=1	-	6745600	8438200	14140000	6898100	10150000	10795000	7146800	9055600	9087200	9885300	6227800	8708800	5	5	5	5	5	5	5	5	5	5	5	5	5	5	5	5	5	5	5	5	5	5	5	5	5	15.807	1	90	0	16.392	By MS/MS	By MS/MS	By MS/MS	By MS/MS	By MS/MS
sp|P84103|SRSF3_HUMAN;tr|A0A087X2D0|A0A087X2D0_HUMAN	>sp|P84103|SRSF3_HUMAN Serine/arginine-rich splicing factor 3 OS=Homo sapiens GN=SRSF3 PE=1 SV=1;>tr|A0A087X2D0|A0A087X2D0_HUMAN Serine/arginine-rich-splicing factor 3 OS=Homo sapiens GN=SRSF3 PE=1 SV=1	-	6700500	1597400	2260600	11076000	12641000	11245000	5005300	4790800	6279300	5964400	4440200	7230100	2	7	6	6	7	6	7	7	6	7	7	6	7	6	5	5	6	5	6	6	5	6	6	5	6	19.329	1	112	0	23.648	By MS/MS	By MS/MS	By MS/MS	By MS/MS	By MS/MS
sp|P35637|FUS_HUMAN;tr|H3BPE7|H3BPE7_HUMAN	>sp|P35637|FUS_HUMAN RNA-binding protein FUS OS=Homo sapiens GN=FUS PE=1 SV=1;>tr|H3BPE7|H3BPE7_HUMAN RNA-binding protein FUS OS=Homo sapiens GN=FUS PE=1 SV=1	-	6679700	7077100	10043000	9560900	9686600	8873000	5302200	5347800	5867700	4871200	5637200	6902400	2	10	10	9	9	10	9	10	8	10	9	9	8	8	8	7	7	8	7	8	6	8	7	7	6	53.425	1	157	0	41.547	By MS/MS	By MS/MS	By MS/MS	By MS/MS	By MS/MS
sp|Q9UK76|HN1_HUMAN;tr|J3KT51|J3KT51_HUMAN;tr|J3KSH8|J3KSH8_HUMAN	>sp|Q9UK76|HN1_HUMAN Hematological and neurological expressed 1 protein OS=Homo sapiens GN=HN1 PE=1 SV=3;>tr|J3KT51|J3KT51_HUMAN Hematological and neurological-expressed 1 protein OS=Homo sapiens GN=HN1 PE=1 SV=1;>tr|J3KSH8|J3KSH8_HUMAN Hematological and n	-	6648800	7275600	8512400	7530000	7804800	7698700	4704700	6206800	5809300	5066100	4789800	6874400	3	6	6	6	6	6	6	6	6	6	6	6	6	6	6	6	6	6	6	6	6	6	6	6	6	16.014	1	105	0	50.914	By MS/MS	By MS/MS	By MS/MS	By MS/MS	By MS/MS
sp|Q9BVA1|TBB2B_HUMAN;sp|A6NNZ2|TBB8L_HUMAN	>sp|Q9BVA1|TBB2B_HUMAN Tubulin beta-2B chain OS=Homo sapiens GN=TUBB2B PE=1 SV=1	-	6621500	10580000	13790000	9650800	12063000	13059000	8559700	8698900	5406700	5232100	6166100	9762900	2	23	27	27	26	27	24	25	25	24	23	26	26	0	1	1	1	1	1	1	1	0	0	1	1	49.953	1	160	0	53.318	By MS/MS	By MS/MS	By MS/MS	By MS/MS	By MS/MS
sp|P28066|PSA5_HUMAN	>sp|P28066|PSA5_HUMAN Proteasome subunit alpha type-5 OS=Homo sapiens GN=PSMA5 PE=1 SV=3	-	6610700	8469500	10300000	7513300	9747600	8342900	5377400	6921200	6335500	5507500	4150200	7476400	1	11	11	10	11	10	10	9	11	11	10	9	10	11	11	10	11	10	10	9	11	11	10	9	10	26.411	1	146	0	41.364	By MS/MS	By MS/MS	By MS/MS	By MS/MS	By MS/MS
sp|P51149|RAB7A_HUMAN;tr|C9J8S3|C9J8S3_HUMAN;tr|C9J592|C9J592_HUMAN;tr|C9J4V0|C9J4V0_HUMAN;tr|C9J4S4|C9J4S4_HUMAN;tr|C9IZZ0|C9IZZ0_HUMAN;tr|C9J7D1|C9J7D1_HUMAN	>sp|P51149|RAB7A_HUMAN Ras-related protein Rab-7a OS=Homo sapiens GN=RAB7A PE=1 SV=1;>tr|C9J8S3|C9J8S3_HUMAN Ras-related protein Rab-7a OS=Homo sapiens GN=RAB7A PE=1 SV=1;>tr|C9J592|C9J592_HUMAN Ras-related protein Rab-7a (Fragment) OS=Homo sapiens GN=RAB7	-	6546700	6586000	7602400	6230500	7145600	4963000	4341300	5893700	5117100	4864000	4474500	5974400	7	15	16	15	16	15	13	15	14	14	15	16	15	15	16	15	16	15	13	15	14	14	15	16	15	23.489	1	210	0	136.86	By MS/MS	By MS/MS	By MS/MS	By MS/MS	By MS/MS
sp|P11216|PYGB_HUMAN;tr|H0Y4Z6|H0Y4Z6_HUMAN	>sp|P11216|PYGB_HUMAN Glycogen phosphorylase, brain form OS=Homo sapiens GN=PYGB PE=1 SV=5	-	6505500	2983400	4847700	1295100	1564400	2662700	1773100	2339400	4601000	4807200	1055000	1953000	2	40	37	40	32	31	36	36	35	39	43	32	34	33	30	33	26	25	30	29	29	34	36	26	29	96.695	1	606	0	192.55	By MS/MS	By MS/MS	By MS/MS	By MS/MS	By MS/MS
sp|P27695|APEX1_HUMAN;tr|G3V5Q1|G3V5Q1_HUMAN;tr|G3V3M6|G3V3M6_HUMAN;tr|A0A0C4DGK8|A0A0C4DGK8_HUMAN;tr|G3V3C7|G3V3C7_HUMAN;tr|G3V5M0|G3V5M0_HUMAN;tr|G3V359|G3V359_HUMAN;tr|H7C4A8|H7C4A8_HUMAN;tr|G3V5D9|G3V5D9_HUMAN;tr|G3V3Y6|G3V3Y6_HUMAN	>sp|P27695|APEX1_HUMAN DNA-(apurinic or apyrimidinic site) lyase OS=Homo sapiens GN=APEX1 PE=1 SV=2;>tr|G3V5Q1|G3V5Q1_HUMAN DNA-(apurinic or apyrimidinic site) lyase (Fragment) OS=Homo sapiens GN=APEX1 PE=1 SV=1;>tr|G3V3M6|G3V3M6_HUMAN DNA-(apurinic or apy	-	6501800	8843200	10397000	7089200	8741000	9599100	6196300	6371500	6224500	5904200	5164900	8236900	10	15	16	16	16	16	15	15	14	16	16	15	16	15	16	16	16	16	15	15	14	16	16	15	16	35.554	1	270	0	119.07	By MS/MS	By MS/MS	By MS/MS	By MS/MS	By MS/MS
tr|D6R9P3|D6R9P3_HUMAN;tr|D6RD18|D6RD18_HUMAN;tr|D6RBZ0|D6RBZ0_HUMAN;tr|A0A087WZV1|A0A087WZV1_HUMAN;sp|Q99729|ROAA_HUMAN	>tr|D6R9P3|D6R9P3_HUMAN Heterogeneous nuclear ribonucleoprotein A/B OS=Homo sapiens GN=HNRNPAB PE=1 SV=1;>tr|D6RD18|D6RD18_HUMAN Heterogeneous nuclear ribonucleoprotein A/B OS=Homo sapiens GN=HNRNPAB PE=1 SV=1;>tr|D6RBZ0|D6RBZ0_HUMAN Heterogeneous nuclear	-	6467900	5813700	7464700	7010500	7255000	9582900	6197200	6131400	5512300	5251800	4714900	8086600	5	9	9	9	9	9	9	9	9	9	9	9	9	9	9	9	9	9	9	9	9	9	9	9	9	30.302	1	147	0	76.461	By MS/MS	By MS/MS	By MS/MS	By MS/MS	By MS/MS
sp|P31946|1433B_HUMAN;tr|Q4VY20|Q4VY20_HUMAN;tr|Q4VY19|Q4VY19_HUMAN;tr|A0A0J9YWE8|A0A0J9YWE8_HUMAN;tr|A0A0J9YWZ2|A0A0J9YWZ2_HUMAN	>sp|P31946|1433B_HUMAN 14-3-3 protein beta/alpha OS=Homo sapiens GN=YWHAB PE=1 SV=3	-	6464700	6268400	8339200	7300600	8102900	9644800	5060500	6197600	6688800	4324600	5430300	8959200	5	10	10	11	11	11	10	10	11	11	12	11	10	6	6	6	6	6	6	6	6	6	7	6	6	28.082	1	145	0	157.45	By MS/MS	By MS/MS	By MS/MS	By MS/MS	By MS/MS
tr|Q49AN9|Q49AN9_HUMAN;tr|F5H013|F5H013_HUMAN;sp|P62308|RUXG_HUMAN;sp|A8MWD9|RUXGL_HUMAN;tr|C9JVQ0|C9JVQ0_HUMAN	>tr|Q49AN9|Q49AN9_HUMAN SNRPG protein OS=Homo sapiens GN=SNRPG PE=1 SV=1;>tr|F5H013|F5H013_HUMAN Small nuclear ribonucleoprotein G OS=Homo sapiens GN=SNRPG PE=1 SV=1;>sp|P62308|RUXG_HUMAN Small nuclear ribonucleoprotein G OS=Homo sapiens GN=SNRPG PE=1 SV=1	-	6428700	6859600	9531800	8558900	7163600	12209000	7613300	7072600	5536400	4815300	3869600	9167600	5	2	2	3	3	2	3	2	3	3	3	2	3	2	2	3	3	2	3	2	3	3	3	2	3	7.1013	1	44	0	9.0649	By MS/MS	By MS/MS	By MS/MS	By MS/MS	By MS/MS
sp|Q99832|TCPH_HUMAN;tr|F8WAM2|F8WAM2_HUMAN;tr|F8WBP8|F8WBP8_HUMAN;tr|A0A0D9SG95|A0A0D9SG95_HUMAN	>sp|Q99832|TCPH_HUMAN T-complex protein 1 subunit eta OS=Homo sapiens GN=CCT7 PE=1 SV=2	-	6426600	6336200	9236700	6763800	8363100	9545400	6512800	5516400	5239800	5460300	4610800	7797600	4	28	27	27	28	29	27	29	26	28	29	26	27	28	27	27	28	29	27	29	26	28	29	26	27	59.366	1	492	0	250.22	By MS/MS	By MS/MS	By MS/MS	By MS/MS	By MS/MS
sp|P58546|MTPN_HUMAN;tr|C9JL85|C9JL85_HUMAN	>sp|P58546|MTPN_HUMAN Myotrophin OS=Homo sapiens GN=MTPN PE=1 SV=2;>tr|C9JL85|C9JL85_HUMAN Myotrophin OS=Homo sapiens GN=MTPN PE=1 SV=1	-	6400100	9074100	11737000	6025700	8211100	9322100	3948700	6280100	5892400	5803600	2954600	6199500	2	5	6	6	5	6	5	5	6	6	6	5	5	5	6	6	5	6	5	5	6	6	6	5	5	12.895	1	130	0	71.819	By MS/MS	By MS/MS	By MS/MS	By MS/MS	By MS/MS
sp|Q02878|RL6_HUMAN;tr|F8VZ45|F8VZ45_HUMAN;tr|U3KQR5|U3KQR5_HUMAN;tr|F8VR69|F8VR69_HUMAN;tr|F8VZA3|F8VZA3_HUMAN;tr|F8VWR1|F8VWR1_HUMAN;tr|F8VU16|F8VU16_HUMAN	>sp|Q02878|RL6_HUMAN 60S ribosomal protein L6 OS=Homo sapiens GN=RPL6 PE=1 SV=3	-	6292800	7621800	9600100	6742400	8217500	10861000	6718800	9719900	10762000	12448000	10548000	12214000	7	16	17	17	13	15	16	16	17	16	17	16	16	16	17	17	13	15	16	16	17	16	17	16	16	32.728	1	288	0	87.171	By MS/MS	By MS/MS	By MS/MS	By MS/MS	By MS/MS
sp|P15880|RS2_HUMAN;tr|H0YEN5|H0YEN5_HUMAN;tr|E9PQD7|E9PQD7_HUMAN;tr|I3L404|I3L404_HUMAN;tr|E9PM36|E9PM36_HUMAN;tr|E9PMM9|E9PMM9_HUMAN;tr|E9PPT0|E9PPT0_HUMAN;tr|H3BNG3|H3BNG3_HUMAN;tr|H0YE27|H0YE27_HUMAN	>sp|P15880|RS2_HUMAN 40S ribosomal protein S2 OS=Homo sapiens GN=RPS2 PE=1 SV=2;>tr|H0YEN5|H0YEN5_HUMAN 40S ribosomal protein S2 (Fragment) OS=Homo sapiens GN=RPS2 PE=1 SV=1;>tr|E9PQD7|E9PQD7_HUMAN 40S ribosomal protein S2 OS=Homo sapiens GN=RPS2 PE=1 SV=1	-	6281400	6367800	9069900	8310000	8655700	8618000	6434900	5642000	6887800	6844700	6052700	6594300	9	14	14	14	13	14	14	14	12	15	12	15	14	14	14	14	13	14	14	14	12	15	12	15	14	31.324	1	237	0	104.93	By MS/MS	By MS/MS	By MS/MS	By MS/MS	By MS/MS
sp|P25705|ATPA_HUMAN;tr|K7EK77|K7EK77_HUMAN;tr|K7ERX7|K7ERX7_HUMAN;tr|K7EJP1|K7EJP1_HUMAN;tr|K7ENJ4|K7ENJ4_HUMAN;tr|K7EQH4|K7EQH4_HUMAN;tr|K7ESA0|K7ESA0_HUMAN	>sp|P25705|ATPA_HUMAN ATP synthase subunit alpha, mitochondrial OS=Homo sapiens GN=ATP5A1 PE=1 SV=1	-	6253000	5132700	5923400	4261200	4666100	5126300	3862600	4983600	5970500	5797300	3430800	5173200	7	22	23	21	21	21	21	22	23	24	23	21	21	22	23	21	21	21	21	22	23	24	23	21	21	59.75	1	338	0	134.25	By MS/MS	By MS/MS	By MS/MS	By MS/MS	By MS/MS
sp|P20290|BTF3_HUMAN	>sp|P20290|BTF3_HUMAN Transcription factor BTF3 OS=Homo sapiens GN=BTF3 PE=1 SV=1	-	6222000	6841900	9382800	7537900	9229200	7624700	5996600	5217700	5904100	5566900	5035100	6512800	1	8	8	8	8	8	7	7	8	8	8	8	8	5	5	5	5	5	5	5	5	5	5	5	5	22.168	1	164	0	78.283	By MS/MS	By MS/MS	By MS/MS	By MS/MS	By MS/MS
tr|F5GZS6|F5GZS6_HUMAN;sp|P08195|4F2_HUMAN;tr|J3KPF3|J3KPF3_HUMAN;tr|H0YFS2|H0YFS2_HUMAN;tr|F5GZI0|F5GZI0_HUMAN;tr|H0YFX4|H0YFX4_HUMAN	>tr|F5GZS6|F5GZS6_HUMAN 4F2 cell-surface antigen heavy chain OS=Homo sapiens GN=SLC3A2 PE=1 SV=1;>sp|P08195|4F2_HUMAN 4F2 cell-surface antigen heavy chain OS=Homo sapiens GN=SLC3A2 PE=1 SV=3;>tr|J3KPF3|J3KPF3_HUMAN 4F2 cell-surface antigen heavy chain OS=H	-	6182800	4822800	5890000	1917800	2448800	3262500	2098300	2924500	5202000	4956500	866080	3235700	6	23	23	23	17	20	22	21	21	22	22	15	20	14	14	14	10	14	13	13	12	13	13	12	13	64.872	1	289	0	150.8	By MS/MS	By MS/MS	By MS/MS	By MS/MS	By MS/MS
sp|P22314|UBA1_HUMAN;tr|Q5JRR6|Q5JRR6_HUMAN;tr|Q5JRR9|Q5JRR9_HUMAN;tr|Q5JRS0|Q5JRS0_HUMAN;tr|Q5JRS2|Q5JRS2_HUMAN;tr|Q5JRS1|Q5JRS1_HUMAN;tr|Q5JRS3|Q5JRS3_HUMAN	>sp|P22314|UBA1_HUMAN Ubiquitin-like modifier-activating enzyme 1 OS=Homo sapiens GN=UBA1 PE=1 SV=3	-	6181100	7212500	8462700	8392700	9175200	10171000	7146000	6329800	6100400	5842700	6722400	8874900	7	40	42	42	42	41	42	40	42	43	43	41	43	40	42	42	42	41	42	40	42	43	43	41	43	117.85	1	796	0	323.31	By MS/MS	By MS/MS	By MS/MS	By MS/MS	By MS/MS
sp|P49773|HINT1_HUMAN;tr|D6REP8|D6REP8_HUMAN;tr|D6RE99|D6RE99_HUMAN;tr|D6RD60|D6RD60_HUMAN;tr|D6RC06|D6RC06_HUMAN	>sp|P49773|HINT1_HUMAN Histidine triad nucleotide-binding protein 1 OS=Homo sapiens GN=HINT1 PE=1 SV=2;>tr|D6REP8|D6REP8_HUMAN Histidine triad nucleotide-binding protein 1 OS=Homo sapiens GN=HINT1 PE=1 SV=1;>tr|D6RE99|D6RE99_HUMAN Histidine triad nucleotid	-	6083300	8961400	9799600	4382000	5530200	11719000	4118000	4133500	3200200	4504100	1827600	9171300	5	7	8	7	6	6	8	6	8	5	7	5	6	7	8	7	6	6	8	6	8	5	7	5	6	13.802	1	126	0	38.416	By MS/MS	By MS/MS	By MS/MS	By MS/MS	By MS/MS
tr|E9PNW4|E9PNW4_HUMAN;sp|P13987|CD59_HUMAN;tr|E9PR17|E9PR17_HUMAN;tr|H0YET2|H0YET2_HUMAN	>tr|E9PNW4|E9PNW4_HUMAN CD59 glycoprotein OS=Homo sapiens GN=CD59 PE=1 SV=1;>sp|P13987|CD59_HUMAN CD59 glycoprotein OS=Homo sapiens GN=CD59 PE=1 SV=1;>tr|E9PR17|E9PR17_HUMAN CD59 glycoprotein OS=Homo sapiens GN=CD59 PE=1 SV=1	-	6054600	4713800	6072400	6246000	8692700	5449800	4373900	3794500	4945000	4401400	5865000	3821200	4	3	3	3	3	3	3	3	3	3	3	3	3	3	3	3	3	3	3	3	3	3	3	3	3	11.985	1	58	0	17.063	By MS/MS	By MS/MS	By MS/MS	By MS/MS	By MS/MS
tr|E7EPB3|E7EPB3_HUMAN;sp|P50914|RL14_HUMAN	>tr|E7EPB3|E7EPB3_HUMAN 60S ribosomal protein L14 OS=Homo sapiens GN=RPL14 PE=1 SV=1;>sp|P50914|RL14_HUMAN 60S ribosomal protein L14 OS=Homo sapiens GN=RPL14 PE=1 SV=4	-	6052500	6531500	7270700	3368600	5641800	8358900	5382600	9924900	11240000	10720000	6462600	8550000	2	4	2	2	1	2	4	3	3	4	3	3	3	4	2	2	1	2	4	3	3	4	3	3	3	14.558	1	47	0	11.958	By MS/MS	By MS/MS	By MS/MS	By MS/MS	By MS/MS
sp|Q92597|NDRG1_HUMAN;tr|E7ESM1|E7ESM1_HUMAN;tr|E5RIR1|E5RIR1_HUMAN;tr|E5RGM5|E5RGM5_HUMAN;tr|E5RIV1|E5RIV1_HUMAN;tr|E5RIM2|E5RIM2_HUMAN;tr|E5RJY1|E5RJY1_HUMAN;tr|E5RI76|E5RI76_HUMAN;tr|E5RH82|E5RH82_HUMAN;tr|E5RK17|E5RK17_HUMAN;tr|E5RJ98|E5RJ98_HUMAN;tr|E5RG99|E5RG99_HUMAN	>sp|Q92597|NDRG1_HUMAN Protein NDRG1 OS=Homo sapiens GN=NDRG1 PE=1 SV=1	-	6040200	1518000	2425900	1089500	994010	151540	49913	1443200	6440700	5646500	987240	246660	12	13	9	11	8	5	2	1	9	13	13	9	4	13	9	11	8	5	2	1	9	13	13	9	4	42.835	1	127	0	68.369	By MS/MS	By MS/MS	By MS/MS	By MS/MS	By MS/MS
sp|Q02543|RL18A_HUMAN;tr|M0R3D6|M0R3D6_HUMAN;tr|M0R1A7|M0R1A7_HUMAN;tr|M0R117|M0R117_HUMAN;tr|M0R0P7|M0R0P7_HUMAN	>sp|Q02543|RL18A_HUMAN 60S ribosomal protein L18a OS=Homo sapiens GN=RPL18A PE=1 SV=2;>tr|M0R3D6|M0R3D6_HUMAN 60S ribosomal protein L18a (Fragment) OS=Homo sapiens GN=RPL18A PE=1 SV=1;>tr|M0R1A7|M0R1A7_HUMAN 60S ribosomal protein L18a OS=Homo sapiens GN=RP	-	6026600	6107800	7861100	8311900	10125000	10380000	7633200	6284000	7491500	5376700	8341800	10008000	5	8	8	8	8	8	8	8	8	7	8	8	8	8	8	8	8	8	8	8	8	7	8	8	8	20.762	1	120	0	20.591	By MS/MS	By MS/MS	By MS/MS	By MS/MS	By MS/MS
sp|O60506|HNRPQ_HUMAN;tr|F6UXX1|F6UXX1_HUMAN	>sp|O60506|HNRPQ_HUMAN Heterogeneous nuclear ribonucleoprotein Q OS=Homo sapiens GN=SYNCRIP PE=1 SV=2	-	6012700	6805700	8727900	6576700	7701500	13597000	9625800	5543700	5818800	5997700	5371200	11818000	2	28	27	29	28	28	28	28	28	29	29	27	28	8	8	8	7	8	8	8	8	8	8	8	8	69.602	1	486	0	238.38	By MS/MS	By MS/MS	By MS/MS	By MS/MS	By MS/MS
sp|Q9UQ80|PA2G4_HUMAN;tr|F8VR77|F8VR77_HUMAN;tr|F8W0A3|F8W0A3_HUMAN;tr|H0YIN7|H0YIN7_HUMAN;tr|F8VZ69|F8VZ69_HUMAN	>sp|Q9UQ80|PA2G4_HUMAN Proliferation-associated protein 2G4 OS=Homo sapiens GN=PA2G4 PE=1 SV=3;>tr|F8VR77|F8VR77_HUMAN Proliferation-associated protein 2G4 OS=Homo sapiens GN=PA2G4 PE=1 SV=1	-	5963700	5928100	9233200	7676200	8380500	8084700	6252600	6026800	5793400	6198300	5169700	6657000	5	24	23	25	26	25	22	23	26	24	25	26	25	24	23	25	26	25	22	23	26	24	25	26	25	43.786	1	441	0	159.8	By MS/MS	By MS/MS	By MS/MS	By MS/MS	By MS/MS
sp|P26599|PTBP1_HUMAN;tr|A0A0U1RRM4|A0A0U1RRM4_HUMAN;tr|A6NLN1|A6NLN1_HUMAN;tr|A0A0D9SF20|A0A0D9SF20_HUMAN;tr|K7EKJ7|K7EKJ7_HUMAN;tr|K7ES59|K7ES59_HUMAN;tr|K7EK45|K7EK45_HUMAN;tr|A0A087WUW5|A0A087WUW5_HUMAN;tr|K7ELW5|K7ELW5_HUMAN;tr|A0A087WU68|A0A087WU68_HUMAN;tr|X6R242|X6R242_HUMAN	>sp|P26599|PTBP1_HUMAN Polypyrimidine tract-binding protein 1 OS=Homo sapiens GN=PTBP1 PE=1 SV=1;>tr|A0A0U1RRM4|A0A0U1RRM4_HUMAN Polypyrimidine tract-binding protein 1 OS=Homo sapiens GN=PTBP1 PE=1 SV=1;>tr|A6NLN1|A6NLN1_HUMAN Polypyrimidine tract binding	-	5942600	8072200	10007000	7370800	8612100	8931700	5532600	6212900	5473900	5201900	5339300	7489200	11	15	17	17	17	18	17	16	14	19	17	19	17	14	16	16	15	16	16	14	13	17	15	17	15	57.221	1	401	0	147.77	By MS/MS	By MS/MS	By MS/MS	By MS/MS	By MS/MS
sp|P07108|ACBP_HUMAN;tr|B8ZWD1|B8ZWD1_HUMAN;tr|A0A0A0MTI5|A0A0A0MTI5_HUMAN	>sp|P07108|ACBP_HUMAN Acyl-CoA-binding protein OS=Homo sapiens GN=DBI PE=1 SV=2;>tr|B8ZWD1|B8ZWD1_HUMAN Acyl-CoA-binding protein OS=Homo sapiens GN=DBI PE=1 SV=1;>tr|A0A0A0MTI5|A0A0A0MTI5_HUMAN Acyl-CoA-binding protein OS=Homo sapiens GN=DBI PE=1 SV=1	-	5916000	10285000	10074000	7319700	9394100	12634000	7529200	9401600	4588800	3268700	5481100	11146000	3	6	6	5	6	5	5	5	5	5	5	6	6	6	6	5	6	5	5	5	5	5	5	6	6	10.044	1	97	0	13.688	By MS/MS	By MS/MS	By MS/MS	By MS/MS	By MS/MS
sp|P52907|CAZA1_HUMAN	>sp|P52907|CAZA1_HUMAN F-actin-capping protein subunit alpha-1 OS=Homo sapiens GN=CAPZA1 PE=1 SV=3	-	5812900	6909600	8852800	9219800	10707000	9285800	6911300	6588400	4905400	5207700	6271700	7876900	1	13	14	14	15	15	14	14	14	14	14	15	13	11	12	12	13	13	12	12	12	12	12	13	11	32.922	1	214	0	126.65	By MS/MS	By MS/MS	By MS/MS	By MS/MS	By MS/MS
sp|Q01518|CAP1_HUMAN;tr|Q5T0R7|Q5T0R7_HUMAN;tr|Q5T0R6|Q5T0R6_HUMAN;tr|Q5T0R5|Q5T0R5_HUMAN;tr|Q5T0R4|Q5T0R4_HUMAN;tr|Q5T0R3|Q5T0R3_HUMAN;tr|Q5T0R2|Q5T0R2_HUMAN;tr|Q5T0R1|Q5T0R1_HUMAN;tr|Q5T0R9|Q5T0R9_HUMAN;tr|Q5T0R8|Q5T0R8_HUMAN;tr|Q5T0S3|Q5T0S3_HUMAN;tr|B7Z385|B7Z385_HUMAN;tr|A0A087X0J3|A0A087X0J3_HUMAN;tr|A0A087WZ15|A0A087WZ15_HUMAN;tr|E9PDI2|E9PDI2_HUMAN;sp|P40123|CAP2_HUMAN	>sp|Q01518|CAP1_HUMAN Adenylyl cyclase-associated protein 1 OS=Homo sapiens GN=CAP1 PE=1 SV=5	-	5806400	5907700	7454400	7280500	8878200	6350000	4616700	5675100	4577600	4145900	5718900	5134500	16	23	22	23	20	23	24	22	24	23	21	22	21	23	22	23	20	23	24	22	24	23	21	22	21	51.901	1	355	0	173.01	By MS/MS	By MS/MS	By MS/MS	By MS/MS	By MS/MS
sp|P35232|PHB_HUMAN;tr|C9JW96|C9JW96_HUMAN;tr|C9JZ20|C9JZ20_HUMAN;tr|E7ESE2|E7ESE2_HUMAN;tr|E9PCW0|E9PCW0_HUMAN;tr|D6RBK0|D6RBK0_HUMAN	>sp|P35232|PHB_HUMAN Prohibitin OS=Homo sapiens GN=PHB PE=1 SV=1;>tr|C9JW96|C9JW96_HUMAN Prohibitin (Fragment) OS=Homo sapiens GN=PHB PE=1 SV=2;>tr|C9JZ20|C9JZ20_HUMAN Prohibitin (Fragment) OS=Homo sapiens GN=PHB PE=1 SV=1;>tr|E7ESE2|E7ESE2_HUMAN Prohibiti	-	5803000	7129300	10631000	7144700	8008300	8011300	4833000	7363500	4782200	6338700	4714500	7239400	6	12	12	12	11	11	12	11	12	11	12	12	12	12	12	12	11	11	12	11	12	11	12	12	12	29.804	1	222	0	94.763	By MS/MS	By MS/MS	By MS/MS	By MS/MS	By MS/MS
tr|J3KPX7|J3KPX7_HUMAN;sp|Q99623|PHB2_HUMAN;tr|F5GY37|F5GY37_HUMAN;tr|F5GWA7|F5GWA7_HUMAN;tr|F5H3X6|F5H3X6_HUMAN;tr|F5H2D2|F5H2D2_HUMAN;tr|F5H0C5|F5H0C5_HUMAN;tr|U3KPZ5|U3KPZ5_HUMAN	>tr|J3KPX7|J3KPX7_HUMAN Prohibitin-2 OS=Homo sapiens GN=PHB2 PE=1 SV=2;>sp|Q99623|PHB2_HUMAN Prohibitin-2 OS=Homo sapiens GN=PHB2 PE=1 SV=2;>tr|F5GY37|F5GY37_HUMAN Prohibitin-2 OS=Homo sapiens GN=PHB2 PE=1 SV=1;>tr|F5GWA7|F5GWA7_HUMAN Prohibitin-2 (Fragmen	-	5769900	6461900	8147700	6376700	7717200	8312900	5961200	5605300	4725800	4563000	4698300	6848900	8	13	12	14	14	14	14	14	14	12	14	14	13	13	12	14	14	14	14	14	14	12	14	14	13	33.239	1	186	0	91.326	By MS/MS	By MS/MS	By MS/MS	By MS/MS	By MS/MS
sp|P11940|PABP1_HUMAN;tr|E7EQV3|E7EQV3_HUMAN;tr|E7ERJ7|E7ERJ7_HUMAN;tr|A0A087WTT1|A0A087WTT1_HUMAN;tr|H0YAR2|H0YAR2_HUMAN;tr|H0YBN4|H0YBN4_HUMAN;tr|H0YAS6|H0YAS6_HUMAN;tr|H0YB75|H0YB75_HUMAN;tr|H0YAP2|H0YAP2_HUMAN;tr|H0YB86|H0YB86_HUMAN;tr|E5RGH3|E5RGH3_HUMAN;tr|E5RJB9|E5RJB9_HUMAN;tr|E5RH24|E5RH24_HUMAN;tr|H0YAS7|H0YAS7_HUMAN;sp|Q4VXU2|PAP1L_HUMAN;tr|H0YC10|H0YC10_HUMAN;tr|E5RHG7|E5RHG7_HUMAN;tr…	>sp|P11940|PABP1_HUMAN Polyadenylate-binding protein 1 OS=Homo sapiens GN=PABPC1 PE=1 SV=2;>tr|E7EQV3|E7EQV3_HUMAN Polyadenylate-binding protein OS=Homo sapiens GN=PABPC1 PE=1 SV=1;>tr|E7ERJ7|E7ERJ7_HUMAN Polyadenylate-binding protein OS=Homo sapiens GN=PA	-	5735300	4920300	6885400	6206000	7483800	9341300	6442900	5378800	5011600	4369000	3949400	8049000	20	27	26	26	27	28	27	27	28	29	26	26	26	8	7	6	6	7	7	7	8	8	7	6	7	70.67	1	485	0	195.83	By MS/MS	By MS/MS	By MS/MS	By MS/MS	By MS/MS
tr|D6RAW0|D6RAW0_HUMAN;tr|D6RFM0|D6RFM0_HUMAN;tr|D6RAH7|D6RAH7_HUMAN;tr|H9KV45|H9KV45_HUMAN;tr|A0A0A0MQU3|A0A0A0MQU3_HUMAN;sp|P62837|UB2D2_HUMAN;sp|P61077|UB2D3_HUMAN;tr|A0A087WY85|A0A087WY85_HUMAN;tr|D6RA11|D6RA11_HUMAN;tr|A0A087WW00|A0A087WW00_HUMAN;tr|C9J9H9|C9J9H9_HUMAN;sp|Q9Y2X8|UB2D4_HUMAN;sp|P51668|UB2D1_HUMAN	>tr|D6RAW0|D6RAW0_HUMAN Ubiquitin-conjugating enzyme E2 D3 (Fragment) OS=Homo sapiens GN=UBE2D3 PE=3 SV=1;>tr|D6RFM0|D6RFM0_HUMAN Ubiquitin-conjugating enzyme E2 D2 (Fragment) OS=Homo sapiens GN=UBE2D2 PE=3 SV=1;>tr|D6RAH7|D6RAH7_HUMAN Ubiquitin-conjugatin	-	5644700	4747600	5270600	7267500	7575600	7242900	5857500	4532200	5423800	4059400	4280700	7474900	13	2	2	2	2	2	2	2	2	2	2	2	2	2	2	2	2	2	2	2	2	2	2	2	2	8.2133	1	60	0	17.263	By MS/MS	By MS/MS	By MS/MS	By MS/MS	By MS/MS
sp|P68036|UB2L3_HUMAN	>sp|P68036|UB2L3_HUMAN Ubiquitin-conjugating enzyme E2 L3 OS=Homo sapiens GN=UBE2L3 PE=1 SV=1	-	5609000	5780500	7614300	6482200	8675000	8747900	4810500	5596700	4943400	5458100	4899900	6630200	1	7	7	8	7	8	7	7	7	7	7	8	7	7	7	8	7	8	7	7	7	7	7	8	7	17.861	1	122	0	43.211	By MS/MS	By MS/MS	By MS/MS	By MS/MS	By MS/MS
sp|O43399|TPD54_HUMAN;tr|A0A087WYR3|A0A087WYR3_HUMAN;tr|A0A087WZ51|A0A087WZ51_HUMAN	>sp|O43399|TPD54_HUMAN Tumor protein D54 OS=Homo sapiens GN=TPD52L2 PE=1 SV=2;>tr|A0A087WYR3|A0A087WYR3_HUMAN Tumor protein D54 OS=Homo sapiens GN=TPD52L2 PE=1 SV=1;>tr|A0A087WZ51|A0A087WZ51_HUMAN Tumor protein D54 OS=Homo sapiens GN=TPD52L2 PE=1 SV=1	-	5533200	3357300	5960400	5709300	7244100	5031800	3785600	4068000	2961100	2988600	3929300	4246400	3	12	11	12	11	12	12	11	11	11	12	12	11	12	11	12	11	12	12	11	11	11	12	12	11	22.237	1	192	0	93.859	By MS/MS	By MS/MS	By MS/MS	By MS/MS	By MS/MS
sp|P41091|IF2G_HUMAN;sp|Q2VIR3|IF2GL_HUMAN;tr|F8W810|F8W810_HUMAN;tr|H7BZU1|H7BZU1_HUMAN	>sp|P41091|IF2G_HUMAN Eukaryotic translation initiation factor 2 subunit 3 OS=Homo sapiens GN=EIF2S3 PE=1 SV=3;>sp|Q2VIR3|IF2GL_HUMAN Putative eukaryotic translation initiation factor 2 subunit 3-like protein OS=Homo sapiens GN=EIF2S3L PE=5 SV=2;>tr|F8W810	-	5508500	5909700	7400800	6539300	7356100	6851900	4853000	5402600	5735500	4888000	4420300	5829700	4	18	18	18	17	17	18	19	19	20	17	18	17	18	18	18	17	17	18	19	19	20	17	18	17	51.109	1	312	0	108.23	By MS/MS	By MS/MS	By MS/MS	By MS/MS	By MS/MS
sp|P12429|ANXA3_HUMAN;tr|D6RA82|D6RA82_HUMAN;tr|D6RFG5|D6RFG5_HUMAN;tr|D6RCA8|D6RCA8_HUMAN;tr|D6RAZ8|D6RAZ8_HUMAN;tr|D6RFJ9|D6RFJ9_HUMAN	>sp|P12429|ANXA3_HUMAN Annexin A3 OS=Homo sapiens GN=ANXA3 PE=1 SV=3;>tr|D6RA82|D6RA82_HUMAN Annexin OS=Homo sapiens GN=ANXA3 PE=1 SV=1;>tr|D6RFG5|D6RFG5_HUMAN Annexin (Fragment) OS=Homo sapiens GN=ANXA3 PE=1 SV=1	-	5483100	1205900	1520400	30528	36707	48071	43030	914370	3893200	3548400	22856	47714	6	15	12	13	1	1	3	2	10	15	15	1	2	15	12	13	1	1	3	2	10	15	15	1	2	36.375	1	100	0	75.877	By MS/MS	By MS/MS	By MS/MS	By matching	By matching
sp|P45880|VDAC2_HUMAN;tr|A0A0A0MR02|A0A0A0MR02_HUMAN;tr|Q5JSD2|Q5JSD2_HUMAN;tr|Q5JSD1|Q5JSD1_HUMAN;tr|A2A3S1|A2A3S1_HUMAN	>sp|P45880|VDAC2_HUMAN Voltage-dependent anion-selective channel protein 2 OS=Homo sapiens GN=VDAC2 PE=1 SV=2;>tr|A0A0A0MR02|A0A0A0MR02_HUMAN Voltage-dependent anion-selective channel protein 2 (Fragment) OS=Homo sapiens GN=VDAC2 PE=1 SV=1;>tr|Q5JSD2|Q5JSD	-	5468100	6459600	10243000	9068400	11993000	11135000	8056200	8182600	3859300	4661000	7023100	10713000	5	12	13	14	12	14	13	13	14	12	12	13	12	12	13	14	12	14	13	13	14	12	12	13	12	31.566	1	200	0	73.706	By MS/MS	By MS/MS	By MS/MS	By MS/MS	By MS/MS
sp|O00151|PDLI1_HUMAN	>sp|O00151|PDLI1_HUMAN PDZ and LIM domain protein 1 OS=Homo sapiens GN=PDLIM1 PE=1 SV=4	-	5441000	6733500	9449500	5705200	7602200	8824400	5932600	5792300	4783500	3619900	4564100	7343800	1	16	17	17	17	17	17	17	17	16	16	17	17	16	17	17	17	17	17	17	17	16	16	17	17	36.071	1	276	0	89.893	By MS/MS	By MS/MS	By MS/MS	By MS/MS	By MS/MS
sp|Q13185|CBX3_HUMAN;tr|S4R2Y4|S4R2Y4_HUMAN;tr|C9JMM0|C9JMM0_HUMAN	>sp|Q13185|CBX3_HUMAN Chromobox protein homolog 3 OS=Homo sapiens GN=CBX3 PE=1 SV=4	-	5436400	5900500	8114600	8864500	9896900	8328400	5418600	5235800	5224200	3933800	5320200	7193400	3	7	7	7	7	7	7	6	7	7	6	7	6	3	3	3	3	3	3	2	3	3	2	3	2	20.811	1	127	0	52.374	By MS/MS	By MS/MS	By MS/MS	By MS/MS	By MS/MS
tr|J3QR09|J3QR09_HUMAN;tr|J3KTE4|J3KTE4_HUMAN;sp|P84098|RL19_HUMAN;tr|J3QL15|J3QL15_HUMAN	>tr|J3QR09|J3QR09_HUMAN Ribosomal protein L19 OS=Homo sapiens GN=RPL19 PE=1 SV=1;>tr|J3KTE4|J3KTE4_HUMAN Ribosomal protein L19 OS=Homo sapiens GN=RPL19 PE=1 SV=1;>sp|P84098|RL19_HUMAN 60S ribosomal protein L19 OS=Homo sapiens GN=RPL19 PE=1 SV=1;>tr|J3QL15|	-	5413300	3423300	4234300	5943400	4903900	6797300	1985000	4114700	5733300	6963400	5055000	5291400	4	6	6	6	5	4	6	6	6	6	6	5	6	6	6	6	5	4	6	6	6	6	6	5	6	23.134	1	107	0	30.96	By MS/MS	By MS/MS	By MS/MS	By MS/MS	By MS/MS
tr|J3KTA4|J3KTA4_HUMAN;sp|P17844|DDX5_HUMAN;tr|J3KRZ1|J3KRZ1_HUMAN;tr|J3QRQ7|J3QRQ7_HUMAN;tr|J3QSF1|J3QSF1_HUMAN;tr|J3KRX8|J3KRX8_HUMAN;tr|J3QR02|J3QR02_HUMAN;tr|J3QRN5|J3QRN5_HUMAN;tr|X6RLV5|X6RLV5_HUMAN;tr|J3QLG9|J3QLG9_HUMAN;tr|J3QR62|J3QR62_HUMAN	>tr|J3KTA4|J3KTA4_HUMAN Probable ATP-dependent RNA helicase DDX5 OS=Homo sapiens GN=DDX5 PE=1 SV=1;>sp|P17844|DDX5_HUMAN Probable ATP-dependent RNA helicase DDX5 OS=Homo sapiens GN=DDX5 PE=1 SV=1	-	5401400	4177400	5713800	6321900	7156900	7474500	5038700	4360100	3859400	3640800	3524600	5928700	11	26	25	27	27	28	28	26	27	28	27	26	27	19	18	20	20	21	21	19	20	21	20	19	20	69.086	1	381	0	109.05	By MS/MS	By MS/MS	By MS/MS	By MS/MS	By MS/MS
sp|P14866|HNRPL_HUMAN;tr|M0QXS5|M0QXS5_HUMAN;tr|M0QYT0|M0QYT0_HUMAN;tr|M0R1W6|M0R1W6_HUMAN;tr|B4DVF8|B4DVF8_HUMAN;tr|M0R076|M0R076_HUMAN;tr|M0QYL7|M0QYL7_HUMAN	>sp|P14866|HNRPL_HUMAN Heterogeneous nuclear ribonucleoprotein L OS=Homo sapiens GN=HNRNPL PE=1 SV=2;>tr|M0QXS5|M0QXS5_HUMAN Heterogeneous nuclear ribonucleoprotein L (Fragment) OS=Homo sapiens GN=HNRNPL PE=1 SV=1	-	5373000	7103200	9518200	7958300	9469500	10949000	6516200	6244500	5049400	3597600	5964800	8175900	7	22	23	23	20	21	22	22	22	21	22	24	22	21	22	22	19	20	21	21	21	20	21	23	21	64.132	1	382	0	170.63	By MS/MS	By MS/MS	By MS/MS	By MS/MS	By MS/MS
tr|B4DY09|B4DY09_HUMAN;sp|Q12905|ILF2_HUMAN;tr|X6R6Z1|X6R6Z1_HUMAN;tr|A0A0A0MRL0|A0A0A0MRL0_HUMAN	>tr|B4DY09|B4DY09_HUMAN Interleukin enhancer-binding factor 2 OS=Homo sapiens GN=ILF2 PE=1 SV=1;>sp|Q12905|ILF2_HUMAN Interleukin enhancer-binding factor 2 OS=Homo sapiens GN=ILF2 PE=1 SV=2	-	5357300	6310400	8725400	5957700	6657400	10244000	6943500	6431000	4706700	4579200	4304200	8142800	4	12	13	13	12	13	12	12	13	12	13	12	12	12	13	13	12	13	12	12	13	12	13	12	12	38.91	1	197	0	66.055	By MS/MS	By MS/MS	By MS/MS	By MS/MS	By MS/MS
sp|P40429|RL13A_HUMAN;tr|M0QYS1|M0QYS1_HUMAN;sp|Q6NVV1|R13P3_HUMAN;tr|M0QZU1|M0QZU1_HUMAN;tr|A0A096LPE0|A0A096LPE0_HUMAN	>sp|P40429|RL13A_HUMAN 60S ribosomal protein L13a OS=Homo sapiens GN=RPL13A PE=1 SV=2;>tr|M0QYS1|M0QYS1_HUMAN 60S ribosomal protein L13a (Fragment) OS=Homo sapiens GN=RPL13A PE=1 SV=2	-	5349900	4406200	5507300	9108600	7869400	8276900	6712500	5188500	6523200	7663600	3833500	7182500	5	9	9	9	9	9	10	9	9	9	10	9	10	3	3	3	3	3	3	3	3	3	3	3	3	23.577	1	121	0	25.282	By MS/MS	By MS/MS	By MS/MS	By MS/MS	By MS/MS
sp|Q00610|CLH1_HUMAN;tr|A0A087WVQ6|A0A087WVQ6_HUMAN;tr|J3KS13|J3KS13_HUMAN;tr|J3KSQ2|J3KSQ2_HUMAN;tr|K7EJJ5|K7EJJ5_HUMAN;tr|J3QL20|J3QL20_HUMAN;tr|J3KRF5|J3KRF5_HUMAN	>sp|Q00610|CLH1_HUMAN Clathrin heavy chain 1 OS=Homo sapiens GN=CLTC PE=1 SV=5;>tr|A0A087WVQ6|A0A087WVQ6_HUMAN Clathrin heavy chain OS=Homo sapiens GN=CLTC PE=1 SV=1	-	5343400	6287400	8147400	6051900	7701600	6825900	4638100	5393200	4861100	4781500	4480300	5983700	7	78	79	78	77	78	78	76	78	80	78	75	77	60	61	61	60	62	60	60	60	62	61	58	60	191.61	1	1269	0	323.31	By MS/MS	By MS/MS	By MS/MS	By MS/MS	By MS/MS
sp|Q02790|FKBP4_HUMAN;tr|F5H1U3|F5H1U3_HUMAN;tr|H0YFG2|H0YFG2_HUMAN;tr|F5H120|F5H120_HUMAN	>sp|Q02790|FKBP4_HUMAN Peptidyl-prolyl cis-trans isomerase FKBP4 OS=Homo sapiens GN=FKBP4 PE=1 SV=3	-	5305700	5681400	7552400	6094000	7702900	6036600	3954200	5120000	4450000	4250400	4352100	5540900	4	29	31	31	30	32	30	27	29	30	30	31	30	29	31	31	30	32	30	27	29	30	30	31	30	51.804	1	491	0	224.82	By MS/MS	By MS/MS	By MS/MS	By MS/MS	By MS/MS
sp|P61970|NTF2_HUMAN;tr|H3BRV9|H3BRV9_HUMAN	>sp|P61970|NTF2_HUMAN Nuclear transport factor 2 OS=Homo sapiens GN=NUTF2 PE=1 SV=1;>tr|H3BRV9|H3BRV9_HUMAN Nuclear transport factor 2 (Fragment) OS=Homo sapiens GN=NUTF2 PE=1 SV=1	-	5270300	9501100	12066000	7362200	9211600	9199100	5787800	6960700	5037900	4579600	5040100	7781900	2	6	6	6	6	6	6	6	6	6	6	6	6	6	6	6	6	6	6	6	6	6	6	6	6	14.478	1	84	0	34.15	By MS/MS	By MS/MS	By MS/MS	By MS/MS	By MS/MS
sp|Q16555|DPYL2_HUMAN;tr|E5RFU4|E5RFU4_HUMAN	>sp|Q16555|DPYL2_HUMAN Dihydropyrimidinase-related protein 2 OS=Homo sapiens GN=DPYSL2 PE=1 SV=1	-	5247100	3631300	4771300	4602600	4931100	5819400	3422900	3305300	5687500	4773800	3101100	4653300	2	24	24	25	25	21	21	21	22	25	25	22	23	20	19	20	20	16	16	16	17	20	20	17	18	62.293	1	369	0	180.63	By MS/MS	By MS/MS	By MS/MS	By MS/MS	By MS/MS
sp|P04080|CYTB_HUMAN	>sp|P04080|CYTB_HUMAN Cystatin-B OS=Homo sapiens GN=CSTB PE=1 SV=2	-	5217100	5524700	6422100	3874600	5419500	7425200	4443200	4717000	3738800	4601700	3188700	5832800	1	4	4	4	4	4	4	4	4	4	4	4	4	4	4	4	4	4	4	4	4	4	4	4	4	11.139	1	71	0	29.342	By MS/MS	By MS/MS	By MS/MS	By MS/MS	By MS/MS
sp|Q16576|RBBP7_HUMAN;tr|E9PC52|E9PC52_HUMAN;tr|Q5JP01|Q5JP01_HUMAN;tr|Q5JP02|Q5JP02_HUMAN;tr|Q5JNZ6|Q5JNZ6_HUMAN	>sp|Q16576|RBBP7_HUMAN Histone-binding protein RBBP7 OS=Homo sapiens GN=RBBP7 PE=1 SV=1;>tr|E9PC52|E9PC52_HUMAN Histone-binding protein RBBP7 OS=Homo sapiens GN=RBBP7 PE=1 SV=1;>tr|Q5JP01|Q5JP01_HUMAN Histone-binding protein RBBP7 (Fragment) OS=Homo sapien	-	5182500	5673000	6911400	5653800	6390900	7877100	5072400	5210900	4730200	5182500	4022800	7581700	5	14	16	16	13	14	14	16	16	15	15	15	17	9	10	10	9	10	10	10	10	10	10	10	11	47.82	1	238	0	52.359	By MS/MS	By MS/MS	By MS/MS	By MS/MS	By MS/MS
tr|C9JXB8|C9JXB8_HUMAN;tr|C9JNW5|C9JNW5_HUMAN;sp|P83731|RL24_HUMAN	>tr|C9JXB8|C9JXB8_HUMAN 60S ribosomal protein L24 OS=Homo sapiens GN=RPL24 PE=1 SV=1;>tr|C9JNW5|C9JNW5_HUMAN 60S ribosomal protein L24 OS=Homo sapiens GN=RPL24 PE=1 SV=1;>sp|P83731|RL24_HUMAN 60S ribosomal protein L24 OS=Homo sapiens GN=RPL24 PE=1 SV=1	-	5109700	5152600	7621100	4700300	6605700	9990800	5843800	8556000	8700000	8116000	7055300	9678200	3	5	6	6	6	5	6	6	6	6	6	6	6	5	6	6	6	5	6	6	6	6	6	6	6	14.369	1	88	0	20.274	By MS/MS	By MS/MS	By MS/MS	By MS/MS	By MS/MS
tr|E5RIW3|E5RIW3_HUMAN;sp|O75347|TBCA_HUMAN;tr|E5RJD8|E5RJD8_HUMAN;tr|E5RHG6|E5RHG6_HUMAN;tr|E5RIX8|E5RIX8_HUMAN	>tr|E5RIW3|E5RIW3_HUMAN Tubulin-specific chaperone A OS=Homo sapiens GN=TBCA PE=1 SV=1;>sp|O75347|TBCA_HUMAN Tubulin-specific chaperone A OS=Homo sapiens GN=TBCA PE=1 SV=3;>tr|E5RJD8|E5RJD8_HUMAN Tubulin-specific chaperone A OS=Homo sapiens GN=TBCA PE=1 SV	-	5080600	6357800	8343500	5475500	7799600	8081400	5770900	5393900	4406600	4960200	4829000	5138600	5	11	11	11	11	10	10	10	10	11	10	10	10	11	11	11	11	10	10	10	10	11	10	10	10	10.08	1	177	0	47.095	By MS/MS	By MS/MS	By MS/MS	By MS/MS	By MS/MS
sp|P12956|XRCC6_HUMAN;tr|B1AHC9|B1AHC9_HUMAN	>sp|P12956|XRCC6_HUMAN X-ray repair cross-complementing protein 6 OS=Homo sapiens GN=XRCC6 PE=1 SV=2;>tr|B1AHC9|B1AHC9_HUMAN X-ray repair cross-complementing protein 6 OS=Homo sapiens GN=XRCC6 PE=1 SV=1	-	5067200	6236500	7882900	5822300	7292000	10103000	7030800	5559900	4478500	4204500	4153600	8899900	2	28	28	29	28	28	29	28	30	28	29	27	31	28	28	29	28	28	29	28	30	28	29	27	31	69.842	1	484	0	194.81	By MS/MS	By MS/MS	By MS/MS	By MS/MS	By MS/MS
sp|Q6NZI2|PTRF_HUMAN	>sp|Q6NZI2|PTRF_HUMAN Polymerase I and transcript release factor OS=Homo sapiens GN=PTRF PE=1 SV=1	-	5002300	4102800	5037400	6290000	6059700	8161800	5437100	3681800	4332800	3921800	4039500	8195400	1	13	14	14	12	12	13	13	14	14	13	13	14	13	14	14	12	12	13	13	14	14	13	13	14	43.476	1	267	0	186.81	By MS/MS	By MS/MS	By MS/MS	By MS/MS	By MS/MS
sp|P17931|LEG3_HUMAN;tr|G3V3R6|G3V3R6_HUMAN	>sp|P17931|LEG3_HUMAN Galectin-3 OS=Homo sapiens GN=LGALS3 PE=1 SV=5;>tr|G3V3R6|G3V3R6_HUMAN Galectin OS=Homo sapiens GN=LGALS3 PE=1 SV=1	-	4972600	3393800	4498800	1954800	2517800	3840600	2230200	2998900	4752700	4742000	1429400	2708200	2	7	7	7	7	7	7	7	7	7	7	7	6	7	7	7	7	7	7	7	7	7	7	7	6	26.152	1	124	0	17.712	By MS/MS	By MS/MS	By MS/MS	By MS/MS	By MS/MS
sp|P27824|CALX_HUMAN;tr|H0Y9Q7|H0Y9Q7_HUMAN;tr|D6RGY2|D6RGY2_HUMAN;tr|D6RDP7|D6RDP7_HUMAN;tr|D6RAU8|D6RAU8_HUMAN;tr|D6RB85|D6RB85_HUMAN;tr|D6RFL1|D6RFL1_HUMAN;tr|H0Y9H1|H0Y9H1_HUMAN;tr|D6RAQ8|D6RAQ8_HUMAN;tr|D6RHJ3|D6RHJ3_HUMAN;tr|D6RD16|D6RD16_HUMAN	>sp|P27824|CALX_HUMAN Calnexin OS=Homo sapiens GN=CANX PE=1 SV=2	-	4952000	3966100	5339200	4759500	5119800	6273700	4019300	4159300	4534400	3645500	3058200	5025700	11	20	18	19	22	21	21	20	20	21	19	21	21	20	18	19	22	21	21	20	20	21	19	21	21	67.567	1	327	0	96.054	By MS/MS	By MS/MS	By MS/MS	By MS/MS	By MS/MS
sp|P16949|STMN1_HUMAN;tr|A2A2D0|A2A2D0_HUMAN	>sp|P16949|STMN1_HUMAN Stathmin OS=Homo sapiens GN=STMN1 PE=1 SV=3;>tr|A2A2D0|A2A2D0_HUMAN Stathmin (Fragment) OS=Homo sapiens GN=STMN1 PE=1 SV=7	-	4935600	5216900	6588000	7996700	7752100	8073200	5944000	7376600	5056600	4690400	6410400	9296500	2	4	5	4	6	6	5	6	6	6	6	6	6	3	4	3	4	4	4	4	4	4	4	4	4	17.302	1	95	0	26.386	By MS/MS	By MS/MS	By MS/MS	By MS/MS	By MS/MS
sp|Q92688|AN32B_HUMAN	>sp|Q92688|AN32B_HUMAN Acidic leucine-rich nuclear phosphoprotein 32 family member B OS=Homo sapiens GN=ANP32B PE=1 SV=1	-	4918800	5078600	7427400	2528100	3946800	6462000	4384700	4122000	4272100	4425600	2289900	6110100	1	7	7	8	7	8	7	7	8	8	8	7	7	5	5	6	5	6	5	5	6	6	6	5	5	28.787	1	125	0	16.996	By MS/MS	By MS/MS	By MS/MS	By MS/MS	By MS/MS
sp|P23246|SFPQ_HUMAN;tr|H0Y9K7|H0Y9K7_HUMAN;tr|H0Y9U2|H0Y9U2_HUMAN	>sp|P23246|SFPQ_HUMAN Splicing factor, proline- and glutamine-rich OS=Homo sapiens GN=SFPQ PE=1 SV=2	-	4915400	4385100	6272700	6628600	7837300	6941500	4545300	4398300	4384200	4248500	4339300	5804000	3	22	19	22	22	22	20	21	19	21	21	20	21	21	18	21	21	21	19	20	18	20	20	19	20	76.149	1	332	0	144.15	By MS/MS	By MS/MS	By MS/MS	By MS/MS	By MS/MS
sp|P61088|UBE2N_HUMAN;tr|F8VQQ8|F8VQQ8_HUMAN;tr|F8VSD4|F8VSD4_HUMAN;tr|F8VV71|F8VV71_HUMAN;tr|F8VZ29|F8VZ29_HUMAN;sp|Q5JXB2|UE2NL_HUMAN	>sp|P61088|UBE2N_HUMAN Ubiquitin-conjugating enzyme E2 N OS=Homo sapiens GN=UBE2N PE=1 SV=1;>tr|F8VQQ8|F8VQQ8_HUMAN Ubiquitin-conjugating enzyme E2 N OS=Homo sapiens GN=UBE2N PE=1 SV=1;>tr|F8VSD4|F8VSD4_HUMAN Ubiquitin-conjugating enzyme E2 N OS=Homo sapie	-	4856100	5007700	7400900	4798400	5854800	6564300	4029100	5146300	4152300	3979700	3671100	4803600	6	7	7	7	7	7	7	7	7	6	6	7	6	7	7	7	7	7	7	7	7	6	6	7	6	17.138	1	87	0	26.899	By MS/MS	By MS/MS	By MS/MS	By MS/MS	By MS/MS
sp|Q96C90|PP14B_HUMAN;tr|F5GXC4|F5GXC4_HUMAN;tr|F5H2U0|F5H2U0_HUMAN;tr|B5MC51|B5MC51_HUMAN	>sp|Q96C90|PP14B_HUMAN Protein phosphatase 1 regulatory subunit 14B OS=Homo sapiens GN=PPP1R14B PE=1 SV=3;>tr|F5GXC4|F5GXC4_HUMAN Protein phosphatase 1 regulatory subunit 14B OS=Homo sapiens GN=PPP1R14B PE=1 SV=1;>tr|F5H2U0|F5H2U0_HUMAN Protein phosphatase	-	4833900	3353200	5684300	4693200	5446600	7906300	4830400	2939700	4344000	3541800	2938500	6362500	4	4	4	4	4	4	4	4	4	4	3	4	4	4	4	4	4	4	4	4	4	4	3	4	4	15.911	1	68	0	22.757	By MS/MS	By MS/MS	By MS/MS	By MS/MS	By MS/MS
tr|E9PCY7|E9PCY7_HUMAN;sp|P31943|HNRH1_HUMAN;tr|G8JLB6|G8JLB6_HUMAN;tr|D6RIT2|D6RIT2_HUMAN;tr|D6RIU0|D6RIU0_HUMAN;tr|D6RBM0|D6RBM0_HUMAN;tr|E7EQJ0|E7EQJ0_HUMAN;tr|D6RAM1|D6RAM1_HUMAN;tr|D6R9T0|D6R9T0_HUMAN;tr|D6RFM3|D6RFM3_HUMAN;tr|D6RDU3|D6RDU3_HUMAN;tr|D6RJ04|D6RJ04_HUMAN;tr|D6RIH9|D6RIH9_HUMAN;tr|H0YB39|H0YB39_HUMAN;tr|E5RGV0|E5RGV0_HUMAN;tr|E7EN40|E7EN40_HUMAN;tr|H0YBG7|H0YBG7_HUMAN;tr|H0YBD7…	>tr|E9PCY7|E9PCY7_HUMAN Heterogeneous nuclear ribonucleoprotein H OS=Homo sapiens GN=HNRNPH1 PE=1 SV=1;>sp|P31943|HNRH1_HUMAN Heterogeneous nuclear ribonucleoprotein H OS=Homo sapiens GN=HNRNPH1 PE=1 SV=4;>tr|G8JLB6|G8JLB6_HUMAN Heterogeneous nuclear ribon	-	4822400	5147300	7131400	7031500	7665100	7602800	5976200	4746600	5213200	4355100	4811700	7007200	24	10	11	11	12	11	12	10	11	11	11	11	11	5	6	6	7	6	7	5	6	6	6	6	6	47.087	1	160	0	122.42	By MS/MS	By MS/MS	By MS/MS	By MS/MS	By MS/MS
sp|P61158|ARP3_HUMAN;tr|B4DXW1|B4DXW1_HUMAN;tr|F8WDR7|F8WDR7_HUMAN;tr|F8WEW2|F8WEW2_HUMAN;tr|F8WE84|F8WE84_HUMAN;sp|Q9P1U1|ARP3B_HUMAN	>sp|P61158|ARP3_HUMAN Actin-related protein 3 OS=Homo sapiens GN=ACTR3 PE=1 SV=3;>tr|B4DXW1|B4DXW1_HUMAN Actin-related protein 3 OS=Homo sapiens GN=ACTR3 PE=1 SV=1	-	4808100	4880900	6240200	5561600	6592100	6191900	4727600	4219400	3946100	3409100	4497100	5622700	6	16	16	16	16	16	15	16	15	15	15	15	15	16	16	16	16	16	15	16	15	15	15	15	15	47.371	1	229	0	81.608	By MS/MS	By MS/MS	By MS/MS	By MS/MS	By MS/MS
sp|Q04760|LGUL_HUMAN	>sp|Q04760|LGUL_HUMAN Lactoylglutathione lyase OS=Homo sapiens GN=GLO1 PE=1 SV=4	-	4780700	5006800	7043900	5250400	4731600	6297500	3814000	5328400	3805900	3845300	3069500	5811900	1	11	12	12	10	11	11	11	12	12	12	11	11	11	12	12	10	11	11	11	12	12	12	11	11	20.777	1	168	0	28.166	By MS/MS	By MS/MS	By MS/MS	By MS/MS	By MS/MS
sp|P62318|SMD3_HUMAN;tr|H3BT13|H3BT13_HUMAN	>sp|P62318|SMD3_HUMAN Small nuclear ribonucleoprotein Sm D3 OS=Homo sapiens GN=SNRPD3 PE=1 SV=1;>tr|H3BT13|H3BT13_HUMAN Small nuclear ribonucleoprotein Sm D3 OS=Homo sapiens GN=SNRPD3 PE=1 SV=1	-	4771900	4215500	6467500	3755600	5168500	7321000	4682400	3800100	4991600	4506700	2980600	5123800	2	4	4	4	4	4	4	4	4	4	4	4	4	4	4	4	4	4	4	4	4	4	4	4	4	13.916	1	64	0	55.831	By MS/MS	By MS/MS	By MS/MS	By MS/MS	By MS/MS
sp|Q9Y266|NUDC_HUMAN;tr|A0A0A0MSU9|A0A0A0MSU9_HUMAN;tr|A0A0A0MSS4|A0A0A0MSS4_HUMAN	>sp|Q9Y266|NUDC_HUMAN Nuclear migration protein nudC OS=Homo sapiens GN=NUDC PE=1 SV=1	-	4759900	2559700	2957000	3772200	4077300	5744700	3017700	2280600	2235100	4008500	2547500	4415000	3	14	13	12	14	11	12	13	13	12	13	12	14	14	13	12	14	11	12	13	13	12	13	12	14	38.242	1	192	0	49.859	By MS/MS	By MS/MS	By MS/MS	By MS/MS	By MS/MS
sp|P62316|SMD2_HUMAN;tr|K7ERG4|K7ERG4_HUMAN;tr|K7EJB5|K7EJB5_HUMAN	>sp|P62316|SMD2_HUMAN Small nuclear ribonucleoprotein Sm D2 OS=Homo sapiens GN=SNRPD2 PE=1 SV=1;>tr|K7ERG4|K7ERG4_HUMAN Small nuclear ribonucleoprotein Sm D2 OS=Homo sapiens GN=SNRPD2 PE=1 SV=1	-	4750700	6198600	8710800	6794200	9020200	10492000	7540300	5928300	4416200	4230700	6108600	8617700	3	9	8	8	8	7	9	9	9	9	8	9	9	9	8	8	8	7	9	9	9	9	8	9	9	13.527	1	161	0	63.93	By MS/MS	By MS/MS	By MS/MS	By MS/MS	By MS/MS
tr|H0YN26|H0YN26_HUMAN;sp|P39687|AN32A_HUMAN;sp|O95626|AN32D_HUMAN;sp|O43423|AN32C_HUMAN;tr|H7BZ09|H7BZ09_HUMAN	>tr|H0YN26|H0YN26_HUMAN Acidic leucine-rich nuclear phosphoprotein 32 family member A OS=Homo sapiens GN=ANP32A PE=1 SV=1;>sp|P39687|AN32A_HUMAN Acidic leucine-rich nuclear phosphoprotein 32 family member A OS=Homo sapiens GN=ANP32A PE=1 SV=1	-	4732500	7944900	10126000	8465600	10266000	9883300	6836700	7183400	4449600	4258600	6065900	8231400	5	8	8	9	9	9	8	7	9	7	9	9	7	6	6	7	7	7	6	5	7	5	7	7	5	19.997	1	127	0	43.877	By MS/MS	By MS/MS	By MS/MS	By MS/MS	By MS/MS
sp|P50502|F10A1_HUMAN;tr|A0A087X1H6|A0A087X1H6_HUMAN;tr|H7C3I1|H7C3I1_HUMAN;tr|Q3KNR6|Q3KNR6_HUMAN;sp|Q8IZP2|ST134_HUMAN;sp|Q8NFI4|F10A5_HUMAN;tr|F6VDH7|F6VDH7_HUMAN;tr|F8WAQ7|F8WAQ7_HUMAN	>sp|P50502|F10A1_HUMAN Hsc70-interacting protein OS=Homo sapiens GN=ST13 PE=1 SV=2;>tr|A0A087X1H6|A0A087X1H6_HUMAN Hsc70-interacting protein OS=Homo sapiens GN=ST13 PE=1 SV=1;>tr|H7C3I1|H7C3I1_HUMAN Hsc70-interacting protein (Fragment) OS=Homo sapiens GN=S	-	4728800	4224200	4586500	3894100	5333300	6627800	4136500	3620500	4170300	3859400	3227300	5760400	8	7	8	7	7	8	7	7	7	8	7	7	8	7	8	7	7	8	7	7	7	8	7	7	8	41.331	1	112	0	80.653	By MS/MS	By MS/MS	By MS/MS	By MS/MS	By MS/MS
sp|Q14974|IMB1_HUMAN;tr|J3KTM9|J3KTM9_HUMAN;tr|J3QR48|J3QR48_HUMAN;tr|J3QKQ5|J3QKQ5_HUMAN;tr|J3QRG4|J3QRG4_HUMAN	>sp|Q14974|IMB1_HUMAN Importin subunit beta-1 OS=Homo sapiens GN=KPNB1 PE=1 SV=2;>tr|J3KTM9|J3KTM9_HUMAN Importin subunit beta-1 (Fragment) OS=Homo sapiens GN=KPNB1 PE=1 SV=1	-	4695600	5452100	6229300	4898100	6157900	6525100	4450900	4286000	4083100	3403100	3222100	5300000	5	24	24	24	25	26	24	25	24	26	25	23	27	24	24	24	25	26	24	25	24	26	25	23	27	97.169	1	426	0	233.88	By MS/MS	By MS/MS	By MS/MS	By MS/MS	By MS/MS
sp|Q07955|SRSF1_HUMAN;tr|J3KTL2|J3KTL2_HUMAN;tr|J3KSR8|J3KSR8_HUMAN;tr|J3QQV5|J3QQV5_HUMAN;tr|J3KSW7|J3KSW7_HUMAN	>sp|Q07955|SRSF1_HUMAN Serine/arginine-rich splicing factor 1 OS=Homo sapiens GN=SRSF1 PE=1 SV=2;>tr|J3KTL2|J3KTL2_HUMAN Serine/arginine-rich-splicing factor 1 OS=Homo sapiens GN=SRSF1 PE=1 SV=1	-	4649900	4551400	6210400	6575100	7066300	8423300	5410800	4510800	5101800	3464000	4153100	6479000	5	11	12	12	11	11	12	12	12	11	12	12	11	11	12	12	11	11	12	12	12	11	12	12	11	27.744	1	174	0	36.46	By MS/MS	By MS/MS	By MS/MS	By MS/MS	By MS/MS
sp|Q14019|COTL1_HUMAN;tr|H3BT58|H3BT58_HUMAN	>sp|Q14019|COTL1_HUMAN Coactosin-like protein OS=Homo sapiens GN=COTL1 PE=1 SV=3;>tr|H3BT58|H3BT58_HUMAN Coactosin-like protein OS=Homo sapiens GN=COTL1 PE=1 SV=1	-	4635700	6530000	9276200	6963200	8850600	11283000	8034700	5688700	4631100	4838800	4576900	8196900	2	10	10	11	10	9	11	11	11	11	11	9	11	10	10	11	10	9	11	11	11	11	11	9	11	15.945	1	144	0	49.457	By MS/MS	By MS/MS	By MS/MS	By MS/MS	By MS/MS
sp|P50454|SERPH_HUMAN;tr|E9PPV6|E9PPV6_HUMAN;tr|E9PR70|E9PR70_HUMAN;tr|E9PKH2|E9PKH2_HUMAN;tr|E9PK86|E9PK86_HUMAN;tr|E9PMI5|E9PMI5_HUMAN;tr|E9PNX1|E9PNX1_HUMAN;tr|E9PQ34|E9PQ34_HUMAN;tr|E9PJH8|E9PJH8_HUMAN;tr|E9PIG2|E9PIG2_HUMAN;tr|E9PRS3|E9PRS3_HUMAN;tr|H0YEP8|H0YEP8_HUMAN;tr|E9PLA6|E9PLA6_HUMAN	>sp|P50454|SERPH_HUMAN Serpin H1 OS=Homo sapiens GN=SERPINH1 PE=1 SV=2;>tr|E9PPV6|E9PPV6_HUMAN Serpin H1 OS=Homo sapiens GN=SERPINH1 PE=1 SV=1;>tr|E9PR70|E9PR70_HUMAN Serpin H1 (Fragment) OS=Homo sapiens GN=SERPINH1 PE=1 SV=1;>tr|E9PKH2|E9PKH2_HUMAN Serpin	-	4629700	6286300	8502200	7662700	9319100	15294000	10017000	6010000	4404300	4610000	5802500	12462000	13	18	19	18	18	18	20	20	19	18	18	18	19	18	19	18	18	18	20	20	19	18	18	18	19	46.44	1	315	0	151.76	By MS/MS	By MS/MS	By MS/MS	By MS/MS	By MS/MS
sp|P04844|RPN2_HUMAN;tr|Q5JYR7|Q5JYR7_HUMAN;tr|Q5JYR4|Q5JYR4_HUMAN;tr|F2Z3K5|F2Z3K5_HUMAN;tr|H0Y5M1|H0Y5M1_HUMAN;tr|Q5JYR3|Q5JYR3_HUMAN	>sp|P04844|RPN2_HUMAN Dolichyl-diphosphooligosaccharide--protein glycosyltransferase subunit 2 OS=Homo sapiens GN=RPN2 PE=1 SV=3	-	4617200	7419300	8641900	5954100	8068500	7879000	6212600	5883600	4153800	4341000	5153000	7039700	6	17	18	18	17	18	17	18	18	18	18	18	18	17	18	18	17	18	17	18	18	18	18	18	18	69.283	1	309	0	166.3	By MS/MS	By MS/MS	By MS/MS	By MS/MS	By MS/MS
sp|P34932|HSP74_HUMAN;tr|A0A087WYC1|A0A087WYC1_HUMAN;tr|A0A087WTS8|A0A087WTS8_HUMAN	>sp|P34932|HSP74_HUMAN Heat shock 70 kDa protein 4 OS=Homo sapiens GN=HSPA4 PE=1 SV=4;>tr|A0A087WYC1|A0A087WYC1_HUMAN Heat shock 70 kDa protein 4 OS=Homo sapiens GN=HSPA4 PE=1 SV=1	-	4557800	5245200	5800000	5022600	4880700	4966400	3799400	4536300	3718400	3601500	3391700	4986200	3	41	43	40	36	35	39	38	41	41	42	37	40	38	40	38	34	33	37	36	39	39	39	35	38	94.33	1	604	0	323.31	By MS/MS	By MS/MS	By MS/MS	By MS/MS	By MS/MS
sp|P78417|GSTO1_HUMAN;tr|Q5TA02|Q5TA02_HUMAN;tr|Q5TA01|Q5TA01_HUMAN	>sp|P78417|GSTO1_HUMAN Glutathione S-transferase omega-1 OS=Homo sapiens GN=GSTO1 PE=1 SV=2;>tr|Q5TA02|Q5TA02_HUMAN Glutathione S-transferase omega-1 (Fragment) OS=Homo sapiens GN=GSTO1 PE=1 SV=1;>tr|Q5TA01|Q5TA01_HUMAN Glutathione S-transferase omega-1 (F	-	4552300	5286000	8045000	5050100	5827300	5836100	4097200	5234700	3732200	3542600	4280000	5264300	3	14	13	13	11	11	14	13	13	13	13	11	15	14	13	13	11	11	14	13	13	13	13	11	15	27.566	1	187	0	45.304	By MS/MS	By MS/MS	By MS/MS	By MS/MS	By MS/MS
sp|P63167|DYL1_HUMAN;tr|F8VXL2|F8VXL2_HUMAN;tr|F8VRV5|F8VRV5_HUMAN;tr|F8VXI7|F8VXI7_HUMAN	>sp|P63167|DYL1_HUMAN Dynein light chain 1, cytoplasmic OS=Homo sapiens GN=DYNLL1 PE=1 SV=1;>tr|F8VXL2|F8VXL2_HUMAN Dynein light chain 1, cytoplasmic OS=Homo sapiens GN=DYNLL1 PE=1 SV=1;>tr|F8VRV5|F8VRV5_HUMAN Dynein light chain 1, cytoplasmic OS=Homo sapi	-	4502700	5301000	4409600	5598300	7527500	5269600	4439800	2396000	4186400	4366500	3778900	6630700	4	4	3	4	4	4	4	3	4	4	5	4	4	2	2	2	2	2	2	1	2	2	3	2	2	10.366	1	63	0	78.446	By MS/MS	By MS/MS	By MS/MS	By MS/MS	By MS/MS
sp|Q14697|GANAB_HUMAN;tr|F5H6X6|F5H6X6_HUMAN	>sp|Q14697|GANAB_HUMAN Neutral alpha-glucosidase AB OS=Homo sapiens GN=GANAB PE=1 SV=3;>tr|F5H6X6|F5H6X6_HUMAN Neutral alpha-glucosidase AB OS=Homo sapiens GN=GANAB PE=1 SV=1	-	4492600	6261100	8168500	5746500	6967700	9633700	6444800	5969300	4393600	3924400	4843200	7402700	2	40	44	44	41	43	46	41	46	43	43	39	43	7	9	9	9	9	9	8	8	8	8	7	8	106.87	1	695	0	292.29	By MS/MS	By MS/MS	By MS/MS	By MS/MS	By MS/MS
sp|P63000|RAC1_HUMAN;sp|P60763|RAC3_HUMAN;tr|J3KSC4|J3KSC4_HUMAN;tr|J3QLK0|J3QLK0_HUMAN	>sp|P63000|RAC1_HUMAN Ras-related C3 botulinum toxin substrate 1 OS=Homo sapiens GN=RAC1 PE=1 SV=1;>sp|P60763|RAC3_HUMAN Ras-related C3 botulinum toxin substrate 3 OS=Homo sapiens GN=RAC3 PE=1 SV=1	-	4429400	3335000	4543100	5351700	5998000	6475000	4113200	2550900	4454400	2956900	3854800	5242200	4	10	9	10	10	10	10	8	9	10	10	9	10	5	5	5	5	5	5	3	5	5	5	4	5	21.45	1	125	0	25.201	By MS/MS	By MS/MS	By MS/MS	By MS/MS	By MS/MS
sp|P62136|PP1A_HUMAN;tr|E9PMD7|E9PMD7_HUMAN	>sp|P62136|PP1A_HUMAN Serine/threonine-protein phosphatase PP1-alpha catalytic subunit OS=Homo sapiens GN=PPP1CA PE=1 SV=1;>tr|E9PMD7|E9PMD7_HUMAN Serine/threonine-protein phosphatase (Fragment) OS=Homo sapiens GN=PPP1CA PE=1 SV=1	-	4354600	4356400	5906900	4709800	5957400	6918800	4919200	4356200	3574800	3392100	3606900	6384500	2	16	15	16	14	16	16	15	16	15	15	16	16	5	5	5	4	5	5	4	5	4	4	5	5	37.512	1	238	0	112.48	By MS/MS	By MS/MS	By MS/MS	By MS/MS	By MS/MS
sp|P59998|ARPC4_HUMAN;tr|F8WCF6|F8WCF6_HUMAN;tr|F8WDD7|F8WDD7_HUMAN;tr|A0A0A6YYG9|A0A0A6YYG9_HUMAN;tr|H7C0A3|H7C0A3_HUMAN;tr|R4GN08|R4GN08_HUMAN;tr|F8WDW3|F8WDW3_HUMAN;tr|F8WE39|F8WE39_HUMAN	>sp|P59998|ARPC4_HUMAN Actin-related protein 2/3 complex subunit 4 OS=Homo sapiens GN=ARPC4 PE=1 SV=3;>tr|F8WCF6|F8WCF6_HUMAN Actin-related protein 2/3 complex subunit 4 OS=Homo sapiens GN=ARPC4-TTLL3 PE=3 SV=1;>tr|F8WDD7|F8WDD7_HUMAN Actin-related protein	-	4286800	3868500	4891400	3939600	4734200	5639900	5144600	4097100	3056500	2409800	3494100	5533400	8	7	7	7	6	6	7	6	7	5	6	7	7	7	7	7	6	6	7	6	7	5	6	7	7	19.667	1	83	0	47.433	By MS/MS	By MS/MS	By MS/MS	By MS/MS	By MS/MS
sp|O43852|CALU_HUMAN;tr|H0Y875|H0Y875_HUMAN	>sp|O43852|CALU_HUMAN Calumenin OS=Homo sapiens GN=CALU PE=1 SV=2;>tr|H0Y875|H0Y875_HUMAN Calumenin (Fragment) OS=Homo sapiens GN=CALU PE=1 SV=1	-	4265200	6226400	8774200	7468200	9267300	9555900	5121100	8334600	4136300	3370300	6913500	8061100	2	14	16	16	17	15	15	14	15	15	14	15	15	14	16	16	17	15	15	14	15	15	14	15	15	37.106	1	247	0	119.78	By MS/MS	By MS/MS	By MS/MS	By MS/MS	By MS/MS
sp|P67936|TPM4_HUMAN;tr|K7EMU5|K7EMU5_HUMAN;tr|K7EPB9|K7EPB9_HUMAN	>sp|P67936|TPM4_HUMAN Tropomyosin alpha-4 chain OS=Homo sapiens GN=TPM4 PE=1 SV=3	-	4253600	5921500	7401500	5489800	7209800	12509000	7213200	5819000	4153600	4526600	5310500	8561500	3	21	23	23	22	21	21	20	24	23	23	20	21	9	9	8	9	9	8	8	9	9	8	9	8	28.521	1	237	0	150.98	By MS/MS	By MS/MS	By MS/MS	By MS/MS	By MS/MS
sp|P14406|CX7A2_HUMAN;tr|D6RIE3|D6RIE3_HUMAN;tr|D6RGV5|D6RGV5_HUMAN;tr|H0UI06|H0UI06_HUMAN;tr|D6R9C3|D6R9C3_HUMAN	>sp|P14406|CX7A2_HUMAN Cytochrome c oxidase subunit 7A2, mitochondrial OS=Homo sapiens GN=COX7A2 PE=1 SV=1;>tr|D6RIE3|D6RIE3_HUMAN Cytochrome c oxidase subunit 7A2, mitochondrial OS=Homo sapiens GN=COX7A2 PE=1 SV=1;>tr|D6RGV5|D6RGV5_HUMAN Cytochrome c oxid	-	4230300	1441100	378590	1066500	2687400	2071000	1356500	2036900	2012200	867510	1066200	1488900	5	2	1	1	1	2	2	2	2	2	1	2	2	2	1	1	1	2	2	2	2	2	1	2	2	9.3959	1	20	0	9.7235	By MS/MS	By MS/MS	By matching	By MS/MS	By MS/MS
sp|P56537|IF6_HUMAN;tr|B7ZBH1|B7ZBH1_HUMAN;tr|F8WD20|F8WD20_HUMAN;tr|A0A0B4J1Y7|A0A0B4J1Y7_HUMAN;tr|A0A0U1RQV5|A0A0U1RQV5_HUMAN;tr|F8WDS6|F8WDS6_HUMAN	>sp|P56537|IF6_HUMAN Eukaryotic translation initiation factor 6 OS=Homo sapiens GN=EIF6 PE=1 SV=1	-	4184900	3570000	5321900	4865000	4980300	6088200	4929600	3561900	3506100	1698700	1122800	6768000	6	7	7	7	7	6	7	7	8	5	8	5	7	7	7	7	7	6	7	7	8	5	8	5	7	26.599	1	159	0	56.554	By MS/MS	By MS/MS	By MS/MS	By MS/MS	By MS/MS
sp|P52292|IMA1_HUMAN;tr|J3QLL0|J3QLL0_HUMAN;tr|J3KS65|J3KS65_HUMAN;tr|J3QL07|J3QL07_HUMAN	>sp|P52292|IMA1_HUMAN Importin subunit alpha-1 OS=Homo sapiens GN=KPNA2 PE=1 SV=1	-	4180300	4194300	6462200	4822900	5636800	5973900	4561500	3194700	2666900	2646700	2094600	6101100	4	17	16	17	15	16	16	16	16	17	17	16	16	17	16	17	15	16	16	16	16	17	17	16	16	57.861	1	246	0	177.38	By MS/MS	By MS/MS	By MS/MS	By MS/MS	By MS/MS
sp|P22061|PIMT_HUMAN;tr|A0A0A0MRJ6|A0A0A0MRJ6_HUMAN;tr|H7BY58|H7BY58_HUMAN;tr|F6S8N6|F6S8N6_HUMAN;tr|C9J0F2|C9J0F2_HUMAN;tr|F8WDT3|F8WDT3_HUMAN;tr|F8WAV5|F8WAV5_HUMAN;tr|F8WAX2|F8WAX2_HUMAN;tr|H7C4X2|H7C4X2_HUMAN	>sp|P22061|PIMT_HUMAN Protein-L-isoaspartate(D-aspartate) O-methyltransferase OS=Homo sapiens GN=PCMT1 PE=1 SV=4;>tr|A0A0A0MRJ6|A0A0A0MRJ6_HUMAN Protein-L-isoaspartate O-methyltransferase OS=Homo sapiens GN=PCMT1 PE=1 SV=1;>tr|H7BY58|H7BY58_HUMAN Protein-L	-	4174700	7215500	9243100	6104000	7568700	8859300	5934600	5292500	4299700	4082900	4359300	7786400	9	12	12	12	10	12	12	12	10	11	12	12	11	12	12	12	10	12	12	12	10	11	12	12	11	24.636	1	193	0	94.15	By MS/MS	By MS/MS	By MS/MS	By MS/MS	By MS/MS
sp|Q9H0U4|RAB1B_HUMAN;tr|E9PLD0|E9PLD0_HUMAN;tr|A0A087WTI1|A0A087WTI1_HUMAN;sp|Q92928|RAB1C_HUMAN	>sp|Q9H0U4|RAB1B_HUMAN Ras-related protein Rab-1B OS=Homo sapiens GN=RAB1B PE=1 SV=1;>tr|E9PLD0|E9PLD0_HUMAN Ras-related protein Rab-1B OS=Homo sapiens GN=RAB1B PE=1 SV=1;>tr|A0A087WTI1|A0A087WTI1_HUMAN Ras-related protein Rab-1B OS=Homo sapiens GN=RAB1B P	-	4168300	3809200	4760500	4246600	5290400	7197800	5509100	4036600	3491700	3185000	3343600	5906300	4	8	8	8	8	8	8	8	8	8	7	8	8	4	4	4	4	4	4	4	4	4	3	4	4	22.171	1	169	0	81.08	By MS/MS	By MS/MS	By MS/MS	By MS/MS	By MS/MS
sp|Q04837|SSBP_HUMAN;tr|A0A0G2JLD8|A0A0G2JLD8_HUMAN;tr|E7EUY5|E7EUY5_HUMAN;tr|C9K0U8|C9K0U8_HUMAN	>sp|Q04837|SSBP_HUMAN Single-stranded DNA-binding protein, mitochondrial OS=Homo sapiens GN=SSBP1 PE=1 SV=1;>tr|A0A0G2JLD8|A0A0G2JLD8_HUMAN Single-stranded DNA-binding protein, mitochondrial (Fragment) OS=Homo sapiens GN=SSBP1 PE=1 SV=1;>tr|E7EUY5|E7EUY5_H	-	4154400	4037900	4712000	4210100	4376600	5445200	3580800	4102400	3897300	3858700	2852100	4082000	4	9	9	9	9	8	9	9	9	9	9	9	9	9	9	9	9	8	9	9	9	9	9	9	9	17.259	1	126	0	87.908	By MS/MS	By MS/MS	By MS/MS	By MS/MS	By MS/MS
sp|P32119|PRDX2_HUMAN;tr|A6NIW5|A6NIW5_HUMAN	>sp|P32119|PRDX2_HUMAN Peroxiredoxin-2 OS=Homo sapiens GN=PRDX2 PE=1 SV=5;>tr|A6NIW5|A6NIW5_HUMAN Peroxiredoxin 2, isoform CRA_a OS=Homo sapiens GN=PRDX2 PE=1 SV=2	-	4133300	5743400	7353900	3953700	5744900	6977300	5292700	5132300	3852500	4206100	3938300	6098500	2	9	10	10	9	10	9	10	10	9	10	10	10	8	9	9	8	9	8	9	9	8	9	9	9	21.892	1	139	0	47.098	By MS/MS	By MS/MS	By MS/MS	By MS/MS	By MS/MS
sp|Q13126|MTAP_HUMAN;tr|B4DUC8|B4DUC8_HUMAN;tr|J3QSB7|J3QSB7_HUMAN;tr|F2Z2F3|F2Z2F3_HUMAN;tr|F8WES2|F8WES2_HUMAN;tr|J3KRN1|J3KRN1_HUMAN	>sp|Q13126|MTAP_HUMAN S-methyl-5-thioadenosine phosphorylase OS=Homo sapiens GN=MTAP PE=1 SV=2;>tr|B4DUC8|B4DUC8_HUMAN S-methyl-5-thioadenosine phosphorylase OS=Homo sapiens GN=MTAP PE=1 SV=1;>tr|J3QSB7|J3QSB7_HUMAN S-methyl-5-thioadenosine phosphorylas	-	4104400	3134100	4022000	3525900	4094700	3129100	2225700	2688900	4643100	3980800	2452500	3101300	6	14	10	14	13	12	12	12	12	13	13	13	11	14	10	14	13	12	12	12	12	13	13	13	11	31.236	1	176	0	54.114	By MS/MS	By MS/MS	By MS/MS	By MS/MS	By MS/MS
tr|C9J4Z3|C9J4Z3_HUMAN;sp|P61513|RL37A_HUMAN;tr|M0R0A1|M0R0A1_HUMAN;tr|Q6P4E4|Q6P4E4_HUMAN;tr|E9PEL3|E9PEL3_HUMAN;tr|M0R2L6|M0R2L6_HUMAN;tr|G5E9R3|G5E9R3_HUMAN;sp|A6NKH3|RL37L_HUMAN	>tr|C9J4Z3|C9J4Z3_HUMAN 60S ribosomal protein L37a OS=Homo sapiens GN=RPL37A PE=1 SV=1;>sp|P61513|RL37A_HUMAN 60S ribosomal protein L37a OS=Homo sapiens GN=RPL37A PE=1 SV=2;>tr|M0R0A1|M0R0A1_HUMAN 60S ribosomal protein L37a OS=Homo sapiens GN=RPL37A PE=1 S	-	4078900	3398100	4760000	6978700	7079000	5557100	3336200	4006100	4786500	3821400	6458100	5097100	8	3	3	3	4	4	3	3	3	3	3	4	3	3	3	3	4	4	3	3	3	3	3	4	3	7.624	1	51	0	31.884	By MS/MS	By MS/MS	By MS/MS	By MS/MS	By MS/MS
sp|P51858|HDGF_HUMAN	>sp|P51858|HDGF_HUMAN Hepatoma-derived growth factor OS=Homo sapiens GN=HDGF PE=1 SV=1	-	4078700	3231300	4593800	4429200	5290800	4569000	2833500	2855800	4434500	3859900	3171300	2637100	1	13	12	13	14	14	11	11	11	13	12	12	11	13	12	13	14	14	11	11	11	13	12	12	11	26.788	1	182	0	67.839	By MS/MS	By MS/MS	By MS/MS	By MS/MS	By MS/MS
sp|P68402|PA1B2_HUMAN;tr|J3KNE3|J3KNE3_HUMAN	>sp|P68402|PA1B2_HUMAN Platelet-activating factor acetylhydrolase IB subunit beta OS=Homo sapiens GN=PAFAH1B2 PE=1 SV=1;>tr|J3KNE3|J3KNE3_HUMAN Platelet-activating factor acetylhydrolase IB subunit beta (Fragment) OS=Homo sapiens GN=PAFAH1B2 PE=1 SV=1	-	4070900	5920900	9038700	4264800	5662900	7846600	5029900	4889600	3916300	3983600	3593500	6557900	2	6	6	6	6	6	6	6	6	6	6	6	6	6	6	6	6	6	6	6	6	6	6	6	6	25.569	1	117	0	50.435	By MS/MS	By MS/MS	By MS/MS	By MS/MS	By MS/MS
sp|Q13151|ROA0_HUMAN	>sp|Q13151|ROA0_HUMAN Heterogeneous nuclear ribonucleoprotein A0 OS=Homo sapiens GN=HNRNPA0 PE=1 SV=1	-	4044700	4117300	4644000	4762900	4974600	7589400	5775400	3733900	3200000	2650500	3241100	5790100	1	8	8	8	7	7	8	8	8	8	8	8	8	8	8	8	7	7	8	8	8	8	8	8	8	30.84	1	119	0	32.326	By MS/MS	By MS/MS	By MS/MS	By MS/MS	By MS/MS
sp|Q13283|G3BP1_HUMAN;tr|E5RIF8|E5RIF8_HUMAN;tr|E5RH42|E5RH42_HUMAN;tr|E5RIZ6|E5RIZ6_HUMAN;tr|E5RJU8|E5RJU8_HUMAN;tr|E5RI46|E5RI46_HUMAN;tr|E5RH00|E5RH00_HUMAN;tr|D6R9X5|D6R9X5_HUMAN;tr|D6R9A4|D6R9A4_HUMAN	>sp|Q13283|G3BP1_HUMAN Ras GTPase-activating protein-binding protein 1 OS=Homo sapiens GN=G3BP1 PE=1 SV=1	-	4037900	4360200	6012600	3812700	4540500	4667800	2916500	3153600	3519400	3281900	2194100	3666600	9	16	16	16	17	16	17	15	15	16	16	15	16	15	16	16	16	15	16	14	15	15	15	15	15	52.164	1	318	0	125.14	By MS/MS	By MS/MS	By MS/MS	By MS/MS	By MS/MS
sp|Q9Y265|RUVB1_HUMAN;tr|E7ETR0|E7ETR0_HUMAN;tr|H7C4G5|H7C4G5_HUMAN;tr|J3QLR1|J3QLR1_HUMAN;tr|H7C4I3|H7C4I3_HUMAN	>sp|Q9Y265|RUVB1_HUMAN RuvB-like 1 OS=Homo sapiens GN=RUVBL1 PE=1 SV=1;>tr|E7ETR0|E7ETR0_HUMAN RuvB-like helicase OS=Homo sapiens GN=RUVBL1 PE=1 SV=1;>tr|H7C4G5|H7C4G5_HUMAN RuvB-like helicase (Fragment) OS=Homo sapiens GN=RUVBL1 PE=1 SV=1	-	3989500	5296500	6736200	4260600	5162800	5857100	4075000	4255700	3081100	3111200	2886900	4801100	5	19	19	19	18	18	18	17	18	17	19	18	17	19	19	19	18	18	18	17	18	17	19	18	17	50.227	1	279	0	138.24	By MS/MS	By MS/MS	By MS/MS	By MS/MS	By MS/MS
sp|P04843|RPN1_HUMAN;tr|B7Z4L4|B7Z4L4_HUMAN;tr|F8WF32|F8WF32_HUMAN	>sp|P04843|RPN1_HUMAN Dolichyl-diphosphooligosaccharide--protein glycosyltransferase subunit 1 OS=Homo sapiens GN=RPN1 PE=1 SV=1;>tr|B7Z4L4|B7Z4L4_HUMAN Dolichyl-diphosphooligosaccharide--protein glycosyltransferase subunit 1 OS=Homo sapiens GN=RPN1 PE=1 S	-	3969100	5164400	6785900	4261100	4971800	5483900	3932900	4637700	3507200	3438000	3137700	4322800	3	25	24	25	24	24	25	24	26	27	26	23	26	25	24	25	24	24	25	24	26	27	26	23	26	68.569	1	432	0	153.35	By MS/MS	By MS/MS	By MS/MS	By MS/MS	By MS/MS
sp|P13010|XRCC5_HUMAN;tr|C9JZ81|C9JZ81_HUMAN;tr|H7C0H9|H7C0H9_HUMAN	>sp|P13010|XRCC5_HUMAN X-ray repair cross-complementing protein 5 OS=Homo sapiens GN=XRCC5 PE=1 SV=3	-	3906800	5526600	6683100	5278200	6627300	7836700	5597100	4314800	2932500	3422000	3665500	6040500	3	25	29	29	30	29	26	27	27	27	29	27	27	25	29	29	30	29	26	27	27	27	29	27	27	82.704	1	455	0	144.88	By MS/MS	By MS/MS	By MS/MS	By MS/MS	By MS/MS
tr|A0A087WUD3|A0A087WUD3_HUMAN;sp|Q9NRP0|OSTC_HUMAN	>tr|A0A087WUD3|A0A087WUD3_HUMAN Oligosaccharyltransferase complex subunit OSTC OS=Homo sapiens GN=OSTC PE=1 SV=1;>sp|Q9NRP0|OSTC_HUMAN Oligosaccharyltransferase complex subunit OSTC OS=Homo sapiens GN=OSTC PE=1 SV=1	-	3898600	2254000	3471900	2410600	2817800	4258900	3154700	2265700	3432000	3212900	1092000	2318500	2	1	1	1	1	1	1	1	1	1	1	1	1	1	1	1	1	1	1	1	1	1	1	1	1	9.369	1	12	0	4.3049	By matching	By matching	By matching	By MS/MS	By MS/MS
sp|Q15056|IF4H_HUMAN	>sp|Q15056|IF4H_HUMAN Eukaryotic translation initiation factor 4H OS=Homo sapiens GN=EIF4H PE=1 SV=5	-	3879300	4574000	6182400	4623800	5704300	5733400	3953400	3718700	4055600	3705500	3289000	4642500	1	8	8	8	8	8	7	8	7	8	8	8	8	8	8	8	8	8	7	8	7	8	8	8	8	27.385	1	127	0	51.109	By MS/MS	By MS/MS	By MS/MS	By MS/MS	By MS/MS
sp|P09972|ALDOC_HUMAN;tr|A8MVZ9|A8MVZ9_HUMAN;tr|J3KSV6|J3KSV6_HUMAN;tr|J3QKP5|J3QKP5_HUMAN;tr|K7EKH5|K7EKH5_HUMAN;tr|C9J8F3|C9J8F3_HUMAN;tr|J3QKK1|J3QKK1_HUMAN;tr|A0A087WXX2|A0A087WXX2_HUMAN;sp|P05062|ALDOB_HUMAN	>sp|P09972|ALDOC_HUMAN Fructose-bisphosphate aldolase C OS=Homo sapiens GN=ALDOC PE=1 SV=2;>tr|A8MVZ9|A8MVZ9_HUMAN Fructose-bisphosphate aldolase OS=Homo sapiens GN=ALDOC PE=1 SV=1;>tr|J3KSV6|J3KSV6_HUMAN Fructose-bisphosphate aldolase C (Fragment) OS=Homo	-	3871200	5529900	5598400	8876100	10922000	8597700	6232500	2951600	3084700	3137300	5690800	7073100	9	17	18	16	19	19	19	19	17	17	14	18	18	12	13	11	14	14	14	14	12	12	10	13	13	39.455	1	232	0	138.09	By MS/MS	By MS/MS	By MS/MS	By MS/MS	By MS/MS
sp|P16403|H12_HUMAN;sp|P22492|H1T_HUMAN	>sp|P16403|H12_HUMAN Histone H1.2 OS=Homo sapiens GN=HIST1H1C PE=1 SV=2	-	3858200	2216700	1984000	1760600	4286100	6801500	2735400	9238900	14611000	14352000	8774100	19463000	2	4	5	5	4	5	5	4	6	8	7	6	7	0	0	0	0	0	0	0	1	2	1	1	2	21.364	1	67	0	21.601	By MS/MS	By MS/MS	By MS/MS	By MS/MS	By MS/MS
sp|P61981|1433G_HUMAN	>sp|P61981|1433G_HUMAN 14-3-3 protein gamma OS=Homo sapiens GN=YWHAG PE=1 SV=2	-	3819100	4493100	6427000	5111300	5457600	5358700	3211500	3497500	3376500	3147900	3305300	3773500	1	11	11	12	11	12	11	10	12	12	12	11	11	8	8	8	7	8	8	7	8	8	8	7	8	28.302	1	140	0	77.051	By MS/MS	By MS/MS	By MS/MS	By MS/MS	By MS/MS
sp|P62899|RL31_HUMAN;tr|H7C2W9|H7C2W9_HUMAN;tr|C9JU56|C9JU56_HUMAN;tr|B7Z4E3|B7Z4E3_HUMAN;tr|B7Z4C8|B7Z4C8_HUMAN;tr|B8ZZK4|B8ZZK4_HUMAN	>sp|P62899|RL31_HUMAN 60S ribosomal protein L31 OS=Homo sapiens GN=RPL31 PE=1 SV=1;>tr|H7C2W9|H7C2W9_HUMAN 60S ribosomal protein L31 (Fragment) OS=Homo sapiens GN=RPL31 PE=1 SV=1;>tr|C9JU56|C9JU56_HUMAN 60S ribosomal protein L31 (Fragment) OS=Homo sapiens	-	3815200	3733500	4895500	5724800	5988700	4791100	4350800	3521100	4186900	3955300	4690700	5033400	6	4	4	4	4	4	3	4	4	4	4	4	4	4	4	4	4	4	3	4	4	4	4	4	4	14.463	1	47	0	12.57	By MS/MS	By MS/MS	By MS/MS	By MS/MS	By MS/MS
sp|Q9UKY7|CDV3_HUMAN;tr|H0Y8K3|H0Y8K3_HUMAN;tr|D6R9V8|D6R9V8_HUMAN;tr|D6RFH2|D6RFH2_HUMAN;tr|D6RAV0|D6RAV0_HUMAN;tr|D6RDN0|D6RDN0_HUMAN;tr|D6R973|D6R973_HUMAN	>sp|Q9UKY7|CDV3_HUMAN Protein CDV3 homolog OS=Homo sapiens GN=CDV3 PE=1 SV=1;>tr|H0Y8K3|H0Y8K3_HUMAN Protein CDV3 homolog (Fragment) OS=Homo sapiens GN=CDV3 PE=1 SV=1	-	3800100	4031900	4411200	3641800	4167500	4645900	2756700	3469300	2824000	2697900	2517200	3992800	7	9	9	9	9	9	9	8	9	8	8	8	9	9	9	9	9	9	9	8	9	8	8	8	9	27.335	1	131	0	64.771	By MS/MS	By MS/MS	By MS/MS	By MS/MS	By MS/MS
sp|P04632|CPNS1_HUMAN;tr|A0A0C4DGQ5|A0A0C4DGQ5_HUMAN;tr|K7ELJ7|K7ELJ7_HUMAN;tr|A0A075B7C0|A0A075B7C0_HUMAN;tr|K7EKD8|K7EKD8_HUMAN;tr|U3KQE2|U3KQE2_HUMAN;tr|K7EM73|K7EM73_HUMAN;tr|K7EIV0|K7EIV0_HUMAN;tr|U3KPR7|U3KPR7_HUMAN;tr|K7ES78|K7ES78_HUMAN;tr|K7EMQ1|K7EMQ1_HUMAN;sp|Q96L46|CPNS2_HUMAN	>sp|P04632|CPNS1_HUMAN Calpain small subunit 1 OS=Homo sapiens GN=CAPNS1 PE=1 SV=1;>tr|A0A0C4DGQ5|A0A0C4DGQ5_HUMAN Calpain small subunit 1 OS=Homo sapiens GN=CAPNS1 PE=1 SV=1;>tr|K7ELJ7|K7ELJ7_HUMAN Calpain small subunit 1 OS=Homo sapiens GN=CAPNS1 PE=1 SV	-	3773100	5928400	7472900	4802100	6740200	5664600	3711300	3811300	3274000	3591700	3304700	4753500	12	8	8	8	7	8	8	8	8	8	8	6	8	8	8	8	7	8	8	8	8	8	8	6	8	28.315	1	170	0	78.676	By MS/MS	By MS/MS	By MS/MS	By MS/MS	By MS/MS
sp|P10620|MGST1_HUMAN;tr|F5H7F6|F5H7F6_HUMAN;tr|F5H6X2|F5H6X2_HUMAN;tr|F5H760|F5H760_HUMAN	>sp|P10620|MGST1_HUMAN Microsomal glutathione S-transferase 1 OS=Homo sapiens GN=MGST1 PE=1 SV=1;>tr|F5H7F6|F5H7F6_HUMAN Microsomal glutathione S-transferase 1 (Fragment) OS=Homo sapiens GN=MGST1 PE=1 SV=1;>tr|F5H6X2|F5H6X2_HUMAN Microsomal glutathione S-t	-	3770600	1712700	2189700	1889900	2323200	1374100	1220500	1633300	2772100	2351100	1203300	791980	4	3	3	4	3	2	2	2	3	4	4	2	2	3	3	4	3	2	2	2	3	4	4	2	2	17.598	1	46	0	18.935	By MS/MS	By MS/MS	By MS/MS	By MS/MS	By MS/MS
sp|P31939|PUR9_HUMAN;tr|H7C1S2|H7C1S2_HUMAN;tr|C9JLK0|C9JLK0_HUMAN;tr|F8WEF0|F8WEF0_HUMAN	>sp|P31939|PUR9_HUMAN Bifunctional purine biosynthesis protein PURH OS=Homo sapiens GN=ATIC PE=1 SV=3	-	3707600	3715600	4777800	4011400	4752400	4184800	3451700	3220100	2757000	2927700	2924600	3992100	4	31	31	31	32	31	29	31	30	31	33	29	31	31	31	31	32	31	29	31	30	31	33	29	31	64.615	1	496	0	171.77	By MS/MS	By MS/MS	By MS/MS	By MS/MS	By MS/MS
sp|Q13347|EIF3I_HUMAN;tr|Q5TFK1|Q5TFK1_HUMAN	>sp|Q13347|EIF3I_HUMAN Eukaryotic translation initiation factor 3 subunit I OS=Homo sapiens GN=EIF3I PE=1 SV=1	-	3643100	4083600	5260000	4343700	4922900	5809000	3552400	3229600	2531100	2581700	2998700	4531300	2	20	20	19	20	19	20	19	20	20	20	20	19	20	20	19	20	19	20	19	20	20	20	20	19	36.501	1	292	0	93.365	By MS/MS	By MS/MS	By MS/MS	By MS/MS	By MS/MS
tr|H0YD13|H0YD13_HUMAN;sp|P16070|CD44_HUMAN;tr|H0Y2P0|H0Y2P0_HUMAN;tr|H0YE40|H0YE40_HUMAN;tr|H0YDW7|H0YDW7_HUMAN;tr|H0YCV9|H0YCV9_HUMAN;tr|H0Y5E4|H0Y5E4_HUMAN;tr|E9PKC6|E9PKC6_HUMAN;tr|H0YDX6|H0YDX6_HUMAN;tr|Q86UZ1|Q86UZ1_HUMAN;tr|H0YD17|H0YD17_HUMAN;tr|J3KN83|J3KN83_HUMAN	>tr|H0YD13|H0YD13_HUMAN CD44 antigen OS=Homo sapiens GN=CD44 PE=1 SV=2;>sp|P16070|CD44_HUMAN CD44 antigen OS=Homo sapiens GN=CD44 PE=1 SV=3;>tr|H0Y2P0|H0Y2P0_HUMAN CD44 antigen (Fragment) OS=Homo sapiens GN=CD44 PE=1 SV=1;>tr|H0YE40|H0YE40_HUMAN CD44 antig	-	3632200	2518500	3540000	3672700	4120300	2897100	2007100	2965600	2725300	2520200	2621900	2776000	12	9	6	6	8	8	6	6	7	7	7	8	6	9	6	6	8	8	6	6	7	7	7	8	6	22.683	1	148	0	52.811	By MS/MS	By MS/MS	By MS/MS	By MS/MS	By MS/MS
sp|P14324|FPPS_HUMAN;tr|A0A087WVN4|A0A087WVN4_HUMAN;tr|A0A087X1D8|A0A087X1D8_HUMAN;tr|A0A087X090|A0A087X090_HUMAN;tr|A0A087WTP2|A0A087WTP2_HUMAN	>sp|P14324|FPPS_HUMAN Farnesyl pyrophosphate synthase OS=Homo sapiens GN=FDPS PE=1 SV=4;>tr|A0A087WVN4|A0A087WVN4_HUMAN Farnesyl pyrophosphate synthase (Fragment) OS=Homo sapiens GN=FDPS PE=1 SV=1;>tr|A0A087X1D8|A0A087X1D8_HUMAN Farnesyl pyrophosphate synt	-	3596700	3317800	4611000	6292200	7484100	5830400	4602200	3325800	3873700	3232600	5237800	5330800	5	11	11	11	12	11	10	10	10	10	9	11	10	11	11	11	12	11	10	10	10	10	9	11	10	48.275	1	224	0	66.042	By MS/MS	By MS/MS	By MS/MS	By MS/MS	By MS/MS
sp|P60900|PSA6_HUMAN;tr|G3V295|G3V295_HUMAN;tr|G3V5Z7|G3V5Z7_HUMAN;tr|G3V3I1|G3V3I1_HUMAN;tr|G3V3U4|G3V3U4_HUMAN;tr|H0YJC4|H0YJC4_HUMAN;tr|G3V4S5|G3V4S5_HUMAN;tr|G3V2S7|G3V2S7_HUMAN	>sp|P60900|PSA6_HUMAN Proteasome subunit alpha type-6 OS=Homo sapiens GN=PSMA6 PE=1 SV=1;>tr|G3V295|G3V295_HUMAN Proteasome subunit alpha type OS=Homo sapiens GN=PSMA6 PE=1 SV=1;>tr|G3V5Z7|G3V5Z7_HUMAN Proteasome subunit alpha type OS=Homo sapiens GN=PSMA6	-	3576800	3683600	4820500	2983800	3669500	4203400	3059100	3545200	2830600	2930500	2252600	3594800	8	12	11	11	10	9	11	11	11	10	11	10	10	12	11	11	10	9	11	11	11	10	11	10	10	27.399	1	139	0	71.577	By MS/MS	By MS/MS	By MS/MS	By MS/MS	By MS/MS
sp|P31948|STIP1_HUMAN;tr|F5H783|F5H783_HUMAN;tr|H0YGI8|H0YGI8_HUMAN;tr|F5GXD8|F5GXD8_HUMAN	>sp|P31948|STIP1_HUMAN Stress-induced-phosphoprotein 1 OS=Homo sapiens GN=STIP1 PE=1 SV=1	-	3564000	4125800	5446400	5117300	6023300	8220400	6168800	3428300	3323200	3255000	3217300	7706800	4	32	35	34	32	32	36	32	31	32	34	34	33	32	35	34	32	32	36	32	31	32	34	34	33	62.639	1	508	0	152.27	By MS/MS	By MS/MS	By MS/MS	By MS/MS	By MS/MS
sp|P46779|RL28_HUMAN;tr|H0YKD8|H0YKD8_HUMAN;tr|H0YMF4|H0YMF4_HUMAN;tr|H0YLP6|H0YLP6_HUMAN	>sp|P46779|RL28_HUMAN 60S ribosomal protein L28 OS=Homo sapiens GN=RPL28 PE=1 SV=3;>tr|H0YKD8|H0YKD8_HUMAN 60S ribosomal protein L28 OS=Homo sapiens GN=RPL28 PE=1 SV=1;>tr|H0YMF4|H0YMF4_HUMAN 60S ribosomal protein L28 OS=Homo sapiens GN=RPL28 PE=1 SV=1;>tr	-	3551100	3215900	3912300	5426300	5455600	5066400	3114200	4735200	4521500	4409600	4225900	4222700	4	7	7	7	7	7	6	7	6	7	7	7	8	7	7	7	7	7	6	7	6	7	7	7	8	15.747	1	111	0	39.061	By MS/MS	By MS/MS	By MS/MS	By MS/MS	By MS/MS
sp|Q7KZF4|SND1_HUMAN;tr|H7C597|H7C597_HUMAN	>sp|Q7KZF4|SND1_HUMAN Staphylococcal nuclease domain-containing protein 1 OS=Homo sapiens GN=SND1 PE=1 SV=1	-	3537500	5023700	6413000	5370300	6055500	5696000	6053200	4062900	3293500	2909600	4444100	4495900	2	39	43	44	40	40	41	42	43	43	39	40	42	39	43	44	40	40	41	42	43	43	39	40	42	102	1	667	0	254.92	By MS/MS	By MS/MS	By MS/MS	By MS/MS	By MS/MS
sp|Q14512|FGFP1_HUMAN	>sp|Q14512|FGFP1_HUMAN Fibroblast growth factor-binding protein 1 OS=Homo sapiens GN=FGFBP1 PE=1 SV=1	-	3532500	477010	370180	0	0	0	0	195460	2234000	2476600	0	0	1	4	1	2	0	0	0	0	2	4	4	0	0	4	1	2	0	0	0	0	2	4	4	0	0	26.264	1	20	0	22.961	By MS/MS	By MS/MS	By MS/MS	By matching	By matching
tr|H0YFA4|H0YFA4_HUMAN;sp|P52943|CRIP2_HUMAN;tr|H0YHD8|H0YHD8_HUMAN	>tr|H0YFA4|H0YFA4_HUMAN Cysteine-rich protein 2 (Fragment) OS=Homo sapiens GN=CRIP2 PE=1 SV=1;>sp|P52943|CRIP2_HUMAN Cysteine-rich protein 2 OS=Homo sapiens GN=CRIP2 PE=1 SV=1	-	3516900	3223200	3415500	3013300	3763700	2322500	1539300	2757600	3771500	3885300	3027700	1703900	3	3	3	3	3	3	3	3	3	3	3	3	3	3	3	3	3	3	3	3	3	3	3	3	3	20.6	1	48	0	39.468	By MS/MS	By MS/MS	By MS/MS	By MS/MS	By MS/MS
sp|P52272|HNRPM_HUMAN;tr|A0A087X0X3|A0A087X0X3_HUMAN;tr|M0R019|M0R019_HUMAN;tr|M0R2T0|M0R2T0_HUMAN;tr|M0R0N3|M0R0N3_HUMAN;tr|M0R2I7|M0R2I7_HUMAN;tr|M0QYQ7|M0QYQ7_HUMAN;tr|M0QY96|M0QY96_HUMAN;tr|M0R0Y6|M0R0Y6_HUMAN;tr|M0QYL3|M0QYL3_HUMAN	>sp|P52272|HNRPM_HUMAN Heterogeneous nuclear ribonucleoprotein M OS=Homo sapiens GN=HNRNPM PE=1 SV=3;>tr|A0A087X0X3|A0A087X0X3_HUMAN Heterogeneous nuclear ribonucleoprotein M OS=Homo sapiens GN=HNRNPM PE=1 SV=1	-	3497400	3357900	5252600	5408200	5854100	7009000	4776300	3893100	3394300	3172000	3550700	5624800	10	31	32	36	34	32	33	32	35	33	34	29	34	16	16	19	18	17	16	17	19	16	19	16	19	77.515	1	541	0	180.46	By MS/MS	By MS/MS	By MS/MS	By MS/MS	By MS/MS
sp|P16152|CBR1_HUMAN;tr|E9PQ63|E9PQ63_HUMAN;tr|A8MTM1|A8MTM1_HUMAN	>sp|P16152|CBR1_HUMAN Carbonyl reductase [NADPH] 1 OS=Homo sapiens GN=CBR1 PE=1 SV=3	-	3482700	3785300	4583000	3253600	3829900	3213400	2443200	3230500	3462400	3318000	2960600	3099600	3	11	11	11	10	11	10	11	11	11	11	11	11	9	9	9	8	9	8	9	9	9	9	9	9	30.375	1	142	0	94.999	By MS/MS	By MS/MS	By MS/MS	By MS/MS	By MS/MS
sp|Q15125|EBP_HUMAN;tr|C9J719|C9J719_HUMAN;tr|C9JJ78|C9JJ78_HUMAN	>sp|Q15125|EBP_HUMAN 3-beta-hydroxysteroid-Delta(8),Delta(7)-isomerase OS=Homo sapiens GN=EBP PE=1 SV=3;>tr|C9J719|C9J719_HUMAN 3-beta-hydroxysteroid-Delta(8),Delta(7)-isomerase (Fragment) OS=Homo sapiens GN=EBP PE=1 SV=7;>tr|C9JJ78|C9JJ78_HUMAN 3-beta-hyd	-	3456900	3508300	4286100	3945700	2964100	3344300	1912500	3381900	2886600	3195000	2857600	3361300	3	3	3	2	3	2	2	2	3	2	2	3	2	3	3	2	3	2	2	2	3	2	2	3	2	26.352	1	29	0	7.2913	By MS/MS	By MS/MS	By MS/MS	By MS/MS	By MS/MS
sp|P20042|IF2B_HUMAN	>sp|P20042|IF2B_HUMAN Eukaryotic translation initiation factor 2 subunit 2 OS=Homo sapiens GN=EIF2S2 PE=1 SV=2	-	3452400	1950700	2575600	2782200	3275200	4188900	2855900	2151300	2134400	2615500	2043000	2288100	1	12	14	13	14	14	16	16	13	12	16	15	11	12	14	13	14	14	16	16	13	12	16	15	11	38.388	1	180	0	86.319	By MS/MS	By MS/MS	By MS/MS	By MS/MS	By MS/MS
sp|P53396|ACLY_HUMAN;tr|K7ESG8|K7ESG8_HUMAN;tr|K7EIE7|K7EIE7_HUMAN	>sp|P53396|ACLY_HUMAN ATP-citrate synthase OS=Homo sapiens GN=ACLY PE=1 SV=3	-	3438200	5965800	8124600	6946900	8266500	6298100	4241200	5482700	3611200	3695200	4815700	5369100	3	43	45	45	47	46	45	46	46	42	45	43	47	43	45	45	47	46	45	46	46	42	45	43	47	120.84	1	765	0	253.79	By MS/MS	By MS/MS	By MS/MS	By MS/MS	By MS/MS
tr|A0A0D9SFB3|A0A0D9SFB3_HUMAN;tr|A0A0D9SG12|A0A0D9SG12_HUMAN;sp|O00571|DDX3X_HUMAN;tr|A0A0D9SF53|A0A0D9SF53_HUMAN;tr|A0A0J9YVQ7|A0A0J9YVQ7_HUMAN;tr|A0A087WVZ1|A0A087WVZ1_HUMAN;tr|C9J081|C9J081_HUMAN;tr|B4DLA0|B4DLA0_HUMAN;tr|C9J8G5|C9J8G5_HUMAN;tr|A0A087WX09|A0A087WX09_HUMAN;tr|A0A0J9YYH6|A0A0J9YYH6_HUMAN;tr|D6RCM4|D6RCM4_HUMAN;sp|Q9NQI0|DDX4_HUMAN;tr|H0Y960|H0Y960_HUMAN	>tr|A0A0D9SFB3|A0A0D9SFB3_HUMAN ATP-dependent RNA helicase DDX3X OS=Homo sapiens GN=DDX3X PE=1 SV=1;>tr|A0A0D9SG12|A0A0D9SG12_HUMAN ATP-dependent RNA helicase DDX3X OS=Homo sapiens GN=DDX3X PE=1 SV=1;>sp|O00571|DDX3X_HUMAN ATP-dependent RNA helicase DDX3X	-	3433900	3588500	5118300	3832200	4589700	5129200	3932700	3416700	2882600	2833900	2533900	4297300	14	30	31	31	28	29	31	31	30	30	30	29	29	8	9	9	8	9	9	9	9	8	8	8	8	70.839	1	456	0	182.68	By MS/MS	By MS/MS	By MS/MS	By MS/MS	By MS/MS
sp|P28072|PSB6_HUMAN;tr|A0A087X2I4|A0A087X2I4_HUMAN;tr|I3L3X7|I3L3X7_HUMAN	>sp|P28072|PSB6_HUMAN Proteasome subunit beta type-6 OS=Homo sapiens GN=PSMB6 PE=1 SV=4	-	3433800	4687500	7134600	4370600	5925800	3110100	1100700	3441900	2710900	3053700	2492100	2949900	3	7	7	6	7	6	7	7	7	7	7	7	7	7	7	6	7	6	7	7	7	7	7	7	7	25.357	1	103	0	27.06	By MS/MS	By MS/MS	By MS/MS	By MS/MS	By MS/MS
sp|Q99584|S10AD_HUMAN	>sp|Q99584|S10AD_HUMAN Protein S100-A13 OS=Homo sapiens GN=S100A13 PE=1 SV=1	-	3431100	6040300	6110200	6406100	8908500	6413000	6004700	6687100	2525000	2369900	8317800	6331700	1	4	5	5	5	5	5	5	5	4	4	6	5	4	5	5	5	5	5	5	5	4	4	6	5	11.471	1	78	0	51.19	By MS/MS	By MS/MS	By MS/MS	By MS/MS	By MS/MS
sp|P62873|GBB1_HUMAN;tr|F6UT28|F6UT28_HUMAN;tr|B1AKQ8|B1AKQ8_HUMAN;tr|B3KVK2|B3KVK2_HUMAN;tr|F6X3N5|F6X3N5_HUMAN;tr|F5H8J8|F5H8J8_HUMAN;tr|F5H100|F5H100_HUMAN;tr|F5H0S8|F5H0S8_HUMAN;tr|E9PCP0|E9PCP0_HUMAN;sp|P16520|GBB3_HUMAN	>sp|P62873|GBB1_HUMAN Guanine nucleotide-binding protein G(I)/G(S)/G(T) subunit beta-1 OS=Homo sapiens GN=GNB1 PE=1 SV=3;>tr|F6UT28|F6UT28_HUMAN Guanine nucleotide-binding protein G(I)/G(S)/G(T) subunit beta-1 (Fragment) OS=Homo sapiens GN=GNB1 PE=1 SV=1;>	-	3388300	4321600	5733200	5052100	6879600	6159400	4403300	3564500	3033200	3102500	3867900	4767800	10	13	14	14	12	13	13	13	14	12	13	12	12	8	8	8	6	7	8	8	8	7	8	6	7	37.377	1	198	0	99.26	By MS/MS	By MS/MS	By MS/MS	By MS/MS	By MS/MS
sp|P61923|COPZ1_HUMAN;tr|F8VVA7|F8VVA7_HUMAN;tr|F8W651|F8W651_HUMAN;tr|F8VXB1|F8VXB1_HUMAN;tr|F8VUC5|F8VUC5_HUMAN;tr|F8W156|F8W156_HUMAN;tr|F8VXR1|F8VXR1_HUMAN;tr|F8VYZ4|F8VYZ4_HUMAN;tr|F8VYK5|F8VYK5_HUMAN	>sp|P61923|COPZ1_HUMAN Coatomer subunit zeta-1 OS=Homo sapiens GN=COPZ1 PE=1 SV=1;>tr|F8VVA7|F8VVA7_HUMAN Coatomer subunit zeta-1 OS=Homo sapiens GN=COPZ1 PE=1 SV=1;>tr|F8W651|F8W651_HUMAN Coatomer subunit zeta-1 OS=Homo sapiens GN=COPZ1 PE=1 SV=1;>tr|F8VX	-	3386100	4862500	8737600	4341500	5618800	4127200	2905800	4596700	3027300	3008000	3344700	3826400	9	4	5	5	5	5	4	4	5	5	5	5	5	4	5	5	5	5	4	4	5	5	5	5	5	20.198	1	57	0	40.941	By MS/MS	By MS/MS	By MS/MS	By MS/MS	By MS/MS
sp|O75367|H2AY_HUMAN;tr|B4DJC3|B4DJC3_HUMAN;tr|D6RCF2|D6RCF2_HUMAN;sp|Q9P0M6|H2AW_HUMAN;tr|Q5SQT3|Q5SQT3_HUMAN	>sp|O75367|H2AY_HUMAN Core histone macro-H2A.1 OS=Homo sapiens GN=H2AFY PE=1 SV=4;>tr|B4DJC3|B4DJC3_HUMAN Histone H2A OS=Homo sapiens GN=H2AFY PE=1 SV=1	-	3383100	3413400	3677800	2075200	2774700	3287200	2280600	3105000	3771500	4102900	2456300	2982000	5	12	13	13	12	11	12	12	11	12	12	12	10	12	13	13	12	11	12	12	11	12	12	12	10	39.617	1	165	0	77.677	By MS/MS	By MS/MS	By MS/MS	By MS/MS	By MS/MS
sp|Q99829|CPNE1_HUMAN;tr|A6PVH9|A6PVH9_HUMAN;tr|F2Z2V0|F2Z2V0_HUMAN;tr|B0QZ18|B0QZ18_HUMAN;tr|E7ENH5|E7ENH5_HUMAN;tr|Q5JX56|Q5JX56_HUMAN;tr|Q5JX58|Q5JX58_HUMAN;tr|Q5JX59|Q5JX59_HUMAN;tr|Q5JX60|Q5JX60_HUMAN;tr|Q5JX44|Q5JX44_HUMAN;tr|Q5JX55|Q5JX55_HUMAN;tr|Q5JX45|Q5JX45_HUMAN;tr|Q5JX54|Q5JX54_HUMAN;tr|Q5JX61|Q5JX61_HUMAN;tr|Q5JX52|Q5JX52_HUMAN;tr|Q5JX57|Q5JX57_HUMAN;tr|E7EV27|E7EV27_HUMAN;tr|Q5JX53…	>sp|Q99829|CPNE1_HUMAN Copine-1 OS=Homo sapiens GN=CPNE1 PE=1 SV=1;>tr|A6PVH9|A6PVH9_HUMAN Copine-1 OS=Homo sapiens GN=CPNE1 PE=1 SV=1;>tr|F2Z2V0|F2Z2V0_HUMAN Copine-1 (Fragment) OS=Homo sapiens GN=CPNE1 PE=1 SV=1;>tr|B0QZ18|B0QZ18_HUMAN Copine-1 OS=Homo s	-	3343800	3639900	4246500	2788400	2950700	3073200	2156200	3373000	2356700	2622000	2220600	2540900	19	12	13	12	10	9	12	11	12	11	13	11	11	12	13	12	10	9	12	11	12	11	13	11	11	59.058	1	151	0	64.631	By MS/MS	By MS/MS	By MS/MS	By MS/MS	By MS/MS
sp|P40925|MDHC_HUMAN;tr|B9A041|B9A041_HUMAN;tr|B8ZZ51|B8ZZ51_HUMAN;tr|C9JF79|C9JF79_HUMAN;tr|C9JRL4|C9JRL4_HUMAN;tr|C9JLV6|C9JLV6_HUMAN	>sp|P40925|MDHC_HUMAN Malate dehydrogenase, cytoplasmic OS=Homo sapiens GN=MDH1 PE=1 SV=4;>tr|B9A041|B9A041_HUMAN Malate dehydrogenase, cytoplasmic OS=Homo sapiens GN=MDH1 PE=1 SV=1;>tr|B8ZZ51|B8ZZ51_HUMAN Malate dehydrogenase, cytoplasmic OS=Homo sapiens	-	3325900	3446500	4147100	4362400	6038200	5347400	3739000	3344400	2970400	2828300	3455100	4364000	6	8	8	8	8	8	9	8	8	8	8	8	8	8	8	8	8	8	9	8	8	8	8	8	8	36.426	1	123	0	63.969	By MS/MS	By MS/MS	By MS/MS	By MS/MS	By MS/MS
sp|Q92598|HS105_HUMAN;tr|A0A0A0MSM0|A0A0A0MSM0_HUMAN;tr|Q5TBM3|Q5TBM3_HUMAN;tr|R4GN69|R4GN69_HUMAN	>sp|Q92598|HS105_HUMAN Heat shock protein 105 kDa OS=Homo sapiens GN=HSPH1 PE=1 SV=1;>tr|A0A0A0MSM0|A0A0A0MSM0_HUMAN Heat shock protein 105 kDa OS=Homo sapiens GN=HSPH1 PE=1 SV=1	-	3314500	3407400	4288500	3988300	4872400	1843100	1400400	3017100	2391600	2261600	2490700	1844700	4	39	36	35	37	35	28	31	33	34	33	35	31	35	33	32	34	32	26	28	30	31	29	32	29	96.864	1	476	0	248.97	By MS/MS	By MS/MS	By MS/MS	By MS/MS	By MS/MS
sp|P35613|BASI_HUMAN;tr|A0A087X2B5|A0A087X2B5_HUMAN;tr|I3L192|I3L192_HUMAN;tr|A0A087WUV8|A0A087WUV8_HUMAN;tr|R4GMX5|R4GMX5_HUMAN;tr|R4GN83|R4GN83_HUMAN	>sp|P35613|BASI_HUMAN Basigin OS=Homo sapiens GN=BSG PE=1 SV=2;>tr|A0A087X2B5|A0A087X2B5_HUMAN Basigin (Fragment) OS=Homo sapiens GN=BSG PE=1 SV=1;>tr|I3L192|I3L192_HUMAN Basigin (Fragment) OS=Homo sapiens GN=BSG PE=1 SV=7;>tr|A0A087WUV8|A0A087WUV8_HUMAN B	-	3296400	3792200	5622800	5621200	5878600	6409400	4650100	3585600	2965100	2639600	4267800	5443700	6	9	8	9	9	8	8	9	9	9	8	9	9	9	8	9	9	8	8	9	9	9	8	9	9	42.2	1	170	0	72.664	By MS/MS	By MS/MS	By MS/MS	By MS/MS	By MS/MS
sp|P04181|OAT_HUMAN	>sp|P04181|OAT_HUMAN Ornithine aminotransferase, mitochondrial OS=Homo sapiens GN=OAT PE=1 SV=1	-	3260100	7838900	8940500	4412000	5545900	5881100	3679400	6256100	3102900	3235300	3183000	5435400	1	15	15	15	14	14	15	15	15	14	15	14	14	15	15	15	14	14	15	15	15	14	15	14	14	48.534	1	208	0	77.766	By MS/MS	By MS/MS	By MS/MS	By MS/MS	By MS/MS
tr|E7ETK0|E7ETK0_HUMAN;tr|A0A087WUS0|A0A087WUS0_HUMAN;sp|P62847|RS24_HUMAN	>tr|E7ETK0|E7ETK0_HUMAN 40S ribosomal protein S24 OS=Homo sapiens GN=RPS24 PE=1 SV=1;>tr|A0A087WUS0|A0A087WUS0_HUMAN 40S ribosomal protein S24 OS=Homo sapiens GN=RPS24 PE=1 SV=1;>sp|P62847|RS24_HUMAN 40S ribosomal protein S24 OS=Homo sapiens GN=RPS24 PE=1	-	3259700	5338700	7241500	4338300	5203000	5468800	2671900	5494900	4800500	4974400	4183200	5120200	3	4	4	4	4	4	4	4	4	4	4	4	4	4	4	4	4	4	4	4	4	4	4	4	4	15.197	1	95	0	17.431	By MS/MS	By MS/MS	By MS/MS	By MS/MS	By MS/MS
tr|E9PKG1|E9PKG1_HUMAN;sp|Q99873|ANM1_HUMAN;tr|H7C2I1|H7C2I1_HUMAN;tr|E9PQ98|E9PQ98_HUMAN;tr|E9PIX6|E9PIX6_HUMAN;tr|H0YDE4|H0YDE4_HUMAN;tr|E9PNR9|E9PNR9_HUMAN;tr|E9PMW9|E9PMW9_HUMAN;sp|Q9NR22|ANM8_HUMAN;tr|E9PMZ2|E9PMZ2_HUMAN	>tr|E9PKG1|E9PKG1_HUMAN Protein arginine N-methyltransferase 1 OS=Homo sapiens GN=PRMT1 PE=1 SV=1;>sp|Q99873|ANM1_HUMAN Protein arginine N-methyltransferase 1 OS=Homo sapiens GN=PRMT1 PE=1 SV=2;>tr|H7C2I1|H7C2I1_HUMAN Protein arginine N-methyltransferase 1	-	3250500	4116100	5956900	5318500	6237300	6762700	4929000	4145400	2734200	2788900	3466500	5767500	10	20	19	20	20	19	21	20	20	19	19	19	20	6	6	6	6	5	6	5	6	6	6	6	6	37.709	1	295	0	104.09	By MS/MS	By MS/MS	By MS/MS	By MS/MS	By MS/MS
sp|P30044|PRDX5_HUMAN	>sp|P30044|PRDX5_HUMAN Peroxiredoxin-5, mitochondrial OS=Homo sapiens GN=PRDX5 PE=1 SV=4	-	3241900	2883400	3692300	2928000	3983100	7896000	3589800	2058600	2828300	3126400	2559100	4022900	1	7	7	7	9	8	8	7	7	8	8	9	7	7	7	7	9	8	8	7	7	8	8	9	7	22.086	1	106	0	36.026	By MS/MS	By MS/MS	By MS/MS	By MS/MS	By MS/MS
sp|Q96EK6|GNA1_HUMAN;tr|G3V4W4|G3V4W4_HUMAN;tr|G3V5E4|G3V5E4_HUMAN	>sp|Q96EK6|GNA1_HUMAN Glucosamine 6-phosphate N-acetyltransferase OS=Homo sapiens GN=GNPNAT1 PE=1 SV=1;>tr|G3V4W4|G3V4W4_HUMAN Glucosamine 6-phosphate N-acetyltransferase (Fragment) OS=Homo sapiens GN=GNPNAT1 PE=1 SV=1;>tr|G3V5E4|G3V5E4_HUMAN Glucosamine 6	-	3227700	4315100	4225500	2951700	3533200	3600400	2356200	2361300	2648800	2142700	1846800	2647100	3	7	7	6	6	7	6	7	7	6	5	7	7	7	7	6	6	7	6	7	7	6	5	7	7	20.749	1	78	0	30.507	By MS/MS	By MS/MS	By MS/MS	By MS/MS	By MS/MS
sp|Q13263|TIF1B_HUMAN;tr|M0R0K9|M0R0K9_HUMAN;tr|M0R2I3|M0R2I3_HUMAN;tr|M0R3C0|M0R3C0_HUMAN	>sp|Q13263|TIF1B_HUMAN Transcription intermediary factor 1-beta OS=Homo sapiens GN=TRIM28 PE=1 SV=5	-	3222000	4709500	6040300	5587000	6582200	6859300	4785100	4074100	3116100	2487100	3799700	5552900	4	23	25	25	26	25	25	23	26	23	25	26	25	23	25	25	26	25	25	23	26	23	25	26	25	88.549	1	438	0	190.52	By MS/MS	By MS/MS	By MS/MS	By MS/MS	By MS/MS
sp|P05198|IF2A_HUMAN;tr|G3V4T5|G3V4T5_HUMAN;tr|H0YJS4|H0YJS4_HUMAN	>sp|P05198|IF2A_HUMAN Eukaryotic translation initiation factor 2 subunit 1 OS=Homo sapiens GN=EIF2S1 PE=1 SV=3;>tr|G3V4T5|G3V4T5_HUMAN Eukaryotic translation initiation factor 2 subunit 1 (Fragment) OS=Homo sapiens GN=EIF2S1 PE=1 SV=1;>tr|H0YJS4|H0YJS4_HUM	-	3207500	4382000	4649200	4002900	5330100	4031800	3182400	2873400	2860200	2707900	2647700	3610200	3	16	15	13	16	12	14	16	15	14	14	13	15	16	15	13	16	12	14	16	15	14	14	13	15	36.112	1	213	0	131.67	By MS/MS	By MS/MS	By MS/MS	By MS/MS	By MS/MS
sp|Q969Q0|RL36L_HUMAN	>sp|Q969Q0|RL36L_HUMAN 60S ribosomal protein L36a-like OS=Homo sapiens GN=RPL36AL PE=1 SV=3	-	3207100	2145100	2865700	4660500	5754600	4795400	3003600	2679900	3388200	2293300	4823600	4625500	1	3	3	4	3	3	1	4	4	4	3	4	3	0	0	1	0	0	0	1	1	1	0	1	0	12.469	1	39	0	9.703	By MS/MS	By MS/MS	By MS/MS	By MS/MS	By MS/MS
sp|P25789|PSA4_HUMAN;tr|H0YMZ1|H0YMZ1_HUMAN;tr|H0YN18|H0YN18_HUMAN;tr|H0YL69|H0YL69_HUMAN;tr|H0YMA1|H0YMA1_HUMAN;tr|H0YKT8|H0YKT8_HUMAN;tr|H0YMI6|H0YMI6_HUMAN;tr|H0YKS0|H0YKS0_HUMAN;tr|H0YLC2|H0YLC2_HUMAN;tr|H0YLS6|H0YLS6_HUMAN;tr|H0YMV3|H0YMV3_HUMAN	>sp|P25789|PSA4_HUMAN Proteasome subunit alpha type-4 OS=Homo sapiens GN=PSMA4 PE=1 SV=1;>tr|H0YMZ1|H0YMZ1_HUMAN Proteasome subunit alpha type (Fragment) OS=Homo sapiens GN=PSMA4 PE=1 SV=7;>tr|H0YN18|H0YN18_HUMAN Proteasome subunit alpha type-4 OS=Homo sap	-	3186700	4839900	6028400	4779300	3686100	4690300	3489200	4078300	3035300	2231800	2929500	4166200	11	9	8	9	10	10	6	8	8	9	10	9	9	9	8	9	10	10	6	8	8	9	10	9	9	29.483	1	124	0	68.474	By MS/MS	By MS/MS	By MS/MS	By MS/MS	By MS/MS
sp|P26583|HMGB2_HUMAN;tr|D6R9A6|D6R9A6_HUMAN	>sp|P26583|HMGB2_HUMAN High mobility group protein B2 OS=Homo sapiens GN=HMGB2 PE=1 SV=2;>tr|D6R9A6|D6R9A6_HUMAN High mobility group protein B2 (Fragment) OS=Homo sapiens GN=HMGB2 PE=1 SV=1	-	3174000	3762200	4982800	3556900	4857700	7818000	5269100	3326300	2926900	2973400	1934500	6969300	2	7	8	8	8	8	8	7	8	8	7	5	8	5	6	6	6	6	6	5	6	6	5	4	6	24.033	1	104	0	18.908	By MS/MS	By MS/MS	By MS/MS	By MS/MS	By MS/MS
sp|P49411|EFTU_HUMAN;tr|H3BNU3|H3BNU3_HUMAN	>sp|P49411|EFTU_HUMAN Elongation factor Tu, mitochondrial OS=Homo sapiens GN=TUFM PE=1 SV=2	-	3118100	5055400	6070600	5043500	6552100	6301100	4679500	4146600	2688400	2711900	3838500	6229500	2	24	24	24	24	23	25	25	25	22	23	24	24	24	24	24	24	23	25	25	25	22	23	24	24	49.541	1	418	0	165.81	By MS/MS	By MS/MS	By MS/MS	By MS/MS	By MS/MS
sp|Q9NS69|TOM22_HUMAN	>sp|Q9NS69|TOM22_HUMAN Mitochondrial import receptor subunit TOM22 homolog OS=Homo sapiens GN=TOMM22 PE=1 SV=3	-	3110000	3780200	5270700	4368800	4851000	3891600	2872200	3084500	2888700	2324100	2676600	3123500	1	5	5	5	5	5	5	5	5	5	5	5	5	5	5	5	5	5	5	5	5	5	5	5	5	15.521	1	79	0	75.439	By MS/MS	By MS/MS	By MS/MS	By MS/MS	By MS/MS
sp|Q9Y5S9|RBM8A_HUMAN;tr|A0A0J9YW13|A0A0J9YW13_HUMAN	>sp|Q9Y5S9|RBM8A_HUMAN RNA-binding protein 8A OS=Homo sapiens GN=RBM8A PE=1 SV=1;>tr|A0A0J9YW13|A0A0J9YW13_HUMAN RNA-binding protein 8A (Fragment) OS=Homo sapiens GN=RBM8A PE=1 SV=1	-	3091200	2752800	3610600	4944900	5311900	5462900	2952200	2950800	2915000	2358500	2850000	4512300	2	8	8	8	7	7	7	6	8	8	6	7	8	8	8	8	7	7	7	6	8	8	6	7	8	19.889	1	113	0	66.468	By MS/MS	By MS/MS	By MS/MS	By MS/MS	By MS/MS
sp|Q9Y3F4|STRAP_HUMAN;tr|H0YH33|H0YH33_HUMAN	>sp|Q9Y3F4|STRAP_HUMAN Serine-threonine kinase receptor-associated protein OS=Homo sapiens GN=STRAP PE=1 SV=1	-	3086300	3341600	4540800	4346800	5334800	5374800	3354000	3054400	2745000	2601800	3302500	4522200	2	15	17	15	16	17	16	15	15	15	16	17	16	15	17	15	16	17	16	15	15	15	16	17	16	38.438	1	246	0	127.87	By MS/MS	By MS/MS	By MS/MS	By MS/MS	By MS/MS
sp|Q9NP97|DLRB1_HUMAN;tr|B1AKR6|B1AKR6_HUMAN;sp|Q8TF09|DLRB2_HUMAN;tr|H3BNG9|H3BNG9_HUMAN;tr|H3BPA0|H3BPA0_HUMAN;tr|Q7Z4M1|Q7Z4M1_HUMAN;tr|H3BQI1|H3BQI1_HUMAN	>sp|Q9NP97|DLRB1_HUMAN Dynein light chain roadblock-type 1 OS=Homo sapiens GN=DYNLRB1 PE=1 SV=3;>tr|B1AKR6|B1AKR6_HUMAN Dynein light chain roadblock-type 1 OS=Homo sapiens GN=DYNLRB1 PE=1 SV=1	-	3062600	4315600	5773900	2958000	3664600	3105700	3429200	4360500	4328200	3551400	3568100	2756700	7	4	5	5	3	4	4	5	5	5	5	5	3	4	5	5	3	4	4	5	5	5	5	5	3	10.921	1	53	0	20.539	By MS/MS	By MS/MS	By MS/MS	By MS/MS	By MS/MS
sp|Q15233|NONO_HUMAN;tr|H7C367|H7C367_HUMAN;tr|C9JYS8|C9JYS8_HUMAN;tr|C9IZL7|C9IZL7_HUMAN;tr|C9J4X2|C9J4X2_HUMAN;tr|C9JJ13|C9JJ13_HUMAN	>sp|Q15233|NONO_HUMAN Non-POU domain-containing octamer-binding protein OS=Homo sapiens GN=NONO PE=1 SV=4;>tr|H7C367|H7C367_HUMAN Non-POU domain-containing octamer-binding protein (Fragment) OS=Homo sapiens GN=NONO PE=1 SV=7;>tr|C9JYS8|C9JYS8_HUMAN Non-POU	-	3060400	1770200	2473700	3254900	4284500	4568200	3108600	2497000	2397000	2262500	1959000	3332700	6	17	16	16	19	18	18	16	19	16	17	15	18	16	15	15	18	17	17	15	18	15	16	14	17	54.231	1	247	0	137.47	By MS/MS	By MS/MS	By MS/MS	By MS/MS	By MS/MS
sp|P34897|GLYM_HUMAN;tr|H0YIZ0|H0YIZ0_HUMAN;tr|G3V2Y4|G3V2Y4_HUMAN;tr|G3V5L0|G3V5L0_HUMAN;tr|G3V4W5|G3V4W5_HUMAN;tr|G3V540|G3V540_HUMAN;tr|G3V2W0|G3V2W0_HUMAN;tr|G3V241|G3V241_HUMAN;tr|G3V3Y8|G3V3Y8_HUMAN;tr|G3V4T0|G3V4T0_HUMAN;tr|G3V4X0|G3V4X0_HUMAN;tr|G3V2E4|G3V2E4_HUMAN;tr|G3V2D2|G3V2D2_HUMAN;tr|G3V2Y1|G3V2Y1_HUMAN;tr|G3V3C6|G3V3C6_HUMAN	>sp|P34897|GLYM_HUMAN Serine hydroxymethyltransferase, mitochondrial OS=Homo sapiens GN=SHMT2 PE=1 SV=3;>tr|H0YIZ0|H0YIZ0_HUMAN Serine hydroxymethyltransferase (Fragment) OS=Homo sapiens GN=SHMT2 PE=1 SV=1	-	3051600	4157700	4667300	2816900	4004300	4025400	2697900	3381800	2848100	3033600	2438100	3542600	15	18	18	17	15	17	14	15	20	19	17	19	17	17	17	16	15	16	13	14	19	18	16	18	16	55.992	1	268	0	117.7	By MS/MS	By MS/MS	By MS/MS	By MS/MS	By MS/MS
tr|A0A0C4DGS1|A0A0C4DGS1_HUMAN;sp|P39656|OST48_HUMAN;tr|U3KQ84|U3KQ84_HUMAN	>tr|A0A0C4DGS1|A0A0C4DGS1_HUMAN Dolichyl-diphosphooligosaccharide--protein glycosyltransferase 48 kDa subunit OS=Homo sapiens GN=DDOST PE=1 SV=1;>sp|P39656|OST48_HUMAN Dolichyl-diphosphooligosaccharide--protein glycosyltransferase 48 kDa subunit OS=Homo sa	-	3045100	4635700	6308100	3564900	5204400	4848900	3252300	3271200	2945100	2634100	3344400	3594700	3	11	11	11	11	11	11	11	10	11	10	11	10	11	11	11	11	11	11	11	10	11	10	11	10	48.799	1	186	0	74.518	By MS/MS	By MS/MS	By MS/MS	By MS/MS	By MS/MS
tr|J3KP15|J3KP15_HUMAN;sp|Q01130|SRSF2_HUMAN;tr|J3QL05|J3QL05_HUMAN;sp|Q9BRL6|SRSF8_HUMAN	>tr|J3KP15|J3KP15_HUMAN Serine/arginine-rich-splicing factor 2 (Fragment) OS=Homo sapiens GN=SRSF2 PE=1 SV=7;>sp|Q01130|SRSF2_HUMAN Serine/arginine-rich splicing factor 2 OS=Homo sapiens GN=SRSF2 PE=1 SV=4;>tr|J3QL05|J3QL05_HUMAN Serine/arginine-rich-splic	-	3037400	2655900	3160100	4990500	4741200	6236200	2197700	2456400	2954700	2522000	1939400	3229000	4	5	5	6	5	4	6	5	5	6	5	4	5	5	5	6	5	4	6	5	5	6	5	4	5	15.527	1	68	0	49.427	By MS/MS	By MS/MS	By MS/MS	By MS/MS	By MS/MS
sp|P30153|2AAA_HUMAN;tr|B3KQV6|B3KQV6_HUMAN;tr|C9J9C1|C9J9C1_HUMAN;tr|E9PH38|E9PH38_HUMAN;tr|E9PPI5|E9PPI5_HUMAN;tr|E9PNM7|E9PNM7_HUMAN;tr|E9PHZ6|E9PHZ6_HUMAN	>sp|P30153|2AAA_HUMAN Serine/threonine-protein phosphatase 2A 65 kDa regulatory subunit A alpha isoform OS=Homo sapiens GN=PPP2R1A PE=1 SV=4;>tr|B3KQV6|B3KQV6_HUMAN Serine/threonine-protein phosphatase 2A 65 kDa regulatory subunit A alpha isoform OS=Homo s	-	3032400	3995700	5221300	3659100	4461700	5599400	3631300	3247000	2349600	2514800	2693700	4266000	7	17	16	18	17	16	18	17	19	19	18	16	19	13	12	15	13	12	15	15	15	15	15	12	15	65.308	1	283	0	162.84	By MS/MS	By MS/MS	By MS/MS	By MS/MS	By MS/MS
sp|P22102|PUR2_HUMAN;tr|F8WD69|F8WD69_HUMAN;tr|C9JBJ1|C9JBJ1_HUMAN;tr|C9JTV6|C9JTV6_HUMAN;tr|C9JZG2|C9JZG2_HUMAN;tr|C9JKQ7|C9JKQ7_HUMAN;tr|A0A140TA71|A0A140TA71_HUMAN;tr|H7C366|H7C366_HUMAN	>sp|P22102|PUR2_HUMAN Trifunctional purine biosynthetic protein adenosine-3 OS=Homo sapiens GN=GART PE=1 SV=1	-	3028900	3742800	5697100	3283800	3502900	3375500	2754600	3078700	3033600	3179000	2294800	3265900	8	34	34	37	35	34	34	37	35	37	38	35	35	34	34	37	35	34	34	37	35	37	38	35	35	107.77	1	508	0	198.37	By MS/MS	By MS/MS	By MS/MS	By MS/MS	By MS/MS
sp|Q09028|RBBP4_HUMAN;tr|H0YF10|H0YF10_HUMAN;tr|H0YCT5|H0YCT5_HUMAN;tr|H0YDK2|H0YDK2_HUMAN;tr|H0YEU5|H0YEU5_HUMAN;tr|E9PNS6|E9PNS6_HUMAN;tr|E9PNS2|E9PNS2_HUMAN;tr|C9JPP3|C9JPP3_HUMAN;tr|E9PIC4|E9PIC4_HUMAN;tr|C9JAJ9|C9JAJ9_HUMAN;tr|E9PND5|E9PND5_HUMAN	>sp|Q09028|RBBP4_HUMAN Histone-binding protein RBBP4 OS=Homo sapiens GN=RBBP4 PE=1 SV=3;>tr|H0YF10|H0YF10_HUMAN Histone-binding protein RBBP4 (Fragment) OS=Homo sapiens GN=RBBP4 PE=1 SV=1	-	3018200	5838400	6663500	6024000	6792600	6442300	3892300	3998600	3491700	2518200	3440100	5356600	11	14	15	15	13	13	13	15	15	14	13	14	15	9	9	9	9	9	9	9	9	9	8	9	9	47.655	1	165	0	49.071	By MS/MS	By MS/MS	By MS/MS	By MS/MS	By MS/MS
tr|B4DJV2|B4DJV2_HUMAN;sp|O75390|CISY_HUMAN;tr|A0A0C4DGI3|A0A0C4DGI3_HUMAN;tr|H0YIC4|H0YIC4_HUMAN;tr|F8VRI6|F8VRI6_HUMAN;tr|F8VPA1|F8VPA1_HUMAN;tr|F8VPF9|F8VPF9_HUMAN;tr|F8VR34|F8VR34_HUMAN;tr|F8W1S4|F8W1S4_HUMAN;tr|H0YH82|H0YH82_HUMAN;tr|F8VRP1|F8VRP1_HUMAN;tr|F8VX68|F8VX68_HUMAN;tr|F8VTT8|F8VTT8_HUMAN;tr|F8W4S1|F8W4S1_HUMAN;tr|F8W642|F8W642_HUMAN;tr|F8VZK9|F8VZK9_HUMAN;tr|F8VX07|F8VX07_HUMAN;tr…	>tr|B4DJV2|B4DJV2_HUMAN Citrate synthase OS=Homo sapiens GN=CS PE=1 SV=1;>sp|O75390|CISY_HUMAN Citrate synthase, mitochondrial OS=Homo sapiens GN=CS PE=1 SV=2;>tr|A0A0C4DGI3|A0A0C4DGI3_HUMAN Citrate synthase OS=Homo sapiens GN=CS PE=1 SV=1	-	3004900	3516700	4555700	3233400	5040700	3603000	2311600	2966400	2406500	2126700	3235200	4002300	20	13	14	13	13	14	13	12	13	14	11	13	13	12	13	12	12	13	12	11	12	13	10	12	12	50.431	1	171	0	48.441	By MS/MS	By MS/MS	By MS/MS	By MS/MS	By MS/MS
sp|P47813|IF1AX_HUMAN;sp|O14602|IF1AY_HUMAN;tr|X6RAC9|X6RAC9_HUMAN;tr|A6NJH9|A6NJH9_HUMAN	>sp|P47813|IF1AX_HUMAN Eukaryotic translation initiation factor 1A, X-chromosomal OS=Homo sapiens GN=EIF1AX PE=1 SV=2;>sp|O14602|IF1AY_HUMAN Eukaryotic translation initiation factor 1A, Y-chromosomal OS=Homo sapiens GN=EIF1AY PE=1 SV=4;>tr|X6RAC9|X6RAC9_HU	-	2983500	3205800	4198600	5059000	6006700	3879700	2828900	3016400	2510400	3061300	3253200	3173300	4	7	8	9	8	9	8	8	8	8	8	8	8	7	8	9	8	9	8	8	8	8	8	8	8	16.46	1	129	0	38.184	By MS/MS	By MS/MS	By MS/MS	By MS/MS	By MS/MS
sp|P18077|RL35A_HUMAN;tr|F8WBS5|F8WBS5_HUMAN;tr|F8WB72|F8WB72_HUMAN;tr|C9K025|C9K025_HUMAN	>sp|P18077|RL35A_HUMAN 60S ribosomal protein L35a OS=Homo sapiens GN=RPL35A PE=1 SV=2;>tr|F8WBS5|F8WBS5_HUMAN 60S ribosomal protein L35a OS=Homo sapiens GN=RPL35A PE=1 SV=1;>tr|F8WB72|F8WB72_HUMAN 60S ribosomal protein L35a OS=Homo sapiens GN=RPL35A PE=1 S	-	2965000	2728700	3443000	4513900	5075100	4961300	3241900	2886900	3366400	2970700	2993800	3530100	4	4	5	6	5	6	4	5	4	3	6	4	3	4	5	6	5	6	4	5	4	3	6	4	3	12.538	1	55	0	9.0874	By MS/MS	By MS/MS	By MS/MS	By MS/MS	By MS/MS
sp|P68366|TBA4A_HUMAN;tr|C9JJQ8|C9JJQ8_HUMAN;tr|C9JEV8|C9JEV8_HUMAN;tr|C9JQ00|C9JQ00_HUMAN;tr|C9JDL2|C9JDL2_HUMAN;tr|C9JDS9|C9JDS9_HUMAN;sp|A6NHL2|TBAL3_HUMAN;tr|C9K0S6|C9K0S6_HUMAN;sp|Q9H853|TBA4B_HUMAN	>sp|P68366|TBA4A_HUMAN Tubulin alpha-4A chain OS=Homo sapiens GN=TUBA4A PE=1 SV=1	-	2955300	1831500	2068300	1307900	1570600	1250700	1016900	1788900	2329700	1619300	1280400	1059700	9	26	26	26	26	25	25	25	27	26	25	26	25	4	4	4	4	4	3	4	5	5	3	4	3	49.924	1	59	0	25.105	By MS/MS	By MS/MS	By MS/MS	By MS/MS	By MS/MS
sp|Q9UMS4|PRP19_HUMAN;tr|F5GY56|F5GY56_HUMAN;tr|H0YGF3|H0YGF3_HUMAN;tr|F5H2I0|F5H2I0_HUMAN;tr|H0YGZ5|H0YGZ5_HUMAN	>sp|Q9UMS4|PRP19_HUMAN Pre-mRNA-processing factor 19 OS=Homo sapiens GN=PRPF19 PE=1 SV=1	-	2952100	2700300	4296300	3833000	4411600	4242600	2981200	2961600	2897000	1861300	2847500	3629700	5	14	13	15	14	15	14	15	15	16	15	14	15	14	13	15	14	15	14	15	15	16	15	14	15	55.18	1	277	0	91.896	By MS/MS	By MS/MS	By MS/MS	By MS/MS	By MS/MS
sp|P51157|RAB28_HUMAN;tr|H0Y9G4|H0Y9G4_HUMAN;tr|Q8WVF3|Q8WVF3_HUMAN;tr|H0Y9S6|H0Y9S6_HUMAN	>sp|P51157|RAB28_HUMAN Ras-related protein Rab-28 OS=Homo sapiens GN=RAB28 PE=1 SV=2;>tr|H0Y9G4|H0Y9G4_HUMAN Ras-related protein Rab-28 (Fragment) OS=Homo sapiens GN=RAB28 PE=1 SV=1;>tr|Q8WVF3|Q8WVF3_HUMAN RAB28 protein OS=Homo sapiens GN=RAB28 PE=1 SV=1;>	-	2939300	0	0	0	0	0	0	2974800	0	96064	0	0	4	1	0	0	0	0	0	0	1	0	1	0	0	1	0	0	0	0	0	0	1	0	1	0	0	24.841	1	3	0.0029949	2.9874	By MS/MS	By matching	By matching	By matching	By matching
sp|Q9ULV4|COR1C_HUMAN;tr|B4E3S0|B4E3S0_HUMAN;tr|F8W1H8|F8W1H8_HUMAN;tr|F8VUX3|F8VUX3_HUMAN;tr|F8VSA4|F8VSA4_HUMAN;tr|F8VRE9|F8VRE9_HUMAN;tr|F8VTT6|F8VTT6_HUMAN;tr|F8VVB7|F8VVB7_HUMAN;tr|H0YHL7|H0YHL7_HUMAN;tr|F8VV53|F8VV53_HUMAN	>sp|Q9ULV4|COR1C_HUMAN Coronin-1C OS=Homo sapiens GN=CORO1C PE=1 SV=1;>tr|B4E3S0|B4E3S0_HUMAN Coronin OS=Homo sapiens GN=CORO1C PE=1 SV=1	-	2909400	3510100	4737100	4317300	4999900	5755800	3978800	3029100	2660100	2545800	3340900	4883100	10	10	10	10	9	10	10	10	10	10	10	10	10	10	10	10	9	10	10	10	10	10	10	10	10	53.248	1	129	0	76.629	By MS/MS	By MS/MS	By MS/MS	By MS/MS	By MS/MS
sp|O14737|PDCD5_HUMAN;tr|K7EQA1|K7EQA1_HUMAN;tr|K7ESJ4|K7ESJ4_HUMAN;tr|Q3HM38|Q3HM38_HUMAN;tr|X6R2P6|X6R2P6_HUMAN	>sp|O14737|PDCD5_HUMAN Programmed cell death protein 5 OS=Homo sapiens GN=PDCD5 PE=1 SV=3;>tr|K7EQA1|K7EQA1_HUMAN Programmed cell death protein 5 OS=Homo sapiens GN=PDCD5 PE=1 SV=1	-	2907800	3511700	4829800	3052900	3722100	6204800	3890900	3471800	2453900	2538400	2794100	5063700	5	7	5	7	5	6	7	7	7	7	7	6	7	7	5	7	5	6	7	7	7	7	7	6	7	14.285	1	78	0	25.653	By MS/MS	By MS/MS	By MS/MS	By MS/MS	By MS/MS
tr|A0A0B4J1Z1|A0A0B4J1Z1_HUMAN;tr|C9JAB2|C9JAB2_HUMAN;sp|Q16629|SRSF7_HUMAN	>tr|A0A0B4J1Z1|A0A0B4J1Z1_HUMAN Serine/arginine-rich-splicing factor 7 OS=Homo sapiens GN=SRSF7 PE=1 SV=1;>tr|C9JAB2|C9JAB2_HUMAN Serine/arginine-rich-splicing factor 7 OS=Homo sapiens GN=SRSF7 PE=1 SV=1;>sp|Q16629|SRSF7_HUMAN Serine/arginine-rich splicing	-	2906000	2181500	3834600	4685500	5114100	5350400	2643700	2956000	2823300	2779100	2873500	4021200	3	3	3	4	4	4	3	3	4	4	4	4	4	2	2	3	3	3	2	2	3	3	3	3	3	15.763	1	32	0	6.2166	By MS/MS	By MS/MS	By MS/MS	By MS/MS	By MS/MS
tr|E7EQR4|E7EQR4_HUMAN;sp|P15311|EZRI_HUMAN	>tr|E7EQR4|E7EQR4_HUMAN Ezrin OS=Homo sapiens GN=EZR PE=1 SV=3;>sp|P15311|EZRI_HUMAN Ezrin OS=Homo sapiens GN=EZR PE=1 SV=4	-	2896700	3035000	4855900	2217400	2844200	4029600	2451200	2977800	2312700	2382900	1757600	3349400	2	28	29	27	28	29	29	28	27	27	28	25	26	20	20	19	19	19	21	20	19	19	20	17	17	69.371	1	334	0	112.38	By MS/MS	By MS/MS	By MS/MS	By MS/MS	By MS/MS
sp|P55769|NH2L1_HUMAN;tr|B1AHD1|B1AHD1_HUMAN	>sp|P55769|NH2L1_HUMAN NHP2-like protein 1 OS=Homo sapiens GN=SNU13 PE=1 SV=3;>tr|B1AHD1|B1AHD1_HUMAN NHP2-like protein 1 OS=Homo sapiens GN=SNU13 PE=1 SV=1	-	2880500	2780600	4065600	3176000	4168600	4624400	3399600	2978800	2695100	2346300	2302900	4836600	2	5	5	5	5	4	5	5	5	5	4	5	5	5	5	5	5	4	5	5	5	5	4	5	5	14.173	1	92	0	38.098	By MS/MS	By MS/MS	By MS/MS	By MS/MS	By MS/MS
sp|O00231|PSD11_HUMAN;tr|J3QRY4|J3QRY4_HUMAN;tr|J3QS13|J3QS13_HUMAN;tr|J3KSW3|J3KSW3_HUMAN	>sp|O00231|PSD11_HUMAN 26S proteasome non-ATPase regulatory subunit 11 OS=Homo sapiens GN=PSMD11 PE=1 SV=3	-	2876100	3093100	3655200	2325000	2949300	3512600	2560800	2789400	2367400	2211100	1913600	2980800	4	22	20	20	19	19	21	21	20	21	20	21	21	22	20	20	19	19	21	21	20	21	20	21	21	47.463	1	309	0	105.4	By MS/MS	By MS/MS	By MS/MS	By MS/MS	By MS/MS
sp|P19623|SPEE_HUMAN;tr|K7ESL0|K7ESL0_HUMAN;tr|K7EL89|K7EL89_HUMAN;tr|K7EKM4|K7EKM4_HUMAN;tr|K7EQ47|K7EQ47_HUMAN	>sp|P19623|SPEE_HUMAN Spermidine synthase OS=Homo sapiens GN=SRM PE=1 SV=1	-	2875500	3577800	5256300	5068200	7395200	4758900	3361300	2650600	2132200	2063100	2411900	3620100	5	11	11	13	11	12	10	11	10	11	11	9	11	11	11	13	11	12	10	11	10	11	11	9	11	33.824	1	166	0	50.727	By MS/MS	By MS/MS	By MS/MS	By MS/MS	By MS/MS
sp|P62304|RUXE_HUMAN;tr|A6NHK2|A6NHK2_HUMAN	>sp|P62304|RUXE_HUMAN Small nuclear ribonucleoprotein E OS=Homo sapiens GN=SNRPE PE=1 SV=1	-	2870600	2808800	5019300	5006100	4996000	5324500	3927700	3390900	2713300	3293600	3401900	4289000	2	3	3	3	3	3	3	3	3	3	3	3	3	3	3	3	3	3	3	3	3	3	3	3	3	10.803	1	54	0	8.2356	By MS/MS	By MS/MS	By MS/MS	By MS/MS	By MS/MS
tr|A0A024RA52|A0A024RA52_HUMAN;sp|P25787|PSA2_HUMAN;tr|C9JCK5|C9JCK5_HUMAN;tr|H7C402|H7C402_HUMAN;tr|H3BT36|H3BT36_HUMAN	>tr|A0A024RA52|A0A024RA52_HUMAN Proteasome subunit alpha type OS=Homo sapiens GN=PSMA2 PE=1 SV=1;>sp|P25787|PSA2_HUMAN Proteasome subunit alpha type-2 OS=Homo sapiens GN=PSMA2 PE=1 SV=2;>tr|C9JCK5|C9JCK5_HUMAN Proteasome subunit alpha type-2 OS=Homo sapien	-	2869500	4334600	6175900	3056200	3940700	3089100	2074700	3281900	2839500	2912500	2036300	2507100	5	8	8	8	7	8	7	8	8	8	8	7	8	8	8	8	7	8	7	8	8	8	8	7	8	25.898	1	139	0	55.593	By MS/MS	By MS/MS	By MS/MS	By MS/MS	By MS/MS
sp|P31153|METK2_HUMAN	>sp|P31153|METK2_HUMAN S-adenosylmethionine synthase isoform type-2 OS=Homo sapiens GN=MAT2A PE=1 SV=1	-	2865500	2076800	2673600	2786500	3237100	3069400	2223600	2069400	2348500	1979800	1620800	2836800	1	11	11	11	12	12	12	11	11	11	11	11	11	10	10	10	11	11	11	10	10	10	10	10	10	43.66	1	162	0	74.374	By MS/MS	By MS/MS	By MS/MS	By MS/MS	By MS/MS
sp|P61221|ABCE1_HUMAN;tr|D6R9I9|D6R9I9_HUMAN;tr|D6RGF4|D6RGF4_HUMAN;tr|H0Y990|H0Y990_HUMAN	>sp|P61221|ABCE1_HUMAN ATP-binding cassette sub-family E member 1 OS=Homo sapiens GN=ABCE1 PE=1 SV=1;>tr|D6R9I9|D6R9I9_HUMAN ATP-binding cassette sub-family E member 1 OS=Homo sapiens GN=ABCE1 PE=1 SV=1	-	2858300	2968500	3482700	3255500	3920800	3394700	2674400	2392100	2330700	1703300	2219200	3383500	4	21	20	21	21	21	20	21	20	22	19	20	20	21	20	21	21	21	20	21	20	22	19	20	20	67.314	1	304	0	131.22	By MS/MS	By MS/MS	By MS/MS	By MS/MS	By MS/MS
sp|Q8NDC0|MISSL_HUMAN	>sp|Q8NDC0|MISSL_HUMAN MAPK-interacting and spindle-stabilizing protein-like OS=Homo sapiens GN=MAPK1IP1L PE=1 SV=4	-	2851900	2406400	2850900	3509300	5173400	4632700	2650800	1472300	2332100	2244700	2044800	2956700	1	1	1	1	1	1	1	1	1	1	1	1	1	1	1	1	1	1	1	1	1	1	1	1	1	24.269	1	12	0	24.337	By MS/MS	By MS/MS	By MS/MS	By MS/MS	By MS/MS
sp|P62306|RUXF_HUMAN;tr|A0A0B4J254|A0A0B4J254_HUMAN;tr|F8W0W6|F8W0W6_HUMAN	>sp|P62306|RUXF_HUMAN Small nuclear ribonucleoprotein F OS=Homo sapiens GN=SNRPF PE=1 SV=1;>tr|A0A0B4J254|A0A0B4J254_HUMAN Small nuclear ribonucleoprotein F OS=Homo sapiens GN=SNRPF PE=1 SV=1;>tr|F8W0W6|F8W0W6_HUMAN Small nuclear ribonucleoprotein F OS=Hom	-	2851800	2902800	3632300	5297300	5457400	5402600	3688000	2957800	1771700	2436000	3219500	4285700	3	6	5	5	6	4	6	6	6	3	4	5	5	6	5	5	6	4	6	6	6	3	4	5	5	9.7251	1	109	0	43.619	By MS/MS	By MS/MS	By MS/MS	By MS/MS	By MS/MS
sp|P61160|ARP2_HUMAN;tr|F5H6T1|F5H6T1_HUMAN	>sp|P61160|ARP2_HUMAN Actin-related protein 2 OS=Homo sapiens GN=ACTR2 PE=1 SV=1;>tr|F5H6T1|F5H6T1_HUMAN ARP2 actin-related protein 2 homolog (Yeast), isoform CRA_d OS=Homo sapiens GN=ACTR2 PE=1 SV=2	-	2844800	2887800	3259900	3768100	4530500	4156800	3300400	2747100	2431500	2670300	3000900	4232200	2	13	11	12	13	14	12	10	14	12	12	13	13	13	11	12	13	14	12	10	14	12	12	13	13	44.76	1	212	0	81.131	By MS/MS	By MS/MS	By MS/MS	By MS/MS	By MS/MS
sp|P50395|GDIB_HUMAN;tr|Q5SX87|Q5SX87_HUMAN;tr|Q5SX91|Q5SX91_HUMAN;tr|V9GYJ7|V9GYJ7_HUMAN;tr|V9GYF8|V9GYF8_HUMAN;tr|Q5SX90|Q5SX90_HUMAN;tr|Q5SX86|Q5SX86_HUMAN	>sp|P50395|GDIB_HUMAN Rab GDP dissociation inhibitor beta OS=Homo sapiens GN=GDI2 PE=1 SV=2;>tr|Q5SX87|Q5SX87_HUMAN Rab GDP dissociation inhibitor beta (Fragment) OS=Homo sapiens GN=GDI2 PE=1 SV=1	-	2828800	2875000	3798800	2892100	3435700	3400000	2092600	2379000	2583000	2585000	1770000	2700200	7	22	23	23	22	22	23	21	23	23	22	21	23	16	16	16	16	15	16	14	16	16	15	14	16	50.663	1	327	0	154.68	By MS/MS	By MS/MS	By MS/MS	By MS/MS	By MS/MS
sp|P98179|RBM3_HUMAN	>sp|P98179|RBM3_HUMAN RNA-binding protein 3 OS=Homo sapiens GN=RBM3 PE=1 SV=1	-	2812500	2601300	5190400	3917300	3096900	3259800	1923200	2179900	1455700	1526900	2176400	2360400	1	6	5	6	6	5	5	6	5	4	4	6	5	6	5	6	6	5	5	6	5	4	4	6	5	17.17	1	83	0	30.993	By MS/MS	By MS/MS	By MS/MS	By MS/MS	By MS/MS
sp|P62995|TRA2B_HUMAN;tr|H7C2L4|H7C2L4_HUMAN;tr|H7BXF3|H7BXF3_HUMAN	>sp|P62995|TRA2B_HUMAN Transformer-2 protein homolog beta OS=Homo sapiens GN=TRA2B PE=1 SV=1;>tr|H7C2L4|H7C2L4_HUMAN Transformer-2 protein homolog beta (Fragment) OS=Homo sapiens GN=TRA2B PE=1 SV=1;>tr|H7BXF3|H7BXF3_HUMAN Transformer-2 protein homolog beta	-	2807000	2223500	2886900	3419600	3854900	3584400	1989600	2207500	2201100	1946500	1798400	2501200	3	7	7	7	7	7	7	6	6	7	6	6	6	7	7	7	7	7	7	6	6	7	6	6	6	33.665	1	98	0	35.423	By MS/MS	By MS/MS	By MS/MS	By MS/MS	By MS/MS
sp|Q15582|BGH3_HUMAN;tr|H0Y8L3|H0Y8L3_HUMAN;tr|S4R3C6|S4R3C6_HUMAN;tr|H0Y9D7|H0Y9D7_HUMAN;tr|H0Y8M8|H0Y8M8_HUMAN;tr|H0YAB8|H0YAB8_HUMAN;tr|H0YAH8|H0YAH8_HUMAN;tr|D6RBX4|D6RBX4_HUMAN	>sp|Q15582|BGH3_HUMAN Transforming growth factor-beta-induced protein ig-h3 OS=Homo sapiens GN=TGFBI PE=1 SV=1;>tr|H0Y8L3|H0Y8L3_HUMAN Transforming growth factor-beta-induced protein ig-h3 (Fragment) OS=Homo sapiens GN=TGFBI PE=1 SV=1	-	2804500	863080	1350100	2585500	3003500	667660	576160	347600	1652600	1296000	1309600	235240	8	24	18	22	23	25	16	14	15	23	23	21	12	24	18	22	23	25	16	14	15	23	23	21	12	74.68	1	284	0	90.263	By MS/MS	By MS/MS	By MS/MS	By MS/MS	By MS/MS
sp|P54727|RD23B_HUMAN;tr|Q5W0S5|Q5W0S5_HUMAN;tr|Q5W0S4|Q5W0S4_HUMAN;tr|H0Y579|H0Y579_HUMAN;tr|K7ENJ0|K7ENJ0_HUMAN;tr|K7ELW1|K7ELW1_HUMAN	>sp|P54727|RD23B_HUMAN UV excision repair protein RAD23 homolog B OS=Homo sapiens GN=RAD23B PE=1 SV=1	-	2804200	3345800	4619100	2467800	3732600	3452300	2359000	2876800	2619400	2346600	2461200	3289800	6	12	12	12	10	11	12	11	12	12	12	11	12	11	11	11	9	10	11	10	11	11	11	10	11	43.171	1	163	0	51.371	By MS/MS	By MS/MS	By MS/MS	By MS/MS	By MS/MS
sp|P20618|PSB1_HUMAN	>sp|P20618|PSB1_HUMAN Proteasome subunit beta type-1 OS=Homo sapiens GN=PSMB1 PE=1 SV=2	-	2795200	2897700	3739800	2281600	3575200	3396100	2091500	2668800	2226600	1926400	1618900	2848000	1	7	7	8	6	7	8	7	8	8	8	8	8	7	7	8	6	7	8	7	8	8	8	8	8	26.489	1	120	0	42.446	By MS/MS	By MS/MS	By MS/MS	By MS/MS	By MS/MS
sp|P26368|U2AF2_HUMAN;tr|K7ENG2|K7ENG2_HUMAN	>sp|P26368|U2AF2_HUMAN Splicing factor U2AF 65 kDa subunit OS=Homo sapiens GN=U2AF2 PE=1 SV=4;>tr|K7ENG2|K7ENG2_HUMAN Splicing factor U2AF 65 kDa subunit OS=Homo sapiens GN=U2AF2 PE=1 SV=1	-	2792600	1823600	2303300	4398200	5590900	6187700	3024300	2834100	2141900	2302400	2594600	3060000	2	10	10	10	10	10	10	10	10	10	10	10	10	10	10	10	10	10	10	10	10	10	10	10	10	53.5	1	177	0	81.404	By MS/MS	By MS/MS	By MS/MS	By MS/MS	By MS/MS
sp|P30046|DOPD_HUMAN;sp|A6NHG4|DDTL_HUMAN;tr|B5MC82|B5MC82_HUMAN;tr|J3KQ18|J3KQ18_HUMAN;tr|H7C342|H7C342_HUMAN	>sp|P30046|DOPD_HUMAN D-dopachrome decarboxylase OS=Homo sapiens GN=DDT PE=1 SV=3;>sp|A6NHG4|DDTL_HUMAN D-dopachrome decarboxylase-like protein OS=Homo sapiens GN=DDTL PE=2 SV=1;>tr|B5MC82|B5MC82_HUMAN D-dopachrome decarboxylase OS=Homo sapiens GN=DDT PE=4	-	2786800	3511400	4049600	3576800	4120700	5070900	3398100	3471500	3140100	3302900	2258800	4782700	5	6	6	6	6	6	6	6	6	6	6	6	6	6	6	6	6	6	6	6	6	6	6	6	6	12.712	1	82	0	25.981	By MS/MS	By MS/MS	By MS/MS	By MS/MS	By MS/MS
sp|P30048|PRDX3_HUMAN	>sp|P30048|PRDX3_HUMAN Thioredoxin-dependent peroxide reductase, mitochondrial OS=Homo sapiens GN=PRDX3 PE=1 SV=3	-	2753000	7212600	8921000	7401600	7864000	9216300	6535700	5410800	3081500	2656300	5191900	7691100	1	11	11	11	11	11	11	11	11	11	11	11	10	11	11	11	11	11	11	11	11	11	11	11	10	27.692	1	252	0	65.045	By MS/MS	By MS/MS	By MS/MS	By MS/MS	By MS/MS
sp|P18754|RCC1_HUMAN;tr|C9JW69|C9JW69_HUMAN;tr|C9JRH2|C9JRH2_HUMAN;tr|C9JMJ4|C9JMJ4_HUMAN;tr|C9J3R0|C9J3R0_HUMAN;tr|C9JQZ4|C9JQZ4_HUMAN	>sp|P18754|RCC1_HUMAN Regulator of chromosome condensation OS=Homo sapiens GN=RCC1 PE=1 SV=1;>tr|C9JW69|C9JW69_HUMAN Regulator of chromosome condensation (Fragment) OS=Homo sapiens GN=RCC1 PE=1 SV=1;>tr|C9JRH2|C9JRH2_HUMAN Regulator of chromosome condensat	-	2750100	3447500	4514300	3641300	4384300	3447800	2442100	2739500	2595900	2442600	2280500	3220000	6	13	13	13	13	13	13	12	12	13	12	13	13	13	13	13	13	13	13	12	12	13	12	13	13	44.969	1	195	0	93.028	By MS/MS	By MS/MS	By MS/MS	By MS/MS	By MS/MS
sp|Q12906|ILF3_HUMAN;tr|K7EKJ9|K7EKJ9_HUMAN;tr|K7EQR9|K7EQR9_HUMAN;tr|K7ER69|K7ER69_HUMAN;tr|K7EKY0|K7EKY0_HUMAN;tr|K7EJ09|K7EJ09_HUMAN;tr|K7ERM6|K7ERM6_HUMAN;tr|K7ENK6|K7ENK6_HUMAN;tr|K7EM82|K7EM82_HUMAN;tr|K7EPG3|K7EPG3_HUMAN;tr|K7EQ75|K7EQ75_HUMAN;tr|K7ELV3|K7ELV3_HUMAN	>sp|Q12906|ILF3_HUMAN Interleukin enhancer-binding factor 3 OS=Homo sapiens GN=ILF3 PE=1 SV=3	-	2741700	3345900	3592600	4352400	4894400	4958800	3826900	3223600	2237400	2206000	2938700	4198500	12	26	27	26	29	29	27	27	29	26	26	26	28	23	24	23	26	26	24	24	26	23	23	24	25	95.337	1	398	0	133.21	By MS/MS	By MS/MS	By MS/MS	By MS/MS	By MS/MS
sp|P13667|PDIA4_HUMAN;tr|C9JMN9|C9JMN9_HUMAN	>sp|P13667|PDIA4_HUMAN Protein disulfide-isomerase A4 OS=Homo sapiens GN=PDIA4 PE=1 SV=2	-	2734000	3418200	4076700	4292200	5050600	4067500	3067500	3457500	2401800	2391500	3697200	3559000	2	29	32	32	32	32	27	30	31	30	28	33	29	29	32	32	32	32	27	30	31	30	28	33	29	72.932	1	465	0	164.6	By MS/MS	By MS/MS	By MS/MS	By MS/MS	By MS/MS
sp|P13928|ANXA8_HUMAN;sp|Q5VT79|AXA81_HUMAN;tr|A0A087WTN9|A0A087WTN9_HUMAN;tr|A0A075B752|A0A075B752_HUMAN;tr|A0A087WUP0|A0A087WUP0_HUMAN;tr|B4DTF2|B4DTF2_HUMAN;tr|A0A075B765|A0A075B765_HUMAN;tr|A0A0B4J2F9|A0A0B4J2F9_HUMAN	>sp|P13928|ANXA8_HUMAN Annexin A8 OS=Homo sapiens GN=ANXA8 PE=1 SV=3;>sp|Q5VT79|AXA81_HUMAN Annexin A8-like protein 1 OS=Homo sapiens GN=ANXA8L1 PE=2 SV=2;>tr|A0A087WTN9|A0A087WTN9_HUMAN Annexin OS=Homo sapiens GN=ANXA8 PE=1 SV=1;>tr|A0A075B752|A0A075B752_	-	2728700	1663700	1547800	524380	519750	253840	156810	1293900	1886700	2172900	423580	194220	8	10	10	9	9	7	7	5	11	10	12	8	5	10	10	9	9	7	7	5	11	10	12	8	5	36.881	1	103	0	51.083	By MS/MS	By MS/MS	By MS/MS	By MS/MS	By MS/MS
sp|Q9H3K6|BOLA2_HUMAN;tr|A0A087WZT3|A0A087WZT3_HUMAN;tr|H3BV85|H3BV85_HUMAN;tr|H3BTW0|H3BTW0_HUMAN;tr|A0A0B4J295|A0A0B4J295_HUMAN;tr|H3BVE0|H3BVE0_HUMAN	>sp|Q9H3K6|BOLA2_HUMAN BolA-like protein 2 OS=Homo sapiens GN=BOLA2 PE=1 SV=1;>tr|A0A087WZT3|A0A087WZT3_HUMAN BolA-like protein 2 OS=Homo sapiens GN=BOLA2 PE=1 SV=2	-	2728600	4524600	5911200	4279600	5872200	7649900	4928700	3502800	2249300	2128900	2997000	5472500	6	5	5	4	4	5	5	5	5	4	5	4	3	5	5	4	4	5	5	5	5	4	5	4	3	10.116	1	76	0	18.793	By MS/MS	By MS/MS	By MS/MS	By MS/MS	By MS/MS
sp|P60953|CDC42_HUMAN;tr|Q5JYX0|Q5JYX0_HUMAN;tr|F8WET9|F8WET9_HUMAN;tr|B1AH79|B1AH79_HUMAN;tr|G3V4H1|G3V4H1_HUMAN;tr|G3V476|G3V476_HUMAN;sp|P17081|RHOQ_HUMAN;tr|A0A0C4DH03|A0A0C4DH03_HUMAN;sp|Q9H4E5|RHOJ_HUMAN	>sp|P60953|CDC42_HUMAN Cell division control protein 42 homolog OS=Homo sapiens GN=CDC42 PE=1 SV=2;>tr|Q5JYX0|Q5JYX0_HUMAN Cell division control protein 42 homolog (Fragment) OS=Homo sapiens GN=CDC42 PE=1 SV=1	-	2723700	4695900	5938400	4793300	5432600	5693900	3795600	3433900	2391600	2464400	3063700	4703900	9	8	8	8	8	8	8	7	7	7	8	8	7	7	7	7	7	7	7	6	7	6	7	7	6	21.258	1	118	0	43.529	By MS/MS	By MS/MS	By MS/MS	By MS/MS	By MS/MS
sp|O00629|IMA3_HUMAN;tr|H7C4F6|H7C4F6_HUMAN	>sp|O00629|IMA3_HUMAN Importin subunit alpha-3 OS=Homo sapiens GN=KPNA4 PE=1 SV=1	-	2711600	3440700	4417600	2279900	2896300	2621000	1912500	2201700	2251400	2609100	1841000	2198600	2	14	14	13	10	11	13	14	13	13	15	13	13	10	10	10	7	8	9	10	9	9	11	10	9	57.886	1	145	0	34.51	By MS/MS	By MS/MS	By MS/MS	By MS/MS	By MS/MS
sp|Q9NR31|SAR1A_HUMAN;tr|H0Y5E8|H0Y5E8_HUMAN;tr|Q5SQT8|Q5SQT8_HUMAN	>sp|Q9NR31|SAR1A_HUMAN GTP-binding protein SAR1a OS=Homo sapiens GN=SAR1A PE=1 SV=1	-	2696000	4178200	6069400	2806200	5350200	6320300	4568400	3759400	1522000	2135400	3636100	5449800	3	9	8	8	7	7	7	8	8	5	6	8	8	7	6	6	6	5	6	6	6	4	4	6	6	22.367	1	113	0	38.478	By MS/MS	By MS/MS	By MS/MS	By MS/MS	By MS/MS
tr|A0A0R4J2E8|A0A0R4J2E8_HUMAN;sp|P43243|MATR3_HUMAN;tr|A8MXP9|A8MXP9_HUMAN;tr|D6REM6|D6REM6_HUMAN;tr|D6R991|D6R991_HUMAN;tr|H0Y8T4|H0Y8T4_HUMAN;tr|B3KM87|B3KM87_HUMAN;tr|Q68E03|Q68E03_HUMAN;tr|D6R8Z5|D6R8Z5_HUMAN;tr|D6RBI2|D6RBI2_HUMAN;tr|D6RBK5|D6RBK5_HUMAN;tr|D6RE02|D6RE02_HUMAN;tr|D6RIA2|D6RIA2_HUMAN;tr|D6RAM9|D6RAM9_HUMAN;tr|D6RAY2|D6RAY2_HUMAN;tr|D6RCM3|D6RCM3_HUMAN;tr|D6REK4|D6REK4_HUMAN;t…	>tr|A0A0R4J2E8|A0A0R4J2E8_HUMAN Matrin-3 OS=Homo sapiens GN=MATR3 PE=1 SV=1;>sp|P43243|MATR3_HUMAN Matrin-3 OS=Homo sapiens GN=MATR3 PE=1 SV=2;>tr|A8MXP9|A8MXP9_HUMAN Matrin-3 OS=Homo sapiens GN=MATR3 PE=1 SV=1;>tr|D6REM6|D6REM6_HUMAN Matrin-3 OS=Homo sapi	-	2681600	2992500	3999200	3168100	3641900	4891000	3317700	2647200	2441000	2477200	2520800	4119300	20	25	26	27	26	26	27	23	25	25	25	24	25	25	26	27	26	26	27	23	25	25	25	24	25	94.622	1	397	0	126.32	By MS/MS	By MS/MS	By MS/MS	By MS/MS	By MS/MS
sp|P51571|SSRD_HUMAN;tr|A6NLM8|A6NLM8_HUMAN	>sp|P51571|SSRD_HUMAN Translocon-associated protein subunit delta OS=Homo sapiens GN=SSR4 PE=1 SV=1;>tr|A6NLM8|A6NLM8_HUMAN Translocon-associated protein subunit delta OS=Homo sapiens GN=SSR4 PE=1 SV=1	-	2635800	3543000	5366800	5880900	7260700	4703700	4442300	4324000	2359500	2233200	3669000	3772600	2	3	4	4	4	4	4	4	4	3	3	3	3	3	4	4	4	4	4	4	4	3	3	3	3	18.998	1	43	0	24.738	By MS/MS	By MS/MS	By MS/MS	By MS/MS	By MS/MS
sp|Q9Y333|LSM2_HUMAN	>sp|Q9Y333|LSM2_HUMAN U6 snRNA-associated Sm-like protein LSm2 OS=Homo sapiens GN=LSM2 PE=1 SV=1	-	2630200	4035600	5636800	3811000	4322600	5048700	2900900	3071600	2404300	2269600	2722800	4287000	1	3	3	3	3	3	3	2	3	3	3	3	3	3	3	3	3	3	3	2	3	3	3	3	3	10.834	1	59	0	68.304	By MS/MS	By MS/MS	By MS/MS	By MS/MS	By MS/MS
sp|P15144|AMPN_HUMAN;tr|H0YKT6|H0YKT6_HUMAN;tr|H0YMC1|H0YMC1_HUMAN;tr|H0YLZ8|H0YLZ8_HUMAN	>sp|P15144|AMPN_HUMAN Aminopeptidase N OS=Homo sapiens GN=ANPEP PE=1 SV=4	-	2628500	13270000	17213000	8209200	10010000	1688900	1218300	11298000	2265800	2054000	7467600	1548500	4	33	39	38	38	37	30	29	39	33	31	39	28	33	39	38	38	37	30	29	39	33	31	39	28	109.54	1	654	0	214.32	By MS/MS	By MS/MS	By MS/MS	By MS/MS	By MS/MS
sp|Q96A72|MGN2_HUMAN;tr|F5H6N1|F5H6N1_HUMAN;tr|F5H124|F5H124_HUMAN	>sp|Q96A72|MGN2_HUMAN Protein mago nashi homolog 2 OS=Homo sapiens GN=MAGOHB PE=1 SV=1;>tr|F5H6N1|F5H6N1_HUMAN Protein mago nashi homolog 2 OS=Homo sapiens GN=MAGOHB PE=1 SV=1	-	2581900	3946500	4138900	3256400	4234800	4679500	4614000	3595300	2457600	2591100	2763800	4191700	3	6	7	6	6	7	7	5	7	7	7	7	7	1	1	0	1	1	1	0	1	1	1	1	1	17.276	1	90	0	22.441	By MS/MS	By MS/MS	By MS/MS	By MS/MS	By MS/MS
tr|H7BZJ3|H7BZJ3_HUMAN	>tr|H7BZJ3|H7BZJ3_HUMAN Protein disulfide-isomerase A3 (Fragment) OS=Homo sapiens GN=PDIA3 PE=1 SV=1	-	2556900	2407700	3244500	3983500	4504900	5366900	4019300	3534500	2344300	2202100	3316400	4195600	1	8	7	8	7	7	7	8	8	7	8	8	7	1	1	1	1	1	1	1	1	1	1	1	1	13.519	1	12	0	30.613	By MS/MS	By MS/MS	By MS/MS	By MS/MS	By MS/MS
sp|Q9NQC3|RTN4_HUMAN;tr|H7C106|H7C106_HUMAN;tr|A0A0U1RQR6|A0A0U1RQR6_HUMAN	>sp|Q9NQC3|RTN4_HUMAN Reticulon-4 OS=Homo sapiens GN=RTN4 PE=1 SV=2;>tr|H7C106|H7C106_HUMAN Reticulon (Fragment) OS=Homo sapiens GN=RTN4 PE=1 SV=1	-	2555800	1885000	2645800	2589300	3076300	2840700	1956500	1570400	2284900	1802700	1775600	2514700	3	10	8	10	10	10	10	8	10	10	9	10	9	2	1	2	2	2	2	2	2	2	1	2	1	129.93	1	189	0	70.979	By MS/MS	By MS/MS	By MS/MS	By MS/MS	By MS/MS
sp|Q58FF8|H90B2_HUMAN	>sp|Q58FF8|H90B2_HUMAN Putative heat shock protein HSP 90-beta 2 OS=Homo sapiens GN=HSP90AB2P PE=1 SV=2	-	2553900	3794500	5415200	3296400	3511100	2949400	1447700	2777600	2765200	2860800	2066500	2917100	1	12	12	12	12	12	10	10	11	11	11	11	11	1	1	1	1	1	1	1	1	1	1	1	1	44.348	1	31	0	20.486	By MS/MS	By MS/MS	By MS/MS	By MS/MS	By MS/MS
sp|Q9UJZ1|STML2_HUMAN;tr|A0A087WYB4|A0A087WYB4_HUMAN;tr|F2Z2I8|F2Z2I8_HUMAN	>sp|Q9UJZ1|STML2_HUMAN Stomatin-like protein 2, mitochondrial OS=Homo sapiens GN=STOML2 PE=1 SV=1;>tr|A0A087WYB4|A0A087WYB4_HUMAN Stomatin-like protein 2, mitochondrial OS=Homo sapiens GN=STOML2 PE=1 SV=1	-	2545000	2769900	3727300	3575200	3871500	4013400	2794500	2490400	2372200	2399000	2416500	3127800	3	12	13	13	12	13	12	13	12	12	12	13	12	12	13	13	12	13	12	13	12	12	12	13	12	38.534	1	229	0	156.54	By MS/MS	By MS/MS	By MS/MS	By MS/MS	By MS/MS
sp|P49720|PSB3_HUMAN;tr|A0A087WUL2|A0A087WUL2_HUMAN;tr|A0A087WXQ8|A0A087WXQ8_HUMAN;tr|A0A087WY10|A0A087WY10_HUMAN	>sp|P49720|PSB3_HUMAN Proteasome subunit beta type-3 OS=Homo sapiens GN=PSMB3 PE=1 SV=2;>tr|A0A087WUL2|A0A087WUL2_HUMAN Proteasome subunit beta type-3 (Fragment) OS=Homo sapiens GN=PSMB3 PE=1 SV=1;>tr|A0A087WXQ8|A0A087WXQ8_HUMAN Proteasome subunit beta typ	-	2542800	2999500	3963900	2487400	2737800	2853600	2285500	2973800	2269800	2322800	1886300	2446100	4	4	6	6	6	5	5	6	6	6	6	6	6	4	6	6	6	5	5	6	6	6	6	6	6	22.949	1	91	0	35.28	By MS/MS	By MS/MS	By MS/MS	By MS/MS	By MS/MS
sp|Q08211|DHX9_HUMAN	>sp|Q08211|DHX9_HUMAN ATP-dependent RNA helicase A OS=Homo sapiens GN=DHX9 PE=1 SV=4	-	2525000	2694900	3341500	2917600	3874400	3289000	2589300	2424600	2299100	2133600	1884400	3018900	1	38	37	38	38	38	38	37	38	36	37	37	38	38	37	38	38	38	38	37	38	36	37	37	38	140.96	1	592	0	212.93	By MS/MS	By MS/MS	By MS/MS	By MS/MS	By MS/MS
sp|P37268|FDFT_HUMAN;tr|E9PNM1|E9PNM1_HUMAN;tr|E9PJG4|E9PJG4_HUMAN;tr|E9PS69|E9PS69_HUMAN;tr|E9PQ90|E9PQ90_HUMAN;tr|E9PNJ2|E9PNJ2_HUMAN;tr|E9PSH1|E9PSH1_HUMAN	>sp|P37268|FDFT_HUMAN Squalene synthase OS=Homo sapiens GN=FDFT1 PE=1 SV=1;>tr|E9PNM1|E9PNM1_HUMAN Squalene synthase OS=Homo sapiens GN=FDFT1 PE=1 SV=1;>tr|E9PJG4|E9PJG4_HUMAN Squalene synthase (Fragment) OS=Homo sapiens GN=FDFT1 PE=1 SV=1	-	2511100	2088100	3146400	2031600	3107400	1722900	1507200	2799500	3184200	2951600	1960200	1827300	7	13	12	13	12	11	10	11	14	13	14	13	10	13	12	13	12	11	10	11	14	13	14	13	10	48.115	1	151	0	89.775	By MS/MS	By MS/MS	By MS/MS	By MS/MS	By MS/MS
sp|P62314|SMD1_HUMAN;tr|J3QLI9|J3QLI9_HUMAN	>sp|P62314|SMD1_HUMAN Small nuclear ribonucleoprotein Sm D1 OS=Homo sapiens GN=SNRPD1 PE=1 SV=1;>tr|J3QLI9|J3QLI9_HUMAN Small nuclear ribonucleoprotein Sm D1 OS=Homo sapiens GN=SNRPD1 PE=1 SV=1	-	2509500	5318600	6722700	2359600	3604500	8813000	5362300	4558200	4910600	3599800	3186900	8663800	2	2	2	2	2	2	2	2	2	2	2	2	2	2	2	2	2	2	2	2	2	2	2	2	2	13.281	1	36	0	21.299	By MS/MS	By MS/MS	By MS/MS	By MS/MS	By MS/MS
sp|P31930|QCR1_HUMAN	>sp|P31930|QCR1_HUMAN Cytochrome b-c1 complex subunit 1, mitochondrial OS=Homo sapiens GN=UQCRC1 PE=1 SV=3	-	2508800	3009100	3445400	2010200	2742400	2922600	1877600	2792400	2061800	1878600	1587000	2440400	1	13	14	13	14	12	12	12	15	13	13	11	11	13	14	13	14	12	12	12	15	13	13	11	11	52.645	1	198	0	77.758	By MS/MS	By MS/MS	By MS/MS	By MS/MS	By MS/MS
sp|Q14444|CAPR1_HUMAN;tr|G3V153|G3V153_HUMAN;tr|A0A087X082|A0A087X082_HUMAN;tr|E9PLA9|E9PLA9_HUMAN	>sp|Q14444|CAPR1_HUMAN Caprin-1 OS=Homo sapiens GN=CAPRIN1 PE=1 SV=2;>tr|G3V153|G3V153_HUMAN Caprin-1 OS=Homo sapiens GN=CAPRIN1 PE=1 SV=1;>tr|A0A087X082|A0A087X082_HUMAN Caprin-1 OS=Homo sapiens GN=CAPRIN1 PE=1 SV=1;>tr|E9PLA9|E9PLA9_HUMAN Caprin-1 (Fragm	-	2508300	2877700	2829400	2856400	3233700	1683800	1115300	1960100	2131200	1667000	1653900	1317400	4	11	10	11	11	10	11	9	10	11	10	8	8	11	10	11	11	10	11	9	10	11	10	8	8	78.365	1	140	0	62.931	By MS/MS	By MS/MS	By MS/MS	By MS/MS	By MS/MS
sp|O75821|EIF3G_HUMAN;tr|K7EL20|K7EL20_HUMAN;tr|K7ENA8|K7ENA8_HUMAN;tr|K7ER90|K7ER90_HUMAN;tr|K7EP16|K7EP16_HUMAN;tr|K7EL60|K7EL60_HUMAN;tr|K7ENH0|K7ENH0_HUMAN	>sp|O75821|EIF3G_HUMAN Eukaryotic translation initiation factor 3 subunit G OS=Homo sapiens GN=EIF3G PE=1 SV=2;>tr|K7EL20|K7EL20_HUMAN Eukaryotic translation initiation factor 3 subunit G (Fragment) OS=Homo sapiens GN=EIF3G PE=1 SV=7;>tr|K7ENA8|K7ENA8_HUMA	-	2488000	3556700	4127800	3810800	4085300	3606600	2914200	2605900	2114400	1851900	2620400	3649900	7	13	13	13	13	12	11	13	12	10	11	13	13	13	13	13	13	12	11	13	12	10	11	13	13	35.611	1	179	0	125.24	By MS/MS	By MS/MS	By MS/MS	By MS/MS	By MS/MS
sp|P52209|6PGD_HUMAN;tr|K7EM49|K7EM49_HUMAN;tr|K7EPF6|K7EPF6_HUMAN;tr|K7EMN2|K7EMN2_HUMAN;tr|K7ELN9|K7ELN9_HUMAN	>sp|P52209|6PGD_HUMAN 6-phosphogluconate dehydrogenase, decarboxylating OS=Homo sapiens GN=PGD PE=1 SV=3;>tr|K7EM49|K7EM49_HUMAN 6-phosphogluconate dehydrogenase, decarboxylating (Fragment) OS=Homo sapiens GN=PGD PE=1 SV=1	-	2486700	3597600	3793500	4731600	6138900	4811600	4259500	3306400	2653700	2278500	3616900	5125700	5	16	14	15	15	16	16	15	16	15	16	16	16	16	14	15	15	16	16	15	16	15	16	16	16	53.139	1	243	0	79.278	By MS/MS	By MS/MS	By MS/MS	By MS/MS	By MS/MS
sp|P20340|RAB6A_HUMAN;tr|F5H3K7|F5H3K7_HUMAN;tr|C9JU14|C9JU14_HUMAN;tr|J3KR73|J3KR73_HUMAN;sp|Q9NRW1|RAB6B_HUMAN;tr|C9JB90|C9JB90_HUMAN;sp|Q14964|RB39A_HUMAN	>sp|P20340|RAB6A_HUMAN Ras-related protein Rab-6A OS=Homo sapiens GN=RAB6A PE=1 SV=3;>tr|F5H3K7|F5H3K7_HUMAN Ras-related protein Rab-6A (Fragment) OS=Homo sapiens GN=RAB6A PE=1 SV=1;>tr|C9JU14|C9JU14_HUMAN Ras-related protein Rab-6B (Fragment) OS=Homo sapi	-	2484600	1737500	2508600	2717500	3056300	4325600	3012300	2306500	2168800	1839800	1843300	3084800	7	4	4	3	3	3	4	4	4	4	4	3	4	4	4	3	3	3	4	4	4	4	4	3	4	23.593	1	54	0	24.639	By MS/MS	By MS/MS	By MS/MS	By MS/MS	By MS/MS
sp|P49458|SRP09_HUMAN;tr|E9PE20|E9PE20_HUMAN	>sp|P49458|SRP09_HUMAN Signal recognition particle 9 kDa protein OS=Homo sapiens GN=SRP9 PE=1 SV=2;>tr|E9PE20|E9PE20_HUMAN Signal recognition particle 9 kDa protein OS=Homo sapiens GN=SRP9 PE=1 SV=1	-	2475700	2938700	3604500	6435500	4962700	5180700	3988300	1155700	2370900	2354600	3190600	4215500	2	3	3	3	4	3	3	3	3	3	3	3	3	3	3	3	4	3	3	3	3	3	3	3	3	10.112	1	37	0	10.52	By MS/MS	By MS/MS	By MS/MS	By MS/MS	By MS/MS
sp|Q9Y277|VDAC3_HUMAN;tr|E5RJN6|E5RJN6_HUMAN;tr|E5RHZ6|E5RHZ6_HUMAN;tr|E5RFP6|E5RFP6_HUMAN;tr|E5RHE1|E5RHE1_HUMAN;tr|E5RK27|E5RK27_HUMAN;tr|E5RFL1|E5RFL1_HUMAN	>sp|Q9Y277|VDAC3_HUMAN Voltage-dependent anion-selective channel protein 3 OS=Homo sapiens GN=VDAC3 PE=1 SV=1;>tr|E5RJN6|E5RJN6_HUMAN Voltage-dependent anion-selective channel protein 3 (Fragment) OS=Homo sapiens GN=VDAC3 PE=1 SV=7;>tr|E5RHZ6|E5RHZ6_HUMAN	-	2472700	2833000	3407700	2277600	2445400	3293800	2396800	2630000	2295200	2121200	1781900	2899200	7	9	9	9	9	9	10	10	10	9	10	10	9	9	9	9	9	9	10	10	10	9	10	10	9	30.658	1	120	0	59.331	By MS/MS	By MS/MS	By MS/MS	By MS/MS	By MS/MS
sp|P00505|AATM_HUMAN	>sp|P00505|AATM_HUMAN Aspartate aminotransferase, mitochondrial OS=Homo sapiens GN=GOT2 PE=1 SV=3	-	2466500	3810300	4836700	2124000	2453200	3757500	2255800	2846800	2197200	2264600	1446900	3144600	1	14	11	13	13	13	15	13	14	14	13	13	14	14	11	13	13	13	15	13	14	14	13	13	14	47.517	1	195	0	62.376	By MS/MS	By MS/MS	By MS/MS	By MS/MS	By MS/MS
tr|J3KNF8|J3KNF8_HUMAN;tr|H3BUX2|H3BUX2_HUMAN;sp|O43169|CYB5B_HUMAN;tr|D6RFH4|D6RFH4_HUMAN;tr|J3QR91|J3QR91_HUMAN	>tr|J3KNF8|J3KNF8_HUMAN Cytochrome b5 type B OS=Homo sapiens GN=CYB5B PE=1 SV=1;>tr|H3BUX2|H3BUX2_HUMAN Cytochrome b5 type B OS=Homo sapiens GN=CYB5B PE=1 SV=1;>sp|O43169|CYB5B_HUMAN Cytochrome b5 type B OS=Homo sapiens GN=CYB5B PE=1 SV=2;>tr|D6RFH4|D6RFH4	-	2451800	3413200	4982300	3799400	4502300	4242800	2882700	3087400	2004600	1670800	2601200	4070800	5	5	5	5	5	5	5	5	5	5	5	5	5	5	5	5	5	5	5	5	5	5	5	5	5	16.694	1	95	0	40.903	By MS/MS	By MS/MS	By MS/MS	By MS/MS	By MS/MS
sp|P06744|G6PI_HUMAN;tr|A0A0A0MTS2|A0A0A0MTS2_HUMAN;tr|K7EQ48|K7EQ48_HUMAN;tr|A0A0J9YXP8|A0A0J9YXP8_HUMAN;tr|A0A0J9YX90|A0A0J9YX90_HUMAN;tr|A0A0J9YYH3|A0A0J9YYH3_HUMAN;tr|K7EPY4|K7EPY4_HUMAN;tr|K7EP41|K7EP41_HUMAN;tr|K7ELR7|K7ELR7_HUMAN;tr|K7ENA0|K7ENA0_HUMAN;tr|K7ESF4|K7ESF4_HUMAN;tr|K7ERK8|K7ERK8_HUMAN;tr|K7ERC6|K7ERC6_HUMAN;tr|K7EIL4|K7EIL4_HUMAN;sp|Q8N196|SIX5_HUMAN	>sp|P06744|G6PI_HUMAN Glucose-6-phosphate isomerase OS=Homo sapiens GN=GPI PE=1 SV=4;>tr|A0A0A0MTS2|A0A0A0MTS2_HUMAN Glucose-6-phosphate isomerase (Fragment) OS=Homo sapiens GN=GPI PE=1 SV=1;>tr|K7EQ48|K7EQ48_HUMAN Glucose-6-phosphate isomerase OS=Homo sap	-	2450900	3118900	4241000	4545800	5286100	4970600	3389600	2924900	2193000	2047900	3784800	4757600	15	20	19	19	19	19	19	19	19	19	19	19	20	15	15	14	14	14	14	14	14	14	14	14	15	63.146	1	365	0	134.21	By MS/MS	By MS/MS	By MS/MS	By MS/MS	By MS/MS
tr|K7ELL7|K7ELL7_HUMAN;sp|P14314|GLU2B_HUMAN;tr|K7EPW7|K7EPW7_HUMAN;tr|A0A0C4DGP4|A0A0C4DGP4_HUMAN;tr|K7EKX1|K7EKX1_HUMAN;tr|K7EJ70|K7EJ70_HUMAN;tr|K7EIP3|K7EIP3_HUMAN	>tr|K7ELL7|K7ELL7_HUMAN Glucosidase 2 subunit beta OS=Homo sapiens GN=PRKCSH PE=1 SV=1;>sp|P14314|GLU2B_HUMAN Glucosidase 2 subunit beta OS=Homo sapiens GN=PRKCSH PE=1 SV=2	-	2447100	3064900	4222600	3989800	4420700	6107700	4766300	2666400	1933300	1676800	3115700	5362800	7	12	14	16	15	14	15	14	13	13	13	16	16	12	14	16	15	14	15	14	13	13	13	16	16	60.192	1	233	0	73.081	By MS/MS	By MS/MS	By MS/MS	By MS/MS	By MS/MS
sp|P49207|RL34_HUMAN	>sp|P49207|RL34_HUMAN 60S ribosomal protein L34 OS=Homo sapiens GN=RPL34 PE=1 SV=3	-	2442300	1710300	2365000	3137200	2576100	3307800	2912700	2127600	2947400	2819600	5571400	2721500	1	4	4	4	4	4	4	4	4	4	4	5	4	4	4	4	4	4	4	4	4	4	4	5	4	13.293	1	49	0	8.0511	By MS/MS	By MS/MS	By MS/MS	By MS/MS	By MS/MS
sp|P00387|NB5R3_HUMAN;tr|B1AHF3|B1AHF3_HUMAN	>sp|P00387|NB5R3_HUMAN NADH-cytochrome b5 reductase 3 OS=Homo sapiens GN=CYB5R3 PE=1 SV=3;>tr|B1AHF3|B1AHF3_HUMAN NADH-cytochrome b5 reductase 3 (Fragment) OS=Homo sapiens GN=CYB5R3 PE=1 SV=1	-	2437800	2892300	3919500	3068000	4245300	3769300	2713300	2331800	2001300	1796600	2203700	3184300	2	11	11	12	12	13	9	9	12	11	10	10	10	11	11	12	12	13	9	9	12	11	10	10	10	34.234	1	160	0	59.386	By MS/MS	By MS/MS	By MS/MS	By MS/MS	By MS/MS
sp|Q96C19|EFHD2_HUMAN;tr|H0Y4Y4|H0Y4Y4_HUMAN	>sp|Q96C19|EFHD2_HUMAN EF-hand domain-containing protein D2 OS=Homo sapiens GN=EFHD2 PE=1 SV=1;>tr|H0Y4Y4|H0Y4Y4_HUMAN EF-hand domain-containing protein D2 (Fragment) OS=Homo sapiens GN=EFHD2 PE=1 SV=1	-	2436300	1675300	1840400	1605000	2377900	1797800	1433400	1257100	2232100	2207500	1291000	1760500	2	10	9	8	9	10	8	8	9	11	11	9	8	8	7	6	7	8	6	6	7	9	9	7	6	26.697	1	140	0	50.144	By MS/MS	By MS/MS	By MS/MS	By MS/MS	By MS/MS
tr|F8W1A4|F8W1A4_HUMAN;sp|P54819|KAD2_HUMAN;tr|F8VZG5|F8VZG5_HUMAN;tr|G3V213|G3V213_HUMAN;tr|F8VY04|F8VY04_HUMAN;tr|F8VPP1|F8VPP1_HUMAN	>tr|F8W1A4|F8W1A4_HUMAN Adenylate kinase 2, mitochondrial OS=Homo sapiens GN=AK2 PE=1 SV=1;>sp|P54819|KAD2_HUMAN Adenylate kinase 2, mitochondrial OS=Homo sapiens GN=AK2 PE=1 SV=2;>tr|F8VZG5|F8VZG5_HUMAN Adenylate kinase 2, mitochondrial OS=Homo sapiens GN	-	2434000	3155600	4184500	3631700	4402700	3344400	2207200	3113100	2570500	2489100	2217300	3223500	6	10	10	10	11	10	10	10	11	10	10	11	11	10	10	10	11	10	10	10	11	10	10	11	11	25.63	1	136	0	58.166	By MS/MS	By MS/MS	By MS/MS	By MS/MS	By MS/MS
tr|B1AK87|B1AK87_HUMAN;tr|B1AK88|B1AK88_HUMAN	>tr|B1AK87|B1AK87_HUMAN Capping protein (Actin filament) muscle Z-line, beta, isoform CRA_a OS=Homo sapiens GN=CAPZB PE=1 SV=1;>tr|B1AK88|B1AK88_HUMAN Capping protein (Actin filament) muscle Z-line, beta, isoform CRA_d OS=Homo sapiens GN=CAPZB PE=1 SV=1	-	2424700	2264900	3704800	4453800	4845400	3923800	3138700	2941000	2615000	2252000	2968500	3535600	2	12	12	12	13	12	12	13	13	12	13	13	12	3	3	3	3	2	3	3	3	3	3	3	3	29.295	1	194	0	48.994	By MS/MS	By MS/MS	By MS/MS	By MS/MS	By MS/MS
sp|P37837|TALDO_HUMAN;tr|F2Z393|F2Z393_HUMAN;tr|E9PM01|E9PM01_HUMAN;tr|E9PKI8|E9PKI8_HUMAN	>sp|P37837|TALDO_HUMAN Transaldolase OS=Homo sapiens GN=TALDO1 PE=1 SV=2;>tr|F2Z393|F2Z393_HUMAN Transaldolase OS=Homo sapiens GN=TALDO1 PE=1 SV=1	-	2412800	1514100	2006100	2735300	3192300	824920	495740	2289900	2031300	2014600	1713100	926280	4	9	8	9	10	12	7	6	8	9	8	9	7	9	8	9	10	12	7	6	8	9	8	9	7	37.54	1	119	0	33.048	By MS/MS	By MS/MS	By MS/MS	By MS/MS	By MS/MS
sp|P55884|EIF3B_HUMAN;tr|C9JZG1|C9JZG1_HUMAN;tr|C9JQN7|C9JQN7_HUMAN	>sp|P55884|EIF3B_HUMAN Eukaryotic translation initiation factor 3 subunit B OS=Homo sapiens GN=EIF3B PE=1 SV=3;>tr|C9JZG1|C9JZG1_HUMAN Eukaryotic translation initiation factor 3 subunit B (Fragment) OS=Homo sapiens GN=EIF3B PE=1 SV=1	-	2399000	2806100	3941600	2974400	3847800	3642800	2414800	2539400	1956500	1848100	2154400	3109300	3	27	29	28	23	26	26	26	28	25	26	24	27	27	29	28	23	26	26	26	28	25	26	24	27	92.48	1	379	0	159.75	By MS/MS	By MS/MS	By MS/MS	By MS/MS	By MS/MS
sp|O00505|IMA4_HUMAN;tr|H0Y4S9|H0Y4S9_HUMAN	>sp|O00505|IMA4_HUMAN Importin subunit alpha-4 OS=Homo sapiens GN=KPNA3 PE=1 SV=2	-	2394400	4096200	4917500	2852500	3621200	2174700	1668400	3249400	2112500	2127700	1528600	1952900	2	15	14	13	12	12	12	13	14	13	14	10	13	11	10	10	9	9	8	9	10	9	10	7	9	57.81	1	173	0	53.319	By MS/MS	By MS/MS	By MS/MS	By MS/MS	By MS/MS
tr|H0YNW5|H0YNW5_HUMAN;tr|H0YKC5|H0YKC5_HUMAN;sp|P33316|DUT_HUMAN;tr|A0A0C4DGL3|A0A0C4DGL3_HUMAN;tr|H0YMP1|H0YMP1_HUMAN	>tr|H0YNW5|H0YNW5_HUMAN Deoxyuridine 5-triphosphate nucleotidohydrolase, mitochondrial OS=Homo sapiens GN=DUT PE=1 SV=1;>tr|H0YKC5|H0YKC5_HUMAN Deoxyuridine 5-triphosphate nucleotidohydrolase, mitochondrial (Fragment) OS=Homo sapiens GN=DUT PE=1 SV=1;>sp	-	2394300	2125700	3566600	4766500	5459200	6365600	4438700	2670700	2832100	2171500	3117100	4613100	5	6	6	6	7	7	6	6	5	6	5	7	6	2	2	2	2	2	2	2	2	2	2	2	2	17.827	1	97	0	33.646	By MS/MS	By MS/MS	By MS/MS	By MS/MS	By MS/MS
sp|Q13162|PRDX4_HUMAN;tr|H7C3T4|H7C3T4_HUMAN;tr|A6NJJ0|A6NJJ0_HUMAN;tr|A6NG45|A6NG45_HUMAN	>sp|Q13162|PRDX4_HUMAN Peroxiredoxin-4 OS=Homo sapiens GN=PRDX4 PE=1 SV=1;>tr|H7C3T4|H7C3T4_HUMAN Peroxiredoxin-4 (Fragment) OS=Homo sapiens GN=PRDX4 PE=1 SV=1	-	2386900	3099100	4061800	2974400	3610300	3455200	2304000	3217500	2331000	2332800	2435500	3388400	4	10	11	11	9	10	12	12	12	12	12	10	12	9	10	10	8	9	10	10	10	10	10	9	10	30.54	1	149	0	73.08	By MS/MS	By MS/MS	By MS/MS	By MS/MS	By MS/MS
sp|P16401|H15_HUMAN	>sp|P16401|H15_HUMAN Histone H1.5 OS=Homo sapiens GN=HIST1H1B PE=1 SV=3	-	2383900	1474600	1427100	1620600	4018600	5174400	1819300	5042200	8034100	8175700	6945500	8888100	1	6	5	5	4	6	6	5	5	7	7	7	6	6	5	5	4	6	6	5	5	7	7	7	6	22.58	1	94	0	25.307	By MS/MS	By MS/MS	By MS/MS	By MS/MS	By MS/MS
tr|Q5SZC9|Q5SZC9_HUMAN;sp|Q9P1F3|ABRAL_HUMAN	>tr|Q5SZC9|Q5SZC9_HUMAN Costars family protein ABRACL OS=Homo sapiens GN=ABRACL PE=1 SV=1;>sp|Q9P1F3|ABRAL_HUMAN Costars family protein ABRACL OS=Homo sapiens GN=ABRACL PE=1 SV=1	-	2370700	3334200	4735300	972530	1534300	1290000	1113100	2876100	2215600	2304300	725090	1416000	2	1	1	1	1	1	1	1	1	1	1	1	1	1	1	1	1	1	1	1	1	1	1	1	1	7.5164	1	13	0	8.5319	By MS/MS	By MS/MS	By MS/MS	By MS/MS	By MS/MS
tr|A0A087WUQ6|A0A087WUQ6_HUMAN;sp|P07203|GPX1_HUMAN	>tr|A0A087WUQ6|A0A087WUQ6_HUMAN Glutathione peroxidase OS=Homo sapiens GN=GPX1 PE=1 SV=1;>sp|P07203|GPX1_HUMAN Glutathione peroxidase 1 OS=Homo sapiens GN=GPX1 PE=1 SV=4	-	2369200	2296400	3537100	1565200	2312100	2632300	1485100	1670900	1274000	1464200	1635300	1908300	2	10	9	11	8	9	11	10	10	9	10	10	10	10	9	11	8	9	11	10	10	9	10	10	10	21.938	1	126	0	30.462	By MS/MS	By MS/MS	By MS/MS	By MS/MS	By MS/MS
sp|Q96AE4|FUBP1_HUMAN;tr|E9PEB5|E9PEB5_HUMAN;tr|C9JSZ1|C9JSZ1_HUMAN	>sp|Q96AE4|FUBP1_HUMAN Far upstream element-binding protein 1 OS=Homo sapiens GN=FUBP1 PE=1 SV=3;>tr|E9PEB5|E9PEB5_HUMAN Far upstream element-binding protein 1 OS=Homo sapiens GN=FUBP1 PE=1 SV=1	-	2365500	1886400	2634900	2674400	2849400	2850800	1896900	1746700	2081400	2185800	1567900	2636400	3	20	20	19	21	21	20	21	21	20	21	21	21	17	18	17	18	18	17	18	18	17	18	18	18	67.56	1	275	0	130.82	By MS/MS	By MS/MS	By MS/MS	By MS/MS	By MS/MS
sp|P11766|ADHX_HUMAN;tr|H0YAG8|H0YAG8_HUMAN;tr|D6RFE4|D6RFE4_HUMAN;tr|D6R9G2|D6R9G2_HUMAN;tr|D6RAY0|D6RAY0_HUMAN	>sp|P11766|ADHX_HUMAN Alcohol dehydrogenase class-3 OS=Homo sapiens GN=ADH5 PE=1 SV=4	-	2361500	2773700	3476200	2445800	3474300	3433500	2111000	2567800	1968200	2027000	2007800	2924600	5	11	11	11	10	11	11	9	11	10	11	11	11	11	11	11	10	11	11	9	11	10	11	11	11	39.724	1	160	0	84.242	By MS/MS	By MS/MS	By MS/MS	By MS/MS	By MS/MS
tr|E9PN17|E9PN17_HUMAN;sp|O75964|ATP5L_HUMAN	>tr|E9PN17|E9PN17_HUMAN ATP synthase subunit g, mitochondrial OS=Homo sapiens GN=ATP5L PE=1 SV=1;>sp|O75964|ATP5L_HUMAN ATP synthase subunit g, mitochondrial OS=Homo sapiens GN=ATP5L PE=1 SV=3	-	2342600	2230600	2059100	1229200	1342400	1925200	1975500	1804400	2490900	2207000	882250	2426800	2	4	4	3	2	2	2	3	3	4	4	2	3	4	4	3	2	2	2	3	3	4	4	2	3	8.4518	1	36	0	10.57	By MS/MS	By MS/MS	By MS/MS	By MS/MS	By MS/MS
sp|P11586|C1TC_HUMAN;tr|F5H2F4|F5H2F4_HUMAN;tr|V9GYY3|V9GYY3_HUMAN	>sp|P11586|C1TC_HUMAN C-1-tetrahydrofolate synthase, cytoplasmic OS=Homo sapiens GN=MTHFD1 PE=1 SV=3;>tr|F5H2F4|F5H2F4_HUMAN C-1-tetrahydrofolate synthase, cytoplasmic OS=Homo sapiens GN=MTHFD1 PE=1 SV=1	-	2340100	3270300	4057100	2607900	3415200	4052100	2726000	2804300	2308900	2198600	1870300	3216000	3	34	34	35	32	34	34	34	34	32	33	32	33	34	34	35	32	34	34	34	34	32	33	32	33	101.56	1	479	0	170.66	By MS/MS	By MS/MS	By MS/MS	By MS/MS	By MS/MS
tr|K7EM56|K7EM56_HUMAN;tr|A0A0B4J2B4|A0A0B4J2B4_HUMAN;tr|S4R417|S4R417_HUMAN;sp|P62841|RS15_HUMAN;tr|K7ELC2|K7ELC2_HUMAN;tr|S4R456|S4R456_HUMAN;tr|K7EJ78|K7EJ78_HUMAN;tr|K7EQJ5|K7EQJ5_HUMAN	>tr|K7EM56|K7EM56_HUMAN 40S ribosomal protein S15 OS=Homo sapiens GN=RPS15 PE=1 SV=2;>tr|A0A0B4J2B4|A0A0B4J2B4_HUMAN 40S ribosomal protein S15 OS=Homo sapiens GN=RPS15 PE=1 SV=1;>tr|S4R417|S4R417_HUMAN 40S ribosomal protein S15 OS=Homo sapiens GN=RPS15 PE=	-	2331500	5879900	6539500	4244800	4235500	1851700	706690	4026900	3555600	3404500	2571300	2416300	8	3	3	3	3	3	3	4	4	4	3	3	3	3	3	3	3	3	3	4	4	4	3	3	3	12.99	1	53	0	10.378	By MS/MS	By MS/MS	By MS/MS	By MS/MS	By MS/MS
sp|P18085|ARF4_HUMAN;tr|C9JPM4|C9JPM4_HUMAN;tr|C9JAK5|C9JAK5_HUMAN;tr|U3KQF2|U3KQF2_HUMAN	>sp|P18085|ARF4_HUMAN ADP-ribosylation factor 4 OS=Homo sapiens GN=ARF4 PE=1 SV=3;>tr|C9JPM4|C9JPM4_HUMAN ADP-ribosylation factor 4 (Fragment) OS=Homo sapiens GN=ARF4 PE=1 SV=1;>tr|C9JAK5|C9JAK5_HUMAN ADP-ribosylation factor 4 OS=Homo sapiens GN=ARF4 PE=1	-	2330400	2190600	3076700	3770900	4336600	5069600	3928100	2695900	1444700	1641200	2531000	4730100	4	9	9	9	10	10	10	10	9	8	9	9	10	5	5	5	6	6	6	6	5	4	5	5	6	20.511	1	64	0	31.117	By MS/MS	By MS/MS	By MS/MS	By MS/MS	By MS/MS
sp|P52788|SPSY_HUMAN;tr|H7C2R7|H7C2R7_HUMAN	>sp|P52788|SPSY_HUMAN Spermine synthase OS=Homo sapiens GN=SMS PE=1 SV=2	-	2328000	3095100	4326200	2362500	3090400	2169500	1679000	2025400	1717000	1813000	1545400	1667300	2	17	17	16	17	15	17	16	16	16	13	14	15	17	17	16	17	15	17	16	16	16	13	14	15	41.268	1	230	0	77.121	By MS/MS	By MS/MS	By MS/MS	By MS/MS	By MS/MS
tr|K7EQ55|K7EQ55_HUMAN;tr|K7EK33|K7EK33_HUMAN;sp|Q96EP5|DAZP1_HUMAN;tr|K7EQ02|K7EQ02_HUMAN	>tr|K7EQ55|K7EQ55_HUMAN DAZ-associated protein 1 OS=Homo sapiens GN=DAZAP1 PE=1 SV=2;>tr|K7EK33|K7EK33_HUMAN DAZ-associated protein 1 OS=Homo sapiens GN=DAZAP1 PE=1 SV=2;>sp|Q96EP5|DAZP1_HUMAN DAZ-associated protein 1 OS=Homo sapiens GN=DAZAP1 PE=1 SV=1;>t	-	2325200	1900600	2299200	2509400	2817400	2650800	1764800	1925600	1669700	1755300	1918700	2538900	4	6	6	5	6	6	6	7	6	6	6	6	7	6	6	5	6	6	6	7	6	6	6	6	7	43.312	1	87	0	27.039	By MS/MS	By MS/MS	By MS/MS	By MS/MS	By MS/MS
sp|O00303|EIF3F_HUMAN;tr|H0YDT6|H0YDT6_HUMAN;tr|E9PQV8|E9PQV8_HUMAN	>sp|O00303|EIF3F_HUMAN Eukaryotic translation initiation factor 3 subunit F OS=Homo sapiens GN=EIF3F PE=1 SV=1	-	2316200	1746600	2497200	2054900	2046100	1124000	787750	1916200	1465200	1382400	1104300	1567600	3	9	7	9	8	8	5	6	9	8	8	7	6	7	5	7	6	6	4	6	7	7	6	6	5	37.563	1	117	0	61.845	By MS/MS	By MS/MS	By MS/MS	By MS/MS	By MS/MS
sp|O43684|BUB3_HUMAN;tr|J3QT28|J3QT28_HUMAN;tr|J3QSX4|J3QSX4_HUMAN	>sp|O43684|BUB3_HUMAN Mitotic checkpoint protein BUB3 OS=Homo sapiens GN=BUB3 PE=1 SV=1;>tr|J3QT28|J3QT28_HUMAN Mitotic checkpoint protein BUB3 (Fragment) OS=Homo sapiens GN=BUB3 PE=1 SV=1	-	2315900	2203600	3511100	3595100	4022600	3954100	2566200	2036900	1916700	1885800	1839500	3183200	3	10	10	10	11	10	10	10	10	10	10	11	10	10	10	10	11	10	10	10	10	10	10	11	10	37.154	1	158	0	55.225	By MS/MS	By MS/MS	By MS/MS	By MS/MS	By MS/MS
sp|P67775|PP2AA_HUMAN;sp|P62714|PP2AB_HUMAN;tr|E7ESG8|E7ESG8_HUMAN;tr|H0YC23|H0YC23_HUMAN;tr|E5RHC1|E5RHC1_HUMAN;tr|E5RFI3|E5RFI3_HUMAN;tr|E5RHP4|E5RHP4_HUMAN;tr|H0YBN9|H0YBN9_HUMAN;tr|E5RI56|E5RI56_HUMAN	>sp|P67775|PP2AA_HUMAN Serine/threonine-protein phosphatase 2A catalytic subunit alpha isoform OS=Homo sapiens GN=PPP2CA PE=1 SV=1;>sp|P62714|PP2AB_HUMAN Serine/threonine-protein phosphatase 2A catalytic subunit beta isoform OS=Homo sapiens GN=PPP2CB PE=1	-	2315700	2722600	3552200	2889000	3209300	3863800	2412200	2402100	2113200	1824400	1861700	3153700	9	12	13	13	13	13	12	13	13	13	13	12	13	11	11	11	11	11	11	11	11	11	11	10	11	35.594	1	191	0	105.42	By MS/MS	By MS/MS	By MS/MS	By MS/MS	By MS/MS
sp|Q04917|1433F_HUMAN;tr|A2IDB2|A2IDB2_HUMAN;tr|F8WEB6|F8WEB6_HUMAN;tr|A2IDB1|A2IDB1_HUMAN	>sp|Q04917|1433F_HUMAN 14-3-3 protein eta OS=Homo sapiens GN=YWHAH PE=1 SV=4;>tr|A2IDB2|A2IDB2_HUMAN 14-3-3 protein eta (Fragment) OS=Homo sapiens GN=YWHAH PE=1 SV=1	-	2304800	2279100	3057700	3592900	4375100	4450100	3472800	2158900	1866100	1718300	2714000	3839400	4	14	11	13	14	14	13	12	13	12	13	14	12	12	9	11	12	12	11	10	11	10	11	12	10	28.218	1	154	0	122.24	By MS/MS	By MS/MS	By MS/MS	By MS/MS	By MS/MS
sp|O43175|SERA_HUMAN;tr|Q5SZU1|Q5SZU1_HUMAN	>sp|O43175|SERA_HUMAN D-3-phosphoglycerate dehydrogenase OS=Homo sapiens GN=PHGDH PE=1 SV=4;>tr|Q5SZU1|Q5SZU1_HUMAN D-3-phosphoglycerate dehydrogenase OS=Homo sapiens GN=PHGDH PE=1 SV=1	-	2295300	3122900	3844000	4281400	4927900	3828400	2498700	3077800	2857100	2171300	2810900	3533500	2	16	17	17	16	16	16	15	17	16	14	15	18	16	17	17	16	16	16	15	17	16	14	15	18	56.65	1	231	0	91.502	By MS/MS	By MS/MS	By MS/MS	By MS/MS	By MS/MS
sp|P80723|BASP1_HUMAN;tr|U3KQP0|U3KQP0_HUMAN	>sp|P80723|BASP1_HUMAN Brain acid soluble protein 1 OS=Homo sapiens GN=BASP1 PE=1 SV=2	-	2294100	1226500	1523800	3653000	3983300	3672700	2639600	1068100	2024200	1693000	2664000	3935400	2	9	9	9	9	9	9	9	9	9	9	9	9	9	9	9	9	9	9	9	9	9	9	9	9	22.693	1	123	0	57.17	By MS/MS	By MS/MS	By MS/MS	By MS/MS	By MS/MS
sp|O14907|TX1B3_HUMAN;tr|A0A087X282|A0A087X282_HUMAN	>sp|O14907|TX1B3_HUMAN Tax1-binding protein 3 OS=Homo sapiens GN=TAX1BP3 PE=1 SV=2;>tr|A0A087X282|A0A087X282_HUMAN Tax1-binding protein 3 OS=Homo sapiens GN=TAX1BP3 PE=1 SV=1	-	2291200	1986000	2456400	1751100	2189900	3064800	2184200	1855800	2130200	1908200	1261000	2440000	2	4	4	4	3	4	4	4	3	3	3	3	4	4	4	4	3	4	4	4	3	3	3	3	4	13.735	1	43	0	19.016	By MS/MS	By MS/MS	By MS/MS	By MS/MS	By MS/MS
sp|P00367|DHE3_HUMAN	>sp|P00367|DHE3_HUMAN Glutamate dehydrogenase 1, mitochondrial OS=Homo sapiens GN=GLUD1 PE=1 SV=2	-	2286300	2369400	3032800	2062600	2575100	4057900	3035800	1680700	1706900	1883700	1546300	3389500	1	21	20	21	21	22	21	21	20	21	22	20	21	8	8	8	9	10	9	9	9	9	10	8	9	61.397	1	286	0	98.278	By MS/MS	By MS/MS	By MS/MS	By MS/MS	By MS/MS
sp|P13797|PLST_HUMAN;tr|A0A0A0MSQ0|A0A0A0MSQ0_HUMAN;tr|U3KQI3|U3KQI3_HUMAN;tr|H7C4N2|H7C4N2_HUMAN;sp|P13796|PLSL_HUMAN;tr|Q5TBN3|Q5TBN3_HUMAN	>sp|P13797|PLST_HUMAN Plastin-3 OS=Homo sapiens GN=PLS3 PE=1 SV=4;>tr|A0A0A0MSQ0|A0A0A0MSQ0_HUMAN Plastin-3 OS=Homo sapiens GN=PLS3 PE=1 SV=1	-	2283100	1023400	1525700	230170	338590	1025500	778480	1199500	1918300	1988900	213420	1027800	6	24	22	21	11	13	19	20	24	24	25	13	21	21	19	18	9	11	16	17	21	21	22	11	18	70.81	1	256	0	102.59	By MS/MS	By MS/MS	By MS/MS	By MS/MS	By MS/MS
sp|P62191|PRS4_HUMAN;tr|G3V4X1|G3V4X1_HUMAN	>sp|P62191|PRS4_HUMAN 26S protease regulatory subunit 4 OS=Homo sapiens GN=PSMC1 PE=1 SV=1	-	2270400	2293900	3003700	2045800	2727900	3091700	2382200	2112700	1792700	1341500	1599100	2645100	2	16	16	15	15	16	16	15	16	15	14	15	16	16	16	15	15	16	16	15	16	15	14	15	16	49.184	1	229	0	129.46	By MS/MS	By MS/MS	By MS/MS	By MS/MS	By MS/MS
sp|P61313|RL15_HUMAN;tr|E7EQV9|E7EQV9_HUMAN;tr|E7ENU7|E7ENU7_HUMAN;tr|E7EX53|E7EX53_HUMAN;tr|E7ERA2|E7ERA2_HUMAN	>sp|P61313|RL15_HUMAN 60S ribosomal protein L15 OS=Homo sapiens GN=RPL15 PE=1 SV=2;>tr|E7EQV9|E7EQV9_HUMAN Ribosomal protein L15 (Fragment) OS=Homo sapiens GN=RPL15 PE=1 SV=1;>tr|E7ENU7|E7ENU7_HUMAN Ribosomal protein L15 (Fragment) OS=Homo sapiens GN=RPL15	-	2267400	2694300	3275100	3532600	3414300	4497000	2551700	2970700	4180900	4758800	3692700	4138900	5	8	8	7	8	8	8	8	7	9	8	8	8	8	8	7	8	8	8	8	7	9	8	8	8	24.146	1	117	0	26.399	By MS/MS	By MS/MS	By MS/MS	By MS/MS	By MS/MS
sp|P46940|IQGA1_HUMAN;tr|A0A0J9YXZ5|A0A0J9YXZ5_HUMAN;tr|H0YLE8|H0YLE8_HUMAN;tr|A0A087X225|A0A087X225_HUMAN;tr|H0YKA5|H0YKA5_HUMAN;tr|A0A087WWP1|A0A087WWP1_HUMAN;tr|F2Z2E2|F2Z2E2_HUMAN;sp|Q86VI3|IQGA3_HUMAN;tr|E9PDT6|E9PDT6_HUMAN	>sp|P46940|IQGA1_HUMAN Ras GTPase-activating-like protein IQGAP1 OS=Homo sapiens GN=IQGAP1 PE=1 SV=1;>tr|A0A0J9YXZ5|A0A0J9YXZ5_HUMAN Ras GTPase-activating-like protein IQGAP1 OS=Homo sapiens GN=IQGAP1 PE=1 SV=1;>tr|H0YLE8|H0YLE8_HUMAN Ras GTPase-activating	-	2265400	4848000	5694100	4300400	5272900	6996900	5264300	4125900	2115000	2015100	3895300	5618500	9	67	73	75	71	72	73	71	76	69	67	72	73	65	71	73	69	70	71	70	74	67	65	70	71	189.25	1	1060	0	323.31	By MS/MS	By MS/MS	By MS/MS	By MS/MS	By MS/MS
sp|Q13200|PSMD2_HUMAN;tr|H7C1H2|H7C1H2_HUMAN;tr|C9JPC0|C9JPC0_HUMAN;tr|H7C2Q3|H7C2Q3_HUMAN;tr|F8WBS8|F8WBS8_HUMAN	>sp|Q13200|PSMD2_HUMAN 26S proteasome non-ATPase regulatory subunit 2 OS=Homo sapiens GN=PSMD2 PE=1 SV=3	-	2261800	2171300	2764900	2202400	2748900	2967500	2016400	2270800	1712100	1665400	1595100	2655400	5	29	30	29	26	27	29	30	28	28	29	30	30	29	30	29	26	27	29	30	28	28	29	30	30	100.2	1	471	0	178.65	By MS/MS	By MS/MS	By MS/MS	By MS/MS	By MS/MS
sp|P62333|PRS10_HUMAN;tr|A0A087X2I1|A0A087X2I1_HUMAN;tr|H0YJC0|H0YJC0_HUMAN;tr|H0YJS8|H0YJS8_HUMAN;tr|H0YJX2|H0YJX2_HUMAN;tr|H0YJE9|H0YJE9_HUMAN;tr|H0YJT1|H0YJT1_HUMAN	>sp|P62333|PRS10_HUMAN 26S protease regulatory subunit 10B OS=Homo sapiens GN=PSMC6 PE=1 SV=1;>tr|A0A087X2I1|A0A087X2I1_HUMAN 26S protease regulatory subunit 10B OS=Homo sapiens GN=PSMC6 PE=1 SV=1;>tr|H0YJC0|H0YJC0_HUMAN 26S protease regulatory subunit 10B	-	2250700	2574000	3461000	2259700	2919600	2630000	1922400	1859300	1608600	1425600	1260400	1882200	7	15	14	16	14	15	17	15	14	14	14	10	15	15	14	16	14	15	17	15	14	14	14	10	15	44.172	1	186	0	64.416	By MS/MS	By MS/MS	By MS/MS	By MS/MS	By MS/MS
sp|O76003|GLRX3_HUMAN	>sp|O76003|GLRX3_HUMAN Glutaredoxin-3 OS=Homo sapiens GN=GLRX3 PE=1 SV=2	-	2242500	3331000	4795300	3108200	3374500	3803200	2577800	3098400	1759800	2010200	1932800	2903400	1	14	14	14	16	13	14	15	16	13	13	15	15	14	14	14	16	13	14	15	16	13	13	15	15	37.432	1	185	0	60.222	By MS/MS	By MS/MS	By MS/MS	By MS/MS	By MS/MS
sp|P61224|RAP1B_HUMAN;tr|E7ESV4|E7ESV4_HUMAN;tr|A0A0J9YXB3|A0A0J9YXB3_HUMAN;tr|F5H7Y6|F5H7Y6_HUMAN;sp|A6NIZ1|RP1BL_HUMAN;tr|F5H004|F5H004_HUMAN;tr|F5GX62|F5GX62_HUMAN;tr|F5H823|F5H823_HUMAN;tr|B7ZB78|B7ZB78_HUMAN;tr|F5GZG1|F5GZG1_HUMAN;tr|F5H6R7|F5H6R7_HUMAN;tr|F5H077|F5H077_HUMAN;tr|F5GWU8|F5GWU8_HUMAN;tr|F5H491|F5H491_HUMAN;tr|F5H0B7|F5H0B7_HUMAN;tr|F5H500|F5H500_HUMAN;tr|F5GYB5|F5GYB5_HUMAN;tr…	>sp|P61224|RAP1B_HUMAN Ras-related protein Rap-1b OS=Homo sapiens GN=RAP1B PE=1 SV=1;>tr|E7ESV4|E7ESV4_HUMAN Ras-related protein Rap-1b (Fragment) OS=Homo sapiens GN=RAP1B PE=1 SV=1;>tr|A0A0J9YXB3|A0A0J9YXB3_HUMAN Uncharacterized protein OS=Homo sapiens PE	-	2241000	3135300	3353100	3172400	4842600	3841600	3230600	2492400	1726900	1712200	2185000	3230400	21	8	9	9	9	9	9	9	9	8	9	9	8	2	3	3	3	3	3	3	3	2	3	3	2	20.825	1	137	0	56.456	By MS/MS	By MS/MS	By MS/MS	By MS/MS	By MS/MS
sp|Q9BRA2|TXD17_HUMAN;tr|I3L0K2|I3L0K2_HUMAN;tr|I3L3M7|I3L3M7_HUMAN;tr|I3L2R6|I3L2R6_HUMAN	>sp|Q9BRA2|TXD17_HUMAN Thioredoxin domain-containing protein 17 OS=Homo sapiens GN=TXNDC17 PE=1 SV=1;>tr|I3L0K2|I3L0K2_HUMAN Thioredoxin domain-containing protein 17 OS=Homo sapiens GN=TXNDC17 PE=1 SV=1;>tr|I3L3M7|I3L3M7_HUMAN Thioredoxin domain-containing	-	2239200	1909800	2264500	2124800	2663000	2855800	2418200	1768400	1815600	1576700	1678800	3101700	4	4	3	3	3	3	3	3	3	3	3	3	3	4	3	3	3	3	3	3	3	3	3	3	3	13.941	1	37	0	10.413	By MS/MS	By MS/MS	By MS/MS	By MS/MS	By MS/MS
sp|P13489|RINI_HUMAN;tr|H0YCR7|H0YCR7_HUMAN;tr|E9PMJ3|E9PMJ3_HUMAN;tr|E9PLZ3|E9PLZ3_HUMAN;tr|E9PIM9|E9PIM9_HUMAN;tr|E9PMN0|E9PMN0_HUMAN;tr|E9PIK5|E9PIK5_HUMAN;tr|E9PMA9|E9PMA9_HUMAN;tr|E9PR82|E9PR82_HUMAN;tr|E9PMI1|E9PMI1_HUMAN	>sp|P13489|RINI_HUMAN Ribonuclease inhibitor OS=Homo sapiens GN=RNH1 PE=1 SV=2;>tr|H0YCR7|H0YCR7_HUMAN Ribonuclease inhibitor (Fragment) OS=Homo sapiens GN=RNH1 PE=1 SV=1	-	2236500	2515100	2913900	2213100	3152100	2172800	1659100	1929400	1606600	1658600	1861900	1720000	10	16	16	16	15	16	14	14	16	16	16	16	15	16	16	16	15	16	14	14	16	16	16	16	15	49.973	1	219	0	147.31	By MS/MS	By MS/MS	By MS/MS	By MS/MS	By MS/MS
sp|P62495|ERF1_HUMAN;tr|B7Z7P8|B7Z7P8_HUMAN;tr|I3L492|I3L492_HUMAN;tr|D6RJE8|D6RJE8_HUMAN;tr|D6RCB3|D6RCB3_HUMAN	>sp|P62495|ERF1_HUMAN Eukaryotic peptide chain release factor subunit 1 OS=Homo sapiens GN=ETF1 PE=1 SV=3;>tr|B7Z7P8|B7Z7P8_HUMAN Eukaryotic peptide chain release factor subunit 1 OS=Homo sapiens GN=ETF1 PE=1 SV=1	-	2236000	2579700	3520700	2670200	3393700	3209700	2581500	2382500	1926400	1845100	1729500	3250100	5	16	18	17	16	19	17	16	18	17	19	17	17	16	18	17	16	19	17	16	18	17	19	17	17	49.03	1	240	0	68.437	By MS/MS	By MS/MS	By MS/MS	By MS/MS	By MS/MS
sp|P15104|GLNA_HUMAN;tr|A0A087WYJ1|A0A087WYJ1_HUMAN	>sp|P15104|GLNA_HUMAN Glutamine synthetase OS=Homo sapiens GN=GLUL PE=1 SV=4	-	2228900	1164600	1396600	186310	168030	379380	279150	735790	2615600	2389200	122570	232660	2	11	11	11	4	3	6	4	11	11	10	5	5	11	11	11	4	3	6	4	11	11	10	5	5	42.064	1	98	0	134.67	By MS/MS	By MS/MS	By MS/MS	By MS/MS	By MS/MS
sp|O15143|ARC1B_HUMAN;tr|C9JBJ7|C9JBJ7_HUMAN;tr|C9K057|C9K057_HUMAN;tr|C9J4Z7|C9J4Z7_HUMAN;tr|F8VXW2|F8VXW2_HUMAN;tr|C9JEY1|C9JEY1_HUMAN;tr|C9JQM8|C9JQM8_HUMAN;tr|C9JFG9|C9JFG9_HUMAN;tr|C9J6C8|C9J6C8_HUMAN;tr|C9JTT6|C9JTT6_HUMAN;tr|C9JM51|C9JM51_HUMAN;tr|F8WEB3|F8WEB3_HUMAN	>sp|O15143|ARC1B_HUMAN Actin-related protein 2/3 complex subunit 1B OS=Homo sapiens GN=ARPC1B PE=1 SV=3	-	2228200	2223400	3044200	2183800	2532300	2307400	1454700	1856300	1763000	1801700	2151800	2061000	12	8	8	8	7	8	9	7	7	7	7	8	8	7	7	7	6	7	8	6	6	6	6	7	7	40.949	1	127	0	54.12	By MS/MS	By MS/MS	By MS/MS	By MS/MS	By MS/MS
sp|P21964|COMT_HUMAN;tr|E7EMS6|E7EMS6_HUMAN;tr|E7EUU8|E7EUU8_HUMAN;tr|F8WBW9|F8WBW9_HUMAN;tr|H7BZ45|H7BZ45_HUMAN	>sp|P21964|COMT_HUMAN Catechol O-methyltransferase OS=Homo sapiens GN=COMT PE=1 SV=2;>tr|E7EMS6|E7EMS6_HUMAN Catechol O-methyltransferase (Fragment) OS=Homo sapiens GN=COMT PE=1 SV=1;>tr|E7EUU8|E7EUU8_HUMAN Catechol O-methyltransferase OS=Homo sapiens GN=C	-	2219700	2765700	2568800	1800400	2577000	1793700	1159500	1836600	1970800	2236300	1501700	1271400	5	9	9	8	9	9	9	9	8	9	9	8	8	9	9	8	9	9	9	9	8	9	9	8	8	30.037	1	137	0	41.568	By MS/MS	By MS/MS	By MS/MS	By MS/MS	By MS/MS
sp|Q9NQP4|PFD4_HUMAN;tr|E9PQY2|E9PQY2_HUMAN	>sp|Q9NQP4|PFD4_HUMAN Prefoldin subunit 4 OS=Homo sapiens GN=PFDN4 PE=1 SV=1;>tr|E9PQY2|E9PQY2_HUMAN Prefoldin subunit 4 OS=Homo sapiens GN=PFDN4 PE=1 SV=1	-	2212000	2066900	2565800	2398800	2466300	3244700	1216000	1683400	1416200	1222000	1351700	2508500	2	3	3	3	3	2	3	2	3	3	3	2	2	3	3	3	3	2	3	2	3	3	3	2	2	15.314	1	32	0	43.222	By MS/MS	By MS/MS	By MS/MS	By MS/MS	By MS/MS
sp|P00492|HPRT_HUMAN	>sp|P00492|HPRT_HUMAN Hypoxanthine-guanine phosphoribosyltransferase OS=Homo sapiens GN=HPRT1 PE=1 SV=2	-	2211000	2702300	3339000	2874100	3517500	2404800	1717800	2574100	2101100	1905800	2096200	2778000	1	10	9	9	10	10	8	7	9	9	10	10	9	10	9	9	10	10	8	7	9	9	10	10	9	24.579	1	122	0	53.603	By MS/MS	By MS/MS	By MS/MS	By MS/MS	By MS/MS
sp|P49755|TMEDA_HUMAN;tr|G3V2K7|G3V2K7_HUMAN	>sp|P49755|TMEDA_HUMAN Transmembrane emp24 domain-containing protein 10 OS=Homo sapiens GN=TMED10 PE=1 SV=2;>tr|G3V2K7|G3V2K7_HUMAN Transmembrane emp24 domain-containing protein 10 OS=Homo sapiens GN=TMED10 PE=1 SV=1	-	2210200	2742700	3448700	1765600	1987000	3277300	2527100	2236500	2008500	1935100	1628000	2613800	2	7	6	8	6	6	7	7	7	6	6	6	7	7	6	8	6	6	7	7	7	6	6	6	7	24.976	1	118	0	41.187	By MS/MS	By MS/MS	By MS/MS	By MS/MS	By MS/MS
sp|P61289|PSME3_HUMAN;tr|K9J957|K9J957_HUMAN;tr|K7ENH2|K7ENH2_HUMAN;tr|B3KQ25|B3KQ25_HUMAN;tr|K7ESG5|K7ESG5_HUMAN;tr|K7EMD0|K7EMD0_HUMAN;tr|K7EPX6|K7EPX6_HUMAN;tr|K7EKR3|K7EKR3_HUMAN;tr|A0A087WTV2|A0A087WTV2_HUMAN;tr|B7Z8D3|B7Z8D3_HUMAN	>sp|P61289|PSME3_HUMAN Proteasome activator complex subunit 3 OS=Homo sapiens GN=PSME3 PE=1 SV=1;>tr|K9J957|K9J957_HUMAN Proteasome activator complex subunit 3 OS=Homo sapiens GN=PSME3 PE=1 SV=1;>tr|K7ENH2|K7ENH2_HUMAN Proteasome activator complex subunit	-	2209800	2282400	3043400	2571700	2895000	3079000	2066100	2020100	1734300	1609200	1532200	2831200	10	9	8	10	10	9	9	8	9	10	8	8	9	9	8	10	10	9	9	8	9	10	8	8	9	29.506	1	155	0	72.455	By MS/MS	By MS/MS	By MS/MS	By MS/MS	By MS/MS
sp|Q15942|ZYX_HUMAN;tr|H0Y2Y8|H0Y2Y8_HUMAN;tr|C9IZ41|C9IZ41_HUMAN;tr|C9JJK5|C9JJK5_HUMAN;tr|H7C3D3|H7C3D3_HUMAN;tr|H7C3R3|H7C3R3_HUMAN	>sp|Q15942|ZYX_HUMAN Zyxin OS=Homo sapiens GN=ZYX PE=1 SV=1;>tr|H0Y2Y8|H0Y2Y8_HUMAN Zyxin (Fragment) OS=Homo sapiens GN=ZYX PE=1 SV=1	-	2204900	1897200	2829100	4277600	5517100	5601800	3738200	2568800	1815500	1552900	3086100	5602800	6	20	20	20	21	21	21	20	20	20	19	21	21	20	20	20	21	21	21	20	20	20	19	21	21	61.277	1	290	0	119.75	By MS/MS	By MS/MS	By MS/MS	By MS/MS	By MS/MS
sp|Q99714|HCD2_HUMAN;tr|Q5H928|Q5H928_HUMAN	>sp|Q99714|HCD2_HUMAN 3-hydroxyacyl-CoA dehydrogenase type-2 OS=Homo sapiens GN=HSD17B10 PE=1 SV=3;>tr|Q5H928|Q5H928_HUMAN 3-hydroxyacyl-CoA dehydrogenase type-2 OS=Homo sapiens GN=HSD17B10 PE=1 SV=1	-	2203400	3103200	4809100	2042700	2286400	3242200	2043800	2559500	1722700	1641900	1230600	2409800	2	12	12	13	9	9	12	10	12	10	9	10	11	12	12	13	9	9	12	10	12	10	9	10	11	26.923	1	153	0	131.68	By MS/MS	By MS/MS	By MS/MS	By MS/MS	By MS/MS
sp|P60468|SC61B_HUMAN;tr|S4R3B5|S4R3B5_HUMAN	>sp|P60468|SC61B_HUMAN Protein transport protein Sec61 subunit beta OS=Homo sapiens GN=SEC61B PE=1 SV=2	-	2200400	1534000	2607800	4063000	4687100	1735500	1142500	2158500	1840300	477590	2802800	1914900	2	3	2	3	3	3	3	3	3	3	3	2	3	3	2	3	3	3	3	3	3	3	3	2	3	9.9743	1	34	0	12.346	By MS/MS	By MS/MS	By MS/MS	By MS/MS	By MS/MS
sp|P37108|SRP14_HUMAN;tr|H0YLA2|H0YLA2_HUMAN	>sp|P37108|SRP14_HUMAN Signal recognition particle 14 kDa protein OS=Homo sapiens GN=SRP14 PE=1 SV=2;>tr|H0YLA2|H0YLA2_HUMAN Signal recognition particle 14 kDa protein OS=Homo sapiens GN=SRP14 PE=1 SV=1	-	2198100	2762300	3284600	3689000	4542700	4594500	3346100	2568300	2170800	1984700	2920400	2781700	2	4	4	4	4	4	4	4	4	4	4	4	4	4	4	4	4	4	4	4	4	4	4	4	4	14.57	1	60	0	57.364	By MS/MS	By MS/MS	By MS/MS	By MS/MS	By MS/MS
tr|E7ES33|E7ES33_HUMAN;tr|E7EPK1|E7EPK1_HUMAN;sp|Q16181|SEPT7_HUMAN;tr|G3V1Q4|G3V1Q4_HUMAN;tr|A0A0U1RRE1|A0A0U1RRE1_HUMAN;tr|A0A0U1RRH9|A0A0U1RRH9_HUMAN;tr|A0A0U1RRM2|A0A0U1RRM2_HUMAN;tr|A0A0U1RQK0|A0A0U1RQK0_HUMAN;tr|A0A0U1RRD1|A0A0U1RRD1_HUMAN;tr|Q5JXL7|Q5JXL7_HUMAN;sp|Q6ZU15|SEP14_HUMAN	>tr|E7ES33|E7ES33_HUMAN Septin-7 OS=Homo sapiens GN=SEPT7 PE=1 SV=3;>tr|E7EPK1|E7EPK1_HUMAN Septin-7 OS=Homo sapiens GN=SEPT7 PE=1 SV=2;>sp|Q16181|SEPT7_HUMAN Septin-7 OS=Homo sapiens GN=SEPT7 PE=1 SV=2;>tr|G3V1Q4|G3V1Q4_HUMAN Septin-7 OS=Homo sapiens GN=S	-	2188100	2622900	3578300	2574600	3187700	3374500	2395200	2533800	1959600	1879100	2045800	2894500	11	15	15	13	14	13	15	15	14	15	13	13	14	15	15	13	14	13	15	15	14	15	13	13	14	48.715	1	221	0	74.906	By MS/MS	By MS/MS	By MS/MS	By MS/MS	By MS/MS
sp|Q14847|LASP1_HUMAN;tr|C9J9W2|C9J9W2_HUMAN;tr|F6S2S5|F6S2S5_HUMAN;tr|K7ESD6|K7ESD6_HUMAN	>sp|Q14847|LASP1_HUMAN LIM and SH3 domain protein 1 OS=Homo sapiens GN=LASP1 PE=1 SV=2;>tr|C9J9W2|C9J9W2_HUMAN LIM and SH3 domain protein 1 (Fragment) OS=Homo sapiens GN=LASP1 PE=1 SV=1	-	2186400	1852000	2444600	2370400	2391700	2744200	1699100	2262200	2201500	1470700	1792300	2298800	4	10	10	10	10	9	10	10	11	10	9	11	10	10	10	10	10	9	10	10	11	10	9	11	10	29.717	1	136	0	42.918	By MS/MS	By MS/MS	By MS/MS	By MS/MS	By MS/MS
sp|Q9UI30|TR112_HUMAN;tr|F5GX77|F5GX77_HUMAN;tr|F5GYQ2|F5GYQ2_HUMAN	>sp|Q9UI30|TR112_HUMAN Multifunctional methyltransferase subunit TRM112-like protein OS=Homo sapiens GN=TRMT112 PE=1 SV=1;>tr|F5GX77|F5GX77_HUMAN Multifunctional methyltransferase subunit TRM112-like protein OS=Homo sapiens GN=TRMT112 PE=1 SV=1;>tr|F5GYQ2|	-	2186200	2584500	3829700	3730200	4703600	4411900	3763900	2362800	2429200	2113900	2283800	4844100	3	4	4	5	4	5	4	5	5	5	5	5	5	4	4	5	4	5	4	5	5	5	5	5	5	14.199	1	67	0	63.986	By MS/MS	By MS/MS	By MS/MS	By MS/MS	By MS/MS
sp|O95573|ACSL3_HUMAN;tr|F5GWH2|F5GWH2_HUMAN;tr|F5H062|F5H062_HUMAN	>sp|O95573|ACSL3_HUMAN Long-chain-fatty-acid--CoA ligase 3 OS=Homo sapiens GN=ACSL3 PE=1 SV=3	-	2182900	1774000	2509100	1606900	2044900	2284600	1735600	1530900	2019000	1519000	797350	2077300	3	19	19	21	18	19	19	19	19	21	19	17	21	18	18	20	18	18	18	18	18	20	18	17	20	80.419	1	296	0	196.26	By MS/MS	By MS/MS	By MS/MS	By MS/MS	By MS/MS
sp|P24666|PPAC_HUMAN;tr|G5E9R5|G5E9R5_HUMAN;tr|F2Z2Q9|F2Z2Q9_HUMAN;tr|D3YTI2|D3YTI2_HUMAN	>sp|P24666|PPAC_HUMAN Low molecular weight phosphotyrosine protein phosphatase OS=Homo sapiens GN=ACP1 PE=1 SV=3;>tr|G5E9R5|G5E9R5_HUMAN Acid phosphatase 1, soluble, isoform CRA_d OS=Homo sapiens GN=ACP1 PE=1 SV=1	-	2176500	1910800	2405000	1827400	2287400	2467700	1657500	1789400	1964600	1670800	1591000	2216000	4	7	7	8	6	7	7	7	8	8	7	7	8	7	7	8	6	7	7	7	8	8	7	7	8	18.042	1	92	0	61.121	By MS/MS	By MS/MS	By MS/MS	By MS/MS	By MS/MS
sp|P10768|ESTD_HUMAN;tr|X6RA14|X6RA14_HUMAN;tr|H7BZT7|H7BZT7_HUMAN;tr|U3KQT1|U3KQT1_HUMAN	>sp|P10768|ESTD_HUMAN S-formylglutathione hydrolase OS=Homo sapiens GN=ESD PE=1 SV=2;>tr|X6RA14|X6RA14_HUMAN S-formylglutathione hydrolase OS=Homo sapiens GN=ESD PE=1 SV=1;>tr|H7BZT7|H7BZT7_HUMAN S-formylglutathione hydrolase (Fragment) OS=Homo sapiens GN=	-	2167900	2680300	4115500	3264400	4047500	2792800	1701100	2318700	1806600	1826800	2020400	2334800	4	10	9	10	10	10	10	10	10	10	10	9	9	10	9	10	10	10	10	10	10	10	10	9	9	31.462	1	176	0	65.563	By MS/MS	By MS/MS	By MS/MS	By MS/MS	By MS/MS
sp|P62310|LSM3_HUMAN	>sp|P62310|LSM3_HUMAN U6 snRNA-associated Sm-like protein LSm3 OS=Homo sapiens GN=LSM3 PE=1 SV=2	-	2167800	2310600	2965400	2972200	3465500	4753400	2678200	2688400	2175300	2023800	1777300	3812700	1	2	2	2	2	2	2	2	2	2	2	2	2	2	2	2	2	2	2	2	2	2	2	2	2	11.845	1	24	0	7.5931	By MS/MS	By MS/MS	By MS/MS	By MS/MS	By MS/MS
sp|P40939|ECHA_HUMAN;tr|H0YFD6|H0YFD6_HUMAN	>sp|P40939|ECHA_HUMAN Trifunctional enzyme subunit alpha, mitochondrial OS=Homo sapiens GN=HADHA PE=1 SV=2	-	2160800	2460200	2308800	2035400	2379900	2419900	1734000	1458500	1901600	1864600	1473700	1964900	2	22	22	20	23	21	23	23	21	24	23	22	23	22	22	20	23	21	23	23	21	24	23	22	23	82.999	1	315	0	169.96	By MS/MS	By MS/MS	By MS/MS	By MS/MS	By MS/MS
sp|Q9NR45|SIAS_HUMAN;tr|Q5TBR0|Q5TBR0_HUMAN;tr|Q5TBR1|Q5TBR1_HUMAN	>sp|Q9NR45|SIAS_HUMAN Sialic acid synthase OS=Homo sapiens GN=NANS PE=1 SV=2	-	2157800	3110600	3983500	2767000	2838800	4215900	2774800	3081400	1750000	1558200	1969500	3068700	3	11	11	11	11	10	11	10	10	8	10	10	10	11	11	11	11	10	11	10	10	8	10	10	10	40.307	1	152	0	82.648	By MS/MS	By MS/MS	By MS/MS	By MS/MS	By MS/MS
sp|P16144|ITB4_HUMAN;tr|J3QQL2|J3QQL2_HUMAN;tr|J3QRK0|J3QRK0_HUMAN;tr|J3KSH9|J3KSH9_HUMAN	>sp|P16144|ITB4_HUMAN Integrin beta-4 OS=Homo sapiens GN=ITGB4 PE=1 SV=5	-	2155700	968460	1062000	0	0	0	0	557340	1774500	1673900	0	0	4	50	46	44	1	0	0	1	41	47	47	0	1	50	46	44	1	0	0	1	41	47	47	0	1	202.16	1	340	0	323.31	By MS/MS	By MS/MS	By MS/MS	By matching	By matching
sp|O14929|HAT1_HUMAN;tr|F8WEW1|F8WEW1_HUMAN;tr|F8W9G7|F8W9G7_HUMAN	>sp|O14929|HAT1_HUMAN Histone acetyltransferase type B catalytic subunit OS=Homo sapiens GN=HAT1 PE=1 SV=1	-	2154700	1576600	2465100	2178200	2620400	2605400	1644500	1436900	1027400	1051100	1259600	2227600	3	7	8	8	8	8	8	8	8	6	7	5	7	7	8	8	8	8	8	8	8	6	7	5	7	49.512	1	100	0	83.013	By MS/MS	By MS/MS	By MS/MS	By MS/MS	By MS/MS
sp|Q13907|IDI1_HUMAN;tr|C9JKM8|C9JKM8_HUMAN;tr|C9JD53|C9JD53_HUMAN;sp|Q9BXS1|IDI2_HUMAN	>sp|Q13907|IDI1_HUMAN Isopentenyl-diphosphate Delta-isomerase 1 OS=Homo sapiens GN=IDI1 PE=1 SV=2	-	2154500	3069900	3994000	3268800	3902900	2819900	2172600	2357200	1769100	1878300	2204100	2849000	4	6	7	7	8	8	8	7	7	7	7	9	8	6	7	7	8	8	8	7	7	7	7	9	8	26.319	1	113	0	44.296	By MS/MS	By MS/MS	By MS/MS	By MS/MS	By MS/MS
sp|P48047|ATPO_HUMAN;tr|H7C0C1|H7C0C1_HUMAN;tr|H7C086|H7C086_HUMAN;tr|H7C068|H7C068_HUMAN	>sp|P48047|ATPO_HUMAN ATP synthase subunit O, mitochondrial OS=Homo sapiens GN=ATP5O PE=1 SV=1;>tr|H7C0C1|H7C0C1_HUMAN Uncharacterized protein (Fragment) OS=Homo sapiens PE=4 SV=2	-	2150900	1621800	2314400	1676900	2113200	2508200	1682800	1802600	2338300	2020800	1248900	1796600	4	9	8	9	9	9	10	9	9	9	9	9	8	9	8	9	9	9	10	9	9	9	9	9	8	23.277	1	127	0	49.281	By MS/MS	By MS/MS	By MS/MS	By MS/MS	By MS/MS
sp|P61163|ACTZ_HUMAN;tr|R4GMT0|R4GMT0_HUMAN	>sp|P61163|ACTZ_HUMAN Alpha-centractin OS=Homo sapiens GN=ACTR1A PE=1 SV=1;>tr|R4GMT0|R4GMT0_HUMAN Alpha-centractin OS=Homo sapiens GN=ACTR1A PE=1 SV=1	-	2147100	3430300	5256300	3021600	3351200	3716000	2612200	2540500	2309100	2201600	2347600	3464200	2	12	11	13	12	9	12	11	11	11	11	11	11	8	8	9	8	6	8	8	7	7	8	7	8	42.613	1	154	0	76.228	By MS/MS	By MS/MS	By MS/MS	By MS/MS	By MS/MS
sp|P09661|RU2A_HUMAN;tr|H0YMA0|H0YMA0_HUMAN;tr|H0YKK0|H0YKK0_HUMAN;tr|H0YLR3|H0YLR3_HUMAN	>sp|P09661|RU2A_HUMAN U2 small nuclear ribonucleoprotein A OS=Homo sapiens GN=SNRPA1 PE=1 SV=2;>tr|H0YMA0|H0YMA0_HUMAN U2 small nuclear ribonucleoprotein A (Fragment) OS=Homo sapiens GN=SNRPA1 PE=1 SV=1;>tr|H0YKK0|H0YKK0_HUMAN Small nuclear ribonucleopro	-	2135000	2251300	2992500	2250600	4100100	3158800	2321100	5404200	1717600	1774800	2024600	2748300	4	10	9	10	10	9	9	9	11	10	10	9	9	10	9	10	10	9	9	9	11	10	10	9	9	28.415	1	139	0	73.296	By MS/MS	By MS/MS	By MS/MS	By MS/MS	By MS/MS
sp|P61960|UFM1_HUMAN;tr|H0Y614|H0Y614_HUMAN	>sp|P61960|UFM1_HUMAN Ubiquitin-fold modifier 1 OS=Homo sapiens GN=UFM1 PE=1 SV=1	-	2130600	4195300	5769600	3213000	4481600	2130800	1413000	2768500	2135100	2098000	2827600	2097400	2	3	3	3	3	3	3	3	3	3	3	3	3	3	3	3	3	3	3	3	3	3	3	3	3	9.1175	1	50	0	16.372	By MS/MS	By MS/MS	By MS/MS	By MS/MS	By MS/MS
sp|Q9BTT0|AN32E_HUMAN;tr|E9PPH5|E9PPH5_HUMAN;tr|Q5TB19|Q5TB19_HUMAN;tr|E9PLC4|E9PLC4_HUMAN	>sp|Q9BTT0|AN32E_HUMAN Acidic leucine-rich nuclear phosphoprotein 32 family member E OS=Homo sapiens GN=ANP32E PE=1 SV=1;>tr|E9PPH5|E9PPH5_HUMAN Acidic leucine-rich nuclear phosphoprotein 32 family member E (Fragment) OS=Homo sapiens GN=ANP32E PE=1 SV=1	-	2121700	3496300	4543000	3645300	4780400	3899100	2560200	3001500	1760200	1667000	2459300	3175400	4	4	4	4	3	3	4	3	4	3	3	3	4	4	4	4	3	3	4	3	4	3	3	3	4	30.692	1	66	0	61.492	By MS/MS	By MS/MS	By MS/MS	By MS/MS	By MS/MS
sp|P43490|NAMPT_HUMAN;tr|A0A0C4DFS8|A0A0C4DFS8_HUMAN;tr|C9JG65|C9JG65_HUMAN	>sp|P43490|NAMPT_HUMAN Nicotinamide phosphoribosyltransferase OS=Homo sapiens GN=NAMPT PE=1 SV=1;>tr|A0A0C4DFS8|A0A0C4DFS8_HUMAN Nicotinamide phosphoribosyltransferase OS=Homo sapiens GN=NAMPT PE=1 SV=1	-	2118000	2703900	3572000	2055500	2548300	2489000	1756600	2495900	1903200	1723000	1487700	2047700	3	18	18	16	18	18	17	17	18	19	18	17	16	18	18	16	18	18	17	17	18	19	18	17	16	55.52	1	251	0	108.99	By MS/MS	By MS/MS	By MS/MS	By MS/MS	By MS/MS
sp|P22087|FBRL_HUMAN;tr|M0R299|M0R299_HUMAN;tr|M0QXL5|M0QXL5_HUMAN;tr|M0R2Q4|M0R2Q4_HUMAN;tr|M0R0P1|M0R0P1_HUMAN;tr|M0R2U2|M0R2U2_HUMAN;tr|M0R1H0|M0R1H0_HUMAN;tr|M0R2B0|M0R2B0_HUMAN;sp|A6NHQ2|FBLL1_HUMAN	>sp|P22087|FBRL_HUMAN rRNA 2-O-methyltransferase fibrillarin OS=Homo sapiens GN=FBL PE=1 SV=2;>tr|M0R299|M0R299_HUMAN rRNA 2-O-methyltransferase fibrillarin (Fragment) OS=Homo sapiens GN=FBL PE=1 SV=1;>tr|M0QXL5|M0QXL5_HUMAN rRNA 2-O-methyltransferase f	-	2117600	2789800	3994300	1709600	2550900	3251700	1915300	2396400	2440900	2504200	1634700	2924100	9	12	11	12	11	11	12	11	11	11	11	12	12	12	11	12	11	11	12	11	11	11	11	12	12	33.784	1	175	0	69.14	By MS/MS	By MS/MS	By MS/MS	By MS/MS	By MS/MS
sp|P02751|FINC_HUMAN;tr|H0Y7Z1|H0Y7Z1_HUMAN;tr|H0Y4K8|H0Y4K8_HUMAN	>sp|P02751|FINC_HUMAN Fibronectin OS=Homo sapiens GN=FN1 PE=1 SV=4	-	2116500	3446800	5002700	13558000	14653000	7915700	5421300	5791000	2168900	1869500	11534000	5978700	3	70	74	76	84	83	78	79	80	72	67	82	76	70	74	76	84	83	78	79	80	72	67	82	76	262.62	1	1389	0	323.31	By MS/MS	By MS/MS	By MS/MS	By MS/MS	By MS/MS
sp|P12277|KCRB_HUMAN;tr|G3V4N7|G3V4N7_HUMAN;tr|H0YJG0|H0YJG0_HUMAN;tr|G3V461|G3V461_HUMAN;tr|G3V2I1|G3V2I1_HUMAN;tr|H0YJK0|H0YJK0_HUMAN	>sp|P12277|KCRB_HUMAN Creatine kinase B-type OS=Homo sapiens GN=CKB PE=1 SV=1;>tr|G3V4N7|G3V4N7_HUMAN Creatine kinase B-type (Fragment) OS=Homo sapiens GN=CKB PE=1 SV=1	-	2115200	2954400	3095200	3543700	4148200	4038000	2943200	1991600	1867500	1813900	1842700	4006100	6	12	13	10	13	11	12	12	11	13	12	12	12	12	13	10	13	11	12	12	11	13	12	12	12	42.644	1	159	0	46.255	By MS/MS	By MS/MS	By MS/MS	By MS/MS	By MS/MS
tr|D6RAA6|D6RAA6_HUMAN;sp|P57088|TMM33_HUMAN;tr|H0Y8N0|H0Y8N0_HUMAN	>tr|D6RAA6|D6RAA6_HUMAN Transmembrane protein 33 (Fragment) OS=Homo sapiens GN=TMEM33 PE=1 SV=1;>sp|P57088|TMM33_HUMAN Transmembrane protein 33 OS=Homo sapiens GN=TMEM33 PE=1 SV=2;>tr|H0Y8N0|H0Y8N0_HUMAN Transmembrane protein 33 (Fragment) OS=Homo sapiens	-	2111100	1786200	2126300	1835000	2001000	2113300	1339500	1313500	1080800	1283900	1141100	1502900	3	3	3	3	3	3	3	2	2	2	2	3	2	3	3	3	3	3	3	2	2	2	2	3	2	25.223	1	32	0	11.976	By MS/MS	By MS/MS	By MS/MS	By MS/MS	By MS/MS
sp|Q04941|PLP2_HUMAN	>sp|Q04941|PLP2_HUMAN Proteolipid protein 2 OS=Homo sapiens GN=PLP2 PE=1 SV=1	-	2084100	2174200	2858000	2999100	3404500	2578100	1841400	1810100	2037300	1679600	2337500	2290000	1	2	2	2	2	2	2	2	2	2	2	2	2	2	2	2	2	2	2	2	2	2	2	2	2	16.691	1	24	0	9.1734	By MS/MS	By MS/MS	By MS/MS	By MS/MS	By MS/MS
sp|Q15019|SEPT2_HUMAN;tr|B5MCX3|B5MCX3_HUMAN;tr|C9J2Q4|C9J2Q4_HUMAN;tr|H7C2Y0|H7C2Y0_HUMAN;tr|C9IZU3|C9IZU3_HUMAN;tr|C9J938|C9J938_HUMAN;tr|C9JB25|C9JB25_HUMAN;tr|C9IY94|C9IY94_HUMAN;tr|C9JQJ4|C9JQJ4_HUMAN;tr|B5MD47|B5MD47_HUMAN;tr|C9JZI2|C9JZI2_HUMAN;tr|H7C310|H7C310_HUMAN;tr|C9JFT1|C9JFT1_HUMAN;tr|F8WB65|F8WB65_HUMAN;tr|H7C1T1|H7C1T1_HUMAN;tr|C9JT15|C9JT15_HUMAN;tr|C9JSE7|C9JSE7_HUMAN	>sp|Q15019|SEPT2_HUMAN Septin-2 OS=Homo sapiens GN=SEPT2 PE=1 SV=1;>tr|B5MCX3|B5MCX3_HUMAN Septin-2 OS=Homo sapiens GN=SEPT2 PE=1 SV=1;>tr|C9J2Q4|C9J2Q4_HUMAN Septin-2 (Fragment) OS=Homo sapiens GN=SEPT2 PE=1 SV=1	-	2078600	3542900	3071800	3124600	3703500	3918600	2957100	2654100	2170000	2175700	2432300	3314100	17	12	13	12	14	12	14	14	13	11	13	13	13	12	13	12	14	12	14	14	13	11	13	13	13	41.487	1	201	0	137.46	By MS/MS	By MS/MS	By MS/MS	By MS/MS	By MS/MS
sp|Q16543|CDC37_HUMAN;tr|K7EQA9|K7EQA9_HUMAN;tr|K7EL68|K7EL68_HUMAN;tr|K7EKQ2|K7EKQ2_HUMAN;tr|K7EIU0|K7EIU0_HUMAN	>sp|Q16543|CDC37_HUMAN Hsp90 co-chaperone Cdc37 OS=Homo sapiens GN=CDC37 PE=1 SV=1;>tr|K7EQA9|K7EQA9_HUMAN Hsp90 co-chaperone Cdc37 (Fragment) OS=Homo sapiens GN=CDC37 PE=1 SV=1;>tr|K7EL68|K7EL68_HUMAN Hsp90 co-chaperone Cdc37 (Fragment) OS=Homo sapiens GN	-	2076600	3287200	4231500	4680300	3780800	4618400	2618500	2851400	1914600	1639000	3131200	3941700	5	11	12	12	12	12	13	12	11	10	10	11	12	11	12	12	12	12	13	12	11	10	10	11	12	44.468	1	172	0	84.674	By MS/MS	By MS/MS	By MS/MS	By MS/MS	By MS/MS
tr|E5RJR5|E5RJR5_HUMAN;sp|P63208|SKP1_HUMAN;tr|E7ERH2|E7ERH2_HUMAN;tr|F8W8N3|F8W8N3_HUMAN;tr|E5RGM3|E5RGM3_HUMAN	>tr|E5RJR5|E5RJR5_HUMAN S-phase kinase-associated protein 1 OS=Homo sapiens GN=SKP1 PE=1 SV=1;>sp|P63208|SKP1_HUMAN S-phase kinase-associated protein 1 OS=Homo sapiens GN=SKP1 PE=1 SV=2;>tr|E7ERH2|E7ERH2_HUMAN S-phase kinase-associated protein 1 (Fragment)	-	2070000	2282000	2777600	2670400	3168900	3708800	2172600	2253400	1480900	1718100	1619300	3059000	5	6	6	6	5	6	6	6	6	5	5	5	6	6	6	6	5	6	6	6	6	5	5	5	6	18.72	1	87	0	33.058	By MS/MS	By MS/MS	By MS/MS	By MS/MS	By MS/MS
tr|E7EU96|E7EU96_HUMAN;sp|P68400|CSK21_HUMAN;tr|Q5U5J2|Q5U5J2_HUMAN;sp|Q8NEV1|CSK23_HUMAN;tr|V9GYA2|V9GYA2_HUMAN;tr|V9GY80|V9GY80_HUMAN;tr|A0A087WY74|A0A087WY74_HUMAN	>tr|E7EU96|E7EU96_HUMAN Casein kinase II subunit alpha OS=Homo sapiens GN=CSNK2A1 PE=1 SV=1;>sp|P68400|CSK21_HUMAN Casein kinase II subunit alpha OS=Homo sapiens GN=CSNK2A1 PE=1 SV=1;>tr|Q5U5J2|Q5U5J2_HUMAN CSNK2A1 protein OS=Homo sapiens GN=CSNK2A1 PE=1 S	-	2064400	2027600	2061300	1774200	2131200	2127600	1520600	1539700	1563800	1260500	1089800	1857200	7	12	11	10	10	10	11	11	10	11	11	11	10	12	11	10	10	10	11	11	10	11	11	11	10	45.31	1	133	0	48.56	By MS/MS	By MS/MS	By MS/MS	By MS/MS	By MS/MS
sp|Q15417|CNN3_HUMAN;tr|E9PDU6|E9PDU6_HUMAN	>sp|Q15417|CNN3_HUMAN Calponin-3 OS=Homo sapiens GN=CNN3 PE=1 SV=1;>tr|E9PDU6|E9PDU6_HUMAN Calponin (Fragment) OS=Homo sapiens GN=CNN3 PE=1 SV=1	-	2062500	3696600	4352000	5242000	6233600	7817100	5559500	3005300	2303500	1695300	3434000	6884300	2	11	12	13	12	13	12	13	13	13	11	13	13	10	11	12	11	12	11	12	12	12	10	12	12	36.413	1	206	0	116.58	By MS/MS	By MS/MS	By MS/MS	By MS/MS	By MS/MS
sp|Q12904|AIMP1_HUMAN;tr|D6R937|D6R937_HUMAN	>sp|Q12904|AIMP1_HUMAN Aminoacyl tRNA synthase complex-interacting multifunctional protein 1 OS=Homo sapiens GN=AIMP1 PE=1 SV=2	-	2059800	2241800	2881400	2391800	2913000	2826700	1871500	1971900	1849500	1458700	1514600	2620100	2	12	12	12	13	13	12	12	13	13	13	13	13	12	12	12	13	13	12	12	13	13	13	13	13	34.352	1	204	0	77.219	By MS/MS	By MS/MS	By MS/MS	By MS/MS	By MS/MS
sp|Q15836|VAMP3_HUMAN;tr|K7ENK9|K7ENK9_HUMAN;tr|K7EKX0|K7EKX0_HUMAN;tr|J3QRU4|J3QRU4_HUMAN;sp|P63027|VAMP2_HUMAN;tr|F8WCA0|F8WCA0_HUMAN;tr|L7N2F9|L7N2F9_HUMAN	>sp|Q15836|VAMP3_HUMAN Vesicle-associated membrane protein 3 OS=Homo sapiens GN=VAMP3 PE=1 SV=3	-	2056900	2413000	2943700	2897100	3951900	2494500	1869000	1985300	1897000	1810700	2199900	2422600	7	4	5	4	4	4	3	4	4	5	4	4	5	4	5	4	4	4	3	4	4	5	4	4	5	11.309	1	70	0	62.407	By MS/MS	By MS/MS	By MS/MS	By MS/MS	By MS/MS
sp|P28074|PSB5_HUMAN;tr|H0YJM8|H0YJM8_HUMAN	>sp|P28074|PSB5_HUMAN Proteasome subunit beta type-5 OS=Homo sapiens GN=PSMB5 PE=1 SV=3	-	2055100	2223700	2430600	2225200	2832400	2546000	1962200	1845400	1650000	1846200	1756800	2153300	2	9	10	9	10	8	9	9	9	9	9	8	8	9	10	9	10	8	9	9	9	9	9	8	8	28.48	1	137	0	54.099	By MS/MS	By MS/MS	By MS/MS	By MS/MS	By MS/MS
sp|Q15121|PEA15_HUMAN;tr|B1AKZ5|B1AKZ5_HUMAN	>sp|Q15121|PEA15_HUMAN Astrocytic phosphoprotein PEA-15 OS=Homo sapiens GN=PEA15 PE=1 SV=2;>tr|B1AKZ5|B1AKZ5_HUMAN Astrocytic phosphoprotein PEA-15 OS=Homo sapiens GN=PEA15 PE=1 SV=1	-	2047700	2547100	2961700	3832200	5126700	2666500	2032100	2343000	1591000	1331000	2422000	2345200	2	6	6	6	6	6	6	6	6	6	5	6	6	6	6	6	6	6	6	6	6	6	5	6	6	15.04	1	95	0	34.009	By MS/MS	By MS/MS	By MS/MS	By MS/MS	By MS/MS
sp|Q9Y230|RUVB2_HUMAN;tr|M0R0Y3|M0R0Y3_HUMAN;tr|X6R2L4|X6R2L4_HUMAN;tr|M0QXI6|M0QXI6_HUMAN;tr|M0R0Z0|M0R0Z0_HUMAN	>sp|Q9Y230|RUVB2_HUMAN RuvB-like 2 OS=Homo sapiens GN=RUVBL2 PE=1 SV=3;>tr|M0R0Y3|M0R0Y3_HUMAN RuvB-like helicase OS=Homo sapiens GN=RUVBL2 PE=1 SV=1	-	2043500	2406200	3324400	2610700	3461600	3892000	2574900	2539800	1994000	1844900	1791900	3095100	5	22	23	23	20	21	22	21	22	23	21	19	22	22	23	23	20	21	22	21	22	23	21	19	22	51.156	1	305	0	153.87	By MS/MS	By MS/MS	By MS/MS	By MS/MS	By MS/MS
sp|Q86V81|THOC4_HUMAN;tr|E9PB61|E9PB61_HUMAN	>sp|Q86V81|THOC4_HUMAN THO complex subunit 4 OS=Homo sapiens GN=ALYREF PE=1 SV=3;>tr|E9PB61|E9PB61_HUMAN THO complex subunit 4 OS=Homo sapiens GN=ALYREF PE=1 SV=1	-	2037400	2083400	1963200	2317100	2550100	3696700	2433200	1851800	1077500	1320900	1543600	3345000	2	8	8	7	8	8	8	8	8	7	8	8	8	8	8	7	8	8	8	8	8	7	8	8	8	26.888	1	159	0	75.336	By MS/MS	By MS/MS	By MS/MS	By MS/MS	By MS/MS
sp|P16615|AT2A2_HUMAN;tr|H7C5W9|H7C5W9_HUMAN;sp|O14983|AT2A1_HUMAN;sp|Q93084|AT2A3_HUMAN;tr|J3QSY6|J3QSY6_HUMAN;tr|A0A0C4DH86|A0A0C4DH86_HUMAN;tr|H3BVB2|H3BVB2_HUMAN;tr|H3BTW4|H3BTW4_HUMAN	>sp|P16615|AT2A2_HUMAN Sarcoplasmic/endoplasmic reticulum calcium ATPase 2 OS=Homo sapiens GN=ATP2A2 PE=1 SV=1;>tr|H7C5W9|H7C5W9_HUMAN Sarcoplasmic/endoplasmic reticulum calcium ATPase 2 (Fragment) OS=Homo sapiens GN=ATP2A2 PE=1 SV=1	-	2028400	1464500	1960900	2074700	2423800	1977000	1211900	1475400	1917000	1878900	1303000	1903700	8	25	24	25	26	26	25	23	25	26	27	26	25	25	24	25	26	26	25	23	25	26	27	26	25	114.76	1	352	0	149.65	By MS/MS	By MS/MS	By MS/MS	By MS/MS	By MS/MS
sp|P17655|CAN2_HUMAN	>sp|P17655|CAN2_HUMAN Calpain-2 catalytic subunit OS=Homo sapiens GN=CAPN2 PE=1 SV=6	-	2025800	2587300	3299900	2793400	3428400	3814200	2713400	1683500	1864500	1837600	1665200	2518900	1	22	23	21	23	22	24	20	22	22	22	23	23	22	23	21	23	22	24	20	22	22	22	23	23	79.994	1	339	0	149.26	By MS/MS	By MS/MS	By MS/MS	By MS/MS	By MS/MS
tr|B8ZZU8|B8ZZU8_HUMAN;sp|Q15370|ELOB_HUMAN;tr|I3L0M9|I3L0M9_HUMAN;tr|A0A0B4J296|A0A0B4J296_HUMAN	>tr|B8ZZU8|B8ZZU8_HUMAN Transcription elongation factor B (SIII), polypeptide 2 (18kDa, elongin B), isoform CRA_b OS=Homo sapiens GN=TCEB2 PE=1 SV=1;>sp|Q15370|ELOB_HUMAN Transcription elongation factor B polypeptide 2 OS=Homo sapiens GN=TCEB2 PE=1 SV=1;>t	-	2023900	1885600	2086600	3044400	3304400	4268500	2677800	2418000	1601700	1591100	2255900	3695500	4	5	5	4	5	4	6	4	6	4	5	5	4	5	5	4	5	4	6	4	6	4	5	5	4	12.527	1	69	0	17.773	By MS/MS	By MS/MS	By MS/MS	By MS/MS	By MS/MS
tr|A0A0A0MS51|A0A0A0MS51_HUMAN;tr|A0A0A0MT01|A0A0A0MT01_HUMAN;sp|P06396|GELS_HUMAN;CON__Q3SX14;tr|Q5T0I1|Q5T0I1_HUMAN;tr|A0A0U1RQL8|A0A0U1RQL8_HUMAN;REV__tr|H0YJM7|H0YJM7_HUMAN;REV__sp|Q6TDU7|CASC1_HUMAN;REV__tr|F8W8F9|F8W8F9_HUMAN	>tr|A0A0A0MS51|A0A0A0MS51_HUMAN Gelsolin OS=Homo sapiens GN=GSN PE=1 SV=1;>tr|A0A0A0MT01|A0A0A0MT01_HUMAN Gelsolin OS=Homo sapiens GN=GSN PE=1 SV=1;>sp|P06396|GELS_HUMAN Gelsolin OS=Homo sapiens GN=GSN PE=1 SV=1	-	2015200	2060200	2570700	1454100	1706600	2434700	1624900	1948100	2060200	1930000	1846000	1463100	9	22	22	23	23	21	21	22	24	22	23	23	16	13	13	15	15	13	12	13	15	14	15	14	10	82.525	1	345	0	196.64	By MS/MS	By MS/MS	By MS/MS	By MS/MS	By MS/MS
sp|P04350|TBB4A_HUMAN;tr|M0R278|M0R278_HUMAN;tr|M0R1I1|M0R1I1_HUMAN	>sp|P04350|TBB4A_HUMAN Tubulin beta-4A chain OS=Homo sapiens GN=TUBB4A PE=1 SV=2	-	2008900	0	0	0	2885000	0	0	0	0	1851800	0	0	3	22	22	22	22	23	20	21	22	22	23	22	20	1	0	0	0	1	0	0	0	0	1	0	0	49.585	1	3	0	24.241	By MS/MS	By matching	By matching	By matching	By MS/MS
sp|P21291|CSRP1_HUMAN;tr|E9PS42|E9PS42_HUMAN;tr|E9PND2|E9PND2_HUMAN;tr|E9PP21|E9PP21_HUMAN	>sp|P21291|CSRP1_HUMAN Cysteine and glycine-rich protein 1 OS=Homo sapiens GN=CSRP1 PE=1 SV=3;>tr|E9PS42|E9PS42_HUMAN Cysteine and glycine-rich protein 1 OS=Homo sapiens GN=CSRP1 PE=1 SV=1;>tr|E9PND2|E9PND2_HUMAN Cysteine and glycine-rich protein 1 (Fragme	-	2002500	1613600	2134000	2215300	2985100	4137200	3145100	2137200	1700700	1586700	2230500	3817100	4	7	7	7	5	6	6	6	7	7	7	6	7	7	7	7	5	6	6	6	7	7	7	6	7	20.567	1	78	0	17.049	By MS/MS	By MS/MS	By MS/MS	By MS/MS	By MS/MS
sp|P38919|IF4A3_HUMAN;tr|I3L3H2|I3L3H2_HUMAN;tr|E9PBH4|E9PBH4_HUMAN;tr|F8WE11|F8WE11_HUMAN;tr|C9JUF0|C9JUF0_HUMAN	>sp|P38919|IF4A3_HUMAN Eukaryotic initiation factor 4A-III OS=Homo sapiens GN=EIF4A3 PE=1 SV=4	-	1997000	2106600	2573800	2536800	2886000	3028600	1973600	2131200	1626800	1391600	1658100	3332600	5	20	19	19	18	18	20	18	20	19	19	18	20	17	17	17	15	15	17	15	17	16	16	15	17	46.871	1	237	0	75.614	By MS/MS	By MS/MS	By MS/MS	By MS/MS	By MS/MS
sp|P25786|PSA1_HUMAN;tr|F5GX11|F5GX11_HUMAN;tr|B4DEV8|B4DEV8_HUMAN	>sp|P25786|PSA1_HUMAN Proteasome subunit alpha type-1 OS=Homo sapiens GN=PSMA1 PE=1 SV=1;>tr|F5GX11|F5GX11_HUMAN Proteasome subunit alpha type-1 OS=Homo sapiens GN=PSMA1 PE=1 SV=1	-	1992600	7977600	9989700	2818200	3550400	2570200	1993100	4784600	11531000	10693000	1911200	2470900	3	11	13	13	11	12	11	10	13	12	12	12	13	11	13	13	11	12	11	10	13	12	12	12	13	29.555	1	165	0	47.296	By MS/MS	By MS/MS	By MS/MS	By MS/MS	By MS/MS
tr|R4GNH3|R4GNH3_HUMAN;tr|E9PM69|E9PM69_HUMAN;sp|P17980|PRS6A_HUMAN;tr|E9PN50|E9PN50_HUMAN;tr|E9PKD5|E9PKD5_HUMAN;tr|E9PMD8|E9PMD8_HUMAN;tr|E9PLG2|E9PLG2_HUMAN	>tr|R4GNH3|R4GNH3_HUMAN 26S protease regulatory subunit 6A OS=Homo sapiens GN=PSMC3 PE=1 SV=1;>tr|E9PM69|E9PM69_HUMAN 26S protease regulatory subunit 6A OS=Homo sapiens GN=PSMC3 PE=1 SV=1;>sp|P17980|PRS6A_HUMAN 26S protease regulatory subunit 6A OS=Homo sa	-	1984500	2634400	3203400	2309900	2743300	2236500	1635800	2072600	1879400	1695200	1537600	1791600	7	15	16	16	15	16	15	14	16	15	15	16	13	15	16	16	15	16	15	14	16	15	15	16	13	47.352	1	204	0	144.31	By MS/MS	By MS/MS	By MS/MS	By MS/MS	By MS/MS
sp|P14868|SYDC_HUMAN;tr|H7BZ35|H7BZ35_HUMAN;tr|C9J7S3|C9J7S3_HUMAN;tr|C9JLC1|C9JLC1_HUMAN;tr|H7C278|H7C278_HUMAN;tr|C9JQM9|C9JQM9_HUMAN	>sp|P14868|SYDC_HUMAN Aspartate--tRNA ligase, cytoplasmic OS=Homo sapiens GN=DARS PE=1 SV=2	-	1984000	1997300	2475200	2481200	2976400	2884700	2270800	1994700	1797600	1745000	1911000	2964800	6	20	22	20	20	20	20	22	22	21	21	20	22	20	22	20	20	20	20	22	22	21	21	20	22	57.136	1	278	0	113.78	By MS/MS	By MS/MS	By MS/MS	By MS/MS	By MS/MS
sp|P07954|FUMH_HUMAN	>sp|P07954|FUMH_HUMAN Fumarate hydratase, mitochondrial OS=Homo sapiens GN=FH PE=1 SV=3	-	1983000	2997800	3896400	3026500	3937900	3464300	2536500	2269500	2060500	2130600	2136300	2922900	1	9	13	13	11	12	12	12	12	10	13	12	11	9	13	13	11	12	12	12	12	10	13	12	11	54.636	1	161	0	100.86	By MS/MS	By MS/MS	By MS/MS	By MS/MS	By MS/MS
sp|P47914|RL29_HUMAN	>sp|P47914|RL29_HUMAN 60S ribosomal protein L29 OS=Homo sapiens GN=RPL29 PE=1 SV=2	-	1977800	1557500	1968100	4910900	4553500	6545700	2960800	3383200	6626400	7152600	5935100	5990600	1	2	1	2	2	2	2	2	2	2	2	2	2	2	1	2	2	2	2	2	2	2	2	2	2	17.752	1	24	0	8.1559	By MS/MS	By MS/MS	By MS/MS	By MS/MS	By MS/MS
sp|P30040|ERP29_HUMAN;tr|F8VY02|F8VY02_HUMAN;tr|F8W1G0|F8W1G0_HUMAN	>sp|P30040|ERP29_HUMAN Endoplasmic reticulum resident protein 29 OS=Homo sapiens GN=ERP29 PE=1 SV=4;>tr|F8VY02|F8VY02_HUMAN Endoplasmic reticulum resident protein 29 OS=Homo sapiens GN=ERP29 PE=1 SV=1	-	1975600	1794500	2302400	1337500	1545400	1847900	1262500	1797200	1916300	1818400	957810	1584600	3	9	9	9	9	8	8	9	9	9	8	8	9	9	9	9	9	8	8	9	9	9	8	8	9	28.993	1	104	0	32.372	By MS/MS	By MS/MS	By MS/MS	By MS/MS	By MS/MS
sp|Q13451|FKBP5_HUMAN	>sp|Q13451|FKBP5_HUMAN Peptidyl-prolyl cis-trans isomerase FKBP5 OS=Homo sapiens GN=FKBP5 PE=1 SV=2	-	1971800	2140600	2721900	1371500	1809100	2535400	1863900	1981500	1944100	2004100	1228000	1803500	1	21	23	23	18	20	22	22	23	21	23	20	21	21	23	23	18	20	22	22	23	21	23	20	21	51.212	1	332	0	183.89	By MS/MS	By MS/MS	By MS/MS	By MS/MS	By MS/MS
tr|E9PGT1|E9PGT1_HUMAN;sp|Q15631|TSN_HUMAN;tr|H7C1D4|H7C1D4_HUMAN;tr|A0A0J9YVW2|A0A0J9YVW2_HUMAN	>tr|E9PGT1|E9PGT1_HUMAN Translin OS=Homo sapiens GN=TSN PE=1 SV=1;>sp|Q15631|TSN_HUMAN Translin OS=Homo sapiens GN=TSN PE=1 SV=1;>tr|H7C1D4|H7C1D4_HUMAN Translin (Fragment) OS=Homo sapiens GN=TSN PE=1 SV=1	-	1969200	1965200	1634600	2153600	2130600	3049700	2092100	1656200	1492100	1525400	1616100	2755500	4	10	9	9	9	9	10	8	8	9	9	10	10	10	9	9	9	9	10	8	8	9	9	10	10	25.572	1	132	0	45.729	By MS/MS	By MS/MS	By MS/MS	By MS/MS	By MS/MS
sp|Q96FW1|OTUB1_HUMAN;tr|J3KR44|J3KR44_HUMAN;tr|F5H6Q1|F5H6Q1_HUMAN;tr|F5GYJ8|F5GYJ8_HUMAN;tr|F5GYN4|F5GYN4_HUMAN;tr|F5H3F0|F5H3F0_HUMAN	>sp|Q96FW1|OTUB1_HUMAN Ubiquitin thioesterase OTUB1 OS=Homo sapiens GN=OTUB1 PE=1 SV=2;>tr|J3KR44|J3KR44_HUMAN Ubiquitin thioesterase OTUB1 OS=Homo sapiens GN=OTUB1 PE=1 SV=2;>tr|F5H6Q1|F5H6Q1_HUMAN Ubiquitin thioesterase OTUB1 OS=Homo sapiens GN=OTUB1 PE=	-	1966800	2259800	2470600	2154900	2537900	3687400	2657600	2037200	1849000	1728100	1619100	3156000	6	11	11	11	11	10	11	11	11	11	11	10	11	11	11	11	11	10	11	11	11	11	11	10	11	31.284	1	152	0	115.03	By MS/MS	By MS/MS	By MS/MS	By MS/MS	By MS/MS
sp|Q9P0L0|VAPA_HUMAN;tr|J3QKM9|J3QKM9_HUMAN	>sp|Q9P0L0|VAPA_HUMAN Vesicle-associated membrane protein-associated protein A OS=Homo sapiens GN=VAPA PE=1 SV=3	-	1965300	1933300	2128900	1448600	1963400	1888400	1219700	1539400	1782600	1765800	1009300	1575900	2	11	11	10	10	10	9	9	9	9	10	9	9	10	10	9	9	9	8	8	8	8	9	8	8	27.893	1	164	0	36.052	By MS/MS	By MS/MS	By MS/MS	By MS/MS	By MS/MS
sp|P15531|NDKA_HUMAN	>sp|P15531|NDKA_HUMAN Nucleoside diphosphate kinase A OS=Homo sapiens GN=NME1 PE=1 SV=1	-	1960900	2250700	2560500	2839600	3213700	3242300	2598400	1748500	2005500	1539500	2073200	2860800	1	9	9	9	10	9	10	10	10	10	9	9	10	1	1	1	1	1	1	1	1	1	1	1	1	17.149	1	24	0	7.0332	By MS/MS	By MS/MS	By MS/MS	By MS/MS	By MS/MS
sp|P04899|GNAI2_HUMAN	>sp|P04899|GNAI2_HUMAN Guanine nucleotide-binding protein G(i) subunit alpha-2 OS=Homo sapiens GN=GNAI2 PE=1 SV=3	-	1960100	2204500	2875700	3000400	3476600	3304500	2570100	2450100	1741200	1852600	2477000	2881000	1	11	10	10	12	11	10	10	11	10	11	12	10	8	8	8	9	9	8	8	8	8	8	9	8	40.45	1	149	0	92.883	By MS/MS	By MS/MS	By MS/MS	By MS/MS	By MS/MS
sp|Q96IX5|USMG5_HUMAN	>sp|Q96IX5|USMG5_HUMAN Up-regulated during skeletal muscle growth protein 5 OS=Homo sapiens GN=USMG5 PE=1 SV=1	-	1957700	2264800	2505700	2769900	3037300	3426300	2358700	2014200	1856900	1656600	2344300	2451600	1	1	1	1	1	1	1	1	1	1	1	1	1	1	1	1	1	1	1	1	1	1	1	1	1	6.4575	1	18	0	45.896	By MS/MS	By MS/MS	By MS/MS	By MS/MS	By MS/MS
sp|P05023|AT1A1_HUMAN;tr|M0R116|M0R116_HUMAN;tr|B1AKY9|B1AKY9_HUMAN;sp|P13637|AT1A3_HUMAN;sp|P50993|AT1A2_HUMAN;tr|A0A0A0MT26|A0A0A0MT26_HUMAN;tr|H0Y7C1|H0Y7C1_HUMAN;sp|Q13733|AT1A4_HUMAN;tr|Q5TC01|Q5TC01_HUMAN;tr|Q5TC02|Q5TC02_HUMAN;tr|E9PRA5|E9PRA5_HUMAN;tr|M0QXF2|M0QXF2_HUMAN;sp|P20648|ATP4A_HUMAN;sp|P54707|AT12A_HUMAN;tr|Q5TC05|Q5TC05_HUMAN	>sp|P05023|AT1A1_HUMAN Sodium/potassium-transporting ATPase subunit alpha-1 OS=Homo sapiens GN=ATP1A1 PE=1 SV=1	-	1956900	1600300	2042100	1842200	1958900	2247400	1520900	1530100	1710000	1555000	1181400	2009700	15	28	27	27	25	25	26	24	27	28	25	25	26	28	27	27	25	25	26	24	27	28	25	25	26	112.89	1	364	0	251.03	By MS/MS	By MS/MS	By MS/MS	By MS/MS	By MS/MS
sp|Q00688|FKBP3_HUMAN	>sp|Q00688|FKBP3_HUMAN Peptidyl-prolyl cis-trans isomerase FKBP3 OS=Homo sapiens GN=FKBP3 PE=1 SV=1	-	1953100	2143000	3247400	1633600	2890800	3372100	1999400	2294400	1869600	1905400	1421700	2526200	1	7	6	7	6	7	7	7	7	7	7	7	7	7	6	7	6	7	7	7	7	7	7	7	7	25.177	1	108	0	41.291	By MS/MS	By MS/MS	By MS/MS	By MS/MS	By MS/MS
tr|J3QW43|J3QW43_HUMAN;tr|J3QS48|J3QS48_HUMAN;tr|I3L295|I3L295_HUMAN;tr|J3KT75|J3KT75_HUMAN;tr|J3QRD5|J3QRD5_HUMAN;tr|Q9H3L2|Q9H3L2_HUMAN;sp|O75352|MPU1_HUMAN;tr|Q1HDL3|Q1HDL3_HUMAN;tr|A0A087WV81|A0A087WV81_HUMAN;tr|I3L1D2|I3L1D2_HUMAN;tr|J3KTK8|J3KTK8_HUMAN;tr|J3QQZ4|J3QQZ4_HUMAN;tr|J3KSI4|J3KSI4_HUMAN;tr|I3L405|I3L405_HUMAN;tr|I3L261|I3L261_HUMAN;tr|I3L4E0|I3L4E0_HUMAN	>tr|J3QW43|J3QW43_HUMAN Mannose-P-dolichol utilization defect 1 protein OS=Homo sapiens GN=MPDU1 PE=1 SV=1;>tr|J3QS48|J3QS48_HUMAN Mannose-P-dolichol utilization defect 1 protein OS=Homo sapiens GN=MPDU1 PE=1 SV=1;>tr|I3L295|I3L295_HUMAN Mannose-P-dolichol	-	1952500	2835500	3156000	3994700	4700400	3590900	2571300	2519200	2108800	2097600	3652800	3356600	16	5	5	5	5	5	5	5	5	5	5	5	5	5	5	5	5	5	5	5	5	5	5	5	5	20.924	1	60	0	11.312	By MS/MS	By MS/MS	By MS/MS	By MS/MS	By MS/MS
sp|Q9Y696|CLIC4_HUMAN	>sp|Q9Y696|CLIC4_HUMAN Chloride intracellular channel protein 4 OS=Homo sapiens GN=CLIC4 PE=1 SV=4	-	1944100	3123200	3872400	5336300	6348200	3594200	2476500	2222600	1957200	1978000	4993400	2609700	1	11	12	11	12	11	11	11	10	11	11	12	11	11	12	11	12	11	11	11	10	11	11	12	11	28.772	1	187	0	74.367	By MS/MS	By MS/MS	By MS/MS	By MS/MS	By MS/MS
sp|O96008|TOM40_HUMAN;tr|K7EJ57|K7EJ57_HUMAN;tr|K7EKG4|K7EKG4_HUMAN	>sp|O96008|TOM40_HUMAN Mitochondrial import receptor subunit TOM40 homolog OS=Homo sapiens GN=TOMM40 PE=1 SV=1;>tr|K7EJ57|K7EJ57_HUMAN Mitochondrial import receptor subunit TOM40 homolog (Fragment) OS=Homo sapiens GN=TOMM40 PE=1 SV=7	-	1934900	3099500	3514600	2164900	3077400	2332600	2541000	2341400	1096500	1190500	1339400	1902000	3	6	8	8	5	6	6	6	9	4	7	5	7	6	8	8	5	6	6	6	9	4	7	5	7	37.893	1	101	0	59.976	By MS/MS	By MS/MS	By MS/MS	By MS/MS	By MS/MS
sp|P07741|APT_HUMAN;tr|H3BQZ9|H3BQZ9_HUMAN;tr|H3BQF1|H3BQF1_HUMAN;tr|H3BQB1|H3BQB1_HUMAN;tr|H3BSW3|H3BSW3_HUMAN	>sp|P07741|APT_HUMAN Adenine phosphoribosyltransferase OS=Homo sapiens GN=APRT PE=1 SV=2;>tr|H3BQZ9|H3BQZ9_HUMAN Adenine phosphoribosyltransferase OS=Homo sapiens GN=APRT PE=1 SV=1;>tr|H3BQF1|H3BQF1_HUMAN Adenine phosphoribosyltransferase (Fragment) OS=Hom	-	1934700	2637800	3332600	2638900	3220200	2611200	1543200	2223800	1728400	1941400	1743300	2697200	5	8	9	9	9	9	8	6	8	8	9	8	8	8	9	9	9	9	8	6	8	8	9	8	8	19.608	1	111	0	33.776	By MS/MS	By MS/MS	By MS/MS	By MS/MS	By MS/MS
sp|P55735|SEC13_HUMAN;tr|A0A0C4DFR6|A0A0C4DFR6_HUMAN;tr|A8MXL6|A8MXL6_HUMAN;tr|E7ERC8|E7ERC8_HUMAN	>sp|P55735|SEC13_HUMAN Protein SEC13 homolog OS=Homo sapiens GN=SEC13 PE=1 SV=3;>tr|A0A0C4DFR6|A0A0C4DFR6_HUMAN Protein SEC13 homolog OS=Homo sapiens GN=SEC13 PE=1 SV=1;>tr|A8MXL6|A8MXL6_HUMAN Protein SEC13 homolog OS=Homo sapiens GN=SEC13 PE=1 SV=1	-	1932300	3250000	4497700	3237800	4082300	3030600	2179600	2837500	1707000	1578600	2467800	1972400	4	8	9	8	7	8	7	8	9	7	7	8	8	8	9	8	7	8	7	8	9	7	7	8	8	35.54	1	108	0	94.372	By MS/MS	By MS/MS	By MS/MS	By MS/MS	By MS/MS
sp|P33993|MCM7_HUMAN;tr|C9J8M6|C9J8M6_HUMAN	>sp|P33993|MCM7_HUMAN DNA replication licensing factor MCM7 OS=Homo sapiens GN=MCM7 PE=1 SV=4	-	1925500	2045900	2473500	1947700	2094600	2428500	1824800	1728200	1654300	1654700	1369900	1824300	2	27	25	28	26	24	26	26	24	27	25	25	24	27	25	28	26	24	26	26	24	27	25	25	24	81.307	1	384	0	141.62	By MS/MS	By MS/MS	By MS/MS	By MS/MS	By MS/MS
sp|Q9Y5M8|SRPRB_HUMAN;tr|H7C4H2|H7C4H2_HUMAN;tr|C9J5Z8|C9J5Z8_HUMAN	>sp|Q9Y5M8|SRPRB_HUMAN Signal recognition particle receptor subunit beta OS=Homo sapiens GN=SRPRB PE=1 SV=3;>tr|H7C4H2|H7C4H2_HUMAN Signal recognition particle receptor subunit beta (Fragment) OS=Homo sapiens GN=SRPRB PE=1 SV=1	-	1916800	1695200	2455000	2517500	3052500	3274200	2367100	1548200	1439900	1201800	1603900	2748900	3	11	9	10	10	11	10	10	9	10	10	8	11	11	9	10	10	11	10	10	9	10	10	8	11	29.702	1	132	0	86.835	By MS/MS	By MS/MS	By MS/MS	By MS/MS	By MS/MS
sp|P05455|LA_HUMAN;tr|E7ERC4|E7ERC4_HUMAN;tr|E9PFL9|E9PFL9_HUMAN;tr|E9PGX9|E9PGX9_HUMAN	>sp|P05455|LA_HUMAN Lupus La protein OS=Homo sapiens GN=SSB PE=1 SV=2	-	1914600	2642700	3294900	2852400	3327000	4221800	3276800	1866600	1755700	1637300	1786400	3727300	4	20	20	19	21	21	23	23	21	20	19	22	20	20	20	19	21	21	23	23	21	20	19	22	20	46.836	1	331	0	88.834	By MS/MS	By MS/MS	By MS/MS	By MS/MS	By MS/MS
sp|P31689|DNJA1_HUMAN	>sp|P31689|DNJA1_HUMAN DnaJ homolog subfamily A member 1 OS=Homo sapiens GN=DNAJA1 PE=1 SV=2	-	1913800	2289400	3057400	3239800	4220200	3754500	2490500	1798800	1509600	1246200	1698000	3021000	1	15	14	15	15	15	15	14	14	15	13	15	15	15	14	15	15	15	15	14	14	15	13	15	15	44.868	1	250	0	71.083	By MS/MS	By MS/MS	By MS/MS	By MS/MS	By MS/MS
sp|Q7L2H7|EIF3M_HUMAN;tr|H0YCQ8|H0YCQ8_HUMAN;tr|J3KNJ2|J3KNJ2_HUMAN;tr|E9PN86|E9PN86_HUMAN;tr|E9PRI2|E9PRI2_HUMAN;tr|E9PRY0|E9PRY0_HUMAN;tr|E7ESM3|E7ESM3_HUMAN	>sp|Q7L2H7|EIF3M_HUMAN Eukaryotic translation initiation factor 3 subunit M OS=Homo sapiens GN=EIF3M PE=1 SV=1;>tr|H0YCQ8|H0YCQ8_HUMAN Eukaryotic translation initiation factor 3 subunit M (Fragment) OS=Homo sapiens GN=EIF3M PE=1 SV=7;>tr|J3KNJ2|J3KNJ2_HUMA	-	1906900	3857000	3072200	2589200	2657600	1732600	853120	2113200	1321600	1579100	1184100	1351600	7	11	12	11	12	12	10	9	11	11	11	10	9	11	12	11	12	12	10	9	11	11	11	10	9	42.502	1	163	0	76.69	By MS/MS	By MS/MS	By MS/MS	By MS/MS	By MS/MS
tr|K7ERF1|K7ERF1_HUMAN;sp|Q9UBQ5|EIF3K_HUMAN;tr|K7ES31|K7ES31_HUMAN;tr|A0A087WVB9|A0A087WVB9_HUMAN;tr|K7EQM4|K7EQM4_HUMAN;tr|K7EK53|K7EK53_HUMAN;tr|B4DQ48|B4DQ48_HUMAN	>tr|K7ERF1|K7ERF1_HUMAN Eukaryotic translation initiation factor 3 subunit K OS=Homo sapiens GN=EIF3K PE=1 SV=1;>sp|Q9UBQ5|EIF3K_HUMAN Eukaryotic translation initiation factor 3 subunit K OS=Homo sapiens GN=EIF3K PE=1 SV=1;>tr|K7ES31|K7ES31_HUMAN Eukaryoti	-	1904600	1729500	2258600	2618800	2963200	2366800	1784800	1902100	1390500	1395800	1674700	2437500	7	4	5	5	5	5	5	5	5	5	6	6	6	4	5	5	5	5	5	5	5	5	6	6	6	22.095	1	72	0	20.051	By MS/MS	By MS/MS	By MS/MS	By MS/MS	By MS/MS
sp|P55084|ECHB_HUMAN;tr|F5GZQ3|F5GZQ3_HUMAN;tr|B5MD38|B5MD38_HUMAN;tr|C9JEY0|C9JEY0_HUMAN;tr|C9JE81|C9JE81_HUMAN;tr|C9K0M0|C9K0M0_HUMAN	>sp|P55084|ECHB_HUMAN Trifunctional enzyme subunit beta, mitochondrial OS=Homo sapiens GN=HADHB PE=1 SV=3;>tr|F5GZQ3|F5GZQ3_HUMAN Trifunctional enzyme subunit beta, mitochondrial OS=Homo sapiens GN=HADHB PE=1 SV=1;>tr|B5MD38|B5MD38_HUMAN Trifunctional enzy	-	1895900	1960400	2471600	1602400	1963900	1980000	1165700	1608000	1814900	1814500	1283800	1554800	6	18	19	20	17	17	19	16	19	18	19	18	20	18	19	20	17	17	19	16	19	18	19	18	20	51.294	1	230	0	76.341	By MS/MS	By MS/MS	By MS/MS	By MS/MS	By MS/MS
sp|P38159|RBMX_HUMAN;tr|H3BT71|H3BT71_HUMAN;tr|H0Y6E7|H0Y6E7_HUMAN;sp|Q96E39|RMXL1_HUMAN;tr|H3BUY5|H3BUY5_HUMAN;tr|H3BR27|H3BR27_HUMAN;tr|H3BNC1|H3BNC1_HUMAN;sp|O75526|RMXL2_HUMAN;sp|Q8N7X1|RMXL3_HUMAN	>sp|P38159|RBMX_HUMAN RNA-binding motif protein, X chromosome OS=Homo sapiens GN=RBMX PE=1 SV=3;>tr|H3BT71|H3BT71_HUMAN RNA-binding motif protein, X chromosome OS=Homo sapiens GN=RBMX PE=1 SV=1;>tr|H0Y6E7|H0Y6E7_HUMAN RNA-binding motif protein, X chromosom	-	1889000	1504300	1879000	2045500	2266900	3229900	2233600	1432900	1896400	1950200	1714000	3132000	9	12	12	13	13	13	14	14	12	13	14	13	14	12	12	13	13	13	14	14	12	13	14	13	14	42.331	1	194	0	48.699	By MS/MS	By MS/MS	By MS/MS	By MS/MS	By MS/MS
sp|P53618|COPB_HUMAN;tr|E9PP73|E9PP73_HUMAN;tr|E9PP63|E9PP63_HUMAN;tr|E9PKQ1|E9PKQ1_HUMAN	>sp|P53618|COPB_HUMAN Coatomer subunit beta OS=Homo sapiens GN=COPB1 PE=1 SV=3	-	1866600	2367000	2967300	2440700	2917700	1916400	1258200	1998300	1705000	1730300	1838000	1594900	4	26	27	26	25	25	22	25	26	27	27	24	25	26	27	26	25	25	22	25	26	27	27	24	25	107.14	1	401	0	147.81	By MS/MS	By MS/MS	By MS/MS	By MS/MS	By MS/MS
sp|Q9UBI6|GBG12_HUMAN	>sp|Q9UBI6|GBG12_HUMAN Guanine nucleotide-binding protein G(I)/G(S)/G(O) subunit gamma-12 OS=Homo sapiens GN=GNG12 PE=1 SV=3	-	1865100	1938000	2530800	2776300	3132700	4161600	3017900	1839200	1667500	1410800	1568900	2949400	1	3	3	3	3	3	3	3	3	3	3	2	3	3	3	3	3	3	3	3	3	3	3	2	3	8.0061	1	35	0	8.5283	By MS/MS	By MS/MS	By MS/MS	By MS/MS	By MS/MS
sp|P17174|AATC_HUMAN	>sp|P17174|AATC_HUMAN Aspartate aminotransferase, cytoplasmic OS=Homo sapiens GN=GOT1 PE=1 SV=3	-	1860900	3944000	5281300	3360500	3298600	4598600	3045700	3538600	1918000	1910500	1933900	3389500	1	13	15	14	15	14	15	14	16	14	14	14	15	13	15	14	15	14	15	14	16	14	14	14	15	46.247	1	231	0	89.973	By MS/MS	By MS/MS	By MS/MS	By MS/MS	By MS/MS
sp|O43390|HNRPR_HUMAN;tr|B4DT28|B4DT28_HUMAN	>sp|O43390|HNRPR_HUMAN Heterogeneous nuclear ribonucleoprotein R OS=Homo sapiens GN=HNRNPR PE=1 SV=1;>tr|B4DT28|B4DT28_HUMAN Heterogeneous nuclear ribonucleoprotein R OS=Homo sapiens GN=HNRPR PE=1 SV=1	-	1847100	2553300	2939800	1852700	2533700	3136200	2505900	1255900	1478400	1484600	1463700	2832300	2	23	23	22	22	22	22	22	21	21	21	21	23	18	18	17	17	17	17	17	16	16	16	16	18	70.942	1	262	0	70.889	By MS/MS	By MS/MS	By MS/MS	By MS/MS	By MS/MS
sp|Q9H4M9|EHD1_HUMAN;tr|A0A024R571|A0A024R571_HUMAN;tr|C9JC03|C9JC03_HUMAN;tr|C9J2Z4|C9J2Z4_HUMAN;tr|C9JIJ3|C9JIJ3_HUMAN;tr|C9IZH1|C9IZH1_HUMAN;tr|C9JDQ8|C9JDQ8_HUMAN	>sp|Q9H4M9|EHD1_HUMAN EH domain-containing protein 1 OS=Homo sapiens GN=EHD1 PE=1 SV=2;>tr|A0A024R571|A0A024R571_HUMAN EH domain-containing protein 1 OS=Homo sapiens GN=EHD1 PE=1 SV=1;>tr|C9JC03|C9JC03_HUMAN EH domain-containing protein 1 (Fragment) OS=Hom	-	1846800	1756700	2160100	1491900	1705500	2875100	1978600	1099100	1704800	1422000	903940	2576900	7	21	17	17	18	19	22	20	18	19	19	17	20	13	10	9	11	11	13	13	11	11	12	10	12	60.626	1	270	0	89.942	By MS/MS	By MS/MS	By MS/MS	By MS/MS	By MS/MS
sp|Q9Y617|SERC_HUMAN	>sp|Q9Y617|SERC_HUMAN Phosphoserine aminotransferase OS=Homo sapiens GN=PSAT1 PE=1 SV=2	-	1840500	2407900	3225000	1888200	1568900	2294700	1194700	1750400	1851000	2102700	1294100	2037400	1	13	14	14	13	12	13	11	13	13	14	13	13	13	14	14	13	12	13	11	13	13	14	13	13	40.422	1	165	0	48.061	By MS/MS	By MS/MS	By MS/MS	By MS/MS	By MS/MS
sp|Q9UBQ7|GRHPR_HUMAN;tr|U3KQ56|U3KQ56_HUMAN	>sp|Q9UBQ7|GRHPR_HUMAN Glyoxylate reductase/hydroxypyruvate reductase OS=Homo sapiens GN=GRHPR PE=1 SV=1;>tr|U3KQ56|U3KQ56_HUMAN Glyoxylate reductase/hydroxypyruvate reductase OS=Homo sapiens GN=GRHPR PE=1 SV=1	-	1838100	2529200	3329700	1358200	1819900	2126900	1793900	1186300	2264500	1883100	1245300	2114400	2	7	8	9	8	8	7	8	8	8	8	9	9	7	8	9	8	8	7	8	8	8	8	9	9	35.668	1	103	0	43.128	By MS/MS	By MS/MS	By MS/MS	By MS/MS	By MS/MS
sp|P54136|SYRC_HUMAN;tr|E5RJM9|E5RJM9_HUMAN;tr|E5RH09|E5RH09_HUMAN	>sp|P54136|SYRC_HUMAN Arginine--tRNA ligase, cytoplasmic OS=Homo sapiens GN=RARS PE=1 SV=2	-	1838000	1869400	2026600	2083600	2562400	2350100	1790100	1746000	1721700	1563800	1450700	2386300	3	23	23	20	23	23	22	23	24	24	24	24	23	23	23	20	23	23	22	23	24	24	24	24	23	75.378	1	326	0	164.58	By MS/MS	By MS/MS	By MS/MS	By MS/MS	By MS/MS
tr|J3QLE5|J3QLE5_HUMAN;sp|P63162|RSMN_HUMAN;sp|P14678|RSMB_HUMAN;tr|A8MT02|A8MT02_HUMAN;tr|J3KRY3|J3KRY3_HUMAN;tr|S4R3P3|S4R3P3_HUMAN	>tr|J3QLE5|J3QLE5_HUMAN Small nuclear ribonucleoprotein-associated protein N (Fragment) OS=Homo sapiens GN=SNRPN PE=1 SV=1;>sp|P63162|RSMN_HUMAN Small nuclear ribonucleoprotein-associated protein N OS=Homo sapiens GN=SNRPN PE=1 SV=1;>sp|P14678|RSMB_HUMAN S	-	1835600	1918200	2446300	1626900	2452800	4295000	2524500	2133400	2647600	2629100	1739300	3242000	6	7	7	7	6	7	7	7	7	7	7	7	6	7	7	7	6	7	7	7	7	7	7	7	6	17.546	1	106	0	20.449	By MS/MS	By MS/MS	By MS/MS	By MS/MS	By MS/MS
tr|E5RHG8|E5RHG8_HUMAN;sp|Q15369|ELOC_HUMAN;tr|R4GMY8|R4GMY8_HUMAN	>tr|E5RHG8|E5RHG8_HUMAN Transcription elongation factor B polypeptide 1 (Fragment) OS=Homo sapiens GN=TCEB1 PE=1 SV=1;>sp|Q15369|ELOC_HUMAN Transcription elongation factor B polypeptide 1 OS=Homo sapiens GN=TCEB1 PE=1 SV=1;>tr|R4GMY8|R4GMY8_HUMAN Transcrip	-	1826500	1656700	3906800	3483300	4011500	3011300	2148100	1413300	1960900	1582000	2160400	2808500	3	5	4	4	5	5	5	4	5	4	4	5	4	5	4	4	5	5	5	4	5	4	4	5	4	9.9601	1	63	0	35.853	By MS/MS	By MS/MS	By MS/MS	By MS/MS	By MS/MS
sp|P62195|PRS8_HUMAN;tr|J3QQM1|J3QQM1_HUMAN;tr|J3QSA9|J3QSA9_HUMAN;tr|J3QLH6|J3QLH6_HUMAN;tr|J3KRP2|J3KRP2_HUMAN;tr|J3QSE0|J3QSE0_HUMAN;tr|J3QRW1|J3QRW1_HUMAN;tr|J3QRR3|J3QRR3_HUMAN;tr|J3KTQ9|J3KTQ9_HUMAN;sp|Q8NB90|SPAT5_HUMAN	>sp|P62195|PRS8_HUMAN 26S protease regulatory subunit 8 OS=Homo sapiens GN=PSMC5 PE=1 SV=1;>tr|J3QQM1|J3QQM1_HUMAN 26S protease regulatory subunit 8 (Fragment) OS=Homo sapiens GN=PSMC5 PE=1 SV=1;>tr|J3QSA9|J3QSA9_HUMAN 26S protease regulatory subunit 8 (Fr	-	1816400	2206200	2634800	2211800	2837400	2990000	2073700	1920100	1659500	1522600	1683500	2544500	10	14	15	12	15	14	14	15	15	14	14	14	14	14	15	12	15	14	14	15	15	14	14	14	14	45.626	1	210	0	100.84	By MS/MS	By MS/MS	By MS/MS	By MS/MS	By MS/MS
sp|P51665|PSMD7_HUMAN;tr|H3BNT7|H3BNT7_HUMAN;tr|H3BTM8|H3BTM8_HUMAN;tr|H3BQV2|H3BQV2_HUMAN	>sp|P51665|PSMD7_HUMAN 26S proteasome non-ATPase regulatory subunit 7 OS=Homo sapiens GN=PSMD7 PE=1 SV=2;>tr|H3BNT7|H3BNT7_HUMAN 26S proteasome non-ATPase regulatory subunit 7 OS=Homo sapiens GN=PSMD7 PE=1 SV=1;>tr|H3BTM8|H3BTM8_HUMAN 26S proteasome non-AT	-	1814500	2632400	3168900	2096600	2699100	1840900	1023600	2123500	1670400	1545400	1602900	1898700	4	10	10	9	8	10	9	9	10	9	9	9	10	10	10	9	8	10	9	9	10	9	9	9	10	37.025	1	146	0	45.438	By MS/MS	By MS/MS	By MS/MS	By MS/MS	By MS/MS
sp|P00491|PNPH_HUMAN;tr|G3V5M2|G3V5M2_HUMAN;tr|G3V2H3|G3V2H3_HUMAN;tr|G3V393|G3V393_HUMAN	>sp|P00491|PNPH_HUMAN Purine nucleoside phosphorylase OS=Homo sapiens GN=PNP PE=1 SV=2;>tr|G3V5M2|G3V5M2_HUMAN Purine nucleoside phosphorylase (Fragment) OS=Homo sapiens GN=PNP PE=1 SV=1	-	1813500	2094200	2909400	1462300	1925700	1536100	828520	1760000	1495600	1268300	1033600	1141400	4	15	15	15	12	14	13	14	15	14	13	13	13	15	15	15	12	14	13	14	15	14	13	13	13	32.118	1	215	0	77.783	By MS/MS	By MS/MS	By MS/MS	By MS/MS	By MS/MS
sp|P11413|G6PD_HUMAN;tr|E7EUI8|E7EUI8_HUMAN;tr|E7EM57|E7EM57_HUMAN;tr|E9PD92|E9PD92_HUMAN	>sp|P11413|G6PD_HUMAN Glucose-6-phosphate 1-dehydrogenase OS=Homo sapiens GN=G6PD PE=1 SV=4;>tr|E7EUI8|E7EUI8_HUMAN Glucose-6-phosphate 1-dehydrogenase (Fragment) OS=Homo sapiens GN=G6PD PE=1 SV=7;>tr|E7EM57|E7EM57_HUMAN Glucose-6-phosphate 1-dehydrogenase	-	1810200	1736100	2182100	1712500	2217500	2743400	2203200	1903400	1960300	1755100	1623600	2470500	4	21	22	20	22	24	23	23	21	24	20	22	24	21	22	20	22	24	23	23	21	24	20	22	24	59.256	1	301	0	141.84	By MS/MS	By MS/MS	By MS/MS	By MS/MS	By MS/MS
sp|Q9Y5L4|TIM13_HUMAN;tr|K7EIT2|K7EIT2_HUMAN	>sp|Q9Y5L4|TIM13_HUMAN Mitochondrial import inner membrane translocase subunit Tim13 OS=Homo sapiens GN=TIMM13 PE=1 SV=1;>tr|K7EIT2|K7EIT2_HUMAN Mitochondrial import inner membrane translocase subunit Tim13 OS=Homo sapiens GN=TIMM13 PE=1 SV=1	-	1800000	2348400	2842000	2416000	2789000	4125800	2495200	2050400	1403800	1593500	1463900	3388800	2	3	3	3	3	3	3	3	3	3	3	3	3	3	3	3	3	3	3	3	3	3	3	3	3	10.5	1	40	0	15.014	By MS/MS	By MS/MS	By MS/MS	By MS/MS	By MS/MS
sp|Q08945|SSRP1_HUMAN;tr|E9PMD4|E9PMD4_HUMAN;tr|A0A0U1RRK2|A0A0U1RRK2_HUMAN	>sp|Q08945|SSRP1_HUMAN FACT complex subunit SSRP1 OS=Homo sapiens GN=SSRP1 PE=1 SV=1	-	1798400	1769000	2230800	2297800	2575200	3092500	1961700	1885900	1737900	1560600	1609200	2600400	3	16	17	17	16	17	17	17	17	17	17	16	17	16	17	17	16	17	17	17	17	17	17	16	17	81.074	1	250	0	82.556	By MS/MS	By MS/MS	By MS/MS	By MS/MS	By MS/MS
sp|Q9UNM6|PSD13_HUMAN;tr|J3KNQ3|J3KNQ3_HUMAN;tr|A0A087WUL9|A0A087WUL9_HUMAN;tr|H0YD73|H0YD73_HUMAN;tr|E9PL38|E9PL38_HUMAN;tr|E9PQG3|E9PQG3_HUMAN;tr|E9PPD2|E9PPD2_HUMAN;tr|F8W8J6|F8W8J6_HUMAN	>sp|Q9UNM6|PSD13_HUMAN 26S proteasome non-ATPase regulatory subunit 13 OS=Homo sapiens GN=PSMD13 PE=1 SV=2;>tr|J3KNQ3|J3KNQ3_HUMAN 26S proteasome non-ATPase regulatory subunit 13 OS=Homo sapiens GN=PSMD13 PE=1 SV=1;>tr|A0A087WUL9|A0A087WUL9_HUMAN 26S prote	-	1786900	1986600	2498000	1610900	2303000	1797300	1565100	1582300	1515900	1403200	1211300	1450400	8	17	16	17	17	17	15	14	17	17	16	14	15	17	16	17	17	17	15	14	17	17	16	14	15	42.945	1	230	0	118.99	By MS/MS	By MS/MS	By MS/MS	By MS/MS	By MS/MS
sp|Q6DD88|ATLA3_HUMAN;tr|F5H6I7|F5H6I7_HUMAN;tr|F5GWF8|F5GWF8_HUMAN	>sp|Q6DD88|ATLA3_HUMAN Atlastin-3 OS=Homo sapiens GN=ATL3 PE=1 SV=1;>tr|F5H6I7|F5H6I7_HUMAN Atlastin-3 OS=Homo sapiens GN=ATL3 PE=1 SV=1	-	1785500	2037200	2142300	1621800	2301000	2269400	1776100	1553100	1271000	1357700	1100700	2109800	3	16	16	15	14	16	15	15	15	15	16	15	15	16	16	15	14	16	15	15	15	15	16	15	15	60.541	1	205	0	93.646	By MS/MS	By MS/MS	By MS/MS	By MS/MS	By MS/MS
sp|P61086|UBE2K_HUMAN;tr|D6RDM7|D6RDM7_HUMAN;tr|D6RFX1|D6RFX1_HUMAN	>sp|P61086|UBE2K_HUMAN Ubiquitin-conjugating enzyme E2 K OS=Homo sapiens GN=UBE2K PE=1 SV=3;>tr|D6RDM7|D6RDM7_HUMAN Ubiquitin-conjugating enzyme E2 K (Fragment) OS=Homo sapiens GN=UBE2K PE=1 SV=1	-	1776900	1399400	2251700	1373700	1833900	2747600	2182400	1231900	1310000	998050	1070900	1791900	3	7	6	6	5	6	7	7	6	7	6	5	5	7	6	6	5	6	7	7	6	7	6	5	5	22.406	1	74	0	19.62	By MS/MS	By MS/MS	By MS/MS	By MS/MS	By MS/MS
sp|Q15907|RB11B_HUMAN;tr|H3BMH2|H3BMH2_HUMAN;tr|H3BSC1|H3BSC1_HUMAN;sp|P62491|RB11A_HUMAN;tr|B4DQU5|B4DQU5_HUMAN;sp|P57735|RAB25_HUMAN;tr|A0A0C4DGX5|A0A0C4DGX5_HUMAN	>sp|Q15907|RB11B_HUMAN Ras-related protein Rab-11B OS=Homo sapiens GN=RAB11B PE=1 SV=4;>tr|H3BMH2|H3BMH2_HUMAN Ras-related protein Rab-11A (Fragment) OS=Homo sapiens GN=RAB11A PE=4 SV=1;>tr|H3BSC1|H3BSC1_HUMAN Ras-related protein Rab-11A OS=Homo sapiens GN	-	1774700	2740100	2509200	2298200	3303700	3313400	2940600	1992300	1010800	1356700	1814300	3384500	7	10	11	10	11	11	11	9	10	8	8	11	10	9	10	9	10	10	10	8	9	7	7	10	9	24.488	1	133	0	129.88	By MS/MS	By MS/MS	By MS/MS	By MS/MS	By MS/MS
sp|Q15691|MARE1_HUMAN;tr|C9JB30|C9JB30_HUMAN;sp|Q9UPY8|MARE3_HUMAN	>sp|Q15691|MARE1_HUMAN Microtubule-associated protein RP/EB family member 1 OS=Homo sapiens GN=MAPRE1 PE=1 SV=3	-	1773800	2322700	2875600	2472000	3292100	3053600	2289900	2183200	1492300	1577700	1733300	2424000	3	11	13	12	12	12	12	13	13	13	12	12	13	11	13	12	12	12	12	13	13	13	12	12	13	29.999	1	194	0	72.184	By MS/MS	By MS/MS	By MS/MS	By MS/MS	By MS/MS
sp|Q15046|SYK_HUMAN;tr|H3BVA8|H3BVA8_HUMAN;tr|J3KRL2|J3KRL2_HUMAN;tr|H3BPV7|H3BPV7_HUMAN;tr|H3BRC9|H3BRC9_HUMAN	>sp|Q15046|SYK_HUMAN Lysine--tRNA ligase OS=Homo sapiens GN=KARS PE=1 SV=3	-	1769100	2127100	3197800	2147300	2864000	2913400	2277700	1747500	1555100	1353900	1646300	2481100	5	20	22	23	20	22	23	22	21	22	20	20	22	20	22	23	20	22	23	22	21	22	20	20	22	68.047	1	289	0	101.78	By MS/MS	By MS/MS	By MS/MS	By MS/MS	By MS/MS
sp|Q9NTK5|OLA1_HUMAN;tr|J3KQ32|J3KQ32_HUMAN;tr|C9JTK6|C9JTK6_HUMAN;tr|C9JCJ9|C9JCJ9_HUMAN	>sp|Q9NTK5|OLA1_HUMAN Obg-like ATPase 1 OS=Homo sapiens GN=OLA1 PE=1 SV=2;>tr|J3KQ32|J3KQ32_HUMAN Obg-like ATPase 1 OS=Homo sapiens GN=OLA1 PE=1 SV=1	-	1761000	1751600	2332700	1482900	2044900	3017200	1946900	1629700	1639600	1817600	1239900	2662400	4	18	17	18	14	16	19	18	19	17	18	14	19	18	17	18	14	16	19	18	19	17	18	14	19	44.743	1	250	0	70.689	By MS/MS	By MS/MS	By MS/MS	By MS/MS	By MS/MS
sp|Q99436|PSB7_HUMAN;tr|Q5TBG5|Q5TBG5_HUMAN	>sp|Q99436|PSB7_HUMAN Proteasome subunit beta type-7 OS=Homo sapiens GN=PSMB7 PE=1 SV=1	-	1758700	2333000	4182900	2406200	2409100	2235900	1087700	1785700	1713000	1648700	1376500	1791900	2	8	8	8	7	8	8	7	8	9	9	8	7	8	8	8	7	8	8	7	8	9	9	8	7	29.965	1	107	0	26.846	By MS/MS	By MS/MS	By MS/MS	By MS/MS	By MS/MS
tr|E7EQ69|E7EQ69_HUMAN;sp|Q9GZZ1|NAA50_HUMAN;tr|C9J5D1|C9J5D1_HUMAN;tr|A0A087WWJ2|A0A087WWJ2_HUMAN;tr|B0AZT5|B0AZT5_HUMAN;tr|C9J5J3|C9J5J3_HUMAN;tr|A0A0D9SF32|A0A0D9SF32_HUMAN;tr|C9JZU6|C9JZU6_HUMAN;tr|F8WCK0|F8WCK0_HUMAN	>tr|E7EQ69|E7EQ69_HUMAN N-alpha-acetyltransferase 50 OS=Homo sapiens GN=NAA50 PE=1 SV=1;>sp|Q9GZZ1|NAA50_HUMAN N-alpha-acetyltransferase 50 OS=Homo sapiens GN=NAA50 PE=1 SV=1;>tr|C9J5D1|C9J5D1_HUMAN N-alpha-acetyltransferase 50 OS=Homo sapiens GN=NAA50 PE=	-	1758100	1062400	1656400	1525900	1578700	2097400	1268400	1231200	1476400	1107300	1041100	1704200	9	11	11	12	12	11	11	11	11	11	12	12	11	11	11	12	12	11	11	11	11	11	12	12	11	19.311	1	136	0	26.602	By MS/MS	By MS/MS	By MS/MS	By MS/MS	By MS/MS
sp|Q6IBS0|TWF2_HUMAN;tr|D6RG15|D6RG15_HUMAN;tr|H7C5I2|H7C5I2_HUMAN	>sp|Q6IBS0|TWF2_HUMAN Twinfilin-2 OS=Homo sapiens GN=TWF2 PE=1 SV=2;>tr|D6RG15|D6RG15_HUMAN Twinfilin-2 OS=Homo sapiens GN=TWF2 PE=1 SV=1	-	1756500	2381300	2855400	1961600	2317700	2107400	1618600	2143900	1383900	1586800	1668900	1872300	3	9	9	8	8	8	8	9	9	9	9	8	9	6	6	5	5	5	5	6	6	6	6	5	6	39.548	1	163	0	45.717	By MS/MS	By MS/MS	By MS/MS	By MS/MS	By MS/MS
sp|P17812|PYRG1_HUMAN;sp|Q9NRF8|PYRG2_HUMAN	>sp|P17812|PYRG1_HUMAN CTP synthase 1 OS=Homo sapiens GN=CTPS1 PE=1 SV=2	-	1754800	2054700	2753300	2557000	3033200	2182200	1631300	1734900	1566900	1497400	1636000	1966500	2	24	23	23	22	23	23	20	22	23	22	23	24	24	23	23	22	23	23	20	22	23	22	23	24	66.69	1	299	0	87.568	By MS/MS	By MS/MS	By MS/MS	By MS/MS	By MS/MS
sp|Q14152|EIF3A_HUMAN	>sp|Q14152|EIF3A_HUMAN Eukaryotic translation initiation factor 3 subunit A OS=Homo sapiens GN=EIF3A PE=1 SV=1	-	1751500	1661400	2174100	2411900	2676200	2367400	1751400	1535800	1473200	1356800	1568300	2030400	1	36	31	32	36	37	37	36	36	35	34	32	35	36	31	32	36	37	37	36	36	35	34	32	35	166.57	1	487	0	186.58	By MS/MS	By MS/MS	By MS/MS	By MS/MS	By MS/MS
sp|P53999|TCP4_HUMAN	>sp|P53999|TCP4_HUMAN Activated RNA polymerase II transcriptional coactivator p15 OS=Homo sapiens GN=SUB1 PE=1 SV=3	-	1750300	4135900	5453900	5211300	7369600	6884600	2794000	4425900	3216100	4026300	4503600	4129300	1	3	5	5	4	5	3	3	5	4	5	5	4	3	5	5	4	5	3	3	5	4	5	5	4	14.395	1	51	0	29.302	By MS/MS	By MS/MS	By MS/MS	By MS/MS	By MS/MS
sp|P53634|CATC_HUMAN;tr|H0YCY8|H0YCY8_HUMAN	>sp|P53634|CATC_HUMAN Dipeptidyl peptidase 1 OS=Homo sapiens GN=CTSC PE=1 SV=2	-	1746200	1598800	2867400	1280800	1494400	1075100	607960	1196400	1301500	1268000	838150	852360	2	9	9	10	9	8	8	7	8	9	10	8	8	9	9	10	9	8	8	7	8	9	10	8	8	51.853	1	118	0	85.718	By MS/MS	By MS/MS	By MS/MS	By MS/MS	By MS/MS
sp|Q07666|KHDR1_HUMAN	>sp|Q07666|KHDR1_HUMAN KH domain-containing, RNA-binding, signal transduction-associated protein 1 OS=Homo sapiens GN=KHDRBS1 PE=1 SV=1	-	1741300	2684000	3434100	2655300	3165600	4183700	2600100	2361800	2389900	2392900	1946700	3572600	1	5	5	5	5	5	5	5	4	5	5	3	5	5	5	5	5	5	5	5	4	5	5	3	5	48.227	1	81	0	18.612	By MS/MS	By MS/MS	By MS/MS	By MS/MS	By MS/MS
sp|P38117|ETFB_HUMAN;tr|M0QY67|M0QY67_HUMAN	>sp|P38117|ETFB_HUMAN Electron transfer flavoprotein subunit beta OS=Homo sapiens GN=ETFB PE=1 SV=3;>tr|M0QY67|M0QY67_HUMAN Electron transfer flavoprotein subunit beta (Fragment) OS=Homo sapiens GN=ETFB PE=1 SV=1	-	1739600	1914500	2321400	2609100	3068500	2994900	2272200	2090000	1600400	1373800	2257800	2459200	2	10	11	11	11	11	11	11	11	11	10	11	11	10	11	11	11	11	11	11	11	11	10	11	11	27.843	1	141	0	80.787	By MS/MS	By MS/MS	By MS/MS	By MS/MS	By MS/MS
sp|P26639|SYTC_HUMAN;tr|D6R9F8|D6R9F8_HUMAN;tr|D6RCA5|D6RCA5_HUMAN;tr|D6RDJ6|D6RDJ6_HUMAN;sp|A2RTX5|SYTC2_HUMAN;tr|D6RBR8|D6RBR8_HUMAN;tr|D6RJ97|D6RJ97_HUMAN;tr|D6RHV7|D6RHV7_HUMAN;tr|D6RCS6|D6RCS6_HUMAN;tr|B7ZLP8|B7ZLP8_HUMAN	>sp|P26639|SYTC_HUMAN Threonine--tRNA ligase, cytoplasmic OS=Homo sapiens GN=TARS PE=1 SV=3	-	1738500	2100800	2617300	1932500	2340600	2320000	1377900	1828200	1652900	1512000	1254300	1937500	10	26	27	25	25	27	24	23	26	26	26	25	25	26	27	25	25	27	24	23	26	26	26	25	25	83.434	1	360	0	152.56	By MS/MS	By MS/MS	By MS/MS	By MS/MS	By MS/MS
sp|Q92945|FUBP2_HUMAN;tr|A0A087WTP3|A0A087WTP3_HUMAN;tr|M0R0I5|M0R0I5_HUMAN;tr|M0QYH3|M0QYH3_HUMAN;tr|M0QXW7|M0QXW7_HUMAN;tr|M0R0C6|M0R0C6_HUMAN;tr|M0R3J3|M0R3J3_HUMAN;tr|M0QYG1|M0QYG1_HUMAN;tr|M0R251|M0R251_HUMAN;tr|M0R263|M0R263_HUMAN	>sp|Q92945|FUBP2_HUMAN Far upstream element-binding protein 2 OS=Homo sapiens GN=KHSRP PE=1 SV=4;>tr|A0A087WTP3|A0A087WTP3_HUMAN Far upstream element-binding protein 2 OS=Homo sapiens GN=KHSRP PE=1 SV=1;>tr|M0R0I5|M0R0I5_HUMAN Far upstream element-binding	-	1735200	2368600	2882300	3628900	4233700	3900000	2616500	2186500	1507600	1262500	2325300	3621400	10	23	23	22	24	25	24	24	22	23	22	24	24	21	22	21	22	23	22	22	20	21	20	22	22	73.114	1	350	0	116.42	By MS/MS	By MS/MS	By MS/MS	By MS/MS	By MS/MS
sp|P51148|RAB5C_HUMAN;tr|K7ERI8|K7ERI8_HUMAN;tr|K7ERQ8|K7ERQ8_HUMAN;tr|F8VVK3|F8VVK3_HUMAN;tr|F8VWU4|F8VWU4_HUMAN;tr|K7ENY4|K7ENY4_HUMAN;tr|F8VSF8|F8VSF8_HUMAN;tr|F8VVZ0|F8VVZ0_HUMAN;tr|K7EIP6|K7EIP6_HUMAN;tr|F8WCY6|F8WCY6_HUMAN;tr|F8WD79|F8WD79_HUMAN;tr|F8VPW9|F8VPW9_HUMAN;tr|F8VWZ7|F8VWZ7_HUMAN	>sp|P51148|RAB5C_HUMAN Ras-related protein Rab-5C OS=Homo sapiens GN=RAB5C PE=1 SV=2;>tr|K7ERI8|K7ERI8_HUMAN Uncharacterized protein OS=Homo sapiens PE=4 SV=1;>tr|K7ERQ8|K7ERQ8_HUMAN Uncharacterized protein (Fragment) OS=Homo sapiens PE=4 SV=1;>tr|F8VVK3|F	-	1731700	1786300	2059300	2332400	2459300	2450200	2283000	1954600	1238000	1176600	1732100	2244000	13	8	8	8	8	8	8	8	8	7	7	8	7	6	6	6	6	6	6	6	6	5	5	6	5	23.482	1	124	0	78.819	By MS/MS	By MS/MS	By MS/MS	By MS/MS	By MS/MS
sp|P62879|GBB2_HUMAN;tr|E7EP32|E7EP32_HUMAN;tr|C9JXA5|C9JXA5_HUMAN;tr|C9JIS1|C9JIS1_HUMAN;tr|C9JZN1|C9JZN1_HUMAN;tr|H7C5J5|H7C5J5_HUMAN	>sp|P62879|GBB2_HUMAN Guanine nucleotide-binding protein G(I)/G(S)/G(T) subunit beta-2 OS=Homo sapiens GN=GNB2 PE=1 SV=3;>tr|E7EP32|E7EP32_HUMAN Guanine nucleotide-binding protein G(I)/G(S)/G(T) subunit beta-2 OS=Homo sapiens GN=GNB2 PE=1 SV=1;>tr|C9JXA5|C	-	1731000	2795500	3821700	2247800	3430500	3301100	1956500	2189400	1401300	1625900	1575700	2572500	6	13	14	14	14	14	13	13	14	12	13	13	13	6	6	6	6	6	6	6	6	5	6	6	6	37.331	1	129	0	58.836	By MS/MS	By MS/MS	By MS/MS	By MS/MS	By MS/MS
sp|P20962|PTMS_HUMAN;tr|F5H7R9|F5H7R9_HUMAN;tr|F5GXR3|F5GXR3_HUMAN	>sp|P20962|PTMS_HUMAN Parathymosin OS=Homo sapiens GN=PTMS PE=1 SV=2;>tr|F5H7R9|F5H7R9_HUMAN Parathymosin (Fragment) OS=Homo sapiens GN=PTMS PE=1 SV=1;>tr|F5GXR3|F5GXR3_HUMAN Parathymosin OS=Homo sapiens GN=PTMS PE=1 SV=1	-	1730300	77909	2227900	4814500	172780	6731200	4058900	665780	1814400	0	187590	959450	3	2	1	2	2	1	2	2	1	2	0	1	1	2	1	2	2	1	2	2	1	2	0	1	1	11.53	1	17	0	9.4495	By MS/MS	By MS/MS	By MS/MS	By MS/MS	By MS/MS
sp|P12236|ADT3_HUMAN	>sp|P12236|ADT3_HUMAN ADP/ATP translocase 3 OS=Homo sapiens GN=SLC25A6 PE=1 SV=4	-	1727900	1804500	2476900	1882300	2142300	2341500	1796600	1582300	1606200	1794600	1052000	2172300	1	14	15	15	16	16	16	15	16	14	15	15	14	3	3	2	3	3	2	3	3	2	2	2	3	32.866	1	104	0	40.444	By MS/MS	By MS/MS	By MS/MS	By MS/MS	By MS/MS
sp|P33991|MCM4_HUMAN;tr|E5RG31|E5RG31_HUMAN;tr|E5RFJ8|E5RFJ8_HUMAN;sp|Q9UJA3|MCM8_HUMAN	>sp|P33991|MCM4_HUMAN DNA replication licensing factor MCM4 OS=Homo sapiens GN=MCM4 PE=1 SV=5	-	1725600	2006500	2504600	1883300	2213500	2453400	1776900	1848800	1634300	1532700	1411100	1865500	4	29	29	29	29	27	28	30	28	29	27	28	25	29	29	29	29	27	28	30	28	29	27	28	25	96.557	1	413	0	126.08	By MS/MS	By MS/MS	By MS/MS	By MS/MS	By MS/MS
sp|O60664|PLIN3_HUMAN;tr|K7ERZ3|K7ERZ3_HUMAN;tr|K7EL96|K7EL96_HUMAN;tr|K7ER39|K7ER39_HUMAN;tr|K7EJD0|K7EJD0_HUMAN	>sp|O60664|PLIN3_HUMAN Perilipin-3 OS=Homo sapiens GN=PLIN3 PE=1 SV=3;>tr|K7ERZ3|K7ERZ3_HUMAN Perilipin-3 (Fragment) OS=Homo sapiens GN=PLIN3 PE=1 SV=1	-	1700500	3885200	5274000	5335000	6177200	3322600	2494100	4170700	1972600	1848600	4499800	2840200	5	14	18	17	18	18	16	17	18	15	17	18	16	14	18	17	18	18	16	17	18	15	17	18	16	47.074	1	284	0	149.66	By MS/MS	By MS/MS	By MS/MS	By MS/MS	By MS/MS
sp|P35998|PRS7_HUMAN;tr|C9JLS9|C9JLS9_HUMAN	>sp|P35998|PRS7_HUMAN 26S protease regulatory subunit 7 OS=Homo sapiens GN=PSMC2 PE=1 SV=3	-	1670800	2117700	2748200	2100000	2307400	2925200	1926900	1926600	1767700	1790000	1613700	2603800	2	18	22	22	21	19	20	19	22	24	23	21	22	18	22	22	21	19	20	19	22	24	23	21	22	48.633	1	296	0	133.29	By MS/MS	By MS/MS	By MS/MS	By MS/MS	By MS/MS
sp|P54578|UBP14_HUMAN;tr|A6NJA2|A6NJA2_HUMAN;tr|J3QQT6|J3QQT6_HUMAN;tr|J3KS55|J3KS55_HUMAN	>sp|P54578|UBP14_HUMAN Ubiquitin carboxyl-terminal hydrolase 14 OS=Homo sapiens GN=USP14 PE=1 SV=3;>tr|A6NJA2|A6NJA2_HUMAN Ubiquitin carboxyl-terminal hydrolase 14 OS=Homo sapiens GN=USP14 PE=1 SV=2	-	1669200	2029700	2621800	1681300	2092700	2327200	1678200	1736400	1480300	1436300	1086600	2080500	4	13	13	13	14	15	14	13	13	14	15	13	14	13	13	13	14	15	14	13	13	14	15	13	14	56.068	1	170	0	93.713	By MS/MS	By MS/MS	By MS/MS	By MS/MS	By MS/MS
sp|Q16718|NDUA5_HUMAN;tr|A0A087X1G1|A0A087X1G1_HUMAN;tr|H7BYD0|H7BYD0_HUMAN;tr|F8WAS3|F8WAS3_HUMAN;tr|A0A087WXR5|A0A087WXR5_HUMAN;tr|C9IZN5|C9IZN5_HUMAN	>sp|Q16718|NDUA5_HUMAN NADH dehydrogenase [ubiquinone] 1 alpha subcomplex subunit 5 OS=Homo sapiens GN=NDUFA5 PE=1 SV=3;>tr|A0A087X1G1|A0A087X1G1_HUMAN NADH dehydrogenase [ubiquinone] 1 alpha subcomplex subunit 5 OS=Homo sapiens GN=NDUFA5 PE=1 SV=1;>tr|H7B	-	1666700	2452300	3008000	2284400	4172200	2702100	1834900	1751400	1829500	1886400	1500600	1774900	6	3	3	3	4	3	4	4	3	3	4	4	3	3	3	3	4	3	4	4	3	3	4	4	3	13.459	1	53	0	30.373	By MS/MS	By MS/MS	By MS/MS	By MS/MS	By MS/MS
sp|Q99733|NP1L4_HUMAN;tr|C9J6D1|C9J6D1_HUMAN;tr|C9JZI7|C9JZI7_HUMAN;tr|E9PNW0|E9PNW0_HUMAN;tr|E9PJJ2|E9PJJ2_HUMAN;tr|E9PS34|E9PS34_HUMAN;tr|E9PNJ7|E9PNJ7_HUMAN;tr|E9PKT8|E9PKT8_HUMAN;tr|E9PP22|E9PP22_HUMAN;tr|A8MXH2|A8MXH2_HUMAN;tr|E9PKI2|E9PKI2_HUMAN;tr|H0YCI4|H0YCI4_HUMAN;tr|C9J1B1|C9J1B1_HUMAN	>sp|Q99733|NP1L4_HUMAN Nucleosome assembly protein 1-like 4 OS=Homo sapiens GN=NAP1L4 PE=1 SV=1;>tr|C9J6D1|C9J6D1_HUMAN Nucleosome assembly protein 1-like 4 (Fragment) OS=Homo sapiens GN=NAP1L4 PE=1 SV=1;>tr|C9JZI7|C9JZI7_HUMAN Nucleosome assembly protein	-	1666100	1726000	2219900	2231800	2569700	1067100	656500	1594300	1516900	1169900	1583600	1053200	13	9	9	9	9	9	8	8	9	9	10	9	10	8	8	8	8	8	7	7	8	8	8	8	8	42.823	1	102	0	57.695	By MS/MS	By MS/MS	By MS/MS	By MS/MS	By MS/MS
sp|Q9Y2V2|CHSP1_HUMAN;tr|H3BSW7|H3BSW7_HUMAN;tr|H3BUY4|H3BUY4_HUMAN;tr|H3BPY5|H3BPY5_HUMAN;tr|H3BNU9|H3BNU9_HUMAN	>sp|Q9Y2V2|CHSP1_HUMAN Calcium-regulated heat stable protein 1 OS=Homo sapiens GN=CARHSP1 PE=1 SV=2	-	1661900	2916400	3613700	1700900	2457600	2724900	1758600	2273400	1426400	1259800	1518900	2032100	5	3	3	3	3	3	3	3	3	3	3	2	3	3	3	3	3	3	3	3	3	3	3	2	3	15.892	1	47	0	12.18	By MS/MS	By MS/MS	By MS/MS	By MS/MS	By MS/MS
sp|O95373|IPO7_HUMAN;tr|E9PLB2|E9PLB2_HUMAN	>sp|O95373|IPO7_HUMAN Importin-7 OS=Homo sapiens GN=IPO7 PE=1 SV=1	-	1660200	1920200	2387700	1663700	2026600	1010900	773960	1662800	1322100	1240200	1125500	907600	2	16	17	16	16	17	15	15	17	14	16	16	14	15	16	15	15	16	14	14	16	13	15	15	13	119.52	1	244	0	107.87	By MS/MS	By MS/MS	By MS/MS	By MS/MS	By MS/MS
sp|O15371|EIF3D_HUMAN;tr|B0QYA5|B0QYA5_HUMAN;tr|B0QYA6|B0QYA6_HUMAN;tr|B0QYA8|B0QYA8_HUMAN;tr|B0QYA4|B0QYA4_HUMAN;tr|A0A0D9SGB5|A0A0D9SGB5_HUMAN	>sp|O15371|EIF3D_HUMAN Eukaryotic translation initiation factor 3 subunit D OS=Homo sapiens GN=EIF3D PE=1 SV=1	-	1658200	2319700	3579800	3029200	3476000	2587600	1890100	2089200	1726700	1575300	1979500	2633900	6	13	17	18	18	18	15	18	17	18	18	17	17	13	17	18	18	18	15	18	17	18	18	17	17	63.972	1	230	0	94.75	By MS/MS	By MS/MS	By MS/MS	By MS/MS	By MS/MS
tr|C9J0J7|C9J0J7_HUMAN;tr|G5E9Q6|G5E9Q6_HUMAN;tr|C9J712|C9J712_HUMAN;tr|C9JQ45|C9JQ45_HUMAN;sp|P35080|PROF2_HUMAN;tr|C9J2N0|C9J2N0_HUMAN	>tr|C9J0J7|C9J0J7_HUMAN Profilin OS=Homo sapiens GN=PFN2 PE=1 SV=1;>tr|G5E9Q6|G5E9Q6_HUMAN Profilin OS=Homo sapiens GN=PFN2 PE=1 SV=1;>tr|C9J712|C9J712_HUMAN Profilin OS=Homo sapiens GN=PFN2 PE=1 SV=1;>tr|C9JQ45|C9JQ45_HUMAN Profilin OS=Homo sapiens GN=PFN	-	1657100	1695900	1851700	2111300	2363800	2726200	2203100	1713100	1545500	1722500	1589700	3148400	6	6	6	6	5	6	6	6	6	6	5	6	6	6	6	6	5	6	6	6	6	6	5	6	6	9.8402	1	70	0	23.575	By MS/MS	By MS/MS	By MS/MS	By MS/MS	By MS/MS
sp|P09234|RU1C_HUMAN;tr|A0A0A0MRR7|A0A0A0MRR7_HUMAN;tr|Q5TAL2|Q5TAL2_HUMAN	>sp|P09234|RU1C_HUMAN U1 small nuclear ribonucleoprotein C OS=Homo sapiens GN=SNRPC PE=1 SV=1;>tr|A0A0A0MRR7|A0A0A0MRR7_HUMAN U1 small nuclear ribonucleoprotein C OS=Homo sapiens GN=SNRPC PE=1 SV=1	-	1656600	1679800	2389000	2431000	2735200	2641600	1906000	1746600	1346800	1207200	1693800	2094600	3	3	2	3	3	3	3	3	3	3	3	3	3	3	2	3	3	3	3	3	3	3	3	3	3	17.394	1	36	0	13.645	By MS/MS	By MS/MS	By MS/MS	By MS/MS	By MS/MS
sp|Q96QD8|S38A2_HUMAN;tr|F8VUY8|F8VUY8_HUMAN;tr|F8VQW8|F8VQW8_HUMAN	>sp|Q96QD8|S38A2_HUMAN Sodium-coupled neutral amino acid transporter 2 OS=Homo sapiens GN=SLC38A2 PE=1 SV=2	-	1651500	1983200	2668600	2076900	2536600	1664000	1179200	1863400	1653800	1403400	1307500	1330100	3	5	5	5	5	5	4	4	4	4	4	5	4	5	5	5	5	5	4	4	4	4	4	5	4	56.025	1	65	0	28.369	By MS/MS	By MS/MS	By MS/MS	By MS/MS	By MS/MS
sp|P43686|PRS6B_HUMAN	>sp|P43686|PRS6B_HUMAN 26S protease regulatory subunit 6B OS=Homo sapiens GN=PSMC4 PE=1 SV=2	-	1644900	2159700	2985500	1997100	2355600	2619600	1747400	1781200	1426000	1425200	1419700	2112200	1	13	14	16	13	14	15	15	16	15	15	13	15	13	14	16	13	14	15	15	16	15	15	13	15	47.366	1	192	0	58.435	By MS/MS	By MS/MS	By MS/MS	By MS/MS	By MS/MS
sp|P61019|RAB2A_HUMAN;tr|E9PKL7|E9PKL7_HUMAN;tr|Q5HYI5|Q5HYI5_HUMAN;sp|Q8WUD1|RAB2B_HUMAN;tr|E9PE37|E9PE37_HUMAN;tr|H0YD31|H0YD31_HUMAN;tr|H7C125|H7C125_HUMAN;tr|H0YDL5|H0YDL5_HUMAN;tr|Q6PIK3|Q6PIK3_HUMAN	>sp|P61019|RAB2A_HUMAN Ras-related protein Rab-2A OS=Homo sapiens GN=RAB2A PE=1 SV=1;>tr|E9PKL7|E9PKL7_HUMAN Ras-related protein Rab-2A OS=Homo sapiens GN=RAB2A PE=1 SV=1;>tr|Q5HYI5|Q5HYI5_HUMAN Putative uncharacterized protein DKFZp313C1541 OS=Homo sapien	-	1643800	1620100	2186800	1505600	1966400	2383600	1330700	1684200	1460800	1163800	1192100	1654100	9	10	8	9	9	9	10	8	10	9	8	9	9	10	8	9	9	9	10	8	10	9	8	9	9	23.545	1	143	0	69.817	By MS/MS	By MS/MS	By MS/MS	By MS/MS	By MS/MS
sp|P61769|B2MG_HUMAN;tr|H0YLF3|H0YLF3_HUMAN;tr|F5H6I0|F5H6I0_HUMAN	>sp|P61769|B2MG_HUMAN Beta-2-microglobulin OS=Homo sapiens GN=B2M PE=1 SV=1;>tr|H0YLF3|H0YLF3_HUMAN Beta-2-microglobulin (Fragment) OS=Homo sapiens GN=B2M PE=1 SV=1;>tr|F5H6I0|F5H6I0_HUMAN Beta-2-microglobulin OS=Homo sapiens GN=B2M PE=1 SV=2	-	1641700	3571300	4147600	1783300	2867700	2170000	1001900	3005100	1442400	1744500	1546500	1690500	3	3	3	3	3	3	3	2	3	3	3	3	2	3	3	3	3	3	3	2	3	3	3	3	2	13.714	1	45	0	10.023	By MS/MS	By MS/MS	By MS/MS	By MS/MS	By MS/MS
sp|P07919|QCR6_HUMAN;sp|A0A096LP55|QCR6L_HUMAN	>sp|P07919|QCR6_HUMAN Cytochrome b-c1 complex subunit 6, mitochondrial OS=Homo sapiens GN=UQCRH PE=1 SV=2	-	1636900	2582500	2970800	2252300	2451100	2779000	1756900	1976100	1362000	1734500	1162800	2062900	2	3	3	4	4	2	3	4	3	3	4	3	3	3	3	4	4	2	3	4	3	3	4	3	3	10.739	1	51	0	19.965	By MS/MS	By MS/MS	By MS/MS	By MS/MS	By MS/MS
sp|Q99471|PFD5_HUMAN;tr|H3BPF6|H3BPF6_HUMAN;tr|H3BMQ1|H3BMQ1_HUMAN	>sp|Q99471|PFD5_HUMAN Prefoldin subunit 5 OS=Homo sapiens GN=PFDN5 PE=1 SV=2;>tr|H3BPF6|H3BPF6_HUMAN Prefoldin subunit 5 (Fragment) OS=Homo sapiens GN=PFDN5 PE=1 SV=1	-	1628800	1783500	2098600	1801100	1637300	2466500	1779000	1673000	828700	844990	1003900	2268500	3	5	5	5	5	3	5	5	5	3	4	4	5	5	5	5	5	3	5	5	5	3	4	4	5	17.328	1	66	0	38.431	By MS/MS	By MS/MS	By MS/MS	By MS/MS	By MS/MS
sp|P10606|COX5B_HUMAN	>sp|P10606|COX5B_HUMAN Cytochrome c oxidase subunit 5B, mitochondrial OS=Homo sapiens GN=COX5B PE=1 SV=2	-	1626500	1635400	1936100	2531900	2016500	1859900	938550	1352800	1290500	1192300	1398300	1190300	1	4	5	5	6	4	4	3	4	4	4	4	3	4	5	5	6	4	4	3	4	4	4	4	3	13.696	1	60	0	12.831	By MS/MS	By MS/MS	By MS/MS	By MS/MS	By MS/MS
sp|P42166|LAP2A_HUMAN	>sp|P42166|LAP2A_HUMAN Lamina-associated polypeptide 2, isoform alpha OS=Homo sapiens GN=TMPO PE=1 SV=2	-	1626200	1678900	2014100	1549200	1850400	2813300	2087800	1402900	1240400	1236100	1404400	1923700	1	17	17	20	17	18	19	16	18	20	21	21	19	8	8	11	9	10	10	7	10	12	12	13	11	75.491	1	238	0	97.762	By MS/MS	By MS/MS	By MS/MS	By MS/MS	By MS/MS
tr|Q5QPL9|Q5QPL9_HUMAN;sp|Q9UKM9|RALY_HUMAN;tr|Q5QPM1|Q5QPM1_HUMAN;tr|Q5QPM2|Q5QPM2_HUMAN;tr|Q5QPM0|Q5QPM0_HUMAN	>tr|Q5QPL9|Q5QPL9_HUMAN RNA-binding protein Raly (Fragment) OS=Homo sapiens GN=RALY PE=1 SV=1;>sp|Q9UKM9|RALY_HUMAN RNA-binding protein Raly OS=Homo sapiens GN=RALY PE=1 SV=1;>tr|Q5QPM1|Q5QPM1_HUMAN RNA-binding protein Raly (Fragment) OS=Homo sapiens GN=RA	-	1621400	1551500	1938400	1486300	1596100	2742400	1788400	1532600	1305200	1320000	1090100	2160400	5	6	8	7	7	7	8	8	8	7	8	7	8	6	8	7	7	7	8	8	8	7	8	7	8	24.665	1	101	0	21.678	By MS/MS	By MS/MS	By MS/MS	By MS/MS	By MS/MS
tr|A0A0J9YYL3|A0A0J9YYL3_HUMAN;tr|A0A0J9YVP6|A0A0J9YVP6_HUMAN;tr|A0A0J9YXJ8|A0A0J9YXJ8_HUMAN;tr|A0A0J9YXX5|A0A0J9YXX5_HUMAN;sp|Q9UHX1|PUF60_HUMAN;tr|A0A0J9YVR6|A0A0J9YVR6_HUMAN;tr|E9PQ56|E9PQ56_HUMAN;tr|A0A0J9YWM1|A0A0J9YWM1_HUMAN;tr|H0YEM1|H0YEM1_HUMAN;tr|E9PN18|E9PN18_HUMAN;tr|E9PMU7|E9PMU7_HUMAN;tr|E9PL19|E9PL19_HUMAN;tr|H0YCP8|H0YCP8_HUMAN	>tr|A0A0J9YYL3|A0A0J9YYL3_HUMAN Poly(U)-binding-splicing factor PUF60 (Fragment) OS=Homo sapiens GN=PUF60 PE=1 SV=1;>tr|A0A0J9YVP6|A0A0J9YVP6_HUMAN Poly(U)-binding-splicing factor PUF60 (Fragment) OS=Homo sapiens GN=PUF60 PE=1 SV=1;>tr|A0A0J9YXJ8|A0A0J9YXJ	-	1616600	2002100	2812800	2047900	2470000	2161000	1687600	1783000	1541000	1454900	1368000	2152700	13	12	12	13	12	13	12	12	14	15	14	12	13	12	12	13	12	13	12	12	14	15	14	12	13	54.626	1	186	0	132.57	By MS/MS	By MS/MS	By MS/MS	By MS/MS	By MS/MS
sp|P26196|DDX6_HUMAN;tr|Q8IV96|Q8IV96_HUMAN	>sp|P26196|DDX6_HUMAN Probable ATP-dependent RNA helicase DDX6 OS=Homo sapiens GN=DDX6 PE=1 SV=2	-	1615400	1774900	2184500	2148100	2569300	2412800	1777600	1799400	1447000	1412400	1552700	2312600	2	12	14	13	14	14	13	14	13	14	13	14	14	12	14	13	14	14	13	14	13	14	13	14	14	54.416	1	172	0	105.72	By MS/MS	By MS/MS	By MS/MS	By MS/MS	By MS/MS
sp|P55036|PSMD4_HUMAN;tr|Q5VWC4|Q5VWC4_HUMAN;tr|A6PVX3|A6PVX3_HUMAN;tr|H0Y3Y9|H0Y3Y9_HUMAN;tr|H0Y561|H0Y561_HUMAN;sp|A2A3N6|PIPSL_HUMAN	>sp|P55036|PSMD4_HUMAN 26S proteasome non-ATPase regulatory subunit 4 OS=Homo sapiens GN=PSMD4 PE=1 SV=1;>tr|Q5VWC4|Q5VWC4_HUMAN 26S proteasome non-ATPase regulatory subunit 4 OS=Homo sapiens GN=PSMD4 PE=1 SV=1;>tr|A6PVX3|A6PVX3_HUMAN 26S proteasome non-AT	-	1614300	1602600	1382400	2433200	2403900	2105100	1392700	1248300	1028200	943660	1462100	2252900	6	9	9	5	8	9	9	6	8	8	7	9	9	9	9	5	8	9	9	6	8	8	7	9	9	40.736	1	107	0	72.163	By MS/MS	By MS/MS	By MS/MS	By MS/MS	By MS/MS
sp|P25788|PSA3_HUMAN;tr|G3V4X5|G3V4X5_HUMAN;tr|G3V3W4|G3V3W4_HUMAN;tr|G3V5N4|G3V5N4_HUMAN;tr|H0YJ03|H0YJ03_HUMAN	>sp|P25788|PSA3_HUMAN Proteasome subunit alpha type-3 OS=Homo sapiens GN=PSMA3 PE=1 SV=2	-	1614200	1804700	2307400	1945900	1838900	2111600	1702500	1730800	1715000	1460800	1472100	1979800	5	8	8	8	8	6	8	8	8	7	8	8	7	8	8	8	8	6	8	8	8	7	8	8	7	28.433	1	96	0	21.438	By MS/MS	By MS/MS	By MS/MS	By MS/MS	By MS/MS
tr|B4DLR8|B4DLR8_HUMAN;sp|P15559|NQO1_HUMAN;tr|H3BRK3|H3BRK3_HUMAN;tr|H3BNV2|H3BNV2_HUMAN	>tr|B4DLR8|B4DLR8_HUMAN NAD(P)H dehydrogenase [quinone] 1 OS=Homo sapiens GN=NQO1 PE=1 SV=1;>sp|P15559|NQO1_HUMAN NAD(P)H dehydrogenase [quinone] 1 OS=Homo sapiens GN=NQO1 PE=1 SV=1;>tr|H3BRK3|H3BRK3_HUMAN NAD(P)H dehydrogenase [quinone] 1 OS=Homo sapiens	-	1608600	554020	833970	990120	1312600	816920	630170	805010	2066000	1800200	987990	705120	4	5	4	4	3	4	4	4	3	4	5	5	4	5	4	4	3	4	4	4	3	4	5	5	4	22.793	1	57	0	16.195	By MS/MS	By MS/MS	By MS/MS	By MS/MS	By MS/MS
tr|A0A087WUK2|A0A087WUK2_HUMAN;sp|O14979|HNRDL_HUMAN	>tr|A0A087WUK2|A0A087WUK2_HUMAN Heterogeneous nuclear ribonucleoprotein D-like OS=Homo sapiens GN=HNRNPDL PE=1 SV=1;>sp|O14979|HNRDL_HUMAN Heterogeneous nuclear ribonucleoprotein D-like OS=Homo sapiens GN=HNRNPDL PE=1 SV=3	-	1603300	1280300	1712900	1724100	2194400	2727000	2167100	1559100	1084300	1250600	1242700	2631100	2	9	8	7	8	8	8	9	9	8	8	7	9	8	7	6	7	7	7	8	8	7	7	6	8	40.04	1	102	0	60.091	By MS/MS	By MS/MS	By MS/MS	By MS/MS	By MS/MS
sp|Q14116|IL18_HUMAN	>sp|Q14116|IL18_HUMAN Interleukin-18 OS=Homo sapiens GN=IL18 PE=1 SV=1	-	1593000	2544900	3529200	2112600	2351900	3365500	1893400	1848300	1567600	1902600	1435900	3246300	1	8	8	8	9	8	8	8	7	8	9	9	9	8	8	8	9	8	8	8	7	8	9	9	9	22.326	1	100	0	35.007	By MS/MS	By MS/MS	By MS/MS	By MS/MS	By MS/MS
sp|Q92973|TNPO1_HUMAN;tr|E7EW37|E7EW37_HUMAN;tr|S4R398|S4R398_HUMAN;tr|K7ENW1|K7ENW1_HUMAN;tr|K7ESC1|K7ESC1_HUMAN	>sp|Q92973|TNPO1_HUMAN Transportin-1 OS=Homo sapiens GN=TNPO1 PE=1 SV=2	-	1592600	1721100	2196500	1771300	2283100	2386100	1714700	1414000	1369100	1165200	1218400	1899800	5	17	17	17	17	17	17	17	17	17	17	16	16	13	13	13	13	13	13	13	13	13	13	13	13	102.35	1	238	0	107.97	By MS/MS	By MS/MS	By MS/MS	By MS/MS	By MS/MS
sp|Q8NBS9|TXND5_HUMAN	>sp|Q8NBS9|TXND5_HUMAN Thioredoxin domain-containing protein 5 OS=Homo sapiens GN=TXNDC5 PE=1 SV=2	-	1590600	2097700	2722400	2639900	3111900	3059600	1875600	2018000	1470000	1190000	1755700	2739300	1	11	11	12	12	12	10	10	11	10	10	10	12	11	11	12	12	12	10	10	11	10	10	10	12	47.628	1	137	0	41.718	By MS/MS	By MS/MS	By MS/MS	By MS/MS	By MS/MS
sp|Q15819|UB2V2_HUMAN;tr|G3V113|G3V113_HUMAN;tr|H0YBP9|H0YBP9_HUMAN;tr|H0YBX6|H0YBX6_HUMAN	>sp|Q15819|UB2V2_HUMAN Ubiquitin-conjugating enzyme E2 variant 2 OS=Homo sapiens GN=UBE2V2 PE=1 SV=4;>tr|G3V113|G3V113_HUMAN Ubiquitin-conjugating enzyme E2 variant 2 OS=Homo sapiens GN=UBE2V2 PE=1 SV=1;>tr|H0YBP9|H0YBP9_HUMAN Ubiquitin-conjugating enzyme	-	1589800	1777300	1791400	2251600	2842800	4741300	2347400	1789900	1553800	1048500	1783900	3161000	4	6	5	6	6	6	5	6	6	6	6	6	7	3	1	3	3	2	1	2	2	2	3	2	3	16.363	1	93	0	42.036	By MS/MS	By MS/MS	By MS/MS	By MS/MS	By MS/MS
sp|P00403|COX2_HUMAN	>sp|P00403|COX2_HUMAN Cytochrome c oxidase subunit 2 OS=Homo sapiens GN=MT-CO2 PE=1 SV=1	-	1588200	1281300	2112100	1355800	1924200	1988300	1264600	1214200	1396400	1451900	978000	1368600	1	4	4	4	3	4	4	4	4	4	4	4	4	4	4	4	3	4	4	4	4	4	4	4	4	25.565	1	47	0	11.128	By MS/MS	By MS/MS	By MS/MS	By MS/MS	By MS/MS
tr|E9PMI6|E9PMI6_HUMAN;tr|J3KN38|J3KN38_HUMAN;sp|P54105|ICLN_HUMAN;tr|E9PJF4|E9PJF4_HUMAN;tr|E9PQ83|E9PQ83_HUMAN	>tr|E9PMI6|E9PMI6_HUMAN Methylosome subunit pICln OS=Homo sapiens GN=CLNS1A PE=1 SV=1;>tr|J3KN38|J3KN38_HUMAN Methylosome subunit pICln OS=Homo sapiens GN=CLNS1A PE=1 SV=1;>sp|P54105|ICLN_HUMAN Methylosome subunit pICln OS=Homo sapiens GN=CLNS1A PE=1 SV=1;	-	1578200	1656800	2540200	2302800	3149300	3218400	2479600	1872100	1162400	1580600	1445600	3274700	5	5	5	5	5	5	5	5	5	4	5	4	5	5	5	5	5	5	5	5	5	4	5	4	5	18.259	1	62	0	37.241	By MS/MS	By MS/MS	By MS/MS	By MS/MS	By MS/MS
sp|O00154|BACH_HUMAN;tr|K7EKP8|K7EKP8_HUMAN	>sp|O00154|BACH_HUMAN Cytosolic acyl coenzyme A thioester hydrolase OS=Homo sapiens GN=ACOT7 PE=1 SV=3;>tr|K7EKP8|K7EKP8_HUMAN Cytosolic acyl coenzyme A thioester hydrolase (Fragment) OS=Homo sapiens GN=ACOT7 PE=1 SV=7	-	1577200	1522900	2001400	1380500	1612200	2518000	1398200	1377900	1312200	1112300	860730	1811100	2	9	9	8	9	9	9	9	8	9	7	8	9	9	9	8	9	9	9	9	8	9	7	8	9	41.796	1	126	0	46.257	By MS/MS	By MS/MS	By MS/MS	By MS/MS	By MS/MS
sp|P48444|COPD_HUMAN;tr|B0YIW6|B0YIW6_HUMAN;tr|Q6P1Q5|Q6P1Q5_HUMAN;tr|E9PK34|E9PK34_HUMAN	>sp|P48444|COPD_HUMAN Coatomer subunit delta OS=Homo sapiens GN=ARCN1 PE=1 SV=1;>tr|B0YIW6|B0YIW6_HUMAN Archain 1, isoform CRA_a OS=Homo sapiens GN=ARCN1 PE=1 SV=1	-	1568200	1852500	2339000	1997800	2377900	1768000	1236100	1540700	1334100	1178800	1545600	1410800	4	17	17	17	18	14	16	16	17	19	16	17	18	17	17	17	18	14	16	16	17	19	16	17	18	57.21	1	219	0	74.563	By MS/MS	By MS/MS	By MS/MS	By MS/MS	By MS/MS
sp|Q9Y547|IFT25_HUMAN;tr|A6NIR2|A6NIR2_HUMAN;tr|X6R7Y7|X6R7Y7_HUMAN	>sp|Q9Y547|IFT25_HUMAN Intraflagellar transport protein 25 homolog OS=Homo sapiens GN=HSPB11 PE=1 SV=1;>tr|A6NIR2|A6NIR2_HUMAN Chromosome 1 open reading frame 41, isoform CRA_b OS=Homo sapiens GN=HSPB11 PE=1 SV=1;>tr|X6R7Y7|X6R7Y7_HUMAN Intraflagellar tran	-	1565200	1695600	1538800	1927600	1966100	1770400	919840	1281000	1106900	1248600	1128400	1279700	3	4	4	3	4	3	4	3	3	4	4	3	4	4	4	3	4	3	4	3	3	4	4	3	4	16.297	1	55	0	15.691	By MS/MS	By MS/MS	By MS/MS	By MS/MS	By MS/MS
sp|Q9Y490|TLN1_HUMAN;tr|H0YMT1|H0YMT1_HUMAN	>sp|Q9Y490|TLN1_HUMAN Talin-1 OS=Homo sapiens GN=TLN1 PE=1 SV=3	-	1564100	2640600	3294000	4197800	4869300	5588600	4388400	2373000	1384800	1319500	3617300	4709200	2	88	94	89	97	95	92	92	91	89	89	94	94	81	85	82	89	87	85	85	83	82	81	86	87	269.76	1	1459	0	323.31	By MS/MS	By MS/MS	By MS/MS	By MS/MS	By MS/MS
tr|K7EM02|K7EM02_HUMAN;tr|K7EIJ8|K7EIJ8_HUMAN;sp|Q8IYT4|KATL2_HUMAN;tr|K7EQ00|K7EQ00_HUMAN;tr|K7EPQ6|K7EPQ6_HUMAN	>tr|K7EM02|K7EM02_HUMAN Katanin p60 ATPase-containing subunit A-like 2 (Fragment) OS=Homo sapiens GN=KATNAL2 PE=1 SV=1;>tr|K7EIJ8|K7EIJ8_HUMAN Katanin p60 ATPase-containing subunit A-like 2 (Fragment) OS=Homo sapiens GN=KATNAL2 PE=1 SV=1;>sp|Q8IYT4|KATL2_H	-	1562400	1340400	2100500	2571500	2778200	3413000	2436500	2090600	1609900	1444800	1828500	3077800	5	2	1	2	2	2	2	2	2	1	1	2	2	2	1	2	2	2	2	2	2	1	1	2	2	13.999	1	21	0	4.8199	By matching	By matching	By MS/MS	By matching	By matching
sp|Q9UHD1|CHRD1_HUMAN;tr|E9PPQ5|E9PPQ5_HUMAN;tr|E9PIZ4|E9PIZ4_HUMAN;tr|E9PSD5|E9PSD5_HUMAN;tr|E9PHZ2|E9PHZ2_HUMAN;tr|E9PL00|E9PL00_HUMAN;tr|E9PIF7|E9PIF7_HUMAN	>sp|Q9UHD1|CHRD1_HUMAN Cysteine and histidine-rich domain-containing protein 1 OS=Homo sapiens GN=CHORDC1 PE=1 SV=2;>tr|E9PPQ5|E9PPQ5_HUMAN Cysteine and histidine-rich domain-containing protein 1 OS=Homo sapiens GN=CHORDC1 PE=1 SV=1	-	1561100	1139000	1399500	1604100	1836700	2043200	1689400	804450	1015400	946240	772250	2134800	7	11	10	11	13	11	11	10	8	10	8	11	13	11	10	11	13	11	11	10	8	10	8	11	13	37.489	1	162	0	37.548	By MS/MS	By MS/MS	By MS/MS	By MS/MS	By MS/MS
sp|P06493|CDK1_HUMAN;tr|A0A024QZP7|A0A024QZP7_HUMAN;tr|A0A087WZZ9|A0A087WZZ9_HUMAN;tr|E5RIU6|E5RIU6_HUMAN;tr|K7ELV5|K7ELV5_HUMAN;sp|Q00526|CDK3_HUMAN;tr|G3V317|G3V317_HUMAN;tr|K7EJ83|K7EJ83_HUMAN;tr|H0YAZ9|H0YAZ9_HUMAN;sp|Q00535|CDK5_HUMAN;tr|Q9BVE2|Q9BVE2_HUMAN;tr|E7EUK8|E7EUK8_HUMAN;tr|E5RGN0|E5RGN0_HUMAN;tr|A0A087X209|A0A087X209_HUMAN;sp|Q96Q40|CDK15_HUMAN;tr|A0A087WZU2|A0A087WZU2_HUMAN;sp|O94…	>sp|P06493|CDK1_HUMAN Cyclin-dependent kinase 1 OS=Homo sapiens GN=CDK1 PE=1 SV=3;>tr|A0A024QZP7|A0A024QZP7_HUMAN Cyclin-dependent kinase 1 OS=Homo sapiens GN=CDK1 PE=1 SV=1;>tr|A0A087WZZ9|A0A087WZZ9_HUMAN Cyclin-dependent kinase 1 OS=Homo sapiens GN=CDK1	-	1560100	2131000	2837100	2275600	1785400	4468900	2802400	1714600	1421400	1160200	1352300	3583200	20	11	12	12	13	11	14	14	11	11	10	11	13	9	10	10	11	10	12	12	9	10	9	9	11	34.095	1	194	0	65.107	By MS/MS	By MS/MS	By MS/MS	By MS/MS	By MS/MS
sp|Q9GZT3|SLIRP_HUMAN;tr|A0A087WUN7|A0A087WUN7_HUMAN;tr|H0YJ40|H0YJ40_HUMAN;tr|G3V4X6|G3V4X6_HUMAN;tr|G3V2S9|G3V2S9_HUMAN;tr|H0YJW7|H0YJW7_HUMAN;tr|H0YJI1|H0YJI1_HUMAN;tr|H0YJ07|H0YJ07_HUMAN;tr|H0YJU7|H0YJU7_HUMAN	>sp|Q9GZT3|SLIRP_HUMAN SRA stem-loop-interacting RNA-binding protein, mitochondrial OS=Homo sapiens GN=SLIRP PE=1 SV=1;>tr|A0A087WUN7|A0A087WUN7_HUMAN SRA stem-loop-interacting RNA-binding protein, mitochondrial OS=Homo sapiens GN=SLIRP PE=1 SV=1;>tr|H0YJ4	-	1560000	1217300	1555600	913120	1323100	1734900	1319300	967850	1425300	1318400	887540	1684600	9	6	4	6	4	5	6	5	4	5	6	4	5	6	4	6	4	5	6	5	4	5	6	4	5	12.349	1	80	0	13.357	By MS/MS	By MS/MS	By MS/MS	By MS/MS	By MS/MS
sp|P13073|COX41_HUMAN;tr|H3BN72|H3BN72_HUMAN;tr|H3BNV9|H3BNV9_HUMAN;tr|H3BPG0|H3BPG0_HUMAN;tr|Q86WV2|Q86WV2_HUMAN;tr|H3BNI5|H3BNI5_HUMAN	>sp|P13073|COX41_HUMAN Cytochrome c oxidase subunit 4 isoform 1, mitochondrial OS=Homo sapiens GN=COX4I1 PE=1 SV=1;>tr|H3BN72|H3BN72_HUMAN Cytochrome c oxidase subunit 4 isoform 1, mitochondrial OS=Homo sapiens GN=COX4I1 PE=1 SV=1;>tr|H3BNV9|H3BNV9_HUMAN C	-	1555400	1777100	2059500	2231100	2512700	2338700	1811200	1689700	1374700	1278300	1641500	1922100	6	6	6	6	6	6	6	6	6	6	6	6	6	6	6	6	6	6	6	6	6	6	6	6	6	19.576	1	72	0	14.125	By MS/MS	By MS/MS	By MS/MS	By MS/MS	By MS/MS
sp|P46060|RAGP1_HUMAN;tr|H0Y4Q3|H0Y4Q3_HUMAN;tr|B0QYT5|B0QYT5_HUMAN;tr|B0QYT4|B0QYT4_HUMAN;tr|B0QYT6|B0QYT6_HUMAN	>sp|P46060|RAGP1_HUMAN Ran GTPase-activating protein 1 OS=Homo sapiens GN=RANGAP1 PE=1 SV=1	-	1551400	1769500	2185500	2069200	2698600	2225000	1553300	1681700	1641600	1610900	1394600	2067700	5	22	24	22	24	27	25	23	25	23	24	23	24	22	24	22	24	27	25	23	25	23	24	23	24	63.541	1	336	0	184.47	By MS/MS	By MS/MS	By MS/MS	By MS/MS	By MS/MS
sp|Q96K17|BT3L4_HUMAN;tr|E9PL10|E9PL10_HUMAN	>sp|Q96K17|BT3L4_HUMAN Transcription factor BTF3 homolog 4 OS=Homo sapiens GN=BTF3L4 PE=1 SV=1;>tr|E9PL10|E9PL10_HUMAN Transcription factor BTF3 OS=Homo sapiens GN=BTF3L4 PE=1 SV=1	-	1547200	2874100	3217100	2295800	2145000	2229900	1827900	1376300	855780	1340700	1526600	1679600	2	4	4	3	3	3	3	3	3	3	3	3	3	4	4	3	3	3	3	3	3	3	3	3	3	17.27	1	38	0	14.491	By MS/MS	By MS/MS	By MS/MS	By MS/MS	By MS/MS
sp|Q13247|SRSF6_HUMAN;tr|A0A0D9SEM4|A0A0D9SEM4_HUMAN;sp|Q08170|SRSF4_HUMAN	>sp|Q13247|SRSF6_HUMAN Serine/arginine-rich splicing factor 6 OS=Homo sapiens GN=SRSF6 PE=1 SV=2	-	1537900	763810	980510	2014300	2182000	2166100	646350	1051500	1074600	994240	1047000	1507700	3	10	9	9	9	10	8	10	8	10	9	10	8	9	8	8	8	9	7	9	7	9	8	9	7	39.586	1	142	0	29.586	By MS/MS	By MS/MS	By MS/MS	By MS/MS	By MS/MS
sp|Q9BPX5|ARP5L_HUMAN	>sp|Q9BPX5|ARP5L_HUMAN Actin-related protein 2/3 complex subunit 5-like protein OS=Homo sapiens GN=ARPC5L PE=1 SV=1	-	1535500	1795800	2465200	1401700	1729500	2148400	1624400	1583200	1118700	1333200	1052700	1770400	1	4	3	3	3	3	4	4	4	3	4	3	3	4	3	3	3	3	4	4	4	3	4	3	3	16.941	1	41	0	14.746	By MS/MS	By MS/MS	By MS/MS	By MS/MS	By MS/MS
sp|Q9UHV9|PFD2_HUMAN	>sp|Q9UHV9|PFD2_HUMAN Prefoldin subunit 2 OS=Homo sapiens GN=PFDN2 PE=1 SV=1	-	1532400	1168400	1798500	1299800	1739700	2333600	1733500	1705000	1091700	1105200	980430	1809300	1	5	4	5	4	4	5	5	5	4	4	4	5	5	4	5	4	4	5	5	5	4	4	4	5	16.648	1	66	0	47.455	By MS/MS	By MS/MS	By MS/MS	By MS/MS	By MS/MS
sp|Q15758|AAAT_HUMAN;tr|M0QXM4|M0QXM4_HUMAN;tr|M0QX44|M0QX44_HUMAN;tr|M0R144|M0R144_HUMAN	>sp|Q15758|AAAT_HUMAN Neutral amino acid transporter B(0) OS=Homo sapiens GN=SLC1A5 PE=1 SV=2;>tr|M0QXM4|M0QXM4_HUMAN Amino acid transporter OS=Homo sapiens GN=SLC1A5 PE=1 SV=1	-	1523600	947070	1052800	2024200	2442300	2975300	1619700	921960	1305700	1108300	1264800	2162900	4	10	8	9	11	12	12	10	11	11	10	12	12	10	8	9	11	12	12	10	11	11	10	12	12	56.598	1	162	0	86.824	By MS/MS	By MS/MS	By MS/MS	By MS/MS	By MS/MS
sp|O43143|DHX15_HUMAN	>sp|O43143|DHX15_HUMAN Pre-mRNA-splicing factor ATP-dependent RNA helicase DHX15 OS=Homo sapiens GN=DHX15 PE=1 SV=2	-	1523300	661700	940080	2085800	2101200	1612900	761070	1207600	1029000	1188200	864530	1207400	1	20	15	18	21	19	21	17	20	21	21	19	21	20	15	18	21	19	21	17	20	21	21	19	21	90.932	1	266	0	92.035	By MS/MS	By MS/MS	By MS/MS	By MS/MS	By MS/MS
sp|Q96B49|TOM6_HUMAN	>sp|Q96B49|TOM6_HUMAN Mitochondrial import receptor subunit TOM6 homolog OS=Homo sapiens GN=TOMM6 PE=1 SV=1	-	1516100	1664300	3256500	1788300	1943700	2608100	1373000	1314300	1138800	1028000	1613700	2004000	1	1	1	1	1	1	1	1	1	1	1	1	1	1	1	1	1	1	1	1	1	1	1	1	1	8.0019	1	12	0	6.9512	By MS/MS	By MS/MS	By MS/MS	By MS/MS	By MS/MS
sp|P54709|AT1B3_HUMAN;tr|H7C547|H7C547_HUMAN;tr|F8WBY4|F8WBY4_HUMAN;tr|C9JXZ1|C9JXZ1_HUMAN;tr|C9JA36|C9JA36_HUMAN	>sp|P54709|AT1B3_HUMAN Sodium/potassium-transporting ATPase subunit beta-3 OS=Homo sapiens GN=ATP1B3 PE=1 SV=1	-	1514800	1327300	1364300	1170100	701560	891880	1065600	927210	1269800	1167900	686190	1349900	5	6	6	6	6	4	3	5	5	5	6	5	5	6	6	6	6	4	3	5	5	5	6	5	5	31.512	1	71	0	24.659	By MS/MS	By MS/MS	By MS/MS	By MS/MS	By MS/MS
sp|P09497|CLCB_HUMAN;tr|H0Y9Q6|H0Y9Q6_HUMAN;tr|D6RJD1|D6RJD1_HUMAN	>sp|P09497|CLCB_HUMAN Clathrin light chain B OS=Homo sapiens GN=CLTB PE=1 SV=1	-	1514500	627240	528040	467650	635750	757100	304100	611380	1051200	959960	302450	864730	3	5	5	4	4	6	6	5	5	5	5	4	5	5	5	4	4	6	6	5	5	5	5	4	5	25.19	1	61	0	14.107	By MS/MS	By MS/MS	By MS/MS	By MS/MS	By MS/MS
sp|Q14195|DPYL3_HUMAN;tr|H0YBT4|H0YBT4_HUMAN;tr|D6RF19|D6RF19_HUMAN;tr|H0YB87|H0YB87_HUMAN;sp|Q14117|DPYS_HUMAN	>sp|Q14195|DPYL3_HUMAN Dihydropyrimidinase-related protein 3 OS=Homo sapiens GN=DPYSL3 PE=1 SV=1	-	1508600	245840	221910	1806200	2289200	2964800	1535000	341630	2444700	2082200	1653100	2158700	5	18	14	12	21	21	21	18	17	20	20	20	20	14	10	8	16	16	16	14	13	15	15	15	15	61.963	1	208	0	88.271	By MS/MS	By MS/MS	By MS/MS	By MS/MS	By MS/MS
sp|Q15637|SF01_HUMAN;tr|F8WEV5|F8WEV5_HUMAN;tr|C9J792|C9J792_HUMAN;tr|H7C561|H7C561_HUMAN	>sp|Q15637|SF01_HUMAN Splicing factor 1 OS=Homo sapiens GN=SF1 PE=1 SV=4	-	1501800	1430700	1770400	1462800	2117200	2207000	1326500	1460300	1192800	1123300	916120	1284400	4	11	11	13	11	13	13	10	13	11	12	12	11	11	11	13	11	13	13	10	13	11	12	12	11	68.329	1	159	0	54.408	By MS/MS	By MS/MS	By MS/MS	By MS/MS	By MS/MS
tr|E7EUU4|E7EUU4_HUMAN;tr|E7EX73|E7EX73_HUMAN;tr|E9PGM1|E9PGM1_HUMAN;sp|Q04637|IF4G1_HUMAN;tr|A0A0A0MR52|A0A0A0MR52_HUMAN;tr|C9JF13|C9JF13_HUMAN;tr|C9J6B6|C9J6B6_HUMAN;tr|C9K073|C9K073_HUMAN;tr|C9J2Z7|C9J2Z7_HUMAN;tr|H7C044|H7C044_HUMAN;tr|C9JHW9|C9JHW9_HUMAN;tr|H7C0V6|H7C0V6_HUMAN;tr|F8WCF2|F8WCF2_HUMAN;tr|C9JIH5|C9JIH5_HUMAN;tr|C9JWH7|C9JWH7_HUMAN;tr|C9J556|C9J556_HUMAN;REV__tr|F5H7J8|F5H7J8_HU…	>tr|E7EUU4|E7EUU4_HUMAN Eukaryotic translation initiation factor 4 gamma 1 OS=Homo sapiens GN=EIF4G1 PE=1 SV=1;>tr|E7EX73|E7EX73_HUMAN Eukaryotic translation initiation factor 4 gamma 1 OS=Homo sapiens GN=EIF4G1 PE=1 SV=1;>tr|E9PGM1|E9PGM1_HUMAN Eukaryotic	-	1501100	1304200	1704000	1638400	1839500	1908600	1403200	1203000	1309800	1105900	1108900	1618200	22	33	31	29	31	30	32	33	33	34	32	30	30	31	29	27	30	29	30	31	31	32	30	29	29	171.64	1	453	0	205.62	By MS/MS	By MS/MS	By MS/MS	By MS/MS	By MS/MS
sp|P30049|ATPD_HUMAN	>sp|P30049|ATPD_HUMAN ATP synthase subunit delta, mitochondrial OS=Homo sapiens GN=ATP5D PE=1 SV=2	-	1501000	1247700	1424500	1732500	2029600	1687300	1415200	1231200	1393100	1269600	1368800	1135500	1	2	2	2	2	2	2	2	2	2	2	2	2	2	2	2	2	2	2	2	2	2	2	2	2	17.49	1	24	0	21.538	By MS/MS	By MS/MS	By MS/MS	By MS/MS	By MS/MS
sp|P07858|CATB_HUMAN;tr|E9PKQ7|E9PKQ7_HUMAN;tr|E9PNL5|E9PNL5_HUMAN;tr|E9PHZ5|E9PHZ5_HUMAN;tr|E9PLY3|E9PLY3_HUMAN;tr|E9PSG5|E9PSG5_HUMAN;tr|E9PQM1|E9PQM1_HUMAN;tr|R4GMQ5|R4GMQ5_HUMAN;tr|E9PR54|E9PR54_HUMAN;tr|E9PJ67|E9PJ67_HUMAN;tr|E9PCB3|E9PCB3_HUMAN;tr|E9PS78|E9PS78_HUMAN	>sp|P07858|CATB_HUMAN Cathepsin B OS=Homo sapiens GN=CTSB PE=1 SV=3	-	1491200	3030200	3615800	2300400	2459300	1782700	1106800	3440200	1370900	1192000	1973600	1599000	12	11	11	11	10	8	10	9	11	11	8	10	11	11	11	11	10	8	10	9	11	11	8	10	11	37.821	1	171	0	82.109	By MS/MS	By MS/MS	By MS/MS	By MS/MS	By MS/MS
tr|A0A024R4E5|A0A024R4E5_HUMAN;sp|Q00341|VIGLN_HUMAN;tr|H0Y394|H0Y394_HUMAN;tr|H7C0A4|H7C0A4_HUMAN;tr|C9JIZ1|C9JIZ1_HUMAN;tr|C9J5E5|C9J5E5_HUMAN;tr|C9JZI8|C9JZI8_HUMAN;tr|C9JHS7|C9JHS7_HUMAN;tr|C9JHZ8|C9JHZ8_HUMAN;tr|C9JES8|C9JES8_HUMAN;tr|H7BZC3|H7BZC3_HUMAN;tr|C9JT62|C9JT62_HUMAN;tr|C9JK79|C9JK79_HUMAN;tr|H7C2D1|H7C2D1_HUMAN;tr|C9JBS3|C9JBS3_HUMAN;tr|C9JEJ8|C9JEJ8_HUMAN;tr|A0A0U1RVI6|A0A0U1RVI6…	>tr|A0A024R4E5|A0A024R4E5_HUMAN High density lipoprotein binding protein (Vigilin), isoform CRA_a OS=Homo sapiens GN=HDLBP PE=1 SV=1;>sp|Q00341|VIGLN_HUMAN Vigilin OS=Homo sapiens GN=HDLBP PE=1 SV=2;>tr|H0Y394|H0Y394_HUMAN Vigilin (Fragment) OS=Homo sapien	-	1489100	1600900	2236700	1997100	2271000	2606700	1812100	1818200	1265100	1140900	1795600	2145900	23	32	34	37	35	34	36	35	35	33	32	36	36	32	34	37	35	34	36	35	35	33	32	36	36	141.44	1	457	0	216.11	By MS/MS	By MS/MS	By MS/MS	By MS/MS	By MS/MS
sp|P30084|ECHM_HUMAN	>sp|P30084|ECHM_HUMAN Enoyl-CoA hydratase, mitochondrial OS=Homo sapiens GN=ECHS1 PE=1 SV=4	-	1485700	3178900	3844800	2744300	5145300	3430500	2333000	2865700	1477700	1248700	2106500	2992200	1	10	12	10	9	11	9	10	11	10	10	9	10	10	12	10	9	11	9	10	11	10	10	9	10	31.387	1	176	0	151.05	By MS/MS	By MS/MS	By MS/MS	By MS/MS	By MS/MS
sp|Q9UHD8|SEPT9_HUMAN;tr|K7EK18|K7EK18_HUMAN;tr|K7EL40|K7EL40_HUMAN;tr|K7ER52|K7ER52_HUMAN;tr|K7ENL0|K7ENL0_HUMAN;tr|K7EIE4|K7EIE4_HUMAN;tr|K7EQD7|K7EQD7_HUMAN;tr|K7EJV0|K7EJV0_HUMAN;tr|K7EJ51|K7EJ51_HUMAN;tr|K7ELJ9|K7ELJ9_HUMAN;tr|K7EPY1|K7EPY1_HUMAN;tr|K7ER14|K7ER14_HUMAN;tr|K7EJZ2|K7EJZ2_HUMAN;tr|K7EJL9|K7EJL9_HUMAN;tr|K7EIR4|K7EIR4_HUMAN;tr|K7EKN4|K7EKN4_HUMAN;tr|K7EN52|K7EN52_HUMAN;tr|K7ENQ5…	>sp|Q9UHD8|SEPT9_HUMAN Septin-9 OS=Homo sapiens GN=SEPT9 PE=1 SV=2	-	1484900	1125400	1867100	1180300	1357500	1323800	1054500	1318800	1421500	1335000	918110	1267000	21	21	20	23	19	19	21	20	21	22	23	19	22	21	20	23	19	19	21	20	21	22	23	19	22	65.401	1	292	0	127.43	By MS/MS	By MS/MS	By MS/MS	By MS/MS	By MS/MS
sp|Q8TCT9|HM13_HUMAN;tr|A0A075B6F6|A0A075B6F6_HUMAN;tr|A0A0C4DGU3|A0A0C4DGU3_HUMAN	>sp|Q8TCT9|HM13_HUMAN Minor histocompatibility antigen H13 OS=Homo sapiens GN=HM13 PE=1 SV=1;>tr|A0A075B6F6|A0A075B6F6_HUMAN Minor histocompatibility antigen H13 (Fragment) OS=Homo sapiens GN=HM13 PE=1 SV=1	-	1480400	1179500	1491300	2457800	2919500	2477200	1908800	1134500	1397200	837140	1724500	2085500	3	5	4	4	6	6	6	5	5	5	5	6	5	5	4	4	6	6	6	5	5	5	5	6	5	41.488	1	74	0	30.632	By MS/MS	By MS/MS	By MS/MS	By MS/MS	By MS/MS
sp|P61106|RAB14_HUMAN;tr|X6RFL8|X6RFL8_HUMAN	>sp|P61106|RAB14_HUMAN Ras-related protein Rab-14 OS=Homo sapiens GN=RAB14 PE=1 SV=4;>tr|X6RFL8|X6RFL8_HUMAN Ras-related protein Rab-14 (Fragment) OS=Homo sapiens GN=RAB14 PE=1 SV=1	-	1479500	1305100	2099900	1244800	1436600	1905300	1689600	1414300	1301900	1299000	1042900	1797900	2	8	7	8	8	7	8	8	8	8	8	8	9	8	7	8	8	7	8	8	8	8	8	8	9	23.897	1	114	0	31.338	By MS/MS	By MS/MS	By MS/MS	By MS/MS	By MS/MS
sp|O75607|NPM3_HUMAN	>sp|O75607|NPM3_HUMAN Nucleoplasmin-3 OS=Homo sapiens GN=NPM3 PE=1 SV=3	-	1479300	2424000	3737800	2172200	2623600	2619000	1721200	1625100	1336400	974900	1243200	1467100	1	4	4	4	3	3	4	4	3	4	2	4	3	4	4	4	3	3	4	4	3	4	2	4	3	19.343	1	63	0	17.256	By MS/MS	By MS/MS	By MS/MS	By MS/MS	By MS/MS
sp|O75937|DNJC8_HUMAN	>sp|O75937|DNJC8_HUMAN DnaJ homolog subfamily C member 8 OS=Homo sapiens GN=DNAJC8 PE=1 SV=2	-	1478600	2279300	3063200	2598500	3764900	2455500	1697400	1754800	1347500	1298800	1913800	2095100	1	8	8	8	8	8	8	8	8	8	8	8	8	6	6	6	6	6	6	6	6	6	6	6	6	29.841	1	150	0	41.374	By MS/MS	By MS/MS	By MS/MS	By MS/MS	By MS/MS
tr|E9PJK1|E9PJK1_HUMAN;tr|E9PRJ8|E9PRJ8_HUMAN;tr|H0YDL9|H0YDL9_HUMAN;tr|H0YDJ9|H0YDJ9_HUMAN;sp|P60033|CD81_HUMAN;tr|E9PIF1|E9PIF1_HUMAN;tr|A6NMH8|A6NMH8_HUMAN;tr|E9PM31|E9PM31_HUMAN;tr|H0YEE2|H0YEE2_HUMAN	>tr|E9PJK1|E9PJK1_HUMAN Tetraspanin OS=Homo sapiens GN=CD81 PE=1 SV=1;>tr|E9PRJ8|E9PRJ8_HUMAN Tetraspanin (Fragment) OS=Homo sapiens GN=CD81 PE=1 SV=1;>tr|H0YDL9|H0YDL9_HUMAN Tetraspanin (Fragment) OS=Homo sapiens GN=CD81 PE=1 SV=1;>tr|H0YDJ9|H0YDJ9_HUMAN	-	1476300	3061800	2659300	2163400	4431600	1979400	664750	1055500	1029900	678770	2896500	1228800	9	3	3	3	2	3	3	2	2	3	2	3	3	3	3	3	2	3	3	2	2	3	2	3	3	17.963	1	38	0	15.372	By MS/MS	By MS/MS	By MS/MS	By MS/MS	By MS/MS
sp|O95777|LSM8_HUMAN;tr|F2Z2Y6|F2Z2Y6_HUMAN;tr|C9JIZ0|C9JIZ0_HUMAN;tr|C9JNV3|C9JNV3_HUMAN	>sp|O95777|LSM8_HUMAN U6 snRNA-associated Sm-like protein LSm8 OS=Homo sapiens GN=LSM8 PE=1 SV=3;>tr|F2Z2Y6|F2Z2Y6_HUMAN U6 snRNA-associated Sm-like protein LSm8 OS=Homo sapiens GN=LSM8 PE=1 SV=1;>tr|C9JIZ0|C9JIZ0_HUMAN LSM8 homolog, U6 small nuclear RNA a	-	1470400	2605300	3057800	1994700	2246500	2656400	1561400	2376700	1551200	1219200	1291100	2086700	4	5	4	4	4	4	5	4	5	5	3	4	4	5	4	4	4	4	5	4	5	5	3	4	4	10.403	1	74	0	18.774	By matching	By MS/MS	By MS/MS	By MS/MS	By matching
sp|O75947|ATP5H_HUMAN;tr|F5H608|F5H608_HUMAN	>sp|O75947|ATP5H_HUMAN ATP synthase subunit d, mitochondrial OS=Homo sapiens GN=ATP5H PE=1 SV=3	-	1464700	1252700	1216400	1031100	1012300	1141900	921280	1147900	1095500	1458600	800060	745610	2	6	6	5	5	5	5	6	7	5	7	7	4	6	6	5	5	5	5	6	7	5	7	7	4	18.491	1	80	0	16.061	By MS/MS	By MS/MS	By MS/MS	By MS/MS	By MS/MS
sp|O00410|IPO5_HUMAN;tr|H0Y8C6|H0Y8C6_HUMAN;tr|E7ETV3|E7ETV3_HUMAN;tr|E7EQT5|E7EQT5_HUMAN;tr|E7EV12|E7EV12_HUMAN;tr|C9JMV5|C9JMV5_HUMAN;tr|H0Y3V4|H0Y3V4_HUMAN;tr|E7EWK4|E7EWK4_HUMAN;tr|E7EX05|E7EX05_HUMAN;tr|C9JZD8|C9JZD8_HUMAN;tr|C9JQT6|C9JQT6_HUMAN;tr|E7ESA1|E7ESA1_HUMAN;tr|E7ESZ1|E7ESZ1_HUMAN;tr|E7ETV8|E7ETV8_HUMAN;tr|C9J875|C9J875_HUMAN;tr|C9JZ53|C9JZ53_HUMAN;tr|C9JXE0|C9JXE0_HUMAN	>sp|O00410|IPO5_HUMAN Importin-5 OS=Homo sapiens GN=IPO5 PE=1 SV=4;>tr|H0Y8C6|H0Y8C6_HUMAN Importin-5 (Fragment) OS=Homo sapiens GN=IPO5 PE=1 SV=1	-	1462400	2171400	2721600	2355800	3142000	3794700	2606100	1837900	1255100	1197600	1614400	2940200	17	32	35	35	34	35	36	34	34	33	34	33	36	31	34	34	33	34	35	33	33	32	33	32	35	123.63	1	470	0	189.09	By MS/MS	By MS/MS	By MS/MS	By MS/MS	By MS/MS
sp|P00846|ATP6_HUMAN	>sp|P00846|ATP6_HUMAN ATP synthase subunit a OS=Homo sapiens GN=MT-ATP6 PE=1 SV=1	-	1457300	1203000	1161100	1194700	1113000	1519500	1059900	1220000	1503700	1539000	895170	1524100	1	1	1	1	1	1	1	1	1	1	1	1	1	1	1	1	1	1	1	1	1	1	1	1	1	24.817	1	12	0.00094548	3.6499	By MS/MS	By MS/MS	By MS/MS	By MS/MS	By MS/MS
tr|A0A0A0MSW4|A0A0A0MSW4_HUMAN;sp|P48739|PIPNB_HUMAN;tr|B3KYB7|B3KYB7_HUMAN;tr|B3KYB6|B3KYB6_HUMAN	>tr|A0A0A0MSW4|A0A0A0MSW4_HUMAN Phosphatidylinositol transfer protein beta isoform OS=Homo sapiens GN=PITPNB PE=1 SV=1;>sp|P48739|PIPNB_HUMAN Phosphatidylinositol transfer protein beta isoform OS=Homo sapiens GN=PITPNB PE=1 SV=2;>tr|B3KYB7|B3KYB7_HUMAN Pho	-	1454100	1478900	1806000	1659300	1934600	1453500	890320	1089900	1142200	886350	1086800	1189200	4	11	11	11	12	11	9	10	10	11	10	11	9	10	10	10	11	10	8	9	9	10	9	10	8	31.581	1	127	0	37.37	By MS/MS	By MS/MS	By MS/MS	By MS/MS	By MS/MS
sp|Q9NR30|DDX21_HUMAN	>sp|Q9NR30|DDX21_HUMAN Nucleolar RNA helicase 2 OS=Homo sapiens GN=DDX21 PE=1 SV=5	-	1449500	643650	832740	2097900	3403000	3349100	1536000	2203700	2173000	2026400	1796100	3206800	1	23	18	17	23	23	25	24	27	27	27	24	25	21	16	15	21	21	23	22	25	25	25	22	23	87.343	1	341	0	166.81	By MS/MS	By MS/MS	By MS/MS	By MS/MS	By MS/MS
sp|P18206|VINC_HUMAN;tr|Q5JQ13|Q5JQ13_HUMAN;tr|A0A096LPE1|A0A096LPE1_HUMAN	>sp|P18206|VINC_HUMAN Vinculin OS=Homo sapiens GN=VCL PE=1 SV=4;>tr|Q5JQ13|Q5JQ13_HUMAN Vinculin (Fragment) OS=Homo sapiens GN=VCL PE=1 SV=1	-	1443500	1717100	2278900	2801700	4050100	4997400	3632400	1619100	1300300	1362900	2502200	4091700	3	39	37	42	42	42	43	41	39	37	37	43	42	39	37	42	42	42	43	41	39	37	37	43	42	123.8	1	580	0	303.66	By MS/MS	By MS/MS	By MS/MS	By MS/MS	By MS/MS
sp|Q92499|DDX1_HUMAN;tr|F1T0B3|F1T0B3_HUMAN;tr|A0A087X2G1|A0A087X2G1_HUMAN	>sp|Q92499|DDX1_HUMAN ATP-dependent RNA helicase DDX1 OS=Homo sapiens GN=DDX1 PE=1 SV=2;>tr|F1T0B3|F1T0B3_HUMAN ATP-dependent RNA helicase DDX1 OS=Homo sapiens GN=DDX1 PE=1 SV=1;>tr|A0A087X2G1|A0A087X2G1_HUMAN ATP-dependent RNA helicase DDX1 OS=Homo sapien	-	1440600	1718700	1441500	1633700	1932100	2022000	1374200	1300700	1364900	1244000	1198200	1841900	3	20	20	18	20	20	19	18	18	20	20	19	19	20	20	18	20	20	19	18	18	20	20	19	19	82.431	1	274	0	98.38	By MS/MS	By MS/MS	By MS/MS	By MS/MS	By MS/MS
sp|O14579|COPE_HUMAN;tr|M0QXB4|M0QXB4_HUMAN;tr|A0A087X0I4|A0A087X0I4_HUMAN;tr|M0R061|M0R061_HUMAN	>sp|O14579|COPE_HUMAN Coatomer subunit epsilon OS=Homo sapiens GN=COPE PE=1 SV=3;>tr|M0QXB4|M0QXB4_HUMAN Coatomer protein complex, subunit epsilon, isoform CRA_g OS=Homo sapiens GN=COPE PE=1 SV=1;>tr|A0A087X0I4|A0A087X0I4_HUMAN Coatomer subunit epsilon OS=	-	1439800	1793300	2207700	1621900	2174500	2063000	1465400	1762500	1257700	1156800	1505800	1527400	4	8	8	8	8	8	8	8	8	8	8	8	7	8	8	8	8	8	8	8	8	8	8	8	7	34.482	1	149	0	59.203	By MS/MS	By MS/MS	By MS/MS	By MS/MS	By MS/MS
sp|Q96HE7|ERO1A_HUMAN;tr|G3V3E6|G3V3E6_HUMAN;tr|G3V2H0|G3V2H0_HUMAN;tr|G3V5B3|G3V5B3_HUMAN;tr|G3V503|G3V503_HUMAN;tr|Q5TAE8|Q5TAE8_HUMAN	>sp|Q96HE7|ERO1A_HUMAN ERO1-like protein alpha OS=Homo sapiens GN=ERO1A PE=1 SV=2	-	1438300	1579700	2014000	1299700	1495900	1307700	820440	1190800	1199000	1152800	968420	1067400	6	11	11	11	11	11	11	11	10	11	11	11	11	10	10	10	10	10	10	10	9	10	10	10	10	54.392	1	143	0	79.939	By MS/MS	By MS/MS	By MS/MS	By MS/MS	By MS/MS
sp|Q9Y678|COPG1_HUMAN;tr|H0Y8X7|H0Y8X7_HUMAN;tr|D6RG17|D6RG17_HUMAN;tr|H0Y8G2|H0Y8G2_HUMAN	>sp|Q9Y678|COPG1_HUMAN Coatomer subunit gamma-1 OS=Homo sapiens GN=COPG1 PE=1 SV=1	-	1429800	1689200	2128100	2346100	6125700	1420700	1076900	1543900	1301300	1208500	1584300	1286400	4	29	30	29	29	31	28	28	30	30	30	33	26	26	27	26	26	28	25	25	27	27	27	29	23	97.717	1	434	0	172.82	By MS/MS	By MS/MS	By MS/MS	By MS/MS	By MS/MS
sp|Q9NRF9|DPOE3_HUMAN	>sp|Q9NRF9|DPOE3_HUMAN DNA polymerase epsilon subunit 3 OS=Homo sapiens GN=POLE3 PE=1 SV=1	-	1429400	1889400	1947000	1598400	2451600	1512700	1621900	930750	1371500	823230	700740	1191100	1	3	3	3	3	3	2	3	2	3	2	2	1	3	3	3	3	3	2	3	2	3	2	2	1	16.859	1	42	0	15.356	By MS/MS	By MS/MS	By MS/MS	By MS/MS	By MS/MS
sp|O75131|CPNE3_HUMAN;tr|A0A087WYQ3|A0A087WYQ3_HUMAN;tr|E5RHZ0|E5RHZ0_HUMAN;tr|A0A087WXR6|A0A087WXR6_HUMAN;tr|A0A087WUS8|A0A087WUS8_HUMAN;tr|H0YB26|H0YB26_HUMAN;tr|E5RFT7|E5RFT7_HUMAN;sp|Q96FN4|CPNE2_HUMAN;tr|E7ENV7|E7ENV7_HUMAN;sp|Q8IYJ1|CPNE9_HUMAN;sp|Q96A23|CPNE4_HUMAN;sp|O95741|CPNE6_HUMAN;sp|Q86YQ8|CPNE8_HUMAN;sp|Q9HCH3|CPNE5_HUMAN;sp|Q9UBL6|CPNE7_HUMAN	>sp|O75131|CPNE3_HUMAN Copine-3 OS=Homo sapiens GN=CPNE3 PE=1 SV=1;>tr|A0A087WYQ3|A0A087WYQ3_HUMAN Copine-3 (Fragment) OS=Homo sapiens GN=CPNE3 PE=1 SV=1;>tr|E5RHZ0|E5RHZ0_HUMAN Copine-3 (Fragment) OS=Homo sapiens GN=CPNE3 PE=1 SV=1	-	1427400	1433400	1862600	1014100	1399300	1666800	1121900	1354400	1210500	1073800	642280	1373000	15	13	14	14	13	14	14	15	14	15	12	12	14	13	14	14	13	14	14	15	14	15	12	12	14	60.13	1	189	0	50.033	By MS/MS	By MS/MS	By MS/MS	By MS/MS	By MS/MS
sp|P49736|MCM2_HUMAN;tr|H0Y8E6|H0Y8E6_HUMAN;tr|H7C4N9|H7C4N9_HUMAN;tr|C9J013|C9J013_HUMAN;tr|C9JZ21|C9JZ21_HUMAN;tr|F8WDM3|F8WDM3_HUMAN	>sp|P49736|MCM2_HUMAN DNA replication licensing factor MCM2 OS=Homo sapiens GN=MCM2 PE=1 SV=4;>tr|H0Y8E6|H0Y8E6_HUMAN DNA helicase (Fragment) OS=Homo sapiens GN=MCM2 PE=1 SV=1	-	1423100	906260	1133200	1534500	1881600	1392700	1034600	1040700	1158300	1168700	1117300	1135500	6	24	19	20	23	24	22	22	21	23	23	21	22	24	19	20	23	24	22	22	21	23	23	21	22	101.89	1	305	0	202.3	By MS/MS	By MS/MS	By MS/MS	By MS/MS	By MS/MS
sp|P35606|COPB2_HUMAN;tr|D6R997|D6R997_HUMAN;tr|D6RBZ7|D6RBZ7_HUMAN;tr|D6RCL6|D6RCL6_HUMAN;tr|D6RBG7|D6RBG7_HUMAN;tr|D6RBT6|D6RBT6_HUMAN;tr|H0YAC7|H0YAC7_HUMAN;tr|H0Y938|H0Y938_HUMAN	>sp|P35606|COPB2_HUMAN Coatomer subunit beta OS=Homo sapiens GN=COPB2 PE=1 SV=2	-	1410300	1918500	3049700	2711700	3499700	2141100	1279500	2115700	1165200	1101900	1517100	1531800	8	29	30	29	30	32	31	29	30	30	30	27	30	29	30	29	30	32	31	29	30	30	30	27	30	102.49	1	404	0	135.87	By MS/MS	By MS/MS	By MS/MS	By MS/MS	By MS/MS
sp|P30085|KCY_HUMAN;tr|Q5T0D2|Q5T0D2_HUMAN	>sp|P30085|KCY_HUMAN UMP-CMP kinase OS=Homo sapiens GN=CMPK1 PE=1 SV=3;>tr|Q5T0D2|Q5T0D2_HUMAN UMP-CMP kinase OS=Homo sapiens GN=CMPK1 PE=1 SV=1	-	1404900	1657600	2100800	2075900	2829200	1730200	1376600	1293300	1118300	987440	1912500	1209900	2	7	7	7	7	7	6	7	7	7	7	7	7	7	7	7	7	7	6	7	7	7	7	7	7	22.222	1	95	0	35.549	By MS/MS	By MS/MS	By MS/MS	By MS/MS	By MS/MS
sp|Q16222|UAP1_HUMAN;sp|Q3KQV9|UAP1L_HUMAN	>sp|Q16222|UAP1_HUMAN UDP-N-acetylhexosamine pyrophosphorylase OS=Homo sapiens GN=UAP1 PE=1 SV=3	-	1402200	2664300	3222600	3722200	4179500	2794400	2204700	1987900	1154100	1223800	2112900	2243400	2	18	18	19	21	19	19	20	19	19	19	17	19	18	18	19	21	19	19	20	19	19	19	17	19	58.768	1	327	0	124.45	By MS/MS	By MS/MS	By MS/MS	By MS/MS	By MS/MS
tr|E7EM64|E7EM64_HUMAN;sp|Q7L5N1|CSN6_HUMAN;tr|H7C3T0|H7C3T0_HUMAN	>tr|E7EM64|E7EM64_HUMAN COP9 signalosome complex subunit 6 OS=Homo sapiens GN=COPS6 PE=1 SV=1;>sp|Q7L5N1|CSN6_HUMAN COP9 signalosome complex subunit 6 OS=Homo sapiens GN=COPS6 PE=1 SV=1	-	1400900	1841800	2215700	1862800	2065400	2569300	1373500	1250800	1344500	1358000	1406700	1928500	3	7	8	7	8	8	8	7	8	7	8	7	8	7	8	7	8	8	8	7	8	7	8	7	8	36.064	1	121	0	27.116	By MS/MS	By MS/MS	By MS/MS	By MS/MS	By MS/MS
sp|Q16186|ADRM1_HUMAN;tr|A0A087WX59|A0A087WX59_HUMAN;tr|A0A087WUX6|A0A087WUX6_HUMAN	>sp|Q16186|ADRM1_HUMAN Proteasomal ubiquitin receptor ADRM1 OS=Homo sapiens GN=ADRM1 PE=1 SV=2;>tr|A0A087WX59|A0A087WX59_HUMAN Proteasomal ubiquitin receptor ADRM1 OS=Homo sapiens GN=ADRM1 PE=1 SV=1	-	1394800	1168600	1582600	1679500	1610900	1735900	1140400	1088800	845340	793220	1053200	1456500	3	6	5	5	5	4	5	5	5	4	5	5	6	6	5	5	5	4	5	5	5	4	5	5	6	42.153	1	72	0	31.314	By MS/MS	By MS/MS	By MS/MS	By MS/MS	By MS/MS
sp|P23229|ITA6_HUMAN;tr|C9JXX7|C9JXX7_HUMAN;tr|H7BZ97|H7BZ97_HUMAN	>sp|P23229|ITA6_HUMAN Integrin alpha-6 OS=Homo sapiens GN=ITGA6 PE=1 SV=5	-	1389000	549590	627480	38338	13342	0	17683	260610	947500	814660	12129	21457	3	28	25	22	5	2	0	1	21	28	22	1	1	28	25	22	5	2	0	1	21	28	22	1	1	126.6	1	160	0	150.86	By MS/MS	By MS/MS	By MS/MS	By matching	By matching
sp|Q9UNZ2|NSF1C_HUMAN;tr|F2Z2K0|F2Z2K0_HUMAN;tr|R4GNE6|R4GNE6_HUMAN	>sp|Q9UNZ2|NSF1C_HUMAN NSFL1 cofactor p47 OS=Homo sapiens GN=NSFL1C PE=1 SV=2;>tr|F2Z2K0|F2Z2K0_HUMAN NSFL1 cofactor p47 OS=Homo sapiens GN=NSFL1C PE=1 SV=1	-	1387000	961560	1044700	710230	818020	1474300	1066400	928140	1230900	1067400	615660	1387500	3	12	13	10	8	10	12	13	11	12	12	10	13	12	13	10	8	10	12	13	11	12	12	10	13	40.572	1	138	0	69.825	By MS/MS	By MS/MS	By MS/MS	By MS/MS	By MS/MS
sp|Q9BQA1|MEP50_HUMAN;tr|H0Y711|H0Y711_HUMAN	>sp|Q9BQA1|MEP50_HUMAN Methylosome protein 50 OS=Homo sapiens GN=WDR77 PE=1 SV=1;>tr|H0Y711|H0Y711_HUMAN Methylosome protein 50 (Fragment) OS=Homo sapiens GN=WDR77 PE=1 SV=1	-	1386700	1586600	2657700	1774800	2286900	1711000	1270300	1229000	1117200	1215800	958540	1371600	2	6	6	6	5	5	5	5	5	5	6	4	6	6	6	6	5	5	5	5	5	5	6	4	6	36.724	1	75	0	12.821	By MS/MS	By MS/MS	By MS/MS	By MS/MS	By MS/MS
sp|P47755|CAZA2_HUMAN;tr|F8W9N7|F8W9N7_HUMAN;tr|C9JUG7|C9JUG7_HUMAN;tr|A0A0D9SET8|A0A0D9SET8_HUMAN;tr|F8WED3|F8WED3_HUMAN	>sp|P47755|CAZA2_HUMAN F-actin-capping protein subunit alpha-2 OS=Homo sapiens GN=CAPZA2 PE=1 SV=3;>tr|F8W9N7|F8W9N7_HUMAN F-actin-capping protein subunit alpha-2 OS=Homo sapiens GN=CAPZA2 PE=1 SV=1;>tr|C9JUG7|C9JUG7_HUMAN F-actin-capping protein subunit a	-	1385100	1720900	2140100	1568100	1668500	2095100	1519300	1577100	1115500	887840	1305700	1433400	5	12	12	11	11	10	12	12	11	10	9	11	10	10	10	9	9	8	10	10	9	8	7	9	8	32.949	1	113	0	78.895	By MS/MS	By MS/MS	By MS/MS	By MS/MS	By MS/MS
tr|E5RGN3|E5RGN3_HUMAN;sp|O00244|ATOX1_HUMAN;tr|E5RIM7|E5RIM7_HUMAN	>tr|E5RGN3|E5RGN3_HUMAN Copper transport protein ATOX1 OS=Homo sapiens GN=ATOX1 PE=1 SV=1;>sp|O00244|ATOX1_HUMAN Copper transport protein ATOX1 OS=Homo sapiens GN=ATOX1 PE=1 SV=1;>tr|E5RIM7|E5RIM7_HUMAN Copper transport protein ATOX1 OS=Homo sapiens GN=ATO	-	1383100	3151800	3803500	1494400	953120	1627400	1369100	2274900	647780	557650	1048800	1834000	3	3	3	3	3	2	2	3	3	2	2	2	3	3	3	3	3	2	2	3	3	2	2	2	3	6.3304	1	31	0	4.7787	By matching	By MS/MS	By matching	By MS/MS	By matching
sp|Q9UKD2|MRT4_HUMAN	>sp|Q9UKD2|MRT4_HUMAN mRNA turnover protein 4 homolog OS=Homo sapiens GN=MRTO4 PE=1 SV=2	-	1381600	1985700	2752000	2391200	2751200	2280800	1749800	1385500	1332000	1306500	1185200	1984300	1	9	10	9	10	10	11	11	10	11	12	10	11	9	10	9	10	10	11	11	10	11	12	10	11	27.56	1	147	0	31.104	By MS/MS	By MS/MS	By MS/MS	By MS/MS	By MS/MS
tr|F5H2U8|F5H2U8_HUMAN;sp|P52926|HMGA2_HUMAN;tr|F5H2A4|F5H2A4_HUMAN;tr|F5H6H0|F5H6H0_HUMAN	>tr|F5H2U8|F5H2U8_HUMAN High mobility group protein HMGI-C OS=Homo sapiens GN=HMGA2 PE=1 SV=1;>sp|P52926|HMGA2_HUMAN High mobility group protein HMGI-C OS=Homo sapiens GN=HMGA2 PE=1 SV=1;>tr|F5H2A4|F5H2A4_HUMAN High mobility group protein HMGI-C OS=Homo sa	-	1374000	298300	497640	1064000	1156400	1615600	823380	712420	1910100	1913800	791050	983310	4	3	2	3	3	3	3	3	2	3	4	3	3	3	2	3	3	3	3	3	2	3	4	3	3	10.767	1	42	0	14.066	By MS/MS	By MS/MS	By MS/MS	By MS/MS	By MS/MS
sp|P09960|LKHA4_HUMAN;tr|B4DEH5|B4DEH5_HUMAN	>sp|P09960|LKHA4_HUMAN Leukotriene A-4 hydrolase OS=Homo sapiens GN=LTA4H PE=1 SV=2	-	1371900	1850100	2403500	1511900	1609900	2572100	1670300	1382100	1025800	1236900	1147500	2126700	2	18	19	19	17	19	19	19	17	16	17	19	19	18	19	19	17	19	19	19	17	16	17	19	19	69.284	1	280	0	180.04	By MS/MS	By MS/MS	By MS/MS	By MS/MS	By MS/MS
sp|O00487|PSDE_HUMAN	>sp|O00487|PSDE_HUMAN 26S proteasome non-ATPase regulatory subunit 14 OS=Homo sapiens GN=PSMD14 PE=1 SV=1	-	1370800	1144300	1901200	1673500	1994100	1625800	1088400	1337500	1167900	780290	1153700	1574800	1	6	6	6	6	6	6	5	6	6	5	5	6	6	6	6	6	6	6	5	6	6	5	5	6	34.577	1	79	0	25.709	By MS/MS	By MS/MS	By MS/MS	By MS/MS	By MS/MS
sp|P26640|SYVC_HUMAN;tr|A0A140T936|A0A140T936_HUMAN;tr|A0A140T954|A0A140T954_HUMAN;tr|A2ABF4|A2ABF4_HUMAN;tr|A0A0G2JJT9|A0A0G2JJT9_HUMAN;tr|H0Y426|H0Y426_HUMAN;tr|A0A140T904|A0A140T904_HUMAN	>sp|P26640|SYVC_HUMAN Valine--tRNA ligase OS=Homo sapiens GN=VARS PE=1 SV=4;>tr|A0A140T936|A0A140T936_HUMAN Valine--tRNA ligase (Fragment) OS=Homo sapiens GN=VARS PE=4 SV=1	-	1367500	1381000	1953700	1776200	2042400	2147800	1540400	1363000	1232000	1141000	1277800	1896700	7	32	30	33	31	31	35	34	33	32	32	30	34	32	30	33	31	31	35	34	33	32	32	30	34	140.47	1	412	0	130.89	By MS/MS	By MS/MS	By MS/MS	By MS/MS	By MS/MS
sp|P39748|FEN1_HUMAN;tr|I3L3E9|I3L3E9_HUMAN;tr|F5H1Y3|F5H1Y3_HUMAN;CON__P01030;CON__ENSEMBL:ENSBTAP00000007350	>sp|P39748|FEN1_HUMAN Flap endonuclease 1 OS=Homo sapiens GN=FEN1 PE=1 SV=1;>tr|I3L3E9|I3L3E9_HUMAN Flap endonuclease 1 (Fragment) OS=Homo sapiens GN=FEN1 PE=1 SV=1	-	1367300	1572200	1929100	1748100	2236100	2144800	1708200	1358900	1411100	1203000	1459400	1882500	5	10	9	10	10	10	9	9	9	9	9	9	9	10	9	10	10	10	9	9	9	9	9	9	9	42.592	1	132	0	84.167	By MS/MS	By MS/MS	By MS/MS	By MS/MS	By MS/MS
sp|P15374|UCHL3_HUMAN;tr|A0A087WTB8|A0A087WTB8_HUMAN;tr|Q5TBK7|Q5TBK7_HUMAN	>sp|P15374|UCHL3_HUMAN Ubiquitin carboxyl-terminal hydrolase isozyme L3 OS=Homo sapiens GN=UCHL3 PE=1 SV=1;>tr|A0A087WTB8|A0A087WTB8_HUMAN Ubiquitin carboxyl-terminal hydrolase OS=Homo sapiens GN=UCHL3 PE=1 SV=1;>tr|Q5TBK7|Q5TBK7_HUMAN Ubiquitin carboxyl-t	-	1365300	1379900	1857500	1073400	1213100	2013400	1516400	1404200	1284600	1251000	753610	1940700	3	10	10	10	9	8	10	11	10	10	10	7	10	10	10	10	9	8	10	11	10	10	10	7	10	26.182	1	146	0	55.666	By MS/MS	By MS/MS	By MS/MS	By MS/MS	By MS/MS
sp|Q9NQG5|RPR1B_HUMAN;tr|E9PIQ9|E9PIQ9_HUMAN;tr|A2A2M0|A2A2M0_HUMAN;tr|A0A0C4DGQ6|A0A0C4DGQ6_HUMAN;sp|Q96P16|RPR1A_HUMAN;tr|E9PQF3|E9PQF3_HUMAN;tr|A0A087X2D2|A0A087X2D2_HUMAN;tr|K7EQR8|K7EQR8_HUMAN	>sp|Q9NQG5|RPR1B_HUMAN Regulation of nuclear pre-mRNA domain-containing protein 1B OS=Homo sapiens GN=RPRD1B PE=1 SV=1	-	1362400	1398400	1399900	664920	856190	1507000	1061800	1025200	1034300	916950	498440	1339400	8	9	8	6	5	6	7	8	7	9	7	6	8	9	8	6	5	6	7	8	7	9	7	6	8	36.899	1	86	0	98.216	By MS/MS	By MS/MS	By MS/MS	By MS/MS	By MS/MS
sp|P36405|ARL3_HUMAN	>sp|P36405|ARL3_HUMAN ADP-ribosylation factor-like protein 3 OS=Homo sapiens GN=ARL3 PE=1 SV=2	-	1361700	3624000	3811000	2741800	4508100	3837800	2895200	2868100	1332800	1251600	2532200	2986700	1	8	9	9	8	10	10	10	9	9	9	9	9	8	9	9	8	10	10	10	9	9	9	9	9	20.455	1	131	0	49.204	By MS/MS	By MS/MS	By MS/MS	By MS/MS	By MS/MS
tr|B0QYK0|B0QYK0_HUMAN;sp|Q01844|EWS_HUMAN;tr|A0A0D9SFL3|A0A0D9SFL3_HUMAN;tr|C9JGE3|C9JGE3_HUMAN;tr|H7BY36|H7BY36_HUMAN;tr|F8WC90|F8WC90_HUMAN	>tr|B0QYK0|B0QYK0_HUMAN RNA-binding protein EWS OS=Homo sapiens GN=EWSR1 PE=1 SV=1;>sp|Q01844|EWS_HUMAN RNA-binding protein EWS OS=Homo sapiens GN=EWSR1 PE=1 SV=1;>tr|A0A0D9SFL3|A0A0D9SFL3_HUMAN RNA-binding protein EWS OS=Homo sapiens GN=EWSR1 PE=1 SV=1;>t	-	1361200	858610	1151800	1653700	1918200	1709800	1127400	1039700	1089800	915390	1123500	1938900	6	7	5	6	6	6	7	5	5	5	6	6	8	7	5	6	6	6	7	5	5	5	6	6	8	64.929	1	87	0	69.296	By MS/MS	By MS/MS	By MS/MS	By MS/MS	By MS/MS
sp|P20700|LMNB1_HUMAN;tr|E9PBF6|E9PBF6_HUMAN;tr|A0A0D9SFE5|A0A0D9SFE5_HUMAN;tr|A0A0D9SFY5|A0A0D9SFY5_HUMAN	>sp|P20700|LMNB1_HUMAN Lamin-B1 OS=Homo sapiens GN=LMNB1 PE=1 SV=2;>tr|E9PBF6|E9PBF6_HUMAN Lamin-B1 OS=Homo sapiens GN=LMNB1 PE=1 SV=1;>tr|A0A0D9SFE5|A0A0D9SFE5_HUMAN Lamin B1, isoform CRA_a OS=Homo sapiens GN=LMNB1 PE=1 SV=1	-	1360600	2184500	2833700	2486700	2988700	3615500	2233800	1728900	1621100	1661700	1830600	2763500	4	26	26	30	29	29	29	30	28	26	31	31	27	22	24	27	27	26	25	26	25	24	27	27	25	66.408	1	388	0	220.15	By MS/MS	By MS/MS	By MS/MS	By MS/MS	By MS/MS
sp|O15144|ARPC2_HUMAN;tr|C9JTV5|C9JTV5_HUMAN;tr|G5E9J0|G5E9J0_HUMAN;tr|G5E9S7|G5E9S7_HUMAN;tr|H7C3F9|H7C3F9_HUMAN	>sp|O15144|ARPC2_HUMAN Actin-related protein 2/3 complex subunit 2 OS=Homo sapiens GN=ARPC2 PE=1 SV=1	-	1359200	1323000	1682900	1514400	1717900	1678000	1096000	1185700	1113900	1149200	1375400	1592100	5	10	10	10	10	10	10	8	10	10	10	9	10	10	10	10	10	10	10	8	10	10	10	9	10	34.333	1	151	0	54.236	By MS/MS	By MS/MS	By MS/MS	By MS/MS	By MS/MS
sp|O14980|XPO1_HUMAN;tr|C9JKM9|C9JKM9_HUMAN;tr|C9J673|C9J673_HUMAN;tr|C9IZS4|C9IZS4_HUMAN;tr|C9JQ02|C9JQ02_HUMAN;tr|C9JV99|C9JV99_HUMAN;tr|F8WF71|F8WF71_HUMAN;tr|C9JF49|C9JF49_HUMAN;tr|C9IYM2|C9IYM2_HUMAN;tr|H7BZC5|H7BZC5_HUMAN	>sp|O14980|XPO1_HUMAN Exportin-1 OS=Homo sapiens GN=XPO1 PE=1 SV=1	-	1354100	1790700	2077400	1536900	1903500	1680100	1223300	1417900	1268300	1288800	1072500	1411500	10	25	25	25	22	24	24	24	25	25	24	23	22	25	25	25	22	24	24	24	25	25	24	23	22	123.38	1	344	0	143.33	By MS/MS	By MS/MS	By MS/MS	By MS/MS	By MS/MS
tr|F5GXX5|F5GXX5_HUMAN;sp|P61803|DAD1_HUMAN;tr|F5H895|F5H895_HUMAN;tr|A0A0B4J239|A0A0B4J239_HUMAN	>tr|F5GXX5|F5GXX5_HUMAN Dolichyl-diphosphooligosaccharide--protein glycosyltransferase subunit DAD1 OS=Homo sapiens GN=DAD1 PE=1 SV=1;>sp|P61803|DAD1_HUMAN Dolichyl-diphosphooligosaccharide--protein glycosyltransferase subunit DAD1 OS=Homo sapiens GN=DAD1	-	1348000	1764700	1806500	1082100	1868000	2649200	2385500	1464900	1227100	1602300	2654900	2121200	4	3	3	3	2	3	3	3	3	3	2	3	3	3	3	3	2	3	3	3	3	3	2	3	3	9.5541	1	35	0	12.247	By MS/MS	By MS/MS	By MS/MS	By MS/MS	By MS/MS
tr|D3YTB1|D3YTB1_HUMAN;sp|P62910|RL32_HUMAN;tr|F8W727|F8W727_HUMAN;tr|D3YTI8|D3YTI8_HUMAN	>tr|D3YTB1|D3YTB1_HUMAN 60S ribosomal protein L32 (Fragment) OS=Homo sapiens GN=RPL32 PE=1 SV=1;>sp|P62910|RL32_HUMAN 60S ribosomal protein L32 OS=Homo sapiens GN=RPL32 PE=1 SV=2;>tr|F8W727|F8W727_HUMAN 60S ribosomal protein L32 OS=Homo sapiens GN=RPL32 PE	-	1345200	1517500	1816600	2808500	2912700	5331000	2768800	2575100	3883500	3073100	3413000	4399600	4	5	6	6	5	5	7	6	6	7	6	6	6	5	6	6	5	5	7	6	6	7	6	6	6	15.616	1	84	0	26.886	By MS/MS	By MS/MS	By MS/MS	By MS/MS	By MS/MS
sp|P43307|SSRA_HUMAN;tr|C9J3L8|C9J3L8_HUMAN;tr|C9J5W0|C9J5W0_HUMAN;tr|E9PAL7|E9PAL7_HUMAN;tr|C9IZQ1|C9IZQ1_HUMAN;tr|C9JBX5|C9JBX5_HUMAN	>sp|P43307|SSRA_HUMAN Translocon-associated protein subunit alpha OS=Homo sapiens GN=SSR1 PE=1 SV=3;>tr|C9J3L8|C9J3L8_HUMAN Translocon-associated protein subunit alpha OS=Homo sapiens GN=SSR1 PE=1 SV=1;>tr|C9J5W0|C9J5W0_HUMAN Translocon-associated protein	-	1345100	1796800	2176200	2666100	3253400	2782800	2001600	1691700	1261200	1140400	3131200	2196800	6	3	4	4	4	4	4	4	4	4	4	4	4	3	4	4	4	4	4	4	4	4	4	4	4	32.235	1	59	0	46.965	By MS/MS	By MS/MS	By MS/MS	By MS/MS	By MS/MS
sp|P13804|ETFA_HUMAN;tr|H0YLU7|H0YLU7_HUMAN;tr|H0YL12|H0YL12_HUMAN;tr|H0YNX6|H0YNX6_HUMAN;tr|H0YKF0|H0YKF0_HUMAN;tr|H0YK49|H0YK49_HUMAN;tr|J3KN60|J3KN60_HUMAN;tr|H0YL83|H0YL83_HUMAN	>sp|P13804|ETFA_HUMAN Electron transfer flavoprotein subunit alpha, mitochondrial OS=Homo sapiens GN=ETFA PE=1 SV=1;>tr|H0YLU7|H0YLU7_HUMAN Electron transfer flavoprotein subunit alpha, mitochondrial (Fragment) OS=Homo sapiens GN=ETFA PE=1 SV=1;>tr|H0YL12|	-	1344900	2324400	2466700	2595500	2815300	2392600	1772600	1736600	1325400	1572200	2073600	2369000	8	10	11	11	11	12	11	11	10	11	12	11	12	10	11	11	11	12	11	11	10	11	12	11	12	35.079	1	171	0	81.029	By MS/MS	By MS/MS	By MS/MS	By MS/MS	By MS/MS
sp|Q9Y3A5|SBDS_HUMAN;tr|A0A087X020|A0A087X020_HUMAN;tr|F8WE72|F8WE72_HUMAN	>sp|Q9Y3A5|SBDS_HUMAN Ribosome maturation protein SBDS OS=Homo sapiens GN=SBDS PE=1 SV=4;>tr|A0A087X020|A0A087X020_HUMAN Ribosome maturation protein SBDS OS=Homo sapiens GN=SBDS PE=1 SV=1	-	1339300	883690	2060400	1257500	1382000	1586000	1098400	1106000	1005700	1014100	842590	1072500	3	10	7	7	8	7	10	9	10	10	8	9	9	10	7	7	8	7	10	9	10	10	8	9	9	28.763	1	117	0	35.988	By MS/MS	By MS/MS	By MS/MS	By MS/MS	By MS/MS
sp|Q8WUM4|PDC6I_HUMAN;tr|C9IZF9|C9IZF9_HUMAN;tr|F8WEQ7|F8WEQ7_HUMAN;tr|F8WBR8|F8WBR8_HUMAN;tr|F8WDK9|F8WDK9_HUMAN	>sp|Q8WUM4|PDC6I_HUMAN Programmed cell death 6-interacting protein OS=Homo sapiens GN=PDCD6IP PE=1 SV=1	-	1334800	1166900	1528700	1218300	1517700	1459000	886550	1301900	1184900	1023200	897060	1214500	5	26	23	24	26	27	25	25	25	26	25	25	26	26	23	24	26	27	25	25	25	26	25	25	26	96.022	1	336	0	190.8	By MS/MS	By MS/MS	By MS/MS	By MS/MS	By MS/MS
sp|Q13442|HAP28_HUMAN;tr|F8WBW6|F8WBW6_HUMAN	>sp|Q13442|HAP28_HUMAN 28 kDa heat- and acid-stable phosphoprotein OS=Homo sapiens GN=PDAP1 PE=1 SV=1	-	1331200	1770000	2081200	2073600	2439500	3262700	2355200	1886600	1615700	1061600	1666800	2728600	2	5	6	6	5	5	6	6	6	6	5	5	6	5	6	6	5	5	6	6	6	6	5	5	6	20.63	1	102	0	46.357	By MS/MS	By MS/MS	By MS/MS	By MS/MS	By MS/MS
tr|A0A087X054|A0A087X054_HUMAN;sp|Q9Y4L1|HYOU1_HUMAN;tr|E9PJ21|E9PJ21_HUMAN;tr|A0A087WWI4|A0A087WWI4_HUMAN;tr|K7EQK2|K7EQK2_HUMAN;tr|J3KTF1|J3KTF1_HUMAN;tr|J3QL06|J3QL06_HUMAN;tr|Q9BST8|Q9BST8_HUMAN;tr|J3QQH7|J3QQH7_HUMAN;tr|J3QLE9|J3QLE9_HUMAN;tr|A0A087X214|A0A087X214_HUMAN;tr|A0A087WW13|A0A087WW13_HUMAN;sp|Q9BXT5|TEX15_HUMAN	>tr|A0A087X054|A0A087X054_HUMAN Hypoxia up-regulated protein 1 OS=Homo sapiens GN=HYOU1 PE=1 SV=1;>sp|Q9Y4L1|HYOU1_HUMAN Hypoxia up-regulated protein 1 OS=Homo sapiens GN=HYOU1 PE=1 SV=1;>tr|E9PJ21|E9PJ21_HUMAN Hypoxia up-regulated protein 1 (Fragment) OS=	-	1329500	1601400	1922500	1383000	1542900	2770900	1830500	1382500	1160500	1069400	1044500	2026400	13	26	25	24	22	23	28	27	24	26	26	24	25	26	25	24	22	23	28	27	24	26	26	24	25	104.78	1	395	0	203.29	By MS/MS	By MS/MS	By MS/MS	By MS/MS	By MS/MS
tr|G3V2V8|G3V2V8_HUMAN;tr|J3KMY5|J3KMY5_HUMAN;sp|P61916|NPC2_HUMAN;tr|G3V3E8|G3V3E8_HUMAN;tr|E7EMS2|E7EMS2_HUMAN;tr|G3V3D1|G3V3D1_HUMAN;tr|H0YIZ1|H0YIZ1_HUMAN	>tr|G3V2V8|G3V2V8_HUMAN Epididymal secretory protein E1 (Fragment) OS=Homo sapiens GN=NPC2 PE=1 SV=1;>tr|J3KMY5|J3KMY5_HUMAN Epididymal secretory protein E1 OS=Homo sapiens GN=NPC2 PE=1 SV=1;>sp|P61916|NPC2_HUMAN Epididymal secretory protein E1 OS=Homo sap	-	1322400	1852700	2224100	984380	1276700	2109000	1340100	1257500	1154700	864660	723330	1869700	7	4	4	4	3	3	4	4	4	4	4	3	4	4	4	4	3	3	4	4	4	4	4	3	4	13.078	1	45	0	48.146	By MS/MS	By MS/MS	By MS/MS	By MS/MS	By MS/MS
sp|Q86VP6|CAND1_HUMAN;tr|A0A0C4DGH5|A0A0C4DGH5_HUMAN;tr|H0YH27|H0YH27_HUMAN;tr|F5H6I6|F5H6I6_HUMAN;sp|O75155|CAND2_HUMAN;tr|F8WBB8|F8WBB8_HUMAN	>sp|Q86VP6|CAND1_HUMAN Cullin-associated NEDD8-dissociated protein 1 OS=Homo sapiens GN=CAND1 PE=1 SV=2;>tr|A0A0C4DGH5|A0A0C4DGH5_HUMAN Cullin-associated NEDD8-dissociated protein 1 (Fragment) OS=Homo sapiens GN=CAND1 PE=1 SV=1	-	1321600	1258300	2002400	1474400	1507900	1653400	1089700	1313300	1040300	1084800	1110000	1427400	6	28	26	30	27	27	27	26	25	25	24	27	25	28	26	30	27	27	27	26	25	25	24	27	25	136.37	1	385	0	144.79	By MS/MS	By MS/MS	By MS/MS	By MS/MS	By MS/MS
tr|E9PE17|E9PE17_HUMAN;sp|Q9Y2R5|RT17_HUMAN;tr|I3L0E3|I3L0E3_HUMAN	>tr|E9PE17|E9PE17_HUMAN 28S ribosomal protein S17, mitochondrial (Fragment) OS=Homo sapiens GN=MRPS17 PE=3 SV=1;>sp|Q9Y2R5|RT17_HUMAN 28S ribosomal protein S17, mitochondrial OS=Homo sapiens GN=MRPS17 PE=1 SV=1;>tr|I3L0E3|I3L0E3_HUMAN HCG1984214, isoform C	-	1318400	1638200	2058800	1093500	1446000	1591000	1176300	1388800	1266400	1297700	869850	1278900	3	4	4	4	3	4	3	4	4	4	4	3	4	4	4	4	3	4	3	4	4	4	4	3	4	14.374	1	45	0	16.676	By MS/MS	By MS/MS	By MS/MS	By MS/MS	By MS/MS
sp|P51970|NDUA8_HUMAN	>sp|P51970|NDUA8_HUMAN NADH dehydrogenase [ubiquinone] 1 alpha subcomplex subunit 8 OS=Homo sapiens GN=NDUFA8 PE=1 SV=3	-	1317300	2147800	2181400	1373600	1740800	1914000	969150	1897100	1234300	1220100	886390	1673200	1	5	4	4	4	4	5	4	5	4	5	3	4	5	4	4	4	4	5	4	5	4	5	3	4	20.105	1	66	0	43.481	By MS/MS	By MS/MS	By MS/MS	By MS/MS	By MS/MS
sp|Q96BM9|ARL8A_HUMAN;sp|Q9NVJ2|ARL8B_HUMAN;tr|A0A087X2J2|A0A087X2J2_HUMAN	>sp|Q96BM9|ARL8A_HUMAN ADP-ribosylation factor-like protein 8A OS=Homo sapiens GN=ARL8A PE=1 SV=1;>sp|Q9NVJ2|ARL8B_HUMAN ADP-ribosylation factor-like protein 8B OS=Homo sapiens GN=ARL8B PE=1 SV=1	-	1316800	1267200	1593600	1188200	1173300	1417800	975050	1237600	1049800	838390	789140	947020	3	4	3	3	4	3	4	4	3	3	3	3	3	4	3	3	4	3	4	4	3	3	3	3	3	21.416	1	63	0	21.772	By MS/MS	By MS/MS	By MS/MS	By MS/MS	By MS/MS
sp|Q13148|TADBP_HUMAN;tr|A0A087WX29|A0A087WX29_HUMAN;tr|B1AKP7|B1AKP7_HUMAN;tr|G3V162|G3V162_HUMAN;tr|A0A087X260|A0A087X260_HUMAN;tr|A0A087WYY0|A0A087WYY0_HUMAN;tr|K7EJM5|K7EJM5_HUMAN;tr|K7EN94|K7EN94_HUMAN;tr|A0A087WXQ5|A0A087WXQ5_HUMAN;tr|A0A087WV68|A0A087WV68_HUMAN;tr|A0A087WW61|A0A087WW61_HUMAN;tr|A0A087WX67|A0A087WX67_HUMAN;tr|A0A087WXV3|A0A087WXV3_HUMAN;tr|A0A087WZC9|A0A087WZC9_HUMAN;tr|A0A…	>sp|Q13148|TADBP_HUMAN TAR DNA-binding protein 43 OS=Homo sapiens GN=TARDBP PE=1 SV=1;>tr|A0A087WX29|A0A087WX29_HUMAN TAR DNA-binding protein 43 (Fragment) OS=Homo sapiens GN=TARDBP PE=1 SV=1;>tr|B1AKP7|B1AKP7_HUMAN TAR DNA-binding protein 43 OS=Homo sapie	-	1316300	1928500	2681200	2207800	2796600	2312200	1420000	1778200	1577100	1370300	1630100	1926300	19	8	7	8	8	8	8	8	8	7	7	8	7	8	7	8	8	8	8	8	8	7	7	8	7	44.739	1	103	0	72.182	By MS/MS	By MS/MS	By MS/MS	By MS/MS	By MS/MS
tr|A0A087WXS7|A0A087WXS7_HUMAN;sp|O43681|ASNA_HUMAN;tr|K7ERW9|K7ERW9_HUMAN	>tr|A0A087WXS7|A0A087WXS7_HUMAN ATPase ASNA1 OS=Homo sapiens GN=ASNA1 PE=1 SV=1;>sp|O43681|ASNA_HUMAN ATPase ASNA1 OS=Homo sapiens GN=ASNA1 PE=1 SV=2;>tr|K7ERW9|K7ERW9_HUMAN ATPase ASNA1 (Fragment) OS=Homo sapiens GN=ASNA1 PE=1 SV=1	-	1315300	2392200	3131700	1824200	2054000	2117200	1171500	1482100	1140400	796190	1293400	2004900	3	9	10	10	10	9	8	8	8	10	8	10	10	9	10	10	10	9	8	8	8	10	8	10	10	37.119	1	120	0	36.967	By MS/MS	By MS/MS	By MS/MS	By MS/MS	By MS/MS
sp|O95433|AHSA1_HUMAN;tr|H0YJG7|H0YJG7_HUMAN;tr|H0YJU2|H0YJU2_HUMAN;tr|G3V3W9|G3V3W9_HUMAN;tr|G3V438|G3V438_HUMAN;tr|H0YJ63|H0YJ63_HUMAN	>sp|O95433|AHSA1_HUMAN Activator of 90 kDa heat shock protein ATPase homolog 1 OS=Homo sapiens GN=AHSA1 PE=1 SV=1;>tr|H0YJG7|H0YJG7_HUMAN Activator of 90 kDa heat shock protein ATPase homolog 1 (Fragment) OS=Homo sapiens GN=AHSA1 PE=1 SV=1	-	1313800	2021400	2166300	1757300	2356900	1535400	1173400	1396800	1355800	1292000	1133800	1504400	6	10	10	7	11	11	9	8	11	9	10	9	9	10	10	7	11	11	9	8	11	9	10	9	9	38.274	1	125	0	43.414	By MS/MS	By MS/MS	By MS/MS	By MS/MS	By MS/MS
sp|P09622|DLDH_HUMAN;tr|E9PEX6|E9PEX6_HUMAN;tr|F8WDM5|F8WDM5_HUMAN;tr|F2Z2E3|F2Z2E3_HUMAN	>sp|P09622|DLDH_HUMAN Dihydrolipoyl dehydrogenase, mitochondrial OS=Homo sapiens GN=DLD PE=1 SV=2;>tr|E9PEX6|E9PEX6_HUMAN Dihydrolipoyl dehydrogenase OS=Homo sapiens GN=DLD PE=1 SV=1	-	1307300	1829200	2357300	1376300	1788200	1743400	1153100	1360500	1257500	1208700	1058500	1497800	4	10	11	12	10	11	11	11	11	12	11	11	12	10	11	12	10	11	11	11	11	12	11	11	12	54.177	1	159	0	110.37	By MS/MS	By MS/MS	By MS/MS	By MS/MS	By MS/MS
sp|Q9NZB2|F120A_HUMAN;tr|A0A0C4DG79|A0A0C4DG79_HUMAN;tr|A0A0C4DH52|A0A0C4DH52_HUMAN	>sp|Q9NZB2|F120A_HUMAN Constitutive coactivator of PPAR-gamma-like protein 1 OS=Homo sapiens GN=FAM120A PE=1 SV=2;>tr|A0A0C4DG79|A0A0C4DG79_HUMAN Constitutive coactivator of PPAR-gamma-like protein 1 (Fragment) OS=Homo sapiens GN=FAM120A PE=1 SV=1	-	1307200	173890	206860	157950	223430	205580	158180	164540	168390	173840	157320	190990	3	13	11	11	8	10	11	11	12	11	11	11	11	13	11	11	8	10	11	11	12	11	11	11	11	121.89	1	131	0	49.266	By MS/MS	By MS/MS	By MS/MS	By MS/MS	By MS/MS
sp|P18859|ATP5J_HUMAN;tr|A8MUH2|A8MUH2_HUMAN	>sp|P18859|ATP5J_HUMAN ATP synthase-coupling factor 6, mitochondrial OS=Homo sapiens GN=ATP5J PE=1 SV=1;>tr|A8MUH2|A8MUH2_HUMAN ATP synthase-coupling factor 6, mitochondrial OS=Homo sapiens GN=ATP5J PE=1 SV=1	-	1303800	1098700	1270600	1434100	1381500	1304600	926980	952490	1077500	1208500	946760	1137200	2	4	4	4	3	4	4	4	4	4	4	4	4	4	4	4	3	4	4	4	4	4	4	4	4	12.587	1	47	0	20.296	By MS/MS	By MS/MS	By MS/MS	By matching	By MS/MS
tr|F8VPD4|F8VPD4_HUMAN;sp|P27708|PYR1_HUMAN;tr|H7C3Z5|H7C3Z5_HUMAN;tr|H7C2E4|H7C2E4_HUMAN;tr|H7BZB3|H7BZB3_HUMAN	>tr|F8VPD4|F8VPD4_HUMAN CAD protein OS=Homo sapiens GN=CAD PE=1 SV=1;>sp|P27708|PYR1_HUMAN CAD protein OS=Homo sapiens GN=CAD PE=1 SV=3	-	1300300	1265000	1590000	1332200	1722500	1388000	1076900	1051000	1185800	1224300	967960	1244900	5	57	57	55	55	58	56	53	55	56	54	51	53	57	57	55	55	58	56	53	55	56	54	51	53	236.02	1	745	0	234.69	By MS/MS	By MS/MS	By MS/MS	By MS/MS	By MS/MS
sp|P55010|IF5_HUMAN;tr|H0YLZ1|H0YLZ1_HUMAN;tr|H0YN40|H0YN40_HUMAN;tr|H0YMJ8|H0YMJ8_HUMAN;tr|H0YM54|H0YM54_HUMAN;tr|H0YK11|H0YK11_HUMAN;tr|H0YK29|H0YK29_HUMAN	>sp|P55010|IF5_HUMAN Eukaryotic translation initiation factor 5 OS=Homo sapiens GN=EIF5 PE=1 SV=2;>tr|H0YLZ1|H0YLZ1_HUMAN Eukaryotic translation initiation factor 5 (Fragment) OS=Homo sapiens GN=EIF5 PE=1 SV=1;>tr|H0YN40|H0YN40_HUMAN Eukaryotic translation	-	1295300	1740800	2457300	1795700	1752700	1987400	1371500	1802400	1222200	1134200	883280	1816100	7	11	12	13	12	12	12	12	12	12	13	11	13	11	12	13	12	12	12	12	12	12	13	11	13	49.222	1	155	0	44.889	By MS/MS	By MS/MS	By MS/MS	By MS/MS	By MS/MS
tr|C9JJT5|C9JJT5_HUMAN;sp|P56134|ATPK_HUMAN;tr|C9JU26|C9JU26_HUMAN;tr|G3V325|G3V325_HUMAN	>tr|C9JJT5|C9JJT5_HUMAN Protein ATP5J2-PTCD1 OS=Homo sapiens GN=ATP5J2-PTCD1 PE=4 SV=2;>sp|P56134|ATPK_HUMAN ATP synthase subunit f, mitochondrial OS=Homo sapiens GN=ATP5J2 PE=1 SV=3;>tr|C9JU26|C9JU26_HUMAN ATP synthase subunit f, mitochondrial OS=Homo sap	-	1294000	1385200	1647700	1033000	1070600	3649300	658930	1020300	1370700	1326200	937200	1214800	4	2	2	2	2	2	2	2	2	2	2	2	2	2	2	2	2	2	2	2	2	2	2	2	2	5.9149	1	24	0	7.9752	By MS/MS	By MS/MS	By MS/MS	By MS/MS	By MS/MS
tr|Q5T8U5|Q5T8U5_HUMAN;sp|O15260|SURF4_HUMAN;tr|B7Z1G8|B7Z1G8_HUMAN	>tr|Q5T8U5|Q5T8U5_HUMAN Surfeit 4 OS=Homo sapiens GN=SURF4 PE=1 SV=1;>sp|O15260|SURF4_HUMAN Surfeit locus protein 4 OS=Homo sapiens GN=SURF4 PE=1 SV=3;>tr|B7Z1G8|B7Z1G8_HUMAN Surfeit 4, isoform CRA_b OS=Homo sapiens GN=SURF4 PE=1 SV=1	-	1287500	819740	1108100	1400600	1459800	1059300	754010	1118500	729430	676320	905790	1005900	3	3	3	3	3	4	3	4	2	3	3	4	4	3	3	3	3	4	3	4	2	3	3	4	4	21.127	1	39	0	8.5982	By MS/MS	By MS/MS	By MS/MS	By MS/MS	By MS/MS
sp|P02786|TFR1_HUMAN;tr|G3V0E5|G3V0E5_HUMAN;tr|F8WBE5|F8WBE5_HUMAN;tr|H7C3V5|H7C3V5_HUMAN;sp|Q9UP52|TFR2_HUMAN	>sp|P02786|TFR1_HUMAN Transferrin receptor protein 1 OS=Homo sapiens GN=TFRC PE=1 SV=2;>tr|G3V0E5|G3V0E5_HUMAN Transferrin receptor (P90, CD71), isoform CRA_c OS=Homo sapiens GN=TFRC PE=1 SV=1	-	1286500	1336500	1789500	2510200	3439700	2569200	1945900	1497900	1145500	1081900	1858300	2447900	5	21	20	20	20	22	21	22	20	21	21	21	21	21	20	20	20	22	21	22	20	21	21	21	21	84.87	1	280	0	128.42	By MS/MS	By MS/MS	By MS/MS	By MS/MS	By MS/MS
sp|O60888|CUTA_HUMAN;tr|C9IZG4|C9IZG4_HUMAN;tr|C9IZQ5|C9IZQ5_HUMAN	>sp|O60888|CUTA_HUMAN Protein CutA OS=Homo sapiens GN=CUTA PE=1 SV=2;>tr|C9IZG4|C9IZG4_HUMAN Protein CutA OS=Homo sapiens GN=CUTA PE=1 SV=1	-	1285000	2067700	2574500	1966600	2577900	2683300	1307100	2637600	421260	1402000	2102000	2544300	3	3	2	2	2	2	4	4	3	1	3	4	4	3	2	2	2	2	4	4	3	1	3	4	4	19.116	1	46	0	12.111	By MS/MS	By MS/MS	By MS/MS	By MS/MS	By MS/MS
tr|B4DDF4|B4DDF4_HUMAN;sp|Q99439|CNN2_HUMAN;tr|B4DUT8|B4DUT8_HUMAN;tr|A0A087X271|A0A087X271_HUMAN;tr|H3BVI6|H3BVI6_HUMAN;tr|K7ES69|K7ES69_HUMAN;tr|A0A087X1X5|A0A087X1X5_HUMAN;tr|H3BQH0|H3BQH0_HUMAN;tr|U3KPS3|U3KPS3_HUMAN;tr|A0A087WV51|A0A087WV51_HUMAN	>tr|B4DDF4|B4DDF4_HUMAN Calponin OS=Homo sapiens GN=CNN2 PE=1 SV=1;>sp|Q99439|CNN2_HUMAN Calponin-2 OS=Homo sapiens GN=CNN2 PE=1 SV=4;>tr|B4DUT8|B4DUT8_HUMAN Calponin OS=Homo sapiens GN=CNN2 PE=1 SV=1;>tr|A0A087X271|A0A087X271_HUMAN Calponin (Fragment) OS=	-	1279500	1370600	1655600	952740	1244400	2661700	1272800	1232000	1287700	1095500	596600	2653000	10	10	10	9	9	10	11	9	10	10	10	10	10	9	9	8	8	9	10	8	9	9	9	9	9	32.616	1	113	0	85.746	By MS/MS	By MS/MS	By MS/MS	By MS/MS	By MS/MS
tr|F8VQE1|F8VQE1_HUMAN;sp|Q9UHB6|LIMA1_HUMAN;tr|F8VS07|F8VS07_HUMAN;tr|F8VRN8|F8VRN8_HUMAN	>tr|F8VQE1|F8VQE1_HUMAN LIM domain and actin-binding protein 1 OS=Homo sapiens GN=LIMA1 PE=1 SV=1;>sp|Q9UHB6|LIMA1_HUMAN LIM domain and actin-binding protein 1 OS=Homo sapiens GN=LIMA1 PE=1 SV=1;>tr|F8VS07|F8VS07_HUMAN LIM domain and actin-binding protein	-	1277000	736060	1104400	577300	629460	569180	397860	460860	1080200	786380	485130	379710	4	17	16	17	14	14	13	13	13	17	16	15	10	17	16	17	14	14	13	13	13	17	16	15	10	66.99	1	186	0	65.572	By MS/MS	By MS/MS	By MS/MS	By MS/MS	By MS/MS
tr|B7Z4M1|B7Z4M1_HUMAN	>tr|B7Z4M1|B7Z4M1_HUMAN Reticulon OS=Homo sapiens GN=RTN3 PE=1 SV=1	-	1275800	1700600	2098400	1787600	1461100	4712000	2340700	1542600	1045800	1025700	1004800	4005300	1	1	1	1	1	1	1	1	1	1	1	1	1	1	1	1	1	1	1	1	1	1	1	1	1	12.747	1	22	0	7.2119	By matching	By matching	By MS/MS	By MS/MS	By MS/MS
sp|P05204|HMGN2_HUMAN;sp|Q15651|HMGN3_HUMAN;tr|A0A087WZE9|A0A087WZE9_HUMAN	>sp|P05204|HMGN2_HUMAN Non-histone chromosomal protein HMG-17 OS=Homo sapiens GN=HMGN2 PE=1 SV=3;>sp|Q15651|HMGN3_HUMAN High mobility group nucleosome-binding domain-containing protein 3 OS=Homo sapiens GN=HMGN3 PE=1 SV=2;>tr|A0A087WZE9|A0A087WZE9_HUMAN Hi	-	1275600	428160	396010	3793600	9408700	6494400	1751600	2211600	3585300	4722700	3939900	6572300	3	1	1	1	1	1	1	1	1	1	1	1	1	1	1	1	1	1	1	1	1	1	1	1	1	9.3926	1	25	0.0068493	2.4355	By MS/MS	By MS/MS	By matching	By MS/MS	By MS/MS
sp|P35221|CTNA1_HUMAN;tr|G3XAM7|G3XAM7_HUMAN;tr|E5RIB1|E5RIB1_HUMAN;tr|E5RG03|E5RG03_HUMAN;tr|E5RHV7|E5RHV7_HUMAN;tr|E5RGY6|E5RGY6_HUMAN;tr|E5RJ41|E5RJ41_HUMAN;tr|E5RJL0|E5RJL0_HUMAN;tr|E5RIE0|E5RIE0_HUMAN;tr|A0A0A0MRI5|A0A0A0MRI5_HUMAN;tr|E5RFM3|E5RFM3_HUMAN;tr|E5RGD2|E5RGD2_HUMAN;tr|H0YBB8|H0YBB8_HUMAN;tr|E5RFM5|E5RFM5_HUMAN;tr|E5RJP7|E5RJP7_HUMAN;tr|E5RGY7|E5RGY7_HUMAN;tr|A0A0A0MTJ6|A0A0A0MTJ6…	>sp|P35221|CTNA1_HUMAN Catenin alpha-1 OS=Homo sapiens GN=CTNNA1 PE=1 SV=1;>tr|G3XAM7|G3XAM7_HUMAN Catenin (Cadherin-associated protein), alpha 1, 102kDa, isoform CRA_a OS=Homo sapiens GN=CTNNA1 PE=1 SV=1	-	1274900	1357700	1867600	609950	737610	1541500	1028900	1059700	1220300	1024600	381170	1275800	22	26	26	26	17	19	23	24	26	28	25	19	23	21	21	21	13	14	18	19	22	23	20	15	18	100.07	1	295	0	179.32	By MS/MS	By MS/MS	By MS/MS	By MS/MS	By MS/MS
sp|P51636|CAV2_HUMAN;tr|E9PCT3|E9PCT3_HUMAN	>sp|P51636|CAV2_HUMAN Caveolin-2 OS=Homo sapiens GN=CAV2 PE=1 SV=2;>tr|E9PCT3|E9PCT3_HUMAN Caveolin OS=Homo sapiens GN=CAV2 PE=1 SV=1	-	1264600	983060	1282200	1407100	1012100	1377000	952110	843160	1481900	1078100	540720	1174400	2	2	2	2	2	2	2	2	2	2	2	2	2	2	2	2	2	2	2	2	2	2	2	2	2	18.291	1	27	0	8.6901	By MS/MS	By MS/MS	By MS/MS	By MS/MS	By MS/MS
sp|P23919|KTHY_HUMAN;tr|H7BZ20|H7BZ20_HUMAN;tr|H7C312|H7C312_HUMAN;tr|G5E9E9|G5E9E9_HUMAN;tr|H7C3A4|H7C3A4_HUMAN	>sp|P23919|KTHY_HUMAN Thymidylate kinase OS=Homo sapiens GN=DTYMK PE=1 SV=4;>tr|H7BZ20|H7BZ20_HUMAN Thymidylate kinase (Fragment) OS=Homo sapiens GN=DTYMK PE=1 SV=1;>tr|H7C312|H7C312_HUMAN Thymidylate kinase (Fragment) OS=Homo sapiens GN=DTYMK PE=1 SV=1	-	1261000	676050	980980	775340	907780	1717300	1324000	692530	1115800	892410	431010	1380200	5	12	11	11	10	10	12	14	11	12	11	10	12	12	11	11	10	10	12	14	11	12	11	10	12	23.819	1	161	0	25.569	By MS/MS	By MS/MS	By MS/MS	By MS/MS	By MS/MS
sp|O75874|IDHC_HUMAN;tr|C9J4N6|C9J4N6_HUMAN;tr|C9JJE5|C9JJE5_HUMAN;tr|C9JLU6|C9JLU6_HUMAN	>sp|O75874|IDHC_HUMAN Isocitrate dehydrogenase [NADP] cytoplasmic OS=Homo sapiens GN=IDH1 PE=1 SV=2	-	1259500	2225400	2788000	1571600	2072500	1687200	656950	2050700	1272900	1306900	1376800	1041800	4	13	14	15	14	15	14	12	16	15	14	15	13	12	13	14	13	14	13	12	15	14	14	14	12	46.659	1	192	0	81.529	By MS/MS	By MS/MS	By MS/MS	By MS/MS	By MS/MS
sp|P35659|DEK_HUMAN;tr|B4DFG0|B4DFG0_HUMAN;tr|D6RDA2|D6RDA2_HUMAN;tr|D6R9L5|D6R9L5_HUMAN;tr|H0Y993|H0Y993_HUMAN;tr|H0Y8X0|H0Y8X0_HUMAN	>sp|P35659|DEK_HUMAN Protein DEK OS=Homo sapiens GN=DEK PE=1 SV=1;>tr|B4DFG0|B4DFG0_HUMAN Protein DEK OS=Homo sapiens GN=DEK PE=1 SV=1;>tr|D6RDA2|D6RDA2_HUMAN Protein DEK (Fragment) OS=Homo sapiens GN=DEK PE=1 SV=1	-	1259200	1078800	1164700	1279000	1144600	2059600	1234300	1105700	910480	812730	916460	1593000	6	7	8	8	8	7	6	7	7	7	6	7	6	7	8	8	8	7	6	7	7	7	6	7	6	42.674	1	95	0	30.922	By MS/MS	By MS/MS	By MS/MS	By MS/MS	By MS/MS
sp|Q01081|U2AF1_HUMAN;sp|P0DN76|U2AF5_HUMAN;sp|Q8WU68|U2AF4_HUMAN;tr|M0QYK5|M0QYK5_HUMAN;tr|M0R2N4|M0R2N4_HUMAN;tr|K7EJH3|K7EJH3_HUMAN;tr|K7EJM7|K7EJM7_HUMAN	>sp|Q01081|U2AF1_HUMAN Splicing factor U2AF 35 kDa subunit OS=Homo sapiens GN=U2AF1 PE=1 SV=3;>sp|P0DN76|U2AF5_HUMAN Splicing factor U2AF 35 kDa subunit-like protein OS=Homo sapiens GN=U2AF1L5 PE=3 SV=1	-	1255500	776710	992550	1592300	2090900	2638800	1186300	1162900	1348900	1170600	1328800	1513300	7	8	7	7	8	8	8	8	7	9	8	9	8	8	7	7	8	8	8	8	7	9	8	9	8	27.872	1	128	0	36.069	By MS/MS	By MS/MS	By MS/MS	By MS/MS	By MS/MS
sp|Q99613|EIF3C_HUMAN;sp|B5ME19|EIFCL_HUMAN;tr|H3BPE3|H3BPE3_HUMAN;tr|H3BPE4|H3BPE4_HUMAN;tr|H3BTY8|H3BTY8_HUMAN	>sp|Q99613|EIF3C_HUMAN Eukaryotic translation initiation factor 3 subunit C OS=Homo sapiens GN=EIF3C PE=1 SV=1;>sp|B5ME19|EIFCL_HUMAN Eukaryotic translation initiation factor 3 subunit C-like protein OS=Homo sapiens GN=EIF3CL PE=3 SV=1	-	1255300	1589200	2101200	1676300	2592400	1841900	1309100	1394400	1065700	1059000	1232500	1626200	5	22	21	22	21	21	21	21	21	20	21	21	20	22	21	22	21	21	21	21	21	20	21	21	20	105.34	1	297	0	128.49	By MS/MS	By MS/MS	By MS/MS	By MS/MS	By MS/MS
sp|Q86SX6|GLRX5_HUMAN	>sp|Q86SX6|GLRX5_HUMAN Glutaredoxin-related protein 5, mitochondrial OS=Homo sapiens GN=GLRX5 PE=1 SV=2	-	1247600	1756000	2124500	951000	1095800	1904000	1308700	1541200	838550	965060	627460	1555000	1	3	3	3	3	3	3	3	3	3	3	3	3	3	3	3	3	3	3	3	3	3	3	3	3	16.628	1	53	0	17.998	By MS/MS	By MS/MS	By MS/MS	By MS/MS	By MS/MS
tr|A0A0A6YYA0|A0A0A6YYA0_HUMAN;sp|Q9Y3B3|TMED7_HUMAN;tr|G3V2Y2|G3V2Y2_HUMAN	>tr|A0A0A6YYA0|A0A0A6YYA0_HUMAN Protein TMED7-TICAM2 OS=Homo sapiens GN=TMED7-TICAM2 PE=3 SV=1;>sp|Q9Y3B3|TMED7_HUMAN Transmembrane emp24 domain-containing protein 7 OS=Homo sapiens GN=TMED7 PE=1 SV=2	-	1245600	684310	1418200	903490	1188100	1608900	1227700	1050600	968630	1036700	899220	1511800	3	4	4	5	4	4	5	5	4	4	5	5	5	4	4	5	4	4	5	5	4	4	5	5	5	21.233	1	65	0	15.122	By MS/MS	By MS/MS	By MS/MS	By MS/MS	By MS/MS
sp|P07814|SYEP_HUMAN;tr|V9GYZ6|V9GYZ6_HUMAN;tr|V9GZ76|V9GZ76_HUMAN	>sp|P07814|SYEP_HUMAN Bifunctional glutamate/proline--tRNA ligase OS=Homo sapiens GN=EPRS PE=1 SV=5;>tr|V9GYZ6|V9GYZ6_HUMAN Bifunctional glutamate/proline--tRNA ligase (Fragment) OS=Homo sapiens GN=EPRS PE=1 SV=1	-	1242700	1548700	1880800	2071700	2592000	1676600	1336700	1242200	1254500	1081400	1330300	1742300	3	39	39	36	40	40	35	36	39	38	39	37	40	39	39	36	40	40	35	36	39	38	39	37	40	170.59	1	528	0	218.39	By MS/MS	By MS/MS	By MS/MS	By MS/MS	By MS/MS
sp|P11908|PRPS2_HUMAN;tr|D3YTJ7|D3YTJ7_HUMAN;tr|A6NMS2|A6NMS2_HUMAN;tr|H7C540|H7C540_HUMAN	>sp|P11908|PRPS2_HUMAN Ribose-phosphate pyrophosphokinase 2 OS=Homo sapiens GN=PRPS2 PE=1 SV=2	-	1241900	1295600	1608500	1629900	1891700	2651400	1746300	1440800	1028400	760050	1168200	2084100	4	10	9	11	10	11	11	11	11	11	10	11	10	4	4	4	4	4	4	4	4	4	4	4	4	34.769	1	129	0	59.17	By MS/MS	By MS/MS	By MS/MS	By MS/MS	By MS/MS
sp|Q06323|PSME1_HUMAN;tr|H0YLU2|H0YLU2_HUMAN;tr|H0YKK6|H0YKK6_HUMAN	>sp|Q06323|PSME1_HUMAN Proteasome activator complex subunit 1 OS=Homo sapiens GN=PSME1 PE=1 SV=1	-	1237000	1533000	1961200	819690	1036100	923570	615250	1053600	1053800	1083600	516640	532170	3	10	10	10	10	10	9	10	8	9	9	8	7	10	10	10	10	10	9	10	8	9	9	8	7	28.723	1	133	0	38.836	By MS/MS	By MS/MS	By MS/MS	By MS/MS	By MS/MS
sp|P53621|COPA_HUMAN	>sp|P53621|COPA_HUMAN Coatomer subunit alpha OS=Homo sapiens GN=COPA PE=1 SV=2	-	1232500	1447000	1883300	1834600	2190500	1621400	1025800	1525500	1237300	1124600	1572900	1286700	1	39	35	39	41	41	36	35	38	38	42	41	39	39	35	39	41	41	36	35	38	38	42	41	39	138.34	1	499	0	204.8	By MS/MS	By MS/MS	By MS/MS	By MS/MS	By MS/MS
sp|Q13561|DCTN2_HUMAN;tr|F8W1I6|F8W1I6_HUMAN;tr|H0YI98|H0YI98_HUMAN;tr|F8VW18|F8VW18_HUMAN;tr|H0YHL1|H0YHL1_HUMAN;tr|F8VX93|F8VX93_HUMAN;tr|F8VRV7|F8VRV7_HUMAN	>sp|Q13561|DCTN2_HUMAN Dynactin subunit 2 OS=Homo sapiens GN=DCTN2 PE=1 SV=4;>tr|F8W1I6|F8W1I6_HUMAN Dynactin subunit 2 OS=Homo sapiens GN=DCTN2 PE=1 SV=1;>tr|H0YI98|H0YI98_HUMAN Dynactin subunit 2 (Fragment) OS=Homo sapiens GN=DCTN2 PE=1 SV=1;>tr|F8VW18|F	-	1229300	1621700	2140800	1259200	1467600	1924700	1329100	1414000	1150400	1066200	956770	1655100	7	12	12	12	12	12	12	11	12	11	12	11	11	12	12	12	12	12	12	11	12	11	12	11	11	44.23	1	187	0	137.09	By MS/MS	By MS/MS	By MS/MS	By MS/MS	By MS/MS
sp|P49915|GUAA_HUMAN	>sp|P49915|GUAA_HUMAN GMP synthase [glutamine-hydrolyzing] OS=Homo sapiens GN=GMPS PE=1 SV=1	-	1227600	1703400	2593000	1379700	2087300	1926000	1085900	1480600	1293200	1171100	1149200	1558000	1	23	24	25	23	25	23	21	26	24	23	25	24	23	24	25	23	25	23	21	26	24	23	25	24	76.715	1	358	0	133.56	By MS/MS	By MS/MS	By MS/MS	By MS/MS	By MS/MS
tr|E9PGT6|E9PGT6_HUMAN;sp|Q99627|CSN8_HUMAN;tr|H7C3S9|H7C3S9_HUMAN	>tr|E9PGT6|E9PGT6_HUMAN COP9 signalosome complex subunit 8 OS=Homo sapiens GN=COPS8 PE=1 SV=1;>sp|Q99627|CSN8_HUMAN COP9 signalosome complex subunit 8 OS=Homo sapiens GN=COPS8 PE=1 SV=1;>tr|H7C3S9|H7C3S9_HUMAN COP9 signalosome complex subunit 8 (Fragment)	-	1225700	749930	1088300	1369000	1618700	1765100	1305100	1033600	1098400	1033900	1026700	1341400	3	3	2	3	3	3	3	3	3	3	3	3	3	3	2	3	3	3	3	3	3	3	3	3	3	19.344	1	35	0	13.09	By MS/MS	By MS/MS	By MS/MS	By MS/MS	By MS/MS
sp|P15927|RFA2_HUMAN;tr|Q5TEJ0|Q5TEJ0_HUMAN;tr|Q5TEJ7|Q5TEJ7_HUMAN	>sp|P15927|RFA2_HUMAN Replication protein A 32 kDa subunit OS=Homo sapiens GN=RPA2 PE=1 SV=1;>tr|Q5TEJ0|Q5TEJ0_HUMAN Replication protein A 32 kDa subunit (Fragment) OS=Homo sapiens GN=RPA2 PE=1 SV=1	-	1225400	1198900	1691300	1466300	1907400	2185800	1438600	1164800	985230	914990	1204200	1553600	3	3	3	3	3	3	3	3	3	3	3	3	3	3	3	3	3	3	3	3	3	3	3	3	3	29.247	1	56	0	16.877	By MS/MS	By MS/MS	By MS/MS	By MS/MS	By MS/MS
sp|Q9Y224|CN166_HUMAN;tr|G3V4C6|G3V4C6_HUMAN;tr|H0YJB9|H0YJB9_HUMAN;tr|G3V4E7|G3V4E7_HUMAN	>sp|Q9Y224|CN166_HUMAN UPF0568 protein C14orf166 OS=Homo sapiens GN=C14orf166 PE=1 SV=1;>tr|G3V4C6|G3V4C6_HUMAN UPF0568 protein C14orf166 OS=Homo sapiens GN=C14orf166 PE=1 SV=1	-	1223800	1481300	1878100	1302900	2014000	2295700	1535100	1384200	1062500	974360	941630	1803100	4	8	8	9	8	9	9	9	9	7	7	8	9	8	8	9	8	9	9	9	9	7	7	8	9	28.068	1	112	0	88.362	By MS/MS	By MS/MS	By MS/MS	By MS/MS	By MS/MS
sp|Q9Y281|COF2_HUMAN;tr|F8WDN3|F8WDN3_HUMAN;tr|G3V2U0|G3V2U0_HUMAN	>sp|Q9Y281|COF2_HUMAN Cofilin-2 OS=Homo sapiens GN=CFL2 PE=1 SV=1	-	1223000	2103800	2398100	2171800	2435800	2336300	1800700	1832400	914270	986410	1807500	1958000	3	8	8	8	8	8	8	8	8	8	8	8	8	5	5	5	5	5	5	5	5	5	5	5	5	18.736	1	83	0	35.218	By MS/MS	By MS/MS	By MS/MS	By MS/MS	By MS/MS
sp|Q07065|CKAP4_HUMAN	>sp|Q07065|CKAP4_HUMAN Cytoskeleton-associated protein 4 OS=Homo sapiens GN=CKAP4 PE=1 SV=2	-	1219800	1082800	1572400	2467700	2964500	1936200	1235300	1156600	1102900	952940	1995100	1685600	1	22	21	22	23	21	22	21	20	22	20	23	23	22	21	22	23	21	22	21	20	22	20	23	23	66.022	1	340	0	167.13	By MS/MS	By MS/MS	By MS/MS	By MS/MS	By MS/MS
sp|Q15717|ELAV1_HUMAN;tr|M0QZR9|M0QZR9_HUMAN;tr|M0R055|M0R055_HUMAN;tr|B1AM48|B1AM48_HUMAN;sp|Q12926|ELAV2_HUMAN;tr|B1APY9|B1APY9_HUMAN;sp|P26378|ELAV4_HUMAN;tr|B1APY8|B1APY8_HUMAN;tr|A0A0A0MRX1|A0A0A0MRX1_HUMAN;tr|A0A0R4J2E6|A0A0R4J2E6_HUMAN	>sp|Q15717|ELAV1_HUMAN ELAV-like protein 1 OS=Homo sapiens GN=ELAVL1 PE=1 SV=2;>tr|M0QZR9|M0QZR9_HUMAN ELAV-like protein 1 OS=Homo sapiens GN=ELAVL1 PE=1 SV=1	-	1218300	1561100	1971700	2338700	2276500	2248900	1734000	1371800	1059400	1010400	1101700	1819000	10	12	12	12	14	11	12	11	11	11	12	12	12	12	12	12	14	11	12	11	11	11	12	12	12	36.091	1	225	0	67.85	By MS/MS	By MS/MS	By MS/MS	By MS/MS	By MS/MS
sp|Q9GZP8|IMUP_HUMAN	>sp|Q9GZP8|IMUP_HUMAN Immortalization up-regulated protein OS=Homo sapiens GN=IMUP PE=1 SV=1	-	1209100	947500	880790	266120	342300	166170	96576	551600	1187200	1145200	233860	332820	1	2	2	2	1	1	1	2	1	2	2	2	1	2	2	2	1	1	1	2	1	2	2	2	1	10.897	1	19	0	5.6536	By MS/MS	By MS/MS	By MS/MS	By matching	By matching
sp|P62330|ARF6_HUMAN	>sp|P62330|ARF6_HUMAN ADP-ribosylation factor 6 OS=Homo sapiens GN=ARF6 PE=1 SV=2	-	1206000	1330200	1975100	1482300	1781100	1315100	979630	1101600	1001400	1032300	886440	1176700	1	5	4	5	5	5	5	5	5	5	5	5	5	5	4	5	5	5	5	5	5	5	5	5	5	20.082	1	71	0	13.016	By MS/MS	By MS/MS	By MS/MS	By MS/MS	By MS/MS
sp|P22695|QCR2_HUMAN;tr|H3BRG4|H3BRG4_HUMAN;tr|H3BSJ9|H3BSJ9_HUMAN;tr|H3BP04|H3BP04_HUMAN;tr|H3BUE4|H3BUE4_HUMAN;tr|H3BUI9|H3BUI9_HUMAN;tr|A0A087WVZ4|A0A087WVZ4_HUMAN	>sp|P22695|QCR2_HUMAN Cytochrome b-c1 complex subunit 2, mitochondrial OS=Homo sapiens GN=UQCRC2 PE=1 SV=3;>tr|H3BRG4|H3BRG4_HUMAN Cytochrome b-c1 complex subunit 2, mitochondrial OS=Homo sapiens GN=UQCRC2 PE=1 SV=1;>tr|H3BSJ9|H3BSJ9_HUMAN Cytochrome b-c1	-	1205500	1690400	2316300	1549500	1815400	1869800	1640000	1531200	1385000	1408000	1211600	1889900	7	8	10	9	10	8	8	11	11	10	11	11	10	8	10	9	10	8	8	11	11	10	11	11	10	48.442	1	129	0	74.988	By MS/MS	By MS/MS	By MS/MS	By MS/MS	By MS/MS
sp|P14854|CX6B1_HUMAN	>sp|P14854|CX6B1_HUMAN Cytochrome c oxidase subunit 6B1 OS=Homo sapiens GN=COX6B1 PE=1 SV=2	-	1202300	1270700	2037100	1761100	2213000	1703800	878600	1186900	1472000	1317100	1172300	1290700	1	4	4	5	5	5	4	3	4	5	5	4	3	4	4	5	5	5	4	3	4	5	5	4	3	10.192	1	51	0	30.065	By MS/MS	By MS/MS	By MS/MS	By MS/MS	By MS/MS
sp|P30520|PURA2_HUMAN	>sp|P30520|PURA2_HUMAN Adenylosuccinate synthetase isozyme 2 OS=Homo sapiens GN=ADSS PE=1 SV=3	-	1201600	1176400	1684800	1350900	1750700	1823400	847910	1021300	1125500	805220	1160000	1062500	1	7	9	8	8	7	7	6	8	8	7	8	7	7	9	8	8	7	7	6	8	8	7	8	7	50.097	1	115	0	45.361	By MS/MS	By MS/MS	By MS/MS	By MS/MS	By MS/MS
sp|P55145|MANF_HUMAN;tr|A8K878|A8K878_HUMAN;tr|H7C2D6|H7C2D6_HUMAN	>sp|P55145|MANF_HUMAN Mesencephalic astrocyte-derived neurotrophic factor OS=Homo sapiens GN=MANF PE=1 SV=3;>tr|A8K878|A8K878_HUMAN Mesencephalic astrocyte-derived neurotrophic factor OS=Homo sapiens GN=MANF PE=1 SV=1	-	1199700	2509800	2649700	2426200	3037800	2732700	2020500	2131500	1368500	1598800	2153900	2325800	3	5	6	6	8	8	6	6	6	6	6	8	6	5	6	6	8	8	6	6	6	6	6	8	6	20.7	1	99	0	45.588	By MS/MS	By MS/MS	By MS/MS	By MS/MS	By MS/MS
sp|P40121|CAPG_HUMAN;tr|E7ENU9|E7ENU9_HUMAN;tr|B8ZZL6|B8ZZL6_HUMAN;tr|H7C0X8|H7C0X8_HUMAN	>sp|P40121|CAPG_HUMAN Macrophage-capping protein OS=Homo sapiens GN=CAPG PE=1 SV=2;>tr|E7ENU9|E7ENU9_HUMAN Macrophage-capping protein (Fragment) OS=Homo sapiens GN=CAPG PE=1 SV=1	-	1199000	2943400	3007700	2462200	3201600	4097900	2508000	1993800	1074800	934950	2567000	2679600	4	12	13	12	12	12	12	12	12	12	10	12	12	12	13	12	12	12	12	12	12	12	10	12	12	38.498	1	191	0	82.119	By MS/MS	By MS/MS	By MS/MS	By MS/MS	By MS/MS
sp|Q96PK6|RBM14_HUMAN;tr|A0A0A6YYI9|A0A0A6YYI9_HUMAN;tr|F8WDX3|F8WDX3_HUMAN;tr|A0A0A0MSL8|A0A0A0MSL8_HUMAN	>sp|Q96PK6|RBM14_HUMAN RNA-binding protein 14 OS=Homo sapiens GN=RBM14 PE=1 SV=2	-	1196700	911650	1247000	1638800	1948800	2039300	1447100	998620	1041700	844220	967550	1901800	4	15	12	12	13	12	13	13	14	16	13	10	14	13	10	10	11	10	10	11	11	14	11	9	11	69.491	1	167	0	79.579	By MS/MS	By MS/MS	By MS/MS	By MS/MS	By MS/MS
tr|M0QXF7|M0QXF7_HUMAN;sp|Q969H8|MYDGF_HUMAN;tr|M0QYN0|M0QYN0_HUMAN	>tr|M0QXF7|M0QXF7_HUMAN Myeloid-derived growth factor (Fragment) OS=Homo sapiens GN=MYDGF PE=1 SV=1;>sp|Q969H8|MYDGF_HUMAN Myeloid-derived growth factor OS=Homo sapiens GN=MYDGF PE=1 SV=1;>tr|M0QYN0|M0QYN0_HUMAN Myeloid-derived growth factor OS=Homo sapien	-	1195700	1340400	1753800	2155100	2735000	2839400	1865200	1222800	1075500	1052200	1674700	2219100	3	3	3	3	3	3	3	3	3	3	3	3	3	3	3	3	3	3	3	3	3	3	3	3	3	9.5594	1	48	0	20.704	By MS/MS	By MS/MS	By MS/MS	By MS/MS	By MS/MS
sp|P78527|PRKDC_HUMAN;tr|F5GX40|F5GX40_HUMAN;tr|H0YG84|H0YG84_HUMAN	>sp|P78527|PRKDC_HUMAN DNA-dependent protein kinase catalytic subunit OS=Homo sapiens GN=PRKDC PE=1 SV=3	-	1194800	1454200	1576500	1148700	1454400	1903800	1280500	1265000	1045900	1119900	997720	1422600	3	104	106	104	100	101	111	106	107	108	108	105	102	104	106	104	100	101	111	106	107	108	108	105	102	469.08	1	1401	0	323.31	By MS/MS	By MS/MS	By MS/MS	By MS/MS	By MS/MS
sp|Q9Y6N5|SQRD_HUMAN;tr|H3BNX3|H3BNX3_HUMAN;tr|H3BNP9|H3BNP9_HUMAN;tr|H3BMS6|H3BMS6_HUMAN;tr|H3BV36|H3BV36_HUMAN	>sp|Q9Y6N5|SQRD_HUMAN Sulfide:quinone oxidoreductase, mitochondrial OS=Homo sapiens GN=SQRDL PE=1 SV=1;>tr|H3BNX3|H3BNX3_HUMAN Uncharacterized protein (Fragment) OS=Homo sapiens PE=4 SV=1	-	1192200	292670	378340	13344	31458	12836	0	420410	1282400	1156900	85546	0	5	15	10	13	1	2	1	0	10	16	16	6	1	15	10	13	1	2	1	0	10	16	16	6	1	49.96	1	95	0	68.933	By MS/MS	By MS/MS	By MS/MS	By matching	By matching
sp|Q08257|QOR_HUMAN;tr|A6NP24|A6NP24_HUMAN;tr|C9JH92|C9JH92_HUMAN	>sp|Q08257|QOR_HUMAN Quinone oxidoreductase OS=Homo sapiens GN=CRYZ PE=1 SV=1;>tr|A6NP24|A6NP24_HUMAN Quinone oxidoreductase (Fragment) OS=Homo sapiens GN=CRYZ PE=1 SV=1;>tr|C9JH92|C9JH92_HUMAN Quinone oxidoreductase (Fragment) OS=Homo sapiens GN=CRYZ PE=1	-	1191100	1233200	1473500	1343300	1756700	1409800	967880	1204500	1038800	1108300	1134400	1053500	3	8	8	8	8	8	7	7	9	7	8	8	7	8	8	8	8	8	7	7	9	7	8	8	7	35.206	1	93	0	33.322	By MS/MS	By MS/MS	By MS/MS	By MS/MS	By MS/MS
sp|P41227|NAA10_HUMAN;tr|C9JN83|C9JN83_HUMAN;tr|F8W808|F8W808_HUMAN;tr|A8MWP7|A8MWP7_HUMAN;tr|C9JW55|C9JW55_HUMAN;sp|Q9BSU3|NAA11_HUMAN	>sp|P41227|NAA10_HUMAN N-alpha-acetyltransferase 10 OS=Homo sapiens GN=NAA10 PE=1 SV=1	-	1187400	1474300	1851400	1357700	1622000	1541800	858160	1067700	745030	1084200	854120	1055600	6	7	8	8	8	7	7	7	7	6	6	8	6	7	8	8	8	7	7	7	7	6	6	8	6	26.458	1	98	0	43.685	By MS/MS	By MS/MS	By MS/MS	By MS/MS	By MS/MS
sp|Q9NX55|HYPK_HUMAN	>sp|Q9NX55|HYPK_HUMAN Huntingtin-interacting protein K OS=Homo sapiens GN=HYPK PE=1 SV=2	-	1187300	948210	1180700	882000	1272000	1343600	586420	1030600	508300	520520	397110	702650	1	4	2	2	2	3	3	2	4	2	2	1	2	4	2	2	2	3	3	2	4	2	2	1	2	14.665	1	29	0	19.913	By MS/MS	By MS/MS	By MS/MS	By MS/MS	By MS/MS
sp|P14927|QCR7_HUMAN;tr|E5RHG9|E5RHG9_HUMAN;tr|B7Z2R2|B7Z2R2_HUMAN	>sp|P14927|QCR7_HUMAN Cytochrome b-c1 complex subunit 7 OS=Homo sapiens GN=UQCRB PE=1 SV=2;>tr|E5RHG9|E5RHG9_HUMAN Cytochrome b-c1 complex subunit 7 OS=Homo sapiens GN=UQCRB PE=1 SV=1;>tr|B7Z2R2|B7Z2R2_HUMAN Cytochrome b-c1 complex subunit 7 OS=Homo sapien	-	1187000	1396700	1614300	1264100	966950	1370300	1025100	1049300	990120	866450	794420	1299100	3	4	4	4	4	3	4	4	4	4	4	3	4	4	4	4	4	3	4	4	4	4	4	3	4	13.53	1	46	0	24.122	By MS/MS	By MS/MS	By MS/MS	By MS/MS	By MS/MS
sp|Q99460|PSMD1_HUMAN;tr|A0A087WW66|A0A087WW66_HUMAN;tr|C9J9M4|C9J9M4_HUMAN;tr|H7C378|H7C378_HUMAN;tr|H7BZR6|H7BZR6_HUMAN;tr|F8WCE3|F8WCE3_HUMAN	>sp|Q99460|PSMD1_HUMAN 26S proteasome non-ATPase regulatory subunit 1 OS=Homo sapiens GN=PSMD1 PE=1 SV=2;>tr|A0A087WW66|A0A087WW66_HUMAN 26S proteasome non-ATPase regulatory subunit 1 OS=Homo sapiens GN=PSMD1 PE=1 SV=1	-	1179200	1329000	1743000	1344900	1693200	1721400	1254500	879890	959580	889230	931490	1389000	6	22	23	23	24	23	22	22	20	22	22	24	22	22	23	23	24	23	22	22	20	22	22	24	22	105.84	1	334	0	106.68	By MS/MS	By MS/MS	By MS/MS	By MS/MS	By MS/MS
sp|O15212|PFD6_HUMAN;tr|A2AB88|A2AB88_HUMAN	>sp|O15212|PFD6_HUMAN Prefoldin subunit 6 OS=Homo sapiens GN=PFDN6 PE=1 SV=1	-	1177000	1174400	1474700	1183900	1362400	1990300	1464700	1378200	1036100	851780	846370	1730400	2	6	7	7	6	5	7	6	7	7	5	6	7	6	7	7	6	5	7	6	7	7	5	6	7	14.582	1	95	0	20.427	By MS/MS	By MS/MS	By MS/MS	By matching	By MS/MS
sp|O15372|EIF3H_HUMAN;tr|B3KS98|B3KS98_HUMAN;tr|A0A087WZK9|A0A087WZK9_HUMAN;tr|E5RJT0|E5RJT0_HUMAN;tr|E5RGU4|E5RGU4_HUMAN;tr|E5RFW7|E5RFW7_HUMAN;tr|E5RFH0|E5RFH0_HUMAN	>sp|O15372|EIF3H_HUMAN Eukaryotic translation initiation factor 3 subunit H OS=Homo sapiens GN=EIF3H PE=1 SV=1;>tr|B3KS98|B3KS98_HUMAN Eukaryotic translation initiation factor 3 subunit H OS=Homo sapiens GN=EIF3H PE=1 SV=1;>tr|A0A087WZK9|A0A087WZK9_HUMAN E	-	1174700	1528700	1511000	1407700	1558500	1258900	804860	1107400	957190	755300	740210	864620	7	11	11	9	12	10	11	10	10	11	10	10	8	11	11	9	12	10	11	10	10	11	10	10	8	39.93	1	147	0	53.132	By MS/MS	By MS/MS	By MS/MS	By MS/MS	By MS/MS
sp|Q12907|LMAN2_HUMAN;tr|D6RBV2|D6RBV2_HUMAN;tr|D6RDX1|D6RDX1_HUMAN;tr|D6RIU4|D6RIU4_HUMAN;tr|D6RBH1|D6RBH1_HUMAN	>sp|Q12907|LMAN2_HUMAN Vesicular integral-membrane protein VIP36 OS=Homo sapiens GN=LMAN2 PE=1 SV=1;>tr|D6RBV2|D6RBV2_HUMAN Vesicular integral-membrane protein VIP36 OS=Homo sapiens GN=LMAN2 PE=1 SV=1;>tr|D6RDX1|D6RDX1_HUMAN Vesicular integral-membrane pro	-	1172400	1668600	2235000	1331800	1804000	1691800	1356000	1559500	1137000	1029200	1368900	1344800	5	8	8	7	6	7	7	8	8	8	8	7	7	8	8	7	6	7	7	8	8	8	8	7	7	40.228	1	89	0	31.746	By MS/MS	By MS/MS	By MS/MS	By MS/MS	By MS/MS
sp|O43765|SGTA_HUMAN;tr|K7EMD6|K7EMD6_HUMAN	>sp|O43765|SGTA_HUMAN Small glutamine-rich tetratricopeptide repeat-containing protein alpha OS=Homo sapiens GN=SGTA PE=1 SV=1;>tr|K7EMD6|K7EMD6_HUMAN Small glutamine-rich tetratricopeptide repeat-containing protein alpha (Fragment) OS=Homo sapiens GN=SGTA	-	1171400	1273900	1621700	1654400	1750800	2145800	1379200	911760	733400	545840	919180	1706000	2	7	7	7	6	7	7	6	6	5	6	6	6	7	7	7	6	7	7	6	6	5	6	6	6	34.063	1	79	0	19.062	By MS/MS	By MS/MS	By MS/MS	By MS/MS	By MS/MS
tr|K7EN05|K7EN05_HUMAN;sp|P60002|ELOF1_HUMAN;tr|K7EPC8|K7EPC8_HUMAN;tr|A0A024R7E8|A0A024R7E8_HUMAN;tr|K7EQ44|K7EQ44_HUMAN;tr|K7EMV4|K7EMV4_HUMAN	>tr|K7EN05|K7EN05_HUMAN Transcription elongation factor 1 homolog OS=Homo sapiens GN=ELOF1 PE=1 SV=1;>sp|P60002|ELOF1_HUMAN Transcription elongation factor 1 homolog OS=Homo sapiens GN=ELOF1 PE=3 SV=1;>tr|K7EPC8|K7EPC8_HUMAN Transcription elongation factor	-	1171300	1111500	1878900	1565800	2957100	2546800	1705500	1494000	753060	1197600	1712800	2493500	6	1	1	1	1	1	1	1	1	1	1	1	1	1	1	1	1	1	1	1	1	1	1	1	1	8.6531	1	12	0	5.2503	By MS/MS	By MS/MS	By MS/MS	By MS/MS	By matching
sp|P49419|AL7A1_HUMAN;tr|F8VS02|F8VS02_HUMAN;tr|A0A140T9V3|A0A140T9V3_HUMAN;tr|A0A0J9YWF7|A0A0J9YWF7_HUMAN;tr|H0YHM6|H0YHM6_HUMAN;tr|A0A0J9YWK1|A0A0J9YWK1_HUMAN;tr|A0A0J9YWM6|A0A0J9YWM6_HUMAN;tr|F8WDY6|F8WDY6_HUMAN;tr|F8WD33|F8WD33_HUMAN;tr|F8VVF2|F8VVF2_HUMAN	>sp|P49419|AL7A1_HUMAN Alpha-aminoadipic semialdehyde dehydrogenase OS=Homo sapiens GN=ALDH7A1 PE=1 SV=5;>tr|F8VS02|F8VS02_HUMAN Alpha-aminoadipic semialdehyde dehydrogenase OS=Homo sapiens GN=ALDH7A1 PE=1 SV=1;>tr|A0A140T9V3|A0A140T9V3_HUMAN Alpha-aminoad	-	1168400	1402600	1768900	1191300	1426700	2132100	1320400	1431600	1089700	937560	1126600	1891000	10	12	11	11	11	11	12	12	11	12	10	12	12	12	11	11	11	11	12	12	11	12	10	12	12	58.486	1	147	0	52.849	By MS/MS	By MS/MS	By MS/MS	By MS/MS	By MS/MS
sp|O00425|IF2B3_HUMAN;tr|F8WD15|F8WD15_HUMAN	>sp|O00425|IF2B3_HUMAN Insulin-like growth factor 2 mRNA-binding protein 3 OS=Homo sapiens GN=IGF2BP3 PE=1 SV=2	-	1164000	1034200	1205300	953030	1033500	1285100	824100	909040	1318300	1103100	802270	934230	2	14	15	14	13	11	13	14	14	17	15	15	12	12	13	12	11	9	11	12	12	15	13	13	10	63.704	1	179	0	74.565	By MS/MS	By MS/MS	By MS/MS	By MS/MS	By MS/MS
sp|Q9NSD9|SYFB_HUMAN	>sp|Q9NSD9|SYFB_HUMAN Phenylalanine--tRNA ligase beta subunit OS=Homo sapiens GN=FARSB PE=1 SV=3	-	1162100	1052200	1278900	860470	1318500	1195600	1003900	959190	815290	834850	717810	1044100	1	17	16	17	16	17	16	16	16	17	17	17	17	17	16	17	16	17	16	16	16	17	17	17	17	66.115	1	211	0	54.737	By MS/MS	By MS/MS	By MS/MS	By MS/MS	By MS/MS
sp|Q9BTV4|TMM43_HUMAN;tr|V9GY05|V9GY05_HUMAN	>sp|Q9BTV4|TMM43_HUMAN Transmembrane protein 43 OS=Homo sapiens GN=TMEM43 PE=1 SV=1	-	1160600	1536200	1846500	1167300	1577900	1643400	1202500	1181000	904430	901790	879540	1330300	2	7	7	7	6	7	8	8	7	7	6	7	7	7	7	7	6	7	8	8	7	7	6	7	7	44.875	1	95	0	25.559	By MS/MS	By MS/MS	By MS/MS	By MS/MS	By MS/MS
tr|J3QQY2|J3QQY2_HUMAN;sp|Q9UM00|TMCO1_HUMAN;tr|J9JIE6|J9JIE6_HUMAN;tr|J3KS45|J3KS45_HUMAN	>tr|J3QQY2|J3QQY2_HUMAN Transmembrane and coiled-coil domain-containing protein 1 OS=Homo sapiens GN=TMCO1 PE=1 SV=1;>sp|Q9UM00|TMCO1_HUMAN Transmembrane and coiled-coil domain-containing protein 1 OS=Homo sapiens GN=TMCO1 PE=1 SV=1;>tr|J9JIE6|J9JIE6_HUMAN	-	1160200	1141700	1485700	860320	949220	1042500	975170	873950	1378100	1185800	400430	1103800	4	3	3	3	3	3	3	3	3	3	2	3	3	3	3	3	3	3	3	3	3	3	2	3	3	11.372	1	35	0	9.0518	By MS/MS	By MS/MS	By MS/MS	By MS/MS	By MS/MS
sp|P19367|HXK1_HUMAN;tr|B1AR63|B1AR63_HUMAN;tr|B1AR62|B1AR62_HUMAN;tr|B1AR61|B1AR61_HUMAN	>sp|P19367|HXK1_HUMAN Hexokinase-1 OS=Homo sapiens GN=HK1 PE=1 SV=3	-	1158100	1438400	1605200	1784500	2054500	1674100	1130800	1341500	812950	734510	1434600	1195000	4	24	25	24	27	26	26	23	25	23	24	24	24	22	24	22	24	24	24	21	23	21	22	23	22	102.48	1	325	0	197.52	By MS/MS	By MS/MS	By MS/MS	By MS/MS	By MS/MS
[truncated: 2,814 more rows]
[truncated: 81 more columns]

## Sheet: Proteins
Protein IDs	Majority protein IDs	Peptide counts (all)	Peptide counts (razor+unique)	Peptide counts (unique)	Fasta headers	Number of proteins	Peptides	Razor + unique peptides	Unique peptides	Peptides D492(E1)	Peptides D492-DEE(D1)	Peptides D492-DEE(D2)	Peptides D492-Her2(H1)	Peptides D492-Her2(H2)	Peptides D492M(M1)	Peptides D492M(M2)	Peptides DEE(72)	Peptides E1-72	Peptides E2-72	Peptides Her2(75)	Peptides M(41)	Razor + unique peptides D492(E1)	Razor + unique peptides D492-DEE(D1)	Razor + unique peptides D492-DEE(D2)	Razor + unique peptides D492-Her2(H1)	Razor + unique peptides D492-Her2(H2)	Razor + unique peptides D492M(M1)	Razor + unique peptides D492M(M2)	Razor + unique peptides DEE(72)	Razor + unique peptides E1-72	Razor + unique peptides E2-72	Razor + unique peptides Her2(75)	Razor + unique peptides M(41)	Unique peptides D492(E1)	Unique peptides D492-DEE(D1)	Unique peptides D492-DEE(D2)	Unique peptides D492-Her2(H1)	Unique peptides D492-Her2(H2)	Unique peptides D492M(M1)	Unique peptides D492M(M2)	Unique peptides DEE(72)	Unique peptides E1-72	Unique peptides E2-72	Unique peptides Her2(75)	Unique peptides M(41)	Sequence coverage [%]	Unique + razor sequence coverage [%]	Unique sequence coverage [%]	Mol. weight [kDa]
[truncated: 3,732 more rows]
[truncated: 95 more columns]

[truncated: 1 more sheets: Peptides]
