# Supplementary material for: Glutamine-Fructose-6-Phosphate Transaminase 2 (GFPT2) Is Upregulated in Breast Epithelial–Mesenchymal Transition and Responds to Oxidative Stress
Source: Mol Cell Proteomics. 2021 Dec 17;21(2):100185. doi: 10.1016/j.mcpro.2021.100185 (PMC8803663; doi:10.1016/j.mcpro.2021.100185)
Supplement: Supplemental Data 6_SILAC [file mmc11.xlsx]

## Sheet: Peptides
Sequence	N-term cleavage window	C-term cleavage window	Amino acid before	First amino acid	Second amino acid	Second last amino acid	Last amino acid	Amino acid after	A Count	R Count	N Count	D Count	C Count	Q Count	E Count	G Count	H Count	I Count	L Count	K Count	M Count	F Count	P Count	S Count	T Count	W Count	Y Count	V Count	U Count	O Count	Length	Missed cleavages	Mass	Proteins	Leading razor protein	Start position	End position	Unique (Groups)	Unique (Proteins)	Charges	PEP	Score	Identification type Replicate 1	Identification type Replicate 2	Identification type Replicate 3	Fraction Average	Fraction Std. Dev.	Fraction 1	Fraction 2
AAAAAAAAAAGAAGGR	______________________________	AAAAAAAAAGAAGGRGSGPGRRRHLVPGAG	M	A	A	G	R	G	12	1	0	0	0	0	0	3	0	0	0	0	0	0	0	0	0	0	0	0	0	0	16	0	1197.62	ENSP00000380446.2;ENSP00000216727.4	ENSP00000380446.2	2	17	yes	no	2	2.6588e-13	220.45	By MS/MS	By MS/MS	By MS/MS	1.6	0.49	2	3
AAAAAAAAVPSAGPAGPAPTSAAGR	SPASVSAPKQILQPRAAAAAAAAVPSAGPA	SAGPAGPAPTSAAGRTFPASGGGYKASSPA	R	A	A	G	R	T	13	1	0	0	0	0	0	3	0	0	0	0	0	0	4	2	1	0	0	1	0	0	25	0	2031.05	ENSP00000365016.3	ENSP00000365016.3	694	718	yes	yes	2;3	2.4547e-08	153.79	By MS/MS	By MS/MS	By MS/MS	9	0
AAAAAAAGDSDSWDADAFSVEDPVR	______________________________	DSWDADAFSVEDPVRKVGGGGTAGGDRWEG	M	A	A	V	R	K	9	1	0	5	0	0	1	1	0	0	0	0	0	1	1	3	0	1	0	2	0	0	25	0	2464.08	ENSP00000261868.5;ENSP00000414548.3;ENSP00000440221.1	ENSP00000261868.5	2	26	yes	no	3	6.4162e-12	142.43	By MS/MS	By MS/MS	By MS/MS	7.25	0.433
AAAAAAAGDSDSWDADAFSVEDPVRK	______________________________	SWDADAFSVEDPVRKVGGGGTAGGDRWEGE	M	A	A	R	K	V	9	1	0	5	0	0	1	1	0	0	0	1	0	1	1	3	0	1	0	2	0	0	26	1	2592.17	ENSP00000261868.5;ENSP00000414548.3;ENSP00000440221.1	ENSP00000261868.5	2	27	yes	no	2;3	8.6259e-23	150.76	By MS/MS	By MS/MS	By MS/MS	7.67	0.471
AAAAAAALQAK	TILRQARNHKLRVDKAAAAAAALQAKSDEK	RVDKAAAAAAALQAKSDEKAAVAGKKPVVG	K	A	A	A	K	S	8	0	0	0	0	1	0	0	0	0	1	1	0	0	0	0	0	0	0	0	0	0	11	0	955.545	ENSP00000311430.6;ENSP00000454281.1;ENSP00000457442.1	ENSP00000311430.6	354	364	yes	no	2	8.4849e-05	186.09	By MS/MS	By MS/MS	By MS/MS	9.17	0.687
AAAAAAAPSGGGGGGEEERLEEK	______________________________	SGGGGGGEEERLEEKSEDQDLQGLKDKPLK	M	A	A	E	K	S	7	1	0	0	0	0	5	6	0	0	1	1	0	0	1	1	0	0	0	0	0	0	23	1	2083.98	ENSP00000395535.2;ENSP00000384865.2	ENSP00000395535.2	2	24	yes	no	3	0.016938	72.359	By MS/MS	By MS/MS		4	0
AAAAAAAVGGQQPSQPELPAPGLALDK	______________________________	PSQPELPAPGLALDKAATAAHLKAALSRPD	M	A	A	D	K	A	9	0	0	1	0	3	1	3	0	0	3	1	0	0	4	1	0	0	0	1	0	0	27	0	2498.31	ENSP00000396068.1;ENSP00000272793.5	ENSP00000396068.1	2	28	yes	no	3	1.8371e-07	99.873		By MS/MS		2	0		1
AAAAAAGAASGLPGPVAQGLK	______________________________	GAASGLPGPVAQGLKEALVDTLTGILSPVQ	M	A	A	L	K	E	9	0	0	0	0	1	0	4	0	0	2	1	0	0	2	1	0	0	0	1	0	0	21	0	1747.96	ENSP00000354742.4	ENSP00000354742.4	2	22	yes	yes	2;3	1.8339e-28	232.25	By MS/MS	By MS/MS	By MS/MS	3.6	0.49
AAAAAAGAGPEMVR	______________________________	MAAAAAAGAGPEMVRGQVFDVGPRYTNLSY	M	A	A	V	R	G	7	1	0	0	0	0	1	2	0	0	0	0	1	0	1	0	0	0	0	1	0	0	14	0	1241.62	ENSP00000381803.3;ENSP00000215832.6;ENSP00000440842.1	ENSP00000381803.3	2	15	yes	no	2	8.8797e-07	161.76	By MS/MS	By MS/MS	By MS/MS	7.67	0.471
AAAAAAGEAR	______________________________	______________________________	M	A	A	A	R	R	7	1	0	0	0	0	1	1	0	0	0	0	0	0	0	0	0	0	0	0	0	0	10	0	857.436	ENSP00000281243.5;ENSP00000390944.2;ENSP00000423227.1;ENSP00000422759.1;ENSP00000426377.1;ENSP00000426039.1	ENSP00000281243.5	2	11	yes	no	2	0.00023058	146.81	By MS/MS	By MS/MS	By MS/MS	4	0
AAAAAAGPSPGSGPGDSPEGPEGEAPER	______________________________	PGDSPEGPEGEAPERRRKAHGMLKLYYGLS	M	A	A	E	R	R	7	1	0	1	0	0	4	6	0	0	0	0	0	0	6	3	0	0	0	0	0	0	28	0	2488.11	ENSP00000279281.3;ENSP00000434138.1;ENSP00000435245.1;ENSP00000492351.1;ENSP00000433579.1;ENSP00000436867.1	ENSP00000279281.3	2	29	yes	no	3	1.0801e-06	97.352		By MS/MS	By MS/MS	4	0
AAAAAAGSGTPR	______________________________	______________________________	M	A	A	P	R	E	6	1	0	0	0	0	0	2	0	0	0	0	0	0	1	1	1	0	0	0	0	0	12	0	999.51	ENSP00000420176.1	ENSP00000420176.1	2	13	yes	yes	2	0.00041632	123.21	By MS/MS	By MS/MS	By MS/MS	6	0
AAAAAATAAAAASIR	______________________________	AAAAAATAAAAASIRERQTVALKRMLNFNV	M	A	A	I	R	E	11	1	0	0	0	0	0	0	0	1	0	0	0	0	0	1	1	0	0	0	0	0	15	0	1256.68	ENSP00000390783.2;ENSP00000309417.7;ENSP00000451811.1;ENSP00000452323.1;ENSP00000451298.1	ENSP00000390783.2	2	16	yes	no	2	1.2905e-27	267.85	By MS/MS	By MS/MS	By MS/MS	5.25	0.433
AAAAAAVGPGAGGAGSAVPGGAGPCATVSVFPGAR	______________________________	GAGPCATVSVFPGARLLTIGDANGEIQRHA	M	A	A	A	R	L	12	1	0	0	1	0	0	9	0	0	0	0	0	1	4	2	1	0	0	4	0	0	35	0	2906.45	ENSP00000340934.3;ENSP00000325690.3;ENSP00000465417.1;ENSP00000467420.1	ENSP00000340934.3	2	36	yes	no	3;4	4.3838e-08	94.006	By MS/MS	By MS/MS	By MS/MS	5	0
AAAAAETPEVLR	______________________________	______________________________	M	A	A	L	R	E	5	1	0	0	0	0	2	0	0	0	1	0	0	0	1	0	1	0	0	1	0	0	12	0	1197.64	ENSP00000292566.3;ENSP00000420362.1	ENSP00000292566.3	2	13	yes	no	2	0.006651	91.867		By MS/MS	By matching	7	0
AAAAAGAGSGPWAAQEK	______________________________	AAAGAGSGPWAAQEKQFPPALLSFFIYNPR	M	A	A	E	K	Q	8	0	0	0	0	1	1	3	0	0	0	1	0	0	1	1	0	1	0	0	0	0	17	0	1512.73	ENSP00000325681.6;ENSP00000314544.8;ENSP00000487253.1;ENSP00000486988.1;ENSP00000390078.1	ENSP00000325681.6	2	18	yes	no	2	3.3982e-12	201.95		By MS/MS	By MS/MS	9	0
AAAAAGLGGGGAGPGPEAGDFLAR	______________________________	GGAGPGPEAGDFLARYRLVSNKLKKRFLRK	M	A	A	A	R	Y	8	1	0	1	0	0	1	8	0	0	2	0	0	1	2	0	0	0	0	0	0	0	24	0	2009.99	ENSP00000479624.1;ENSP00000477530.1;ENSP00000358518.3	ENSP00000479624.1	2	25	yes	no	3	0.010724	86.727	By MS/MS			10	0
AAAAAGTATSQR	______________________________	______________________________	M	A	A	Q	R	F	6	1	0	0	0	1	0	1	0	0	0	0	0	0	0	1	2	0	0	0	0	0	12	0	1074.54	ENSP00000308067.7;ENSP00000367208.4	ENSP00000308067.7	2	13	no	no	2	5.4196e-17	188.87	By MS/MS	By MS/MS	By MS/MS	6	0
AAAAALSQQQSLQER	SASSSASPGRSQSPRAAAAALSQQQSLQER	AAAAALSQQQSLQERLRLREERKQQEELMK	R	A	A	E	R	L	5	1	0	0	0	4	1	0	0	0	2	0	0	0	0	2	0	0	0	0	0	0	15	0	1570.81	ENSP00000465751.1;ENSP00000415078.1;ENSP00000248420.5;ENSP00000221899.4	ENSP00000465751.1	129	143	yes	no	2	4.7325e-08	184.34	By matching	By matching	By MS/MS	8	0
AAAAAMAEQESAR	______________________________	______________________________	M	A	A	A	R	N	7	1	0	0	0	1	2	0	0	0	0	0	1	0	0	1	0	0	0	0	0	0	13	0	1275.59	ENSP00000265857.3	ENSP00000265857.3	2	14	yes	yes	2	3.2553e-06	215.83	By matching	By MS/MS	By MS/MS	6	0
AAAAAQGGGGGEPR	______________________________	MAAAAAQGGGGGEPRRTEGVGPGVPGEVEM	M	A	A	P	R	R	5	1	0	0	0	1	1	5	0	0	0	0	0	0	1	0	0	0	0	0	0	0	14	0	1168.56	ENSP00000263025.4;ENSP00000378628.1;ENSP00000327293.5;ENSP00000432479.1;ENSP00000378625.3;ENSP00000433746.1	ENSP00000263025.4	2	15	yes	no	2	4.5041e-05	155.47	By MS/MS	By MS/MS	By MS/MS	4	0
AAAAASAPQQLSDEELFSQLR	______________________________	APQQLSDEELFSQLRRYGLSPGPVTESTRP	M	A	A	L	R	R	6	1	0	1	0	3	2	0	0	0	3	0	0	1	1	3	0	0	0	0	0	0	21	0	2202.09	ENSP00000308369.2	ENSP00000308369.2	2	22	yes	yes	3	2.8428e-11	157.42	By MS/MS	By MS/MS	By MS/MS	10	0
AAAAASASQDELNQLER	______________________________	AAASASQDELNQLERVFLRLGHAETDEQLQ	M	A	A	E	R	V	6	1	1	1	0	2	2	0	0	0	2	0	0	0	0	2	0	0	0	0	0	0	17	0	1743.84	ENSP00000473399.1	ENSP00000473399.1	2	18	yes	yes	2	5.4417e-15	222.29		By MS/MS		6	0
AAAAASGAGGAAGAGTGGAGPAGR	______________________________	GAAGAGTGGAGPAGRLLPPPAPGSPAAPAA	M	A	A	G	R	L	11	1	0	0	0	0	0	9	0	0	0	0	0	0	1	1	1	0	0	0	0	0	24	0	1753.85	ENSP00000364449.1;ENSP00000390442.2	ENSP00000364449.1	2	25	yes	no	2	9.3829e-183	391.76	By MS/MS	By matching	By MS/MS	7	0
AAAAATVVPPMVGGPPFVGPVGFGPGDR	ATNTYQQVQQTLEARAAAAATVVPPMVGGP	GPPFVGPVGFGPGDRSHLDSPEAREAMFLR	R	A	A	D	R	S	5	1	0	1	0	0	0	6	0	0	0	0	1	2	6	0	1	0	0	5	0	0	28	0	2590.34	ENSP00000466044.1;ENSP00000467278.1;ENSP00000262633.3;ENSP00000468060.1	ENSP00000466044.1	103	130	yes	no	3	7.1025e-09	112.42	By MS/MS	By MS/MS	By MS/MS	4.6	4.41	3
AAAAAWEEPSSGNGTAR	______________________________	AAAWEEPSSGNGTARAGPRKRGGPAGRKRE	K	A	A	A	R	A	6	1	1	0	0	0	2	2	0	0	0	0	0	0	1	2	1	1	0	0	0	0	17	0	1644.75	ENSP00000486447.1;ENSP00000486099.1;ENSP00000364585.4;ENSP00000364582.3	ENSP00000486447.1	6	22	yes	no	2	2.2257e-12	214.61	By MS/MS	By MS/MS	By MS/MS	5.33	0.471
AAAADER	______________________________	______________________________	M	A	A	E	R	S	4	1	0	1	0	0	1	0	0	0	0	0	0	0	0	0	0	0	0	0	0	0	7	0	702.33	ENSP00000357863.4	ENSP00000357863.4	2	8	yes	yes	1	0.023197	81.297		By MS/MS		1	0	1
AAAADSFSGGPAGVR	______________________________	AAAADSFSGGPAGVRLPRSPPLKVLAEQLR	M	A	A	V	R	L	5	1	0	1	0	0	0	3	0	0	0	0	0	1	1	2	0	0	0	1	0	0	15	0	1332.64	ENSP00000310356.5;ENSP00000459601.1	ENSP00000310356.5	2	16	yes	no	2	8.4988e-06	143.24	By MS/MS	By MS/MS	By matching	8	0
AAAAECDVVMAATEPELLDDQEAK	______________________________	MAATEPELLDDQEAKREAETFKEQGNAYYA	M	A	A	A	K	R	7	0	0	3	1	1	4	0	0	0	2	1	1	0	1	0	1	0	0	2	0	0	24	0	2546.15	ENSP00000406463.2;ENSP00000468805.1;ENSP00000466114.1;ENSP00000466877.1	ENSP00000406463.2	2	25	yes	no	3	2.562e-06	108.37	By MS/MS	By MS/MS	By MS/MS	6	0
AAAAECDVVMAATEPELLDDQEAKR	______________________________	AATEPELLDDQEAKREAETFKEQGNAYYAK	M	A	A	K	R	E	7	1	0	3	1	1	4	0	0	0	2	1	1	0	1	0	1	0	0	2	0	0	25	1	2702.25	ENSP00000406463.2;ENSP00000468805.1;ENSP00000466114.1	ENSP00000406463.2	2	26	yes	no	3	4.6704e-08	114.55	By MS/MS	By MS/MS	By MS/MS	6	0
AAAAEGVLATR	______________________________	______________________________	M	A	A	T	R	S	5	1	0	0	0	0	1	1	0	0	1	0	0	0	0	0	1	0	0	1	0	0	11	0	1028.56	ENSP00000359398.2	ENSP00000359398.2	2	12	yes	yes	2	0.00013523	175.93	By MS/MS		By MS/MS	8	0
AAAAELSLLEK	______________________________	______________________________	M	A	A	E	K	S	4	0	0	0	0	0	2	0	0	0	3	1	0	0	0	1	0	0	0	0	0	0	11	0	1114.62	ENSP00000369038.5;ENSP00000414363.2;ENSP00000424222.1;ENSP00000380597.2	ENSP00000369038.5	2	12	yes	no	2	5.7758e-05	214.05	By MS/MS	By MS/MS	By MS/MS	9	0
AAAAGDADDEPR	______________________________	______________________________	M	A	A	P	R	S	5	1	0	3	0	0	1	1	0	0	0	0	0	0	1	0	0	0	0	0	0	0	12	0	1157.49	ENSP00000215941.4;ENSP00000387507.1;ENSP00000405782.2	ENSP00000215941.4	2	13	yes	no	2	5.3788e-05	152.04	By MS/MS	By MS/MS	By MS/MS	1	0	3
AAAAGGGGPGTAVGATGSGIAAAAAGLAVYR	______________________________	GSGIAAAAAGLAVYRRKDGGPATKFWESPE	M	A	A	Y	R	R	12	1	0	0	0	0	0	9	0	1	1	0	0	0	1	1	2	0	1	2	0	0	31	0	2513.3	ENSP00000254480.5;ENSP00000414266.1	ENSP00000254480.5	2	32	yes	no	3	1.2785e-12	119.32	By MS/MS	By MS/MS	By MS/MS	7.25	1.3
AAAAKPNNLSLVVHGPGDLR	______________________________	PNNLSLVVHGPGDLRLENYPIPEPGPNEVL	M	A	A	L	R	L	4	1	2	1	0	0	0	2	1	0	3	1	0	0	2	1	0	0	0	2	0	0	20	1	1999.1	ENSP00000267814.9;ENSP00000453904.1;ENSP00000452731.1	ENSP00000267814.9	2	21	yes	no	3	6.6603e-19	192.24	By MS/MS	By MS/MS	By MS/MS	2.64	0.771		6
AAAALGSSSGSASPAVAELCQNTPETFLEASK	______________________________	ELCQNTPETFLEASKLLLTYADNILRNPND	M	A	A	S	K	L	8	0	1	0	1	1	3	2	0	0	3	1	0	1	2	6	2	0	0	1	0	0	32	0	3121.49	ENSP00000379886.3;ENSP00000280700.5;ENSP00000387430.1	ENSP00000379886.3	2	33	yes	no	3	0.0088343	49.888	By MS/MS	By MS/MS		1	0	2
AAAANSGSSLPLFDCPTWAGKPPPGLHLDVVK	______________________________	WAGKPPPGLHLDVVKGDKLIEKLIIDEKKY	M	A	A	V	K	G	5	0	1	2	1	0	0	3	1	0	4	2	0	1	5	3	1	1	0	2	0	0	32	1	3272.67	ENSP00000311677.5	ENSP00000311677.5	2	33	yes	yes	3;4	3.2827e-05	68.961	By MS/MS	By MS/MS	By MS/MS	10	0
AAAAPAAAAASSEAPAASATAEPEAGDQDSR	______________________________	ASATAEPEAGDQDSREVRVLQSLRGKICEA	M	A	A	S	R	E	15	1	0	2	0	1	3	1	0	0	0	0	0	0	3	4	1	0	0	0	0	0	31	0	2782.26	ENSP00000286364.3;ENSP00000391677.2;ENSP00000424293.1	ENSP00000286364.3	2	32	yes	no	3	4.5018e-09	109.19	By MS/MS	By MS/MS	By MS/MS	5	0
AAAAPGASPSPGGDAAWSEAGPGPRPLAR	DANKASARASREGGRAAAAPGASPSPGGDA	AAWSEAGPGPRPLARSASPPKAKNLNGGLR	R	A	A	A	R	S	9	2	0	1	0	0	1	5	0	0	1	0	0	0	6	3	0	1	0	0	0	0	29	1	2641.3	ENSP00000234420.4;ENSP00000446475.1;ENSP00000405294.1;ENSP00000410570.1	ENSP00000234420.4	34	62	yes	no	3	0.0022479	52.754	By MS/MS	By MS/MS	By MS/MS	9	0
AAAAPVAADDDERR	______________________________	MAAAAPVAADDDERRRRPGAALEDSRSQEG	M	A	A	R	R	R	6	2	0	3	0	0	1	0	0	0	0	0	0	0	1	0	0	0	0	1	0	0	14	1	1426.68	ENSP00000350186.6;ENSP00000350934.4;ENSP00000442798.1	ENSP00000350186.6	2	15	yes	no	2	2.4707e-07	172.21	By MS/MS	By matching	By MS/MS	3	0
AAAAQLSLTQLSSGNPVYEK	______________________________	LSLTQLSSGNPVYEKYYRQVDTGNTGRVLA	M	A	A	E	K	Y	4	0	1	0	0	2	1	1	0	0	3	1	0	0	1	3	1	0	1	1	0	0	20	0	2047.06	ENSP00000360798.3;ENSP00000360795.2	ENSP00000360798.3	2	21	yes	no	2;3	1.7512e-28	252.17	By MS/MS	By MS/MS	By MS/MS	5	0
AAAASAAEAGIATTGTEDSDDALLK	SMEEQRQRQEEEARRAAAASAAEAGIATTG	IATTGTEDSDDALLKMTISQQEFGRTGLPD	R	A	A	L	K	M	9	0	0	3	0	0	2	2	0	1	2	1	0	0	0	2	3	0	0	0	0	0	25	0	2319.11	ENSP00000357879.3;ENSP00000388089.1	ENSP00000357879.3	238	262	yes	no	2;3	1.9138e-11	163.91	By MS/MS	By MS/MS	By MS/MS	6	0
AAAASAAEAGIATTGTEGERDSDDALLK	SMEEQRQRQEEEARRAAAASAAEAGIATTG	TGTEGERDSDDALLKMTISQQEFGRTGLPD	R	A	A	L	K	M	9	1	0	3	0	0	3	3	0	1	2	1	0	0	0	2	3	0	0	0	0	0	28	1	2661.27	ENSP00000357876.4	ENSP00000357876.4	238	265	yes	yes	3	5.2481e-08	103.31		By MS/MS	By MS/MS	6	0
AAAAVAAAASSCRPLGSGAGPGPTGAAPVSAPAPGPGPAGK	______________________________	APVSAPAPGPGPAGKGGGGGGSPGPTAGPE	R	A	A	G	K	G	14	1	0	0	1	0	0	8	0	0	1	1	0	0	8	4	1	0	0	2	0	0	41	1	3449.75	ENSP00000263280.4;ENSP00000375777.1	ENSP00000263280.4	6	46	yes	no	4	0.0001729	65.345	By MS/MS	By MS/MS	By MS/MS	4	0
AAAAVEPDVVVK	LSARLRALRQRQLDRAAAAVEPDVVVKRQE	LDRAAAAVEPDVVVKRQEALAAARLKMQEE	R	A	A	V	K	R	4	0	0	1	0	0	1	0	0	0	0	1	0	0	1	0	0	0	0	4	0	0	12	0	1167.65	ENSP00000433541.1;ENSP00000381282.3;ENSP00000433803.1;ENSP00000434842.1	ENSP00000433541.1	66	77	yes	no	2	0.0021873	98.048	By MS/MS	By MS/MS	By MS/MS	6	0
AAAAVGAGHGAGGPGAASSSGGAR	______________________________	GAGGPGAASSSGGAREGARVAALCLLWYAL	M	A	A	A	R	E	9	1	0	0	0	0	0	8	1	0	0	0	0	0	1	3	0	0	0	1	0	0	24	0	1863.89	ENSP00000470652.1	ENSP00000470652.1	2	25	yes	yes	3	3.3585e-05	93.269	By matching	By MS/MS		8	0
AAAAVQGGR	______________________________	______________________________	M	A	A	G	R	S	4	1	0	0	0	1	0	2	0	0	0	0	0	0	0	0	0	0	0	1	0	0	9	0	799.43	ENSP00000263672.6;ENSP00000478550.1;ENSP00000436759.1;ENSP00000433439.1	ENSP00000263672.6	2	10	yes	no	2	0.00080841	145.04	By MS/MS	By MS/MS	By MS/MS	6	0
AAAAVSESWPELELAER	______________________________	AAVSESWPELELAERERRRELLLTGPGLEE	M	A	A	E	R	E	5	1	0	0	0	0	4	0	0	0	2	0	0	0	1	2	0	1	0	1	0	0	17	0	1827.9	ENSP00000367498.1	ENSP00000367498.1	2	18	yes	yes	2;3	5.1312e-12	198.14	By MS/MS	By MS/MS	By MS/MS	9.33	0.471
AAAAVVEFQR	______________________________	______________________________	M	A	A	Q	R	A	4	1	0	0	0	1	1	0	0	0	0	0	0	1	0	0	0	0	0	2	0	0	10	0	1060.57	ENSP00000393185.2;ENSP00000261712.3;ENSP00000464434.1	ENSP00000393185.2	2	11	yes	no	2	0.00017566	195.06	By MS/MS	By MS/MS	By MS/MS	9	0
AAAAVVVPAEWIK	______________________________	______________________________	M	A	A	I	K	N	5	0	0	0	0	0	1	0	0	1	0	1	0	0	1	0	0	1	0	3	0	0	13	0	1323.76	ENSP00000347959.4;ENSP00000245838.8;ENSP00000415374.1	ENSP00000347959.4	2	14	yes	no	2	5.5427e-05	139.96	By MS/MS	By MS/MS	By MS/MS	6	0
AAACPDPSLSVWRPDIYFASVSETFETK	WYELDEESRRKYQKKAAACPDPSLSVWRPD	PDIYFASVSETFETKVDDYSQEWAAQTEKS	K	A	A	T	K	V	4	1	0	2	1	0	2	0	0	1	1	1	0	2	3	4	2	1	1	2	0	0	28	1	3143.49	ENSP00000263857.6;ENSP00000386300.1	ENSP00000263857.6	1139	1166	yes	no	3	0.01083	48.771	By matching	By MS/MS	By MS/MS	10	0
AAADGALPEAAALEQPAELPASVR	______________________________	AAALEQPAELPASVRASIERKRQRALMLRQ	M	A	A	V	R	A	9	1	0	1	0	1	3	1	0	0	3	0	0	0	3	1	0	0	0	1	0	0	24	0	2317.19	ENSP00000433006.1;ENSP00000364270.4	ENSP00000433006.1	2	25	yes	no	3	4.4824e-05	91.276	By matching	By MS/MS	By MS/MS	8	0
AAADGGGPGGASVGTEEDGGGVGHR	______________________________	ASVGTEEDGGGVGHRTVYLFDRREKESELG	M	A	A	H	R	T	4	1	0	2	0	0	2	10	1	0	0	0	0	0	1	1	1	0	0	2	0	0	25	0	2136.94	ENSP00000326603.6	ENSP00000326603.6	2	26	yes	yes	2;3	8.3822e-26	205.33	By MS/MS	By MS/MS	By MS/MS	4	0
AAADGSLFDNPR	______________________________	______________________________	M	A	A	P	R	T	3	1	1	2	0	0	0	1	0	0	1	0	0	1	1	1	0	0	0	0	0	0	12	0	1232.58	ENSP00000387730.4	ENSP00000387730.4	2	13	yes	yes	2	0.00014459	134.57	By MS/MS	By MS/MS	By MS/MS	8	0
AAADTLQGPMQAAYR	SKLLKSKNLTDAIARAAADTLQGPMQAAYR	AAADTLQGPMQAAYREAFQSVVLPAFEKSC	R	A	A	Y	R	E	5	1	0	1	0	2	0	1	0	0	1	0	1	0	1	0	1	0	1	0	0	0	15	0	1562.75	ENSP00000351811.5;ENSP00000459624.1	ENSP00000351811.5	1101	1115	yes	no	2	4.7465e-11	227.37	By MS/MS		By MS/MS	10	0
AAAEAGGDDAR	______________________________	______________________________	M	A	A	A	R	C	5	1	0	2	0	0	1	2	0	0	0	0	0	0	0	0	0	0	0	0	0	0	11	0	1002.44	ENSP00000330918.7	ENSP00000330918.7	2	12	yes	yes	2	0.00013937	153.97	By MS/MS	By MS/MS	By MS/MS	1	0	3
AAAEDVNVTFEDQQK	______________________________	AAAEDVNVTFEDQQKINKFARNTSRITELK	K	A	A	Q	K	I	3	0	1	2	0	2	2	0	0	0	0	1	0	1	0	0	1	0	0	2	0	0	15	0	1663.77	ENSP00000360473.2;ENSP00000432441.1	ENSP00000360473.2	8	22	yes	no	2;3	6.1395e-37	297.18	By MS/MS	By MS/MS	By MS/MS	5.43	0.495
AAAEEEDGGPEGPNR	______________________________	AAAEEEDGGPEGPNRERGGAGATFECNICL	M	A	A	N	R	E	3	1	1	1	0	0	4	3	0	0	0	0	0	0	2	0	0	0	0	0	0	0	15	0	1497.63	ENSP00000434880.1;ENSP00000415784.2;ENSP00000415127.2;ENSP00000413131.2;ENSP00000401172.2;ENSP00000388795.2;ENSP00000387879.2;ENSP00000364235.3	ENSP00000434880.1	2	16	yes	no	2	1.4356e-20	257.8	By MS/MS	By MS/MS	By MS/MS	1	0	3
AAAEEEPKPK	______________________________	______________________________	M	A	A	P	K	K	3	0	0	0	0	0	3	0	0	0	0	2	0	0	2	0	0	0	0	0	0	0	10	1	1068.55	ENSP00000286621.2;ENSP00000443965.1	ENSP00000286621.2	2	11	yes	no	2	0.00070026	123.21	By MS/MS	By MS/MS	By MS/MS	1	0	6
AAAEEGCSVGAEADR	______________________________	AAAEEGCSVGAEADRELEELLESALDDFDK	M	A	A	D	R	E	5	1	0	1	1	0	3	2	0	0	0	0	0	0	0	1	0	0	0	1	0	0	15	0	1491.63	ENSP00000357051.5;ENSP00000435915.1;ENSP00000434633.1	ENSP00000357051.5	2	16	yes	no	2	5.1594e-08	173.11			By MS/MS	2	0		1
AAAEELQEAAGAGDGATENGVQPPK	GDKSSSSGKKSLKRKAAAEELQEAAGAGDG	GAGDGATENGVQPPKAAAFPPGFSISEIKN	K	A	A	P	K	A	7	0	1	1	0	2	4	4	0	0	1	1	0	0	2	0	1	0	0	1	0	0	25	0	2380.11	ENSP00000359688.5;ENSP00000359690.1	ENSP00000359688.5	20	44	yes	no	3	0.0064983	53.266	By matching	By MS/MS		5	0
AAAEGLMSLLR	ISTITPQIQAFNLQKAAAEGLMSLLREMGK	NLQKAAAEGLMSLLREMGKGYLALCSYNCK	K	A	A	L	R	E	3	1	0	0	0	0	1	1	0	0	3	0	1	0	0	1	0	0	0	0	0	0	11	0	1130.61	ENSP00000066544.3;ENSP00000434614.1	ENSP00000066544.3	457	467	yes	no	2	0.00070461	131.12		By MS/MS		9	0
AAAEIYEEFLAAFEGSDGNK	SKKEQEELKKKEDEKAAAEIYEEFLAAFEG	YEEFLAAFEGSDGNKVKTFVRGGVVNAAKE	K	A	A	N	K	V	5	0	1	1	0	0	4	2	0	1	1	1	0	2	0	1	0	0	1	0	0	0	20	0	2130.97	ENSP00000418563.1;ENSP00000422011.1;ENSP00000430816.1;ENSP00000420210.2;ENSP00000418465.1;ENSP00000475195.1;ENSP00000420575.1	ENSP00000418563.1	112	131	yes	no	2;3	1.5657e-18	221.91	By MS/MS	By MS/MS	By MS/MS	5	0
AAAEQAISVR	AEQTAAREQAKEACKAAAEQAISVRQQVVL	KEACKAAAEQAISVRQQVVLENAAKKRERA	K	A	A	V	R	Q	4	1	0	0	0	1	1	0	0	1	0	0	0	0	0	1	0	0	0	1	0	0	10	0	1014.55	ENSP00000366135.4;ENSP00000307307.7	ENSP00000366135.4	759	768	yes	no	2	0.028587	70.412		By MS/MS		7	0
AAAETQSLR	______________________________	______________________________	M	A	A	L	R	E	3	1	0	0	0	1	1	0	0	0	1	0	0	0	0	1	1	0	0	0	0	0	9	0	945.488	ENSP00000433547.1;ENSP00000337194.6	ENSP00000433547.1	2	10	yes	no	2	0.0077089	110.41			By MS/MS	5	0
AAAEVAGQFVIK	KELIERIPELNKVARAAAEVAGQFVIKLTH	VARAAAEVAGQFVIKLTHDVELNLDYERYN	R	A	A	I	K	L	4	0	0	0	0	1	1	1	0	1	0	1	0	1	0	0	0	0	0	2	0	0	12	0	1202.67	ENSP00000376197.3;ENSP00000353224.4;ENSP00000390133.1;ENSP00000414015.1	ENSP00000376197.3	589	600	yes	no	2	2.8183e-05	196.52	By MS/MS	By MS/MS	By MS/MS	2.25	0.433		3
AAAEVNQDYGLDPK	RMPTPVIKAFGILKRAAAEVNQDYGLDPKI	RAAAEVNQDYGLDPKIANAIMKAADEVAEG	R	A	A	P	K	I	3	0	1	2	0	1	1	1	0	0	1	1	0	0	1	0	0	0	1	1	0	0	14	0	1489.7	ENSP00000355518.3	ENSP00000355518.3	102	115	yes	yes	2	1.8273e-10	223.31	By MS/MS	By MS/MS	By MS/MS	6	0
AAAFEEQENETVVVK	AVKRASDNLVKAAQKAAAFEEQENETVVVK	AAAFEEQENETVVVKEKMVGGIAQIIAAQE	K	A	A	V	K	E	3	0	1	0	0	1	4	0	0	0	0	1	0	1	0	0	1	0	0	3	0	0	15	0	1662.81	ENSP00000316029.9	ENSP00000316029.9	2477	2491	yes	yes	2	5.518e-36	287.29	By MS/MS	By MS/MS	By MS/MS	5	0
AAAFEQLQK	PTEKNVDLSTFYQNRAAAFEQLQKWKEVAQ	TFYQNRAAAFEQLQKWKEVAQDCTKAVELN	R	A	A	Q	K	W	3	0	0	0	0	2	1	0	0	0	1	1	0	1	0	0	0	0	0	0	0	0	9	0	1004.53	ENSP00000284320.5	ENSP00000284320.5	160	168	yes	yes	2	0.00046141	156.75	By MS/MS	By MS/MS	By MS/MS	9	0
AAAFLGDIALDEEDLR	EEDDSEPLNYKDPCKAAAFLGDIALDEEDL	AAFLGDIALDEEDLRAFQVQQAVDLRRHTA	K	A	A	L	R	A	4	1	0	3	0	0	2	1	0	1	3	0	0	1	0	0	0	0	0	0	0	0	16	0	1717.85	ENSP00000430406.1;ENSP00000428332.1;ENSP00000306121.8;ENSP00000305714.5;ENSP00000428665.1;ENSP00000430977.1;ENSP00000428798.1;ENSP00000427950.1;ENSP00000380915.4;ENSP00000428249.1;ENSP00000346941.5	ENSP00000430406.1	49	64	yes	no	2	3.4618e-07	172.76		By MS/MS	By MS/MS	9	0
AAAFSPADQDDFVI	LTGTLILVNSLDVLRAAAFSPADQDDFVI_	RAAAFSPADQDDFVI_______________	R	A	A	V	I	-	4	0	0	3	0	1	0	0	0	1	0	0	0	2	1	1	0	0	0	1	0	0	14	0	1465.67	ENSP00000386862.1;ENSP00000375867.2;ENSP00000340237.4	ENSP00000386862.1	950	963	yes	no	2	0.013961	93.096	By MS/MS			8	0
AAAGDLGGDHLAFSCDVAK	GYRLAVIARNLEGAKAAAGDLGGDHLAFSC	DLGGDHLAFSCDVAKEHDVQNTFEELEKHL	K	A	A	A	K	E	5	0	0	3	1	0	0	3	1	0	2	1	0	1	0	1	0	0	0	1	0	0	19	0	1873.86	ENSP00000303525.3;ENSP00000427615.1;ENSP00000423128.1	ENSP00000303525.3	41	59	yes	no	3	0.035474	47.916	By MS/MS	By matching	By matching	9	0
AAAGEFADDPCSSVK	VAAVEDVRKQGDLMKAAAGEFADDPCSSVK	AAAGEFADDPCSSVKRGNMVRAARALLSAV	K	A	A	V	K	R	4	0	0	2	1	0	1	1	0	0	0	1	0	1	1	2	0	0	0	1	0	0	15	0	1523.66	ENSP00000304669.7;ENSP00000486200.1;ENSP00000427821.1;ENSP00000429457.1;ENSP00000430304.1;ENSP00000430078.1;ENSP00000430626.1;ENSP00000429636.1	ENSP00000304669.7	106	120	yes	no	2	3.106e-08	174.23	By MS/MS	By MS/MS	By MS/MS	5	0
AAAGELQEDSGLCVLAR	DSKLSFREFLLIFRKAAAGELQEDSGLCVL	AGELQEDSGLCVLARLSEIDVSSEGVKGAK	K	A	A	A	R	L	4	1	0	1	1	1	2	2	0	0	3	0	0	0	0	1	0	0	0	1	0	0	17	0	1758.86	ENSP00000365147.4;ENSP00000395153.1	ENSP00000365147.4	160	176	yes	no	2;3	4.9025e-13	249.75	By MS/MS	By MS/MS	By MS/MS	8	0
AAAGELQEDSGLMALAK	DGKLSFREFLLIFHKAAAGELQEDSGLMAL	AGELQEDSGLMALAKLSEIDVALEGVKGAK	K	A	A	A	K	L	5	0	0	1	0	1	2	2	0	0	3	1	1	0	0	1	0	0	0	0	0	0	17	0	1673.83	ENSP00000484568.1;ENSP00000386556.1;ENSP00000264059.3;ENSP00000401073.1;ENSP00000386685.1;ENSP00000386243.1	ENSP00000484568.1	61	77	yes	no	2	0.011555	72.34	By matching	By matching	By MS/MS	9	0
AAAGGGGGGAAAAGR	______________________________	AAAGGGGGGAAAAGRAYSFKVVLLGEGCVG	M	A	A	G	R	A	7	1	0	0	0	0	0	7	0	0	0	0	0	0	0	0	0	0	0	0	0	0	15	0	1070.52	ENSP00000261263.3	ENSP00000261263.3	2	16	yes	yes	2	1.4732e-11	234.81	By MS/MS	By MS/MS	By MS/MS	4	0
AAAGGLAMLTSMR	LLVLYSGEDDELLQRAAAGGLAMLTSMRPT	QRAAAGGLAMLTSMRPTLCSRIPQVTTHWL	R	A	A	M	R	P	4	1	0	0	0	0	0	2	0	0	2	0	2	0	0	1	1	0	0	0	0	0	13	0	1248.63	ENSP00000377816.2;ENSP00000407487.2;ENSP00000491150.1	ENSP00000377816.2	822	834	yes	no	2	0.045457	77.744	By MS/MS			9	0
AAAGGQGSAVAAEAEPGKEEPPAR	AKPPADPAAAASPCRAAAGGQGSAVAAEAE	VAAEAEPGKEEPPARSSLFQEKANLYPPSN	R	A	A	A	R	S	8	1	0	0	0	1	4	4	0	0	0	1	0	0	3	1	0	0	0	1	0	0	24	1	2220.08	ENSP00000355601.3	ENSP00000355601.3	129	152	yes	yes	3	2.7288e-06	99.407	By MS/MS	By MS/MS	By MS/MS	4	0
AAAGIQPPGYLIHESACWSDTLQR	SVDHENWVSNYNALRAAAGIQPPGYLIHES	YLIHESACWSDTLQRWFFLPRRASQERYSE	R	A	A	Q	R	W	4	1	0	1	1	2	1	2	1	2	2	0	0	0	2	2	1	1	1	0	0	0	24	0	2640.28	ENSP00000477798.1;ENSP00000467437.1;ENSP00000376241.4;ENSP00000307674.2	ENSP00000477798.1	271	294	yes	no	3	0.00052562	67.928	By MS/MS	By MS/MS	By MS/MS	5	0
AAAGLGGGDSGDGTAR	RATGNLSASCGSALRAAAGLGGGDSGDGTA	AAGLGGGDSGDGTARAASKCQMMEERANLM	R	A	A	A	R	A	4	1	0	2	0	0	0	6	0	0	1	0	0	0	0	1	1	0	0	0	0	0	16	0	1331.61	ENSP00000492748.1;ENSP00000325594.4	ENSP00000492748.1	87	102	yes	no	2	0.0051578	80.69	By MS/MS	By MS/MS	By MS/MS	5	0
AAAGQESEGPAVGPPQPLGK	GEAAAAAAAERGEMKAAAGQESEGPAVGPP	ESEGPAVGPPQPLGKELQDGAESNGGGGGG	K	A	A	G	K	E	4	0	0	0	0	2	2	4	0	0	1	1	0	0	4	1	0	0	0	1	0	0	20	0	1859.94	ENSP00000320485.7;ENSP00000387636.2	ENSP00000320485.7	52	71	yes	no	2	8.9164e-05	125.47	By matching	By MS/MS	By MS/MS	8	0
AAAIGIDLGTTYSCVGVFQHGK	______________________________	LGTTYSCVGVFQHGKVEIIANDQGNRTTPS	K	A	A	G	K	V	3	0	0	1	1	1	0	4	1	2	1	1	0	1	0	1	2	0	1	2	0	0	22	0	2264.13	ENSP00000408907.1;ENSP00000406359.1;ENSP00000404524.1;ENSP00000403530.1;ENSP00000393087.1;ENSP00000382915.1;ENSP00000375399.1;ENSP00000375391.1;ENSP00000364802.5;ENSP00000364801.3;ENSP00000442789.2;ENSP00000402651.3;ENSP00000387691.4;ENSP00000477378.1;ENSP00000415927.1;ENSP00000410693.1;ENSP00000393259.1;ENSP00000372880.2	ENSP00000408907.1	4	25	yes	no	2;3	2.6165e-09	153.32	By MS/MS	By MS/MS	By MS/MS	6.14	2.9	2	1
AAAIQTMSLDAER	HSFAFNIMEIQPFRRAAAIQTMSLDAERRK	RRAAAIQTMSLDAERRKLYVSSQWEVSQVP	R	A	A	E	R	R	4	1	0	1	0	1	1	0	0	1	1	0	1	0	0	1	1	0	0	0	0	0	13	0	1375.68	ENSP00000261918.4;ENSP00000438966.2;ENSP00000441493.1	ENSP00000261918.4	462	474	yes	no	2	0.024875	84.605	By MS/MS			9	0
AAALAAAVAQDPAASGAPSS	KRLKEEKQKRKKEARAAALAAAVAQDPAAS	AAVAQDPAASGAPSS_______________	R	A	A	S	S	-	10	0	0	1	0	1	0	1	0	0	1	0	0	0	2	3	0	0	0	1	0	0	20	0	1695.84	ENSP00000323065.1	ENSP00000323065.1	203	222	yes	yes	2;3	3.0294e-05	134.06	By MS/MS	By MS/MS	By MS/MS	9	0
AAALASGCTVEIK	KELQVLTKKAEDCFRAAALASGCTVEIKGG	FRAAALASGCTVEIKGGAHDYYNVLPNKSL	R	A	A	I	K	G	4	0	0	0	1	0	1	1	0	1	1	1	0	0	0	1	1	0	0	1	0	0	13	0	1289.66	ENSP00000275072.4	ENSP00000275072.4	296	308	yes	yes	2	9.9511e-06	184.71	By MS/MS	By MS/MS	By MS/MS	9	0
AAALATVNAWAEQTGMK	IPIITVLGDSKNNVRAAALATVNAWAEQTG	ALATVNAWAEQTGMKEWLEGEDLSEELKKE	R	A	A	M	K	E	6	0	1	0	0	1	1	1	0	0	1	1	1	0	0	0	2	1	0	1	0	0	17	0	1731.86	ENSP00000432768.1;ENSP00000346566.3;ENSP00000310227.5	ENSP00000432768.1	959	975	yes	no	2;3	6.8048e-33	269.95	By MS/MS	By MS/MS	By MS/MS	8	0
AAALCNACELSGK	KTPLPPGEDVIASERAAALCNACELSGKSL	ERAAALCNACELSGKSLFVLPHTDHLVGYI	R	A	A	G	K	S	4	0	1	0	2	0	1	1	0	0	2	1	0	0	0	1	0	0	0	0	0	0	13	0	1363.62	ENSP00000349738.4;ENSP00000335371.6	ENSP00000349738.4	158	170	yes	no	2	0.0016036	89.805	By MS/MS			8	0
AAALEACLDVTK	KKLQERAEEEEREKRAAALEACLDVTKQKD	EKRAAALEACLDVTKQKDLSGFYRHLLNQA	R	A	A	T	K	Q	4	0	0	1	1	0	1	0	0	0	2	1	0	0	0	0	1	0	0	1	0	0	12	0	1260.64	ENSP00000247026.5;ENSP00000477862.1;ENSP00000468327.1	ENSP00000247026.5	165	176	yes	no	2	0.051641	89.171	By matching		By MS/MS	9	0
AAALEAMK	CIQLEPTFIKGYTRKAAALEAMKDYTKAMD	IKGYTRKAAALEAMKDYTKAMDVYQKALDL	K	A	A	M	K	D	4	0	0	0	0	0	1	0	0	0	1	1	1	0	0	0	0	0	0	0	0	0	8	0	803.421	ENSP00000305958.4;ENSP00000351646.5;ENSP00000445957.1;ENSP00000443416.1	ENSP00000305958.4	435	442	yes	no	2	0.0049243	129.68	By MS/MS	By MS/MS	By matching	8	0
AAALEAMKDYTK	CIQLEPTFIKGYTRKAAALEAMKDYTKAMD	TRKAAALEAMKDYTKAMDVYQKALDLDSSC	K	A	A	T	K	A	4	0	0	1	0	0	1	0	0	0	1	2	1	0	0	0	1	0	1	0	0	0	12	1	1310.65	ENSP00000305958.4;ENSP00000351646.5;ENSP00000445957.1;ENSP00000443416.1	ENSP00000305958.4	435	446	yes	no	2	0.0082901	86.189		By MS/MS	By matching	1	0	2
AAALEFLNR	TVDLKPDWGKGYSRKAAALEFLNRFEEAKR	KGYSRKAAALEFLNRFEEAKRTYEEGLKHE	K	A	A	N	R	F	3	1	1	0	0	0	1	0	0	0	2	0	0	1	0	0	0	0	0	0	0	0	9	0	1003.55	ENSP00000305958.4;ENSP00000351646.5;ENSP00000442704.1;ENSP00000441036.1	ENSP00000305958.4	79	87	yes	no	2	1.8126e-10	183.74	By MS/MS	By MS/MS	By MS/MS	5	0
AAALEQFK	AAKSMGAIVRGFDTRAAALEQFKSLGAEPL	VRGFDTRAAALEQFKSLGAEPLEVDLKESG	R	A	A	F	K	S	3	0	0	0	0	1	1	0	0	0	1	1	0	1	0	0	0	0	0	0	0	0	8	0	876.471	ENSP00000343873.4;ENSP00000264663.5;ENSP00000426343.1	ENSP00000343873.4	260	267	yes	no	2	0.035319	75.738	By MS/MS			9	0
AAALGASGGAGAGDDDFDQFDKPGAER	______________________________	GDDDFDQFDKPGAERSWRRRAADEDWDSEL	M	A	A	E	R	S	7	1	0	5	0	1	1	6	0	0	1	1	0	2	1	1	0	0	0	0	0	0	27	1	2565.14	ENSP00000384160.3;ENSP00000287912.3;ENSP00000376513.3	ENSP00000384160.3	2	28	yes	no	3	1.8848e-14	135.21	By MS/MS	By MS/MS	By MS/MS	7	0
AAALQYPSPSAAQDMVER	NLLCDLLRGIVATTKAAALQYPSPSAAQDM	LQYPSPSAAQDMVERVKELGHSTQQFRRVL	K	A	A	E	R	V	5	1	0	1	0	2	1	0	0	0	1	0	1	0	2	2	0	0	1	1	0	0	18	0	1903.91	ENSP00000440415.2;ENSP00000443841.2;ENSP00000162330.5;ENSP00000392708.3;ENSP00000377074.2;ENSP00000377072.6;ENSP00000391669.3;ENSP00000440370.2;ENSP00000496529.1;ENSP00000495646.1;ENSP00000493889.1;ENSP00000496719.1;ENSP00000495386.1;ENSP00000494719.1;ENSP00000494638.1;ENSP00000494392.1	ENSP00000440415.2	830	847	yes	no	2	0.00097219	91.307		By MS/MS		9	0
AAALSLSTLASPK	LLKLRKRHRKHTQQRAAALSLSTLASPKGG	QRAAALSLSTLASPKGGSGTAGTEPSDIII	R	A	A	P	K	G	4	0	0	0	0	0	0	0	0	0	3	1	0	0	1	3	1	0	0	0	0	0	13	0	1228.7	ENSP00000204961.4	ENSP00000204961.4	277	289	yes	yes	2	1.1557e-05	194.12	By MS/MS	By MS/MS	By MS/MS	6	0
AAALVLQTIWGYK	VLINKSGNRSEKEVRAAALVLQTIWGYKEL	VRAAALVLQTIWGYKELRKPLEKEGWKKSD	R	A	A	Y	K	E	3	0	0	0	0	1	0	1	0	1	2	1	0	0	0	0	1	1	1	1	0	0	13	0	1432.81	ENSP00000436543.1;ENSP00000413586.2;ENSP00000351527.6;ENSP00000434808.1;ENSP00000354907.5;ENSP00000354823.4;ENSP00000382004.4;ENSP00000432041.1;ENSP00000354785.6;ENSP00000437156.1;ENSP00000434017.1;ENSP00000432075.1;ENSP00000409930.2;ENSP00000435266.1;ENSP00000437327.1;ENSP00000403518.2;ENSP00000436323.1;ENSP00000435789.1;ENSP00000435379.1;ENSP00000432243.1;ENSP00000436744.1;ENSP00000433334.1;ENS…	ENSP00000436543.1	815	827	yes	no	2	1.1891e-05	179.57	By matching	By MS/MS	By MS/MS	10	0
AAAMANNLQK	GVPIIVQASQAEKNRAAAMANNLQKGSAGP	AEKNRAAAMANNLQKGSAGPMRLYVGSLHF	R	A	A	Q	K	G	4	0	2	0	0	1	0	0	0	0	1	1	1	0	0	0	0	0	0	0	0	0	10	0	1030.52	ENSP00000354437.6;ENSP00000253363.6;ENSP00000436747.2;ENSP00000344581.6;ENSP00000394824.1;ENSP00000489005.1	ENSP00000354437.6	235	244	yes	no	2	0.0002171	143.11	By MS/MS		By MS/MS	8	0
AAAMDVDTPSGTNSGAGK	______________________________	MDVDTPSGTNSGAGKKRFEVKKWNAVALWA	M	A	A	G	K	K	4	0	1	2	0	0	0	3	0	0	0	1	1	0	1	2	2	0	0	1	0	0	18	0	1648.74	ENSP00000216225.8	ENSP00000216225.8	2	19	yes	yes	2	6.0484e-25	255.24	By MS/MS	By MS/MS	By MS/MS	5.09	0.793
AAAMDVDTPSGTNSGAGKK	______________________________	DVDTPSGTNSGAGKKRFEVKKWNAVALWAW	M	A	A	K	K	R	4	0	1	2	0	0	0	3	0	0	0	2	1	0	1	2	2	0	0	1	0	0	19	1	1776.83	ENSP00000216225.8	ENSP00000216225.8	2	20	yes	yes	2	7.8774e-18	206.74	By MS/MS	By MS/MS	By MS/MS	6	0
AAAMTPPEEELKR	HAGRIIHKLFVNAQRAAAMTPPEEELKRMG	QRAAAMTPPEEELKRMGSPEERRQNSVSDF	R	A	A	K	R	M	3	1	0	0	0	0	3	0	0	0	1	1	1	0	2	0	1	0	0	0	0	0	13	1	1441.72	ENSP00000264158.7;ENSP00000444306.1	ENSP00000264158.7	904	916	yes	no	3	0.031223	60.49	By MS/MS	By MS/MS	By matching	6	0
AAANEQLTR	DQKRLKQAKELDRERAAANEQLTRAILRER	ELDRERAAANEQLTRAILRERICSEEERAK	R	A	A	T	R	A	3	1	1	0	0	1	1	0	0	0	1	0	0	0	0	0	1	0	0	0	0	0	9	0	972.499	ENSP00000262570.5;ENSP00000389297.2;ENSP00000410425.1;ENSP00000493081.1	ENSP00000262570.5	96	104	yes	no	2	0.00045961	168.26	By MS/MS	By MS/MS	By MS/MS	5	0
AAAPAPEEEMDECEQALAAEPK	EEKQKPQAERKEEKKAAAPAPEEEMDECEQ	EEMDECEQALAAEPKAKDPFAHLPKSTFVL	K	A	A	P	K	A	7	0	0	1	1	1	6	0	0	0	1	1	1	0	3	0	0	0	0	0	0	0	22	0	2356.02	ENSP00000331901.4	ENSP00000331901.4	254	275	yes	yes	2;3	1.7207e-11	169.37	By MS/MS	By MS/MS	By MS/MS	3.67	0.471
AAAPAPVSEAVCR	KEKPSKPTEKTEESKAAAPAPVSEAVCRTS	SKAAAPAPVSEAVCRTSMCSIQSAPPEPAT	K	A	A	C	R	T	5	1	0	0	1	0	1	0	0	0	0	0	0	0	2	1	0	0	0	2	0	0	13	0	1297.64	ENSP00000426946.1;ENSP00000343421.3;ENSP00000412374.2;ENSP00000425787.1;ENSP00000422929.1;ENSP00000379157.2;ENSP00000422176.1;ENSP00000425721.1;ENSP00000312523.5;ENSP00000423638.1;ENSP00000379158.2;ENSP00000339914.3;ENSP00000422677.1;ENSP00000422325.1;ENSP00000425670.1;ENSP00000421130.1;ENSP00000424160.1;ENSP00000320319.8;ENSP00000432878.1	ENSP00000379157.2	439	451	no	no	2	0.0015068	99.815	By MS/MS	By MS/MS	By MS/MS	7	0
AAAPGTAVLLVTANVGSLFDDPENLQK	______________________________	ANVGSLFDDPENLQKNWLREFYQVVHTHKP	K	A	A	Q	K	N	5	0	2	2	0	1	1	2	0	0	4	1	0	1	2	1	2	0	0	3	0	0	27	0	2710.42	ENSP00000357582.3;ENSP00000357583.3	ENSP00000357582.3	5	31	yes	no	3;4	9.8265e-05	93.712	By MS/MS		By MS/MS	1	0	4
AAAPGVEDEPLLR	TARRIFQEPTEPKTKAAAPGVEDEPLLREN	TKAAAPGVEDEPLLRENPRRFVIFPIEYHD	K	A	A	L	R	E	3	1	0	1	0	0	2	1	0	0	2	0	0	0	2	0	0	0	0	1	0	0	13	0	1336.7	ENSP00000493399.1;ENSP00000302955.4;ENSP00000484183.1;ENSP00000353770.2;ENSP00000493425.1;ENSP00000419177.1	ENSP00000493399.1	62	74	yes	no	2	0.0039294	85.963	By MS/MS	By MS/MS	By MS/MS	6	0
AAAPQAWAGPMEEPPQAQAPPR	ETQEPSPILDSEETRAAAPQAWAGPMEEPP	AGPMEEPPQAQAPPRGPGSPAEDLMFMESA	R	A	A	P	R	G	7	1	0	0	0	3	2	1	0	0	0	0	1	0	6	0	0	1	0	0	0	0	22	0	2270.09	ENSP00000308532.5;ENSP00000377195.1;ENSP00000292385.5;ENSP00000423208.1	ENSP00000308532.5	391	412	yes	no	3	1.8823e-05	99.413	By MS/MS	By MS/MS	By MS/MS	9	0
AAAPRPPVSAASGRPQDDTDSSR	ENLAGKPALQIPSSRAAAPRPPVSAASGRP	SAASGRPQDDTDSSRASLPELPRMQRPSLP	R	A	A	S	R	A	5	3	0	3	0	1	0	1	0	0	0	0	0	0	4	4	1	0	0	1	0	0	23	2	2308.12	ENSP00000462826.1;ENSP00000462350.1;ENSP00000320924.4	ENSP00000462826.1	120	142	yes	no	4	0.041276	38.878		By matching	By MS/MS	7	0
AAAQCYIDLIIK	AGTLVTLSSAPTAIKAAAQCYIDLIIKESD	AIKAAAQCYIDLIIKESDNNVKLIVLDRLI	K	A	A	I	K	E	3	0	0	1	1	1	0	0	0	3	1	1	0	0	0	0	0	0	1	0	0	0	12	0	1377.73	ENSP00000397873.2;ENSP00000249923.3;ENSP00000436383.1	ENSP00000397873.2	280	291	yes	no	2	9.0952e-05	136.48	By MS/MS	By MS/MS	By MS/MS	7	0
AAAQEADGAR	______________________________	______________________________	M	A	A	A	R	S	5	1	0	1	0	1	1	1	0	0	0	0	0	0	0	0	0	0	0	0	0	0	10	0	958.447	ENSP00000336994.4;ENSP00000467927.1	ENSP00000336994.4	2	11	yes	no	2	0.0046356	104.22	By MS/MS	By MS/MS	By MS/MS	1	0	3
AAAQLLQSQAQQSGAQQTK	KKELEEEVNNFQKKKAAAQLLQSQAQQSGA	LLQSQAQQSGAQQTKKDKDKKK________	K	A	A	T	K	K	5	0	0	0	0	7	0	1	0	0	2	1	0	0	0	2	1	0	0	0	0	0	19	0	1956	ENSP00000426344.1;ENSP00000264893.6;ENSP00000424925.1;ENSP00000422896.1;ENSP00000423103.1;ENSP00000424122.1	ENSP00000426344.1	400	418	yes	no	2;3	3.8846e-137	376.67	By MS/MS	By MS/MS	By MS/MS	10	0
AAAQYYLGNFR	KCADPDLNAVLYTNRAAAQYYLGNFRSALN	YTNRAAAQYYLGNFRSALNDVTAARKLKPC	R	A	A	F	R	S	3	1	1	0	0	1	0	1	0	0	1	0	0	1	0	0	0	0	2	0	0	0	11	0	1272.63	ENSP00000360329.3	ENSP00000360329.3	124	134	yes	yes	2	4.1591e-05	169.12	By MS/MS	By MS/MS	By MS/MS	5	0
AAASGNENIQPPPLAYK	SLFQSLRACRNQVAKAAASGNENIQPPPLA	ASGNENIQPPPLAYKKWGLQDIDTIIDHAS	K	A	A	Y	K	K	4	0	2	0	0	1	1	1	0	1	1	1	0	0	3	1	0	0	1	0	0	0	17	0	1739.88	ENSP00000351832.2;ENSP00000418560.1	ENSP00000351832.2	238	254	yes	no	2	1.6205e-07	147.52	By MS/MS	By MS/MS	By matching	9	0
AAASGQPRPEMQCPAEHEEDMYR	TPAREAAATARDGGKAAASGQPRPEMQCPA	PEMQCPAEHEEDMYRAADEIEKEKELLIHE	K	A	A	Y	R	A	4	2	0	1	1	2	4	1	1	0	0	0	2	0	3	1	0	0	1	0	0	0	23	1	2659.12	ENSP00000284274.4	ENSP00000284274.4	35	57	yes	yes	4	0.044996	40.756	By matching	By matching	By MS/MS	5	0
AAASGSVLQR	______________________________	______________________________	M	A	A	Q	R	C	3	1	0	0	0	1	0	1	0	0	1	0	0	0	0	2	0	0	0	1	0	0	10	0	958.52	ENSP00000355895.5;ENSP00000355894.3	ENSP00000355895.5	2	11	yes	no	2	0.00039688	141.2			By MS/MS	8	0
AAASGYTDLR	______________________________	______________________________	M	A	A	L	R	E	3	1	0	1	0	0	0	1	0	0	1	0	0	0	0	1	1	0	1	0	0	0	10	0	1023.5	ENSP00000382091.4	ENSP00000382091.4	2	11	yes	yes	2	0.0027194	112.11			By MS/MS	7	0
AAASIANIVK	______________________________	______________________________	M	A	A	V	K	S	4	0	1	0	0	0	0	0	0	2	0	1	0	0	0	1	0	0	0	1	0	0	10	0	956.565	ENSP00000439671.1;ENSP00000437840.1;ENSP00000442856.1	ENSP00000439671.1	2	11	yes	no	2	0.00061802	130.56	By MS/MS	By MS/MS	By matching	1	0	3
AAASLAAVSGTAAASLGSAQPTDLGAHK	GSATPLPTALGLGGRAAASLAAVSGTAAAS	ASLGSAQPTDLGAHKRPASVSSSAAVEHEQ	R	A	A	H	K	R	10	0	0	1	0	1	0	3	1	0	3	1	0	0	1	4	2	0	0	1	0	0	28	0	2493.28	ENSP00000355569.3;ENSP00000355568.3	ENSP00000355569.3	209	236	yes	no	3	6.7322e-11	114.39	By MS/MS	By MS/MS	By MS/MS	5.25	0.433
AAASMGDTLSEQQLGDSDIPVIVYR	ERRLDFMGWLGAIQKAAASMGDTLSEQQLG	EQQLGDSDIPVIVYRCVDYITQCGLTSEGI	K	A	A	Y	R	C	3	1	0	3	0	2	1	2	0	2	2	0	1	0	1	3	1	0	1	2	0	0	25	0	2635.28	ENSP00000352332.5;ENSP00000377233.3;ENSP00000392264.1;ENSP00000335506.8;ENSP00000377230.3;ENSP00000403127.1;ENSP00000390461.3;ENSP00000411452.2	ENSP00000352332.5	952	976	yes	no	3	2.6544e-05	103.31	By MS/MS	By MS/MS	By MS/MS	10	0
AAASVLTTSMVTMEPGYLFLGSR	ITDGMRSVRAFHFDKAAASVLTTSMVTMEP	SMVTMEPGYLFLGSRLGNSLLLKYTEKLQE	K	A	A	S	R	L	3	1	0	0	0	0	1	2	0	0	3	0	2	1	1	3	3	0	1	2	0	0	23	0	2401.2	ENSP00000495102.1;ENSP00000495020.1;ENSP00000484669.1;ENSP00000478145.1	ENSP00000495102.1	365	387	yes	no	3	0.028	54.668		By MS/MS		3	0
AAASVMCHIEPDDGDDFVR	KLAGVFLGGRSMGSRAAASVMCHIEPDDGD	VMCHIEPDDGDDFVRGLICISYPLHHPKQQ	R	A	A	V	R	G	3	1	0	4	1	0	1	1	1	1	0	0	1	1	1	1	0	0	0	2	0	0	19	0	2103.9	ENSP00000365200.4;ENSP00000365189.4;ENSP00000365187.1	ENSP00000365200.4	107	125	yes	no	3	0.0012037	79.97	By MS/MS	By MS/MS	By MS/MS	7	0
AAASVTPPGSLELLQPGFSK	______________________________	TPPGSLELLQPGFSKTLLGTKLEAKYLCSA	M	A	A	S	K	T	3	0	0	0	0	1	1	2	0	0	3	1	0	1	3	3	1	0	0	1	0	0	20	0	1969.05	ENSP00000247668.2;ENSP00000405860.1;ENSP00000406524.1;ENSP00000397653.1	ENSP00000247668.2	2	21	yes	no	3	0.00046256	87.287		By MS/MS	By MS/MS	6	0
AAATAAAALAAADPPPAMPQAAGAGGPTTR	______________________________	PAMPQAAGAGGPTTRRDFYWLRSFLAGGIA	M	A	A	T	R	R	14	1	0	1	0	1	0	3	0	0	1	0	1	0	5	0	3	0	0	0	0	0	30	0	2615.31	ENSP00000476815.1;ENSP00000476283.1;ENSP00000476555.1	ENSP00000476815.1	2	31	yes	no	3	7.8152e-05	73.213		By matching	By MS/MS	3	0
AAATAEEPDPK	KLAGDMKSKVVVTEKAAATAEEPDPKGIPE	VTEKAAATAEEPDPKGIPEFWFTIFRNVDM	K	A	A	P	K	G	4	0	0	1	0	0	2	0	0	0	0	1	0	0	2	0	1	0	0	0	0	0	11	0	1098.52	ENSP00000483728.1;ENSP00000369915.4;ENSP00000487984.1;ENSP00000481412.1;ENSP00000478654.1;ENSP00000436397.1;ENSP00000488498.1;ENSP00000387783.1;ENSP00000488479.1;ENSP00000405912.1;ENSP00000487901.1;ENSP00000382523.2;ENSP00000488420.1;ENSP00000435327.1;ENSP00000488078.1;ENSP00000431644.1	ENSP00000483728.1	147	157	yes	no	2	2.0903e-09	153.05	By MS/MS	By MS/MS	By MS/MS	1	0	8
AAATGAVAASAASGQAEGK	______________________________	GAVAASAASGQAEGKKITDLRVIDLKSELK	M	A	A	G	K	K	9	0	0	0	0	1	1	3	0	0	0	1	0	0	0	2	1	0	0	1	0	0	19	0	1587.79	ENSP00000369887.2;ENSP00000249736.7;ENSP00000453065.1;ENSP00000485870.1;ENSP00000454000.1;ENSP00000453371.1;ENSP00000453775.1;ENSP00000453987.1;ENSP00000453711.1;ENSP00000453179.1	ENSP00000369887.2	2	20	yes	no	2	2.8839e-12	193.98	By MS/MS	By MS/MS	By MS/MS	7	0
AAATGDPGLSK	______________________________	______________________________	M	A	A	S	K	L	3	0	0	1	0	0	0	2	0	0	1	1	0	0	1	1	1	0	0	0	0	0	11	0	986.503	ENSP00000346437.3;ENSP00000412580.2;ENSP00000347042.5;ENSP00000411880.1;ENSP00000415223.1;ENSP00000416644.1;ENSP00000408303.1;ENSP00000389996.1;ENSP00000390547.1;ENSP00000389012.1	ENSP00000346437.3	2	12	yes	no	2	0.007341	96.034	By matching	By MS/MS	By MS/MS	5	0
AAATGPSFWLGNETLK	______________________________	AATGPSFWLGNETLKVPLALFALNRQRLCE	M	A	A	L	K	V	3	0	1	0	0	0	1	2	0	0	2	1	0	1	1	1	2	1	0	0	0	0	16	0	1661.84	ENSP00000244137.5;ENSP00000391890.2;ENSP00000380226.3	ENSP00000244137.5	2	17	yes	no	2	1.6966e-25	265.53	By MS/MS	By MS/MS	By MS/MS	7	0
AAATIVHDTSEAVELCPAYGLYLKPITK	______________________________	ELCPAYGLYLKPITKMTISVALPQLKQPGK	M	A	A	T	K	M	5	0	0	1	1	0	2	1	1	2	3	2	0	0	2	1	3	0	2	2	0	0	28	1	3030.57	ENSP00000324827.3;ENSP00000435479.1;ENSP00000370660.3	ENSP00000324827.3	2	29	yes	no	3;4	3.7257e-08	106.11	By MS/MS	By MS/MS	By MS/MS	7	0
AAATMATPLPGR	SPPSPGRRREQRRPRAAATMATPLPGRAGG	RPRAAATMATPLPGRAGGPATPLSPTRLSR	R	A	A	G	R	A	4	1	0	0	0	0	0	1	0	0	1	0	1	0	2	0	2	0	0	0	0	0	12	0	1155.61	ENSP00000327054.3	ENSP00000327054.3	17	28	yes	yes	2	0.00021287	128.86	By MS/MS	By MS/MS		10	0
AAATPESQEPQAK	EIGACSDEGTAQEGKAAATPESQEPQAKGA	GKAAATPESQEPQAKGAEASAASEEEAGPQ	K	A	A	A	K	G	4	0	0	0	0	2	2	0	0	0	0	1	0	0	2	1	1	0	0	0	0	0	13	0	1326.64	ENSP00000362638.4	ENSP00000362638.4	145	157	yes	yes	2	9.2951e-06	195.51	By MS/MS	By MS/MS	By MS/MS	3	0
AAATTSQPVLTSQQIETIFFK	LSHLEALLLPMKPLKAAATTSQPVLTSQQI	QPVLTSQQIETIFFKVPELYEIHKEFYDGL	K	A	A	F	K	V	3	0	0	0	0	3	1	0	0	2	1	1	0	2	1	2	4	0	0	1	0	0	21	0	2280.2	ENSP00000303507.8;ENSP00000352535.3;ENSP00000396531.1	ENSP00000303507.8	529	549	yes	no	3	4.0553e-06	113.17		By MS/MS	By MS/MS	8	0
AAAVAAAGAGEPQSPDELLPK	______________________________	AGAGEPQSPDELLPKGDAEKPEEELEEDDD	M	A	A	P	K	G	7	0	0	1	0	1	2	2	0	0	2	1	0	0	3	1	0	0	0	1	0	0	21	0	1962.01	ENSP00000216034.4	ENSP00000216034.4	2	22	yes	yes	2;3	1.1959e-14	174.32	By MS/MS	By MS/MS	By MS/MS	8	1
AAAVAMETDDAGNR	______________________________	MAAAVAMETDDAGNRLRFQLELEFVQCLAN	M	A	A	N	R	L	5	1	1	2	0	0	1	1	0	0	0	0	1	0	0	0	1	0	0	1	0	0	14	0	1390.61	ENSP00000225728.3;ENSP00000458248.1	ENSP00000225728.3	2	15	yes	no	2	9.3442e-08	202.03	By MS/MS	By MS/MS	By MS/MS	5	0
AAAVAVAAASR	______________________________	______________________________	M	A	A	S	R	R	7	1	0	0	0	0	0	0	0	0	0	0	0	0	0	1	0	0	0	2	0	0	11	0	956.54	ENSP00000355569.3;ENSP00000355568.3	ENSP00000355569.3	2	12	yes	no	2	0.00016739	133.13	By MS/MS			1	0	2
AAAVGTANKSTVEGIQASVK	NFENHSGKLGATAEKAAAVGTANKSTVEGI	TANKSTVEGIQASVKTARELTPQVVSAARI	K	A	A	V	K	T	5	0	1	0	0	1	1	2	0	1	0	2	0	0	0	2	2	0	0	3	0	0	20	1	1901.02	ENSP00000361841.3;ENSP00000211998.4	ENSP00000361841.3	647	666	yes	no	3	2.4234e-05	108.75		By MS/MS		9	0
AAAVLPVLDLAQR	KRIEAIVKNYPEGHKAAAVLPVLDLAQRQN	HKAAAVLPVLDLAQRQNGWLPISAMNKVAE	K	A	A	Q	R	Q	4	1	0	1	0	1	0	0	0	0	3	0	0	0	1	0	0	0	0	2	0	0	13	0	1335.79	ENSP00000327268.6;ENSP00000382908.1	ENSP00000327268.6	76	88	yes	no	2;3	5.5346e-06	172.61	By MS/MS	By MS/MS	By MS/MS	8	0
AAAVLSGPSAGSAAGVPGGTGGLSAVSSGPR	______________________________	PGGTGGLSAVSSGPRLRLLLLESVSGLLQP	M	A	A	P	R	L	7	1	0	0	0	0	0	8	0	0	2	0	0	0	3	6	1	0	0	3	0	0	31	0	2565.31	ENSP00000461625.1	ENSP00000461625.1	2	32	yes	yes	3	3.4243e-05	100.93	By MS/MS	By MS/MS	By MS/MS	4	0
AAAVQADDVEVLK	GPADAMELADHLVKRAAAVQADDVEVLKVG	KRAAAVQADDVEVLKVGRTQLIDAVLNLCT	R	A	A	L	K	V	4	0	0	2	0	1	1	0	0	0	1	1	0	0	0	0	0	0	0	3	0	0	13	0	1327.7	ENSP00000385722.3	ENSP00000385722.3	683	695	yes	yes	2	0.0015287	99.539	By MS/MS	By MS/MS	By MS/MS	6	0
AAAVSLENVLLDVK	PDLANFWHELHFVEKAAAVSLENVLLDVKE	KAAAVSLENVLLDVKELGRGMELIRRECSI	K	A	A	V	K	E	3	0	1	1	0	0	1	0	0	0	3	1	0	0	0	1	0	0	0	3	0	0	14	0	1440.82	ENSP00000447479.1;ENSP00000344311.5;ENSP00000335655.5;ENSP00000288670.9;ENSP00000418959.2	ENSP00000447479.1	836	849	no	no	2	0.020088	76.24			By MS/MS	4	0
AAAVSSGFDGAIQLVSLGGR	PLYVGGAPDFSKLARAAAVSSGFDGAIQLV	SGFDGAIQLVSLGGRQLLTPEHVLRQVDVT	R	A	A	G	R	Q	4	1	0	1	0	1	0	4	0	1	2	0	0	1	0	3	0	0	0	2	0	0	20	0	1874.98	ENSP00000368678.2;ENSP00000484607.1;ENSP00000400771.2	ENSP00000368678.2	1777	1796	yes	no	2;3	6.3929e-14	169.37	By MS/MS	By MS/MS	By MS/MS	8	2.45		1
AAAVSSVVR	______________________________	______________________________	M	A	A	V	R	R	3	1	0	0	0	0	0	0	0	0	0	0	0	0	0	2	0	0	0	3	0	0	9	0	858.492	ENSP00000371061.2;ENSP00000481500.1	ENSP00000371061.2	2	10	yes	no	2	0.023881	81.296	By MS/MS	By matching	By matching	9	0
AAAVVGINSETIMK	GENPASHSYVLNKTRAAAVVGINSETIMKP	RAAAVVGINSETIMKPASISEEELLNLINK	R	A	A	M	K	P	3	0	1	0	0	0	1	1	0	2	0	1	1	0	0	1	1	0	0	2	0	0	14	0	1402.75	ENSP00000377617.2	ENSP00000377617.2	91	104	yes	yes	2	0.0055801	83.182	By MS/MS	By MS/MS	By matching	1	0	3
AAAVVGINSETIMKPASISEEELLNLINK	GENPASHSYVLNKTRAAAVVGINSETIMKP	PASISEEELLNLINKLNNDDNVDGLLVQLP	R	A	A	N	K	L	4	0	3	0	0	0	4	1	0	4	3	2	1	0	1	3	1	0	0	2	0	0	29	1	3053.63	ENSP00000377617.2	ENSP00000377617.2	91	119	yes	yes	3	9.8895e-07	94.838	By MS/MS	By MS/MS	By MS/MS	5.86	0.639
AAAYDISEDEED	KTSPPCSPANLSRHKAAAYDISEDEED___	RHKAAAYDISEDEED_______________	K	A	A	E	D	-	3	0	0	3	0	0	3	0	0	1	0	0	0	0	0	1	0	0	1	0	0	0	12	0	1326.51	ENSP00000394617.1;ENSP00000292823.2	ENSP00000394617.1	356	367	yes	no	2	0.005733	132.9		By MS/MS	By MS/MS	1	0	2
AAAYLSEAMK	LAAGKYEEAISCHKKAAAYLSEAMKLTQSE	SCHKKAAAYLSEAMKLTQSEQAHLSLELQR	K	A	A	M	K	L	4	0	0	0	0	0	1	0	0	0	1	1	1	0	0	1	0	0	1	0	0	0	10	0	1053.52	ENSP00000277746.6	ENSP00000277746.6	37	46	yes	yes	2	0.010033	85.731			By MS/MS	10	0
AAAYNLVQHGITNLCVIGGDGSLTGANIFR	GSARCKAFTTREGRRAAAYNLVQHGITNLC	VIGGDGSLTGANIFRSEWGSLLEELVAEGK	R	A	A	F	R	S	4	1	3	1	1	1	0	5	1	3	3	0	0	1	0	1	2	0	1	2	0	0	30	0	3101.57	ENSP00000269848.6	ENSP00000269848.6	100	129	yes	yes	3;4	8.0195e-07	93.546	By MS/MS	By MS/MS	By MS/MS	4	0
AAAYSAQVQPVDGATR	AQMEAEWREALRALRAAAYSAQVQPVDGAT	AAYSAQVQPVDGATRKKSQRVCRPRSIWRA	R	A	A	T	R	K	5	1	0	1	0	2	0	1	0	0	0	0	0	0	1	1	1	0	1	2	0	0	16	0	1603.8	ENSP00000330361.6	ENSP00000330361.6	183	198	yes	yes	2	5.8839e-25	257.2	By MS/MS	By MS/MS	By MS/MS	7	0
AACDLVR	IRRDLEGSDIDTRRRAACDLVRGLCKFFEG	SDIDTRRRAACDLVRGLCKFFEGPVTGIFS	R	A	A	V	R	G	2	1	0	1	1	0	0	0	0	0	1	0	0	0	0	0	0	0	0	1	0	0	7	0	803.396	ENSP00000262982.2;ENSP00000379495.3	ENSP00000262982.2	385	391	yes	no	2	0.031373	92.467	By MS/MS	By MS/MS		7	0
AACEQQAVALTLQEDR	RFGLSAAEDITPRFRAACEQQAVALTLQED	ACEQQAVALTLQEDRASLTLSGGPSALAFD	R	A	A	D	R	A	4	1	0	1	1	3	2	0	0	0	2	0	0	0	0	0	1	0	0	1	0	0	16	0	1801.86	ENSP00000360682.3	ENSP00000360682.3	78	93	yes	yes	2;3	8.9063e-12	198.16	By MS/MS	By MS/MS	By MS/MS	7	0
AACFAIQK	IPAYSKRGDIVFVDRAACFAIQKGLQASRS	DIVFVDRAACFAIQKGLQASRSDIKLFKHN	R	A	A	Q	K	G	3	0	0	0	1	1	0	0	0	1	0	1	0	1	0	0	0	0	0	0	0	0	8	0	907.459	ENSP00000262554.2	ENSP00000262554.2	190	197	yes	yes	2	0.0054601	126.24		By matching	By MS/MS	10	0
AACILTSQTLMR	TATLPTVRMIVDVSKAACILTSQTLMRLLR	VSKAACILTSQTLMRLLRSREAAAAVDVKT	K	A	A	M	R	L	2	1	0	0	1	1	0	0	0	1	2	0	1	0	0	1	2	0	0	0	0	0	12	0	1363.7	ENSP00000301180.5	ENSP00000301180.5	1100	1111	yes	yes	2	2.9592e-05	169.65		By MS/MS		6	0
AACLCFR	PNQTRTYDPEGFKKRAACLCFRSEREDEVL	DPEGFKKRAACLCFRSEREDEVLLVSSSRY	R	A	A	F	R	S	2	1	0	0	2	0	0	0	0	0	1	0	0	1	0	0	0	0	0	0	0	0	7	0	896.4	ENSP00000365160.3;ENSP00000365174.3;ENSP00000348831.2;ENSP00000476119.1;ENSP00000406612.2;ENSP00000492425.1;ENSP00000338352.5	ENSP00000365160.3	20	26	no	no	2	0.028957	94.669		By MS/MS	By MS/MS	1	0	2
AACLESAQEPAGAWGNK	DPPTYKDAFPPLPEKAACLESAQEPAGAWG	CLESAQEPAGAWGNKIRPIKASVITQVFHV	K	A	A	N	K	I	5	0	1	0	1	1	2	2	0	0	1	1	0	0	1	1	0	1	0	0	0	0	17	0	1758.8	ENSP00000375837.2;ENSP00000375836.1;ENSP00000312042.4;ENSP00000403807.1;ENSP00000405109.1;ENSP00000387782.1;ENSP00000403913.1;ENSP00000416559.1;ENSP00000396964.1;ENSP00000394205.1;ENSP00000413891.1;ENSP00000403693.1;ENSP00000390942.1;ENSP00000413805.1;ENSP00000390290.1;ENSP00000399139.2	ENSP00000375837.2	51	67	no	no	2;3	1.3716e-42	292.39	By MS/MS	By MS/MS	By MS/MS	8	0
AACLLDGVPVALK	IEKKIGRGQFSEVYRAACLLDGVPVALKKV	YRAACLLDGVPVALKKVQIFDLMDAKARAD	R	A	A	L	K	K	3	0	0	1	1	0	0	1	0	0	3	1	0	0	1	0	0	0	0	2	0	0	13	0	1325.74	ENSP00000444621.1;ENSP00000356355.4;ENSP00000375835.3;ENSP00000356353.1	ENSP00000444621.1	51	63	yes	no	2	8.03e-05	152.97	By MS/MS	By MS/MS	By MS/MS	6	0
AACLLDGVPVALKK	IEKKIGRGQFSEVYRAACLLDGVPVALKKV	RAACLLDGVPVALKKVQIFDLMDAKARADC	R	A	A	K	K	V	3	0	0	1	1	0	0	1	0	0	3	2	0	0	1	0	0	0	0	2	0	0	14	1	1453.83	ENSP00000444621.1;ENSP00000356355.4;ENSP00000375835.3;ENSP00000356353.1	ENSP00000444621.1	51	64	yes	no	3	0.0010676	96.334	By MS/MS	By MS/MS	By MS/MS	7	0
AACNLLQR	SARCQAFRTREGRLKAACNLLQRGITNLCV	TREGRLKAACNLLQRGITNLCVIGGDGSLT	K	A	A	Q	R	G	2	1	1	0	1	1	0	0	0	0	2	0	0	0	0	0	0	0	0	0	0	0	8	0	944.486	ENSP00000370517.4;ENSP00000370465.2;ENSP00000385880.2;ENSP00000477128.1	ENSP00000370517.4	110	117	yes	no	2	0.0037064	150.02	By MS/MS	By MS/MS	By MS/MS	10	0
AACQCVEPIK	WLHPTLKQDILEEIKAACQCVEPIKSAVCI	LEEIKAACQCVEPIKSAVCIADPLPTPSQE	K	A	A	I	K	S	2	0	0	0	2	1	1	0	0	1	0	1	0	0	1	0	0	0	0	1	0	0	10	0	1174.55	ENSP00000385787.2;ENSP00000339529.3	ENSP00000385787.2	345	354	yes	no	2	0.046679	64.04		By matching	By MS/MS	6	0
AACQEAQVFGNQLIPPNAQVK	______________________________	QVFGNQLIPPNAQVKKATVFLNPAACKGKA	R	A	A	V	K	K	4	0	2	0	1	4	1	1	0	1	1	1	0	1	2	0	0	0	0	2	0	0	21	0	2282.15	ENSP00000420776.1;ENSP00000347581.4;ENSP00000487274.1;ENSP00000418101.1	ENSP00000420776.1	13	33	yes	no	3	0.0027022	65.808	By MS/MS	By matching	By MS/MS	3	0
AACSAAAMEEDSEASSSR	LQAKDEDKDEDEKEKAACSAAAMEEDSEAS	SAAAMEEDSEASSSRIGDSSQGDNNLQKLG	K	A	A	S	R	I	6	1	0	1	1	0	3	0	0	0	0	0	1	0	0	5	0	0	0	0	0	0	18	0	1828.72	ENSP00000490557.1;ENSP00000490111.1;ENSP00000486349.1;ENSP00000457771.1;ENSP00000411258.1;ENSP00000401265.2;ENSP00000232165.5;ENSP00000490258.1;ENSP00000481796.1;ENSP00000381045.2;ENSP00000487217.1;ENSP00000490563.1;ENSP00000487534.1	ENSP00000490557.1	173	190	yes	no	2	1.2198e-48	290.1		By MS/MS	By MS/MS	3	0
AACSSSEEDDCVSLSK	LLCSASPECCKPEHKAACSSSEEDDCVSLS	ACSSSEEDDCVSLSKASSFADMMGILKDFH	K	A	A	S	K	A	2	0	0	2	2	0	2	0	0	0	1	1	0	0	0	5	0	0	0	1	0	0	16	0	1743.69	ENSP00000363426.5;ENSP00000363421.2;ENSP00000363419.3;ENSP00000363418.3;ENSP00000432719.1;ENSP00000435193.1	ENSP00000363426.5	208	223	yes	no	2	1.8133e-12	210.93	By MS/MS	By MS/MS	By MS/MS	3	0
AACVSCPAQGVSSVDVA	PDILMRALDSVVSDRAACVSCPAQGVSSVD	CVSCPAQGVSSVDVA_______________	R	A	A	V	A	-	4	0	0	1	2	1	0	1	0	0	0	0	0	0	1	3	0	0	0	4	0	0	17	0	1676.75	ENSP00000297056.6;ENSP00000391171.2;ENSP00000404785.1	ENSP00000297056.6	656	672	yes	no	2	0.012317	88.552		By MS/MS		7	0
AADAEAEVASLNR	ALKDAQEKLELAEKKAADAEAEVASLNRRI	KKAADAEAEVASLNRRIQLVEEELDRAQER	K	A	A	N	R	R	5	1	1	1	0	0	2	0	0	0	1	0	0	0	0	1	0	0	0	1	0	0	13	0	1315.64	ENSP00000271850.7	ENSP00000271850.7	79	91	no	no	2;3	9.6465e-06	182.46	By MS/MS	By MS/MS		5	0
AADAVEDLR	AGYKAIYHDLEQSIRAADAVEDLRWFRANH	LEQSIRAADAVEDLRWFRANHGPGMAMNWP	R	A	A	L	R	W	3	1	0	2	0	0	1	0	0	0	1	0	0	0	0	0	0	0	0	1	0	0	9	0	958.472	ENSP00000385952.1;ENSP00000338379.4;ENSP00000385372.3;ENSP00000385040.1;ENSP00000263246.3;ENSP00000489297.1	ENSP00000385952.1	276	284	yes	no	2	0.00064597	143.28	By MS/MS	By MS/MS	By MS/MS	4	0
AADCEVEQWDSDEPIPAK	VTRRIPAEGRVALARAADCEVEQWDSDEPI	CEVEQWDSDEPIPAKELERGVAGAHGLLCL	R	A	A	A	K	E	3	0	0	3	1	1	3	0	0	1	0	1	0	0	2	1	0	1	0	1	0	0	18	0	2058.88	ENSP00000313432.6;ENSP00000475569.1	ENSP00000313432.6	26	43	yes	no	2;3	4.5152e-29	244.71	By MS/MS	By MS/MS	By MS/MS	4	0
AADCISEPVNR	FAHYRRKQMNLAYVKAADCISEPVNREPPS	AYVKAADCISEPVNREPPSREAQLLTLQNT	K	A	A	N	R	E	2	1	1	1	1	0	1	0	0	1	0	0	0	0	1	1	0	0	0	1	0	0	11	0	1230.57	ENSP00000409708.2;ENSP00000386626.1;ENSP00000386425.1;ENSP00000308610.5;ENSP00000440892.1;ENSP00000412621.1	ENSP00000409708.2	42	52	yes	no	2	0.00066734	120.99	By MS/MS	By MS/MS	By MS/MS	5	0
AADDGEGIVGAAMPDSGPLPLLQDMNK	NPAGGRPGSKGEPGRAADDGEGIVGAAMPD	MPDSGPLPLLQDMNKLSGGGGRRTRVEGGQ	R	A	A	N	K	L	4	0	1	4	0	1	1	4	0	1	3	1	2	0	3	1	0	0	0	1	0	0	27	0	2681.27	ENSP00000357430.5;ENSP00000401303.2	ENSP00000357430.5	87	113	yes	no	3	0.00014593	72.399	By MS/MS	By MS/MS	By MS/MS	2.4	0.49		3
AADEAMEER	EANWGPRPRARPGGKAADEAMEERRRLLQN	ARPGGKAADEAMEERRRLLQNKRKEPPEDV	K	A	A	E	R	R	3	1	0	1	0	0	3	0	0	0	0	0	1	0	0	0	0	0	0	0	0	0	9	0	1020.42	ENSP00000221504.7;ENSP00000466967.1;ENSP00000416149.1;ENSP00000350352.4	ENSP00000221504.7	542	550	yes	no	2	0.00055157	172.94	By matching	By MS/MS	By matching	1	0	3
AADEEAFEDNSEEYIR	TSICEKVIVPNMEFRAADEEAFEDNSEEYI	ADEEAFEDNSEEYIRRDLEGSDIDTRRRAA	R	A	A	I	R	R	3	1	1	2	0	0	5	0	0	1	0	0	0	1	0	1	0	0	1	0	0	0	16	0	1886.78	ENSP00000262982.2;ENSP00000379495.3	ENSP00000262982.2	356	371	yes	no	2;3	8.5626e-79	369.07	By MS/MS	By MS/MS	By MS/MS	2.75	0.433		2
AADEEAFEDNSEEYIRR	TSICEKVIVPNMEFRAADEEAFEDNSEEYI	DEEAFEDNSEEYIRRDLEGSDIDTRRRAAC	R	A	A	R	R	D	3	2	1	2	0	0	5	0	0	1	0	0	0	1	0	1	0	0	1	0	0	0	17	1	2042.88	ENSP00000262982.2;ENSP00000379495.3	ENSP00000262982.2	356	372	yes	no	3	0.0011729	86.291	By MS/MS	By MS/MS	By MS/MS	4	0
AADETLCQTK	LATKSSPVKVGEKRKAADETLCQTKVLLDI	GEKRKAADETLCQTKVLLDIFTGVRLYLPP	K	A	A	T	K	V	2	0	0	1	1	1	1	0	0	0	1	1	0	0	0	0	2	0	0	0	0	0	10	0	1135.52	ENSP00000367787.3;ENSP00000262327.4	ENSP00000367787.3	923	932	yes	no	2	3.8012e-05	139.38	By MS/MS		By MS/MS	4	0
AADEVLAEAK	APLEIGLQRSTQVKRAADEVLAEAKKPRIE	TQVKRAADEVLAEAKKPRIEDEECVRLDKE	R	A	A	A	K	K	4	0	0	1	0	0	2	0	0	0	1	1	0	0	0	0	0	0	0	1	0	0	10	0	1015.52	ENSP00000356405.3;ENSP00000490035.1;ENSP00000496633.1;ENSP00000494944.1	ENSP00000356405.3	127	136	yes	no	2	0.0028797	112.75		By MS/MS		5	0
AADFIDQALAQK	ANDTQEFNLSAYFERAADFIDQALAQKNGR	FERAADFIDQALAQKNGRVLVHCREGYSRS	R	A	A	Q	K	N	4	0	0	2	0	2	0	0	0	1	1	1	0	1	0	0	0	0	0	0	0	0	12	0	1289.66	ENSP00000226004.2;ENSP00000468604.1;ENSP00000466069.1	ENSP00000226004.2	105	116	yes	no	2	3.6364e-05	153.12	By MS/MS	By MS/MS	By MS/MS	1.5	0.5	2	2
AADFQLHTHVNDGTEFGGSIYQK	AKSKLSQNNFALGYKAADFQLHTHVNDGTE	HVNDGTEFGGSIYQKVNEKIETSINLAWTA	K	A	A	Q	K	V	2	0	1	2	0	2	1	3	2	1	1	1	0	2	0	1	2	0	1	1	0	0	23	0	2534.18	ENSP00000022615.4;ENSP00000428845.1	ENSP00000022615.4	175	197	yes	no	3;4	5.561e-11	136.67	By MS/MS	By MS/MS	By MS/MS	1	0	4
AADGDWQDFYEFQEPAR	______________________________	DGDWQDFYEFQEPARSLLDQENCNASPEPG	M	A	A	A	R	S	3	1	0	3	0	2	2	1	0	0	0	0	0	2	1	0	0	1	1	0	0	0	17	0	2043.86	ENSP00000385112.3;ENSP00000368547.4;ENSP00000390985.1	ENSP00000385112.3	2	18	yes	no	2	0.00053332	104.17	By MS/MS	By MS/MS	By MS/MS	8	0
AADGGERPLAASPPGTVK	VGRSAGGEPGPEAGRAADGGERPLAASPPG	GGERPLAASPPGTVKAEEHQRQNINKFERR	R	A	A	V	K	A	4	1	0	1	0	0	1	3	0	0	1	1	0	0	3	1	1	0	0	1	0	0	18	1	1692.88	ENSP00000373933.5;ENSP00000469534.2;ENSP00000445824.1;ENSP00000469022.1;ENSP00000495441.1;ENSP00000263381.5	ENSP00000373933.5	687	704	yes	no	3	0.030158	63.546	By MS/MS	By MS/MS		7	0
AADGNTALHYAALYNQPDCLK	LVDFIIQNGGHLDAKAADGNTALHYAALYN	ALHYAALYNQPDCLKLLLKGRALVGTVNEA	K	A	A	L	K	L	5	0	2	2	1	1	0	1	1	0	3	1	0	0	1	0	1	0	2	0	0	0	21	0	2305.08	ENSP00000488953.1;ENSP00000408826.2;ENSP00000488946.1;ENSP00000338769.3;ENSP00000488934.1;ENSP00000436150.1	ENSP00000488953.1	610	630	yes	no	3	1.7546e-05	107.72	By MS/MS	By MS/MS	By MS/MS	2	0		3
AADGSAVSTVTK	RGNTATETTTRHSQRAADGSAVSTVTKTER	SQRAADGSAVSTVTKTERLVHSNDGTRTAR	R	A	A	T	K	T	3	0	0	1	0	0	0	1	0	0	0	1	0	0	0	2	2	0	0	2	0	0	12	0	1105.56	ENSP00000329532.7;ENSP00000328635.5;ENSP00000351593.1;ENSP00000479578.1;ENSP00000484398.1;ENSP00000485089.1	ENSP00000329532.7	657	668	yes	no	2	0.00033505	121.61	By matching	By MS/MS	By matching	6	0
AADGSLDTQPK	TSQYYPSYSGSSRRRAADGSLDTQPKKVRK	SRRRAADGSLDTQPKKVRKVPPGLPSSVYP	R	A	A	P	K	K	2	0	0	2	0	1	0	1	0	0	1	1	0	0	1	1	1	0	0	0	0	0	11	0	1101.53	ENSP00000468487.1;ENSP00000480564.1;ENSP00000262965.4;ENSP00000396363.3;ENSP00000466052.2;ENSP00000344375.6;ENSP00000378813.3	ENSP00000468487.1	161	171	yes	no	2	0.017546	94.409	By MS/MS			4	0
AADGTYILNGDYTLSTLEQDIMYK	NQRGSRNNGSFLAIKAADGTYILNGDYTLS	GDYTLSTLEQDIMYKGVVLRYSGSSAALER	K	A	A	Y	K	G	2	0	1	3	0	1	1	2	0	2	3	1	1	0	0	1	3	0	3	0	0	0	24	0	2694.27	ENSP00000284984.2	ENSP00000284984.2	772	795	yes	yes	3	7.4375e-12	160.3	By MS/MS	By MS/MS	By MS/MS	10	0
AADHLEALAAIEDFFLEHEALGISMAK	LLKAWSPVFRNYIKRAADHLEALAAIEDFF	DFFLEHEALGISMAKVLMAFYQLEILAEET	R	A	A	A	K	V	7	0	0	2	0	0	4	1	2	2	4	1	1	2	0	1	0	0	0	0	0	0	27	0	2911.44	ENSP00000273783.3	ENSP00000273783.3	639	665	yes	yes	4	0.042549	38.679			By MS/MS	8	0
AADHLKPFLDDSTLR	TAALNCVGKGMDKKKAADHLKPFLDDSTLR	AADHLKPFLDDSTLRFVDKLFEAVEEGRSS	K	A	A	L	R	F	2	1	0	3	0	0	0	0	1	0	3	1	0	1	1	1	1	0	0	0	0	0	15	1	1697.87	ENSP00000315379.6	ENSP00000315379.6	47	61	yes	yes	3	0.00053031	99.796	By MS/MS	By MS/MS	By MS/MS	3	0
AADIDQEVK	PYIKDLFTCTIKRLKAADIDQEVKERAISC	TIKRLKAADIDQEVKERAISCMGQIICNLG	K	A	A	V	K	E	2	0	0	2	0	1	1	0	0	1	0	1	0	0	0	0	0	0	0	1	0	0	9	0	987.487	ENSP00000442318.1	ENSP00000442318.1	578	586	yes	yes	2	0.0022668	120.31	By MS/MS	By MS/MS	By MS/MS	3	0
AADIGVAMGQTGTDVCK	VAMTGDGVNDAVALKAADIGVAMGQTGTDV	DIGVAMGQTGTDVCKEAADMILVDDDFQTI	K	A	A	C	K	E	3	0	0	2	1	1	0	3	0	1	0	1	1	0	0	0	2	0	0	2	0	0	17	0	1692.78	ENSP00000423330.1;ENSP00000427461.1;ENSP00000424783.1;ENSP00000395809.2;ENSP00000423774.2;ENSP00000432956.3;ENSP00000329664.8;ENSP00000422872.1;ENSP00000402677.2;ENSP00000352665.3;ENSP00000421326.3;ENSP00000425228.1;ENSP00000425320.2;ENSP00000424930.1	ENSP00000423330.1	638	654	yes	no	2	5.1624e-16	234.9	By matching	By MS/MS	By MS/MS	9	0
AADIIDGLR	EVIHRKALQRIYADKAADIIDGLRKNPSIA	RIYADKAADIIDGLRKNPSIAVPIVLKRLK	K	A	A	L	R	K	2	1	0	2	0	0	0	1	0	2	1	0	0	0	0	0	0	0	0	0	0	0	9	0	942.513	ENSP00000378403.4;ENSP00000378402.3;ENSP00000353622.4	ENSP00000378403.4	677	685	yes	no	2	0.0037946	109.71	By MS/MS	By MS/MS		9	0
AADISESSGADCK	______________________________	______________________________	M	A	A	C	K	G	3	0	0	2	1	0	1	1	0	1	0	1	0	0	0	3	0	0	0	0	0	0	13	0	1309.55	ENSP00000280557.6;ENSP00000413661.2	ENSP00000280557.6	2	14	yes	no	2	7.7875e-12	244.27	By MS/MS	By MS/MS	By MS/MS	3	0
AADISLDNLVEGK	QYGLGPYEAVTPLTKAADISLDNLVEGKRK	TKAADISLDNLVEGKRKRRSNVSSPATPTA	K	A	A	G	K	R	2	0	1	2	0	0	1	1	0	1	2	1	0	0	0	1	0	0	0	1	0	0	13	0	1343.69	ENSP00000263801.3;ENSP00000371475.4;ENSP00000371470.3;ENSP00000393497.2;ENSP00000392048.1	ENSP00000263801.3	1614	1626	yes	no	2	9.3813e-06	163.46	By MS/MS	By MS/MS	By MS/MS	9	0
AADKLIQNLDANHDGR	QKELNHMLSDTGNRKAADKLIQNLDANHDG	ADKLIQNLDANHDGRISFDEYWTLIGGITG	K	A	A	G	R	I	3	1	2	3	0	1	0	1	1	1	2	1	0	0	0	0	0	0	0	0	0	0	16	1	1749.88	ENSP00000357695.3;ENSP00000357694.1;ENSP00000357693.1;ENSP00000357692.1	ENSP00000357695.3	58	73	yes	no	3;4	4.3199e-05	125.86	By MS/MS	By MS/MS	By MS/MS	10	0
AADKPADQGAEKHEGTGQSSGITDQEK	______________________________	HEGTGQSSGITDQEKELSTNAFQAFTSGNY	M	A	A	E	K	E	4	0	0	3	0	3	3	4	1	1	0	3	0	0	1	2	2	0	0	0	0	0	27	2	2754.27	ENSP00000330060.5;ENSP00000329376.6;ENSP00000402795.1	ENSP00000330060.5	2	28	yes	no	4	0.0001799	72.935		By MS/MS	By MS/MS	3	0
AADLFESEGAK	LVPELSSEVQSLWSKAADLFESEGAKVIEV	LWSKAADLFESEGAKVIEVSLPHTSYSIVC	K	A	A	A	K	V	3	0	0	1	0	0	2	1	0	0	1	1	0	1	0	1	0	0	0	0	0	0	11	0	1136.54	ENSP00000358042.4	ENSP00000358042.4	301	311	yes	yes	2	0.044533	77.379	By MS/MS			6	0
AADLLVNPLDPR	VSASSTGDLPKAKTRAADLLVNPLDPRNAD	KTRAADLLVNPLDPRNADKIRVKIADLGNA	R	A	A	P	R	N	2	1	1	2	0	0	0	0	0	0	3	0	0	0	2	0	0	0	0	1	0	0	12	0	1292.71	ENSP00000419791.1;ENSP00000349863.3;ENSP00000377262.3	ENSP00000419791.1	508	519	no	no	2	0.0002232	125.75	By MS/MS	By matching	By matching	4	0
AADLLYAMCDR	INALKTERDVSVRQRAADLLYAMCDRSNAK	VRQRAADLLYAMCDRSNAKQIVSEMLRYLE	R	A	A	D	R	S	3	1	0	2	1	0	0	0	0	0	2	0	1	0	0	0	0	0	1	0	0	0	11	0	1297.58	ENSP00000346246.4;ENSP00000351926.4	ENSP00000346246.4	389	399	yes	no	2	0.00013217	143.61	By MS/MS	By MS/MS	By MS/MS	2.25	0.433		3
AADLNGDLTATR	HTFKKMLPRDERRFKAADLNGDLTATREEF	RFKAADLNGDLTATREEFTAFLHPEEFEHM	K	A	A	T	R	E	3	1	1	2	0	0	0	1	0	0	2	0	0	0	0	0	2	0	0	0	0	0	12	0	1216.6	ENSP00000054950.3;ENSP00000436422.1;ENSP00000436482.1	ENSP00000054950.3	177	188	yes	no	2	1.3236e-09	243.91	By MS/MS	By MS/MS	By MS/MS	6	0.739
AADMGNPVGQSGLGMAYLYGR	IVPQSNETALHYFKKAADMGNPVGQSGLGM	PVGQSGLGMAYLYGRGVQVNYDLALKYFQK	K	A	A	G	R	G	3	1	1	1	0	1	0	5	0	0	2	0	2	0	1	1	0	0	2	1	0	0	21	0	2126.99	ENSP00000337053.4	ENSP00000337053.4	441	461	yes	yes	2	8.0275e-25	204.67	By MS/MS			6	0
AADPPAENSSAPEAEQGGAE	RRPENPKPQDGKETKAADPPAENSSAPEAE	AENSSAPEAEQGGAE_______________	K	A	A	A	E	-	6	0	1	1	0	1	4	2	0	0	0	0	0	0	3	2	0	0	0	0	0	0	20	0	1896.8	ENSP00000361626.3;ENSP00000389639.1	ENSP00000361626.3	305	324	yes	no	2;3	7.9847e-16	188.39	By MS/MS	By MS/MS	By MS/MS	1.18	0.381	14	3
AADQFDIYSSQQSK	CGPGKPSCLNEDAMRAADQFDIYSSQQSKY	RAADQFDIYSSQQSKYSHTVNHKPMVCQRQ	R	A	A	S	K	Y	2	0	0	2	0	3	0	0	0	1	0	1	0	1	0	3	0	0	1	0	0	0	14	0	1586.72	ENSP00000395764.2;ENSP00000378427.3;ENSP00000337044.4;ENSP00000426824.1;ENSP00000421647.1	ENSP00000395764.2	28	41	yes	no	2	1.7725e-06	150.51	By matching	By MS/MS	By MS/MS	8	0
AADQTTAEQGMR	TQALEAQIVALERTRAADQTTAEQGMRQLE	RTRAADQTTAEQGMRQLEQENAALKECRNE	R	A	A	M	R	Q	3	1	0	1	0	2	1	1	0	0	0	0	1	0	0	0	2	0	0	0	0	0	12	0	1277.57	ENSP00000362656.4	ENSP00000362656.4	427	438	yes	yes	2	2.6199e-13	206.36	By MS/MS		By MS/MS	4	0
AADRLEQELLR	QKRRLDKVRRKKEEKAADRLEQELLRDTVK	KEEKAADRLEQELLRDTVKFGEVVLQPPEL	K	A	A	L	R	D	2	2	0	1	0	1	2	0	0	0	3	0	0	0	0	0	0	0	0	0	0	0	11	1	1312.71	ENSP00000458884.1;ENSP00000329360.8;ENSP00000458350.1	ENSP00000458884.1	183	193	yes	no	3	0.004622	111.86	By MS/MS	By matching	By MS/MS	8	0
AADRLPNLSSPSAEGPPGPPSGPAPR	TSEGKFDKFLEERAKAADRLPNLSSPSAEG	SAEGPPGPPSGPAPRKKTQEKDDDMLFAL_	K	A	A	P	R	K	4	2	1	1	0	0	1	3	0	0	2	0	0	0	8	4	0	0	0	0	0	0	26	1	2494.26	ENSP00000398876.1;ENSP00000394466.2;ENSP00000413697.1;ENSP00000394924.1	ENSP00000398876.1	421	446	yes	no	3	5.3886e-06	94.087	By matching	By MS/MS		10	0
AADSDDGAVSAPAASDGGVSK	______________________________	GAVSAPAASDGGVSKSTTSGEELVVQVPVV	M	A	A	S	K	S	6	0	0	4	0	0	0	3	0	0	0	1	0	0	1	4	0	0	0	2	0	0	21	0	1846.82	ENSP00000361162.5	ENSP00000361162.5	2	22	yes	yes	2	3.3345e-11	184	By MS/MS	By MS/MS	By MS/MS	3.6	0.49
AADSICDGDLVDSQIR	AAGGDMKKHLMLLSRAADSICDGDLVDSQI	ADSICDGDLVDSQIRSKQNWSLLPAQAIYA	R	A	A	I	R	S	2	1	0	4	1	1	0	1	0	2	1	0	0	0	0	2	0	0	0	1	0	0	16	0	1733.79	ENSP00000261424.4;ENSP00000371321.1	ENSP00000261424.4	910	925	yes	no	2	2.0087e-15	232.6	By MS/MS	By MS/MS	By MS/MS	6	0
AADSLQQNLQR	PASTIARPNMALGKKAADSLQQNLQRDYDR	LGKKAADSLQQNLQRDYDRAMSWKYSRGAG	K	A	A	Q	R	D	2	1	1	1	0	3	0	0	0	0	2	0	0	0	0	1	0	0	0	0	0	0	11	0	1242.63	ENSP00000219837.7;ENSP00000455015.1	ENSP00000219837.7	408	418	yes	no	2	1.326e-11	192.91	By MS/MS			8	0
AADSQNSGEGNTGAAESSFSQEVSR	TETEESMGGGEGNHRAADSQNSGEGNTGAA	NTGAAESSFSQEVSREQQPSSASERQAPRA	R	A	A	S	R	E	4	1	2	1	0	2	3	3	0	0	0	0	0	1	0	6	1	0	0	1	0	0	25	0	2485.06	ENSP00000356448.3	ENSP00000356448.3	2031	2055	yes	yes	2;3	8.7792e-33	206.8	By MS/MS	By MS/MS	By MS/MS	5	0
AADTQVSETLK	______________________________	______________________________	M	A	A	L	K	R	2	0	0	1	0	1	1	0	0	0	1	1	0	0	0	1	2	0	0	1	0	0	11	0	1161.59	ENSP00000300648.6	ENSP00000300648.6	2	12	yes	yes	2	6.1718e-05	169.58	By MS/MS			6	0
AADTQVSETLKR	______________________________	______________________________	M	A	A	K	R	F	2	1	0	1	0	1	1	0	0	0	1	1	0	0	0	1	2	0	0	1	0	0	12	1	1317.69	ENSP00000300648.6	ENSP00000300648.6	2	13	yes	yes	2	8.6241e-05	164.65	By MS/MS	By MS/MS	By MS/MS	7	0
AADVSVTHRPPLSPK	______________________________	AADVSVTHRPPLSPKSGAEVEAGDAAERRA	M	A	A	P	K	S	2	1	0	1	0	0	0	0	1	0	1	1	0	0	3	2	1	0	0	2	0	0	15	1	1573.86	ENSP00000482277.1;ENSP00000479520.1	ENSP00000482277.1	2	16	yes	no	2;3	0.0019502	93.738	By matching	By MS/MS	By MS/MS	8	0
AAEAAAAPAESAAPAAGEEPSKEEGEPK	EQAAPGPAAGGEAPKAAEAAAAPAESAAPA	PAAGEEPSKEEGEPKKTEAPAAPAAQETKS	K	A	A	P	K	K	11	0	0	0	0	0	7	2	0	0	0	2	0	0	4	2	0	0	0	0	0	0	28	1	2635.22	ENSP00000482066.1;ENSP00000319281.3	ENSP00000482066.1	122	149	yes	no	2;3;4	1.5536e-14	131.56	By MS/MS	By MS/MS	By MS/MS	3	0
AAEAAASAYYNPGNPHNVYMPTSQPPPPPYYPPEDK	VSGPDVPSTPAAEAKAAEAAASAYYNPGNP	TSQPPPPPYYPPEDKKTQ____________	K	A	A	D	K	K	6	0	3	1	0	1	2	1	1	0	0	1	1	0	10	2	1	0	5	1	0	0	36	0	3900.77	ENSP00000467583.1;ENSP00000466450.1;ENSP00000467579.1;ENSP00000254806.3;ENSP00000415251.2;ENSP00000464782.1	ENSP00000467583.1	201	236	yes	no	4	0.0017378	51.976		By MS/MS		1	0	1
AAEAADLGLGAAVPVELR	______________________________	AADLGLGAAVPVELRRERRMVCVEYPGVVR	M	A	A	L	R	R	6	1	0	1	0	0	2	2	0	0	3	0	0	0	1	0	0	0	0	2	0	0	18	0	1721.93	ENSP00000361169.5;ENSP00000339530.7;ENSP00000361180.5	ENSP00000361169.5	2	19	yes	no	2	4.6856e-05	124.3	By MS/MS	By MS/MS	By MS/MS	1	0	3
AAEAAINILK	TCTGEGTSKKLAKHRAAEAAINILKANASI	LAKHRAAEAAINILKANASICFAVPDPLMP	R	A	A	L	K	A	4	0	1	0	0	0	1	0	0	2	1	1	0	0	0	0	0	0	0	0	0	0	10	0	1012.59	ENSP00000430604.1;ENSP00000393883.2;ENSP00000318176.4;ENSP00000388455.1;ENSP00000408029.1;ENSP00000408668.1	ENSP00000430604.1	66	75	yes	no	2	0.010543	84.615	By MS/MS	By MS/MS		1.5	0.5	1	1
AAEAAPPTQEAQGETEPTEQAPDALEQAADTSR	IMPTLEEWEALCQQKAAEAAPPTQEAQGET	EQAPDALEQAADTSRRNAETPEATTQQETD	K	A	A	S	R	R	9	1	0	2	0	4	6	1	0	0	1	0	0	0	4	1	4	0	0	0	0	0	33	0	3379.53	ENSP00000373930.3;ENSP00000310670.4;ENSP00000428549.1;ENSP00000429773.1	ENSP00000373930.3	447	479	yes	no	4	0.052662	33.408			By MS/MS	4	0
AAEADGPLKR	______________________________	______________________________	M	A	A	K	R	L	3	1	0	1	0	0	1	1	0	0	1	1	0	0	1	0	0	0	0	0	0	0	10	1	1026.55	ENSP00000464524.1;ENSP00000463056.1;ENSP00000462229.1;ENSP00000459498.1;ENSP00000462839.1;ENSP00000414071.2;ENSP00000379758.4;ENSP00000464158.1;ENSP00000250124.6;ENSP00000459306.1;ENSP00000458741.1;ENSP00000352876.6;ENSP00000462500.1;ENSP00000461183.1	ENSP00000464524.1	2	11	yes	no	2	0.0018376	131.22	By MS/MS	By MS/MS	By MS/MS	6	0
AAEAEQEMQR	KAQITEEEAKLLAQKAAEAEQEMQRIKATA	LLAQKAAEAEQEMQRIKATAIRTEEEKRLM	K	A	A	Q	R	I	3	1	0	0	0	2	3	0	0	0	0	0	1	0	0	0	0	0	0	0	0	0	10	0	1161.51	ENSP00000354897.4;ENSP00000384029.1;ENSP00000384797.3;ENSP00000380891.3;ENSP00000354529.4;ENSP00000344666.4;ENSP00000340626.4;ENSP00000335652.7;ENSP00000355183.4	ENSP00000354897.4	361	370	yes	no	2	0.00014996	169.41	By MS/MS	By MS/MS	By MS/MS	2	0		4
AAEAEVELSAR	STLASRLERQGAELKAAEAEVELSARRLRA	AELKAAEAEVELSARRLRAWGARVQAQGHT	K	A	A	A	R	R	4	1	0	0	0	0	3	0	0	0	1	0	0	0	0	1	0	0	0	1	0	0	11	0	1144.57	ENSP00000410142.1;ENSP00000293350.3;ENSP00000445088.1	ENSP00000410142.1	568	578	yes	no	2	0.00087304	127.76	By MS/MS	By MS/MS	By MS/MS	4	0
AAEAFSELSK	HILDDIEFFITKLQKAAEAFSELSKRKKNK	TKLQKAAEAFSELSKRKKNKKGKRKGPGEG	K	A	A	S	K	R	3	0	0	0	0	0	2	0	0	0	1	1	0	1	0	2	0	0	0	0	0	0	10	0	1051.52	ENSP00000496516.1;ENSP00000496406.1;ENSP00000495956.1;ENSP00000495824.1;ENSP00000495722.1;ENSP00000494842.1;ENSP00000494689.1;ENSP00000442388.1;ENSP00000441867.1;ENSP00000281172.5;ENSP00000494338.1;ENSP00000495312.1;ENSP00000441888.1;ENSP00000437806.1	ENSP00000496516.1	290	299	yes	no	2	0.0060647	94.409	By MS/MS	By MS/MS	By MS/MS	8	0
AAEAGGAEEQYGFLTTPTK	EKMEAEDYVMAVVDKAAEAGGAEEQYGFLT	GGAEEQYGFLTTPTKQLGAQSPGREPASSI	K	A	A	T	K	Q	4	0	0	0	0	1	3	3	0	0	1	1	0	1	1	0	3	0	1	0	0	0	19	0	1939.92	ENSP00000296755.7	ENSP00000296755.7	1052	1070	yes	yes	2	5.056e-22	206.43	By MS/MS	By MS/MS	By MS/MS	8.25	1.3
AAEAHVDAHYYEQNEQPTGTCAACITGDNR	GCIGIDKFGEILKRKAAEAHVDAHYYEQNE	QPTGTCAACITGDNRSLIANLAAANCYKKE	K	A	A	N	R	S	6	1	2	2	2	2	3	2	2	1	0	0	0	0	1	0	3	0	2	1	0	0	30	0	3348.42	ENSP00000286621.2;ENSP00000443965.1;ENSP00000361819.3;ENSP00000438321.1	ENSP00000286621.2	120	149	yes	no	3;4	5.2014e-05	72.848	By MS/MS	By MS/MS	By MS/MS	7	0
AAEALHGEADSSGVLAAVDATVNK	PWCGHCKKMKPEFEKAAEALHGEADSSGVL	DSSGVLAAVDATVNKALAERFHISEFPTLK	K	A	A	N	K	A	7	0	1	2	0	0	2	2	1	0	2	1	0	0	0	2	1	0	0	3	0	0	24	0	2295.13	ENSP00000323313.7	ENSP00000323313.7	318	341	yes	yes	3	0.0097102	51.029	By matching	By MS/MS		10	0
AAEATNDYETLVK	EPLSGEQLVGSPQDKAAEATNDYETLVKRG	DKAAEATNDYETLVKRGKELKECGKIQEAL	K	A	A	V	K	R	3	0	1	1	0	0	2	0	0	0	1	1	0	0	0	0	2	0	1	1	0	0	13	0	1423.68	ENSP00000334675.3;ENSP00000362761.1	ENSP00000334675.3	1193	1205	yes	no	2	0.00027373	120.03	By MS/MS	By MS/MS	By MS/MS	6	0
AAEAVAAAVGTGATTAAVMAAAGIAAIGPAK	PKEKGKIKVIKKEGKAAEAVAAAVGTGATT	AVMAAAGIAAIGPAKELEAERSLMSSPEDL	K	A	A	A	K	E	15	0	0	0	0	0	1	4	0	2	0	1	1	0	1	0	3	0	0	3	0	0	31	0	2623.4	ENSP00000296755.7	ENSP00000296755.7	791	821	yes	yes	3	0.0057774	50.144	By matching	By MS/MS	By MS/MS	4	3.46		3
AAECNIVVTQPR	QVPQFILDDFIQNDRAAECNIVVTQPRRIS	NDRAAECNIVVTQPRRISAVSVAERVAFER	R	A	A	P	R	R	2	1	1	0	1	1	1	0	0	1	0	0	0	0	1	0	1	0	0	2	0	0	12	0	1356.68	ENSP00000356520.3	ENSP00000356520.3	435	446	yes	yes	2	2.8334e-05	192.44	By MS/MS	By MS/MS	By MS/MS	8	0
AAEDELNIEAK	RMQVANIDKFEEKLRAAEDELNIEAKDRIP	EKLRAAEDELNIEAKDRIPVSYKRTGFFGN	R	A	A	A	K	D	3	0	1	1	0	0	3	0	0	1	1	1	0	0	0	0	0	0	0	0	0	0	11	0	1201.58	ENSP00000495967.1;ENSP00000494160.1;ENSP00000495473.1;ENSP00000268704.3;ENSP00000495795.1;ENSP00000495293.1;ENSP00000495999.1;ENSP00000494806.1;ENSP00000493590.1;ENSP00000496047.1;ENSP00000495734.1;ENSP00000493826.1;ENSP00000496403.1;ENSP00000496244.1;ENSP00000495219.1;ENSP00000495260.1;ENSP00000494119.1;ENSP00000341157.2;ENSP00000495673.1;ENSP00000495675.1;ENSP00000495185.1;ENSP00000495123.1;ENS…	ENSP00000495967.1	92	102	yes	no	2	3.8844e-10	197.79	By MS/MS	By MS/MS	By MS/MS	4	0
AAEDELQLPR	______________________________	______________________________	M	A	A	P	R	L	2	1	0	1	0	1	2	0	0	0	2	0	0	0	1	0	0	0	0	0	0	0	10	0	1140.58	ENSP00000363661.5;ENSP00000348784.4	ENSP00000363661.5	2	11	yes	no	2	0.00016927	157.34	By MS/MS	By MS/MS	By MS/MS	6	0
AAEDLFVNIR	SCLSLFRDEVFHIHKAAEDLFVNIRGYNKR	FHIHKAAEDLFVNIRGYNKRINDIRECKEA	K	A	A	I	R	G	2	1	1	1	0	0	1	0	0	1	1	0	0	1	0	0	0	0	0	1	0	0	10	0	1146.6	ENSP00000355348.3;ENSP00000354251.2	ENSP00000355348.3	306	315	yes	no	2	0.00015463	148.52	By MS/MS	By MS/MS	By MS/MS	1	0	4
AAEDSPYWVSPAYSK	TDDSNPREAILRHAKAAEDSPYWVSPAYSK	AAEDSPYWVSPAYSKTQPKTMFAQVESDDE	K	A	A	S	K	T	3	0	0	1	0	0	1	0	0	0	0	1	0	0	2	3	0	1	2	1	0	0	15	0	1669.76	ENSP00000265107.4	ENSP00000265107.4	612	626	yes	yes	2	3.2749e-08	171.62		By MS/MS	By MS/MS	10	0
AAEDYGVIK	SMVFKQMEQVAQFLKAAEDYGVIKTDMFQT	VAQFLKAAEDYGVIKTDMFQTVDLFEGKDM	K	A	A	I	K	T	2	0	0	1	0	0	1	1	0	1	0	1	0	0	0	0	0	0	1	1	0	0	9	0	964.487	ENSP00000432282.1;ENSP00000432054.1;ENSP00000431941.1;ENSP00000376678.4;ENSP00000278968.6;ENSP00000432380.1	ENSP00000432282.1	100	108	yes	no	2	0.021545	87.181	By MS/MS	By MS/MS	By MS/MS	6	0
AAEEAASTLASSIHPEQCIK	KTLEAHKDSHKEVVRAAEEAASTLASSIHP	ASTLASSIHPEQCIKVLCPIIQTADYPINL	R	A	A	I	K	V	5	0	0	0	1	1	3	0	1	2	1	1	0	0	1	3	1	0	0	0	0	0	20	0	2112.02	ENSP00000496269.1;ENSP00000263710.4;ENSP00000386442.3;ENSP00000441625.1;ENSP00000389372.3;ENSP00000380717.4;ENSP00000400562.3	ENSP00000496269.1	1406	1425	yes	no	3	0.001601	72.446	By MS/MS		By MS/MS	10	0
AAEEAFVNDIDESSPGTEWER	ARQDEQLQKTKANNRAAEEAFVNDIDESSP	VNDIDESSPGTEWERVARLCDFNPKSSKQA	R	A	A	E	R	V	3	1	1	2	0	0	5	1	0	1	0	0	0	1	1	2	1	1	0	1	0	0	21	0	2351.02	ENSP00000242284.6;ENSP00000437508.1	ENSP00000242284.6	163	183	yes	no	2;3	5.9644e-21	217.37	By MS/MS	By MS/MS	By MS/MS	4.67	0.471
AAEEANAVLGLDTQGDHMVMLSVIPGEAEDK	LGEEELLHDPMGQDRAAEEANAVLGLDTQG	HMVMLSVIPGEAEDKVSSEPSGVTCGAGGA	R	A	A	D	K	V	5	0	1	3	0	1	4	3	1	1	3	1	2	0	1	1	1	0	0	3	0	0	31	0	3209.52	ENSP00000423513.1;ENSP00000351157.4;ENSP00000424220.1;ENSP00000424428.1	ENSP00000423513.1	58	88	yes	no	3	0.017628	43.986	By MS/MS		By matching	1	0	2
AAEECGYSVQVISMEPESCSPK	IGKQCMCLVDLDRARAAEECGYSVQVISME	SVQVISMEPESCSPKNNMIVGVPI______	R	A	A	P	K	N	2	0	0	0	2	1	4	1	0	1	0	1	1	0	2	4	0	0	1	2	0	0	22	0	2457.05	ENSP00000422354.1;ENSP00000378216.3;ENSP00000353695.5;ENSP00000378218.3	ENSP00000422354.1	603	624	yes	no	3	0.048752	40.756		By MS/MS	By matching	8	0
AAEEEPSTSATVPMSK	RQGVGKYINPAATKRAAEEEPSTSATVPMS	AEEEPSTSATVPMSKKKPSRGFGDFSSW__	R	A	A	S	K	K	3	0	0	0	0	0	3	0	0	0	0	1	1	0	2	3	2	0	0	1	0	0	16	0	1633.75	ENSP00000384299.1;ENSP00000381812.3;ENSP00000334553.7	ENSP00000384299.1	492	507	yes	no	2	3.7184e-07	151.16		By MS/MS	By MS/MS	5	0
AAEEFVNVYYTTMDK	MASVDFKTYVDQACRAAEEFVNVYYTTMDK	AAEEFVNVYYTTMDKRRRLLSRLYMGTATL	R	A	A	D	K	R	2	0	1	1	0	0	2	0	0	0	0	1	1	1	0	0	2	0	2	2	0	0	15	0	1779.8	ENSP00000254998.2	ENSP00000254998.2	16	30	yes	yes	2;3	0.00065587	125.61	By MS/MS	By MS/MS	By MS/MS	1	0	4
AAEEPQQQK	______________________________	______________________________	M	A	A	Q	K	Q	2	0	0	0	0	3	2	0	0	0	0	1	0	0	1	0	0	0	0	0	0	0	9	0	1027.49	ENSP00000444357.1;ENSP00000402551.2;ENSP00000416973.3;ENSP00000437453.1;ENSP00000440211.1;ENSP00000439142.1	ENSP00000444357.1	2	10	yes	no	2	0.0019527	131.03	By MS/MS	By MS/MS	By MS/MS	1	0	4
AAEEPVSEVTVGVSVLAER	AHIYEGRVIQIVLMRAAEEPVSEVTVGVSV	PVSEVTVGVSVLAERCKKNNGKAEFWLDLQ	R	A	A	E	R	C	3	1	0	0	0	0	4	1	0	0	1	0	0	0	1	2	1	0	0	5	0	0	19	0	1941.01	ENSP00000378217.2;ENSP00000331602.3;ENSP00000419629.1;ENSP00000418106.1	ENSP00000378217.2	76	94	yes	no	2	0.0011484	106.14		By MS/MS		9	0
AAEESASQIQSSAQR	RGFNAQLQRTRQMIRAAEESASQIQSSAQR	AAEESASQIQSSAQRLETQVSASRSQMEED	R	A	A	Q	R	L	4	1	0	0	0	3	2	0	0	1	0	0	0	0	0	4	0	0	0	0	0	0	15	0	1561.73	ENSP00000375778.1;ENSP00000355997.3;ENSP00000348384.3	ENSP00000375778.1	855	869	yes	no	2	8.1897e-11	179.59	By MS/MS	By MS/MS	By MS/MS	6	0
AAEFGEPTSEQTGTAAGK	KVEVENVMKRKFSLRAAEFGEPTSEQTGTA	FGEPTSEQTGTAAGKTIAQTTAPVSWKPQD	R	A	A	G	K	T	4	0	0	0	0	1	3	3	0	0	0	1	0	1	1	1	3	0	0	0	0	0	18	0	1750.8	ENSP00000364549.3;ENSP00000364547.3;ENSP00000348128.4	ENSP00000364549.3	629	646	yes	no	2	4.5101e-17	179.83	By MS/MS	By MS/MS	By MS/MS	5	0
AAEFYINYVTR	DVRLPANLLYKYLNKAAEFYINYVTRSTQI	YLNKAAEFYINYVTRSTQIENQHQGAQDTS	K	A	A	T	R	S	2	1	1	0	0	0	1	0	0	1	0	0	0	1	0	0	1	0	2	1	0	0	11	0	1345.67	ENSP00000381064.3	ENSP00000381064.3	202	212	yes	yes	2	0.0012923	120.06	By MS/MS	By MS/MS	By MS/MS	5	0
AAEGAEAQGFSGLFAAYTDHPPPFR	VIATTRQRLFQFIGRAAEGAEAQGFSGLFA	SGLFAAYTDHPPPFREFPSNLGYSELAFYT	R	A	A	F	R	E	6	1	0	1	0	1	2	3	1	0	1	0	0	3	3	1	1	0	1	0	0	0	25	0	2606.22	ENSP00000220509.5	ENSP00000220509.5	235	259	yes	yes	3	0.00010421	95.957	By MS/MS	By MS/MS	By MS/MS	7	0
AAEGGLSSPEFSELCIWLGSQIK	LGYKGPLLEEQALTKAAEGGLSSPEFSELC	PEFSELCIWLGSQIKSLCNLEESITSAGRD	K	A	A	I	K	S	2	0	0	0	1	1	3	3	0	2	3	1	0	1	1	4	0	1	0	0	0	0	23	0	2478.21	ENSP00000380734.2;ENSP00000453166.1	ENSP00000380734.2	38	60	yes	no	3	3.8743e-08	121.44	By MS/MS	By MS/MS	By MS/MS	9	0
AAEGVSAADMAK	NLYLAREGLIRAGTKAAEGVSAADMAKRER	GTKAAEGVSAADMAKRERFELLKHQKLKDQ	K	A	A	A	K	R	5	0	0	1	0	0	1	1	0	0	0	1	1	0	0	1	0	0	0	1	0	0	12	0	1119.52	ENSP00000223073.1;ENSP00000390517.2	ENSP00000223073.1	454	465	yes	no	2	9.3416e-05	136.02	By MS/MS	By MS/MS	By MS/MS	5	0
AAEGWSAPILTLAR	QLPGPGDLRSATRPRAAEGWSAPILTLARR	RAAEGWSAPILTLARRATGNLSASCGSALR	R	A	A	A	R	R	4	1	0	0	0	0	1	1	0	1	2	0	0	0	1	1	1	1	0	0	0	0	14	0	1454.79	ENSP00000492748.1;ENSP00000325594.4	ENSP00000492748.1	58	71	yes	no	2	0.0061571	100.69	By MS/MS			9	0
AAEINGEVDDDDAGGEWR	MEVMEMEVMEARLIRAAEINGEVDDDDAGG	INGEVDDDDAGGEWRLKYERAVREVDFTKK	R	A	A	W	R	L	3	1	1	4	0	0	3	3	0	1	0	0	0	0	0	0	0	1	0	1	0	0	18	0	1917.8	ENSP00000486682.1;ENSP00000434228.1;ENSP00000437073.1;ENSP00000435932.1	ENSP00000486682.1	1354	1371	yes	no	2	0.00033741	109.55	By MS/MS	By MS/MS		2.5	0.5		2
AAELALK	TLFRVQDDIKESVRKAAELALKTLSKVCVK	DIKESVRKAAELALKTLSKVCVKMCDPAKG	K	A	A	L	K	T	3	0	0	0	0	0	1	0	0	0	2	1	0	0	0	0	0	0	0	0	0	0	7	0	714.428	ENSP00000339889.5;ENSP00000259335.4	ENSP00000339889.5	1217	1223	yes	no	2	0.019391	110.63	By MS/MS	By MS/MS	By MS/MS	8.25	0.433
AAELAVQNEVGLVDNPLK	SKKPGTAVVEFATVKAAELAVQNEVGLVDN	LAVQNEVGLVDNPLKISWLEGQPQDAVGRS	K	A	A	L	K	I	3	0	2	1	0	1	2	1	0	0	3	1	0	0	1	0	0	0	0	3	0	0	18	0	1879.01	ENSP00000220496.4	ENSP00000220496.4	226	243	yes	yes	2	4.6196e-17	176.4	By MS/MS	By MS/MS	By MS/MS	10	0
AAELEMELNEHSLVIDTLK	GFNRLRQEQRGLASKAAELEMELNEHSLVI	EMELNEHSLVIDTLKEVDETRKCYRMVGGV	K	A	A	L	K	E	2	0	1	1	0	0	4	0	1	1	4	1	1	0	0	1	1	0	0	1	0	0	19	0	2154.09	ENSP00000356989.3	ENSP00000356989.3	44	62	yes	yes	3	0.00062776	84.14	By matching	By matching	By MS/MS	10	0
AAELEPDQLLAWQGLANLYEK	AELEQPDQAQSAYKKAAELEPDQLLAWQGL	DQLLAWQGLANLYEKYNHINAKDDLPGVYQ	K	A	A	E	K	Y	4	0	1	1	0	2	3	1	0	0	5	1	0	0	1	0	0	1	1	0	0	0	21	0	2371.21	ENSP00000351596.2;ENSP00000425403.1	ENSP00000351596.2	66	86	yes	no	2;3	2.5633e-15	179.14	By MS/MS	By MS/MS	By MS/MS	6	0
AAELETDIR	QAVRHLPQSVRIYIRAAELETDIRAKKRVL	VRIYIRAAELETDIRAKKRVLRKALEHVPN	R	A	A	I	R	A	2	1	0	1	0	0	2	0	0	1	1	0	0	0	0	0	1	0	0	0	0	0	9	0	1016.51	ENSP00000266079.4	ENSP00000266079.4	379	387	yes	yes	2	0.0016696	127.02	By MS/MS	By MS/MS	By MS/MS	5	0
AAELFGLTAEEVYLVHDELDKPLGR	RPRRLMNANGRSVARAAELFGLTAEEVYLV	EVYLVHDELDKPLGRLALKLGGSARGHNGV	R	A	A	G	R	L	3	1	0	2	0	0	4	2	1	0	5	1	0	1	1	0	1	0	1	2	0	0	25	1	2784.43	ENSP00000485347.1;ENSP00000439469.1;ENSP00000418661.1;ENSP00000418219.1;ENSP00000485367.1	ENSP00000485347.1	94	118	yes	no	4	0.025014	45.413	By MS/MS			3	0
AAELFHQLSQALEVLTDAAAR	KALSCHPDKNPDNPRAAELFHQLSQALEVL	QLSQALEVLTDAAARAAYDKVRKAKKQAAE	R	A	A	A	R	A	6	1	0	1	0	2	2	0	1	0	4	0	0	1	0	1	1	0	0	1	0	0	21	0	2253.18	ENSP00000220496.4;ENSP00000473912.1;ENSP00000485700.1;ENSP00000454082.1;ENSP00000453298.1;ENSP00000452716.1	ENSP00000220496.4	49	69	yes	no	3	1.7763e-06	118.46			By MS/MS	8	0
AAELFVETIAK	DVTLAGQEAIFILARAAELFVETIAKDAYC	ILARAAELFVETIAKDAYCCAQQGKRKTLQ	R	A	A	A	K	D	3	0	0	0	0	0	2	0	0	1	1	1	0	1	0	0	1	0	0	1	0	0	11	0	1190.65	ENSP00000420176.1	ENSP00000420176.1	70	80	yes	yes	2	0.0001101	148.91	By MS/MS	By MS/MS	By MS/MS	1.6	0.49	2	3
AAELIANSLATAGDGLIELR	QQKKAAIISAEGDSKAAELIANSLATAGDG	ANSLATAGDGLIELRKLEAAEDIAYQLSRS	K	A	A	L	R	K	5	1	1	1	0	0	2	2	0	2	4	0	0	0	0	1	1	0	0	0	0	0	20	0	1997.08	ENSP00000484113.1;ENSP00000479488.1;ENSP00000300408.3;ENSP00000393320.2	ENSP00000484113.1	220	239	yes	no	2;3	9.4995e-41	337.49	By MS/MS	By MS/MS	By MS/MS	7.3	2.24
AAELLAR	EKYGTDIIMGLSSTRAAELLARDGPNSLTP	IMGLSSTRAAELLARDGPNSLTPPKQTPEI	R	A	A	A	R	D	3	1	0	0	0	0	1	0	0	0	2	0	0	0	0	0	0	0	0	0	0	0	7	0	742.434	ENSP00000371372.3;ENSP00000218548.6	ENSP00000371372.3	83	89	yes	no	2	0.024121	100.74	By MS/MS	By MS/MS	By MS/MS	8	0
AAELLMSCFR	LVKKGKSKVGDMLEKAAELLMSCFRVCASD	DMLEKAAELLMSCFRVCASDTRAGIEDSKK	K	A	A	F	R	V	2	1	0	0	1	0	1	0	0	0	2	0	1	1	0	1	0	0	0	0	0	0	10	0	1196.57	ENSP00000364628.2;ENSP00000364626.1;ENSP00000337405.4;ENSP00000364608.1;ENSP00000364606.2;ENSP00000479494.1;ENSP00000246505.5	ENSP00000364628.2	141	150	yes	no	2	0.0042594	108.57			By MS/MS	8	0
AAELLQDEYSGR	ILCDLHDGFSGVGAKAAELLQDEYSGRGII	GAKAAELLQDEYSGRGIITWGLLPGPYHRG	K	A	A	G	R	G	2	1	0	1	0	1	2	1	0	0	2	0	0	0	0	1	0	0	1	0	0	0	12	0	1350.64	ENSP00000245564.2;ENSP00000357325.4	ENSP00000245564.2	245	256	yes	no	2	0.0003509	145.23	By MS/MS	By MS/MS	By MS/MS	7	0
AAELTATQVEEEEEEEDFRK	KLILAQKLSELAVEKAAELTATQVEEEEEE	ATQVEEEEEEEDFRKKLNAGYSNTATEWSQ	K	A	A	R	K	K	3	1	0	1	0	1	8	0	0	0	1	1	0	1	0	0	2	0	0	1	0	0	20	1	2352.06	ENSP00000353793.3;ENSP00000399349.2	ENSP00000353793.3	820	839	yes	no	3	0.00015471	94.203	By MS/MS	By MS/MS	By MS/MS	3	0
AAEMLSQLDLFSR	IVQEKVFKGLDLLEKAAEMLSQLDLFSRNE	EKAAEMLSQLDLFSRNEDLEEIASTDLKYL	K	A	A	S	R	N	2	1	0	1	0	1	1	0	0	0	3	0	1	1	0	2	0	0	0	0	0	0	13	0	1479.74	ENSP00000363661.5;ENSP00000348784.4	ENSP00000363661.5	52	64	yes	no	2	1.0125e-05	191.79	By MS/MS	By MS/MS	By MS/MS	8	0
AAEMMASLLK	ELQKLKEMTNHQKKRAAEMMASLLKDLAEI	HQKKRAAEMMASLLKDLAEIGIAVGNNDVK	R	A	A	L	K	D	3	0	0	0	0	0	1	0	0	0	2	1	2	0	0	1	0	0	0	0	0	0	10	0	1063.54	ENSP00000307078.4	ENSP00000307078.4	551	560	yes	yes	2	0.00067553	149.82	By MS/MS	By MS/MS	By MS/MS	7	0
AAENEASQESALGAYSPVDYMSITSFPR	______________________________	AYSPVDYMSITSFPRLPEDEPAPAAPLRGR	M	A	A	P	R	L	5	1	1	1	0	1	3	1	0	1	1	0	1	1	2	5	1	0	2	1	0	0	28	0	2990.36	ENSP00000338964.5;ENSP00000394993.1	ENSP00000338964.5	2	29	yes	no	3	0.017886	48.626	By matching	By MS/MS	By matching	5	0
AAEPLLTLER	VKFAVRERYPLDHARAAEPLLTLERLTEIV	LDHARAAEPLLTLERLTEIVASAPKGELLK	R	A	A	E	R	L	2	1	0	0	0	0	2	0	0	0	3	0	0	0	1	0	1	0	0	0	0	0	10	0	1111.62	ENSP00000298310.5;ENSP00000452540.1;ENSP00000451740.1	ENSP00000298310.5	160	169	yes	no	2	0.0071949	79.974	By MS/MS	By MS/MS	By matching	9	0
AAEPNKTEIQTLFK	______________________________	MAAEPNKTEIQTLFKRLRAVPTNKACFDCG	M	A	A	F	K	R	2	0	1	0	0	1	2	0	0	1	1	2	0	1	1	0	2	0	0	0	0	0	14	1	1588.85	ENSP00000434442.1;ENSP00000486339.1;ENSP00000400226.3;ENSP00000434433.1;ENSP00000437305.1;ENSP00000431939.1;ENSP00000435488.1;ENSP00000431684.1;ENSP00000432978.1;ENSP00000433108.1;ENSP00000486229.1;ENSP00000433210.1;ENSP00000437070.1	ENSP00000434442.1	2	15	no	no	2	5.4067e-08	161.25	By MS/MS	By MS/MS	By MS/MS	1	0	3
AAEPQEQEFGK	EFQKRDVSLGTYGSRAAEPQEQEFGKSAWI	YGSRAAEPQEQEFGKSAWIRDYSSGGSSRT	R	A	A	G	K	S	2	0	0	0	0	2	3	1	0	0	0	1	0	1	1	0	0	0	0	0	0	0	11	0	1232.57	ENSP00000437271.1;ENSP00000350990.3;ENSP00000494351.1	ENSP00000437271.1	944	954	no	no	2	8.3552e-05	160.75	By MS/MS	By MS/MS	By MS/MS	3	0
AAEPVEDNCINFVAMK	______________________________	AEPVEDNCINFVAMKFIDNTLYFIAEDDEN	M	A	A	M	K	F	3	0	2	1	1	0	2	0	0	1	0	1	1	1	1	0	0	0	0	2	0	0	16	0	1806.83	ENSP00000434161.1;ENSP00000280357.7;ENSP00000434561.1	ENSP00000434161.1	2	17	yes	no	2;3	5.1721e-12	204.85	By MS/MS	By MS/MS	By MS/MS	8.82	0.386
AAEPVTFHVPWK	______________________________	KRRAAEPVTFHVPWKRLLLCDFAEQPPPPP	R	A	A	W	K	R	2	0	0	0	0	0	1	0	1	0	0	1	0	1	2	0	1	1	0	2	0	0	12	0	1380.72	ENSP00000366050.5	ENSP00000366050.5	6	17	yes	yes	3	0.048864	53.569	By MS/MS	By matching	By matching	6	0
AAEQDPEAR	______________________________	______________________________	M	A	A	A	R	A	3	1	0	1	0	1	2	0	0	0	0	0	0	0	1	0	0	0	0	0	0	0	9	0	985.446	ENSP00000480017.1;ENSP00000401508.2;ENSP00000488794.1;ENSP00000390949.3;ENSP00000488704.1;ENSP00000341136.3;ENSP00000405670.3	ENSP00000480017.1	2	10	yes	no	2	0.0028659	123.21	By MS/MS		By MS/MS	1	0	2
AAESAEIEPR	LQDTEISPRQNRRTRAAESAEIEPRNKRNR	NRRTRAAESAEIEPRNKRNRN_________	R	A	A	P	R	N	3	1	0	0	0	0	3	0	0	1	0	0	0	0	1	1	0	0	0	0	0	0	10	0	1071.52	ENSP00000264926.2	ENSP00000264926.2	480	489	yes	yes	2	0.0053072	105.4	By MS/MS	By MS/MS		3	0
AAESALQVVEK	______________________________	______________________________	M	A	A	E	K	L	3	0	0	0	0	1	2	0	0	0	1	1	0	0	0	1	0	0	0	2	0	0	11	0	1143.61	ENSP00000476781.1	ENSP00000476781.1	2	12	yes	yes	2	0.00089477	121.9	By MS/MS		By MS/MS	7	0
AAESGSDFQQR	______________________________	______________________________	M	A	A	Q	R	R	2	1	0	1	0	2	1	1	0	0	0	0	0	1	0	2	0	0	0	0	0	0	11	0	1194.53	ENSP00000261308.4;ENSP00000424519.1;ENSP00000427642.1;ENSP00000423486.1;ENSP00000425390.1	ENSP00000261308.4	2	12	yes	no	2	0.00012096	204.52	By MS/MS	By MS/MS	By MS/MS	4	0
AAESLADPTEYENLFPGLK	VVKLWRENLSKVNQKAAESLADPTEYENLF	LADPTEYENLFPGLKEAFVVEEWVKETHAD	K	A	A	L	K	E	3	0	1	1	0	0	3	1	0	0	3	1	0	1	2	1	1	0	1	0	0	0	19	0	2064.01	ENSP00000329419.4;ENSP00000422295.1	ENSP00000329419.4	784	802	yes	no	2;3	8.336e-26	271.56	By MS/MS	By MS/MS	By MS/MS	2.6	0.49		4
AAESLTAIPEPASPQLLETPIHASQIQK	PKSQASRNQRWGAVRAAESLTAIPEPASPQ	PQLLETPIHASQIQKVEPAGRSRFTPELQP	R	A	A	Q	K	V	5	0	0	0	0	3	3	0	1	3	3	1	0	0	4	3	2	0	0	0	0	0	28	0	2939.56	ENSP00000416511.2;ENSP00000415212.2;ENSP00000409167.2;ENSP00000396484.2;ENSP00000387429.2;ENSP00000373060.4;ENSP00000365588.3;ENSP00000404318.2	ENSP00000416511.2	1763	1790	yes	no	3	0.0026996	53.266	By MS/MS	By MS/MS	By MS/MS	2	0		3
AAESVSKPDVSEEAPGPSK	RRLRAKLEKKTKKPKAAESVSKPDVSEEAP	VSKPDVSEEAPGPSKVKTGKPEEASLDSRE	K	A	A	S	K	V	3	0	0	1	0	0	3	1	0	0	0	2	0	0	3	4	0	0	0	2	0	0	19	1	1883.91	ENSP00000349906.6;ENSP00000023939.5;ENSP00000400322.1	ENSP00000349906.6	204	222	yes	no	3	1.5545e-05	120.39	By MS/MS	By MS/MS	By MS/MS	5	0
AAETIIDTK	MNRVGNESLNRAVAKAAETIIDTKGVTALV	NRAVAKAAETIIDTKGVTALVSDAIHNDLQ	K	A	A	T	K	G	2	0	0	1	0	0	1	0	0	2	0	1	0	0	0	0	2	0	0	0	0	0	9	0	960.513	ENSP00000367029.4;ENSP00000367023.3	ENSP00000367029.4	171	179	yes	no	2	0.0004851	154.12	By MS/MS	By MS/MS	By MS/MS	6	0
AAETLNFGPEWLR	______________________________	______________________________	M	A	A	L	R	A	2	1	1	0	0	0	2	1	0	0	2	0	0	1	1	0	1	1	0	0	0	0	13	0	1502.75	ENSP00000494292.1;ENSP00000275732.4	ENSP00000494292.1	2	14	yes	no	2	1.3625e-05	169.58	By MS/MS		By MS/MS	5	0
AAETQTLNFGPEWLR	______________________________	AAETQTLNFGPEWLRALSSGGSITSPPLSP	M	A	A	L	R	A	2	1	1	0	0	1	2	1	0	0	2	0	0	1	1	0	2	1	0	0	0	0	15	0	1731.86	ENSP00000387070.3;ENSP00000386537.1;ENSP00000362664.4;ENSP00000487548.1;ENSP00000386765.1;ENSP00000387170.3;ENSP00000410297.1;ENSP00000404195.1;ENSP00000399064.1;ENSP00000402053.1;ENSP00000407161.1;ENSP00000392991.1;ENSP00000396958.1;ENSP00000402712.1;ENSP00000413612.1	ENSP00000387070.3	2	16	yes	no	2;3	9.8966e-11	245.69	By MS/MS	By MS/MS	By MS/MS	5	0
AAEVGDDFLGDFVVGER	SSPAAAAAPEKPGPKAAEVGDDFLGDFVVG	EVGDDFLGDFVVGERVWVNGVKPGVVQYLG	K	A	A	E	R	V	2	1	0	3	0	0	2	3	0	0	1	0	0	2	0	0	0	0	0	3	0	0	17	0	1794.84	ENSP00000355151.5;ENSP00000378500.1;ENSP00000223398.6	ENSP00000355151.5	68	84	yes	no	2	2.1849e-11	170.79	By MS/MS	By MS/MS	By MS/MS	9	0
AAEVWMDEYK	FPGGSGTVFARNTRRAAEVWMDEYKNFYYA	RNTRRAAEVWMDEYKNFYYAAVPSARNVPY	R	A	A	Y	K	N	2	0	0	1	0	0	2	0	0	0	0	1	1	0	0	0	0	1	1	1	0	0	10	0	1240.54	ENSP00000355632.4	ENSP00000355632.4	384	393	no	no	2	0.0015762	114.5	By matching	By MS/MS	By MS/MS	7.5	0.5
AAEWQLDQPSWSGR	HVYRIPPRATNRGYRAAEWQLDQPSWSGRL	RAAEWQLDQPSWSGRLRITAKGQMAYIKLE	R	A	A	G	R	L	2	1	0	1	0	2	1	1	0	0	1	0	0	0	1	2	0	2	0	0	0	0	14	0	1629.75	ENSP00000427620.1;ENSP00000338746.5;ENSP00000391942.2;ENSP00000421335.1;ENSP00000421867.1;ENSP00000423213.1	ENSP00000427620.1	32	45	yes	no	2	8.3621e-08	193.22	By MS/MS	By MS/MS	By MS/MS	1	0	4
AAEWYNIDFSLQNQLR	RENPNLVMPPKPADRAAEWYNIDFSLQNQL	AEWYNIDFSLQNQLRLAGASPATVAAAAAA	R	A	A	L	R	L	2	1	2	1	0	2	1	0	0	1	2	0	0	1	0	1	0	1	1	0	0	0	16	0	1966.95	ENSP00000491480.1;ENSP00000324573.4;ENSP00000491660.1;ENSP00000463534.1;ENSP00000492392.1;ENSP00000438536.2	ENSP00000491480.1	386	401	no	no	2;3	2.1734e-12	208.82	By MS/MS	By MS/MS	By MS/MS	7	0
AAFAHFPELYDFALSNVAEVDTR	EMTTIHYDRITSLQRAAFAHFPELYDFALS	LYDFALSNVAEVDTRESLVKFFGPLSSNTL	R	A	A	T	R	E	5	1	1	2	0	0	2	0	1	0	2	0	0	3	1	1	1	0	1	2	0	0	23	0	2582.24	ENSP00000156471.5;ENSP00000445700.2	ENSP00000156471.5	340	362	yes	no	3	1.9806e-08	125.23			By MS/MS	8	0
AAFAITSR	VTKHRGIITLYRHQKAAFAITSRRGPTPKA	TLYRHQKAAFAITSRRGPTPKAVKAQIADL	K	A	A	S	R	R	3	1	0	0	0	0	0	0	0	1	0	0	0	1	0	1	1	0	0	0	0	0	8	0	835.455	ENSP00000439924.2;ENSP00000265990.6	ENSP00000439924.2	979	986	yes	no	2	0.038792	80.229	By MS/MS			1	0	1
AAFALGGLGSGFASNR	AQAAAERLGYPVLVRAAFALGGLGSGFASN	AFALGGLGSGFASNREELSALVAPAFAHTS	R	A	A	N	R	E	4	1	1	0	0	0	0	4	0	0	2	0	0	2	0	2	0	0	0	0	0	0	16	0	1494.76	ENSP00000384510.1;ENSP00000264705.3	ENSP00000384510.1	556	571	yes	no	2;3	7.8223e-06	139.3	By matching	By MS/MS	By MS/MS	2.8	3.6	4
AAFAVEPQGPALGSEPMMLGSPTSPK	______________________________	LGSEPMMLGSPTSPKPGVNAQFLPGFLMGD	M	A	A	P	K	P	4	0	0	0	0	1	2	3	0	0	2	1	2	1	5	3	1	0	0	1	0	0	26	0	2569.26	ENSP00000295119.4;ENSP00000412311.1;ENSP00000364066.3	ENSP00000295119.4	2	27	yes	no	3	0.00037784	68.634			By MS/MS	4	0
AAFDDAIAELDTLSEESYK	YEILNSPDRACRLAKAAFDDAIAELDTLSE	DAIAELDTLSEESYKDSTLIMQLLRDNLTL	K	A	A	Y	K	D	4	0	0	3	0	0	3	0	0	1	2	1	0	1	0	2	1	0	1	0	0	0	19	0	2086.96	ENSP00000487356.1;ENSP00000264335.8;ENSP00000481059.2;ENSP00000461762.1;ENSP00000487432.1;ENSP00000466324.1	ENSP00000487356.1	197	215	yes	no	2;3	1.0002e-48	305.69	By MS/MS	By MS/MS	By MS/MS	8.92	0.862
AAFECMYTLLDSCLDR	GPFKHTVDDGLDIRKAAFECMYTLLDSCLD	AFECMYTLLDSCLDRLDIFEFLNHVEDGLK	K	A	A	D	R	L	2	1	0	2	2	0	1	0	0	0	3	0	1	1	0	1	1	0	1	0	0	0	16	0	1963.85	ENSP00000442318.1;ENSP00000444089.1	ENSP00000442318.1	1084	1099	yes	no	2;3	0.00017312	137.95	By MS/MS	By MS/MS	By MS/MS	7	0
AAFGCFGNWLATVEQR	EYINDYGLIQIELTKAAFGCFGNWLATVEQ	AFGCFGNWLATVEQRQEKETELELQMKLWM	K	A	A	Q	R	Q	3	1	1	0	1	1	1	2	0	0	1	0	0	2	0	0	1	1	0	1	0	0	16	0	1825.86	ENSP00000314193.4	ENSP00000314193.4	393	408	yes	yes	2;3	4.784e-08	158.25	By matching	By MS/MS	By MS/MS	2	0		5
AAFGEEVDAVDTGISR	LEKEGSLLSKQEESKAAFGEEVDAVDTGIS	AFGEEVDAVDTGISRETSSDVALASHILTA	K	A	A	S	R	E	3	1	0	2	0	0	2	2	0	1	0	0	0	1	0	1	1	0	0	2	0	0	16	0	1635.77	ENSP00000366237.3;ENSP00000366235.2	ENSP00000366237.3	214	229	no	no	2;3	6.3999e-19	238.01	By MS/MS	By MS/MS	By MS/MS	7	0
AAFGISDSYVDGSSFDPQR	HQLAELNEKKNERLRAAFGISDSYVDGSSF	ISDSYVDGSSFDPQRRAREAKQPAPEPPKP	R	A	A	Q	R	R	2	1	0	3	0	1	0	2	0	1	0	0	0	2	1	4	0	0	1	1	0	0	19	0	2017.9	ENSP00000301740.8;ENSP00000461181.1;ENSP00000458647.1;ENSP00000458870.1;ENSP00000487247.1;ENSP00000484503.1;ENSP00000458718.1	ENSP00000301740.8	137	155	yes	no	2	1.7402e-08	157.5	By MS/MS		By MS/MS	10	0
AAFGISDSYVDGSSFDPQRR	HQLAELNEKKNERLRAAFGISDSYVDGSSF	SDSYVDGSSFDPQRRAREAKQPAPEPPKPY	R	A	A	R	R	A	2	2	0	3	0	1	0	2	0	1	0	0	0	2	1	4	0	0	1	1	0	0	20	1	2174	ENSP00000301740.8;ENSP00000461181.1;ENSP00000458647.1;ENSP00000458870.1;ENSP00000487247.1;ENSP00000484503.1;ENSP00000458718.1	ENSP00000301740.8	137	156	yes	no	3	0.011498	55.094			By MS/MS	2	0		1
AAFGLSEAGFNTACVTK	EFDAVVVGAGGAGLRAAFGLSEAGFNTACV	FGLSEAGFNTACVTKLFPTRSHTVAAQGGI	R	A	A	T	K	L	4	0	1	0	1	0	1	2	0	0	1	1	0	2	0	1	2	0	0	1	0	0	17	0	1742.83	ENSP00000264932.6;ENSP00000427703.1;ENSP00000426514.1;ENSP00000484230.1	ENSP00000264932.6	76	92	yes	no	2;3	4.2283e-16	255.15	By MS/MS	By MS/MS	By MS/MS	4.25	0.433
AAFIGIGLPEPNKDAIFQGLTQDQGFYTSK	VNEMTLSTLKEKGYKAAFIGIGLPEPNKDA	IFQGLTQDQGFYTSKDFLPLVAKGSKAGMC	K	A	A	S	K	D	3	0	1	2	0	3	1	4	0	3	2	2	0	3	2	1	2	0	1	0	0	0	30	1	3225.63	ENSP00000359211.3	ENSP00000359211.3	278	307	yes	yes	3	0.00038531	65.125	By matching	By MS/MS	By matching	1	0	3
AAFLGCLTDVR	RVARERLGHHLQGLRAAFLGCLTDVRQALA	QGLRAAFLGCLTDVRQALAAPRVAGKEGPG	R	A	A	V	R	Q	2	1	0	1	1	0	0	1	0	0	2	0	0	1	0	0	1	0	0	1	0	0	11	0	1221.62	ENSP00000279281.3	ENSP00000279281.3	416	426	yes	yes	2	0.00029737	138.98	By MS/MS	By matching	By MS/MS	6	0
AAFLLALQNGCAGALLK	FNILQNSSSELFGPRAAFLLALQNGCAGAL	FLLALQNGCAGALLKLPFLKAAHVSEQFAR	R	A	A	L	K	L	5	0	1	0	1	1	0	2	0	0	5	1	0	1	0	0	0	0	0	0	0	0	17	0	1729.95	ENSP00000265348.3;ENSP00000438788.1	ENSP00000265348.3	1191	1207	yes	no	2	0.054187	83.397	By MS/MS			3	0
AAFLNFFR	PLSSEPPAAKASAVRAAFLNFFRDRHGHRL	AKASAVRAAFLNFFRDRHGHRLVPSASVRP	R	A	A	F	R	D	2	1	1	0	0	0	0	0	0	0	1	0	0	3	0	0	0	0	0	0	0	0	8	0	984.518	ENSP00000244571.4	ENSP00000244571.4	44	51	yes	yes	2	0.0027549	151.17	By MS/MS	By MS/MS		7	0
AAFLQYCR	KNETIAQEDKIKLLKAAFLQYCRKDLGHAQ	DKIKLLKAAFLQYCRKDLGHAQMVVDELFS	K	A	A	C	R	K	2	1	0	0	1	1	0	0	0	0	1	0	0	1	0	0	0	0	1	0	0	0	8	0	1027.49	ENSP00000261396.3	ENSP00000261396.3	524	531	yes	yes	2	0.0077333	110.34	By MS/MS		By MS/MS	4	0
AAFQPEANPSHLTLNTALVESEDL	ASRYAALSDQGLDIKAAFQPEANPSHLTLN	SHLTLNTALVESEDL_______________	K	A	A	D	L	-	4	0	2	1	0	1	3	0	1	0	4	0	0	1	2	2	2	0	0	1	0	0	24	0	2566.26	ENSP00000424016.1;ENSP00000426947.1	ENSP00000426947.1	754	777	no	no	2;3	4.7121e-08	149.6	By MS/MS	By MS/MS	By MS/MS	10	0
AAFQSLLDAQADEAVLDHPDLK	DPRSFDSNAFTLLLRAAFQSLLDAQADEAV	DAQADEAVLDHPDLKHIDPVVLKHCHAAAA	R	A	A	L	K	H	5	0	0	4	0	2	1	0	1	0	4	1	0	1	1	1	0	0	0	1	0	0	22	0	2366.18	ENSP00000366032.3;ENSP00000473382.1;ENSP00000394580.1;ENSP00000408982.1;ENSP00000473495.1;ENSP00000473391.1	ENSP00000366032.3	31	52	no	no	3	0.00028275	86.189	By MS/MS	By MS/MS	By MS/MS	10	0
AAFQSQYK	KPSTGAMGDRLTAMKAAFQSQYKSHFVAAS	DRLTAMKAAFQSQYKSHFVAASLSNQKAGS	K	A	A	Y	K	S	2	0	0	0	0	2	0	0	0	0	0	1	0	1	0	1	0	0	1	0	0	0	8	0	941.461	ENSP00000464050.1;ENSP00000463561.1;ENSP00000374574.2;ENSP00000390121.3;ENSP00000352308.5	ENSP00000464050.1	701	708	yes	no	2	0.02165	91.069			By MS/MS	8	0
AAFQYGIK	EEYSEYMNNKEALPKAAFQYGIKMSEGRKT	NKEALPKAAFQYGIKMSEGRKTRRFKETND	K	A	A	I	K	M	2	0	0	0	0	1	0	1	0	1	0	1	0	1	0	0	0	0	1	0	0	0	8	0	896.476	ENSP00000396301.2	ENSP00000396301.2	502	509	yes	yes	2	0.011289	102.77	By MS/MS	By MS/MS		1	0	2
AAFSEDGALMDGGMDLNMEQGMAEHLK	______________________________	GMDLNMEQGMAEHLKDVILLTAIVQVLSCF	R	A	A	L	K	D	4	0	1	3	0	1	3	4	1	0	3	1	4	1	0	1	0	0	0	0	0	0	27	0	2867.22	ENSP00000462217.1;ENSP00000454579.1;ENSP00000305892.9	ENSP00000462217.1	7	33	yes	no	3	0.0026955	67.895	By MS/MS	By MS/MS	By matching	10	0
AAFTAFEEAQLPR	VAEEAADRHPERRMRAAFTAFEEAQLPRLK	MRAAFTAFEEAQLPRLKQENPNMRLSQLKQ	R	A	A	P	R	L	4	1	0	0	0	1	2	0	0	0	1	0	0	2	1	0	1	0	0	0	0	0	13	0	1449.73	ENSP00000471455.1;ENSP00000408730.1	ENSP00000471455.1	171	183	yes	no	2;3	4.44e-05	185.3	By MS/MS	By MS/MS	By MS/MS	1	0	7
AAFTVSLDPGPLEQFPHSMEPQLR	FTKYTEMDYARAGNKAAFTVSLDPGPLEQF	GPLEQFPHSMEPQLRQLGLPTALKRGVVTL	K	A	A	L	R	Q	2	1	0	1	0	2	2	1	1	0	3	0	1	2	4	2	1	0	0	1	0	0	24	0	2666.32	ENSP00000364320.3	ENSP00000364320.3	131	154	yes	yes	3	4.3037e-05	87.352	By MS/MS	By MS/MS	By MS/MS	5.75	0.433
AAFVAYALAFPR	AHLGLGVQEPHPGERAAFVAYALAFPRAFQ	GERAAFVAYALAFPRAFQGLLDTYSVWRSG	R	A	A	P	R	A	5	1	0	0	0	0	0	0	0	0	1	0	0	2	1	0	0	0	1	1	0	0	12	0	1295.7	ENSP00000480017.1;ENSP00000401508.2;ENSP00000488794.1;ENSP00000390949.3;ENSP00000488704.1;ENSP00000341136.3;ENSP00000405670.3	ENSP00000480017.1	270	281	yes	no	2	2.8051e-05	160.75		By MS/MS	By MS/MS	6	0
AAFVLPEFAR	VAQMQLKYYNSDVHRAAFVLPEFARKALND	SDVHRAAFVLPEFARKALNDVS________	R	A	A	A	R	K	3	1	0	0	0	0	1	0	0	0	1	0	0	2	1	0	0	0	0	1	0	0	10	0	1119.61	ENSP00000366156.2;ENSP00000465966.1	ENSP00000366156.2	286	295	yes	no	2	0.019773	76.827	By MS/MS	By matching	By MS/MS	7.4	0.49
AAFVSEQQQK	ECGPDNKCESNLQMRAAFVSEQQQKLSRLQ	NLQMRAAFVSEQQQKLSRLQYSRDVRKLLL	R	A	A	Q	K	L	2	0	0	0	0	3	1	0	0	0	0	1	0	1	0	1	0	0	0	1	0	0	10	0	1134.57	ENSP00000315190.8;ENSP00000007722.7;ENSP00000426142.1	ENSP00000315190.8	629	638	yes	no	2	0.000225	199.68	By MS/MS	By matching	By MS/MS	7	0
AAFYHQPWAQEAVGR	KIITDVIGNPEEERRAAFYHQPWAQEAVGR	AAFYHQPWAQEAVGRHIFAKVQQRRQELEQ	R	A	A	G	R	H	4	1	0	0	0	2	1	1	1	0	0	0	0	1	1	0	0	1	1	1	0	0	15	0	1729.83	ENSP00000225742.9;ENSP00000318451.10;ENSP00000483605.1;ENSP00000392617.2;ENSP00000398946.3	ENSP00000225742.9	420	434	yes	no	3	0.0042402	108.71	By MS/MS		By MS/MS	4	0
AAGAEPDSILKPELLSAIEK	LLTFSWDMAVLEDIKAAGAEPDSILKPELL	PDSILKPELLSAIEKLL_____________	K	A	A	E	K	L	4	0	0	1	0	0	3	1	0	2	3	2	0	0	2	2	0	0	0	0	0	0	20	1	2051.11	ENSP00000378246.2;ENSP00000301281.5;ENSP00000467206.1	ENSP00000378246.2	367	386	yes	no	3	0.0015393	72.583	By MS/MS	By MS/MS	By MS/MS	2	0		3
AAGAGGSGSESDHTAPSGVGSSWR	TRSSRRAPGREKERRAAGAGGSGSESDHTA	ESDHTAPSGVGSSWRERPAGQLSRGSSPRS	R	A	A	W	R	E	4	1	0	1	0	0	1	6	1	0	0	0	0	0	1	6	1	1	0	1	0	0	24	0	2186.96	ENSP00000368169.5;ENSP00000368166.5;ENSP00000480077.1	ENSP00000368169.5	569	592	yes	no	3	0.010526	64.295	By MS/MS		By MS/MS	7	0
AAGALGSASSGSMPNLAAR	DSPSKARQRQRQRQRAAGALGSASSGSMPN	LGSASSGSMPNLAARGGAGGAGGAGGGVYL	R	A	A	A	R	G	6	1	1	0	0	0	0	3	0	0	2	0	1	0	1	4	0	0	0	0	0	0	19	0	1687.83	ENSP00000350032.2	ENSP00000350032.2	789	807	yes	yes	2	7.6207e-21	193.11	By MS/MS	By MS/MS	By MS/MS	2	0		3
AAGALLNGPPQFSTAPEIK	VNPPSSPTPSFSDAKAAGALLNGPPQFSTA	LLNGPPQFSTAPEIKAPEPLSSLKSMAERA	K	A	A	I	K	A	4	0	1	0	0	1	1	2	0	1	2	1	0	1	3	1	1	0	0	0	0	0	19	0	1881	ENSP00000496602.1;ENSP00000484794.1;ENSP00000484040.1;ENSP00000483968.1;ENSP00000483882.1;ENSP00000483692.1;ENSP00000483604.1;ENSP00000483431.1;ENSP00000483036.1;ENSP00000481924.1;ENSP00000481681.1;ENSP00000480988.1;ENSP00000480876.1;ENSP00000480697.1;ENSP00000480585.1;ENSP00000480258.1;ENSP00000479987.1;ENSP00000478956.1;ENSP00000478280.1;ENSP00000351159.4;ENSP00000221232.5;ENSP00000484369.1;ENS…	ENSP00000496602.1	517	535	yes	no	2;3	9.5555e-10	172.85	By MS/MS	By MS/MS	By MS/MS	3	2	4
AAGAPGASDADGLKPR	FNGRAEGGRSRELGRAAGAPGASDADGLKP	AGAPGASDADGLKPRNHFGVGRSTVTTKVT	R	A	A	P	R	N	5	1	0	2	0	0	0	3	0	0	1	1	0	0	2	1	0	0	0	0	0	0	16	1	1452.73	ENSP00000488010.1;ENSP00000358062.3	ENSP00000488010.1	610	625	yes	no	3	0.050391	48.467	By MS/MS	By MS/MS		6	0
AAGASDVVLYK	TSEKEIISKEQGNVKAAGASDVVLYKIDVP	GNVKAAGASDVVLYKIDVPANRYDLLCLEG	K	A	A	Y	K	I	3	0	0	1	0	0	0	1	0	0	1	1	0	0	0	1	0	0	1	2	0	0	11	0	1092.58	ENSP00000281828.6	ENSP00000281828.6	54	64	yes	yes	2	9.9467e-05	153.24	By MS/MS	By MS/MS	By MS/MS	8.25	0.433
AAGCDFTNVVK	EEAKQALKNMGEILKAAGCDFTNVVKTTVL	EILKAAGCDFTNVVKTTVLLADINDFNTVN	K	A	A	V	K	T	2	0	1	1	1	0	0	1	0	0	0	1	0	1	0	0	1	0	0	2	0	0	11	0	1180.55	ENSP00000254878.3;ENSP00000430482.1;ENSP00000428596.1	ENSP00000254878.3	68	78	yes	no	2	0.0027663	99.788	By MS/MS	By MS/MS	By MS/MS	9	0
AAGCNIPVASVAAGFPAGQTHLK	CVYPARVCDAVKALKAAGCNIPVASVAAGF	ASVAAGFPAGQTHLKTRLEEIRLAVEDGAT	K	A	A	L	K	T	6	0	1	0	1	1	0	3	1	1	1	1	0	1	2	1	1	0	0	2	0	0	23	0	2236.14	ENSP00000416583.2;ENSP00000436999.1;ENSP00000431757.1;ENSP00000433051.1;ENSP00000434973.1;ENSP00000432633.1	ENSP00000416583.2	115	137	yes	no	3	4.7617e-08	119.66	By MS/MS	By MS/MS	By MS/MS	6	0
AAGDTTVIENSDVSPETESSEK	KAQQSLELIQSKIVKAAGDTTVIENSDVSP	IENSDVSPETESSEKETMSVSLNQTVTQLQ	K	A	A	E	K	E	2	0	1	2	0	0	4	1	0	1	0	1	0	0	1	4	3	0	0	2	0	0	22	0	2265.01	ENSP00000432149.1;ENSP00000378725.3;ENSP00000391964.2;ENSP00000394992.2;ENSP00000378722.1;ENSP00000378720.4;ENSP00000378719.1;ENSP00000452073.1;ENSP00000451698.1;ENSP00000451876.1	ENSP00000432149.1	1300	1321	yes	no	2;3	5.553e-11	186.77	By matching	By MS/MS	By MS/MS	4	0
AAGEPIKEGDNDYFTCITK	AHKAMVLKHHPDKRKAAGEPIKEGDNDYFT	PIKEGDNDYFTCITKAYEMLSDPVKRRAFN	K	A	A	T	K	A	2	0	1	2	1	0	2	2	0	2	0	2	0	1	1	0	2	0	1	0	0	0	19	1	2127.98	ENSP00000368565.3;ENSP00000249270.7;ENSP00000412611.2;ENSP00000368559.3;ENSP00000399058.1	ENSP00000368565.3	125	143	yes	no	3	0.012053	95.873	By MS/MS	By MS/MS	By MS/MS	9	0
AAGEVLEPANLLAEEKDEDLLFE	KILKEKSEKDLEQRRAAGEVLEPANLLAEE	ANLLAEEKDEDLLFE_______________	R	A	A	F	E	-	4	0	1	2	0	0	6	1	0	0	5	1	0	1	1	0	0	0	0	1	0	0	23	1	2514.24	ENSP00000451167.1;ENSP00000216442.7;ENSP00000450841.1;ENSP00000450885.1;ENSP00000451564.1	ENSP00000451167.1	225	247	yes	no	2;3	0.0093209	60.55	By matching	By MS/MS	By MS/MS	8	0
AAGFDEIEQDLTQR	KDALDYLKDFFSNVRAAGFDEIEQDLTQRF	RAAGFDEIEQDLTQRFEEKLQELESVSRDP	R	A	A	Q	R	F	2	1	0	2	0	2	2	1	0	1	1	0	0	1	0	0	1	0	0	0	0	0	14	0	1591.75	ENSP00000369197.1;ENSP00000369213.2	ENSP00000369197.1	373	386	yes	no	2	0.022916	85.258	By MS/MS			7	0
AAGFERPSPVQLK	FESLLLSRPVLEGLRAAGFERPSPVQLKAI	LRAAGFERPSPVQLKAIPLGRCGLDLIVQA	R	A	A	L	K	A	2	1	0	0	0	1	1	1	0	0	1	1	0	1	2	1	0	0	0	1	0	0	13	1	1398.76	ENSP00000358716.4;ENSP00000434085.1	ENSP00000358716.4	79	91	yes	no	2	0.030987	68.069	By MS/MS	By matching		10	0
AAGFKDPLLASGTDGVGTK	CKVDLGGFAGLFDLKAAGFKDPLLASGTDG	KDPLLASGTDGVGTKLKIAQLCNKHDTIGQ	K	A	A	T	K	L	3	0	0	2	0	0	0	4	0	0	2	2	0	1	1	1	2	0	0	1	0	0	19	1	1803.94	ENSP00000371261.3;ENSP00000371253.3;ENSP00000371236.4	ENSP00000371261.3	481	499	yes	no	2;3	2.5536e-17	190.18	By MS/MS	By MS/MS	By MS/MS	10	0
AAGFNVLR	DFGEKQKNALGEAARAAGFNVLRLIHEPSA	ALGEAARAAGFNVLRLIHEPSAALLAYGIG	R	A	A	L	R	L	2	1	1	0	0	0	0	1	0	0	1	0	0	1	0	0	0	0	0	1	0	0	8	0	846.471	ENSP00000367623.3	ENSP00000367623.3	161	168	yes	yes	2	0.0036952	138.85	By MS/MS	By matching	By MS/MS	3	0
AAGFPQYAQLYEDSQFPINIVAVK	IQQEIEAKEACDWLRAAGFPQYAQLYEDSQ	LYEDSQFPINIVAVKNDHDFLEKDLVEPLC	R	A	A	V	K	N	4	0	1	1	0	3	1	1	0	2	1	1	0	2	2	1	0	0	2	2	0	0	24	0	2668.35	ENSP00000338785.4;ENSP00000255486.4;ENSP00000456233.1	ENSP00000338785.4	69	92	yes	no	3	5.7316e-08	129.2	By MS/MS	By MS/MS		9	0
AAGFSSSTTSTSWEGNR	LTLEDVKQELIKLVKAAGFSSSTTSTSWEG	GFSSSTTSTSWEGNRASQTLSFQEIALLKA	K	A	A	N	R	A	2	1	1	0	0	0	1	2	0	0	0	0	0	1	0	5	3	1	0	0	0	0	17	0	1744.77	ENSP00000251636.5;ENSP00000481966.1	ENSP00000251636.5	1187	1203	yes	no	2	4.3933e-06	141.58	By MS/MS	By MS/MS	By MS/MS	9	0
AAGGAVAAAPECR	______________________________	______________________________	M	A	A	C	R	L	6	1	0	0	1	0	1	2	0	0	0	0	0	0	1	0	0	0	0	1	0	0	13	0	1199.57	ENSP00000323527.6;ENSP00000407705.1	ENSP00000323527.6	2	14	yes	no	2	0.0040014	113.22			By MS/MS	6	0
AAGGDHGSPDSYR	______________________________	______________________________	M	A	A	Y	R	S	2	1	0	2	0	0	0	3	1	0	0	0	0	0	1	2	0	0	1	0	0	0	13	0	1288.54	ENSP00000490946.1;ENSP00000489728.1;ENSP00000485525.1;ENSP00000216194.8;ENSP00000341429.6;ENSP00000490909.1;ENSP00000489696.1;ENSP00000485288.1;ENSP00000485286.1;ENSP00000485073.1;ENSP00000485437.1;ENSP00000492828.1	ENSP00000490946.1	2	14	yes	no	2	1.6912e-05	155.53	By MS/MS	By MS/MS	By MS/MS	3.5	1.22		3
AAGGFTHDELLK	AVRKLRKYIVARTQRAAGGFTHDELLKVWK	TQRAAGGFTHDELLKVWKGLFYCMWMQDKP	R	A	A	L	K	V	2	0	0	1	0	0	1	2	1	0	2	1	0	1	0	0	1	0	0	0	0	0	12	0	1257.64	ENSP00000417464.1	ENSP00000417464.1	43	54	yes	yes	2	0.025279	84.658	By MS/MS			9	0
AAGGGGSCDPLAPAGVPCAFSPHSQAYFALASTDGHLR	______________________________	SQAYFALASTDGHLRVWETANNRLHQEYVP	M	A	A	L	R	V	8	1	0	2	2	1	0	6	2	0	3	0	0	2	4	4	1	0	1	1	0	0	38	0	3769.74	ENSP00000384302.3	ENSP00000384302.3	2	39	yes	yes	3	7.1473e-05	68.046	By MS/MS	By MS/MS	By MS/MS	7	0
AAGGIELFVGGIGPDGHIAFNEPGSSLVSR	VDLQAECDAFEEKIKAAGGIELFVGGIGPD	GHIAFNEPGSSLVSRTRVKTLAMDTILANA	K	A	A	S	R	T	3	1	1	1	0	0	2	7	1	3	2	0	0	2	2	3	0	0	0	2	0	0	30	0	2923.48	ENSP00000424275.1;ENSP00000423674.1;ENSP00000423485.1;ENSP00000311876.6;ENSP00000424625.1;ENSP00000423494.1;ENSP00000421524.1;ENSP00000424537.1	ENSP00000424275.1	127	156	yes	no	3	1.4248e-06	89.71	By MS/MS	By MS/MS	By MS/MS	8	0
AAGIDEQENWHEGK	HQDFPSVVLVGLGKKAAGIDEQENWHEGKE	KAAGIDEQENWHEGKENIRAAVAAGCRQIQ	K	A	A	G	K	E	2	0	1	1	0	1	3	2	1	1	0	1	0	0	0	0	0	1	0	0	0	0	14	0	1582.7	ENSP00000476028.1;ENSP00000481000.1;ENSP00000226299.4	ENSP00000476028.1	74	87	yes	no	2	2.3493e-11	187.85	By MS/MS	By MS/MS	By MS/MS	5	0
AAGIEIQK	EARRLAALQKRRELRAAGIEIQKKRKRKRG	QKRRELRAAGIEIQKKRKRKRGVDYNAEIP	R	A	A	Q	K	K	2	0	0	0	0	1	1	1	0	2	0	1	0	0	0	0	0	0	0	0	0	0	8	0	828.471	ENSP00000360532.3	ENSP00000360532.3	193	200	yes	yes	2	0.042318	78.77		By MS/MS		7	0
AAGIIHLGATSCYVGDNTDLIILR	DVMAHVHTFGHCCPKAAGIIHLGATSCYVG	TSCYVGDNTDLIILRNALDLLLPKLARVIS	K	A	A	L	R	N	3	1	1	2	1	0	0	3	1	4	3	0	0	0	0	1	2	0	1	1	0	0	24	0	2542.32	ENSP00000490946.1;ENSP00000489728.1;ENSP00000485525.1;ENSP00000341429.6;ENSP00000490909.1;ENSP00000489696.1;ENSP00000485286.1	ENSP00000490946.1	102	125	yes	no	3	3.8812e-11	135.81	By MS/MS	By MS/MS	By MS/MS	8	0
AAGLATMISTMRPDIDNMDEYVR	YARVEGREIISNLAKAAGLATMISTMRPDI	STMRPDIDNMDEYVRNTTARAFAVVASALG	K	A	A	V	R	N	3	2	1	3	0	0	1	1	0	2	1	0	3	0	1	1	2	0	1	1	0	0	23	1	2569.2	ENSP00000335321.5	ENSP00000335321.5	603	625	yes	yes	3	6.9282e-07	111.65	By MS/MS	By MS/MS	By MS/MS	7	0
AAGLEPVGHYEEVELTETSVNVGPER	PELSPADACPLAELRAAGLEPVGHYEEVEL	EVELTETSVNVGPERIGPHCFELLRVLGKG	R	A	A	E	R	I	2	1	1	0	0	0	6	3	1	0	2	0	0	0	2	1	2	0	1	4	0	0	26	0	2781.35	ENSP00000308413.5;ENSP00000436811.1;ENSP00000450621.1;ENSP00000432847.1	ENSP00000308413.5	36	61	yes	no	3	4.2606e-06	95.122	By matching	By MS/MS	By MS/MS	8	0
AAGLLMGLR	WYKHVASPRYHTVGRAAGLLMGLRRSPYLW	YHTVGRAAGLLMGLRRSPYLWRRALRAAAG	R	A	A	L	R	R	2	1	0	0	0	0	0	2	0	0	3	0	1	0	0	0	0	0	0	0	0	0	9	0	900.522	ENSP00000330070.5	ENSP00000330070.5	48	56	yes	yes	2	0.0019051	124.37	By MS/MS	By MS/MS	By matching	10	0
AAGLVSDLDADSGLTLSR	SEQEEYAKEAQQSLRAAGLVSDLDADSGLT	LVSDLDADSGLTLSRRIRRAQLAHYNFQFV	R	A	A	S	R	R	3	1	0	3	0	0	0	2	0	0	4	0	0	0	0	3	1	0	0	1	0	0	18	0	1759.9	ENSP00000358060.3;ENSP00000475847.1;ENSP00000358050.2;ENSP00000415002.3	ENSP00000358060.3	638	655	yes	no	2	0.00051803	124.81			By MS/MS	10	0
AAGMNMEEEEELQQNLWGLK	NPAEVGAAGKGYLWKAAGMNMEEEEELQQN	MEEEEELQQNLWGLKINMEEESESESEQSM	K	A	A	L	K	I	2	0	2	0	0	2	5	2	0	0	3	1	2	0	0	0	0	1	0	0	0	0	20	0	2319.05	ENSP00000273783.3	ENSP00000273783.3	499	518	yes	yes	2;3	1.7115e-06	124.84	By MS/MS	By MS/MS	By MS/MS	10	0
AAGMSSPGAQSHPEELPR	VLREAGRLRAERAEKAAGMSSPGAQSHPEE	MSSPGAQSHPEELPRGASTPSEKLYRDLHN	K	A	A	P	R	G	3	1	0	0	0	1	2	2	1	0	1	0	1	0	3	3	0	0	0	0	0	0	18	0	1820.85	ENSP00000472915.1;ENSP00000471367.1;ENSP00000471457.1;ENSP00000380444.2;ENSP00000470849.1;ENSP00000472611.1	ENSP00000472915.1	712	729	yes	no	2	0.035521	72.34			By MS/MS	5	0
AAGNESFRNGQYAEASALYGR	______________________________	FRNGQYAEASALYGRALRVLQAQGSSDPEE	R	A	A	G	R	A	5	2	2	0	0	1	2	3	0	0	1	0	0	1	0	2	0	0	2	0	0	0	21	1	2231.04	ENSP00000361900.3	ENSP00000361900.3	14	34	yes	yes	3	1.7512e-06	123.59	By MS/MS	By MS/MS	By MS/MS	9	0
AAGNPGSLAAPIDHKPCSAPLEPK	SPEPITQPSCIKRQRAAGNPGSLAAPIDHK	APIDHKPCSAPLEPKSQASRNQRWGAVRAA	R	A	A	P	K	S	5	0	1	1	1	0	1	2	1	1	2	2	0	0	5	2	0	0	0	0	0	0	24	1	2397.21	ENSP00000416511.2;ENSP00000415212.2;ENSP00000409167.2;ENSP00000396484.2;ENSP00000387429.2;ENSP00000373060.4;ENSP00000365588.3;ENSP00000404318.2	ENSP00000416511.2	1726	1749	yes	no	4	0.047468	38.942	By matching	By matching	By MS/MS	10	0
AAGPELQADCDQIVK	EDLKHYGGLAAALSKAAGPELQADCDQIVK	AAGPELQADCDQIVKREGRLLPGNATISKA	K	A	A	V	K	R	3	0	0	2	1	2	1	1	0	1	1	1	0	0	1	0	0	0	0	1	0	0	15	0	1613.77	ENSP00000418194.2;ENSP00000420649.1	ENSP00000418194.2	840	854	yes	no	2	0.001676	120.57	By MS/MS			6	0
AAGPEPQALDEFTSLLIADDTR	ETMTKTKEDVESQNKAAGPEPQALDEFTSL	ALDEFTSLLIADDTRVVVDLLKLSVCSRAG	K	A	A	T	R	V	4	1	0	3	0	1	2	1	0	1	3	0	0	1	2	1	2	0	0	0	0	0	22	0	2329.14	ENSP00000261609.7;ENSP00000487606.1	ENSP00000261609.7	3526	3547	yes	no	2;3	2.3571e-08	118.71		By MS/MS	By MS/MS	2	0		4
AAGPISER	______________________________	______________________________	M	A	A	E	R	N	2	1	0	0	0	0	1	1	0	1	0	0	0	0	1	1	0	0	0	0	0	0	8	0	799.419	ENSP00000271628.8	ENSP00000271628.8	2	9	yes	yes	2	0.036367	89.752	By MS/MS	By MS/MS	By MS/MS	5	0
AAGPLLTDECR	SSLLGGGGVDGCIHRAAGPLLTDECRTLQS	CIHRAAGPLLTDECRTLQSCKTGKAKITGG	R	A	A	C	R	T	2	1	0	1	1	0	1	1	0	0	2	0	0	0	1	0	1	0	0	0	0	0	11	0	1201.58	ENSP00000255681.6	ENSP00000255681.6	190	200	yes	yes	2	0.033335	78.939	By MS/MS	By MS/MS	By MS/MS	7	0
AAGPLQLR	MYSAPGRDLGMEPHRAAGPLQLRFSPYVFN	LGMEPHRAAGPLQLRFSPYVFNGGTILAIA	R	A	A	L	R	F	2	1	0	0	0	1	0	1	0	0	2	0	0	0	1	0	0	0	0	0	0	0	8	0	824.487	ENSP00000262193.6	ENSP00000262193.6	22	29	yes	yes	2	0.037428	74.415			By MS/MS	10	0
AAGQYSTSYAQQK	LLQQQIQEHEEEARRAAGQYSTSYAQQKRK	RRAAGQYSTSYAQQKRKVSDKEKIDQLQEE	R	A	A	Q	K	R	3	0	0	0	0	3	0	1	0	0	0	1	0	0	0	2	1	0	2	0	0	0	13	0	1401.65	ENSP00000354681.3;ENSP00000355324.2;ENSP00000354781.2;ENSP00000355311.2;ENSP00000495289.1	ENSP00000354681.3	231	243	yes	no	2	9.8182e-06	172.56	By MS/MS	By MS/MS	By MS/MS	7	0
AAGSGELGVTMK	GVRIRETTDFKVDTKAAGSGELGVTMKGPK	DTKAAGSGELGVTMKGPKGLEELVKQKDFL	K	A	A	M	K	G	2	0	0	0	0	0	1	3	0	0	1	1	1	0	0	1	1	0	0	1	0	0	12	0	1119.56	ENSP00000351339.3;ENSP00000415599.2;ENSP00000295956.4;ENSP00000418510.1;ENSP00000420213.1	ENSP00000420213.1	481	492	no	no	2	6.9299e-05	139.15	By MS/MS	By MS/MS	By MS/MS	8	0
AAGSPHLTLEFCNYPSSMR	EYAFRKCERENGKQRAAGSPHLTLEFCNYP	PHLTLEFCNYPSSMRDHIDYRCCLPPATHR	R	A	A	M	R	D	2	1	1	0	1	0	1	1	1	0	2	0	1	1	2	3	1	0	1	0	0	0	19	0	2136.97	ENSP00000361162.5	ENSP00000361162.5	260	278	yes	yes	3	1.7327e-06	133.86	By MS/MS	By MS/MS	By matching	5	0
AAGSPSSSDQDEKLPGQDESTAGTSEQNDILK	SLRPPNVACWRDGGKAAGSPSSSDQDEKLP	DESTAGTSEQNDILKVVEKRIACGPPQAKL	K	A	A	L	K	V	3	0	1	4	0	3	3	3	0	1	2	2	0	0	2	6	2	0	0	0	0	0	32	1	3261.48	ENSP00000410219.3;ENSP00000343629.4;ENSP00000356716.3	ENSP00000410219.3	184	215	yes	no	3	3.1966e-05	70.461	By MS/MS	By MS/MS	By MS/MS	5	0
AAGSSGFEAVEVAWPYAETPEALAR	SWLFPELSGLPARVRAAGSSGFEAVEVAWP	EVAWPYAETPEALARAAREAGLRLVLINTP	R	A	A	A	R	A	7	1	0	0	0	0	4	2	0	0	1	0	0	1	2	2	1	1	1	2	0	0	25	0	2578.23	ENSP00000361502.4;ENSP00000361511.1;ENSP00000361509.1;ENSP00000461969.2;ENSP00000428399.1	ENSP00000361502.4	26	50	yes	no	3	1.0727e-05	94.384	By matching	By MS/MS	By MS/MS	2	0		3
AAGSYGGMASPMGVYSGHPEQYSAGMGR	ALGVVPYLSEQNYYRAAGSYGGMASPMGVY	VYSGHPEQYSAGMGRSYAPYHHHQPAAPKD	R	A	A	G	R	S	4	1	0	0	0	1	1	7	1	0	0	0	3	0	2	4	0	0	3	1	0	0	28	0	2775.18	ENSP00000326371.4	ENSP00000326371.4	27	54	yes	yes	3	0.00011051	80.061	By MS/MS	By MS/MS	By MS/MS	3	0
AAGTAAALAFLSQESR	______________________________	AGTAAALAFLSQESRTRAGGVGGLRVPAPV	M	A	A	S	R	T	6	1	0	0	0	1	1	1	0	0	2	0	0	1	0	2	1	0	0	0	0	0	16	0	1562.81	ENSP00000359128.5	ENSP00000359128.5	2	17	yes	yes	2	3.4715e-53	311.71	By MS/MS	By MS/MS	By MS/MS	9.25	0.433
AAGTCGVLLR	NNVESEPGRGAQYIRAAGTCGVLLRKVNGT	AQYIRAAGTCGVLLRKVNGTAIIQLPSKRQ	R	A	A	L	R	K	2	1	0	0	1	0	0	2	0	0	2	0	0	0	0	0	1	0	0	1	0	0	10	0	1016.54	ENSP00000373404.3	ENSP00000373404.3	209	218	yes	yes	2	0.00089757	122.19	By MS/MS	By MS/MS	By MS/MS	10	0
AAGTLYTYPENWR	______________________________	______________________________	M	A	A	W	R	A	2	1	1	0	0	0	1	1	0	0	1	0	0	0	1	0	2	1	2	0	0	0	13	0	1540.73	ENSP00000331901.4	ENSP00000331901.4	2	14	yes	yes	2	7.4995e-06	236.35	By MS/MS	By MS/MS	By MS/MS	5.22	3.42		2
AAGTSSYWEDLRK	______________________________	______________________________	M	A	A	R	K	Q	2	1	0	1	0	0	1	1	0	0	1	1	0	0	0	2	1	1	1	0	0	0	13	1	1482.71	ENSP00000414441.2;ENSP00000396977.2;ENSP00000465115.1;ENSP00000225724.5;ENSP00000438330.2	ENSP00000414441.2	2	14	yes	no	2	3.2978e-05	150.46	By MS/MS	By MS/MS	By MS/MS	10	0
AAGVDCGDGVGAR	______________________________	______________________________	M	A	A	A	R	Q	3	1	0	2	1	0	0	4	0	0	0	0	0	0	0	0	0	0	0	2	0	0	13	0	1203.53	ENSP00000493499.1;ENSP00000496224.1;ENSP00000337623.2;ENSP00000495755.1;ENSP00000482701.2;ENSP00000493655.1;ENSP00000495650.1;ENSP00000496481.1;ENSP00000493828.1;ENSP00000389877.1;ENSP00000496571.1;ENSP00000495456.1;ENSP00000496130.1;ENSP00000495793.1;ENSP00000495519.1	ENSP00000493499.1	2	14	yes	no	2	0.00031299	122.69	By MS/MS	By MS/MS	By MS/MS	5	0
AAGVEAAAEVAATEIK	______________________________	AGVEAAAEVAATEIKMEEESGAPGVPSGNG	M	A	A	I	K	M	7	0	0	0	0	0	3	1	0	1	0	1	0	0	0	0	1	0	0	2	0	0	16	0	1499.78	ENSP00000325732.2;ENSP00000325376.2;ENSP00000483715.1;ENSP00000470932.1;ENSP00000472789.1;ENSP00000471339.1;ENSP00000470017.1;ENSP00000471530.1	ENSP00000325732.2	2	17	yes	no	2	5.8391e-33	304.38	By MS/MS	By MS/MS	By MS/MS	5.39	3.47	4	2
AAGVLEGALGPHVVTNLYLYPIK	PVCDVARTQPTPSEKAAGVLEGALGPHVVT	LGPHVVTNLYLYPIKSCAAFEVTRWPVGNQ	K	A	A	I	K	S	3	0	1	0	0	0	1	3	1	1	4	1	0	0	2	0	1	0	2	3	0	0	23	0	2394.33	ENSP00000261326.4	ENSP00000261326.4	571	593	yes	yes	3	6.6651e-06	112.74		By MS/MS		3	0
AAGVNVEPFWPGLFAK	DEVTVTEDKINALIKAAGVNVEPFWPGLFA	AGVNVEPFWPGLFAKALANVNIGSLICNVG	K	A	A	A	K	A	3	0	1	0	0	0	1	2	0	0	1	1	0	2	2	0	0	1	0	2	0	0	16	0	1701.89	ENSP00000346037.5	ENSP00000346037.5	34	49	yes	yes	2;3	6.7196e-12	200.93	By MS/MS	By MS/MS	By MS/MS	2.38	0.696		6
AAGVVLEMIR	RQASQGMVGQLAARRAAGVVLEMIREGKIA	LAARRAAGVVLEMIREGKIAGRAVLIAGQP	R	A	A	I	R	E	2	1	0	0	0	0	1	1	0	1	1	0	1	0	0	0	0	0	0	2	0	0	10	0	1057.6	ENSP00000473172.1;ENSP00000486242.1;ENSP00000471524.1;ENSP00000221413.6;ENSP00000469189.1	ENSP00000473172.1	55	64	yes	no	2	0.00026909	141.48	By MS/MS	By MS/MS	By MS/MS	6	0
AAGYDLYSAYDYTIPPMEK	RLSEHATAPTRGSARAAGYDLYSAYDYTIP	DLYSAYDYTIPPMEKAVVKTDIQIALPSGC	R	A	A	E	K	A	3	0	0	2	0	0	1	1	0	1	1	1	1	0	2	1	1	0	4	0	0	0	19	0	2166.98	ENSP00000370376.2;ENSP00000454183.1;ENSP00000452749.1;ENSP00000453717.1;ENSP00000452814.1;ENSP00000453667.1;ENSP00000405160.2;ENSP00000454041.1	ENSP00000405160.2	45	63	no	no	2;3	1.2782e-07	167.22	By MS/MS	By MS/MS	By MS/MS	2.4	0.49		6
AAGYNFYGTER	SEENSALEYFGEMLKAAGYNFYGTERLYSG	EMLKAAGYNFYGTERLYSGISGLELEADIF	K	A	A	E	R	L	2	1	1	0	0	0	1	2	0	0	0	0	0	1	0	0	1	0	2	0	0	0	11	0	1247.56	ENSP00000263331.5;ENSP00000444136.1;ENSP00000387143.3;ENSP00000405358.2;ENSP00000437914.1	ENSP00000263331.5	968	978	yes	no	2	0.00031769	128.91	By MS/MS	By MS/MS	By MS/MS	10	0
AAHEALGQFCCALHK	EVFKLLECPHLNVRKAAHEALGQFCCALHK	AAHEALGQFCCALHKACQSCPSEPNTAALQ	K	A	A	H	K	A	4	0	0	0	2	1	1	1	2	0	2	1	0	1	0	0	0	0	0	0	0	0	15	0	1711.79	ENSP00000494795.1;ENSP00000346453.6;ENSP00000496191.1;ENSP00000453825.1;ENSP00000496717.1;ENSP00000453708.1	ENSP00000494795.1	716	730	yes	no	3;4	3.0151e-05	129.54	By MS/MS	By MS/MS	By MS/MS	5	0
AAHEWDWFQR	______________________________	______________________________	M	A	A	Q	R	E	2	1	0	1	0	1	1	0	1	0	0	0	0	1	0	0	0	2	0	0	0	0	10	0	1344.6	ENSP00000298912.3;ENSP00000451189.1	ENSP00000298912.3	2	11	yes	no	2	0.0019217	118.18			By MS/MS	4	0
AAHFFSTLK	VKVSKYWYLGPLKIKAAHFFSTLKEWPQTH	GPLKIKAAHFFSTLKEWPQTHQASISYTGP	K	A	A	L	K	E	2	0	0	0	0	0	0	0	1	0	1	1	0	2	0	1	1	0	0	0	0	0	9	0	1020.54	ENSP00000420776.1;ENSP00000347581.4;ENSP00000461611.2;ENSP00000458417.2;ENSP00000487274.1;ENSP00000418101.1;ENSP00000459752.2	ENSP00000420776.1	206	214	yes	no	3	0.0046461	98.582	By MS/MS	By MS/MS	By MS/MS	8	0
AAHGGSAASSALK	______________________________	______________________________	M	A	A	L	K	G	5	0	0	0	0	0	0	2	1	0	1	1	0	0	0	3	0	0	0	0	0	0	13	0	1126.57	ENSP00000296328.4;ENSP00000397238.1	ENSP00000296328.4	2	14	yes	no	2	0.0034431	93.667	By MS/MS	By MS/MS	By MS/MS	7	0
AAHGVLLQALDEMR	WPAGGAAATGGLGYRAAHGVLLQALDEMRA	RAAHGVLLQALDEMRADAEAVLAPPEPAQ_	R	A	A	M	R	A	3	1	0	1	0	1	1	1	1	0	3	0	1	0	0	0	0	0	0	1	0	0	14	0	1522.79	ENSP00000472250.1;ENSP00000387535.1	ENSP00000472250.1	596	609	yes	no	3	0.042082	62.528	By MS/MS	By matching	By matching	5	0
AAHIFFTDTCPEPLFSELGR	ALIKDFQGTPTFTYKAAHIFFTDTCPEPLF	FTDTCPEPLFSELGRSRLAKVVKTLKEIHL	K	A	A	G	R	S	2	1	0	1	1	0	2	1	1	1	2	0	0	3	2	1	2	0	0	0	0	0	20	0	2307.1	ENSP00000409471.1;ENSP00000221283.4;ENSP00000413606.2;ENSP00000471327.1;ENSP00000470313.1;ENSP00000471585.1;ENSP00000478797.1	ENSP00000409471.1	98	117	yes	no	3	2.7599e-06	121.72	By MS/MS		By MS/MS	7	0
AAHIFNEALVCHQIR	KNPNYIRCIKPNDKKAAHIFNEALVCHQIR	AAHIFNEALVCHQIRYLGLLENVRVRRAGY	K	A	A	I	R	Y	3	1	1	0	1	1	1	0	2	2	1	0	0	1	0	0	0	0	0	1	0	0	15	0	1777.9	ENSP00000376130.1;ENSP00000376132.3;ENSP00000306382.4;ENSP00000341903.4	ENSP00000341903.4	603	617	no	no	3;4	0.0012114	94.122	By MS/MS	By matching	By MS/MS	6	0
AAHLCAEAALR	AQGTQVTGRKADVIKAAHLCAEAALRLVKP	DVIKAAHLCAEAALRLVKPGNQNTQVTEAW	K	A	A	L	R	L	5	1	0	0	1	0	1	0	1	0	2	0	0	0	0	0	0	0	0	0	0	0	11	0	1181.6	ENSP00000302886.6;ENSP00000448557.1;ENSP00000447615.1;ENSP00000449770.2	ENSP00000302886.6	145	155	yes	no	2;3	0.00028287	125.57	By MS/MS	By MS/MS	By MS/MS	8.9	0.3
AAHLSYGR	______________________________	______________________________	M	A	A	G	R	V	2	1	0	0	0	0	0	1	1	0	1	0	0	0	0	1	0	0	1	0	0	0	8	0	873.446	ENSP00000454454.1;ENSP00000267199.3;ENSP00000494935.1;ENSP00000442951.1;ENSP00000442392.1	ENSP00000454454.1	2	9	yes	no	2	0.053764	74.255	By matching	By MS/MS	By matching	9	0
AAHRPVEWVQAVVSR	______________________________	AAHRPVEWVQAVVSRFDEQLPIKTGQQNTH	M	A	A	S	R	F	3	2	0	0	0	1	1	0	1	0	0	0	0	0	1	1	0	1	0	4	0	0	15	1	1703.92	ENSP00000348498.3;ENSP00000351015.4;ENSP00000491589.1;ENSP00000412921.4	ENSP00000348498.3	2	16	yes	no	3	0.0012236	125.73	By MS/MS			9	0
AAHSEGNTTAGLDMR	DNAGYDSADLVAQLRAAHSEGNTTAGLDMR	AAHSEGNTTAGLDMREGTIGDMAILGITES	R	A	A	M	R	E	3	1	1	1	0	0	1	2	1	0	1	0	1	0	0	1	2	0	0	0	0	0	15	0	1529.69	ENSP00000299300.6;ENSP00000445471.2	ENSP00000299300.6	467	481	yes	no	2;3	4.2028e-10	223.22	By MS/MS	By MS/MS	By MS/MS	5.78	0.416
AAHTEDINACTLTTSPR	LPKINRSASEPSLHRAAHTEDINACTLTTS	HTEDINACTLTTSPRLPVF___________	R	A	A	P	R	L	3	1	1	1	1	0	1	0	1	1	1	0	0	0	1	1	4	0	0	0	0	0	17	0	1856.87	ENSP00000251849.4;ENSP00000401888.2;ENSP00000398591.2	ENSP00000251849.4	628	644	yes	no	3	0.0021444	80.738	By MS/MS	By matching	By matching	8	0
AAHVFFTDSCPDALFNELVK	SLISDFKDPPTAKYRAAHVFFTDSCPDALF	FTDSCPDALFNELVKSRAAKVIKTLTEINI	R	A	A	V	K	S	3	0	1	2	1	0	1	0	1	0	2	1	0	3	1	1	1	0	0	2	0	0	20	0	2280.09	ENSP00000490519.1;ENSP00000487211.2;ENSP00000362396.1;ENSP00000490903.1;ENSP00000489762.1;ENSP00000490613.1;ENSP00000494727.1;ENSP00000489791.1;ENSP00000362399.3;ENSP00000490810.1;ENSP00000486814.1;ENSP00000486944.1;ENSP00000485895.1	ENSP00000490519.1	87	106	yes	no	3	3.187e-07	128.99	By MS/MS	By MS/MS	By MS/MS	8	0
AAHVSEQFAR	QNGCAGALLKLPFLKAAHVSEQFARHIDQQ	LPFLKAAHVSEQFARHIDQQIQGSRIGGAQ	K	A	A	A	R	H	3	1	0	0	0	1	1	0	1	0	0	0	0	1	0	1	0	0	0	1	0	0	10	0	1114.55	ENSP00000265348.3;ENSP00000438788.1	ENSP00000265348.3	1213	1222	yes	no	3	0.04272	43.651		By MS/MS		8	0
AAIAECEEVR	PDKGKKIFDSFAKLKAAIAECEEVRRKSEL	FAKLKAAIAECEEVRRKSELFNPVSLDCKL	K	A	A	V	R	R	3	1	0	0	1	0	3	0	0	1	0	0	0	0	0	0	0	0	0	1	0	0	10	0	1146.53	ENSP00000432615.1;ENSP00000299638.3;ENSP00000465231.1	ENSP00000432615.1	60	69	yes	no	2	0.0072272	91.867	By matching	By matching	By MS/MS	3	0
AAIAQALAGEVSVVPPSR	PREAYPDGSSKEKRRAAIAQALAGEVSVVP	AQALAGEVSVVPPSRLMALLGQALKWQQHQ	R	A	A	S	R	L	5	1	0	0	0	1	1	1	0	1	1	0	0	0	2	2	0	0	0	3	0	0	18	0	1734.96	ENSP00000380336.3	ENSP00000380336.3	143	160	yes	yes	2;3	3.3691e-06	154.65	By MS/MS	By MS/MS	By MS/MS	5	0
AAIAQLNGK	KDYAFVHMEKEADAKAAIAQLNGKEVKGKR	KEADAKAAIAQLNGKEVKGKRINVELSTKG	K	A	A	G	K	E	3	0	1	0	0	1	0	1	0	1	1	1	0	0	0	0	0	0	0	0	0	0	9	0	884.508	ENSP00000311747.4;ENSP00000377548.3	ENSP00000311747.4	127	135	yes	no	2	0.028289	101.64			By MS/MS	7	0
AAIDWFDGK	KGEATVSFDDPPSAKAAIDWFDGKEFSGNP	DPPSAKAAIDWFDGKEFSGNPIKVSFATRR	K	A	A	G	K	E	2	0	0	2	0	0	0	1	0	1	0	1	0	1	0	0	0	1	0	0	0	0	9	0	1021.49	ENSP00000369594.3;ENSP00000254108.7;ENSP00000455282.1;ENSP00000488684.1;ENSP00000474609.1;ENSP00000480040.1;ENSP00000474096.1;ENSP00000488803.1;ENSP00000474522.1	ENSP00000369594.3	348	356	no	no	2	0.0038495	109.48	By MS/MS	By MS/MS	By MS/MS	1.6	0.49	2	3
AAIDWFDGKEFHGNIIK	KGEATVSFDDPPSAKAAIDWFDGKEFHGNI	IDWFDGKEFHGNIIKVSFATRRPEFMRGGG	K	A	A	I	K	V	2	0	1	2	0	0	1	2	1	3	0	2	0	2	0	0	0	1	0	0	0	0	17	1	1959.98	ENSP00000488684.1;ENSP00000474609.1;ENSP00000480040.1;ENSP00000474096.1;ENSP00000488803.1;ENSP00000474522.1	ENSP00000488684.1	295	311	yes	no	3	0.0033377	76.82	By MS/MS	By MS/MS		6	0
AAIDWFDGKEFSGNPIK	KGEATVSFDDPPSAKAAIDWFDGKEFSGNP	IDWFDGKEFSGNPIKVSFATRRADFNRGGG	K	A	A	I	K	V	2	0	1	2	0	0	1	2	0	2	0	2	0	2	1	1	0	1	0	0	0	0	17	1	1893.93	ENSP00000369594.3;ENSP00000254108.7;ENSP00000455282.1	ENSP00000369594.3	348	364	yes	no	2;3	6.41e-12	175.88	By MS/MS	By MS/MS	By MS/MS	5	0
AAIEVNAGR	RNRLAQLRKERKDLRAAIEVNAGRKPQAIL	ERKDLRAAIEVNAGRKPQAILEEKLKQLEE	R	A	A	G	R	K	3	1	1	0	0	0	1	1	0	1	0	0	0	0	0	0	0	0	0	1	0	0	9	0	899.482	ENSP00000353402.4;ENSP00000351245.2;ENSP00000410689.1;ENSP00000371983.3	ENSP00000353402.4	597	605	yes	no	2	0.008999	93.374		By MS/MS	By MS/MS	7	0
AAIGLLAR	FRDISPVLKDPASFRAAIGLLARHLKATHG	KDPASFRAAIGLLARHLKATHGGRIDYIAG	R	A	A	A	R	H	3	1	0	0	0	0	0	1	0	1	2	0	0	0	0	0	0	0	0	0	0	0	8	0	783.497	ENSP00000367615.3;ENSP00000456012.1;ENSP00000397007.2;ENSP00000455692.1;ENSP00000455749.1;ENSP00000457964.1;ENSP00000456905.1	ENSP00000367615.3	41	48	yes	no	2	0.0061127	122.15	By MS/MS	By MS/MS	By MS/MS	5.25	0.433
AAIGVHLGCTSACVAVYK	______________________________	GVHLGCTSACVAVYKDGRAGVVANDAGDRV	M	A	A	Y	K	D	4	0	0	0	2	0	0	2	1	1	1	1	0	0	0	1	1	0	1	3	0	0	18	0	1875.93	ENSP00000367623.3;ENSP00000390513.2	ENSP00000367623.3	2	19	yes	no	2	0.0061401	72.652	By matching	By MS/MS	By MS/MS	7	0
AAIISAEGDSK	ERARFVVEKAEQQKKAAIISAEGDSKAAEL	QQKKAAIISAEGDSKAAELIANSLATAGDG	K	A	A	S	K	A	3	0	0	1	0	0	1	1	0	2	0	1	0	0	0	2	0	0	0	0	0	0	11	0	1060.54	ENSP00000484113.1;ENSP00000479488.1;ENSP00000300408.3;ENSP00000393320.2	ENSP00000484113.1	209	219	yes	no	2	8.4783e-05	162.64	By MS/MS	By MS/MS	By MS/MS	6	0
AAILETAPK	AVSSVVNSIQVLTSKAAILETAPKEVPMVV	QVLTSKAAILETAPKEVPMVVVPPVGAKGN	K	A	A	P	K	E	3	0	0	0	0	0	1	0	0	1	1	1	0	0	1	0	1	0	0	0	0	0	9	0	912.528	ENSP00000367044.1;ENSP00000246043.4;ENSP00000367038.2;ENSP00000354045.4;ENSP00000381762.2	ENSP00000367044.1	167	175	yes	no	2	0.0010598	136.27	By MS/MS	By MS/MS	By MS/MS	8	0
AAILGDTIMVAK	______________________________	______________________________	M	A	A	A	K	G	3	0	0	1	0	0	0	1	0	2	1	1	1	0	0	0	1	0	0	1	0	0	12	0	1201.67	ENSP00000355741.1;ENSP00000355739.3	ENSP00000355741.1	2	13	yes	no	2	0.00080212	113.62	By MS/MS	By MS/MS	By matching	6	0
AAILGFTSPVWAVR	RLGENIIPYVADGAKAAILGFTSPVWAVRN	KAAILGFTSPVWAVRNSSTLLFSALITRIF	K	A	A	V	R	N	3	1	0	0	0	0	0	1	0	1	1	0	0	1	1	1	1	1	0	2	0	0	14	0	1486.83	ENSP00000386088.2;ENSP00000385995.4;ENSP00000386112.1	ENSP00000386088.2	1237	1250	yes	no	2	6.1863e-05	130.98	By MS/MS	By MS/MS	By matching	6	0
AAILPTSIFLTNK	PSNHVIDRWLGEPIKAAILPTSIFLTNKKG	IKAAILPTSIFLTNKKGFPVLSKMHQRLIF	K	A	A	N	K	K	2	0	1	0	0	0	0	0	0	2	2	1	0	1	1	1	2	0	0	0	0	0	13	0	1387.81	ENSP00000319169.8;ENSP00000452555.1;ENSP00000380583.2;ENSP00000216350.8;ENSP00000452409.1	ENSP00000319169.8	228	240	yes	no	2;3	9.9066e-06	174.4	By MS/MS	By MS/MS	By MS/MS	4	0
AAILQQTAEYIFSLEQEK	LKTLIPHTDGEKLSKAAILQQTAEYIFSLE	LQQTAEYIFSLEQEKTRLLQQNTQLKRFIQ	K	A	A	E	K	T	3	0	0	0	0	3	3	0	0	2	2	1	0	1	0	1	1	0	1	0	0	0	18	0	2081.07	ENSP00000204517.6;ENSP00000459390.1	ENSP00000204517.6	86	103	yes	no	3	0.00063913	89.484	By MS/MS	By MS/MS		9	0
AAILSVPAAQNPEDLR	RMTENLLASLSEHERAAILSVPAAQNPEDL	AILSVPAAQNPEDLRMFARLLHYFRGRHHL	R	A	A	L	R	M	4	1	1	1	0	1	1	0	0	1	2	0	0	0	2	1	0	0	0	1	0	0	16	0	1663.89	ENSP00000382834.4;ENSP00000483814.1;ENSP00000478273.1	ENSP00000382834.4	471	486	yes	no	2	0.00064369	100.38		By MS/MS	By matching	1	0	2
AAIPSSGSLVATHDYYR	______________________________	IPSSGSLVATHDYYRRRLGSTSSNSSCSST	M	A	A	Y	R	R	3	1	0	1	0	0	0	1	1	1	1	0	0	0	1	3	1	0	2	1	0	0	17	0	1806.89	ENSP00000359198.3;ENSP00000359196.1	ENSP00000359198.3	2	18	yes	no	2	1.6227e-05	139.89	By MS/MS		By MS/MS	2	0		2
AAISLVPEVPK	ALANQCLSQADAFFKAAISLVPEVPKMINI	AFFKAAISLVPEVPKMINIDGKMRPSESFL	K	A	A	P	K	M	2	0	0	0	0	0	1	0	0	1	1	1	0	0	2	1	0	0	0	2	0	0	11	0	1122.66	ENSP00000398009.2;ENSP00000395973.3;ENSP00000400815.3;ENSP00000251143.6;ENSP00000457973.1;ENSP00000442468.1	ENSP00000398009.2	597	607	yes	no	2	0.0045899	94.692	By matching	By matching	By MS/MS	3	0
AAISSGIEDPVPTLHLTER	KAPEPLSSLKSMAERAAISSGIEDPVPTLH	SGIEDPVPTLHLTERDIILSSTSAPPASAQ	R	A	A	E	R	D	2	1	0	1	0	0	2	1	1	2	2	0	0	0	2	2	2	0	0	1	0	0	19	0	2005.05	ENSP00000496602.1;ENSP00000484794.1;ENSP00000484040.1;ENSP00000483968.1;ENSP00000483882.1;ENSP00000483692.1;ENSP00000483604.1;ENSP00000483431.1;ENSP00000483036.1;ENSP00000481924.1;ENSP00000481681.1;ENSP00000480988.1;ENSP00000480876.1;ENSP00000480697.1;ENSP00000480585.1;ENSP00000480258.1;ENSP00000479987.1;ENSP00000478956.1;ENSP00000478280.1;ENSP00000351159.4;ENSP00000221232.5;ENSP00000484369.1;ENS…	ENSP00000496602.1	550	568	yes	no	3	0.00023832	95.236	By MS/MS	By MS/MS	By MS/MS	10	0
AAITSLDLSPNGKQLGEENSQNLK	ATEDPVLERYFKGHKAAITSLDLSPNGKQL	PNGKQLGEENSQNLKLIQLQFEV_______	K	A	A	L	K	L	2	0	3	1	0	2	2	2	0	1	4	2	0	0	1	3	1	0	0	0	0	0	24	1	2526.29	ENSP00000449945.1;ENSP00000449648.1;ENSP00000447437.1	ENSP00000449945.1	19	42	yes	no	3	0.018632	45.696			By MS/MS	4	0
AAIVCYDLTDSSSFER	ERYEAMSRIYYRGAKAAIVCYDLTDSSSFE	AIVCYDLTDSSSFERAKFWVKELRSLEEGC	K	A	A	E	R	A	2	1	0	2	1	0	1	0	0	1	1	0	0	1	0	3	1	0	1	1	0	0	16	0	1832.83	ENSP00000377235.2;ENSP00000304376.6;ENSP00000302085.6	ENSP00000377235.2	83	98	yes	no	2	0.00053362	103.44			By MS/MS	10	0
AAIYGGVEGGGTR	______________________________	______________________________	M	A	A	T	R	S	2	1	0	0	0	0	1	5	0	1	0	0	0	0	0	0	1	0	1	1	0	0	13	0	1206.6	ENSP00000244204.5;ENSP00000411846.3;ENSP00000400941.2	ENSP00000244204.5	2	14	yes	no	2	1.3444e-05	175.33	By MS/MS	By MS/MS		8	0
AALAALCPGDLIQAINGESTELMTHLEAQNR	FSAPLTISRVHAGSKAALAALCPGDLIQAI	GESTELMTHLEAQNRIKGCHDHLTLSVSRP	K	A	A	N	R	I	6	1	2	1	1	2	3	2	1	2	5	0	1	0	1	1	2	0	0	0	0	0	31	0	3306.63	ENSP00000253754.3;ENSP00000368303.3	ENSP00000253754.3	38	68	yes	no	3;4	6.5441e-05	83.934	By matching	By MS/MS	By MS/MS	6	1.73
AALAATLEEYK	SHHMERIIESEQKGKAALAATLEEYKATVA	QKGKAALAATLEEYKATVASDQIEMNRLKA	K	A	A	Y	K	A	4	0	0	0	0	0	2	0	0	0	2	1	0	0	0	0	1	0	1	0	0	0	11	0	1178.62	ENSP00000439633.1;ENSP00000393363.1;ENSP00000325785.8;ENSP00000351480.2;ENSP00000405671.1	ENSP00000439633.1	556	566	yes	no	2	0.0001743	140.11	By matching	By MS/MS	By matching	9	0
AALADDFDTPR	AMLWERLSSTKRAVKAALADDFDTPRVVDA	RAVKAALADDFDTPRVVDAILGLAHHGNGQ	K	A	A	P	R	V	3	1	0	3	0	0	0	0	0	0	1	0	0	1	1	0	1	0	0	0	0	0	11	0	1190.56	ENSP00000257347.4;ENSP00000438267.1;ENSP00000480523.1	ENSP00000257347.4	408	418	yes	no	2	0.0026717	94.409	By MS/MS	By MS/MS	By MS/MS	6	0
AALADVLR	ESRVQQQEDEITVLKAALADVLRRLAISED	DEITVLKAALADVLRRLAISEDHVASVKKS	K	A	A	L	R	R	3	1	0	1	0	0	0	0	0	0	2	0	0	0	0	0	0	0	0	1	0	0	8	0	827.486	ENSP00000385059.2;ENSP00000320663.5;ENSP00000384939.3	ENSP00000385059.2	43	50	yes	no	2	0.021015	86.833	By MS/MS	By MS/MS	By MS/MS	1.25	0.433	3	1
AALAFGFLDLLK	EKTQTFYKELNRLRKAALAFGFLDLLKGVA	LRKAALAFGFLDLLKGVADMLERECTLLPE	K	A	A	L	K	G	3	0	0	1	0	0	0	1	0	0	4	1	0	2	0	0	0	0	0	0	0	0	12	0	1277.74	ENSP00000402898.2;ENSP00000408429.2;ENSP00000396314.3;ENSP00000326379.2;ENSP00000457624.1;ENSP00000456460.1	ENSP00000402898.2	364	375	yes	no	2	4.0135e-05	150.08	By MS/MS	By MS/MS	By MS/MS	9	0
AALAGGTTMIIDHVVPEPESSLTEAYEK	YKGMTTVDDFFQGTKAALAGGTTMIIDHVV	VVPEPESSLTEAYEKWREWADGKSCCDYAL	K	A	A	E	K	W	4	0	0	1	0	0	4	2	1	2	2	1	1	0	2	2	3	0	1	2	0	0	28	0	2928.44	ENSP00000343690.5;ENSP00000381526.3	ENSP00000343690.5	209	236	yes	no	3;4	6.1547e-11	115.66	By MS/MS	By MS/MS	By MS/MS	2.8	3.6	8
AALAGGTTMIIDHVVPEPGTSLLAAFDQWR	DQGMTSADDFFQGTKAALAGGTTMIIDHVV	PEPGTSLLAAFDQWREWADSKSCCDYSLHV	K	A	A	W	R	E	5	1	0	2	0	1	1	3	1	2	3	0	1	1	2	1	3	1	0	2	0	0	30	0	3136.6	ENSP00000309539.5;ENSP00000427985.2;ENSP00000431117.1	ENSP00000309539.5	95	124	yes	no	3;4	7.3656e-07	93.949	By MS/MS	By MS/MS	By MS/MS	2	0.426	1	9
AALAGLLR	PPPSRKTTSPVSHRKAALAGLLRLGDQTEP	SPVSHRKAALAGLLRLGDQTEPVGIPRPPS	K	A	A	L	R	L	3	1	0	0	0	0	0	1	0	0	3	0	0	0	0	0	0	0	0	0	0	0	8	0	783.497	ENSP00000356559.1;ENSP00000356560.4	ENSP00000356559.1	446	453	yes	no	2	0.0076475	110.54		By MS/MS		1	0	2
AALAHSEEVTASQVAATK	QRLREQLQLLEEQHRAALAHSEEVTASQVA	AHSEEVTASQVAATKTLPNGRDALDGPAAE	R	A	A	T	K	T	6	0	0	0	0	1	2	0	1	0	1	1	0	0	0	2	2	0	0	2	0	0	18	0	1782.91	ENSP00000323856.4;ENSP00000381756.2;ENSP00000347044.2;ENSP00000346602.3;ENSP00000344848.3;ENSP00000348702.3;ENSP00000350277.2;ENSP00000388180.2;ENSP00000434583.1;ENSP00000433982.1	ENSP00000323856.4	2744	2761	no	no	2;3	4.1992e-25	241.76	By MS/MS	By MS/MS	By MS/MS	7	0
AALANLCIGDVITAIDGENTSNMTHLEAQNR	FEQPLAISRVTPGSKAALANLCIGDVITAI	GENTSNMTHLEAQNRIKGCTDNLTLTVARS	K	A	A	N	R	I	5	1	4	2	1	1	2	2	1	3	3	0	1	0	0	1	3	0	0	1	0	0	31	0	3311.59	ENSP00000360305.3	ENSP00000360305.3	39	69	yes	yes	3;4	8.0691e-07	91.175	By MS/MS	By MS/MS	By MS/MS	6	0
AALAPELALEIPSGSQADIPLPK	CEDVTLTKYQVTVPRAALAPELALEIPSGS	LEIPSGSQADIPLPKTECSTDLQPPEGVPT	R	A	A	P	K	T	5	0	0	1	0	1	2	1	0	2	4	1	0	0	4	2	0	0	0	0	0	0	23	0	2300.26	ENSP00000353114.4	ENSP00000353114.4	4802	4824	yes	yes	2;3	3.0865e-05	114.21	By MS/MS	By MS/MS	By MS/MS	4	0
AALAPLPPLPAQFK	______________________________	MAALAPLPPLPAQFKSIQHHLRTAQEHDKR	M	A	A	F	K	S	4	0	0	0	0	1	0	0	0	0	3	1	0	1	4	0	0	0	0	0	0	0	14	0	1432.84	ENSP00000481525.1;ENSP00000356602.3	ENSP00000481525.1	2	15	yes	no	2	0.00031058	120.12	By MS/MS	By MS/MS	By MS/MS	6.4	4.41	2
AALASAHQCHPLPR	QHVHSQLEERELSVRAALASAHQCHPLPRT	RAALASAHQCHPLPRTLSVLKSTPQVRGMH	R	A	A	P	R	T	4	1	0	0	1	1	0	0	2	0	2	0	0	0	2	1	0	0	0	0	0	0	14	0	1527.77	ENSP00000358924.5;ENSP00000346155.6	ENSP00000358924.5	294	307	yes	no	3	0.0077737	75.739			By MS/MS	10	0
AALAVLK	INPEKAAPVQQPRTRAALAVLKSGNPRGLA	PVQQPRTRAALAVLKSGNPRGLAQQQRPKT	R	A	A	L	K	S	3	0	0	0	0	0	0	0	0	0	2	1	0	0	0	0	0	0	0	1	0	0	7	0	684.453	ENSP00000481380.1;ENSP00000274026.5	ENSP00000481380.1	48	54	yes	no	2	0.016736	114.67	By MS/MS	By MS/MS	By MS/MS	1.5	0.5	3	3
AALCAVHVIR	VEKLLKTSNSYLRKKAALCAVHVIRKVPEL	YLRKKAALCAVHVIRKVPELMEMFLPATKN	K	A	A	I	R	K	3	1	0	0	1	0	0	0	1	1	1	0	0	0	0	0	0	0	0	2	0	0	10	0	1108.62	ENSP00000454523.1;ENSP00000299980.4;ENSP00000377148.3;ENSP00000454970.1;ENSP00000456058.1;ENSP00000457726.1	ENSP00000454523.1	157	166	yes	no	2;3	0.00063472	130.04	By MS/MS	By MS/MS	By MS/MS	3	0
AALCHFCIDMLNAK	DSPLLKYSAKDYFFKAALCHFCIDMLNAKL	KAALCHFCIDMLNAKLAVQKYEELFPAFSD	K	A	A	A	K	L	3	0	1	1	2	0	0	0	1	1	2	1	1	1	0	0	0	0	0	0	0	0	14	0	1662.77	ENSP00000263354.2;ENSP00000471520.1;ENSP00000472667.1;ENSP00000471261.1	ENSP00000263354.2	209	222	yes	no	3	0.0021123	126.34	By MS/MS	By MS/MS	By MS/MS	8.25	0.433
AALDCSTSHLDEFYSDPHAVAGALK	LFRIGAGASKLKKLKAALDCSTSHLDEFYS	DEFYSDPHAVAGALKSYLRELPEPLMTFNL	K	A	A	L	K	S	5	0	0	3	1	0	1	1	2	0	3	1	0	1	1	3	1	0	1	1	0	0	25	0	2674.23	ENSP00000289968.6;ENSP00000303130.5	ENSP00000289968.6	301	325	yes	no	4	0.059605	42.348			By MS/MS	10	0
AALDEAQGVGLDSTGYYDQEIYGGSDSR	HEDIEAQIREIQGKKAALDEAQGVGLDSTG	TGYYDQEIYGGSDSRFAGYVTSIAATELED	K	A	A	S	R	F	3	1	0	4	0	2	2	5	0	1	2	0	0	0	0	3	1	0	3	1	0	0	28	0	2936.29	ENSP00000335321.5;ENSP00000428820.1;ENSP00000402997.2;ENSP00000419896.1	ENSP00000335321.5	23	50	yes	no	3	1.9542e-05	81.904	By MS/MS	By MS/MS	By MS/MS	8	0
AALDGGVASAASPESK	ASDNASAEKKVKSPRAALDGGVASAASPES	ALDGGVASAASPESKPSPGTKGQLRGESDR	R	A	A	S	K	P	5	0	0	1	0	0	1	2	0	0	1	1	0	0	1	3	0	0	0	1	0	0	16	0	1429.7	ENSP00000488010.1;ENSP00000358062.3	ENSP00000488010.1	472	487	yes	no	2	8.1947e-05	144.51	By MS/MS	By MS/MS	By MS/MS	7	0
AALDGGVASAASPESKPSPGTK	ASDNASAEKKVKSPRAALDGGVASAASPES	ASAASPESKPSPGTKGQLRGESDRSKQPPP	R	A	A	T	K	G	5	0	0	1	0	0	1	3	0	0	1	2	0	0	3	4	1	0	0	1	0	0	22	1	1997.01	ENSP00000488010.1;ENSP00000358062.3	ENSP00000488010.1	472	493	yes	no	3	0.00069045	73.918	By MS/MS	By MS/MS	By MS/MS	7.4	0.49
AALDGTPGMIGYGMAK	KHLKEGGLLTLAGAKAALDGTPGMIGYGMA	ALDGTPGMIGYGMAKGAVHQLCQSLAGKNS	K	A	A	A	K	G	3	0	0	1	0	0	0	4	0	1	1	1	2	0	1	0	1	0	1	0	0	0	16	0	1551.74	ENSP00000281243.5;ENSP00000390944.2	ENSP00000281243.5	139	154	yes	no	2	2.9206e-11	206.36	By MS/MS	By MS/MS	By MS/MS	3	0
AALDSGAFQSVWVSTDHDEIENVAK	IKHLAGVPLIGWVLRAALDSGAFQSVWVST	VWVSTDHDEIENVAKQFGAQVHRRSSEVSK	R	A	A	A	K	Q	4	0	1	3	0	1	2	1	1	1	1	1	0	1	0	3	1	1	0	3	0	0	25	0	2688.27	ENSP00000229329.2;ENSP00000446239.1	ENSP00000229329.2	78	102	yes	no	3	0.00020081	75.773	By matching	By MS/MS	By MS/MS	1	0	3
AALEAIDELDLFGAHGGR	QGIPELNASSVGMAKAALEAIDELDLFGAH	EAIDELDLFGAHGGRKSVIHVLPDEVEHCQ	K	A	A	G	R	K	4	1	0	2	0	0	2	3	1	1	3	0	0	1	0	0	0	0	0	0	0	0	18	0	1853.93	ENSP00000369274.4	ENSP00000369274.4	207	224	yes	yes	3	0.00025285	97.2	By MS/MS	By MS/MS	By MS/MS	3	0
AALEALDELDLFGVK	QGISELNASSVGMAKAALEALDELDLFGVK	AALEALDELDLFGVKGGPQSVIHVLADEVQ	K	A	A	V	K	G	3	0	0	2	0	0	2	1	0	0	4	1	0	1	0	0	0	0	0	1	0	0	15	0	1602.85	ENSP00000441251.1;ENSP00000362646.3;ENSP00000342469.3;ENSP00000362643.4;ENSP00000362640.3	ENSP00000441251.1	207	221	yes	no	2	8.6882e-06	174.24	By MS/MS	By matching	By MS/MS	5	0
AALEALGSCLNNK	CRGLELIASENFCSRAALEALGSCLNNKYS	SRAALEALGSCLNNKYSEGYPGKRYYGGAE	R	A	A	N	K	Y	3	0	2	0	1	0	1	1	0	0	3	1	0	0	0	1	0	0	0	0	0	0	13	0	1359.68	ENSP00000452419.1;ENSP00000413770.3;ENSP00000406881.3;ENSP00000333667.3;ENSP00000452315.1;ENSP00000452404.1;ENSP00000452035.1;ENSP00000452163.1;ENSP00000451371.1;ENSP00000450893.1;ENSP00000450452.1;ENSP00000452161.1;ENSP00000451495.1;ENSP00000451968.1;ENSP00000452045.1;ENSP00000450610.1	ENSP00000452419.1	62	74	yes	no	2;3	8.7255e-17	260.98	By MS/MS	By MS/MS	By MS/MS	5.8	3.43
AALEAQNALHNMK	PQSKGCCFVTFYTRKAALEAQNALHNMKVL	RKAALEAQNALHNMKVLPGMHHPIQMKPAD	K	A	A	M	K	V	4	0	2	0	0	1	1	0	1	0	2	1	1	0	0	0	0	0	0	0	0	0	13	0	1409.71	ENSP00000308386.5;ENSP00000378706.2;ENSP00000354639.3;ENSP00000378705.2;ENSP00000351409.3;ENSP00000435926.1;ENSP00000436864.1;ENSP00000436191.1;ENSP00000433986.1;ENSP00000435320.1	ENSP00000308386.5	71	83	yes	no	2	1.393e-05	152.07	By MS/MS	By MS/MS	By MS/MS	10	0
AALEAVGGTVVLE	EIKANVAKAEAEKIKAALEAVGGTVVLE__	IKAALEAVGGTVVLE_______________	K	A	A	L	E	-	3	0	0	0	0	0	2	2	0	0	2	0	0	0	0	0	1	0	0	3	0	0	13	0	1227.67	ENSP00000333837.3	ENSP00000333837.3	186	198	yes	yes	2	0.00027911	147.2	By MS/MS	By MS/MS	By MS/MS	9	0
AALEDSSGSSELQEIMR	CPEGARVYSQITVQKAALEDSSGSSELQEI	LEDSSGSSELQEIMRRRQEKISAAASDSGV	K	A	A	M	R	R	2	1	0	1	0	1	3	1	0	1	2	0	1	0	0	4	0	0	0	0	0	0	17	0	1821.84	ENSP00000496516.1;ENSP00000496406.1;ENSP00000495956.1;ENSP00000495824.1;ENSP00000495722.1;ENSP00000494842.1;ENSP00000494689.1;ENSP00000442388.1;ENSP00000441867.1;ENSP00000281172.5;ENSP00000494338.1;ENSP00000495312.1;ENSP00000441888.1;ENSP00000437806.1	ENSP00000496516.1	782	798	yes	no	2	1.4228e-14	237.07	By MS/MS	By MS/MS	By MS/MS	8	0
AALEDTLAETEAR	LQGLEIELQSQLSMKAALEDTLAETEARFG	MKAALEDTLAETEARFGAQLAHIQALISGI	K	A	A	A	R	F	4	1	0	1	0	0	3	0	0	0	2	0	0	0	0	0	2	0	0	0	0	0	13	0	1388.68	CON__P08727;ENSP00000355124.3;ENSP00000466625.1	CON__P08727	318	330	yes	no	2;3	5.9303e-41	256.48	By MS/MS	By MS/MS	By MS/MS	5.33	0.471
AALEEANGEIEK	SVPSEKLTTAMNRFKAALEEANGEIEKFSN	RFKAALEEANGEIEKFSNRSNICRFLTASQ	K	A	A	E	K	F	3	0	1	0	0	0	4	1	0	1	1	1	0	0	0	0	0	0	0	0	0	0	12	0	1272.62	ENSP00000308351.7;ENSP00000459920.1;ENSP00000303118.7;ENSP00000461666.1	ENSP00000308351.7	67	78	yes	no	2	2.7537e-15	218.07	By MS/MS	By MS/MS	By MS/MS	2.33	0.943	2
AALEEFSR	LASVVDPRVASAAAKAALEEFSRVREEVPL	VASAAAKAALEEFSRVREEVPLELVEAHVK	K	A	A	S	R	V	2	1	0	0	0	0	2	0	0	0	1	0	0	1	0	1	0	0	0	0	0	0	8	0	921.456	ENSP00000254480.5	ENSP00000254480.5	717	724	yes	yes	2	0.017835	91.318	By MS/MS	By MS/MS	By MS/MS	7	0
AALEEGSSQPTER	SASRETLLPSHPPRRAALEEGSSQPTERLF	RRAALEEGSSQPTERLFGQVSGGGLPTGDY	R	A	A	E	R	L	2	1	0	0	0	1	3	1	0	0	1	0	0	0	1	2	1	0	0	0	0	0	13	0	1373.64	ENSP00000248846.5;ENSP00000397387.2	ENSP00000248846.5	1012	1024	yes	no	2	7.3999e-05	131.12		By MS/MS	By MS/MS	3	0
AALEELVK	______________________________	______________________________	R	A	A	V	K	L	2	0	0	0	0	0	2	0	0	0	2	1	0	0	0	0	0	0	0	1	0	0	8	0	871.501	ENSP00000495156.1;ENSP00000425634.1;ENSP00000387893.2;ENSP00000411085.2;ENSP00000411511.2;ENSP00000304668.3;ENSP00000393244.2;ENSP00000425889.1;ENSP00000421576.1;ENSP00000494297.1;ENSP00000493611.1	ENSP00000495156.1	5	12	yes	no	2	0.01579	96.492	By MS/MS	By MS/MS	By MS/MS	9	0
AALEEVEGDVAELELK	TVDFEECLKDSPRFRAALEEVEGDVAELEL	ALEEVEGDVAELELKLDKLVKLCIAMIDTG	R	A	A	L	K	L	3	0	0	1	0	0	5	1	0	0	3	1	0	0	0	0	0	0	0	2	0	0	16	0	1713.87	ENSP00000484209.1;ENSP00000324287.6;ENSP00000489156.1	ENSP00000484209.1	19	34	yes	no	2	8.9675e-11	166.6	By MS/MS			6	0
AALEEVER	QKSLAAEEEAARQRKAALEEVERLKAKVEE	EAARQRKAALEEVERLKAKVEEARRLRERA	K	A	A	E	R	L	2	1	0	0	0	0	3	0	0	0	1	0	0	0	0	0	0	0	0	1	0	0	8	0	915.466	ENSP00000323856.4;ENSP00000381756.2;ENSP00000347044.2;ENSP00000346602.3;ENSP00000344848.3;ENSP00000348702.3;ENSP00000350277.2;ENSP00000388180.2;ENSP00000434583.1	ENSP00000323856.4	2143	2150	no	no	2	0.0050828	128.61	By MS/MS	By MS/MS	By MS/MS	3	0
AALEEVYPDLTPEETR	QGVALLPFVDERRLRAALEEVYPDLTPEET	ALEEVYPDLTPEETRRNSLGGDVLFVGKHH	R	A	A	T	R	R	2	1	0	1	0	0	4	0	0	0	2	0	0	0	2	0	2	0	1	1	0	0	16	0	1831.88	ENSP00000366396.3	ENSP00000366396.3	660	675	yes	yes	2	2.6148e-07	150.69	By MS/MS	By MS/MS	By MS/MS	7	0
AALEEVYPDLTPEETRR	QGVALLPFVDERRLRAALEEVYPDLTPEET	LEEVYPDLTPEETRRNSLGGDVLFVGKHHP	R	A	A	R	R	N	2	2	0	1	0	0	4	0	0	0	2	0	0	0	2	0	2	0	1	1	0	0	17	1	1987.99	ENSP00000366396.3	ENSP00000366396.3	660	676	yes	yes	3	0.005413	73.156	By MS/MS	By matching	By MS/MS	8	0
AALEEWLPR	LRWTKKATKSPEETRAALEEWLPRELWHEI	SPEETRAALEEWLPRELWHEINGLLVGFGQ	R	A	A	P	R	E	2	1	0	0	0	0	2	0	0	0	2	0	0	0	1	0	0	1	0	0	0	0	9	0	1083.57	ENSP00000219066.1;ENSP00000455267.1	ENSP00000219066.1	264	272	yes	no	2	0.0048908	110.41		By MS/MS	By MS/MS	4	0
AALEQDLAFWYGPR	PVFAPVYFPEELHRKAALEQDLAFWYGPRW	KAALEQDLAFWYGPRWQEVIPYTPAMQRYV	K	A	A	P	R	W	3	1	0	1	0	1	1	1	0	0	2	0	0	1	1	0	0	1	1	0	0	0	14	0	1635.8	ENSP00000216117.8;ENSP00000413316.1	ENSP00000216117.8	87	100	yes	no	2	3.0146e-05	155.15	By MS/MS		By MS/MS	5	0
AALEQLLK	DHPYIQYNVLWEEGKAALEQLLKFMVHPAI	VLWEEGKAALEQLLKFMVHPAISSINLTTA	K	A	A	L	K	F	2	0	0	0	0	1	1	0	0	0	3	1	0	0	0	0	0	0	0	0	0	0	8	0	884.533	ENSP00000245934.7;ENSP00000479480.1;ENSP00000478599.1;ENSP00000473136.1	ENSP00000245934.7	234	241	yes	no	2	0.03927	73.26	By MS/MS	By matching	By matching	3	0
AALETDENLLLCAPTGAGK	EGFKTLNRIQSKLYRAALETDENLLLCAPT	TDENLLLCAPTGAGKTNVALMCMLREIGKH	R	A	A	G	K	T	4	0	1	1	1	0	2	2	0	0	4	1	0	0	1	0	2	0	0	0	0	0	19	0	1942.97	ENSP00000317123.5	ENSP00000317123.5	491	509	yes	yes	2;3	2.2459e-17	191.63	By MS/MS	By MS/MS	By MS/MS	9	0
AALETVDR	VKLFDAPEAPLPSRKAALETVDRLTESLDF	APLPSRKAALETVDRLTESLDFTDYASRII	K	A	A	D	R	L	2	1	0	1	0	0	1	0	0	0	1	0	0	0	0	0	1	0	0	1	0	0	8	0	873.456	ENSP00000354558.4	ENSP00000354558.4	1134	1141	yes	yes	2	0.0191	93.429	By MS/MS			5	0
AALFALQNLFEEK	DILLIETIFDTANAKAALFALQNLFEEKYA	AKAALFALQNLFEEKYAPRPIFISGTIVDK	K	A	A	E	K	Y	3	0	1	0	0	1	2	0	0	0	3	1	0	2	0	0	0	0	0	0	0	0	13	0	1492.79	ENSP00000355536.5;ENSP00000441845.1	ENSP00000355536.5	204	216	yes	no	2	9.2237e-06	160.18	By MS/MS			3	0
AALFLQTLK	KESKEKQLQAERKRKAALFLQTLKNPLPEA	AERKRKAALFLQTLKNPLPEAEAGKIEESP	K	A	A	L	K	N	2	0	0	0	0	1	0	0	0	0	3	1	0	1	0	0	1	0	0	0	0	0	9	0	1003.61	ENSP00000261674.4;ENSP00000437738.1;ENSP00000439957.1	ENSP00000261674.4	687	695	yes	no	2	0.035802	67.897	By MS/MS	By MS/MS		1	0	2
AALFVSNNSR	PGAPELLERLARAGKAALFVSNNSRRARPE	ARAGKAALFVSNNSRRARPELALRFARLGF	K	A	A	S	R	R	2	1	2	0	0	0	0	0	0	0	1	0	0	1	0	2	0	0	0	1	0	0	10	0	1077.56	ENSP00000215904.6	ENSP00000215904.6	53	62	yes	yes	2	0.0028441	106.6	By MS/MS	By matching	By matching	3	0
AALGHLAGEAAAAPGPGTPCASR	______________________________	EAAAAPGPGTPCASRGARLPGPVSSARNPS	M	A	A	S	R	G	8	1	0	0	1	0	1	4	1	0	2	0	0	0	3	1	1	0	0	0	0	0	23	0	2102.03	ENSP00000330361.6	ENSP00000330361.6	2	24	yes	yes	3	0.00023106	81.316	By MS/MS	By MS/MS	By MS/MS	1	0	3
AALGPLVTGLYDVQAFK	______________________________	LGPLVTGLYDVQAFKFGDFVLKSGLSSPIY	R	A	A	F	K	F	3	0	0	1	0	1	0	2	0	0	3	1	0	1	1	0	1	0	1	2	0	0	17	0	1761.97	ENSP00000232607.2;ENSP00000420754.1;ENSP00000419121.1;ENSP00000417893.1;ENSP00000486143.1;ENSP00000420409.1;ENSP00000419618.1;ENSP00000420348.1	ENSP00000232607.2	6	22	yes	no	3	1.2413e-11	200.19	By MS/MS	By MS/MS	By MS/MS	1	0	3
AALGPPAGTGGPAPLQPVPPTPAQTEQPPR	KRRFITVSKRAPRPRAALGPPAGTGGPAPL	QPVPPTPAQTEQPPREQRGPDQPDLRTLHL	R	A	A	P	R	E	5	1	0	0	0	3	1	4	0	0	2	0	0	0	10	0	3	0	0	1	0	0	30	0	2869.51	ENSP00000255078.3	ENSP00000255078.3	791	820	yes	yes	3	0.0085366	56.914	By MS/MS		By MS/MS	1	0	2
AALGPSSQNVTEYVVR	______________________________	ALGPSSQNVTEYVVRVPKNTTKKYNIMAFN	M	A	A	V	R	V	2	1	1	0	0	1	1	1	0	0	1	0	0	0	1	2	1	0	1	3	0	0	16	0	1689.87	ENSP00000377969.3;ENSP00000471542.1	ENSP00000377969.3	2	17	yes	no	2;3	0.0002193	107.53	By MS/MS	By MS/MS	By MS/MS	10	0
AALGVAEAVAAPHPAEGAETAEAVELSR	______________________________	PAEGAETAEAVELSRALSRLLPGLEADSKP	M	A	A	S	R	A	10	1	0	0	0	0	5	2	1	0	2	0	0	0	2	1	1	0	0	3	0	0	28	0	2686.36	ENSP00000297440.6	ENSP00000297440.6	2	29	yes	yes	3	2.0278e-19	156.23	By MS/MS	By MS/MS	By MS/MS	8.75	0.433
AALGVLR	LLTPPEHLERTDITKAALGVLRQSRVKTVW	LERTDITKAALGVLRQSRVKTVWLVGRRGP	K	A	A	L	R	Q	2	1	0	0	0	0	0	1	0	0	2	0	0	0	0	0	0	0	0	1	0	0	7	0	698.444	ENSP00000414172.2;ENSP00000462183.1;ENSP00000293195.5;ENSP00000408595.2;ENSP00000416515.2;ENSP00000445432.1;ENSP00000462972.1;ENSP00000463940.1	ENSP00000414172.2	170	176	yes	no	2	0.016013	120.76		By MS/MS	By MS/MS	1.5	0.5	1	1
AALIYTCTVCR	GQKKKQGHDQKAAAKAALIYTCTVCRTQMP	AAAKAALIYTCTVCRTQMPDPKTFKQHFES	K	A	A	C	R	T	2	1	0	0	2	0	0	0	0	1	1	0	0	0	0	0	2	0	1	1	0	0	11	0	1326.64	ENSP00000430823.1;ENSP00000430165.1;ENSP00000428985.1;ENSP00000428696.1;ENSP00000428227.1;ENSP00000427761.1;ENSP00000311768.4;ENSP00000429645.1;ENSP00000427803.1;ENSP00000430845.1	ENSP00000430823.1	35	45	yes	no	2	8.5126e-05	163.16	By MS/MS	By MS/MS	By MS/MS	3.75	0.433
AALLAQYADVTDEEDEADEKDDSGATTMNIGSDK	VVKPRMVSEEEKQRKAALLAQYADVTDEED	KDDSGATTMNIGSDKLLFRNTNVEDVLNAR	K	A	A	D	K	L	6	0	1	7	0	1	4	2	0	1	2	2	1	0	0	2	3	0	1	1	0	0	34	1	3587.56	ENSP00000323782.7	ENSP00000323782.7	129	162	yes	yes	3	0.00041514	72.913	By MS/MS			7	0
AALLDQIR	PSDGDHQVPTTAGNKAALLDQIREGAQLKK	PTTAGNKAALLDQIREGAQLKKVEQNSRPV	K	A	A	I	R	E	2	1	0	1	0	1	0	0	0	1	2	0	0	0	0	0	0	0	0	0	0	0	8	0	898.524	ENSP00000223023.4	ENSP00000223023.4	407	414	yes	yes	2	0.017455	91.853	By matching	By MS/MS	By matching	1	0	3
AALLEAGMPECTEDK	KGFIKSIRGVLTQFRAALLEAGMPECTEDK	AALLEAGMPECTEDK_______________	R	A	A	D	K	-	3	0	0	1	1	0	3	1	0	0	2	1	1	0	1	0	1	0	0	0	0	0	15	0	1633.73	ENSP00000323687.6;ENSP00000468498.1	ENSP00000323687.6	1278	1292	yes	no	2	5.1876e-05	130.01	By MS/MS	By MS/MS	By MS/MS	8	0
AALLELWELR	SDEVREKLTVLSEERAALLELWELRRQQYE	LSEERAALLELWELRRQQYEQCMDLQLFYR	R	A	A	L	R	R	2	1	0	0	0	0	2	0	0	0	4	0	0	0	0	0	0	1	0	0	0	0	10	0	1212.69	ENSP00000350882.6;ENSP00000486308.1;ENSP00000361816.4;ENSP00000361824.3;ENSP00000487444.1	ENSP00000361816.4	450	459	no	no	2	0.00060204	131.06	By MS/MS	By MS/MS	By MS/MS	9.75	0.433
AALLNAIR	LHLKKRPDVTQPVPKAALLNAIRKLHVGKV	VTQPVPKAALLNAIRKLHVGKVGENGYVEI	K	A	A	I	R	K	3	1	1	0	0	0	0	0	0	1	2	0	0	0	0	0	0	0	0	0	0	0	8	0	840.518	ENSP00000490646.1;ENSP00000397197.1;ENSP00000242208.4	ENSP00000490646.1	81	88	yes	no	2	0.0051024	128.48	By matching	By MS/MS	By MS/MS	5	0
AALLNFDEFAVSK	INIGLTTLPPVHVIKAALLNFDEFAVSKDG	IKAALLNFDEFAVSKDGIEKLLTMMPTEEE	K	A	A	S	K	D	3	0	1	1	0	0	1	0	0	0	2	1	0	2	0	1	0	0	0	1	0	0	13	0	1423.73	ENSP00000258201.4;ENSP00000462988.1	ENSP00000258201.4	718	730	yes	no	2	0.00027525	142.19	By MS/MS	By MS/MS		6	0
AALLNQHYQVNFK	FPPEASGYLHIGHAKAALLNQHYQVNFKGK	AKAALLNQHYQVNFKGKLIMRFDDTNPEKE	K	A	A	F	K	G	2	0	2	0	0	2	0	0	1	0	2	1	0	1	0	0	0	0	1	1	0	0	13	0	1544.81	ENSP00000355890.3;ENSP00000477245.1	ENSP00000355890.3	217	229	yes	no	2;3	1.0364e-11	237.08	By MS/MS	By MS/MS	By MS/MS	6	0
AALLSGPPGVGK	KFGKFSGKDDGSSFKAALLSGPPGVGKTTT	SFKAALLSGPPGVGKTTTASLVCQELGYSY	K	A	A	G	K	T	2	0	0	0	0	0	0	3	0	0	2	1	0	0	2	1	0	0	0	1	0	0	12	0	1065.62	ENSP00000261424.4;ENSP00000371321.1	ENSP00000261424.4	645	656	yes	no	2	0.0048832	102.07	By MS/MS	By MS/MS	By MS/MS	3	0
AALLSPGDPAIWAGLMAACHADDK	SAEDEKNTALKTIQKAALLSPGDPAIWAGL	AIWAGLMAACHADDKLALVNNTQPKRIDLY	K	A	A	D	K	L	7	0	0	3	1	0	0	2	1	1	3	1	1	0	2	1	0	1	0	0	0	0	24	0	2450.17	ENSP00000351596.2	ENSP00000351596.2	1262	1285	yes	yes	3	0.002274	62.684	By MS/MS	By MS/MS		10	0
AALLTER	EEKDEAEDLLGRGSRAALLTERTRNEMTAE	DLLGRGSRAALLTERTRNEMTAEEKRRAHQ	R	A	A	E	R	T	2	1	0	0	0	0	1	0	0	0	2	0	0	0	0	0	1	0	0	0	0	0	7	0	772.444	ENSP00000216297.2	ENSP00000216297.2	457	463	yes	yes	2	0.035574	88.029	By MS/MS	By MS/MS	By MS/MS	8	0
AALLWALAAALER	HQAFPGWAGQSPGARAALLWALAAALERRK	ARAALLWALAAALERRKSTLASRLERQGAE	R	A	A	E	R	R	6	1	0	0	0	0	1	0	0	0	4	0	0	0	0	0	0	1	0	0	0	0	13	0	1367.79	ENSP00000410142.1;ENSP00000293350.3;ENSP00000445088.1	ENSP00000410142.1	538	550	yes	no	2	1.8017e-05	145.25	By MS/MS	By matching	By MS/MS	2.5	0.5		2
AALMESQGQQQEER	EREAEQMGNELERLRAALMESQGQQQEERG	RAALMESQGQQQEERGQQEREVARLTQERG	R	A	A	E	R	G	2	1	0	0	0	4	3	1	0	0	1	0	1	0	0	1	0	0	0	0	0	0	14	0	1603.73	ENSP00000478624.1;ENSP00000351851.6;ENSP00000481541.1;ENSP00000377298.3	ENSP00000377298.3	986	999	no	no	2	1.808e-35	281.17	By MS/MS	By MS/MS	By MS/MS	5	0
AALMFANAEEEFFYEEQGKPEVLGGPDTR	AGKNNSKKKPSNKKKAALMFANAEEEFFYE	EEQGKPEVLGGPDTRRGLEPVPIQHNGGSR	K	A	A	T	R	R	4	1	1	1	0	1	6	3	0	0	2	1	1	3	2	0	1	0	1	1	0	0	29	1	3244.5	ENSP00000357748.5;ENSP00000299130.3	ENSP00000357748.5	244	272	yes	no	3	3.0479e-05	78.837		By matching	By MS/MS	10	0
AALMFANAEEEFFYEK	AGKNNSKKKPSNKKKAALMFANAEEEFFYE	ALMFANAEEEFFYEKAILKFNYSVQEESDT	K	A	A	E	K	A	4	0	1	0	0	0	4	0	0	0	1	1	1	3	0	0	0	0	1	0	0	0	16	0	1908.86	ENSP00000278100.6	ENSP00000278100.6	244	259	yes	yes	2	7.1943e-15	225.79	By MS/MS	By MS/MS	By MS/MS	1.25	0.433	3	1
AALNALQPPEFR	______________________________	PDKAALNALQPPEFRNESSLASTLKTLLFF	K	A	A	F	R	N	3	1	1	0	0	1	1	0	0	0	2	0	0	1	2	0	0	0	0	0	0	0	12	0	1325.71	ENSP00000333255.6	ENSP00000333255.6	7	18	yes	yes	2	7.4853e-05	139.43	By MS/MS	By MS/MS	By MS/MS	3.6	0.49
AALNELLK	LCALGLAMQDATLSKAALNELLKHIKHKDS	QDATLSKAALNELLKHIKHKDSNYQRCLLT	K	A	A	L	K	H	2	0	1	0	0	0	1	0	0	0	3	1	0	0	0	0	0	0	0	0	0	0	8	0	870.517	ENSP00000351596.2	ENSP00000351596.2	1143	1150	yes	yes	2	0.016521	95.815	By MS/MS		By MS/MS	3	0
AALNGADIYAGCCTLK	AMVEFESVLCAQKAKAALNGADIYAGCCTL	ALNGADIYAGCCTLKIEYARPTRLNVIRND	K	A	A	L	K	I	4	0	1	1	2	0	0	2	0	1	2	1	0	0	0	0	1	0	1	0	0	0	16	0	1696.79	ENSP00000387088.1;ENSP00000351136.5;ENSP00000476852.1;ENSP00000390625.3;ENSP00000386695.1;ENSP00000272249.3	ENSP00000387088.1	218	233	yes	no	2	0.0082115	107.37	By MS/MS	By MS/MS	By MS/MS	9.6	0.49
AALNLPEAASYDEVR	RIIEESTHCGPQAVRAALNLPEAASYDEVR	AALNLPEAASYDEVRGKWQDAHLGKDQRDF	R	A	A	V	R	G	4	1	1	1	0	0	2	0	0	0	2	0	0	0	1	1	0	0	1	1	0	0	15	0	1617.8	ENSP00000263857.6;ENSP00000386300.1	ENSP00000263857.6	829	843	yes	no	2	0.00023061	117.03	By MS/MS	By MS/MS	By MS/MS	9	0
AALPFGLVR	IIVISFLPNTEGFSRAALPFGLVRRELSCE	TEGFSRAALPFGLVRRELSCEGYSIDLRCP	R	A	A	V	R	R	2	1	0	0	0	0	0	1	0	0	2	0	0	1	1	0	0	0	0	1	0	0	9	0	942.565	ENSP00000359748.1;ENSP00000359750.1;ENSP00000353006.2;ENSP00000322270.6;ENSP00000359765.1;ENSP00000485786.1;ENSP00000359762.1;ENSP00000359763.1;ENSP00000359752.3;ENSP00000359758.1;ENSP00000359760.1;ENSP00000359756.1	ENSP00000359748.1	29	37	yes	no	2	0.02462	84.244	By MS/MS	By MS/MS	By MS/MS	10	0
AALPSHVVTMLDNFPTNLHPMSQLSAAVTALNSESNFAR	TEEQVSWLSKEWAKRAALPSHVVTMLDNFP	SAAVTALNSESNFARAYAQGISRTKYWELI	R	A	A	A	R	A	6	1	4	1	0	1	1	0	2	0	5	0	2	2	3	5	3	0	0	3	0	0	39	0	4151.06	ENSP00000440543.2;ENSP00000342056.3;ENSP00000446779.1;ENSP00000448667.1;ENSP00000450312.1;ENSP00000449025.1;ENSP00000450403.1;ENSP00000446492.1;ENSP00000450101.1;ENSP00000447442.1;ENSP00000448409.1;ENSP00000449427.1	ENSP00000440543.2	132	170	yes	no	4	0.018172	39.905			By MS/MS	8	0
AALPTPALSPEDK	VGNLRLLSGPLDQVRAALPTPALSPEDKAV	VRAALPTPALSPEDKAVLQNLKRILAKVQE	R	A	A	D	K	A	3	0	0	1	0	0	1	0	0	0	2	1	0	0	3	1	1	0	0	0	0	0	13	0	1308.69	ENSP00000265562.4	ENSP00000265562.4	538	550	yes	yes	2	0.060164	40.727		By MS/MS		9	0
AALQALGVAEGGER	EDLELLPGDVLVVSRAALQALGVAEGGERC	RAALQALGVAEGGERCPQSVGWMPGLNERT	R	A	A	E	R	C	4	1	0	0	0	1	2	3	0	0	2	0	0	0	0	0	0	0	0	1	0	0	14	0	1340.7	ENSP00000477864.1;ENSP00000471914.1;ENSP00000222254.6;ENSP00000484714.1;ENSP00000395636.1	ENSP00000477864.1	36	49	yes	no	2	0.021725	68.676	By MS/MS	By matching	By matching	10	0
AALQALK	QELTAAKKHGTKNKRAALQALKRKKRYEKQ	KHGTKNKRAALQALKRKKRYEKQLAQIDGT	R	A	A	L	K	R	3	0	0	0	0	1	0	0	0	0	2	1	0	0	0	0	0	0	0	0	0	0	7	0	713.444	ENSP00000217402.2;ENSP00000297265.4	ENSP00000217402.2	64	70	yes	no	2	0.0087458	153.67	By MS/MS	By MS/MS	By MS/MS	9	0
AALQEEEQASK	IDILTELRDKVKSFRAALQEEEQASKQINP	KSFRAALQEEEQASKQINPKRPRAL_____	R	A	A	S	K	Q	3	0	0	0	0	2	3	0	0	0	1	1	0	0	0	1	0	0	0	0	0	0	11	0	1202.58	ENSP00000370493.2;ENSP00000385622.3;ENSP00000385000.3;ENSP00000423772.1	ENSP00000423772.1	640	650	no	no	2	8.4151e-05	178.54	By MS/MS	By MS/MS		1	0	4
AALQEELQLCK	FCFTPHTEEGCLSERAALQEELQLCKGLVQ	LSERAALQEELQLCKGLVQALQTKVTQQGL	R	A	A	C	K	G	2	0	0	0	1	2	2	0	0	0	3	1	0	0	0	0	0	0	0	0	0	0	11	0	1301.66	ENSP00000304592.2;ENSP00000488964.1	ENSP00000304592.2	1132	1142	yes	no	2	8.0109e-17	216.12	By MS/MS	By MS/MS	By MS/MS	8.2	0.4
AALQEGHQFLCSIEA	GLEEACQLAQFKEMKAALQEGHQFLCSIEA	AALQEGHQFLCSIEA_______________	K	A	A	E	A	-	3	0	0	0	1	2	2	1	1	1	2	0	0	1	0	1	0	0	0	0	0	0	15	0	1672.79	ENSP00000482384.1;ENSP00000368455.1;ENSP00000368452.5;ENSP00000344187.4	ENSP00000482384.1	133	147	yes	no	2	0.023298	59.84			By MS/MS	10	0
AALQELLSK	AVVSERLKIRGSLARAALQELLSKGLIKLV	RGSLARAALQELLSKGLIKLVSKHRAQVIY	R	A	A	S	K	G	2	0	0	0	0	1	1	0	0	0	3	1	0	0	0	1	0	0	0	0	0	0	9	0	971.565	ENSP00000486392.1;ENSP00000435096.1	ENSP00000486392.1	86	94	yes	no	2	0.00036711	228.31	By MS/MS	By MS/MS	By MS/MS	3.6	0.49
AALQLQLNTIK	AEGENLLLKTQGSEKAALQLQLNTIKTNWD	GSEKAALQLQLNTIKTNWDTFNKQVKEREN	K	A	A	I	K	T	2	0	1	0	0	2	0	0	0	1	3	1	0	0	0	0	1	0	0	0	0	0	11	0	1211.72	ENSP00000307959.7;ENSP00000400883.3;ENSP00000359824.2;ENSP00000354508.3;ENSP00000244364.6	ENSP00000307959.7	2877	2887	no	no	2	0.00011295	179.81	By MS/MS		By MS/MS	5	0
AALQMQFNAAER	SEIQQVNNPELGLSRAALQMQFNAAERETN	LSRAALQMQFNAAERETNGVHPSRGVNGLI	R	A	A	E	R	E	4	1	1	0	0	2	1	0	0	0	1	0	1	1	0	0	0	0	0	0	0	0	12	0	1348.66	ENSP00000426947.1;ENSP00000261509.6;ENSP00000425556.1	ENSP00000426947.1	215	226	yes	no	2	0.016789	96.113	By MS/MS	By matching	By MS/MS	1	0	3
AALQTAPESADDSPSQLSK	SNKYTKSRGRAAKKKAALQTAPESADDSPS	TAPESADDSPSQLSKWPGSPTSRSSDELDA	K	A	A	S	K	W	4	0	0	2	0	2	1	0	0	0	2	1	0	0	2	4	1	0	0	0	0	0	19	0	1914.92	ENSP00000385824.1;ENSP00000339527.6;ENSP00000446316.1	ENSP00000385824.1	272	290	yes	no	2	1.421e-08	148.41	By MS/MS	By MS/MS	By MS/MS	6	0
AALRPLVKPK	______________________________	______________________________	M	A	A	P	K	I	2	1	0	0	0	0	0	0	0	0	2	2	0	0	2	0	0	0	0	1	0	0	10	2	1091.72	ENSP00000412393.1;ENSP00000416429.2;ENSP00000388674.1;ENSP00000380158.1;ENSP00000380156.2;ENSP00000339064.5;ENSP00000413742.1	ENSP00000412393.1	2	11	yes	no	3	0.0041822	91.087	By MS/MS	By MS/MS	By MS/MS	6.57	1.12
AALRPTDVVLEVGPGTGNMTVK	HILKNPLIINSIIDKAALRPTDVVLEVGPG	VVLEVGPGTGNMTVKLLEKAKKVVACELDP	K	A	A	V	K	L	2	1	1	1	0	0	1	3	0	0	2	1	1	0	2	0	3	0	0	4	0	0	22	1	2224.19	ENSP00000199320.4;ENSP00000421754.1;ENSP00000427193.1	ENSP00000199320.4	52	73	yes	no	3	6.9675e-07	119.38	By MS/MS	By MS/MS	By MS/MS	3.25	0.433
AALSALESFLK	VLLKWCAHTNVELKKAALSALESFLKQVSN	ELKKAALSALESFLKQVSNMVAKNAEMHKN	K	A	A	L	K	Q	3	0	0	0	0	0	1	0	0	0	3	1	0	1	0	2	0	0	0	0	0	0	11	0	1148.64	ENSP00000313420.3;ENSP00000345182.4	ENSP00000313420.3	311	321	yes	no	2	8.5595e-05	200.56	By MS/MS	By MS/MS	By MS/MS	1	0	3
AALSASEGEEVPQDK	RISGLGLTPEQKQKKAALSASEGEEVPQDK	AALSASEGEEVPQDKAPSHVPFLLIGGGTA	K	A	A	D	K	A	3	0	0	1	0	1	3	1	0	0	1	1	0	0	1	2	0	0	0	1	0	0	15	0	1529.72	ENSP00000315122.3;ENSP00000287295.3;ENSP00000446113.2;ENSP00000402535.2	ENSP00000315122.3	109	123	yes	no	2	5.8588e-11	225.15	By MS/MS	By MS/MS	By MS/MS	3	0
AALSEEELEK	AVKREAALPPVSPLKAALSEEELEKKSKAI	VSPLKAALSEEELEKKSKAIIEEYLHLNDM	K	A	A	E	K	K	2	0	0	0	0	0	4	0	0	0	2	1	0	0	0	1	0	0	0	0	0	0	10	0	1117.55	ENSP00000391935.1;ENSP00000316879.4;ENSP00000416255.1;ENSP00000371767.3;ENSP00000338020.4;ENSP00000317600.8;ENSP00000404754.2;ENSP00000376320.2;ENSP00000407682.1	ENSP00000376320.2	1148	1157	no	no	2	0.00013618	168.26	By MS/MS	By MS/MS	By MS/MS	2.6	0.49		2
AALSEEELEKK	AVKREAALPPVSPLKAALSEEELEKKSKAI	SPLKAALSEEELEKKSKAIIEEYLHLNDMK	K	A	A	K	K	S	2	0	0	0	0	0	4	0	0	0	2	2	0	0	0	1	0	0	0	0	0	0	11	1	1245.65	ENSP00000391935.1;ENSP00000316879.4;ENSP00000416255.1;ENSP00000371767.3;ENSP00000338020.4;ENSP00000317600.8;ENSP00000404754.2;ENSP00000376320.2;ENSP00000407682.1	ENSP00000376320.2	1148	1158	no	no	2;3	0.00026388	137.05	By matching	By MS/MS	By MS/MS	4	0
AALSEEELER	ESAKPEISAMSAHDKAALSEEELERKSKSI	SAHDKAALSEEELERKSKSIIDEFLHINDF	K	A	A	E	R	K	2	1	0	0	0	0	4	0	0	0	2	0	0	0	0	1	0	0	0	0	0	0	10	0	1145.56	ENSP00000489051.1;ENSP00000264211.7;ENSP00000473510.1;ENSP00000383274.2;ENSP00000364071.3	ENSP00000489051.1	1404	1413	yes	no	2	0.00014843	150.35	By MS/MS	By MS/MS	By MS/MS	3	0
AALSEMVEYITHNR	VSDPLSDLKWKEVKRAALSEMVEYITHNRN	RAALSEMVEYITHNRNVITEPIYPEVVHMF	R	A	A	N	R	N	2	1	1	0	0	0	2	0	1	1	1	0	1	0	0	1	1	0	1	1	0	0	14	0	1632.79	ENSP00000262239.5;ENSP00000333905.4;ENSP00000329009.5;ENSP00000450931.1;ENSP00000412324.2;ENSP00000408389.3;ENSP00000451179.1;ENSP00000450867.1	ENSP00000262239.5	71	84	yes	no	3	0.015334	66.498	By MS/MS	By MS/MS	By MS/MS	8	0
AALSGANVLTLIEK	MFWTNWNEQHPSIMRAALSGANVLTLIEKD	RAALSGANVLTLIEKDIRTPNGLAIDHRAE	R	A	A	E	K	D	3	0	1	0	0	0	1	1	0	1	3	1	0	0	0	1	1	0	0	1	0	0	14	0	1398.81	ENSP00000243077.3;ENSP00000451622.1	ENSP00000243077.3	2361	2374	yes	no	2	1.7725e-06	150.51	By MS/MS	By MS/MS	By MS/MS	6	0
AALSGSYVNFGVFR	ALKLKGISICFSMLKAALSGSYVNFGVFRL	KAALSGSYVNFGVFRLYGDDALDNALQTFI	K	A	A	F	R	L	2	1	1	0	0	0	0	2	0	0	1	0	0	2	0	2	0	0	1	2	0	0	14	0	1486.76	ENSP00000252512.9;ENSP00000410249.3;ENSP00000429317.2	ENSP00000252512.9	841	854	yes	no	2	0.052516	82.494			By MS/MS	10	0
AALSLPAK	TKKMVATTKPKATAKAALSLPAKQAPQGSR	KPKATAKAALSLPAKQAPQGSRDSSSDSDS	K	A	A	A	K	Q	3	0	0	0	0	0	0	0	0	0	2	1	0	0	1	1	0	0	0	0	0	0	8	0	769.47	ENSP00000359024.5;ENSP00000385410.1;ENSP00000474710.1;ENSP00000475080.1	ENSP00000359024.5	462	469	no	no	2	0.0023492	172.03	By MS/MS	By MS/MS	By MS/MS	10	0
AALSSFQK	NQYYNSKALKEDDPKAALSSFQKVLELEGE	LKEDDPKAALSSFQKVLELEGEKGEWGFKA	K	A	A	Q	K	V	2	0	0	0	0	1	0	0	0	0	1	1	0	1	0	2	0	0	0	0	0	0	8	0	850.455	ENSP00000373553.5;ENSP00000299259.6;ENSP00000452944.1	ENSP00000373553.5	49	56	yes	no	2	0.019352	93.195	By MS/MS	By MS/MS		10	0
AALSSQQQQQLALLLQQFQTLK	LIQQQYAQVLAQQQKAALSSQQQQQLALLL	QQQLALLLQQFQTLKMRISDQNIIPSVTRS	K	A	A	L	K	M	3	0	0	0	0	8	0	0	0	0	6	1	0	1	0	2	1	0	0	0	0	0	22	0	2484.37	ENSP00000387070.3;ENSP00000386537.1;ENSP00000362664.4;ENSP00000487548.1;ENSP00000386765.1;ENSP00000387170.3;ENSP00000410297.1;ENSP00000404195.1	ENSP00000387070.3	640	661	yes	no	3	8.5607e-12	157.14	By MS/MS	By MS/MS	By MS/MS	4.5	0.5
AALTAEHFAALQSLLK	______________________________	ALTAEHFAALQSLLKLLQALHRLTRLVAFR	M	A	A	L	K	L	5	0	0	0	0	1	1	0	1	0	4	1	0	1	0	1	1	0	0	0	0	0	16	0	1682.94	ENSP00000392510.2;ENSP00000263401.5;ENSP00000435599.1	ENSP00000392510.2	2	17	yes	no	2;3	6.7341e-13	210.41	By MS/MS	By MS/MS	By MS/MS	3	0
AALTFVQDENMINFIK	EMHAEICYAECLLQKAALTFVQDENMINFI	ALTFVQDENMINFIKGGLKIRTSYQIYKEC	K	A	A	I	K	G	2	0	2	1	0	1	1	0	0	2	1	1	1	2	0	0	1	0	0	1	0	0	16	0	1852.94	ENSP00000426539.1;ENSP00000423392.1;ENSP00000297615.5;ENSP00000370231.4;ENSP00000422496.1	ENSP00000426539.1	82	97	yes	no	2	1.5484e-12	184.03			By MS/MS	7	0
AALTGLLHR	SGTSYKDLMPHDLARAALTGLLHRTSVPKE	PHDLARAALTGLLHRTSVPKEVVDYIIFGT	R	A	A	H	R	T	2	1	0	0	0	0	0	1	1	0	3	0	0	0	0	0	1	0	0	0	0	0	9	0	950.566	ENSP00000442665.1;ENSP00000325136.5;ENSP00000385411.3;ENSP00000415300.1;ENSP00000404633.1	ENSP00000442665.1	60	68	yes	no	2	0.00061045	143.89	By MS/MS	By MS/MS	By MS/MS	6.75	0.433
AALTIIR	VWRGTLARMRYKRTKAALTIIRYYRRYKVK	RMRYKRTKAALTIIRYYRRYKVKSYIHEVA	K	A	A	I	R	Y	2	1	0	0	0	0	0	0	0	2	1	0	0	0	0	0	1	0	0	0	0	0	7	0	756.486	ENSP00000324527.5;ENSP00000464305.1;ENSP00000464741.1	ENSP00000324527.5	723	729	yes	no	2	0.0087192	154.11	By MS/MS	By MS/MS	By MS/MS	3	0
AALTLTPSAVNK	ATVRAVSKRKLQPTRAALTLTPSAVNKIKQ	PTRAALTLTPSAVNKIKQLLKDKPEHVGVK	R	A	A	N	K	I	3	0	1	0	0	0	0	0	0	0	2	1	0	0	1	1	2	0	0	1	0	0	12	0	1184.68	ENSP00000365159.4;ENSP00000365157.1	ENSP00000365159.4	23	34	yes	no	2	0.032061	99.688	By matching	By MS/MS	By matching	2	0		3
AALTTLFK	______________________________	______________________________	M	A	A	F	K	Y	2	0	0	0	0	0	0	0	0	0	2	1	0	1	0	0	2	0	0	0	0	0	8	0	863.512	ENSP00000462311.1;ENSP00000325548.4;ENSP00000325756.8;ENSP00000463222.1;ENSP00000462673.1;ENSP00000482227.1;ENSP00000463816.1;ENSP00000464014.1;ENSP00000463702.1;ENSP00000463182.1;ENSP00000464151.1;ENSP00000464122.1;ENSP00000463314.1;ENSP00000462626.1;ENSP00000464319.1	ENSP00000462311.1	2	9	yes	no	2	0.0033517	172.03	By MS/MS	By MS/MS	By MS/MS	1	0	3
AALVDLEPGTMDSVR	NVYYNESSSQKYVPRAALVDLEPGTMDSVR	AALVDLEPGTMDSVRSGPFGQLFRPDNFIF	R	A	A	V	R	S	2	1	0	2	0	0	1	1	0	0	2	0	1	0	1	1	1	0	0	2	0	0	15	0	1572.78	ENSP00000318697.4;ENSP00000465891.1;ENSP00000466849.1;ENSP00000468820.1;ENSP00000467969.1;ENSP00000465040.1;ENSP00000468179.1;ENSP00000465386.1;ENSP00000467348.1	ENSP00000318697.4	63	77	yes	no	2	4.2724e-08	180.19	By MS/MS	By MS/MS	By MS/MS	8.67	0.471
AALVDYLDGK	PALKGLGECHLMMAKAALVDYLDGKAVDYI	LMMAKAALVDYLDGKAVDYIEKALEYFTCA	K	A	A	G	K	A	2	0	0	2	0	0	0	1	0	0	2	1	0	0	0	0	0	0	1	1	0	0	10	0	1063.56	ENSP00000351596.2	ENSP00000351596.2	682	691	yes	yes	2	0.0027409	107.21	By MS/MS	By MS/MS	By MS/MS	10	0
AALVLEDGSVLR	______________________________	______________________________	M	A	A	L	R	G	2	1	0	1	0	0	1	1	0	0	3	0	0	0	0	1	0	0	0	2	0	0	12	0	1241.7	ENSP00000384510.1;ENSP00000264705.3	ENSP00000384510.1	2	13	yes	no	2	4.2692e-05	190.24	By MS/MS	By MS/MS	By MS/MS	10	0
AALVVLENYYK	GESRFYSLGHLSIQRAALVVLENYYKDFTI	SIQRAALVVLENYYKDFTIYNPNLLTASKF	R	A	A	Y	K	D	2	0	1	0	0	0	1	0	0	0	2	1	0	0	0	0	0	0	2	2	0	0	11	0	1281.7	ENSP00000358523.3;ENSP00000358522.1;ENSP00000347672.2;ENSP00000310800.3	ENSP00000358523.3	273	283	yes	no	2	0.056143	102.07	By MS/MS	By MS/MS		6	0
AALWALQGGTSVVIANGTHPK	TKSRVGMGGMEAKVKAALWALQGGTSVVIA	QGGTSVVIANGTHPKVSGHVITDIVEGKKV	K	A	A	P	K	V	4	0	1	0	0	1	0	3	1	1	2	1	0	0	1	1	2	1	0	2	0	0	21	0	2090.13	ENSP00000360265.3;ENSP00000360268.2	ENSP00000360265.3	312	332	yes	no	3	0.00013683	94.61	By MS/MS	By MS/MS	By MS/MS	9	0
AAMAVGGAGGSR	______________________________	______________________________	M	A	A	S	R	V	4	1	0	0	0	0	0	4	0	0	0	0	1	0	0	1	0	0	0	1	0	0	12	0	1003.49	ENSP00000319169.8;ENSP00000452555.1;ENSP00000452218.1;ENSP00000450737.1;ENSP00000450919.1;ENSP00000409482.2;ENSP00000485787.1;ENSP00000452102.1;ENSP00000450633.1	ENSP00000319169.8	2	13	yes	no	1;2	5.6413e-13	253.26	By MS/MS	By MS/MS	By MS/MS	8	0
AAMDNSEIAGEK	NAAVQAVNAHSNILKAAMDNSEIAGEKKSA	ILKAAMDNSEIAGEKKSAQWRTVEGALKER	K	A	A	E	K	K	3	0	1	1	0	0	2	1	0	1	0	1	1	0	0	1	0	0	0	0	0	0	12	0	1234.55	ENSP00000387262.3;ENSP00000387227.2;ENSP00000396899.2;ENSP00000407788.2	ENSP00000396899.2	247	258	no	no	2	3.318e-05	201.09	By MS/MS	By MS/MS	By MS/MS	3.71	0.7		1
AAMDNSEIAGEKK	NAAVQAVNAHSNILKAAMDNSEIAGEKKSA	LKAAMDNSEIAGEKKSAQWRTVEGALKERR	K	A	A	K	K	S	3	0	1	1	0	0	2	1	0	1	0	2	1	0	0	1	0	0	0	0	0	0	13	1	1362.64	ENSP00000387262.3;ENSP00000387227.2;ENSP00000396899.2;ENSP00000407788.2	ENSP00000396899.2	247	259	no	no	2	1.1766e-05	158.08	By matching	By MS/MS	By MS/MS	4	0
AAMEALVVEVTK	LQISHEAAACITGLRAAMEALVVEVTKQPA	GLRAAMEALVVEVTKQPAIISQLDPVNERM	R	A	A	T	K	Q	3	0	0	0	0	0	2	0	0	0	1	1	1	0	0	0	1	0	0	3	0	0	12	0	1259.68	ENSP00000356520.3	ENSP00000356520.3	1105	1116	yes	yes	2;3	2.9592e-05	169.65	By MS/MS	By MS/MS	By MS/MS	1	0	7
AAMEPIVISAK	PEFSSIPAQISPEGRAAMEPIVISAKTMLE	PEGRAAMEPIVISAKTMLESAGGLIQTARA	R	A	A	A	K	T	3	0	0	0	0	0	1	0	0	2	0	1	1	0	1	1	0	0	0	1	0	0	11	0	1128.62	ENSP00000316029.9	ENSP00000316029.9	1594	1604	yes	yes	2	0.0059864	91.549	By MS/MS	By MS/MS	By MS/MS	9.5	0.866
AAMFPETLDEGMQIPSTQFDAAHPTNVQR	DIDGQYAMTRAQRVRAAMFPETLDEGMQIP	PSTQFDAAHPTNVQRLAEPSQMLKHAVVNL	R	A	A	Q	R	L	4	1	1	2	0	3	2	1	1	1	1	0	2	2	3	1	3	0	0	1	0	0	29	0	3201.49	ENSP00000494263.1;ENSP00000493583.1;ENSP00000496385.1;ENSP00000496180.1;ENSP00000496021.1;ENSP00000495992.1;ENSP00000495719.1;ENSP00000495450.1;ENSP00000495360.1;ENSP00000495244.1;ENSP00000495076.1;ENSP00000494914.1;ENSP00000494845.1;ENSP00000494677.1;ENSP00000494411.1;ENSP00000494053.1;ENSP00000493610.1;ENSP00000493533.1;ENSP00000412219.2;ENSP00000409302.2;ENSP00000401599.2;ENSP00000387455.2;ENS…	ENSP00000494263.1	96	124	yes	no	3	0.0001362	83.693	By MS/MS	By MS/MS	By MS/MS	2	0		6
AAMFTAGSNFNHVVQNEK	VTGLLMVVFGECLRKAAMFTAGSNFNHVVQ	FTAGSNFNHVVQNEKSDTHTLVTSGVYAWF	K	A	A	E	K	S	3	0	3	0	0	1	1	1	1	0	0	1	1	2	0	1	1	0	0	2	0	0	18	0	1963.92	ENSP00000343552.5	ENSP00000343552.5	176	193	yes	yes	3	0.01915	55.755	By MS/MS	By MS/MS	By matching	4	0
AAMGNFVDLCR	AKNLRRLLYVSCNPRAAMGNFVDLCRAPSN	CNPRAAMGNFVDLCRAPSNRVKGIPFRPVK	R	A	A	C	R	A	2	1	1	1	1	0	0	1	0	0	1	0	1	1	0	0	0	0	0	1	0	0	11	0	1252.57	ENSP00000385807.3;ENSP00000252136.7;ENSP00000395738.2	ENSP00000385807.3	542	552	yes	no	2	0.00098641	125.68	By MS/MS	By MS/MS	By MS/MS	3	0
AAMIELVER	EAFEELRSKDSGGLKAAMIELVERLKFKSS	DSGGLKAAMIELVERLKFKSSDPKVTRDQM	K	A	A	E	R	L	2	1	0	0	0	0	2	0	0	1	1	0	1	0	0	0	0	0	0	1	0	0	9	0	1030.55	ENSP00000299413.5	ENSP00000299413.5	232	240	yes	yes	2	0.003088	98.033			By MS/MS	9	0
AAMIVNQLSK	LTKLLNDEDPVVVTKAAMIVNQLSKKEASR	VVVTKAAMIVNQLSKKEASRRALMGSPQLV	K	A	A	S	K	K	2	0	1	0	0	1	0	0	0	1	1	1	1	0	0	1	0	0	0	1	0	0	10	0	1073.59	ENSP00000377508.3;ENSP00000377507.1;ENSP00000311113.5;ENSP00000401034.1;ENSP00000411449.1;ENSP00000394146.1;ENSP00000389886.1	ENSP00000377508.3	162	171	yes	no	2	0.012754	94.309	By MS/MS	By MS/MS	By MS/MS	4	0
AAMIWIVGEYAER	TLCENLDSLDEPDARAAMIWIVGEYAERID	ARAAMIWIVGEYAERIDNADELLESFLEGF	R	A	A	E	R	I	3	1	0	0	0	0	2	1	0	2	0	0	1	0	0	0	0	1	1	1	0	0	13	0	1507.75	ENSP00000384194.1;ENSP00000350199.2;ENSP00000400022.1;ENSP00000392735.1;ENSP00000400065.2;ENSP00000387612.1;ENSP00000386071.1;ENSP00000319361.7;ENSP00000482315.1;ENSP00000483185.1;ENSP00000482835.1;ENSP00000484708.1;ENSP00000478471.1;ENSP00000482825.1;ENSP00000479691.1;ENSP00000478115.1;ENSP00000481704.1;ENSP00000464966.1	ENSP00000482315.1	446	458	no	no	2;3	6.8511e-07	172.13	By MS/MS	By MS/MS	By MS/MS	7.2	1.6
AAMWNPSIFLK	DFRQATAASSVMVARAAMWNPSIFLKEGLR	MVARAAMWNPSIFLKEGLRPLEEVMQKYIR	R	A	A	L	K	E	2	0	1	0	0	0	0	0	0	1	1	1	1	1	1	1	0	1	0	0	0	0	11	0	1276.66	ENSP00000409498.1;ENSP00000455229.1;ENSP00000351769.6	ENSP00000409498.1	209	219	yes	no	2	0.003282	97.635			By MS/MS	3	0
AANAAENDFSVSQAEMSSR	LKKQMEYERQVASLKAANAAENDFSVSQAE	AENDFSVSQAEMSSRQAMLENASDIKLEKF	K	A	A	S	R	Q	5	1	2	1	0	1	2	0	0	0	0	0	1	1	0	4	0	0	0	1	0	0	19	0	1983.86	ENSP00000414373.2;ENSP00000413319.2;ENSP00000412553.2;ENSP00000411327.2;ENSP00000389065.2;ENSP00000373082.4;ENSP00000313603.8;ENSP00000404726.2;ENSP00000403526.2;ENSP00000393143.2;ENSP00000391102.2;ENSP00000389472.2;ENSP00000373081.4;ENSP00000365728.3;ENSP00000445100.1;ENSP00000416890.1;ENSP00000406948.1;ENSP00000406926.1;ENSP00000406756.1;ENSP00000405512.1;ENSP00000401969.1;ENSP00000394994.1	ENSP00000414373.2	276	294	yes	no	2;3	7.2644e-19	271.43	By MS/MS	By MS/MS	By MS/MS	5.86	0.35
AANATTNPSQLLPLELVDK	______________________________	TTNPSQLLPLELVDKCIGSRIHIVMKSDKE	M	A	A	D	K	C	3	0	2	1	0	1	1	0	0	0	4	1	0	0	2	1	2	0	0	1	0	0	19	0	1994.07	ENSP00000386275.1;ENSP00000410758.2	ENSP00000386275.1	2	20	yes	no	2;3	1.225e-17	225.29	By MS/MS	By MS/MS	By MS/MS	3.18	0.936		4
AANDAGYFNDEMAPIEVK	EECDKYALQSQQRWKAANDAGYFNDEMAPI	DAGYFNDEMAPIEVKTKKGKQTMQVDEHAR	K	A	A	V	K	T	4	0	2	2	0	0	2	1	0	1	0	1	1	1	1	0	0	0	1	1	0	0	18	0	1953.88	ENSP00000466015.1;ENSP00000285093.8;ENSP00000466466.1	ENSP00000466015.1	189	206	yes	no	2	0.0080869	96.414	By MS/MS		By MS/MS	7.5	0.5
AANEEMEALR	ELAESKLKSSTSEKKAANEEMEALRQIKDT	TSEKKAANEEMEALRQIKDTVTMDAGRANK	K	A	A	L	R	Q	3	1	1	0	0	0	3	0	0	0	1	0	1	0	0	0	0	0	0	0	0	0	10	0	1132.52	ENSP00000484894.1;ENSP00000361467.2	ENSP00000484894.1	469	478	yes	no	2	0.011381	108.98	By MS/MS	By matching		5	0
AANFENHSGKLGATAEK	APPDAPNREEVFDERAANFENHSGKLGATA	NFENHSGKLGATAEKAAAVGTANKSTVEGI	R	A	A	E	K	A	4	0	2	0	0	0	2	2	1	0	1	2	0	1	0	1	1	0	0	0	0	0	17	1	1743.85	ENSP00000361841.3;ENSP00000211998.4	ENSP00000361841.3	630	646	yes	no	3	0.03307	67.415		By MS/MS		8	0
AANGLEADNSCPNSK	SSRRSSSEGLSKGKKAANGLEADNSCPNSK	AANGLEADNSCPNSKAPVLSKYPYSCRSQE	K	A	A	S	K	A	3	0	3	1	1	0	1	1	0	0	1	1	0	0	1	2	0	0	0	0	0	0	15	0	1546.67	ENSP00000313705.5;ENSP00000393460.1;ENSP00000303758.4	ENSP00000313705.5	584	598	yes	no	2	1.4905e-08	217.91	By MS/MS	By MS/MS	By MS/MS	3.22	0.416
AANGVVLATEK	ALAAVAGGAPSVGIKAANGVVLATEKKQKS	VGIKAANGVVLATEKKQKSILYDERSVHKV	K	A	A	E	K	K	3	0	1	0	0	0	1	1	0	0	1	1	0	0	0	0	1	0	0	2	0	0	11	0	1071.59	ENSP00000455744.1;ENSP00000223321.4	ENSP00000455744.1	40	50	yes	no	2	8.5439e-05	163.64	By MS/MS	By MS/MS	By MS/MS	6.38	0.484
AANILVGENLVCK	MAYVERMNYVHRDLRAANILVGENLVCKVA	LRAANILVGENLVCKVADFGLARLIEDNEY	R	A	A	C	K	V	2	0	2	0	1	0	1	1	0	1	2	1	0	0	0	0	0	0	0	2	0	0	13	0	1399.75	ENSP00000462468.1;ENSP00000324740.4;ENSP00000464380.1;ENSP00000362680.2;ENSP00000362668.2;ENSP00000350941.4;ENSP00000362659.2	ENSP00000362680.2	392	404	no	no	2	9.6474e-06	201.09	By MS/MS	By MS/MS	By MS/MS	3	0
AANIPEHNTIGFMFACVGR	VSDEKTAEAAMQRLKAANIPEHNTIGFMFA	PEHNTIGFMFACVGRGFQYYRAKGNVEADA	K	A	A	G	R	G	3	1	2	0	1	0	1	2	1	2	0	0	1	2	1	0	1	0	0	1	0	0	19	0	2104	ENSP00000307833.3;ENSP00000457297.1	ENSP00000307833.3	311	329	yes	no	3	0.0024747	89.982		By MS/MS	By MS/MS	10	0
AANLEMFK	ASSPRSSSRMEERLKAANLEMFKGKGIEER	RMEERLKAANLEMFKGKGIEERQQLIKQLR	K	A	A	F	K	G	2	0	1	0	0	0	1	0	0	0	1	1	1	1	0	0	0	0	0	0	0	0	8	0	922.458	ENSP00000489595.1;ENSP00000489184.1;ENSP00000458280.1;ENSP00000357644.4;ENSP00000489313.1	ENSP00000489595.1	148	155	yes	no	2	0.019388	93.162		By MS/MS	By MS/MS	1	0	4
AANLNNLVVEAYQK	LPLLPGTIAGEIESKAANLNNLVVEAYQKL	KAANLNNLVVEAYQKLISEVKVQVENQVQG	K	A	A	Q	K	L	3	0	3	0	0	1	1	0	0	0	2	1	0	0	0	0	0	0	1	2	0	0	14	0	1545.82	ENSP00000441561.1;ENSP00000222573.3	ENSP00000441561.1	235	248	yes	no	2	9.7369e-08	173.04	By matching	By MS/MS	By MS/MS	2	0		3
AANMFKMAKNWSAAGNAFCQAAK	GGNTRIEEACEMYTRAANMFKMAKNWSAAG	KNWSAAGNAFCQAAKLHMQLQSKHDSATSF	R	A	A	A	K	L	8	0	3	0	1	1	0	1	0	0	0	3	2	2	0	1	0	1	0	0	0	0	23	2	2487.16	ENSP00000366225.4	ENSP00000366225.4	48	70	yes	yes	3	0.01436	67.928	By MS/MS			4	0
AANMIPAHDSPLAALAFDASGTK	ATIGEVQVFDTINLRAANMIPAHDSPLAAL	DSPLAALAFDASGTKLATASEKGTVIRVFS	R	A	A	T	K	L	7	0	1	2	0	0	0	1	1	1	2	1	1	1	2	2	1	0	0	0	0	0	23	0	2268.12	ENSP00000429654.1;ENSP00000371821.2;ENSP00000384945.3;ENSP00000385297.3;ENSP00000288828.4	ENSP00000429654.1	135	157	yes	no	3	1.9228e-05	107.92	By MS/MS	By MS/MS		7	0
AANMLQQSGSK	DKKMEEKNSGNFQKKAANMLQQSGSKNTGA	FQKKAANMLQQSGSKNTGAKKRKIDDA___	K	A	A	S	K	N	2	0	1	0	0	2	0	1	0	0	1	1	1	0	0	2	0	0	0	0	0	0	11	0	1133.55	ENSP00000416739.2;ENSP00000395449.2	ENSP00000416739.2	627	637	yes	no	2	8.3406e-05	198.72	By MS/MS	By MS/MS	By MS/MS	9	0
AANNGALPPDLSYIVR	FDYFPKPYPNSEAARAANNGALPPDLSYIV	ANNGALPPDLSYIVRARHGGEDYVFSLLTG	R	A	A	V	R	A	3	1	2	1	0	0	0	1	0	1	2	0	0	0	2	1	0	0	1	1	0	0	16	0	1669.88	ENSP00000317159.4	ENSP00000317159.4	187	202	yes	yes	2;3	0.01873	66.498	By MS/MS	By matching	By MS/MS	3.8	0.98		1
AANNIASLLTK	CFHIAGDNNPLAVNRAANNIASLLTKSQIK	AVNRAANNIASLLTKSQIKEGKPSWGLPID	R	A	A	T	K	S	3	0	2	0	0	0	0	0	0	1	2	1	0	0	0	1	1	0	0	0	0	0	11	0	1114.63	ENSP00000424064.1;ENSP00000395893.2;ENSP00000339532.3;ENSP00000396359.1	ENSP00000424064.1	359	369	yes	no	2	0.0010629	113.18	By MS/MS	By MS/MS	By MS/MS	6	0
AANPGCSLEDFVR	RMQSACLLSDMESFKAANPGCSLEDFVRWY	FKAANPGCSLEDFVRWYSPRDYIEEEVIDE	K	A	A	V	R	W	2	1	1	1	1	0	1	1	0	0	1	0	0	1	1	1	0	0	0	1	0	0	13	0	1434.66	ENSP00000264158.7;ENSP00000444306.1;ENSP00000411418.1	ENSP00000264158.7	688	700	yes	no	2	0.0048207	105.46		By MS/MS		10	0
AANSLEAFIFETQDK	QDLTLRDLEKQEREKAANSLEAFIFETQDK	AANSLEAFIFETQDKLYQPEYQEVSTEEQR	K	A	A	D	K	L	3	0	1	1	0	1	2	0	0	1	1	1	0	2	0	1	1	0	0	0	0	0	15	0	1682.82	ENSP00000486825.1;ENSP00000480150.1;ENSP00000486966.1;ENSP00000485827.1;ENSP00000484186.1;ENSP00000483106.1	ENSP00000486825.1	739	753	yes	no	2;3	4.2299e-15	286.53	By MS/MS	By MS/MS	By MS/MS	3	0
AANSLLR	RGYKTAKAARNDVYRAANSLLRLAVDGRLS	AARNDVYRAANSLLRLAVDGRLSLCFHPPG	R	A	A	L	R	L	2	1	1	0	0	0	0	0	0	0	2	0	0	0	0	1	0	0	0	0	0	0	7	0	743.429	ENSP00000411162.1;ENSP00000409367.1;ENSP00000409074.1;ENSP00000403576.1;ENSP00000394290.1;ENSP00000373090.2;ENSP00000365806.3;ENSP00000372942.3	ENSP00000411162.1	501	507	yes	no	2	0.0085895	137.18	By MS/MS			9	0
AANVFPFR	______________________________	______________________________	M	A	A	F	R	D	2	1	1	0	0	0	0	0	0	0	0	0	0	2	1	0	0	0	0	1	0	0	8	0	920.487	ENSP00000243903.4	ENSP00000243903.4	2	9	yes	yes	2	0.0081544	119.57	By MS/MS	By MS/MS	By MS/MS	7	0
AANVGSMFQYWK	______________________________	______________________________	M	A	A	W	K	R	2	0	1	0	0	1	0	1	0	0	0	1	1	1	0	1	0	1	1	1	0	0	12	0	1400.65	ENSP00000449371.2;ENSP00000484760.2;ENSP00000292538.4;ENSP00000409745.2;ENSP00000377410.3;ENSP00000414091.5;ENSP00000494610.1;ENSP00000496653.1;ENSP00000261726.6;ENSP00000353401.3	ENSP00000449371.2	2	13	no	no	2	6.0363e-05	190.57	By MS/MS	By MS/MS		1	0	2
AANVLITR	LYYIHRNKILHRDMKAANVLITRDGVLKLA	ILHRDMKAANVLITRDGVLKLADFGLARAF	K	A	A	T	R	D	2	1	1	0	0	0	0	0	0	1	1	0	0	0	0	0	1	0	0	1	0	0	8	0	856.513	ENSP00000362361.4	ENSP00000362361.4	152	159	yes	yes	2	0.0043638	133.86	By MS/MS		By MS/MS	10	0
AANVLLSEHGEVK	LDYLHSEKKIHRDIKAANVLLSEHGEVKLA	IKAANVLLSEHGEVKLADFGVAGQLTDTQI	K	A	A	V	K	L	2	0	1	0	0	0	2	1	1	0	2	1	0	0	0	1	0	0	0	2	0	0	13	0	1365.73	ENSP00000380651.3;ENSP00000442539.2;ENSP00000365730.3;ENSP00000402764.1	ENSP00000380651.3	128	140	yes	no	2	0.00092932	107.11	By matching	By MS/MS		9	0
AANVLLSEQGDVK	LDYLHSEKKIHRDIKAANVLLSEQGDVKLA	IKAANVLLSEQGDVKLADFGVAGQLTDTQI	K	A	A	V	K	L	2	0	1	1	0	1	1	1	0	0	2	1	0	0	0	1	0	0	0	2	0	0	13	0	1342.71	ENSP00000346755.6;ENSP00000377867.2;ENSP00000418753.1;ENSP00000377868.2;ENSP00000419702.1;ENSP00000404960.1;ENSP00000404469.1;ENSP00000446008.1;ENSP00000444886.1;ENSP00000385541.1;ENSP00000384444.3;ENSP00000385687.1;ENSP00000384162.3;ENSP00000325748.4;ENSP00000395104.1;ENSP00000417020.1;ENSP00000403607.1;ENSP00000399212.1	ENSP00000346755.6	147	159	no	no	2	0.010862	96.113			By MS/MS	8	0
AANVTLLTSLVEGEAVHLAR	KLDKIGLNLPAGRRKAANVTLLTSLVEGEA	LLTSLVEGEAVHLARDFGYVCETEFPAKAV	K	A	A	A	R	D	4	1	1	0	0	0	2	1	1	0	4	0	0	0	0	1	2	0	0	3	0	0	20	0	2063.14	ENSP00000368928.3;ENSP00000316516.4;ENSP00000418541.1;ENSP00000368933.3;ENSP00000362332.3;ENSP00000377265.2	ENSP00000368928.3	277	296	yes	no	3	0.0061374	62.203			By MS/MS	7	0
AANWYER	TDELTPIESAVSVFKAANWYEREIWDMFGV	ESAVSVFKAANWYEREIWDMFGVFFANHPD	K	A	A	E	R	E	2	1	1	0	0	0	1	0	0	0	0	0	0	0	0	0	0	1	1	0	0	0	7	0	908.414	ENSP00000496383.1;ENSP00000263774.4	ENSP00000496383.1	162	168	yes	no	2	0.038676	84.916	By MS/MS		By matching	9	0
AANYDFYQLLEEK	CGRKQAPRDDPFDIKAANYDFYQLLEEKCC	IKAANYDFYQLLEEKCCGKLDHINFPVFEP	K	A	A	E	K	C	2	0	1	1	0	1	2	0	0	0	2	1	0	1	0	0	0	0	2	0	0	0	13	0	1602.76	ENSP00000438748.2;ENSP00000300917.4;ENSP00000462931.1	ENSP00000438748.2	628	640	yes	no	2	4.9485e-25	225.79	By MS/MS	By MS/MS	By MS/MS	2	0		4
AAPAGGFQNIACLR	VKVSDYVQDRIRALRAAPAGGFQNIACLRS	RAAPAGGFQNIACLRSNAMKHLPNFFYKGQ	R	A	A	L	R	S	4	1	1	0	1	1	0	2	0	1	1	0	0	1	1	0	0	0	0	0	0	0	14	0	1444.72	ENSP00000314441.7;ENSP00000449397.1	ENSP00000314441.7	125	138	yes	no	2	8.9063e-07	155.42	By MS/MS	By MS/MS	By MS/MS	4	0
AAPAPTASSTININTSTSK	IMMLKSCDAAAAVAKAAPAPTASSTININT	PTASSTININTSTSKFLMNVITIEDYKSTY	K	A	A	S	K	F	4	0	2	0	0	0	0	0	0	2	0	1	0	0	2	4	4	0	0	0	0	0	19	0	1830.93	ENSP00000358147.2;ENSP00000431329.1	ENSP00000358147.2	103	121	yes	no	2	0.0010915	107.07		By MS/MS		9	0
AAPAQQTTQPGGGK	______________________________	MAAPAQQTTQPGGGKRKGKAQYVLAKRARR	M	A	A	G	K	R	3	0	0	0	0	3	0	3	0	0	0	1	0	0	2	0	2	0	0	0	0	0	14	0	1310.66	ENSP00000490841.1;ENSP00000379392.2;ENSP00000370741.2;ENSP00000455033.1	ENSP00000490841.1	2	15	yes	no	2	0.00018289	125.54	By MS/MS	By MS/MS	By MS/MS	5	0
AAPAQQTTQPGGGKR	______________________________	AAPAQQTTQPGGGKRKGKAQYVLAKRARRC	M	A	A	K	R	K	3	1	0	0	0	3	0	3	0	0	0	1	0	0	2	0	2	0	0	0	0	0	15	1	1466.76	ENSP00000490841.1;ENSP00000379392.2;ENSP00000370741.2;ENSP00000455033.1	ENSP00000490841.1	2	16	yes	no	2	0.010288	89.561	By MS/MS	By MS/MS	By MS/MS	5	0
AAPCEGQAFAVGVEK	______________________________	AAPCEGQAFAVGVEKNWGAVVRSPEGTPQK	M	A	A	E	K	N	4	0	0	0	1	1	2	2	0	0	0	1	0	1	1	0	0	0	0	2	0	0	15	0	1532.73	ENSP00000418533.1;ENSP00000351052.4;ENSP00000353933.5;ENSP00000417217.1;ENSP00000417682.1;ENSP00000420068.1;ENSP00000419509.1	ENSP00000418533.1	2	16	yes	no	2	0.0040843	89.992	By MS/MS	By MS/MS	By MS/MS	8	0
AAPCIYWLPLTDSQIVQK	EPPAKLLDDLFRKTKAAPCIYWLPLTDSQI	CIYWLPLTDSQIVQKEAERAERAKEREKRR	K	A	A	Q	K	E	2	0	0	1	1	2	0	0	0	2	2	1	0	0	2	1	1	1	1	1	0	0	18	0	2102.09	ENSP00000474349.1;ENSP00000405677.1;ENSP00000262710.1;ENSP00000451328.1;ENSP00000380502.3;ENSP00000350073.2;ENSP00000345541.6;ENSP00000451138.1	ENSP00000474349.1	1162	1179	yes	no	2;3	3.9598e-12	161.25	By MS/MS	By MS/MS	By MS/MS	1	0	6
AAPDDPSGFAVLASCAR	GIDLGTTSVKAALLRAAPDDPSGFAVLASC	PDDPSGFAVLASCARAARAEAAVESAVAGP	R	A	A	A	R	A	5	1	0	2	1	0	0	1	0	0	1	0	0	1	2	2	0	0	0	1	0	0	17	0	1703.79	ENSP00000461416.1;ENSP00000225519.3	ENSP00000461416.1	24	40	yes	no	2	2.5763e-05	124.51	By MS/MS	By MS/MS	By MS/MS	1	0	3
AAPDILIATPGR	AVGGLDVKSQEAALRAAPDILIATPGRLID	ALRAAPDILIATPGRLIDHLHNCPSFHLSS	R	A	A	G	R	L	3	1	0	1	0	0	0	1	0	2	1	0	0	0	2	0	1	0	0	0	0	0	12	0	1193.68	ENSP00000482680.1;ENSP00000483495.1;ENSP00000360828.4;ENSP00000483119.1	ENSP00000482680.1	307	318	yes	no	2	3.9794e-05	150.35	By MS/MS	By MS/MS	By MS/MS	2	0		4
AAPDPVLEAGPVAHGPLPVPLVLDNGSFQVR	______________________________	LPVPLVLDNGSFQVRAGWACPGQDPGPEPR	R	A	A	V	R	A	4	1	1	2	0	1	1	3	1	0	4	0	0	1	6	1	0	0	0	5	0	0	31	0	3131.68	ENSP00000243903.4	ENSP00000243903.4	13	43	yes	yes	3	0.00073137	61.488	By MS/MS	By MS/MS	By MS/MS	6.8	1.47
AAPEASGTPSSDAVSR	RELRVNRGLDTGRRRAAPEASGTPSSDAVS	APEASGTPSSDAVSRLEEEMRKLQATVQEL	R	A	A	S	R	L	4	1	0	1	0	0	1	1	0	0	0	0	0	0	2	4	1	0	0	1	0	0	16	0	1501.7	ENSP00000455552.1;ENSP00000219150.5	ENSP00000455552.1	417	432	yes	no	2	1.2965e-11	184.98	By MS/MS	By MS/MS	By MS/MS	5	0
AAPEASSPPASPLQHLLPGK	PLLNGAPAGESPQPKAAPEASSPPASPLQH	SSPPASPLQHLLPGKAVDLGPPKPSDQETG	K	A	A	G	K	A	4	0	0	0	0	1	1	1	1	0	3	1	0	0	5	3	0	0	0	0	0	0	20	0	1967.05	ENSP00000362411.3;ENSP00000362409.3	ENSP00000362411.3	673	692	yes	no	2;3	0.0050466	96.562		By MS/MS	By MS/MS	7.67	0.943
AAPEEHDSPTEASQPIVEEEETK	______________________________	PTEASQPIVEEEETKTFKDLGVTDVLCEAC	M	A	A	T	K	T	3	0	0	1	0	1	7	0	1	1	0	1	0	0	3	2	2	0	0	1	0	0	23	0	2522.13	ENSP00000350698.3;ENSP00000319578.6;ENSP00000444000.1	ENSP00000350698.3	2	24	yes	no	2;3	7.2729e-11	140.49	By MS/MS	By MS/MS	By MS/MS	2.67	0.745	1
AAPEEPQQRPPEAVAAAPAGTTSSR	RPPEQQDQEGGEAAKAAPEEPQQRPPEAVA	PEAVAAAPAGTTSSRVLRGGRDRGRAAAAA	K	A	A	S	R	V	7	2	0	0	0	2	3	1	0	0	0	0	0	0	5	2	2	0	0	1	0	0	25	1	2488.23	ENSP00000455911.1;ENSP00000339030.5	ENSP00000455911.1	24	48	yes	no	3	3.0373e-07	110.57	By MS/MS	By MS/MS	By MS/MS	6	0
AAPEGSGLGEDAR	______________________________	______________________________	M	A	A	A	R	L	3	1	0	1	0	0	2	3	0	0	1	0	0	0	1	1	0	0	0	0	0	0	13	0	1228.57	ENSP00000371393.4;ENSP00000485904.1;ENSP00000426738.1;ENSP00000423269.1;ENSP00000425733.1	ENSP00000371393.4	2	14	yes	no	2	0.00026244	124.42	By MS/MS	By MS/MS	By MS/MS	4	0
AAPEMVSLLK	LHACLQLGRLKDQDKAAPEMVSLLKRNNCG	KDQDKAAPEMVSLLKRNNCGKALDIARQAR	K	A	A	L	K	R	2	0	0	0	0	0	1	0	0	0	2	1	1	0	1	1	0	0	0	1	0	0	10	0	1057.58	ENSP00000466845.1;ENSP00000222214.4;ENSP00000467735.1;ENSP00000468625.2	ENSP00000466845.1	362	371	yes	no	2	0.030148	69.276		By MS/MS	By matching	3	0
AAPEPQQPMELYQPSAESLR	PVCREPLVYDLASLKAAPEPQQPMELYQPS	QQPMELYQPSAESLRQQEERKRLYQRQQER	K	A	A	L	R	Q	3	1	0	0	0	3	3	0	0	0	2	0	1	0	4	2	0	0	1	0	0	0	20	0	2241.07	ENSP00000295704.2	ENSP00000295704.2	214	233	yes	yes	3	0.030891	58.339		By MS/MS		9	0
AAPFSLEYR	______________________________	FSTEERAAPFSLEYRVFLKNEKGQYISPFH	R	A	A	Y	R	V	2	1	0	0	0	0	1	0	0	0	1	0	0	1	1	1	0	0	1	0	0	0	9	0	1052.53	ENSP00000362329.2;ENSP00000486162.1;ENSP00000362327.4	ENSP00000362329.2	10	18	yes	no	2	0.0042652	107.69	By MS/MS	By MS/MS	By MS/MS	3	0
AAPGAEFAPNK	EGIGAIGGTPPAFNRAAPGAEFAPNKRRRY	AFNRAAPGAEFAPNKRRRY___________	R	A	A	N	K	R	4	0	1	0	0	0	1	1	0	0	0	1	0	1	2	0	0	0	0	0	0	0	11	0	1071.53	ENSP00000362963.3;ENSP00000362947.1;ENSP00000276079.8;ENSP00000441364.1	ENSP00000362963.3	457	467	yes	no	2	0.013078	80.688		By MS/MS	By MS/MS	7	0
AAPGAEFAPNKR	EGIGAIGGTPPAFNRAAPGAEFAPNKRRRY	FNRAAPGAEFAPNKRRRY____________	R	A	A	K	R	R	4	1	1	0	0	0	1	1	0	0	0	1	0	1	2	0	0	0	0	0	0	0	12	1	1227.64	ENSP00000362963.3;ENSP00000362947.1;ENSP00000276079.8;ENSP00000441364.1	ENSP00000362963.3	457	468	yes	no	2	0.00094523	98.048	By MS/MS	By MS/MS	By MS/MS	8	0
AAPGAGDAAAGSGAEFAGGDGAAR	DGGDSGEGSAGEGERAAPGAGDAAAGSGAE	AGSGAEFAGGDGAARGGGAAAPLSPGATVA	R	A	A	A	R	G	10	1	0	2	0	0	1	7	0	0	0	0	0	1	1	1	0	0	0	0	0	0	24	0	1973.88	ENSP00000485585.1;ENSP00000485061.1;ENSP00000357650.3;ENSP00000458504.1;ENSP00000271857.2	ENSP00000485585.1	180	203	yes	no	2	1.4621e-28	199.05	By MS/MS	By MS/MS	By MS/MS	6	0
AAPGPGPSTFSFVPPSK	TGEPPSYSSGSDSSKAAPGPGPSTFSFVPP	PGPGPSTFSFVPPSKASLAPTPAASPVAPS	K	A	A	S	K	A	2	0	0	0	0	0	0	2	0	0	0	1	0	2	5	3	1	0	0	1	0	0	17	0	1642.84	ENSP00000396576.2;ENSP00000352400.5	ENSP00000396576.2	511	527	yes	no	2	0.027681	61.48	By matching		By MS/MS	5	0
AAPKVRFMTK	______________________________	______________________________	M	A	A	T	K	I	2	1	0	0	0	0	0	0	0	0	0	2	1	1	1	0	1	0	0	1	0	0	10	2	1147.65	ENSP00000450260.1	ENSP00000450260.1	2	11	yes	yes	3	0.050192	55.98	By MS/MS			4	0
AAPLAGFGYGLPISR	YMYSTAPRPSLEPTRAAPLAGFGYGLPISR	AAPLAGFGYGLPISRLYARYFQGDLKLYSM	R	A	A	S	R	L	3	1	0	0	0	0	0	3	0	1	2	0	0	1	2	1	0	0	1	0	0	0	15	0	1488.81	ENSP00000368460.4;ENSP00000387536.2	ENSP00000368460.4	318	332	yes	no	2	5.7167e-11	183.33			By MS/MS	1	0	1
AAPLDSIHSLAAYYIDCIR	ASRLSIPTYGLQCTRAAPLDSIHSLAAYYI	DSIHSLAAYYIDCIRQVQPEGPYRVAGYSY	R	A	A	I	R	Q	4	1	0	2	1	0	0	0	1	3	2	0	0	0	1	2	0	0	2	0	0	0	19	0	2148.07	ENSP00000304592.2;ENSP00000488964.1	ENSP00000304592.2	2276	2294	yes	no	2;3;4	7.5887e-13	177.36	By MS/MS	By MS/MS	By MS/MS	4.11	0.314
AAPLIPLSQQIPTGNSLYESYYK	______________________________	QQIPTGNSLYESYYKQVDPAYTGRVGASEA	M	A	A	Y	K	Q	2	0	1	0	0	2	1	1	0	2	3	1	0	0	3	3	1	0	3	0	0	0	23	0	2552.32	ENSP00000471981.1;ENSP00000440103.1;ENSP00000471662.1;ENSP00000248070.5;ENSP00000393313.1;ENSP00000472267.1;ENSP00000472135.1;ENSP00000465286.2;ENSP00000472958.1	ENSP00000471981.1	2	24	yes	no	3	0.00011929	83.948	By MS/MS		By MS/MS	9	0
AAPMTPAARPEDYEAALNAALADVPELAR	______________________________	AALNAALADVPELARLLEIDPYLKPYAVDF	M	A	A	A	R	L	10	2	1	2	0	0	3	0	0	0	3	0	1	0	4	0	1	0	1	1	0	0	29	1	2993.49	ENSP00000410833.2	ENSP00000410833.2	2	30	yes	yes	3	1.0346e-08	107.83	By MS/MS	By MS/MS	By matching	3.88	0.331
AAPPGEYFSVGSQVSCR	______________________________	PPGEYFSVGSQVSCRTCQEQRLQGEVVAFD	M	A	A	C	R	T	2	1	0	0	1	1	1	2	0	0	0	0	0	1	2	3	0	0	1	2	0	0	17	0	1810.83	ENSP00000466718.1;ENSP00000293406.3;ENSP00000466074.1	ENSP00000466718.1	2	18	yes	no	2	1.7868e-05	135.81	By MS/MS	By MS/MS	By MS/MS	1	0	3
AAPPQPVTHLIFDMDGLLLDTER	______________________________	HLIFDMDGLLLDTERLYSVVFQEICNRYDK	M	A	A	E	R	L	2	1	0	3	0	1	1	1	1	1	4	0	1	1	3	0	2	0	0	1	0	0	23	0	2548.3	ENSP00000430995.1;ENSP00000441208.1;ENSP00000370467.5;ENSP00000406260.2	ENSP00000430995.1	2	24	yes	no	3	5.1005e-05	105.46			By MS/MS	7	0
AAPRPAPVAQPPAAAPPSAVGSSAAAPR	TSRMAPPASRAPQMRAAPRPAPVAQPPAAA	AAPPSAVGSSAAAPRQPGLMAQMATTAAGV	R	A	A	P	R	Q	11	2	0	0	0	1	0	1	0	0	0	0	0	0	8	3	0	0	0	2	0	0	28	1	2532.36	ENSP00000378812.3	ENSP00000378812.3	24	51	yes	yes	3	1.5024e-11	125.78	By MS/MS	By MS/MS	By MS/MS	9	0
AAPSAGSWSTFQHK	______________________________	MAAPSAGSWSTFQHKELMAADRGRRILGVC	M	A	A	H	K	E	3	0	0	0	0	1	0	1	1	0	0	1	0	1	1	3	1	1	0	0	0	0	14	0	1473.7	ENSP00000312664.5;ENSP00000376656.2;ENSP00000481929.1;ENSP00000340030.3	ENSP00000312664.5	2	15	yes	no	2	3.2412e-06	127.83	By MS/MS	By MS/MS	By MS/MS	2	0		3
AAPSDGFKPR	______________________________	______________________________	M	A	A	P	R	E	2	1	0	1	0	0	0	1	0	0	0	1	0	1	2	1	0	0	0	0	0	0	10	1	1044.54	ENSP00000470560.1	ENSP00000470560.1	2	11	yes	yes	2	0.02843	65.224	By MS/MS		By MS/MS	7	0
AAPSEVAAIAPGEGDGGGGGFGSWLDGR	______________________________	GDGGGGGFGSWLDGRLEALGVDRAVYGAYI	M	A	A	G	R	L	5	1	0	2	0	0	2	9	0	1	1	0	0	1	2	2	0	1	0	1	0	0	28	0	2557.18	ENSP00000323782.7;ENSP00000467630.1;ENSP00000400845.1	ENSP00000323782.7	2	29	yes	no	3	6.8579e-19	147.39	By MS/MS	By MS/MS	By MS/MS	1	0	3
AAPSGGVNCEEFAEFQELLK	______________________________	GVNCEEFAEFQELLKVMRTIDDRIVHELNT	M	A	A	L	K	V	3	0	1	0	1	1	4	2	0	0	2	1	0	2	1	1	0	0	0	1	0	0	20	0	2195.02	ENSP00000291458.5	ENSP00000291458.5	2	21	yes	yes	3	1.838e-06	126.42	By MS/MS	By MS/MS	By MS/MS	10	0
AAPTAASDQPDSAATTEK	LEETAQLPSAPQGSRAAPTAASDQPDSAAT	TAASDQPDSAATTEKAKKIKNLKKKLRQVE	R	A	A	E	K	A	6	0	0	2	0	1	1	0	0	0	0	1	0	0	2	2	3	0	0	0	0	0	18	0	1730.8	ENSP00000386156.2;ENSP00000381271.4	ENSP00000386156.2	133	150	yes	no	2	2.0593e-25	253.16	By MS/MS	By MS/MS	By MS/MS	3.57	0.495
AAPTPTPAPVPVPVPLPAPAPAPHGEAR	PQQPGKEAAKTPDAKAAPTPTPAPVPVPVP	VPLPAPAPAPHGEARILTVTPSNQLQGLPL	K	A	A	A	R	I	7	1	0	0	0	0	1	1	1	0	1	0	0	0	11	0	2	0	0	3	0	0	28	0	2674.46	ENSP00000364912.3	ENSP00000364912.3	3241	3268	yes	yes	3	9.8989e-10	113.6	By MS/MS	By MS/MS	By MS/MS	5	0
AAPVDLELK	______________________________	______________________________	M	A	A	L	K	K	2	0	0	1	0	0	1	0	0	0	2	1	0	0	1	0	0	0	0	1	0	0	9	0	954.539	ENSP00000428707.1;ENSP00000261813.4;ENSP00000426383.1	ENSP00000428707.1	2	10	yes	no	2	0.050417	68.224	By MS/MS	By matching		8	0
AAPVTGGMGAVLMR	NTGAQAWIKKDQFLRAAPVTGGMGAVLMRK	RAAPVTGGMGAVLMRKMGWREGEGLGKNKE	R	A	A	M	R	K	3	1	0	0	0	0	0	3	0	0	1	0	2	0	1	0	1	0	0	2	0	0	14	0	1329.69	ENSP00000348984.4;ENSP00000371111.2;ENSP00000400985.1	ENSP00000348984.4	2301	2314	no	no	2	0.00019312	136.02	By MS/MS	By MS/MS	By MS/MS	5	0
AAPVVAPPGVVVSR	______________________________	MAAPVVAPPGVVVSRANKRSGAGPGGSGGG	M	A	A	S	R	A	3	1	0	0	0	0	0	1	0	0	0	0	0	0	3	1	0	0	0	5	0	0	14	0	1317.78	ENSP00000273783.3;ENSP00000414775.1	ENSP00000273783.3	2	15	yes	no	2	0.022657	76.943	By MS/MS	By matching	By matching	2	0		3
AAQAGPTQPGPPR	TIQTFVKKAKSSKRRAAQAGPTQPGPPRST	RRAAQAGPTQPGPPRSTFSRLQAPDSATLL	R	A	A	P	R	S	3	1	0	0	0	2	0	2	0	0	0	0	0	0	4	0	1	0	0	0	0	0	13	0	1246.64	ENSP00000461442.1;ENSP00000414607.2;ENSP00000322579.3;ENSP00000479592.1;ENSP00000458416.1	ENSP00000461442.1	92	104	yes	no	2	0.016517	91.469		By MS/MS		6	0
AAQAGVAVGDWVLSIDGENAGSLTHIEAQNK	FNVPLSISRLTPGGKAAQAGVAVGDWVLSI	GENAGSLTHIEAQNKIRACGERLSLGLSRA	K	A	A	N	K	I	6	0	2	2	0	2	2	4	1	2	2	1	0	0	0	2	1	1	0	3	0	0	31	0	3120.55	ENSP00000348099.2;ENSP00000352964.2;ENSP00000439157.1;ENSP00000347776.2;ENSP00000426213.1;ENSP00000377182.1;ENSP00000424850.1;ENSP00000377177.4;ENSP00000431236.1;ENSP00000421664.1;ENSP00000422363.1	ENSP00000348099.2	39	69	yes	no	3	2.2116e-18	137.26	By MS/MS	By MS/MS		4	0
AAQALALLR	______________________________	______________________________	M	A	A	L	R	E	4	1	0	0	0	1	0	0	0	0	3	0	0	0	0	0	0	0	0	0	0	0	9	0	925.571	ENSP00000363011.5;ENSP00000210313.2;ENSP00000487480.1;ENSP00000435773.1	ENSP00000363011.5	2	10	yes	no	2	0.00071322	178.6	By MS/MS	By MS/MS	By MS/MS	8	0
AAQAPSSFQLLYDLK	EGGKGALALAQAVQRAAQAPSSFQLLYDLK	AAQAPSSFQLLYDLKLPVEDKIRIIAQKIY	R	A	A	L	K	L	3	0	0	1	0	2	0	0	0	0	3	1	0	1	1	2	0	0	1	0	0	0	15	0	1650.86	ENSP00000216605.8;ENSP00000438588.1	ENSP00000216605.8	805	819	yes	no	2;3	3.0726e-08	155.09	By MS/MS	By MS/MS	By MS/MS	6.43	0.495
AAQCVTK	______________________________	______________________________	M	A	A	T	K	V	2	0	0	0	1	1	0	0	0	0	0	1	0	0	0	0	1	0	0	1	0	0	7	0	776.385	ENSP00000477590.1;ENSP00000482002.1;ENSP00000429561.1;ENSP00000481234.1;ENSP00000478894.1;ENSP00000427966.1;ENSP00000479670.1	ENSP00000477590.1	2	8	yes	no	2	0.034044	101.28	By MS/MS	By matching	By MS/MS	5	0
AAQDFFSTCR	MRQAGRYLPEFRETRAAQDFFSTCRSPEAC	FRETRAAQDFFSTCRSPEACCELTLQPLRR	R	A	A	C	R	S	2	1	0	1	1	1	0	0	0	0	0	0	0	2	0	1	1	0	0	0	0	0	10	0	1201.52	ENSP00000246337.4;ENSP00000490594.1;ENSP00000490710.1;ENSP00000400253.1;ENSP00000404489.1	ENSP00000246337.4	51	60	yes	no	2	0.00012347	156.16	By MS/MS	By MS/MS	By MS/MS	1	0	3
AAQDIKDEEPGDLGR	SQAGKDDRESKLEGKAAQDIKDEEPGDLGR	AAQDIKDEEPGDLGRPKPECEGYDPNALYC	K	A	A	G	R	P	2	1	0	3	0	1	2	2	0	1	1	1	0	0	1	0	0	0	0	0	0	0	15	1	1612.77	ENSP00000378752.1;ENSP00000266070.4;ENSP00000378749.1;ENSP00000359391.1;ENSP00000359397.4;ENSP00000359394.1;ENSP00000346692.4	ENSP00000378752.1	242	256	yes	no	3	0.0035153	80.905			By MS/MS	3	0
AAQDLCEEALR	FMKSVKLEWVQDNIRAAQDLCEEALRHYED	DNIRAAQDLCEEALRHYEDFPKLWMMKGQI	R	A	A	L	R	H	3	1	0	1	1	1	2	0	0	0	2	0	0	0	0	0	0	0	0	0	0	0	11	0	1274.59	ENSP00000266079.4	ENSP00000266079.4	693	703	yes	yes	2	6.6556e-06	175.65	By MS/MS	By MS/MS	By MS/MS	6	0
AAQDRDQIYR	SRSYRGGGGGGGGWRAAQDRDQIYRRRSPS	GGGWRAAQDRDQIYRRRSPSPYYSRGGYRS	R	A	A	Y	R	R	2	2	0	2	0	2	0	0	0	1	0	0	0	0	0	0	0	0	1	0	0	0	10	1	1234.61	ENSP00000416959.2;ENSP00000371626.4;ENSP00000406561.1	ENSP00000416959.2	252	261	yes	no	2	0.045197	90.629	By MS/MS	By MS/MS	By MS/MS	5	0
AAQEEYVK	ASALKAWGGKKENLKAAQEEYVKRALANSL	GKKENLKAAQEEYVKRALANSLACQGKYTP	K	A	A	V	K	R	2	0	0	0	0	1	2	0	0	0	0	1	0	0	0	0	0	0	1	1	0	0	8	0	936.455	ENSP00000494188.1;ENSP00000455917.1;ENSP00000455800.2;ENSP00000455700.1;ENSP00000400452.2;ENSP00000485952.1;ENSP00000378661.3;ENSP00000455857.1;ENSP00000456098.1;ENSP00000496166.1;ENSP00000457468.2	ENSP00000494188.1	323	330	no	no	2	0.0045119	132.76	By MS/MS	By MS/MS	By MS/MS	4	0
AAQEEYVKR	ASALKAWGGKKENLKAAQEEYVKRALANSL	KKENLKAAQEEYVKRALANSLACQGKYTPS	K	A	A	K	R	A	2	1	0	0	0	1	2	0	0	0	0	1	0	0	0	0	0	0	1	1	0	0	9	1	1092.56	ENSP00000494188.1;ENSP00000455917.1;ENSP00000455800.2;ENSP00000455700.1;ENSP00000400452.2;ENSP00000485952.1;ENSP00000378661.3;ENSP00000455857.1;ENSP00000456098.1;ENSP00000496166.1;ENSP00000457468.2	ENSP00000494188.1	323	331	no	no	3	0.023441	76.064		By MS/MS		5	0
AAQELQEGQR	LCGGSAGSTVAVAVKAAQELQEGQRCVVIL	AVAVKAAQELQEGQRCVVILPDSVRNYMTK	K	A	A	Q	R	C	2	1	0	0	0	3	2	1	0	0	1	0	0	0	0	0	0	0	0	0	0	0	10	0	1128.55	ENSP00000485669.1;ENSP00000481719.1;ENSP00000479559.1;ENSP00000381234.2;ENSP00000381231.3;ENSP00000381225.1;ENSP00000352643.3;ENSP00000344460.5;ENSP00000485527.1;ENSP00000405929.1	ENSP00000485669.1	360	369	yes	no	2	0.0097523	86.344		By MS/MS		4	0
AAQEQVLNASR	MKRYKELVEMVKAKKAAQEQVLNASRAKK_	KAKKAAQEQVLNASRAKK____________	K	A	A	S	R	A	3	1	1	0	0	2	1	0	0	0	1	0	0	0	0	1	0	0	0	1	0	0	11	0	1185.61	ENSP00000368565.3;ENSP00000249270.7	ENSP00000368565.3	608	618	yes	no	2	0.00011244	161.19	By MS/MS	By MS/MS	By MS/MS	7	0
AAQFVDLLGYFSLK	LMWSIWPELPAYGRKAAQFVDLLGYFSLKT	KAAQFVDLLGYFSLKTPQTEKKLKEYSQKA	K	A	A	L	K	T	2	0	0	1	0	1	0	1	0	0	3	1	0	2	0	1	0	0	1	1	0	0	14	0	1570.84	ENSP00000364403.3	ENSP00000364403.3	3465	3478	yes	yes	2	0.0015529	97.463	By matching		By MS/MS	8	0
AAQGEPQVQFK	______________________________	______________________________	M	A	A	F	K	L	2	0	0	0	0	3	1	1	0	0	0	1	0	1	1	0	0	0	0	1	0	0	11	0	1201.61	ENSP00000446215.1;ENSP00000376176.2;ENSP00000376174.3;ENSP00000483687.1	ENSP00000446215.1	2	12	yes	no	2	0.00012096	162.64	By MS/MS	By MS/MS	By MS/MS	7	0
AAQGPPAPAVPPNTDVMACTQTALLQK	VPRPEHCEGAAAGLKAAQGPPAPAVPPNTD	NTDVMACTQTALLQKLTWASAELGSSTSLE	K	A	A	Q	K	L	6	0	1	1	1	3	0	1	0	0	2	1	1	0	5	0	3	0	0	2	0	0	27	0	2746.38	ENSP00000312318.3;ENSP00000435432.1;ENSP00000434381.1	ENSP00000312318.3	134	160	yes	no	3	1.2621e-05	84.68	By MS/MS	By MS/MS	By MS/MS	3.33	0.471
AAQGVGPGPGSAAPPGLEAAR	______________________________	PGPGSAAPPGLEAARQKLALRRKKVLSTEE	M	A	A	A	R	Q	6	1	0	0	0	1	1	5	0	0	1	0	0	0	4	1	0	0	0	1	0	0	21	0	1829.94	ENSP00000281871.6;ENSP00000386419.1;ENSP00000311500.6	ENSP00000281871.6	2	22	no	no	2	7.8817e-05	89.466	By MS/MS	By MS/MS	By MS/MS	9	0
AAQHGVCSVLK	GLLSFTVHPKPKIRKAAQHGVCSVLKGSEF	KIRKAAQHGVCSVLKGSEFMFEKAPAHHPA	K	A	A	L	K	G	2	0	0	0	1	1	0	1	1	0	1	1	0	0	0	1	0	0	0	2	0	0	11	0	1168.6	ENSP00000446184.2;ENSP00000360031.4;ENSP00000324315.6;ENSP00000414863.1	ENSP00000446184.2	255	265	yes	no	2	0.013053	85.533		By MS/MS	By MS/MS	9	0
AAQHQANQAAVAAQAAAAAATVMAFPPGALHPLPK	CKYFHPPAHLQAKIKAAQHQANQAAVAAQA	TVMAFPPGALHPLPKRQALEKSNGTSAVFN	K	A	A	P	K	R	15	0	1	0	0	4	0	1	2	0	2	1	1	1	4	0	1	0	0	2	0	0	35	0	3360.75	ENSP00000380726.1;ENSP00000344214.4;ENSP00000267287.7;ENSP00000365861.3	ENSP00000380726.1	246	280	yes	no	4	6.0691e-08	89.882		By MS/MS	By MS/MS	4	0
AAQIANETGNLAASYHLAR	FSLVRIHCFQGNVQKAAQIANETGNLAASY	ANETGNLAASYHLARQYESQEEVGQAVHFY	K	A	A	A	R	Q	6	1	2	0	0	1	1	1	1	1	2	0	0	0	0	1	1	0	1	0	0	0	19	0	1970	ENSP00000354895.5;ENSP00000406012.2	ENSP00000354895.5	194	212	yes	no	3	0.018193	52.365	By MS/MS	By MS/MS	By matching	1	0	3
AAQIFITELTLR	DVKMISAEAPVLFAKAAQIFITELTLRAWI	FAKAAQIFITELTLRAWIHTEDNKRRTLQR	K	A	A	L	R	A	2	1	0	0	0	1	1	0	0	2	2	0	0	1	0	0	2	0	0	0	0	0	12	0	1374.79	ENSP00000397647.1;ENSP00000436710.1;ENSP00000409219.2;ENSP00000361737.1;ENSP00000361754.4;ENSP00000408867.2;ENSP00000414299.2;ENSP00000404427.3;ENSP00000361738.1;ENSP00000361734.1;ENSP00000396620.2;ENSP00000361736.1;ENSP00000312617.5;ENSP00000433413.1	ENSP00000397647.1	72	83	yes	no	2	2.9604e-05	175.49	By MS/MS	By MS/MS	By MS/MS	9	0
AAQIGAHTLSGACLDPGAFK	AVAHEKDIRVCLVEKAAQIGAHTLSGACLD	AHTLSGACLDPGAFKELFPDWKEKGAPLNT	K	A	A	F	K	E	5	0	0	1	1	1	0	3	1	1	2	1	0	1	1	1	1	0	0	0	0	0	20	0	1983.98	ENSP00000303552.5;ENSP00000426638.1	ENSP00000303552.5	59	78	yes	no	3	0.0069394	74.732	By MS/MS		By MS/MS	4	0
AAQIPIVATTSTPGIVR	______________________________	QIPIVATTSTPGIVRNSKKRPASPSHNGSS	M	A	A	V	R	N	3	1	0	0	0	1	0	1	0	3	0	0	0	0	2	1	3	0	0	2	0	0	17	0	1693.97	ENSP00000334473.6;ENSP00000391457.1;ENSP00000465273.1;ENSP00000466269.1;ENSP00000467708.1;ENSP00000467041.1	ENSP00000334473.6	2	18	no	no	2	0.0015361	93.958			By MS/MS	5	0
AAQLAIR	AHNVSSKNRKAIVERAAQLAIRVTNPNARL	NRKAIVERAAQLAIRVTNPNARLRSEE___	R	A	A	I	R	V	3	1	0	0	0	1	0	0	0	1	1	0	0	0	0	0	0	0	0	0	0	0	7	0	741.45	ENSP00000412393.1;ENSP00000416429.2;ENSP00000388674.1;ENSP00000380158.1;ENSP00000380156.2;ENSP00000339064.5	ENSP00000412393.1	115	121	yes	no	2	0.011655	113.08	By MS/MS		By MS/MS	9	0
AAQLATEIADIK	ENFNIKQMKDLFEQKAAQLATEIADIKSKY	EQKAAQLATEIADIKSKYDEERSLREAAEQ	K	A	A	I	K	S	4	0	0	1	0	1	1	0	0	2	1	1	0	0	0	0	1	0	0	0	0	0	12	0	1242.68	ENSP00000317955.8	ENSP00000317955.8	165	176	yes	yes	2	2.8896e-05	184.24	By matching	By MS/MS	By MS/MS	9	0
AAQLCGAGMAAVVDK	DSILVKTVCGVVSRRAAQLCGAGMAAVVDK	AAQLCGAGMAAVVDKIRENRGLDRLNVTVG	R	A	A	D	K	I	5	0	0	1	1	1	0	2	0	0	1	1	1	0	0	0	0	0	0	2	0	0	15	0	1460.71	ENSP00000353433.2;ENSP00000298649.3;ENSP00000352398.6;ENSP00000494664.1;ENSP00000415949.2;ENSP00000402103.3	ENSP00000353433.2	818	832	yes	no	2	3.7505e-08	175.48	By MS/MS	By MS/MS	By MS/MS	9	0
AAQLCGAGMAAVVDR	DSIIVKEVCTVVARRAAQLCGAGMAAVVDR	AAQLCGAGMAAVVDRIRENRGLDALKVTVG	R	A	A	D	R	I	5	1	0	1	1	1	0	2	0	0	1	0	1	0	0	0	0	0	0	2	0	0	15	0	1488.72	ENSP00000387140.1;ENSP00000290573.2	ENSP00000387140.1	802	816	yes	no	2	5.7472e-07	153.75	By MS/MS	By MS/MS	By MS/MS	10	0
AAQLGFK	TVIGSGPGGYVAAIKAAQLGFKTVCIEKNE	GGYVAAIKAAQLGFKTVCIEKNETLGGTCL	K	A	A	F	K	T	2	0	0	0	0	1	0	1	0	0	1	1	0	1	0	0	0	0	0	0	0	0	7	0	733.412	ENSP00000390667.1;ENSP00000205402.3;ENSP00000417016.1;ENSP00000387542.2;ENSP00000492159.1;ENSP00000409590.1;ENSP00000388077.1	ENSP00000390667.1	60	66	yes	no	2	0.015637	122.15	By MS/MS	By MS/MS	By MS/MS	10	0
AAQLIGTCSQNVAAIQEQVLGLGALR	VGRYLEAGAAGLRWRAAQLIGTCSQNVAAI	VAAIQEQVLGLGALRKLLRLLDRDACDTVR	R	A	A	L	R	K	5	1	1	0	1	4	1	3	0	2	4	0	0	0	0	1	1	0	0	2	0	0	26	0	2680.43	ENSP00000467574.1;ENSP00000398244.1;ENSP00000255631.4;ENSP00000465876.1;ENSP00000466749.1	ENSP00000467574.1	165	190	yes	no	2;3;4	7.349e-24	169.51	By MS/MS	By MS/MS	By MS/MS	2	0		9
AAQLLEEK	______________________________	______________________________	M	A	A	E	K	L	2	0	0	0	0	1	2	0	0	0	2	1	0	0	0	0	0	0	0	0	0	0	8	0	900.492	ENSP00000269383.3	ENSP00000269383.3	2	9	yes	yes	2	0.013658	107.69	By matching	By MS/MS		6.67	0.471
AAQLPNDVVLQIMELCGATR	TKKVVVNGRVLELFRAAQLPNDVVLQIMEL	NDVVLQIMELCGATRLGYFGRSQFYIALKL	R	A	A	T	R	L	3	1	1	1	1	2	1	1	0	1	3	0	1	0	1	0	1	0	0	2	0	0	20	0	2198.12	ENSP00000258062.5;ENSP00000392065.2;ENSP00000386699.2;ENSP00000397941.2;ENSP00000356635.4;ENSP00000434251.1;ENSP00000487438.1;ENSP00000435392.1;ENSP00000401729.1	ENSP00000258062.5	41	60	yes	no	3	1.8855e-05	177.12	By MS/MS	By MS/MS	By MS/MS	10	0
AAQLRPISLPGVSSTEDLQDLFR	ALPKFSQFLGDPVEKAAQLRPISLPGVSST	LPGVSSTEDLQDLFRKTGQDVDGKLTYQEI	K	A	A	F	R	K	2	2	0	2	0	2	1	1	0	1	4	0	0	1	2	3	1	0	0	1	0	0	23	1	2512.33	ENSP00000361001.3	ENSP00000361001.3	422	444	yes	yes	3	0.053398	59.574		By MS/MS		9	0
AAQLVDKDSTFLSTLEHHLSR	EQLDSVMDWLTNQPRAAQLVDKDSTFLSTL	KDSTFLSTLEHHLSRYLKDVKQHHVKADKR	R	A	A	S	R	Y	2	1	0	2	0	1	1	0	2	0	4	1	0	1	0	3	2	0	0	1	0	0	21	1	2367.22	ENSP00000246117.3;ENSP00000466678.1;ENSP00000466300.1;ENSP00000466296.1	ENSP00000246117.3	465	485	yes	no	4;5	0.0063062	59.983	By MS/MS	By matching	By MS/MS	7	0
AAQNSGEAEYIEK	RISELERNVEELKRKAAQNSGEAEYIEKVV	RKAAQNSGEAEYIEKVVYTVKQSAEDVKKT	K	A	A	E	K	V	3	0	1	0	0	1	3	1	0	1	0	1	0	0	0	1	0	0	1	0	0	0	13	0	1408.65	ENSP00000222399.6;ENSP00000377191.1	ENSP00000222399.6	1662	1674	yes	no	2	6.1114e-06	206.1	By MS/MS	By MS/MS	By MS/MS	3	0
AAQPPAQPCQLCGR	RLGGGRGGPSRRAPRAAQPPAQPCQLCGRS	RAAQPPAQPCQLCGRSPLGEAPPGTPPCRL	R	A	A	G	R	S	3	1	0	0	2	3	0	1	0	0	1	0	0	0	3	0	0	0	0	0	0	0	14	0	1552.72	ENSP00000300811.2;ENSP00000469484.1	ENSP00000300811.2	85	98	yes	no	2	5.8326e-05	131.52	By MS/MS	By MS/MS	By MS/MS	8	0
AAQQAASSSGQGQQAQTPTGF	HQYDYTFDWTMLKQKAAQQAASSSGQGQQA	SSSGQGQQAQTPTGF_______________	K	A	A	G	F	-	5	0	0	0	0	6	0	3	0	0	0	0	0	1	1	3	2	0	0	0	0	0	21	0	2019.92	ENSP00000261798.5;ENSP00000426747.1;ENSP00000427031.1	ENSP00000261798.5	305	325	yes	no	2	4.3305e-24	192.78	By MS/MS	By MS/MS	By MS/MS	7	0
AAQQQEEQEEKEEEDDEQTLHR	PDQGIAKAAPEEFRKAAQQQEEQEEKEEED	QEEKEEEDDEQTLHRAREWDDWKDTHPRGY	K	A	A	H	R	A	2	1	0	2	0	5	8	0	1	0	1	1	0	0	0	0	1	0	0	0	0	0	22	1	2698.16	ENSP00000363661.5;ENSP00000348784.4	ENSP00000363661.5	296	317	yes	no	4	0.0031607	63.578	By MS/MS	By MS/MS	By MS/MS	1	0	3
AAQSANISVR	CSIEESFQRFDAILKAAQSANISVRGYVSC	DAILKAAQSANISVRGYVSCALGCPYEGKI	K	A	A	V	R	G	3	1	1	0	0	1	0	0	0	1	0	0	0	0	0	2	0	0	0	1	0	0	10	0	1015.54	ENSP00000363614.3	ENSP00000363614.3	156	165	yes	yes	2	0.042031	77.533	By MS/MS			7	0
AAQSLLNK	NANAEKTDEEEKEDRAAQSLLNKLIRSNLV	EEEKEDRAAQSLLNKLIRSNLVDNTNQVEV	R	A	A	N	K	L	2	0	1	0	0	1	0	0	0	0	2	1	0	0	0	1	0	0	0	0	0	0	8	0	843.481	ENSP00000288071.6;ENSP00000348271.3;ENSP00000455813.1;ENSP00000392639.3;ENSP00000454699.1;ENSP00000454495.1;ENSP00000306117.7;ENSP00000410243.2;ENSP00000457103.1;ENSP00000399208.3	ENSP00000399208.3	57	64	no	no	2	0.0059328	114.5	By MS/MS	By MS/MS	By MS/MS	9	0
AAQTAEDAMQIMEQMTK	LQELEELRKQADKAKAAQTAEDAMQIMEQM	QTAEDAMQIMEQMTKEKTETLASLEDTKQT	K	A	A	T	K	E	4	0	0	1	0	3	2	0	0	1	0	1	3	0	0	0	2	0	0	0	0	0	17	0	1895.84	ENSP00000445531.1;ENSP00000351665.2;ENSP00000303585.7;ENSP00000479322.1;ENSP00000439093.1;ENSP00000355314.4;ENSP00000438743.1	ENSP00000445531.1	1038	1054	yes	no	2	2.294e-13	218.21	By MS/MS	By MS/MS	By MS/MS	2	0		3
AAQTELGQQILADFEEAFPSQGTK	YMGIPQIRQLSERVKAAQTELGQQILADFE	ILADFEEAFPSQGTKRPGGPSNVLRDACLV	K	A	A	T	K	R	4	0	0	1	0	4	3	2	0	1	2	1	0	2	1	1	2	0	0	0	0	0	24	0	2578.26	ENSP00000492761.1;ENSP00000401435.2;ENSP00000492070.1;ENSP00000291074.5;ENSP00000492119.1;ENSP00000459312.1;ENSP00000492696.1;ENSP00000373692.5	ENSP00000492761.1	206	229	yes	no	3	0.013967	49.66		By MS/MS	By matching	3.33	0.471
AAQTGQVDGELIR	ILQYRLRKAERRSLRAAQTGQVDGELIRGL	LRAAQTGQVDGELIRGLEQDVKVSKDISMR	R	A	A	I	R	G	2	1	0	1	0	2	1	2	0	1	1	0	0	0	0	0	1	0	0	1	0	0	13	0	1356.7	ENSP00000237536.4;ENSP00000279034.5	ENSP00000237536.4	285	297	yes	no	2	9.2255e-06	160.22	By MS/MS	By MS/MS	By matching	6	0
AAQTTIETAIHSLIETLK	EAESASENEEIDISKAAQTTIETAIHSLIE	TTIETAIHSLIETLKNKEFISAVAQVKAFR	K	A	A	L	K	N	3	0	0	0	0	1	2	0	1	3	2	1	0	0	0	1	4	0	0	0	0	0	18	0	1939.06	ENSP00000426064.1;ENSP00000351113.4;ENSP00000493144.1;ENSP00000422408.3	ENSP00000426064.1	2896	2913	yes	no	3	0.023217	52.42	By MS/MS	By matching		5.67	0.471
AAQVAQDEEIAR	KLQEEELLATQVDMRAAQVAQDEEIARLLM	DMRAAQVAQDEEIARLLMAEEKKAYKKAKE	R	A	A	A	R	L	4	1	0	1	0	2	2	0	0	1	0	0	0	0	0	0	0	0	0	1	0	0	12	0	1299.64	ENSP00000376250.4;ENSP00000376249.4	ENSP00000376250.4	196	207	yes	no	2	0.00026648	161.19	By MS/MS	By MS/MS		3	0
AAQVGLLFLK	EEEGGGDGHSEAAEKAAQVGLLFLKLLGKV	EAAEKAAQVGLLFLKLLGKVETAKNSLVGP	K	A	A	L	K	L	2	0	0	0	0	1	0	1	0	0	3	1	0	1	0	0	0	0	0	1	0	0	10	0	1058.65	ENSP00000428401.1;ENSP00000478396.1;ENSP00000411169.2;ENSP00000353971.5	ENSP00000428401.1	113	122	yes	no	2	0.0015761	114.5	By MS/MS	By matching	By MS/MS	1	0	3
AAQVMGPPDR	VRIQFKPDDGISPERAAQVMGPPDRCQHAA	ISPERAAQVMGPPDRCQHAAHIISELILTA	R	A	A	D	R	C	2	1	0	1	0	1	0	1	0	0	0	0	1	0	2	0	0	0	0	1	0	0	10	0	1040.51	ENSP00000318177.9	ENSP00000318177.9	300	309	yes	yes	2	0.046679	64.04			By MS/MS	7	0
AAQYQVNQAAAAQAAATAAAMGIPQAVLPPLPK	CKYFHPPAHLQAKIKAAQYQVNQAAAAQAA	AAMGIPQAVLPPLPKRPALEKTNGATAVFN	K	A	A	P	K	R	13	0	1	0	0	5	0	1	0	1	2	1	1	0	4	0	1	0	1	2	0	0	33	0	3201.7	ENSP00000420103.1;ENSP00000350064.3;ENSP00000347637.2;ENSP00000319429.5;ENSP00000418427.1;ENSP00000437491.1;ENSP00000417630.2;ENSP00000418109.1	ENSP00000420103.1	249	281	yes	no	3;4	0.00013059	66.36	By MS/MS	By MS/MS	By MS/MS	3.14	0.35
AAQYQVNQAAAAQAAATAAAMTQSAVK	CKYFHPPAHLQAKIKAAQYQVNQAAAAQAA	QAAATAAAMTQSAVKSLKRPLEATFDLGIP	K	A	A	V	K	S	13	0	1	0	0	5	0	0	0	0	0	1	1	0	0	1	2	0	1	2	0	0	27	0	2605.29	ENSP00000420327.1;ENSP00000418108.1;ENSP00000282486.6;ENSP00000282488.8;ENSP00000419347.1	ENSP00000420327.1	249	275	yes	no	3	1.5689e-30	185.71	By MS/MS	By MS/MS	By MS/MS	6	0
AASAAAAELQASGGPR	______________________________	ASAAAAELQASGGPRHPVCLLVLGMAGSGK	M	A	A	P	R	H	7	1	0	0	0	1	1	2	0	0	1	0	0	0	1	2	0	0	0	0	0	0	16	0	1426.72	ENSP00000476446.1;ENSP00000395981.1	ENSP00000476446.1	2	17	yes	no	2	0.0018327	125.53	By MS/MS		By MS/MS	8	0
AASAAAASAAAASAASGSPGPGEGSAGGEK	______________________________	SGSPGPGEGSAGGEKRSTAPSAAASASASA	M	A	A	E	K	R	13	0	0	0	0	0	2	6	0	0	0	1	0	0	2	6	0	0	0	0	0	0	30	0	2386.1	ENSP00000253024.4;ENSP00000342232.5	ENSP00000253024.4	2	31	yes	no	2;3	5.246e-23	157.84	By MS/MS	By MS/MS	By MS/MS	8.11	0.994
AASAAAASAAAASAASGSPGPGEGSAGGEKR	______________________________	GSPGPGEGSAGGEKRSTAPSAAASASASAA	M	A	A	K	R	S	13	1	0	0	0	0	2	6	0	0	0	1	0	0	2	6	0	0	0	0	0	0	31	1	2542.2	ENSP00000253024.4;ENSP00000342232.5	ENSP00000253024.4	2	32	yes	no	3	1.8279e-23	152.07	By MS/MS	By MS/MS	By MS/MS	8.17	0.898
AASAAFPYGGVLAGTLEDASFWEQK	QKARCPLVSLSYMPRAASAAFPYGGVLAGT	VLAGTLEDASFWEQKMDFSHWPHVLPLEPG	R	A	A	Q	K	M	6	0	0	1	0	1	2	3	0	0	2	1	0	2	1	2	1	1	1	1	0	0	25	0	2585.24	ENSP00000460049.1;ENSP00000354361.4	ENSP00000460049.1	597	621	yes	no	3	0.028307	44.258	By MS/MS		By matching	8	0
AASAAFQENVGR	LVIAAVFDRDINCRRAASAAFQENVGRQGT	CRRAASAAFQENVGRQGTFPHGIDILTTAD	R	A	A	G	R	Q	4	1	1	0	0	1	1	1	0	0	0	0	0	1	0	1	0	0	0	1	0	0	12	0	1219.59	ENSP00000347719.4;ENSP00000440671.2;ENSP00000458365.1	ENSP00000347719.4	509	520	yes	no	2	2.9515e-05	169.21	By MS/MS	By MS/MS	By MS/MS	7	0
AASAAGAAGSAGGSSGAAGAAGGGAGAGTRPGDGGTASAGAAGPGAATK	FAKRDKKKKKERSNRAASAAGAAGSAGGSS	GTASAGAAGPGAATKAVTKDEDEWKELEQK	R	A	A	T	K	A	19	1	0	1	0	0	0	17	0	0	0	1	0	0	2	5	3	0	0	0	0	0	49	1	3668.71	ENSP00000264993.3;ENSP00000391955.2	ENSP00000264993.3	28	76	yes	no	3;4;5	3.3341e-07	78.499	By MS/MS	By MS/MS	By MS/MS	6.12	2.98	3	4
AASAAGVPLEASGEQVR	HEDGTQSDSEDPLAKAASAAGVPLEASGEQ	SAAGVPLEASGEQVRLQRQIKRDPQELLHN	K	A	A	V	R	L	5	1	0	0	0	1	2	2	0	0	1	0	0	0	1	2	0	0	0	2	0	0	17	0	1611.82	ENSP00000451249.1;ENSP00000404151.2;ENSP00000407238.1	ENSP00000451249.1	299	315	yes	no	2	7.3334e-09	172.76	By MS/MS		By MS/MS	7	0
AASAATAAPTATPAAQESGTIPK	RPREALSTNECKARRAASAATAAPTATPAA	PTATPAAQESGTIPKKRQEVMKWNGWGYND	R	A	A	P	K	K	9	0	0	0	0	1	1	1	0	1	0	1	0	0	3	2	4	0	0	0	0	0	23	0	2082.06	ENSP00000264167.4;ENSP00000386688.1	ENSP00000264167.4	63	85	yes	no	2;3	8.4757e-33	202.92	By MS/MS	By MS/MS	By MS/MS	7	0
AASADSTTEGTPADGFTVLSTK	KKGARKSKKQGEVSKAASADSTTEGTPADG	TEGTPADGFTVLSTKSLFLGQKLNLIHSEI	K	A	A	T	K	S	4	0	0	2	0	0	1	2	0	0	1	1	0	1	1	3	5	0	0	1	0	0	22	0	2126	ENSP00000302572.4;ENSP00000424971.1;ENSP00000423563.1;ENSP00000310169.4	ENSP00000302572.4	167	188	yes	no	2;3	8.3734e-25	242.07	By MS/MS	By MS/MS	By MS/MS	9	0
AASAFFTYVSLSQEGR	VDADPVVDSSQKRYRAASAFFTYVSLSQEG	ASAFFTYVSLSQEGRSLPVPQLVPETEDEK	R	A	A	G	R	S	3	1	0	0	0	1	1	1	0	0	1	0	0	2	0	3	1	0	1	1	0	0	16	0	1732.84	ENSP00000476610.1;ENSP00000367073.3;ENSP00000439218.2;ENSP00000354615.4;ENSP00000367086.2;ENSP00000367076.3	ENSP00000476610.1	283	298	yes	no	2;3	1.9581e-12	265.75	By MS/MS	By MS/MS	By MS/MS	1	0	5
AASAGQEPLHNEELAGAGR	LLVGFILFLTRSRGRAASAGQEPLHNEELA	GQEPLHNEELAGAGRVAQPGPLEPEEPRAG	R	A	A	G	R	V	5	1	1	0	0	1	3	3	1	0	2	0	0	0	1	1	0	0	0	0	0	0	19	0	1876.9	ENSP00000346483.3;ENSP00000369548.2	ENSP00000346483.3	28	46	yes	no	3	0.058257	47.732			By MS/MS	6	0
AASAIYSGYIFDYDYYR	MAGEPKPDRPKGLKRAASAIYSGYIFDYDY	SAIYSGYIFDYDYYRDDFYDRLFDYRGRLS	R	A	A	Y	R	D	3	1	0	2	0	0	0	1	0	2	0	0	0	1	0	2	0	0	5	0	0	0	17	0	2036.92	ENSP00000246194.3;ENSP00000413638.1	ENSP00000246194.3	104	120	yes	no	2	1.1447e-15	232.5	By MS/MS	By MS/MS	By MS/MS	5.83	1.34
AASAIYSGYIFDYDYYRDDFYDR	MAGEPKPDRPKGLKRAASAIYSGYIFDYDY	YIFDYDYYRDDFYDRLFDYRGRLSPVPVPR	R	A	A	D	R	L	3	2	0	5	0	0	0	1	0	2	0	0	0	2	0	2	0	0	6	0	0	0	23	1	2848.23	ENSP00000246194.3;ENSP00000413638.1	ENSP00000246194.3	104	126	yes	no	3	0.038999	42.172	By matching	By MS/MS	By matching	4	0
AASAPYFEVLEK	TGDSQAQELCLYLTKAASAPYFEVLEKWIY	LTKAASAPYFEVLEKWIYRGIIHDPYSEFM	K	A	A	E	K	W	3	0	0	0	0	0	2	0	0	0	1	1	0	1	1	1	0	0	1	1	0	0	12	0	1323.67	ENSP00000357551.2;ENSP00000252936.3;ENSP00000446093.1;ENSP00000436438.1;ENSP00000395666.2	ENSP00000357551.2	382	393	yes	no	2	0.0021905	98.04	By MS/MS	By MS/MS	By MS/MS	10	0
AASASESALQTVIK	NILNAIKAAEDAANRAASASESALQTVIKE	RAASASESALQTVIKEDLPRKAKTLSSNSD	R	A	A	I	K	E	4	0	0	0	0	1	1	0	0	1	1	1	0	0	0	3	1	0	0	1	0	0	14	0	1374.74	ENSP00000269217.5;ENSP00000466557.1;ENSP00000324532.8;ENSP00000382432.2;ENSP00000464836.1	ENSP00000269217.5	587	600	yes	no	2	9.2418e-06	159.44	By MS/MS	By MS/MS	By MS/MS	9	0
AASAYAVGDVK	GQYFGELALVTNKPRAASAYAVGDVKCLVM	NKPRAASAYAVGDVKCLVMDVQAFERLLGP	R	A	A	V	K	C	4	0	0	1	0	0	0	1	0	0	0	1	0	0	0	1	0	0	1	2	0	0	11	0	1050.53	ENSP00000296446.8;ENSP00000394041.1;ENSP00000265563.8;ENSP00000409239.1	ENSP00000296446.8	326	336	yes	no	2	9.7685e-05	153.97	By MS/MS	By MS/MS	By MS/MS	7	0
AASCVLLHTGQK	______________________________	______________________________	M	A	A	Q	K	M	2	0	0	0	1	1	0	1	1	0	2	1	0	0	0	1	1	0	0	1	0	0	12	0	1283.67	ENSP00000480713.1;ENSP00000361140.3;ENSP00000312606.4;ENSP00000398414.1;ENSP00000476978.1;ENSP00000476713.1	ENSP00000480713.1	2	13	yes	no	2	4.0668e-07	228.2	By MS/MS	By MS/MS	By MS/MS	2	0		3
AASDIAMTELPPTHPIR	NDRKEAAENSLVAYKAASDIAMTELPPTHP	SDIAMTELPPTHPIRLGLALNFSVFYYEIL	K	A	A	I	R	L	3	1	0	1	0	0	1	0	1	2	1	0	1	0	3	1	2	0	0	0	0	0	17	0	1818.93	ENSP00000487356.1;ENSP00000264335.8;ENSP00000481059.2;ENSP00000461762.1;ENSP00000487432.1;ENSP00000466324.1	ENSP00000487356.1	154	170	yes	no	2;3	1.421e-08	158.86	By MS/MS	By MS/MS	By MS/MS	6.36	4.22	3	3
AASDIWKPVLSIDTEPR	ETRKPGPSGPSESPKAASDIWKPVLSIDTE	SDIWKPVLSIDTEPRKPALFPEPAKTAPPA	K	A	A	P	R	K	2	1	0	2	0	0	1	0	0	2	1	1	0	0	2	2	1	1	0	1	0	0	17	1	1896.99	ENSP00000496699.1;ENSP00000354730.1	ENSP00000496699.1	510	526	yes	no	3	9.7593e-08	146.27	By MS/MS	By MS/MS	By MS/MS	6	0
AASDSDPDEQASLLQR	LLGSRLARVRRALARAASDSDPDEQASLLQ	ASDSDPDEQASLLQRLRLLQRQEEDAKELK	R	A	A	Q	R	L	3	1	0	3	0	2	1	0	0	0	2	0	0	0	1	3	0	0	0	0	0	0	16	0	1701.78	ENSP00000367947.1;ENSP00000478436.1;ENSP00000367950.3	ENSP00000367947.1	664	679	yes	no	2	2.2379e-36	238.07	By MS/MS	By MS/MS		5	0
AASEAAVVSSPSLK	______________________________	MAASEAAVVSSPSLKTDTSPVLETAGTVAA	M	A	A	L	K	T	4	0	0	0	0	0	1	0	0	0	1	1	0	0	1	4	0	0	0	2	0	0	14	0	1315.7	ENSP00000298746.3	ENSP00000298746.3	2	15	yes	yes	2	0.00011839	145.91	By MS/MS	By MS/MS		8	0
AASEFESSEGVFLFPELR	EEPKISLSGVHHFARAASEFESSEGVFLFP	EFESSEGVFLFPELRIISTITREVEPEGDG	R	A	A	L	R	I	2	1	0	0	0	0	4	1	0	0	2	0	0	3	1	3	0	0	0	1	0	0	18	0	2013.97	ENSP00000401934.1;ENSP00000354997.4;ENSP00000366513.4	ENSP00000401934.1	467	484	yes	no	2	4.3627e-05	131.69		By MS/MS	By MS/MS	3	0
AASEVAGVVANAPSPPESSSLCASK	______________________________	NAPSPPESSSLCASKSDEGLPDGLSTKDSA	M	A	A	S	K	S	6	0	1	0	1	0	2	1	0	0	1	1	0	0	3	6	0	0	0	3	0	0	25	0	2385.15	ENSP00000431643.1;ENSP00000300650.4;ENSP00000435361.1;ENSP00000432903.1;ENSP00000434186.1	ENSP00000431643.1	2	26	yes	no	3	0.0060365	68.634			By MS/MS	10	0
AASEWLLR	NKVDYDRIRDVGPDRAASEWLLRCGAMVRY	RDVGPDRAASEWLLRCGAMVRYHGQERWQK	R	A	A	L	R	C	2	1	0	0	0	0	1	0	0	0	2	0	0	0	0	1	0	1	0	0	0	0	8	0	944.508	ENSP00000494641.1;ENSP00000308334.7;ENSP00000245448.6;ENSP00000389246.2;ENSP00000351258.1	ENSP00000494641.1	50	57	yes	no	2	0.040041	79.713	By MS/MS			3	0
AASGEDSTEEALAAAAAPWEGGPVPGVDR	ADGAISPNGHRPQLRAASGEDSTEEALAAA	AAAPWEGGPVPGVDRSPFAKSLGHSRGEAD	R	A	A	D	R	S	8	1	0	2	0	0	4	4	0	0	1	0	0	0	3	2	1	1	0	2	0	0	29	0	2780.29	ENSP00000282633.5;ENSP00000382277.2;ENSP00000314417.7;ENSP00000344037.6;ENSP00000481763.1	ENSP00000282633.5	1085	1113	yes	no	3	0.059531	39.823			By MS/MS	9	0
AASGESGTSGGGGSTEEAFMTFYSEVK	______________________________	GSTEEAFMTFYSEVKQIEKRDSVLTSKNQI	M	A	A	V	K	Q	3	0	0	0	0	0	4	6	0	0	0	1	1	2	0	5	3	0	1	1	0	0	27	0	2643.13	ENSP00000494062.1;ENSP00000263697.4	ENSP00000494062.1	2	28	yes	no	2;3	1.6624e-07	135.64	By MS/MS	By MS/MS	By MS/MS	10	0
AASGFNAMEDAQTLR	______________________________	AASGFNAMEDAQTLRKAMKGLGTDEDAIIS	K	A	A	L	R	K	4	1	1	1	0	1	1	1	0	0	1	0	1	1	0	1	1	0	0	0	0	0	15	0	1580.73	ENSP00000377833.4;ENSP00000386756.1;ENSP00000489316.1	ENSP00000377833.4	12	26	yes	no	2	7.1551e-30	282.91	By MS/MS	By MS/MS	By MS/MS	8	0
AASGSGMAQK	______________________________	______________________________	M	A	A	Q	K	T	3	0	0	0	0	1	0	2	0	0	0	1	1	0	0	2	0	0	0	0	0	0	10	0	906.423	ENSP00000350512.4;ENSP00000427997.1;ENSP00000427869.1;ENSP00000428124.1	ENSP00000350512.4	2	11	yes	no	2	0.0047145	112.41			By MS/MS	4	0
AASGYPVKVPLEVQEADEAK	RVEAQRQAQRLRERRAASGYPVKVPLEVQE	PVKVPLEVQEADEAKLQQTEAELRKVDEAI	R	A	A	A	K	L	4	0	0	1	0	1	3	1	0	0	1	2	0	0	2	1	0	0	1	3	0	0	20	1	2100.07	ENSP00000415316.2;ENSP00000403359.2;ENSP00000401121.2;ENSP00000364815.3;ENSP00000211402.6;ENSP00000390673.1	ENSP00000415316.2	1223	1242	yes	no	3	0.0014054	73.783	By MS/MS	By MS/MS	By matching	10	0
AASHLLSIHK	EAFAKQLCFQDQYVKAASHLLSIHKVYEAV	DQYVKAASHLLSIHKVYEAVELLKSNHFYR	K	A	A	H	K	V	2	0	0	0	0	0	0	0	2	1	2	1	0	0	0	2	0	0	0	0	0	0	10	0	1075.61	ENSP00000285873.6	ENSP00000285873.6	981	990	yes	yes	3	0.021598	74.841	By MS/MS	By MS/MS	By matching	4	0
AASIFGGAK	PKEDDSSASTSQSTRAASIFGGAKPVDTAA	TSQSTRAASIFGGAKPVDTAAREREVEERL	R	A	A	A	K	P	3	0	0	0	0	0	0	2	0	1	0	1	0	1	0	1	0	0	0	0	0	0	9	0	820.444	ENSP00000262056.9;ENSP00000388806.3;ENSP00000412530.3;ENSP00000449746.1	ENSP00000262056.9	357	365	yes	no	2	0.030139	77.282	By MS/MS	By MS/MS	By MS/MS	3	0
AASIFGGAKPVDTAAR	PKEDDSSASTSQSTRAASIFGGAKPVDTAA	ASIFGGAKPVDTAAREREVEERLQKEQEKL	R	A	A	A	R	E	5	1	0	1	0	0	0	2	0	1	0	1	0	1	1	1	1	0	0	1	0	0	16	1	1530.82	ENSP00000262056.9;ENSP00000388806.3;ENSP00000412530.3;ENSP00000449746.1	ENSP00000262056.9	357	372	yes	no	2;3	0.00011314	115.06	By MS/MS	By MS/MS	By MS/MS	3	0
AASITSEVFNK	TIAVKEDGELNLMKKAASITSEVFNKFFKE	LMKKAASITSEVFNKFFKERVMEIVDADEK	K	A	A	N	K	F	2	0	1	0	0	0	1	0	0	1	0	1	0	1	0	2	1	0	0	1	0	0	11	0	1165.6	ENSP00000216297.2	ENSP00000216297.2	186	196	yes	yes	2	9.2233e-05	192.26	By MS/MS	By MS/MS	By MS/MS	10	0
AASIYSSWAEEQR	VSQDLLDLMHTLHTRAASIYSSWAEEQRHL	TRAASIYSSWAEEQRHLETGGQKIEADSRT	R	A	A	Q	R	H	3	1	0	0	0	1	2	0	0	1	0	0	0	0	0	3	0	1	1	0	0	0	13	0	1496.69	ENSP00000359000.3	ENSP00000359000.3	1509	1521	yes	yes	2	9.4021e-06	178.46	By MS/MS	By MS/MS	By MS/MS	10	0
AASLEAVSYAIDTLK	VSEASIIIAVSSAHRAASLEAVSYAIDTLK	AASLEAVSYAIDTLKAKVPIWKKEIYEESS	R	A	A	L	K	A	4	0	0	1	0	0	1	0	0	1	2	1	0	0	0	2	1	0	1	1	0	0	15	0	1550.82	ENSP00000380157.3	ENSP00000380157.3	145	159	yes	yes	2;3	2.009e-08	203.61	By matching	By MS/MS	By MS/MS	5	0
AASLEYDYETIR	GGPTLQCPPPSSPEKAASLEYDYETIRNID	PEKAASLEYDYETIRNIDCYSTDFCVRVRD	K	A	A	I	R	N	2	1	0	1	0	0	2	0	0	1	1	0	0	0	0	1	1	0	2	0	0	0	12	0	1429.67	ENSP00000484954.1;ENSP00000484933.1;ENSP00000484199.1;ENSP00000482625.1;ENSP00000482252.1;ENSP00000481455.1;ENSP00000478965.1;ENSP00000478088.1;ENSP00000478041.1;ENSP00000245615.1;ENSP00000481119.1;ENSP00000480531.1;ENSP00000479750.1;ENSP00000375634.1;ENSP00000483987.1;ENSP00000483839.1;ENSP00000483526.1;ENSP00000482884.1;ENSP00000482742.1;ENSP00000482369.1;ENSP00000481947.1;ENSP00000481864.1;ENS…	ENSP00000484954.1	289	300	yes	no	2	5.2611e-15	213.8	By MS/MS	By MS/MS	By MS/MS	7	0
AASLGCNNKPAFPELDFR	______________________________	LGCNNKPAFPELDFRSGARVEELNKLIQEF	K	A	A	F	R	S	3	1	2	1	1	0	1	1	0	0	2	1	0	2	2	1	0	0	0	0	0	0	18	1	2005.97	ENSP00000376246.2	ENSP00000376246.2	11	28	yes	yes	3	0.017243	74.726		By MS/MS		4	0
AASLHWTSER	LSAVCGALGGRAGSKAASLHWTSERVVSVL	RAGSKAASLHWTSERVVSVLLLGLLPAAYL	K	A	A	E	R	V	2	1	0	0	0	0	1	0	1	0	1	0	0	0	0	2	1	1	0	0	0	0	10	0	1156.56	ENSP00000436669.1;ENSP00000364699.3;ENSP00000433202.1;ENSP00000432946.1;ENSP00000432465.1;ENSP00000435475.1;ENSP00000456957.1;ENSP00000456434.1;ENSP00000480666.1;ENSP00000432005.1	ENSP00000436669.1	22	31	yes	no	2	0.0019022	80.755		By MS/MS		10	0
AASNCGIVESILNWVK	KSFGSKCQLSEKFFKAASNCGIVESILNWV	ASNCGIVESILNWVKFKAQTQLNKKCSSVK	K	A	A	V	K	F	2	0	2	0	1	0	1	1	0	2	1	1	0	0	0	2	0	1	0	2	0	0	16	0	1759.89	ENSP00000396704.2;ENSP00000391112.1;ENSP00000264331.4	ENSP00000396704.2	417	432	no	no	2;3	5.6312e-06	158.86	By MS/MS	By MS/MS	By MS/MS	5	0
AASNIIFSNGNLDPWAGGGIR	RPDWLLTSFWGGDLRAASNIIFSNGNLDPW	FSNGNLDPWAGGGIRRNLSASVIAVTIQGG	R	A	A	I	R	R	3	1	3	1	0	0	0	4	0	3	1	0	0	1	1	2	0	1	0	0	0	0	21	0	2129.07	ENSP00000360635.2;ENSP00000473309.1	ENSP00000360635.2	406	426	yes	no	2	8.4194e-08	154.81	By MS/MS			6	0
AASNMALGK	AIELDKKYIKGYYRRAASNMALGKFRAALR	KGYYRRAASNMALGKFRAALRDYETVVKVK	R	A	A	G	K	F	3	0	1	0	0	0	0	1	0	0	1	1	1	0	0	1	0	0	0	0	0	0	9	0	861.438	ENSP00000012443.4;ENSP00000434329.1	ENSP00000012443.4	103	111	yes	no	2	0.0082159	101.25	By MS/MS	By MS/MS		8	0
AASPLGSPELCPSALHGLSQAMK	QILGFVENLMVAVFKAASPLGSPELCPSAL	ELCPSALHGLSQAMKLPSPAHHLWSLLSEA	K	A	A	M	K	L	4	0	0	0	1	1	1	2	1	0	4	1	1	0	3	4	0	0	0	0	0	0	23	0	2321.15	ENSP00000369599.1;ENSP00000344307.6;ENSP00000474915.1	ENSP00000369599.1	1496	1518	yes	no	3	0.025263	56.304		By MS/MS		7	0
AASPQDLAGGYTSSLACHR	ELEMLGRLGYLNHVRAASPQDLAGGYTSSL	QDLAGGYTSSLACHRALQDAFSGLFWQPS_	R	A	A	H	R	A	4	1	0	1	1	1	0	2	1	0	2	0	0	0	1	3	1	0	1	0	0	0	19	0	1960.91	ENSP00000261245.4;ENSP00000446437.2;ENSP00000451017.1	ENSP00000261245.4	277	295	yes	no	3	0.0096505	61.165			By MS/MS	1	0	1
AASPSELTCPPGWEWEDDAWSYDINR	WKPAEDTYTDANGDKAASPSELTCPPGWEW	GWEWEDDAWSYDINRAVDEKGWEYGITIPP	K	A	A	N	R	A	3	1	1	3	1	0	3	1	0	1	1	0	0	0	3	3	1	3	1	0	0	0	26	0	3051.3	ENSP00000351094.5;ENSP00000352208.4;ENSP00000432708.1	ENSP00000351094.5	948	973	yes	no	2;3	1.5951e-06	97.823	By MS/MS	By MS/MS	By MS/MS	10	0
AASQAVEEMR	______________________________	______________________________	M	A	A	M	R	S	3	1	0	0	0	1	2	0	0	0	0	0	1	0	0	1	0	0	0	1	0	0	10	0	1090.51	ENSP00000496044.1;ENSP00000361465.3;ENSP00000494529.1;ENSP00000361419.2;ENSP00000496018.1;ENSP00000495521.1;ENSP00000496683.1;ENSP00000307212.3;ENSP00000494368.1;ENSP00000496755.1	ENSP00000496044.1	2	11	yes	no	2	0.00020997	150.35	By MS/MS	By MS/MS	By MS/MS	5	0
AASQPTSLAPEK	GLGLALGGGSPSRRKAASQPTSLAPEKLRE	RRKAASQPTSLAPEKLREE___________	K	A	A	E	K	L	3	0	0	0	0	1	1	0	0	0	1	1	0	0	2	2	1	0	0	0	0	0	12	0	1198.62	ENSP00000484954.1;ENSP00000484933.1;ENSP00000484199.1;ENSP00000482625.1;ENSP00000482252.1;ENSP00000481455.1;ENSP00000478965.1;ENSP00000478088.1;ENSP00000478041.1;ENSP00000245615.1;ENSP00000483987.1;ENSP00000483839.1;ENSP00000483526.1;ENSP00000482884.1;ENSP00000482742.1;ENSP00000482369.1;ENSP00000481947.1;ENSP00000481864.1;ENSP00000481758.1;ENSP00000481544.1;ENSP00000480894.1;ENSP00000480575.1;ENS…	ENSP00000484954.1	457	468	yes	no	2	0.015047	92.866	By MS/MS	By MS/MS	By MS/MS	6	0
AASQSTQVPTITEGVAAALLLLK	QALDLLPLLIQTVEKAASQSTQVPTITEGV	PTITEGVAAALLLLKLSVADSQAEAKLSSF	K	A	A	L	K	L	5	0	0	0	0	2	1	1	0	1	4	1	0	0	1	2	3	0	0	2	0	0	23	0	2281.29	ENSP00000300648.6	ENSP00000300648.6	476	498	yes	yes	3	7.7805e-05	83.723	By MS/MS			6	0
AASSAAQGAFQGN	EEFSQGIFSSRTFHRAASSAAQGAFQGN__	HRAASSAAQGAFQGN_______________	R	A	A	G	N	-	5	0	1	0	0	2	0	2	0	0	0	0	0	1	0	2	0	0	0	0	0	0	13	0	1178.53	ENSP00000268099.9	ENSP00000268099.9	317	329	yes	yes	2	9.6346e-06	160.75	By MS/MS	By MS/MS	By MS/MS	7	0
AASSLLANLWQYNK	IKKKRDSPDSEKSSRAASSLLANLWQYNKL	RAASSLLANLWQYNKLHRDFRAKGYRKEDF	R	A	A	N	K	L	3	0	2	0	0	1	0	0	0	0	3	1	0	0	0	2	0	1	1	0	0	0	14	0	1577.82	ENSP00000331678.2;ENSP00000436847.1	ENSP00000331678.2	766	779	yes	no	2	1.5028e-10	270.61	By MS/MS	By MS/MS	By MS/MS	4	0
AASSLNLSNGETESVK	QEGADESTSGPEDTRAASSLNLSNGETESV	ASSLNLSNGETESVKTMIVHDDVESEPAMT	R	A	A	V	K	T	2	0	2	0	0	0	2	1	0	0	2	1	0	0	0	4	1	0	0	1	0	0	16	0	1605.78	ENSP00000486116.1;ENSP00000313644.5;ENSP00000281111.7;ENSP00000487176.1;ENSP00000343658.5;ENSP00000392830.1;ENSP00000489579.1	ENSP00000343658.5	768	783	no	no	2	2.2672e-11	203.29	By MS/MS	By MS/MS	By MS/MS	6.33	0.471
AASSSSPGSPVASSPSR	SELGACDFEKPESPRAASSSSPGSPVASSP	SSSSPGSPVASSPSRLSPTPDGPPPLAQPP	R	A	A	S	R	L	3	1	0	0	0	0	0	1	0	0	0	0	0	0	3	8	0	0	0	1	0	0	17	0	1530.73	ENSP00000359000.3	ENSP00000359000.3	1776	1792	yes	yes	2	0.00033866	105.66	By matching	By MS/MS		5	1.41
AASTAPSSTSTPAASSAGLIYIDPSNLR	PRSMQWAVRNTQHQRAASTAPSSTSTPAAS	ASSAGLIYIDPSNLRRSGTISTSAAAAAAA	R	A	A	L	R	R	6	1	1	1	0	0	0	1	0	2	2	0	0	0	3	7	3	0	1	0	0	0	28	0	2705.35	ENSP00000220959.4;ENSP00000429084.1;ENSP00000427819.1	ENSP00000220959.4	1726	1753	yes	no	3	0.00014377	68.689	By MS/MS	By matching	By MS/MS	4	0
AASVEEGDEGQDSPGGQSR	GSFSRRKKKGSKLKKAASVEEGDEGQDSPG	EEGDEGQDSPGGQSRGATRQKKTMKLSRAL	K	A	A	S	R	G	2	1	0	2	0	2	3	4	0	0	0	0	0	0	1	3	0	0	0	1	0	0	19	0	1874.79	ENSP00000278878.6;ENSP00000486186.1;ENSP00000481938.1;ENSP00000389803.2;ENSP00000367747.3;ENSP00000487140.1;ENSP00000397289.1	ENSP00000278878.6	452	470	yes	no	2	1.2393e-62	259.27	By MS/MS	By MS/MS	By MS/MS	1	0	3
AASVHTVGEDTEETPHR	LIGPLSHSILTEAIKAASVHTVGEDTEETP	SVHTVGEDTEETPHRWWIETCKKPDSVSLH	K	A	A	H	R	W	2	1	0	1	0	0	3	1	2	0	0	0	0	0	1	1	3	0	0	2	0	0	17	0	1834.84	ENSP00000385787.2;ENSP00000339529.3	ENSP00000385787.2	449	465	yes	no	3	0.052305	39.256	By MS/MS			4	0
AASVVQPQPLVVVK	SPPQQNVQPKKQELRAASVVQPQPLVVVKE	RAASVVQPQPLVVVKEEKIHSPIIRSEPFS	R	A	A	V	K	E	2	0	0	0	0	2	0	0	0	0	1	1	0	0	2	1	0	0	0	5	0	0	14	0	1433.86	ENSP00000263377.1	ENSP00000263377.1	1098	1111	yes	yes	2	1.2616e-07	190.26	By MS/MS	By matching	By MS/MS	2	0		3
AASYFGMK	PEIVAPQSAHAAFNKAASYFGMKIVRVPLT	AHAAFNKAASYFGMKIVRVPLTKMMEVDVR	K	A	A	M	K	I	2	0	0	0	0	0	0	1	0	0	0	1	1	1	0	1	0	0	1	0	0	0	8	0	873.405	ENSP00000362298.3	ENSP00000362298.3	248	255	yes	yes	2	0.046401	68.787	By MS/MS	By matching	By MS/MS	3	0
AATAAADFTAK	KGAVWGATLNKDATKAATAAADFTAKVWDA	DATKAATAAADFTAKVWDAVSGDELMTLAH	K	A	A	A	K	V	6	0	0	1	0	0	0	0	0	0	0	1	0	1	0	0	2	0	0	0	0	0	11	0	1036.52	ENSP00000392270.2;ENSP00000025399.6	ENSP00000392270.2	74	84	yes	no	2	8.7205e-05	166.34	By MS/MS	By MS/MS	By MS/MS	7	0
AATAAAVVAEEDTELR	______________________________	ATAAAVVAEEDTELRDLLVQTLENSGVLNR	M	A	A	L	R	D	6	1	0	1	0	0	3	0	0	0	1	0	0	0	0	0	2	0	0	2	0	0	16	0	1615.81	ENSP00000230248.6;ENSP00000355812.3;ENSP00000479115.1	ENSP00000230248.6	2	17	yes	no	2	8.5803e-19	238.87	By MS/MS	By MS/MS	By MS/MS	5	0
AATAAEAVASGSGEPR	______________________________	ATAAEAVASGSGEPREEAGALGPAWDESQL	M	A	A	P	R	E	6	1	0	0	0	0	2	2	0	0	0	0	0	0	1	2	1	0	0	1	0	0	16	0	1443.7	ENSP00000299163.4;ENSP00000432791.1	ENSP00000299163.4	2	17	yes	no	2	1.2276e-11	198.55	By MS/MS	By MS/MS	By MS/MS	7	0
AATAARPPAPPPAPQPPSPTPSPPRPTLAR	EAARRCLHDIALAHRAATAARPPAPPPAPQ	PPSPTPSPPRPTLAREDNEEDEDEPTETET	R	A	A	A	R	E	7	3	0	0	0	1	0	0	0	0	1	0	0	0	13	2	3	0	0	0	0	0	30	2	2963.61	ENSP00000375710.2;ENSP00000375709.1;ENSP00000375708.3;ENSP00000375707.1;ENSP00000341698.5;ENSP00000375711.1;ENSP00000375706.1	ENSP00000375710.2	71	100	yes	no	4	0.031177	46.656		By MS/MS		8	0
AATACFGFPK	FGSIIQLYPGGGPVRAATACFGFPKSFLSG	GGPVRAATACFGFPKSFLSGLYEFPLNKVD	R	A	A	P	K	S	3	0	0	0	1	0	0	1	0	0	0	1	0	2	1	0	1	0	0	0	0	0	10	0	1068.51	ENSP00000203001.2;ENSP00000392070.2	ENSP00000203001.2	239	248	yes	no	2	0.00027201	141.39	By MS/MS	By MS/MS	By MS/MS	3	0
AATALLEAGLAR	______________________________	______________________________	M	A	A	A	R	V	5	1	0	0	0	0	1	1	0	0	3	0	0	0	0	0	1	0	0	0	0	0	12	0	1155.66	ENSP00000496417.1;ENSP00000325958.9;ENSP00000494387.1;ENSP00000325882.8;ENSP00000495288.1;ENSP00000410272.2;ENSP00000494665.1;ENSP00000436160.1	ENSP00000496417.1	2	13	yes	no	2	4.1558e-05	166.97	By MS/MS	By MS/MS	By MS/MS	5	0
AATAPLLEAVDNLSAFASNPEFSSIPAQISPEGR	ALDGAFTEENRAQCRAATAPLLEAVDNLSA	PEFSSIPAQISPEGRAAMEPIVISAKTMLE	R	A	A	G	R	A	7	1	2	1	0	1	3	1	0	2	3	0	0	2	4	5	1	0	0	1	0	0	34	0	3469.74	ENSP00000316029.9	ENSP00000316029.9	1560	1593	yes	yes	4	4.1226e-08	91.086		By MS/MS	By MS/MS	10	0
AATASAGAGGIDGKPR	______________________________	ATASAGAGGIDGKPRTSPKMGATVFVQPLD	M	A	A	P	R	T	5	1	0	1	0	0	0	4	0	1	0	1	0	0	1	1	1	0	0	0	0	0	16	1	1398.72	ENSP00000458993.1;ENSP00000225665.7;ENSP00000440804.2	ENSP00000458993.1	2	17	yes	no	2	5.0501e-12	176.99	By MS/MS	By MS/MS	By MS/MS	6.5	0.5
AATASAGVPATVSEK	______________________________	AATASAGVPATVSEKQEFYQLLKNLINPSC	M	A	A	E	K	Q	5	0	0	0	0	0	1	1	0	0	0	1	0	0	1	2	2	0	0	2	0	0	15	0	1358.7	ENSP00000259569.5;ENSP00000485482.1;ENSP00000485188.1	ENSP00000259569.5	2	16	yes	no	2	8.8486e-07	182.08	By MS/MS	By MS/MS	By MS/MS	7	0
AATCEGSESSGFGK	KSSNQTAPSLNNIIKAATCEGSESSGFGKL	KAATCEGSESSGFGKLPKNVSSATHSARNN	K	A	A	G	K	L	2	0	0	0	1	0	2	3	0	0	0	1	0	1	0	3	1	0	0	0	0	0	14	0	1386.57	ENSP00000363914.3;ENSP00000459733.1;ENSP00000393583.2;ENSP00000269392.4	ENSP00000363914.3	215	228	yes	no	2	3.7838e-05	152.67	By matching	By MS/MS	By MS/MS	4	0
AATDGADTPFGR	SSIPEPFGSRGSPRKAATDGADTPFGRSES	PRKAATDGADTPFGRSESAPTLHPYSPLSP	K	A	A	G	R	S	3	1	0	2	0	0	0	2	0	0	0	0	0	1	1	0	2	0	0	0	0	0	12	0	1177.54	ENSP00000403902.1;ENSP00000354218.4;ENSP00000466730.1	ENSP00000403902.1	88	99	yes	no	2	0.0018803	114.86		By MS/MS		7	0
AATDQCPAAEGWIPGFVLGHTSAVIVENPDGTLKK	QILASNQQNMFLVFRAATDQCPAAEGWIPG	TSAVIVENPDGTLKKSTSWHTALRLRKKSE	R	A	A	K	K	S	5	0	1	2	1	1	2	4	1	2	2	2	0	1	3	1	3	1	0	3	0	0	35	1	3648.82	ENSP00000339299.4;ENSP00000426342.2;ENSP00000339291.5	ENSP00000339299.4	2594	2628	yes	no	4	0.012978	51.323		By MS/MS		9	0
AATECMCNLAMSK	MIEGYMFEEHEMIRRAATECMCNLAMSKEV	RRAATECMCNLAMSKEVQDLFEAQGNDRLK	R	A	A	S	K	E	3	0	1	0	2	0	1	0	0	0	1	1	2	0	0	1	1	0	0	0	0	0	13	0	1485.61	ENSP00000377816.2;ENSP00000407487.2;ENSP00000491150.1	ENSP00000377816.2	779	791	yes	no	2	9.8679e-06	178.71	By matching	By MS/MS	By MS/MS	9.33	0.471
AATEELLANK	GESQTLLAAAVERERAATEELLANKIQMSS	VERERAATEELLANKIQMSSMESQNSLLRQ	R	A	A	N	K	I	3	0	1	0	0	0	2	0	0	0	2	1	0	0	0	0	1	0	0	0	0	0	10	0	1058.56	ENSP00000381567.2;ENSP00000494067.1;ENSP00000496378.1	ENSP00000381567.2	816	825	yes	no	2	0.00018748	179.37	By MS/MS		By MS/MS	7.33	0.471
AATEGVGEAAQGGEPGQPAQPPPQPHPPPPQQQHK	______________________________	PPPQPHPPPPQQQHKEEMAAEAGEAVASPM	M	A	A	H	K	E	5	0	0	0	0	7	3	5	2	0	0	1	0	0	10	0	1	0	0	1	0	0	35	0	3514.7	ENSP00000303423.3;ENSP00000432892.1;ENSP00000437208.1;ENSP00000435455.1	ENSP00000303423.3	2	36	yes	no	4	0.010312	46.968	By MS/MS	By MS/MS		6	0
AATENIPVVR	LLNNVHLSHPVYVRRAATENIPVVRRPDRK	VYVRRAATENIPVVRRPDRKDLLGYLNGEA	R	A	A	V	R	R	2	1	1	0	0	0	1	0	0	1	0	0	0	0	1	0	1	0	0	2	0	0	10	0	1068.59	ENSP00000356405.3;ENSP00000490035.1;ENSP00000496633.1;ENSP00000494944.1	ENSP00000356405.3	78	87	yes	no	2	0.0011719	120.99	By matching	By MS/MS	By MS/MS	8	0
AATESVPCSPSPLAGEIR	ILKHAKVVHRQDMCKAATESVPCSPSPLAG	ESVPCSPSPLAGEIRRGTSAASRMITNSLN	K	A	A	I	R	R	3	1	0	0	1	0	2	1	0	1	1	0	0	0	3	3	1	0	0	1	0	0	18	0	1840.9	ENSP00000375889.2;ENSP00000463159.1;ENSP00000463305.1;ENSP00000464478.1;ENSP00000350556.4	ENSP00000375889.2	49	66	yes	no	2	0.03521	72.496			By MS/MS	8	0
AATFFGCIGIDK	NSIKVAQWMIQQPHKAATFFGCIGIDKFGE	PHKAATFFGCIGIDKFGEILKRKAAEAHVD	K	A	A	D	K	F	2	0	0	1	1	0	0	2	0	2	0	1	0	2	0	0	1	0	0	0	0	0	12	0	1298.63	ENSP00000286621.2;ENSP00000443965.1;ENSP00000361819.3;ENSP00000438321.1	ENSP00000286621.2	100	111	yes	no	2	3.0046e-05	181.53	By MS/MS	By MS/MS	By MS/MS	8	0
AATFFGEVVK	______________________________	______________________________	M	A	A	V	K	A	2	0	0	0	0	0	1	1	0	0	0	1	0	2	0	0	1	0	0	2	0	0	10	0	1067.57	ENSP00000329915.3;ENSP00000370286.2;ENSP00000398569.1	ENSP00000329915.3	2	11	yes	no	2	0.00015624	182.76	By MS/MS	By MS/MS	By MS/MS	6	0
AATFGLILDDVSLTHLTFGK	RELVSRQVSDDLTERAATFGLILDDVSLTH	LILDDVSLTHLTFGKEFTEAVEAKQVAQQE	R	A	A	G	K	E	2	0	0	2	0	0	0	2	1	1	4	1	0	2	0	1	3	0	0	1	0	0	20	0	2118.14	ENSP00000484113.1;ENSP00000479488.1;ENSP00000300408.3;ENSP00000393320.2;ENSP00000407828.1;ENSP00000422182.2;ENSP00000426433.2	ENSP00000484113.1	158	177	yes	no	2;3	1.8376e-08	152.11	By MS/MS	By MS/MS	By MS/MS	2	0.632	2	6
AATGEEVSAEDLGGADLHCR	RKQGTIFLAGPPLVKAATGEEVSAEDLGGA	EVSAEDLGGADLHCRKSGVSDHWALDDHHA	K	A	A	C	R	K	4	1	0	2	1	0	3	3	1	0	2	0	0	0	0	1	1	0	0	1	0	0	20	0	2056.91	ENSP00000343657.6;ENSP00000486535.1;ENSP00000423202.2;ENSP00000420994.2;ENSP00000425474.2	ENSP00000343657.6	249	268	yes	no	3	0.0447	111.34	By matching	By MS/MS	By MS/MS	6	0
AATHGLMLGALQGDGPLPAELEELR	QVVLNQKAGPKTILRAATHGLMLGALQGDG	LQGDGPLPAELEELRNRVRAGPKKESWVVV	R	A	A	L	R	N	4	1	0	1	0	1	3	4	1	0	6	0	1	0	2	0	1	0	0	0	0	0	25	0	2558.32	ENSP00000456050.1;ENSP00000456775.1;ENSP00000398074.3;ENSP00000317579.2	ENSP00000456050.1	336	360	yes	no	3	3.5504e-33	196.98	By MS/MS			4	0
AATHYTITIR	TVPGGLRSTDLPGLKAATHYTITIRGVTQD	LPGLKAATHYTITIRGVTQDFSTTPLSVEV	K	A	A	I	R	G	2	1	0	0	0	0	0	0	1	2	0	0	0	0	0	0	3	0	1	0	0	0	10	0	1145.62	ENSP00000339553.4;ENSP00000265131.4;ENSP00000411406.2	ENSP00000339553.4	1227	1236	no	no	2;3	0.00036411	138.08	By MS/MS	By MS/MS	By MS/MS	1	0	6
AATIIEER	SQVHMMAAAVADGTRAATIIEERSPSWISA	AVADGTRAATIIEERSPSWISASVTEPLEQ	R	A	A	E	R	S	2	1	0	0	0	0	2	0	0	2	0	0	0	0	0	0	1	0	0	0	0	0	8	0	901.487	ENSP00000384537.2;ENSP00000253332.1;ENSP00000352794.5;ENSP00000346702.6	ENSP00000384537.2	902	909	yes	no	2	0.012794	98.458		By MS/MS	By MS/MS	6	0
AATIVATSEGSLWGLDR	RGSFGELALMYNTPRAATIVATSEGSLWGL	TIVATSEGSLWGLDRVTFRRIIVKNNAKKR	R	A	A	D	R	V	3	1	0	1	0	0	1	2	0	1	2	0	0	0	0	2	2	1	0	1	0	0	17	0	1745.89	ENSP00000296446.8;ENSP00000394041.1;ENSP00000265563.8;ENSP00000400840.2	ENSP00000296446.8	218	234	yes	no	2;3	4.8344e-33	273.74	By MS/MS	By MS/MS	By MS/MS	4	0
AATLAQELEK	QVKKYHRLKEEASKRAATLAQELEKFNRDQ	EASKRAATLAQELEKFNRDQKADQDRLDLE	R	A	A	E	K	F	3	0	0	0	0	1	2	0	0	0	2	1	0	0	0	0	1	0	0	0	0	0	10	0	1072.58	ENSP00000323421.3;ENSP00000364489.7	ENSP00000323421.3	386	395	yes	no	2	0.00050835	133.99		By MS/MS	By MS/MS	6	0
AATLAVPPPEDVQPSAQQLELLELEMR	NEILGLAESSPNEPKAATLAVPPPEDVQPS	QPSAQQLELLELEMRARAIKALMKAGDIKK	K	A	A	M	R	A	4	1	0	1	0	3	4	0	0	0	5	0	1	0	4	1	1	0	0	2	0	0	27	0	2944.52	ENSP00000369431.3;ENSP00000487373.1	ENSP00000369431.3	318	344	yes	no	3	0.024112	44.183	By matching	By MS/MS		1	0	2
AATLILEPAGR	______________________________	______________________________	M	A	A	G	R	C	3	1	0	0	0	0	1	1	0	1	2	0	0	0	1	0	1	0	0	0	0	0	11	0	1110.64	ENSP00000483704.1;ENSP00000311224.4;ENSP00000451764.1;ENSP00000496277.1	ENSP00000483704.1	2	12	yes	no	2	0.00022727	140.75	By MS/MS	By MS/MS	By MS/MS	1.5	0.5	3	3
AATLMMLGR	AIDMCPKNASYYGNRAATLMMLGRFREALG	SYYGNRAATLMMLGRFREALGDAQQSVRLD	R	A	A	G	R	F	2	1	0	0	0	0	0	1	0	0	2	0	2	0	0	0	1	0	0	0	0	0	9	0	962.504	ENSP00000406463.2;ENSP00000394327.2;ENSP00000313311.7;ENSP00000468805.1;ENSP00000464756.1;ENSP00000467477.1;ENSP00000468102.1;ENSP00000466114.1;ENSP00000465228.1;ENSP00000466748.2;ENSP00000465340.1;ENSP00000465140.1;ENSP00000465399.1	ENSP00000406463.2	69	77	yes	no	2	0.0017795	134.81	By MS/MS	By MS/MS	By MS/MS	8	0
AATMSAVEAATCR	TTIYGLHALEQGGLRAATMSAVEAATCRAK	LRAATMSAVEAATCRAKELSRK________	R	A	A	C	R	A	5	1	0	0	1	0	1	0	0	0	0	0	1	0	0	1	2	0	0	1	0	0	13	0	1337.61	ENSP00000488371.1;ENSP00000480945.1;ENSP00000484458.1;ENSP00000220966.6;ENSP00000488877.1;ENSP00000404493.2;ENSP00000487676.1;ENSP00000366802.3	ENSP00000488371.1	255	267	yes	no	2	3.4037e-13	204.56	By MS/MS	By MS/MS	By MS/MS	8	0
AATMTAAGHHAEVVVDPEDER	DGSDDEDEEWPTLEKAATMTAAGHHAEVVV	AGHHAEVVVDPEDERAIEMFMNKNPPARRT	K	A	A	E	R	A	5	1	0	2	0	0	3	1	2	0	0	0	1	0	1	0	2	0	0	3	0	0	21	0	2205.01	ENSP00000230340.4;ENSP00000417813.1	ENSP00000230340.4	111	131	yes	no	3;4	2.004e-05	124.84	By matching	By MS/MS		6	0
AATPYTVSIYGVIQGYR	TVPGSLRAVDIPGLKAATPYTVSIYGVIQG	TPYTVSIYGVIQGYRTPVLSAEASTGETPN	K	A	A	Y	R	T	2	1	0	0	0	1	0	2	0	2	0	0	0	0	1	1	2	0	3	2	0	0	17	0	1857.96	ENSP00000339553.4;ENSP00000265131.4;ENSP00000445380.1;ENSP00000411406.2	ENSP00000339553.4	1136	1152	no	no	2	0.00048992	110.64	By matching	By MS/MS	By matching	1	0	3
AATQFWR	LVVVYYSVDFSFDYRAATQFWRSKVLEVAK	VDFSFDYRAATQFWRSKVLEVAKDFPEYTF	R	A	A	W	R	S	2	1	0	0	0	1	0	0	0	0	0	0	0	1	0	0	1	1	0	0	0	0	7	0	878.44	ENSP00000286091.4	ENSP00000286091.4	429	435	yes	yes	2	0.016049	120.62	By MS/MS	By MS/MS	By MS/MS	3	0
AATSDLEHYDK	NPDKFESTDLDMLIKAATSDLEHYDKTRHE	MLIKAATSDLEHYDKTRHEEFKKYEMMKEH	K	A	A	D	K	T	2	0	0	2	0	0	1	0	1	0	1	1	0	0	0	1	1	0	1	0	0	0	11	0	1248.56	ENSP00000481959.1;ENSP00000436455.1;ENSP00000320168.6;ENSP00000433542.1;ENSP00000408702.2;ENSP00000431334.1;ENSP00000435160.1;ENSP00000495210.1	ENSP00000481959.1	161	171	yes	no	2;3	0.00020029	137.95	By matching	By MS/MS	By matching	4	0
AATSPALFNR	VVFTMNPSSEGLKDRAATSPALFNRCVLNW	GLKDRAATSPALFNRCVLNWFGDWSTEALY	R	A	A	N	R	C	3	1	1	0	0	0	0	0	0	0	1	0	0	1	1	1	1	0	0	0	0	0	10	0	1046.55	ENSP00000348965.4;ENSP00000495944.1;ENSP00000495528.1;ENSP00000495220.1	ENSP00000348965.4	3079	3088	yes	no	2	0.0004081	137.13	By MS/MS	By MS/MS	By MS/MS	1	0	3
AATSTLSVCDFLGEK	TKLTWGPYLWFYMLRAATSTLSVCDFLGEK	AATSTLSVCDFLGEKIASVLGISTPKYQYA	R	A	A	E	K	I	2	0	0	1	1	0	1	1	0	0	2	1	0	1	0	2	2	0	0	1	0	0	15	0	1597.77	ENSP00000452223.1;ENSP00000379734.1;ENSP00000371843.3;ENSP00000280987.4	ENSP00000452223.1	74	88	yes	no	2	0.024058	83.617		By MS/MS		4	0
AATTEPTEVEEVVPALEPTETLLSEK	PATSLFVELDEEEVKAATTEPTEVEEVVPA	VVPALEPTETLLSEKEINAREESLVEELSP	K	A	A	E	K	E	3	0	0	0	0	0	7	0	0	0	3	1	0	0	3	1	5	0	0	3	0	0	26	0	2782.4	ENSP00000318883.5;ENSP00000480836.1;ENSP00000477967.1;ENSP00000437667.1;ENSP00000410019.3	ENSP00000318883.5	387	412	yes	no	3	1.6845e-05	85.013	By matching	By MS/MS	By MS/MS	7	0
AATTGHVIDIYACALDQTGLLEMK	YVKKGTKHFEALANRAATTGHVIDIYACAL	IYACALDQTGLLEMKCCPNLTGGYMVMGDS	R	A	A	M	K	C	4	0	0	2	1	1	1	2	1	2	3	1	1	0	0	0	3	0	1	1	0	0	24	0	2590.28	ENSP00000445393.2;ENSP00000306881.6;ENSP00000444193.1	ENSP00000445393.2	309	332	yes	no	3	4.0323e-08	116.39	By MS/MS	By MS/MS	By MS/MS	8	0
AATTGSGVK	______________________________	______________________________	M	A	A	V	K	V	2	0	0	0	0	0	0	2	0	0	0	1	0	0	0	1	2	0	0	1	0	0	9	0	790.418	ENSP00000360739.3;ENSP00000360720.5	ENSP00000360739.3	2	10	yes	no	2	0.0012005	139.97	By MS/MS	By MS/MS	By MS/MS	4	0
AATTVEHLAIQCHWSQR	SRYEQVDLVGKMTQKAATTVEHLAIQCHWS	TTVEHLAIQCHWSQRPAVIGDVLQVYSGSE	K	A	A	Q	R	P	3	1	0	0	1	2	1	0	2	1	1	0	0	0	0	1	2	1	0	1	0	0	17	0	2006.97	ENSP00000362687.3;ENSP00000479336.1	ENSP00000362687.3	358	374	yes	no	3	0.061133	49.535		By MS/MS		3	0
AATVGSLAGQPLQER	IRERLGPLVEQGRVRAATVGSLAGQPLQER	AATVGSLAGQPLQERAQAWGERLRARMEEM	R	A	A	E	R	A	3	1	0	0	0	2	1	2	0	0	2	0	0	0	1	1	1	0	0	1	0	0	15	0	1496.79	ENSP00000252486.3;ENSP00000413653.2	ENSP00000252486.3	210	224	yes	no	2	0.002991	112.02		By MS/MS	By MS/MS	9	0
AAVAASGLNTMLEGNGQYTLLAPTNEAFEK	IQQIIEIEDTFETLRAAVAASGLNTMLEGN	GQYTLLAPTNEAFEKIPSETLNRILGDPEA	R	A	A	E	K	I	6	0	3	0	0	1	3	3	0	0	4	1	1	1	1	1	3	0	1	1	0	0	30	0	3080.51	ENSP00000416330.2;ENSP00000474155.1;ENSP00000423871.1	ENSP00000416330.2	258	287	yes	no	2;3;4	0.00031937	75.608	By MS/MS	By MS/MS	By MS/MS	4.43	1.05
AAVAASVGLSEGPAGSR	______________________________	VAASVGLSEGPAGSRSGRLFRPPSPAPAAP	R	A	A	S	R	S	5	1	0	0	0	0	1	3	0	0	1	0	0	0	1	3	0	0	0	2	0	0	17	0	1498.77	ENSP00000362135.2	ENSP00000362135.2	12	28	yes	yes	2	0.0011262	120.6	By MS/MS	By MS/MS		9	0
AAVAGLDK	EPNSSAQIDIVISNKAAVAGLDKAERAGIP	DIVISNKAAVAGLDKAERAGIPTRVINHKL	K	A	A	D	K	A	3	0	0	1	0	0	0	1	0	0	1	1	0	0	0	0	0	0	0	1	0	0	8	0	743.418	ENSP00000371261.3;ENSP00000371253.3;ENSP00000371236.4;ENSP00000461700.2;ENSP00000459532.2;ENSP00000459391.2;ENSP00000461360.1	ENSP00000371261.3	845	852	yes	no	2	0.033668	76.774		By MS/MS	By MS/MS	6	0
AAVATFLQSVQVPEFTPK	NLFAQTYGLTGSQDRAAVATFLQSVQVPEF	ATFLQSVQVPEFTPKSGVKIHVSDQELQSA	R	A	A	P	K	S	3	0	0	0	0	2	1	0	0	0	1	1	0	2	2	1	2	0	0	3	0	0	18	0	1932.04	ENSP00000366568.4;ENSP00000338413.6;ENSP00000366481.3	ENSP00000366568.4	785	802	yes	no	2;3	1.7676e-31	262.48	By MS/MS	By MS/MS	By MS/MS	2.58	0.64		6
AAVAWANQNR	DCPENVFLRDQPWYKAAVAWANQNRAPVLS	QPWYKAAVAWANQNRAPVLSIDPPVHEVEQ	K	A	A	N	R	A	4	1	2	0	0	1	0	0	0	0	0	0	0	0	0	0	0	1	0	1	0	0	10	0	1099.55	ENSP00000455580.1;ENSP00000401343.3;ENSP00000320503.4	ENSP00000455580.1	427	436	yes	no	2	1.5084e-05	155.51	By MS/MS	By MS/MS	By MS/MS	10	0
AAVAWEAGKPLSIEEIEVAPPK	______________________________	GKPLSIEEIEVAPPKAHEVRIKIIATAVCH	K	A	A	P	K	A	5	0	0	0	0	0	4	1	0	2	1	2	0	0	3	1	0	1	0	2	0	0	22	1	2304.24	ENSP00000296412.8;ENSP00000427049.1;ENSP00000421556.1;ENSP00000487496.1;ENSP00000424650.1;ENSP00000422119.1	ENSP00000296412.8	10	31	yes	no	2;3	6.9573e-11	149.22	By MS/MS	By MS/MS	By MS/MS	2	0		6
AAVDAGFVPNDMQVGQTGK	YDLADQLHAAVGASRAAVDAGFVPNDMQVG	AGFVPNDMQVGQTGKIVAPELYIAVGISGA	R	A	A	G	K	I	3	0	1	2	0	2	0	3	0	0	0	1	1	1	1	0	1	0	0	3	0	0	19	0	1903.91	ENSP00000452762.1;ENSP00000399273.2;ENSP00000453345.1;ENSP00000453017.1;ENSP00000454194.1;ENSP00000452659.1	ENSP00000452762.1	250	268	yes	no	2;3	1.1413e-08	162.37	By MS/MS	By MS/MS	By MS/MS	9.43	0.495
AAVDDYPLPSHLDLPSFAPPAQLAPTIYPSEEGVTER	GYFCLEAEKATLYHRAAVDDYPLPSHLDLP	LAPTIYPSEEGVTERGASGRKGQGRGPHML	R	A	A	E	R	G	5	1	0	3	0	1	3	1	1	1	4	0	0	1	7	3	2	0	2	2	0	0	37	0	3962.96	ENSP00000413716.1;ENSP00000366475.3	ENSP00000413716.1	797	833	yes	no	3;4	0.00079336	57.533	By MS/MS	By matching	By matching	6	0
AAVDLEK	______________________________	______________________________	M	A	A	E	K	L	2	0	0	1	0	0	1	0	0	0	1	1	0	0	0	0	0	0	0	1	0	0	7	0	744.402	ENSP00000269848.6;ENSP00000486076.1;ENSP00000381052.2	ENSP00000269848.6	2	8	yes	no	1	0.05336	56.547	By MS/MS	By matching		5	0
AAVDLKPTLTIIK	______________________________	MKAAVDLKPTLTIIKTEKVDLELFPSPDME	K	A	A	I	K	T	2	0	0	1	0	0	0	0	0	2	2	2	0	0	1	0	2	0	0	1	0	0	13	1	1381.85	ENSP00000324578.5;ENSP00000435666.1;ENSP00000433500.1;ENSP00000441430.1	ENSP00000324578.5	3	15	yes	no	3	0.013289	69.352	By MS/MS	By MS/MS	By MS/MS	6	0
AAVDSFYLLYR	______________________________	______________________________	M	A	A	Y	R	E	2	1	0	1	0	0	0	0	0	0	2	0	0	1	0	1	0	0	2	1	0	0	11	0	1316.68	ENSP00000407437.3;ENSP00000219439.4;ENSP00000455797.1;ENSP00000457026.1;ENSP00000454856.1	ENSP00000407437.3	2	12	yes	no	2	0.00012911	171.36	By MS/MS	By MS/MS	By MS/MS	8	0
AAVEALQSQALHATSQQPLR	RRELEEETNAFNRRKAAVEALQSQALHATS	LQSQALHATSQQPLRKDKDKKN________	K	A	A	L	R	K	5	1	0	0	0	4	1	0	1	0	3	0	0	0	1	2	1	0	0	1	0	0	20	0	2118.12	ENSP00000483876.1;ENSP00000296873.7;ENSP00000367978.1;ENSP00000367973.1;ENSP00000394766.2;ENSP00000367993.4;ENSP00000367991.2;ENSP00000399840.1;ENSP00000367971.2	ENSP00000483876.1	400	419	yes	no	3	0.00032416	86.005		By MS/MS	By MS/MS	3	0
AAVEDSGTTVETIK	RAAGEPGTSMPPEKKAAVEDSGTTVETIKL	KAAVEDSGTTVETIKLGGVSSTEELDIRTL	K	A	A	I	K	L	2	0	0	1	0	0	2	1	0	1	0	1	0	0	0	1	3	0	0	2	0	0	14	0	1419.71	ENSP00000373772.3;ENSP00000418924.1;ENSP00000363952.2;ENSP00000419201.1	ENSP00000373772.3	23	36	yes	no	2	8.5273e-08	168.22	By MS/MS	By MS/MS	By MS/MS	5	0
AAVEEGIVLGGGCALLR	NEKKDRVTDALNATRAAVEEGIVLGGGCAL	VEEGIVLGGGCALLRCIPALDSLTPANEDQ	R	A	A	L	R	C	3	1	0	0	1	0	2	4	0	1	3	0	0	0	0	0	0	0	0	2	0	0	17	0	1683.9	ENSP00000373620.3;ENSP00000340019.2	ENSP00000373620.3	430	446	yes	no	2;3	8.4694e-26	261.02	By MS/MS	By MS/MS	By MS/MS	2.87	0.884		6
AAVEELLER	KENSHFFVATFVRERAAVEELLERAESVER	TFVRERAAVEELLERAESVERLEEAASRLQ	R	A	A	E	R	A	2	1	0	0	0	0	3	0	0	0	2	0	0	0	0	0	0	0	0	1	0	0	9	0	1028.55	ENSP00000361967.1	ENSP00000361967.1	69	77	yes	yes	2	0.0017632	116.05	By MS/MS	By MS/MS	By MS/MS	7	0
AAVEENLLNFR	LERVRQLTIEAEAKRAAVEENLLNFRNQLE	EAKRAAVEENLLNFRNQLEENTFTRRTLED	R	A	A	F	R	N	2	1	2	0	0	0	2	0	0	0	2	0	0	1	0	0	0	0	0	1	0	0	11	0	1274.66	ENSP00000359801.6	ENSP00000359801.6	1229	1239	yes	yes	2	0.0010803	123.96	By MS/MS		By MS/MS	10	0
AAVELEEPEDAR	RKALEHVPNSVRLWKAAVELEEPEDARIML	LWKAAVELEEPEDARIMLSRAVECCPTSVE	K	A	A	A	R	I	3	1	0	1	0	0	4	0	0	0	1	0	0	0	1	0	0	0	0	1	0	0	12	0	1327.63	ENSP00000266079.4	ENSP00000266079.4	409	420	yes	yes	2	7.4853e-05	139.43	By MS/MS	By MS/MS	By MS/MS	3	0
AAVENLPTFLVELSR	PDRLELEAAQKFLERAAVENLPTFLVELSR	AAVENLPTFLVELSRVLANPGNSQVARVAA	R	A	A	S	R	V	2	1	1	0	0	0	2	0	0	0	3	0	0	1	1	1	1	0	0	2	0	0	15	0	1657.9	ENSP00000290158.3;ENSP00000464042.1	ENSP00000290158.3	28	42	yes	no	2;3	1.179e-15	234.52	By MS/MS	By MS/MS	By MS/MS	9	0
AAVESLGFILFR	LLHVAVSDVNDDVRRAAVESLGFILFRTPE	VRRAAVESLGFILFRTPEQCPSVVSLLSES	R	A	A	F	R	T	2	1	0	0	0	0	1	1	0	1	2	0	0	2	0	1	0	0	0	1	0	0	12	0	1321.74	ENSP00000309474.6;ENSP00000479986.1;ENSP00000386932.1;ENSP00000362738.4;ENSP00000410061.1	ENSP00000309474.6	617	628	yes	no	2	9.7215e-06	214.83	By MS/MS	By MS/MS	By MS/MS	4	0
AAVETLGVPCFLGGMAR	GSQALLTPTSADKLRAAVETLGVPCFLGGM	VETLGVPCFLGGMARGLLGRNHPLHIRENR	R	A	A	A	R	G	3	1	0	0	1	0	1	3	0	0	2	0	1	1	1	0	1	0	0	2	0	0	17	0	1747.87	ENSP00000263383.3;ENSP00000470942.1;ENSP00000470834.1	ENSP00000263383.3	306	322	yes	no	2;3	1.2377e-07	150.46	By MS/MS	By MS/MS	By MS/MS	10	0
AAVETSFLDYGENLVQK	IILLLMGSDILSTQKAAVETSFLDYGENLV	VETSFLDYGENLVQKWQVLSEVLSCSEKLV	K	A	A	Q	K	W	2	0	1	1	0	1	2	1	0	0	2	1	0	1	0	1	1	0	1	2	0	0	17	0	1882.93	ENSP00000449831.1;ENSP00000257934.4	ENSP00000449831.1	964	980	yes	no	2	0.0014462	113.54			By MS/MS	1	0	1
AAVEWFDGK	KGDATVSYEDPPTAKAAVEWFDGKDFQGSK	DPPTAKAAVEWFDGKDFQGSKLKVSLARKK	K	A	A	G	K	D	2	0	0	1	0	0	1	1	0	0	0	1	0	1	0	0	0	1	0	1	0	0	9	0	1021.49	ENSP00000331699.6;ENSP00000330516.7;ENSP00000385726.1;ENSP00000381031.2;ENSP00000400142.2;ENSP00000486709.1;ENSP00000330896.7;ENSP00000353204.3	ENSP00000331699.6	369	377	yes	no	2	0.0023643	119.21	By MS/MS	By MS/MS	By MS/MS	10	0
AAVEWFDGKDFQGSK	KGDATVSYEDPPTAKAAVEWFDGKDFQGSK	AAVEWFDGKDFQGSKLKVSLARKKPPMNSM	K	A	A	S	K	L	2	0	0	2	0	1	1	2	0	0	0	2	0	2	0	1	0	1	0	1	0	0	15	1	1683.79	ENSP00000331699.6;ENSP00000330516.7;ENSP00000385726.1;ENSP00000381031.2;ENSP00000400142.2;ENSP00000486709.1;ENSP00000330896.7;ENSP00000353204.3	ENSP00000331699.6	369	383	yes	no	2	4.2742e-08	188.96	By MS/MS	By MS/MS	By MS/MS	1	0	3
AAVFEEEDFQSMTYGFK	GILKICDIAREKVNKAAVFEEEDFQSMTYG	VFEEEDFQSMTYGFKMANSVTDLRVTGMLK	K	A	A	F	K	M	2	0	0	1	0	1	3	1	0	0	0	1	1	3	0	1	1	0	1	1	0	0	17	0	1997.87	ENSP00000354972.5;ENSP00000365208.1	ENSP00000354972.5	167	183	yes	no	2	1.5194e-15	239.38	By MS/MS	By MS/MS	By MS/MS	1	0	3
AAVFEEIDTYER	DTDFDFEGNLALFDKAAVFEEIDTYERRSG	FDKAAVFEEIDTYERRSGTRSRGIPNERPT	K	A	A	E	R	R	2	1	0	1	0	0	3	0	0	1	0	0	0	1	0	0	1	0	1	1	0	0	12	0	1441.67	ENSP00000455580.1;ENSP00000401343.3;ENSP00000320503.4;ENSP00000456805.1;ENSP00000455503.1	ENSP00000455580.1	216	227	yes	no	2	3.9976e-05	159.83	By MS/MS		By MS/MS	7	0
AAVFLALEEQEK	LENSGVLNRIKAELRAAVFLALEEQEKVEN	ELRAAVFLALEEQEKVENKTPLVNESLKKF	R	A	A	E	K	V	3	0	0	0	0	1	3	0	0	0	2	1	0	1	0	0	0	0	0	1	0	0	12	0	1346.71	ENSP00000230248.6;ENSP00000355812.3;ENSP00000479115.1	ENSP00000230248.6	39	50	yes	no	2	2.8352e-05	169.93	By matching		By MS/MS	10	0
AAVGEEKDINTFVGTPVEK	RKLTPSAGKAMHTPKAAVGEEKDINTFVGT	EEKDINTFVGTPVEKLDLLGNLPGSKRRPQ	K	A	A	E	K	L	2	0	1	1	0	0	3	2	0	1	0	2	0	1	1	0	2	0	0	3	0	0	19	1	2003.02	ENSP00000357643.3;ENSP00000357642.3	ENSP00000357643.3	1909	1927	yes	no	3	2.9529e-05	113.14	By MS/MS	By MS/MS	By MS/MS	8	0
AAVGQESPGGLEAGNAK	KNDDLNKPINKGRKRAAVGQESPGGLEAGN	VGQESPGGLEAGNAKAPKLQDLAKKAAPAE	R	A	A	A	K	A	4	0	1	0	0	1	2	4	0	0	1	1	0	0	1	1	0	0	0	1	0	0	17	0	1554.76	ENSP00000303427.8	ENSP00000303427.8	1299	1315	yes	yes	2	6.0252e-18	201.22	By MS/MS	By MS/MS	By MS/MS	4.86	0.833
AAVHTYGIASVPNQPLK	SGLMEECVDWDVEVKAAVHTYGIASVPNQP	VHTYGIASVPNQPLKKQIQKIERTLQIQKA	K	A	A	L	K	K	3	0	1	0	0	1	0	1	1	1	1	1	0	0	2	1	1	0	1	2	0	0	17	0	1764.95	ENSP00000358716.4;ENSP00000435660.1	ENSP00000358716.4	457	473	yes	no	3	0.043918	58.626			By MS/MS	3	0
AAVHTYGIASVPNQPLKK	SGLMEECVDWDVEVKAAVHTYGIASVPNQP	HTYGIASVPNQPLKKQIQKIERTLQIQKAH	K	A	A	K	K	Q	3	0	1	0	0	1	0	1	1	1	1	2	0	0	2	1	1	0	1	2	0	0	18	1	1893.05	ENSP00000358716.4;ENSP00000435660.1	ENSP00000358716.4	457	474	yes	no	3;4	2.5411e-05	121.95	By MS/MS	By MS/MS	By MS/MS	3.14	0.35
AAVIGDVIR	ITVEHLAIKCHWTQRAAVIGDVIRVYSGHQ	CHWTQRAAVIGDVIRVYSGHQGRTIIFCET	R	A	A	I	R	V	2	1	0	1	0	0	0	1	0	2	0	0	0	0	0	0	0	0	0	2	0	0	9	0	912.539	ENSP00000346120.4;ENSP00000480334.1	ENSP00000346120.4	424	432	yes	no	2	0.0054715	102.51	By matching	By MS/MS	By MS/MS	10	0
AAVKDVEEEKFPTQLSR	GLLPPGMTIDLFRGKAAVKDVEEEKFPTQL	VKDVEEEKFPTQLSRHIKFGQKSHVECARF	K	A	A	S	R	H	2	1	0	1	0	1	3	0	0	0	1	2	0	1	1	1	1	0	0	2	0	0	17	2	1946.01	ENSP00000380336.3	ENSP00000380336.3	191	207	yes	yes	3;4	0.0012814	84.859	By MS/MS	By MS/MS	By MS/MS	8	0
AAVLFATDIAAR	QMRRMEVYNEFVRKRAAVLFATDIAARGLD	RKRAAVLFATDIAARGLDFPAVNWVLQFDC	R	A	A	A	R	G	5	1	0	1	0	0	0	0	0	1	1	0	0	1	0	0	1	0	0	1	0	0	12	0	1217.68	ENSP00000314348.3;ENSP00000432032.1	ENSP00000314348.3	366	377	yes	no	2	0.00099425	125.75		By MS/MS		6	0
AAVLKPVLLGLR	______________________________	______________________________	M	A	A	L	R	D	2	1	0	0	0	0	0	1	0	0	4	1	0	0	1	0	0	0	0	2	0	0	12	1	1248.83	ENSP00000246535.1	ENSP00000246535.1	2	13	yes	yes	2	0.0005933	110.41	By MS/MS	By MS/MS	By MS/MS	6	0
AAVLLEQER	DHSLKEHELLEQQKRAAVLLEQERQQEIAK	LEQQKRAAVLLEQERQQEIAKMGTPVPRPP	R	A	A	E	R	Q	2	1	0	0	0	1	2	0	0	0	2	0	0	0	0	0	0	0	0	1	0	0	9	0	1027.57	ENSP00000318861.6;ENSP00000431908.1;ENSP00000435495.1;ENSP00000431520.1	ENSP00000318861.6	184	192	yes	no	2	0.0042652	107.69	By matching	By MS/MS	By MS/MS	7.67	0.471
AAVLNAER	______________________________	______________________________	M	A	A	E	R	L	3	1	1	0	0	0	1	0	0	0	1	0	0	0	0	0	0	0	0	1	0	0	8	0	842.461	ENSP00000355777.5	ENSP00000355777.5	2	9	yes	yes	2	0.0034364	167.9	By MS/MS	By MS/MS	By matching	8	0
AAVLQQVLER	______________________________	______________________________	M	A	A	E	R	T	2	1	0	0	0	2	1	0	0	0	2	0	0	0	0	0	0	0	0	2	0	0	10	0	1125.65	ENSP00000356448.3;ENSP00000483425.1	ENSP00000356448.3	2	11	yes	no	1;2	0.00016141	199.46	By MS/MS	By MS/MS	By MS/MS	7	0
AAVLSDSEDEEKASAK	EDEKEGEEEKVAKRKAAVLSDSEDEEKASA	AVLSDSEDEEKASAKKSRVVSDADDSDSDA	K	A	A	A	K	K	4	0	0	2	0	0	3	0	0	0	1	2	0	0	0	3	0	0	0	1	0	0	16	1	1648.78	ENSP00000295321.4	ENSP00000295321.4	394	409	yes	yes	2;3	1.0875e-10	181.69	By MS/MS	By MS/MS		1	0	4
AAVLYVMDLSEQCGHGLR	NTIEMQAITALAHLRAAVLYVMDLSEQCGH	LYVMDLSEQCGHGLREQLELFQNIRPLFIN	R	A	A	L	R	E	2	1	0	1	1	1	1	2	1	0	3	0	1	0	0	1	0	0	1	2	0	0	18	0	2017.97	ENSP00000354040.4	ENSP00000354040.4	249	266	yes	yes	3	0.00075935	87.083	By MS/MS	By MS/MS	By MS/MS	6	0
AAVMATLLFPGR	YTMRGAGAVIHTHSKAAVMATLLFPGREFK	HSKAAVMATLLFPGREFKITHQEMIKGIKK	K	A	A	G	R	E	3	1	0	0	0	0	0	1	0	0	2	0	1	1	1	0	1	0	0	1	0	0	12	0	1245.69	ENSP00000379133.3;ENSP00000474191.1	ENSP00000379133.3	120	131	yes	no	2	0.010312	96.665	By MS/MS			5	0
AAVMHDILDMMPEGIK	VTKQRVESHFDLELRAAVMHDILDMMPEGI	AVMHDILDMMPEGIKQNKARTILQHLSEAW	R	A	A	I	K	Q	2	0	0	2	0	0	1	1	1	2	1	1	3	0	1	0	0	0	0	1	0	0	16	0	1769.85	ENSP00000488611.1;ENSP00000479194.1;ENSP00000460348.1;ENSP00000304350.6;ENSP00000488222.1;ENSP00000458151.1	ENSP00000488611.1	687	702	yes	no	2;3	8.9134e-05	122.78	By MS/MS	By MS/MS	By MS/MS	6	0
AAVMVHQLSK	LTKLLNDEDQVVVNKAAVMVHQLSKKEASR	VVVNKAAVMVHQLSKKEASRHAIMRSPQMV	K	A	A	S	K	K	2	0	0	0	0	1	0	0	1	0	1	1	1	0	0	1	0	0	0	2	0	0	10	0	1082.59	ENSP00000494263.1;ENSP00000493583.1;ENSP00000496385.1;ENSP00000496180.1;ENSP00000496021.1;ENSP00000495992.1;ENSP00000495719.1;ENSP00000495450.1;ENSP00000495360.1;ENSP00000495244.1;ENSP00000495076.1;ENSP00000494914.1;ENSP00000494845.1;ENSP00000494677.1;ENSP00000494411.1;ENSP00000494053.1;ENSP00000493610.1;ENSP00000493533.1;ENSP00000412219.2;ENSP00000409302.2;ENSP00000401599.2;ENSP00000387455.2;ENS…	ENSP00000494263.1	171	180	yes	no	2;3	0.00014713	150.36	By MS/MS	By MS/MS	By MS/MS	1	0	5
AAVMVYDDANK	______________________________	CQARAAVMVYDDANKKWVPAGGSTGFSRVH	R	A	A	N	K	K	3	0	1	2	0	0	0	0	0	0	0	1	1	0	0	0	0	0	1	2	0	0	11	0	1195.55	ENSP00000355808.2;ENSP00000489607.1;ENSP00000355809.2;ENSP00000284563.7	ENSP00000355808.2	11	21	yes	no	2	0.027095	70.816			By MS/MS	7	0
AAVMVYDDANKK	______________________________	QARAAVMVYDDANKKWVPAGGSTGFSRVHI	R	A	A	K	K	W	3	0	1	2	0	0	0	0	0	0	0	2	1	0	0	0	0	0	1	2	0	0	12	1	1323.65	ENSP00000355808.2;ENSP00000489607.1;ENSP00000355809.2;ENSP00000284563.7	ENSP00000355808.2	11	22	yes	no	2	0.0044279	120.99		By MS/MS		8	0
AAVPAPPPEPEGQDPPAPSQDTS	QIERAIHEFLAAQKKAAVPAPPPEPEGQDP	EPEGQDPPAPSQDTS_______________	K	A	A	T	S	-	4	0	0	2	0	2	2	1	0	0	0	0	0	0	8	2	1	0	0	1	0	0	23	0	2254.04	ENSP00000309644.4;ENSP00000420005.1	ENSP00000309644.4	163	185	yes	no	3	0.0037023	70.99		By MS/MS	By MS/MS	5	0
AAVPDAVGK	NLCFVGLISMIDPPRAAVPDAVGKCRSAGI	MIDPPRAAVPDAVGKCRSAGIKVIMVTGDH	R	A	A	G	K	C	3	0	0	1	0	0	0	1	0	0	0	1	0	0	1	0	0	0	0	2	0	0	9	0	826.455	ENSP00000445306.1;ENSP00000295598.5;ENSP00000358508.4;ENSP00000471581.1;ENSP00000494711.1;ENSP00000302397.5;ENSP00000437577.1;ENSP00000444688.1;ENSP00000411503.1;ENSP00000376066.3;ENSP00000354490.3;ENSP00000411705.1	ENSP00000445306.1	597	605	no	no	2	0.048895	64.207	By MS/MS	By matching		6	0
AAVPELLQQQEEDR	______________________________	MAAVPELLQQQEEDRSKLRSVSVDLNVDPS	M	A	A	D	R	S	2	1	0	1	0	3	3	0	0	0	2	0	0	0	1	0	0	0	0	1	0	0	14	0	1624.81	ENSP00000366998.3;ENSP00000366988.3;ENSP00000406731.2;ENSP00000404448.1;ENSP00000475983.1;ENSP00000475606.1;ENSP00000476097.1;ENSP00000475510.1	ENSP00000366998.3	2	15	yes	no	2	3.513e-10	178.1	By MS/MS	By MS/MS	By MS/MS	8	0
AAVPLGGFLCNVADK	TESEPGQQPMELENKAAVPLGGFLCNVADK	AAVPLGGFLCNVADKSGAMEMAGLCPAACM	K	A	A	D	K	S	3	0	1	1	1	0	0	2	0	0	2	1	0	1	1	0	0	0	0	2	0	0	15	0	1530.79	ENSP00000369618.3	ENSP00000369618.3	661	675	yes	yes	2	0.00036085	111.94	By MS/MS	By MS/MS	By MS/MS	8	0
AAVPSGASTGIYEALELR	PTVEVDLFTSKGLFRAAVPSGASTGIYEAL	PSGASTGIYEALELRDNDKTRYMGKGVSKA	R	A	A	L	R	D	4	1	0	0	0	0	2	2	0	1	2	0	0	0	1	2	1	0	1	1	0	0	18	0	1803.94	ENSP00000441490.1;ENSP00000438873.1;ENSP00000437402.1;ENSP00000229277.1;ENSP00000438062.1;ENSP00000430636.1;ENSP00000431087.1;ENSP00000324105.6;ENSP00000445788.1;ENSP00000464874.1;ENSP00000428502.1;ENSP00000428811.1;ENSP00000467444.1;ENSP00000465697.1;ENSP00000430055.1;ENSP00000493526.1;ENSP00000234590.4;ENSP00000495530.1;ENSP00000466406.1;ENSP00000494470.1;ENSP00000496562.1;ENSP00000495805.1;ENS…	ENSP00000493526.1	33	50	no	no	2;3	2.3228e-17	194.59	By MS/MS	By MS/MS	By MS/MS	3.17	1.34		13
AAVPSIK	VPMKNNQITNNQRIKAAVPSIKFCLDNGAK	ITNNQRIKAAVPSIKFCLDNGAKSVVLMSH	K	A	A	I	K	F	2	0	0	0	0	0	0	0	0	1	0	1	0	0	1	1	0	0	0	1	0	0	7	0	684.417	ENSP00000362413.4;ENSP00000496140.1	ENSP00000362413.4	42	48	yes	no	2	0.059111	71.715	By matching	By matching	By MS/MS	8	0
AAVQAAEVK	______________________________	______________________________	M	A	A	V	K	V	4	0	0	0	0	1	1	0	0	0	0	1	0	0	0	0	0	0	0	2	0	0	9	0	885.492	ENSP00000303043.3;ENSP00000456185.1	ENSP00000303043.3	2	10	yes	no	2	0.0011863	140.14	By MS/MS	By MS/MS	By MS/MS	5	0
AAVQELSSSILAGEDPEER	RDSHLGPHRSTPESRAAVQELSSSILAGED	ELSSSILAGEDPEERGVKLGLGDFIFYSVL	R	A	A	E	R	G	3	1	0	1	0	1	4	1	0	1	2	0	0	0	1	3	0	0	0	1	0	0	19	0	1999.97	ENSP00000385948.1;ENSP00000377719.1;ENSP00000350342.4;ENSP00000326366.5	ENSP00000385948.1	267	285	yes	no	2	0.00021498	99.344		By MS/MS		9	0
AAVQFLNNAWGIQK	NKFLSLANKRLPVKRAAVQFLNNAWGIQKK	RAAVQFLNNAWGIQKKQNAKRFKRRWMVRK	R	A	A	Q	K	K	3	0	2	0	0	2	0	1	0	1	1	1	0	1	0	0	0	1	0	1	0	0	14	0	1558.83	ENSP00000405674.2	ENSP00000405674.2	224	237	yes	yes	2;3	9.9106e-16	251.56	By MS/MS	By MS/MS	By matching	2	0		4
AAVQVLDDIEK	VGVSNVFGPGTRIPKAAVQVLDDIEKCLEK	RIPKAAVQVLDDIEKCLEKKQQSV______	K	A	A	E	K	C	2	0	0	2	0	1	1	0	0	1	1	1	0	0	0	0	0	0	0	2	0	0	11	0	1199.64	ENSP00000274813.3	ENSP00000274813.3	731	741	yes	yes	2	0.00026812	132.32	By matching	By MS/MS	By MS/MS	7	0
AAVQVVGSWPSVQPR	______________________________	AAVQVVGSWPSVQPREAPREAIPERGNGFR	M	A	A	P	R	E	2	1	0	0	0	2	0	1	0	0	0	0	0	0	2	2	0	1	0	4	0	0	15	0	1579.85	ENSP00000184956.5;ENSP00000464927.1;ENSP00000466192.1;ENSP00000468810.1;ENSP00000465817.1	ENSP00000184956.5	2	16	yes	no	2	0.0027518	119.76	By MS/MS	By MS/MS		7	0
AAVSHWQQQSYLDSGIHSGATTTAPSLSGK	ADLMELDMAMEPDRKAAVSHWQQQSYLDSG	IHSGATTTAPSLSGKGNPEEEDVDTSQVLY	K	A	A	G	K	G	4	0	0	1	0	3	0	3	2	1	2	1	0	0	1	6	3	1	1	1	0	0	30	0	3084.49	ENSP00000494263.1;ENSP00000493583.1;ENSP00000496385.1;ENSP00000496180.1;ENSP00000496021.1;ENSP00000495992.1;ENSP00000495719.1;ENSP00000495450.1;ENSP00000495360.1;ENSP00000495244.1;ENSP00000495076.1;ENSP00000494914.1;ENSP00000494845.1;ENSP00000494677.1;ENSP00000494411.1;ENSP00000494053.1;ENSP00000493610.1;ENSP00000493533.1;ENSP00000412219.2;ENSP00000409302.2;ENSP00000401599.2;ENSP00000387455.2;ENS…	ENSP00000494263.1	20	49	yes	no	3;4	1.7596e-06	87.648	By MS/MS	By MS/MS	By MS/MS	3	0
AAVSVYAPPVGGFSFDNCR	______________________________	VYAPPVGGFSFDNCRRNAVLEADFAKRGYK	M	A	A	C	R	R	3	1	1	1	1	0	0	2	0	0	0	0	0	2	2	2	0	0	1	3	0	0	19	0	2012.94	ENSP00000259457.3;ENSP00000393157.1	ENSP00000259457.3	2	20	yes	no	2	0.00012079	110.51	By matching	By MS/MS	By MS/MS	7	0
AAVSWLTPAPSK	TAASSNGSGQPLDKKAAVSWLTPAPSKKAD	DKKAAVSWLTPAPSKKADSVAAKVDLLGEF	K	A	A	S	K	K	3	0	0	0	0	0	0	0	0	0	1	1	0	0	2	2	1	1	0	1	0	0	12	0	1226.67	ENSP00000357202.1;ENSP00000323424.6	ENSP00000357202.1	96	107	yes	no	2	0.00014041	128.81	By MS/MS	By MS/MS	By MS/MS	7	0
AAVVENVVK	______________________________	______________________________	M	A	A	V	K	L	2	0	1	0	0	0	1	0	0	0	0	1	0	0	0	0	0	0	0	4	0	0	9	0	927.539	ENSP00000436901.1;ENSP00000252268.4;ENSP00000399714.2;ENSP00000434885.1	ENSP00000436901.1	2	10	yes	no	2	0.012993	93.162	By MS/MS	By matching	By MS/MS	9	0
AAVVPLGTWR	VTGVLVVTTWLLSGRAAVVPLGTWRRLSLC	LLSGRAAVVPLGTWRRLSLCWFAVCGFIHL	R	A	A	W	R	R	2	1	0	0	0	0	0	1	0	0	1	0	0	0	1	0	1	1	0	2	0	0	10	0	1068.61	ENSP00000417052.1;ENSP00000405832.1;ENSP00000390031.1	ENSP00000417052.1	53	62	yes	no	2	0.007806	90.601	By MS/MS	By MS/MS	By MS/MS	6.75	0.433
AAVVTSPPPTTAPHK	______________________________	AAVVTSPPPTTAPHKERYFDRVDENNPEYL	R	A	A	H	K	E	3	0	0	0	0	0	0	0	1	0	0	1	0	0	4	1	3	0	0	2	0	0	15	0	1472.8	ENSP00000421907.2;ENSP00000381193.1;ENSP00000381191.2;ENSP00000423024.2;ENSP00000381197.1;ENSP00000264758.6;ENSP00000348100.3;ENSP00000399828.2;ENSP00000426700.1;ENSP00000425703.1;ENSP00000421918.1	ENSP00000421907.2	7	21	yes	no	3	0.025077	60.364	By matching	By MS/MS	By MS/MS	8	0
AAVWEITGAEFSK	NKIYYPDFIVPDPKKAAVWEITGAEFSKSE	KKAAVWEITGAEFSKSEAHTADGISIRFPR	K	A	A	S	K	S	3	0	0	0	0	0	2	1	0	1	0	1	0	1	0	1	1	1	0	1	0	0	13	0	1407.7	ENSP00000367787.3;ENSP00000262327.4	ENSP00000367787.3	779	791	yes	no	2	0.017465	74.698	By MS/MS	By matching		3.67	0.471
AAVWEVDFPDVAR	DSLYFRLKTAGRLARAAVWEVDFPDVARRK	ARAAVWEVDFPDVARRKAERIGETPELCAL	R	A	A	A	R	R	3	1	0	2	0	0	1	0	0	0	0	0	0	1	1	0	0	1	0	3	0	0	13	0	1473.73	ENSP00000307214.5	ENSP00000307214.5	108	120	yes	yes	2	0.00054109	134.75	By MS/MS	By MS/MS	By MS/MS	2	0		5
AAVWQQVLAVDAR	______________________________	______________________________	M	A	A	A	R	Y	4	1	0	1	0	2	0	0	0	0	1	0	0	0	0	0	0	1	0	3	0	0	13	0	1425.77	ENSP00000365919.5;ENSP00000218056.5	ENSP00000365919.5	2	14	yes	no	2	0.0021652	122.42	By MS/MS		By MS/MS	9	0
AAVYQPQPHPQPPPYGHCVTDSGVVYSVGMQWLK	VQTTSSGSGPFTDVRAAVYQPQPHPQPPPY	TDSGVVYSVGMQWLKTQGNKQMLCTCLGNG	R	A	A	L	K	T	2	0	0	1	1	4	0	3	2	0	1	1	1	0	6	2	1	1	3	5	0	0	34	0	3792.82	ENSP00000352696.1;ENSP00000348285.4;ENSP00000338200.4;ENSP00000346839.4;ENSP00000415018.1;ENSP00000410422.1;ENSP00000323534.6;ENSP00000394423.1;ENSP00000350534.4;ENSP00000399538.2;ENSP00000398907.1	ENSP00000352696.1	291	324	yes	no	3	0.0053084	57.076	By MS/MS	By MS/MS	By MS/MS	9	0
AAWEAYLSR	ISAADRLEAAEMYRKAAWEAYLSRLGV___	AEMYRKAAWEAYLSRLGV____________	K	A	A	S	R	L	3	1	0	0	0	0	1	0	0	0	1	0	0	0	0	1	0	1	1	0	0	0	9	0	1065.52	ENSP00000232607.2	ENSP00000232607.2	469	477	yes	yes	2	0.0029238	117.89	By MS/MS	By MS/MS	By MS/MS	4	0
AAWEDPVEWVR	LQEGAKDGIKVHGQKAAWEDPVEWVRDTLP	HGQKAAWEDPVEWVRDTLPWPSAQQDQSKL	K	A	A	V	R	D	2	1	0	1	0	0	2	0	0	0	0	0	0	0	1	0	0	2	0	2	0	0	11	0	1356.65	ENSP00000356264.1;ENSP00000356265.4;ENSP00000356271.1	ENSP00000356265.4	1786	1796	no	no	2	0.00093323	114.97	By MS/MS	By MS/MS	By MS/MS	10	0
AAWGEETDYTPVWCMR	GPQGFPELKNDTFLRAAWGEETDYTPVWCM	AWGEETDYTPVWCMRQAGRYLPEFRETRAA	R	A	A	M	R	Q	2	1	0	1	1	0	2	1	0	0	0	0	1	0	1	0	2	2	1	1	0	0	16	0	1970.83	ENSP00000246337.4;ENSP00000490594.1;ENSP00000490710.1;ENSP00000400253.1;ENSP00000404489.1	ENSP00000246337.4	22	37	yes	no	2	1.1435e-11	202.05	By MS/MS	By MS/MS	By MS/MS	3.6	0.49
AAWGELDAGEAEAR	GLRHQPWKQLCLELRAAWGELDAGEAEARA	RAAWGELDAGEAEARARGPQQPPPPDLRSL	R	A	A	A	R	A	5	1	0	1	0	0	3	2	0	0	1	0	0	0	0	0	0	1	0	0	0	0	14	0	1444.66	ENSP00000483711.1;ENSP00000287020.4	ENSP00000483711.1	235	248	yes	no	2	5.7695e-05	149.49	By MS/MS	By MS/MS		6	0
AAWQESTGVEMGR	GTEEYMKMDLGPGRRAAWQESTGVEMGRLG	RRAAWQESTGVEMGRLGPAPPGAASICRPT	R	A	A	G	R	L	2	1	0	0	0	1	2	2	0	0	0	0	1	0	0	1	1	1	0	1	0	0	13	0	1420.64	ENSP00000304895.4	ENSP00000304895.4	952	964	yes	yes	2	6.4014e-05	134.3	By MS/MS	By MS/MS	By matching	8	0
AAYAGGLVLDPK	EIDGDTNKYKKGRKKAAYAGGLVLDPKVGF	RKKAAYAGGLVLDPKVGFYDKFILLLDFNS	K	A	A	P	K	V	3	0	0	1	0	0	0	2	0	0	2	1	0	0	1	0	0	0	1	1	0	0	12	0	1173.64	ENSP00000368349.3;ENSP00000368358.3;ENSP00000478401.1	ENSP00000368349.3	837	848	yes	no	2	0.0035951	109.29	By MS/MS	By MS/MS	By MS/MS	1	0	4
AAYDIEVNTR	EIEMAKAQRDYELKKAAYDIEVNTRRAQAD	YELKKAAYDIEVNTRRAQADLAYQLQVAKT	K	A	A	T	R	R	2	1	1	1	0	0	1	0	0	1	0	0	0	0	0	0	1	0	1	1	0	0	10	0	1150.56	ENSP00000391438.2;ENSP00000388861.2;ENSP00000373056.4;ENSP00000372873.4;ENSP00000365569.3;ENSP00000410658.1;ENSP00000416413.1;ENSP00000411030.1;ENSP00000400615.1;ENSP00000393741.1;ENSP00000393409.1;ENSP00000413293.1;ENSP00000403627.1;ENSP00000398834.1;ENSP00000395732.1;ENSP00000390961.1;ENSP00000415104.1;ENSP00000416355.1;ENSP00000415094.1;ENSP00000395846.1;ENSP00000395333.1;ENSP00000388032.1;ENS…	ENSP00000391438.2	221	230	yes	no	2	0.00088132	134.23		By MS/MS		7	0
AAYDREESTNLEDYEPNTVASLLK	IYRVSGIKSKVDELKAAYDREESTNLEDYE	NLEDYEPNTVASLLKQYLRDLPENLLTKEL	K	A	A	L	K	Q	3	1	2	2	0	0	4	0	0	0	3	1	0	0	1	2	2	0	2	1	0	0	24	1	2727.29	ENSP00000372924.3;ENSP00000019317.4	ENSP00000372924.3	245	268	yes	no	3	9.4752e-10	128.88	By MS/MS	By MS/MS	By MS/MS	10	0
AAYEAELGDAR	TESEEVVSREVSGIKAAYEAELGDARKTLD	SGIKAAYEAELGDARKTLDSVAKERARLQL	K	A	A	A	R	K	4	1	0	1	0	0	2	1	0	0	1	0	0	0	0	0	0	0	1	0	0	0	11	0	1164.54	ENSP00000357283.4;ENSP00000292304.3;ENSP00000357282.3;ENSP00000357284.2;ENSP00000355292.5	ENSP00000357283.4	79	89	no	no	2	8.8249e-05	174.86	By MS/MS	By MS/MS	By MS/MS	5	0
AAYFGIYDTAK	YQGFNVSVQGIIIYRAAYFGIYDTAKGMLP	IIYRAAYFGIYDTAKGMLPDPKNTHIVISW	R	A	A	A	K	G	3	0	0	1	0	0	0	1	0	1	0	1	0	1	0	0	1	0	2	0	0	0	11	0	1218.59	ENSP00000360671.4	ENSP00000360671.4	189	199	yes	yes	2	0.0020527	105.4	By MS/MS	By MS/MS	By MS/MS	3.6	0.49
AAYFGVYDTAK	YQGFSVSVQGIIIYRAAYFGVYDTAKGMLP	IIYRAAYFGVYDTAKGMLPDPKNTHIVVSW	R	A	A	A	K	G	3	0	0	1	0	0	0	1	0	0	0	1	0	1	0	0	1	0	2	1	0	0	11	0	1204.58	ENSP00000281456.5;ENSP00000476711.1;ENSP00000370808.5	ENSP00000370808.5	189	199	no	no	2	0.0018342	108.57	By MS/MS	By MS/MS	By MS/MS	2	0		3
AAYIYFTDFCPDNLFNK	CFLHDFASKSENKYKAAYIYFTDFCPDNLF	YIYFTDFCPDNLFNKIKASCSKSIRRCKEI	K	A	A	N	K	I	2	0	2	2	1	0	0	0	0	1	1	1	0	3	1	0	1	0	2	0	0	0	17	0	2097.95	ENSP00000359025.3	ENSP00000359025.3	105	121	yes	yes	2	5.4029e-33	272.65	By MS/MS	By MS/MS	By MS/MS	10	0
AAYLNMSEDPSHPSMALNTR	KLLEQALVIEEQLRRAAYLNMSEDPSHPSM	MSEDPSHPSMALNTRFAEVECLAESHQHLS	R	A	A	T	R	F	3	1	2	1	0	0	1	0	1	0	2	0	2	0	2	3	1	0	1	0	0	0	20	0	2204	ENSP00000494574.1;ENSP00000496543.1;ENSP00000349508.3;ENSP00000494456.1;ENSP00000493619.1;ENSP00000496163.1;ENSP00000440542.2;ENSP00000493471.1;ENSP00000440392.1;ENSP00000496634.1;ENSP00000496358.1;ENSP00000493829.1;ENSP00000494247.1;ENSP00000494981.1;ENSP00000494126.1;ENSP00000496291.1;ENSP00000496233.1;ENSP00000493629.1	ENSP00000494574.1	1782	1801	yes	no	3	0.00013782	94.922	By MS/MS	By MS/MS	By MS/MS	1	0	3
AAYLQETGKPLDETLK	DILTKRNNAQRQQIKAAYLQETGKPLDETL	AYLQETGKPLDETLKKALTGHLEEVVLALL	K	A	A	L	K	K	2	0	0	1	0	1	2	1	0	0	3	2	0	0	1	0	2	0	1	0	0	0	16	1	1775.93	ENSP00000366109.1;ENSP00000257497.6;ENSP00000412489.1;ENSP00000414013.1	ENSP00000366109.1	82	97	yes	no	2;3	5.4036e-19	223.22	By MS/MS	By MS/MS	By MS/MS	9	0
AAYLQETGKPLDETLKK	DILTKRNNAQRQQIKAAYLQETGKPLDETL	YLQETGKPLDETLKKALTGHLEEVVLALLK	K	A	A	K	K	A	2	0	0	1	0	1	2	1	0	0	3	3	0	0	1	0	2	0	1	0	0	0	17	2	1904.03	ENSP00000366109.1;ENSP00000257497.6;ENSP00000412489.1;ENSP00000414013.1	ENSP00000366109.1	82	98	yes	no	2;3	4.0809e-12	189.99	By MS/MS	By MS/MS	By MS/MS	9	0
AAYLQWR	______________________________	______________________________	M	A	A	W	R	R	2	1	0	0	0	1	0	0	0	0	1	0	0	0	0	0	0	1	1	0	0	0	7	0	906.471	ENSP00000485929.1;ENSP00000481126.1	ENSP00000485929.1	2	8	yes	no	2	0.03268	103.28	By MS/MS	By matching	By MS/MS	7	0
AAYLSDPR	TLKDLLLNTMSQEEKAAYLSDPRAPPCEYK	TMSQEEKAAYLSDPRAPPCEYKDWLTKMSG	K	A	A	P	R	A	2	1	0	1	0	0	0	0	0	0	1	0	0	0	1	1	0	0	1	0	0	0	8	0	891.445	ENSP00000313420.3	ENSP00000313420.3	3826	3833	yes	yes	2	0.0075298	110.81	By MS/MS	By MS/MS		8	0
AAYNLVK	SARCKDFREREGRLRAAYNLVKRGITNLCV	REREGRLRAAYNLVKRGITNLCVIGGDGSL	R	A	A	V	K	R	2	0	1	0	0	0	0	0	0	0	1	1	0	0	0	0	0	0	1	1	0	0	7	0	777.438	ENSP00000450369.2;ENSP00000449426.1;ENSP00000448253.2;ENSP00000446945.2;ENSP00000352842.5;ENSP00000309438.7;ENSP00000345771.6;ENSP00000496597.1;ENSP00000448177.1;ENSP00000446829.2;ENSP00000449269.1;ENSP00000446805.1;ENSP00000449835.1	ENSP00000450369.2	101	107	yes	no	2	0.023051	102.98	By MS/MS	By MS/MS	By MS/MS	9	0
AAYNLVR	______________________________	KIDKEACRAAYNLVRDDGSAVIWVTFKYDG	R	A	A	V	R	D	2	1	1	0	0	0	0	0	0	0	1	0	0	0	0	0	0	0	1	1	0	0	7	0	805.445	ENSP00000262428.4	ENSP00000262428.4	12	18	yes	yes	2	0.0083926	132.8	By MS/MS	By MS/MS	By MS/MS	9.33	0.471
AAYNPGQAVPWNAVK	VKGRLPQLGEKVLVKAAYNPGQAVPWNAVK	AAYNPGQAVPWNAVKVQTLSNQPLLKSPAP	K	A	A	V	K	V	4	0	2	0	0	1	0	1	0	0	0	1	0	0	2	0	0	1	1	2	0	0	15	0	1584.8	ENSP00000373930.3;ENSP00000310670.4;ENSP00000428843.1;ENSP00000430978.1;ENSP00000431046.1;ENSP00000430974.1	ENSP00000373930.3	98	112	yes	no	2	1.5932e-08	205.18	By MS/MS	By MS/MS	By MS/MS	4	0
AAYNVTLLNFMDPQK	GSSYNGQDEVDIKSRAAYNVTLLNFMDPQK	AAYNVTLLNFMDPQKMPYLKEEPYFGMGKM	R	A	A	Q	K	M	2	0	2	1	0	1	0	0	0	0	2	1	1	1	1	0	1	0	1	1	0	0	15	0	1723.86	ENSP00000490047.1;ENSP00000490426.1;ENSP00000489641.1;ENSP00000489936.1;ENSP00000418823.1;ENSP00000489638.1;ENSP00000490516.1;ENSP00000489886.1	ENSP00000490047.1	191	205	yes	no	2	3.0452e-08	204.32	By MS/MS	By MS/MS	By MS/MS	1	0	3
AAYPDLENPPLLVTPSQQAK	NIISRLQEVFGHAIKAAYPDLENPPLLVTP	LENPPLLVTPSQQAKFGDYQCNSAMGISQM	K	A	A	A	K	F	3	0	1	1	0	2	1	0	0	0	3	1	0	0	4	1	1	0	1	1	0	0	20	0	2151.12	ENSP00000231572.3;ENSP00000429030.1	ENSP00000231572.3	90	109	yes	no	2;3	7.8759e-10	152.34	By MS/MS	By MS/MS	By MS/MS	2.6	0.49		4
AAYQVAALPK	NEIYKQYFKSNFPARAAYQVAALPKGSRIE	NFPARAAYQVAALPKGSRIEIEAVAIQGPL	R	A	A	P	K	G	4	0	0	0	0	1	0	0	0	0	1	1	0	0	1	0	0	0	1	1	0	0	10	0	1030.58	ENSP00000254878.3;ENSP00000430482.1;ENSP00000428596.1	ENSP00000254878.3	108	117	yes	no	2	0.0019333	111.95	By matching	By MS/MS	By MS/MS	10	0
AAYSYRPGPGAGPGPAAGAALPDQSFLWNVFQR	______________________________	AALPDQSFLWNVFQRVDKDRSGVISDTELQ	M	A	A	Q	R	V	7	2	1	1	0	2	0	5	0	0	2	0	0	2	5	2	0	1	2	1	0	0	33	1	3388.67	ENSP00000264933.4;ENSP00000423815.1;ENSP00000422085.1;ENSP00000426003.1;ENSP00000482332.1;ENSP00000485941.1;ENSP00000424201.1;ENSP00000422691.1	ENSP00000264933.4	2	34	yes	no	4	0.0032493	49.525	By MS/MS	By MS/MS		4	0
AAYVLFYQR	DSSVSTASEDQIVSKAAYVLFYQRQDTFSG	DQIVSKAAYVLFYQRQDTFSGTGFFPLDRE	K	A	A	Q	R	Q	2	1	0	0	0	1	0	0	0	0	1	0	0	1	0	0	0	0	2	1	0	0	9	0	1129.59	ENSP00000280377.5;ENSP00000258123.4;ENSP00000341028.4;ENSP00000265560.4;ENSP00000366311.2;ENSP00000218348.3	ENSP00000280377.5	924	932	no	no	2	0.0023041	119.89	By MS/MS	By matching	By matching	10	0
AAYWEEEPAEVR	DGGRYDVYLYDRIRKAAYWEEEPAEVRRCT	IRKAAYWEEEPAEVRRCTWFYKGDTDSRFI	K	A	A	V	R	R	3	1	0	0	0	0	4	0	0	0	0	0	0	0	1	0	0	1	1	1	0	0	12	0	1448.66	ENSP00000358071.3;ENSP00000438773.2;ENSP00000396906.1;ENSP00000416723.1	ENSP00000358071.3	330	341	yes	no	2	0.00055577	133.23			By MS/MS	6	0
ACADAGLLDESFLR	LKRCKTQLKKLVRCKACADAGLLDESFLRR	KACADAGLLDESFLRRCLNFYGLLIQLLLR	K	A	C	L	R	R	3	1	0	2	1	0	1	1	0	0	3	0	0	1	0	1	0	0	0	0	0	0	14	0	1536.72	ENSP00000253251.8;ENSP00000343001.6	ENSP00000253251.8	699	712	yes	no	2	7.9276e-08	172.61	By MS/MS	By MS/MS	By MS/MS	10	0
ACADATLSQITNNIDPVGR	QEAEQLKNQIRDARKACADATLSQITNNID	ATLSQITNNIDPVGRIQMRTRRTLRGHLAK	K	A	C	G	R	I	3	1	2	2	1	1	0	1	0	2	1	0	0	0	1	1	2	0	0	1	0	0	19	0	2014.97	ENSP00000481878.1;ENSP00000367872.3;ENSP00000392765.2;ENSP00000416651.1	ENSP00000481878.1	24	42	yes	no	2;3	1.9909e-31	303.36	By MS/MS	By MS/MS	By MS/MS	4.18	3.49	6
ACAEIAAQR	ALQYDTLISLMEHLKACAEIAAQRTINWQK	LMEHLKACAEIAAQRTINWQKFCIKDDSVL	K	A	C	Q	R	T	4	1	0	0	1	1	1	0	0	1	0	0	0	0	0	0	0	0	0	0	0	0	9	0	988.476	ENSP00000364403.3;ENSP00000404897.1;ENSP00000395313.1	ENSP00000364403.3	3278	3286	yes	no	2	0.010874	97.635			By MS/MS	5	0
ACAELHQNVNVK	FPDEFHLQTLNPFLRACAELHQNVNVKNII	FLRACAELHQNVNVKNIIIALIDRLALFAH	R	A	C	V	K	N	2	0	2	0	1	1	1	0	1	0	1	1	0	0	0	0	0	0	0	2	0	0	12	0	1381.68	ENSP00000299138.7	ENSP00000299138.7	285	296	yes	yes	2;3	3.3962e-05	155.06	By MS/MS	By MS/MS	By MS/MS	7	0
ACALQVLSAILEGSK	SLMTLTLKDPSPKTRACALQVLSAILEGSK	ACALQVLSAILEGSKQFLSVAEDTSDHRRA	R	A	C	S	K	Q	3	0	0	0	1	1	1	1	0	1	3	1	0	0	0	2	0	0	0	1	0	0	15	0	1558.84	ENSP00000184956.5;ENSP00000464927.1	ENSP00000184956.5	475	489	no	no	2;3	0.00014014	123.28	By MS/MS	By MS/MS	By MS/MS	7	0
ACALSIEESCRPGDK	RLGANSLLDLVVFGRACALSIEESCRPGDK	ACALSIEESCRPGDKVPPIKPNAGEESVMN	R	A	C	D	K	V	2	1	0	1	2	0	2	1	0	1	1	1	0	0	1	2	0	0	0	0	0	0	15	1	1691.76	ENSP00000264932.6;ENSP00000427703.1;ENSP00000426514.1;ENSP00000484230.1;ENSP00000422404.1	ENSP00000264932.6	466	480	yes	no	2	2.0794e-07	158.3	By MS/MS	By MS/MS	By MS/MS	7	0
ACANPAAGSVILLENLR	DVLFLKDCVGPEVEKACANPAAGSVILLEN	ANPAAGSVILLENLRFHVEEEGKGKDASGN	K	A	C	L	R	F	4	1	2	0	1	0	1	1	0	1	3	0	0	0	1	1	0	0	0	1	0	0	17	0	1767.93	ENSP00000362413.4;ENSP00000496140.1	ENSP00000362413.4	107	123	yes	no	2;3	3.324e-13	237.59	By MS/MS	By MS/MS	By MS/MS	4.82	1.38		3
ACAQGTFKPLSGEGSCQPCPANSHSNTIGSAVCQCR	CAPGFEAAEGNTKCRACAQGTFKPLSGEGS	NSHSNTIGSAVCQCRVGYFRARTDPRGAPC	R	A	C	C	R	V	4	1	2	0	5	3	1	4	1	1	1	1	0	1	3	5	2	0	0	1	0	0	36	1	3893.68	ENSP00000353833.3;ENSP00000350896.3	ENSP00000353833.3	270	305	yes	no	4	4.3587e-11	98.978	By MS/MS	By MS/MS	By MS/MS	1	0	3
ACASPSAQVEGSPVAGSDGSQPAVK	KRPDDVPLSLSPSKRACASPSAQVEGSPVA	GSPVAGSDGSQPAVKLEPLHFLQCHSKNNS	R	A	C	V	K	L	5	0	0	1	1	2	1	3	0	0	0	1	0	0	3	5	0	0	0	3	0	0	25	0	2356.1	ENSP00000292616.5;ENSP00000420650.2	ENSP00000292616.5	248	272	yes	no	3	0.0001589	87.704		By MS/MS		5	0
ACCISTGGHSQCSESLPVR	YTFTHLKPGTLYKLRACCISTGGHSQCSES	STGGHSQCSESLPVRTLSIAPGQCRPPRVL	R	A	C	V	R	T	1	1	0	0	3	1	1	2	1	1	1	0	0	0	1	4	1	0	0	1	0	0	19	0	2104.91	ENSP00000411242.2;ENSP00000389094.1;ENSP00000338523.4	ENSP00000411242.2	647	665	yes	no	3	0.00012185	99.238	By MS/MS	By matching	By MS/MS	8	0
ACCPLEGVRPSPQQTEYR	ALLPWLLEQRHKHNKACCPLEGVRPSPQQT	PLEGVRPSPQQTEYRNKCEFLVGVGVDGED	K	A	C	Y	R	N	1	2	0	0	2	2	2	1	0	0	1	0	0	0	3	1	1	0	1	1	0	0	18	1	2146.99	ENSP00000385807.3;ENSP00000252136.7;ENSP00000395738.2;ENSP00000384968.3	ENSP00000385807.3	223	240	yes	no	3	0.010752	62.377	By MS/MS	By matching	By matching	9	0
ACDCDFR	QCPDRTYGDVATGCRACDCDFRGTEGPGCD	GDVATGCRACDCDFRGTEGPGCDKASGRCL	R	A	C	F	R	G	1	1	0	2	2	0	0	0	0	0	0	0	0	1	0	0	0	0	0	0	0	0	7	0	942.332	ENSP00000375778.1;ENSP00000355997.3;ENSP00000348384.3	ENSP00000375778.1	533	539	yes	no	2	0.0083693	132.29	By MS/MS	By MS/MS	By MS/MS	4	0
ACDELVEEMEHYGK	QPCPDVFWFPIFSEKACDELVEEMEHYGKW	KACDELVEEMEHYGKWSGGKHHDSRISGGY	K	A	C	G	K	W	1	0	0	1	1	0	4	1	1	0	1	1	1	0	0	0	0	0	1	1	0	0	14	0	1708.71	ENSP00000282903.5;ENSP00000420094.1;ENSP00000353170.3;ENSP00000419354.1	ENSP00000282903.5	596	609	yes	no	2;3	1.9908e-16	206.36	By MS/MS	By MS/MS	By MS/MS	6	0
ACDESFQPLGDIMK	WFQAGYFTMSLLVKRACDESFQPLGDIMKM	RACDESFQPLGDIMKMWGRVPFSPGPAPPP	R	A	C	M	K	M	1	0	0	2	1	1	1	1	0	1	1	1	1	1	1	1	0	0	0	0	0	0	14	0	1609.71	ENSP00000387070.3;ENSP00000386537.1;ENSP00000362664.4;ENSP00000487548.1;ENSP00000386765.1;ENSP00000387170.3;ENSP00000410297.1;ENSP00000404195.1	ENSP00000387070.3	566	579	yes	no	2	9.6965e-08	172.76	By MS/MS	By MS/MS	By MS/MS	10	0
ACDESVLMDLK	GRSGNTGIATTFINKACDESVLMDLKALLL	FINKACDESVLMDLKALLLEAKQKVPPVLQ	K	A	C	L	K	A	1	0	0	2	1	0	1	0	0	0	2	1	1	0	0	1	0	0	0	1	0	0	11	0	1279.58	ENSP00000422753.1;ENSP00000330349.7	ENSP00000422753.1	539	549	yes	no	2	0.00017028	140.45	By MS/MS	By MS/MS	By MS/MS	7	0
ACDFLLSR	GQTYRDGTACAEVSRACDFLLSRQMADGGW	ACAEVSRACDFLLSRQMADGGWGEDFESCE	R	A	C	S	R	Q	1	1	0	1	1	0	0	0	0	0	2	0	0	1	0	1	0	0	0	0	0	0	8	0	980.475	ENSP00000380837.2;ENSP00000348762.3;ENSP00000409191.2;ENSP00000429133.1;ENSP00000487109.1;ENSP00000486113.1;ENSP00000485757.1	ENSP00000380837.2	615	622	yes	no	2	0.018156	94.302		By MS/MS		2	0		1
ACDGGYTSSCFNLSAMFLQGAPGFPK	DGQPDLGKARDYYTRACDGGYTSSCFNLSA	NLSAMFLQGAPGFPKDMDLACKYSMKACDL	R	A	C	P	K	D	3	0	1	1	2	1	0	4	0	0	2	1	1	3	2	3	1	0	1	0	0	0	26	0	2782.22	ENSP00000360593.3	ENSP00000360593.3	141	166	yes	yes	3	0.00035037	67.239	By MS/MS	By matching		4	0
ACDGNVDHAATHITNR	LQLGFTAQEARLGLRACDGNVDHAATHITN	CDGNVDHAATHITNRREELAQIRKEEKEKK	R	A	C	N	R	R	3	1	2	2	1	0	0	1	2	1	0	0	0	0	0	0	2	0	0	1	0	0	16	0	1750.78	ENSP00000418234.2;ENSP00000398644.2;ENSP00000454264.1;ENSP00000420344.1;ENSP00000419679.1	ENSP00000418234.2	399	414	yes	no	3	0.019133	61.649		By MS/MS	By matching	7	0
ACDILAIDK	QHGVAASCLEDLRSKACDILAIDKSLTPVT	EDLRSKACDILAIDKSLTPVTLVLAEDGTI	K	A	C	D	K	S	2	0	0	2	1	0	0	0	0	2	1	1	0	0	0	0	0	0	0	0	0	0	9	0	1017.52	ENSP00000366237.3;ENSP00000468395.1;ENSP00000366235.2	ENSP00000366237.3	46	54	no	no	2	0.00090014	138.98	By MS/MS	By MS/MS	By MS/MS	9	0
ACDLGHIWACANASR	GFPKDMDLACKYSMKACDLGHIWACANASR	ACDLGHIWACANASRMYKLGDGVDKDEAKA	K	A	C	S	R	M	4	1	1	1	2	0	0	1	1	1	1	0	0	0	0	1	0	1	0	0	0	0	15	0	1700.75	ENSP00000360593.3	ENSP00000360593.3	178	192	yes	yes	3	0.00048284	150.26	By MS/MS	By MS/MS	By MS/MS	5	0
ACDLPAWVHFPDTER	ALLEDEERVVRLGVRACDLPAWVHFPDTER	ACDLPAWVHFPDTERAEWLNKTVKHMWPFI	R	A	C	E	R	A	2	1	0	2	1	0	1	0	1	0	1	0	0	1	2	0	1	1	0	1	0	0	15	0	1812.83	ENSP00000275418.7;ENSP00000251527.5;ENSP00000481296.1	ENSP00000275418.7	122	136	yes	no	3	0.0019824	87.083	By MS/MS	By MS/MS	By MS/MS	3	0
ACDSVTSNVLPLLLEQFHK	PSAKLLQAAAGASARACDSVTSNVLPLLLE	VTSNVLPLLLEQFHKHSQSSQRRTILEMLL	R	A	C	H	K	H	1	0	1	1	1	1	1	0	1	0	4	1	0	1	1	2	1	0	0	2	0	0	19	0	2170.11	ENSP00000412698.2;ENSP00000359818.1;ENSP00000348097.6;ENSP00000402819.1	ENSP00000412698.2	385	403	yes	no	3	4.9629e-13	169.15	By MS/MS	By MS/MS	By MS/MS	1.5	0.5	3	3
ACDTLLMCIVTVMNHGLR	PEVLEEDRELDSTERACDTLLMCIVTVMNH	TLLMCIVTVMNHGLRNGGGVGDILRKPSKD	R	A	C	L	R	N	1	1	1	1	2	0	0	1	1	1	3	0	2	0	0	0	2	0	0	2	0	0	18	0	2103.01	ENSP00000475177.1;ENSP00000363435.4	ENSP00000475177.1	2454	2471	yes	no	3	0.0026136	111.64		By MS/MS	By MS/MS	9	0
ACDYIQELR	ESTKSGQSKGGILSKACDYIQELRQSNHRL	GGILSKACDYIQELRQSNHRLSEELQGLDQ	K	A	C	L	R	Q	1	1	0	1	1	1	1	0	0	1	1	0	0	0	0	0	0	0	1	0	0	0	9	0	1166.54	ENSP00000435005.1;ENSP00000356998.1;ENSP00000357000.3;ENSP00000356999.1	ENSP00000435005.1	186	194	yes	no	2	0.0090992	93.178	By MS/MS	By MS/MS	By matching	8	0
ACEAFEAQECER	TLDKVREEWQSEHIKACEAFEAQECERINF	HIKACEAFEAQECERINFFRNALWLHVNQL	K	A	C	E	R	I	3	1	0	0	2	1	4	0	0	0	0	0	0	1	0	0	0	0	0	0	0	0	12	0	1498.58	ENSP00000468622.1;ENSP00000387261.4	ENSP00000468622.1	212	223	yes	no	2	1.0347e-05	169.82	By MS/MS	By MS/MS	By MS/MS	4	0
ACEAITVGK	GRGWTRALGPEQLLRACEAITVGKVDLSSW	PEQLLRACEAITVGKVDLSSWREKIARDVA	R	A	C	G	K	V	2	0	0	0	1	0	1	1	0	1	0	1	0	0	0	0	1	0	0	1	0	0	9	0	947.475	ENSP00000411162.1;ENSP00000409367.1;ENSP00000409074.1;ENSP00000403576.1;ENSP00000394290.1;ENSP00000373090.2;ENSP00000365806.3;ENSP00000372942.3	ENSP00000411162.1	293	301	yes	no	2	0.0024887	117.81	By MS/MS	By MS/MS	By MS/MS	7	0
ACEEQGAALR	AVLKAALADALRRLRACEEQGAALRARGTP	LRRLRACEEQGAALRARGTPKGRAPPRLGT	R	A	C	L	R	A	3	1	0	0	1	1	2	1	0	0	1	0	0	0	0	0	0	0	0	0	0	0	10	0	1103.5	ENSP00000442365.1;ENSP00000468312.1;ENSP00000382503.3;ENSP00000468768.1	ENSP00000442365.1	49	58	yes	no	2	0.012358	94.692			By MS/MS	4	0
ACEFAGFQCQIQFGPHNEQK	RDDILNGSHPVSFDKACEFAGFQCQIQFGP	GFQCQIQFGPHNEQKHKAGFLDLKDFLPKE	K	A	C	Q	K	H	2	0	1	0	2	4	2	2	1	1	0	1	0	3	1	0	0	0	0	0	0	0	20	0	2395.05	ENSP00000316029.9	ENSP00000316029.9	235	254	yes	yes	2;3	7.1272e-10	157.37	By MS/MS	By MS/MS	By MS/MS	4	0
ACEHHAPLPSHLISEIK	GPEPAARGERRGCSRACEHHAPLPSHLISE	EHHAPLPSHLISEIKDVLSLAVGPRDPDEG	R	A	C	I	K	D	2	0	0	0	1	0	2	0	3	2	2	1	0	0	2	2	0	0	0	0	0	0	17	0	1937.98	ENSP00000348564.3	ENSP00000348564.3	1016	1032	yes	yes	4	0.0017094	82.578	By MS/MS	By matching	By matching	2	0		3
ACELFLR	RRAVSQLIRLGQCTKACELFLRNRAAAVHT	IRLGQCTKACELFLRNRAAAVHTAIRQLRI	K	A	C	L	R	N	1	1	0	0	1	0	1	0	0	0	2	0	0	1	0	0	0	0	0	0	0	0	7	0	907.459	ENSP00000355605.2	ENSP00000355605.2	427	433	yes	yes	2	0.043387	81.297	By MS/MS		By matching	1	0	2
ACELWEQILQDHPTDMLALK	HVSAVETFANGNFPKACELWEQILQDHPTD	EQILQDHPTDMLALKFSHDAYFYLGYQEQM	K	A	C	L	K	F	2	0	0	2	1	2	2	0	1	1	4	1	1	0	1	0	1	1	0	0	0	0	20	0	2410.17	ENSP00000370419.3;ENSP00000406604.1;ENSP00000410095.1	ENSP00000370419.3	127	146	yes	no	3	0.015233	71.263	By MS/MS			6	0
ACENSCILYSDLGLPK	IRVNKFQRVDPDVLKACENSCILYSDLGLP	CENSCILYSDLGLPKELTLWVDPCEVCC__	K	A	C	P	K	E	1	0	1	1	2	0	1	1	0	1	3	1	0	0	1	2	0	0	1	0	0	0	16	0	1838.85	ENSP00000487043.1;ENSP00000487035.1;ENSP00000284879.7;ENSP00000344609.6	ENSP00000487043.1	75	90	yes	no	2	0.0087034	76.073		By MS/MS	By matching	2	0		2
ACEPGFSYSEEVCR	QTCSCYRRPCTNRQKACEPGFSYSEEVCRC	KACEPGFSYSEEVCRCVPSYWKRPQMS___	K	A	C	C	R	C	1	1	0	0	2	0	3	1	0	0	0	0	0	1	1	2	0	0	1	1	0	0	14	0	1689.68	ENSP00000480043.1	ENSP00000480043.1	394	407	yes	yes	2	3.734e-07	158.3	By MS/MS	By MS/MS	By MS/MS	6	0
ACEPIIQNFCHDVADNQIDSGDLMECLIQNK	ELESEDIQIEALLMRACEPIIQNFCHDVAD	QIDSGDLMECLIQNKHQKDMNEKCAIGVTH	R	A	C	N	K	H	2	0	3	4	3	3	2	1	1	4	2	1	1	1	1	1	0	0	0	1	0	0	31	0	3646.62	ENSP00000405984.2;ENSP00000205061.5;ENSP00000406946.2	ENSP00000405984.2	695	725	yes	no	3;4	1.0917e-06	88.595	By MS/MS	By MS/MS	By MS/MS	1.2	0.4	4	1
ACEVALEEIK	ADKEVKKAHHSQLRKACEVALEEIKAETEK	SQLRKACEVALEEIKAETEKQSPPHGEAKA	K	A	C	I	K	A	2	0	0	0	1	0	3	0	0	1	1	1	0	0	0	0	0	0	0	1	0	0	10	0	1160.57	ENSP00000262215.3;ENSP00000429002.1	ENSP00000262215.3	36	45	yes	no	2	0.013995	93.111	By MS/MS			6	0
ACFGAENLMR	SVPVDQASESLLKSKACFGAENLMRVLGNY	LLKSKACFGAENLMRVLGNYCRLGEVRTHI	K	A	C	M	R	V	2	1	1	0	1	0	1	1	0	0	1	0	1	1	0	0	0	0	0	0	0	0	10	0	1167.52	ENSP00000354091.2;ENSP00000338573.4	ENSP00000354091.2	229	238	yes	no	2	0.0013372	118.33	By matching	By MS/MS	By MS/MS	1	0	3
ACFQVGTSEEMK	HFQKELEELKARTSKACFQVGTSEEMKMLR	TSKACFQVGTSEEMKMLRTESDDLHTFLLE	K	A	C	M	K	M	1	0	0	0	1	1	2	1	0	0	0	1	1	1	0	1	1	0	0	1	0	0	12	0	1385.6	ENSP00000396576.2;ENSP00000352400.5;ENSP00000405014.2	ENSP00000396576.2	717	728	yes	no	2	0.00063798	112.85	By MS/MS	By MS/MS	By MS/MS	8	0
ACFSANGEEVLATSTHSK	PKIQSIYLERFPIFKACFSANGEEVLATST	SANGEEVLATSTHSKVLYVYDMLAGKLIPV	K	A	C	S	K	V	3	0	1	0	1	0	2	1	1	0	1	1	0	1	0	3	2	0	0	1	0	0	18	0	1907.87	ENSP00000225298.7;ENSP00000462614.1	ENSP00000225298.7	301	318	yes	no	3	0.049109	49.537	By matching	By MS/MS	By matching	8	0
ACFTMDPK	YHQLKKLGSSLDWDRACFTMDPKLSAAVTE	SSLDWDRACFTMDPKLSAAVTEAFVRLHEE	R	A	C	P	K	L	1	0	0	1	1	0	0	0	0	0	0	1	1	1	1	0	1	0	0	0	0	0	8	0	968.41	ENSP00000415316.2;ENSP00000403359.2;ENSP00000401121.2;ENSP00000364815.3;ENSP00000211402.6;ENSP00000390673.1	ENSP00000415316.2	443	450	yes	no	2	0.020668	87.323	By MS/MS	By MS/MS	By MS/MS	9	0
ACFYNLDK	VVDLNGRYFGGRVVKACFYNLDKFRVLDLA	FGGRVVKACFYNLDKFRVLDLAEQV_____	K	A	C	D	K	F	1	0	1	1	1	0	0	0	0	0	1	1	0	1	0	0	0	0	1	0	0	0	8	0	1029.46	ENSP00000388638.1;ENSP00000369218.4	ENSP00000388638.1	384	391	yes	no	2	0.022497	84.743	By matching	By matching	By MS/MS	9.33	0.471
ACGADSYEMEEDGVR	CPRNYVVTDHGSCVRACGADSYEMEEDGVR	ACGADSYEMEEDGVRKCKKCEGPCRKVCNG	R	A	C	V	R	K	2	1	0	2	1	0	3	2	0	0	0	0	1	0	0	1	0	0	1	1	0	0	15	0	1687.65	ENSP00000275493.2;ENSP00000395243.3;ENSP00000415559.1;ENSP00000342376.3;ENSP00000345973.2;ENSP00000413843.2;ENSP00000492462.1	ENSP00000275493.2	310	324	yes	no	2	2.1473e-33	223.77	By MS/MS	By MS/MS	By MS/MS	3	0
ACGADSYEMEEDGVRK	CPRNYVVTDHGSCVRACGADSYEMEEDGVR	CGADSYEMEEDGVRKCKKCEGPCRKVCNGI	R	A	C	R	K	C	2	1	0	2	1	0	3	2	0	0	0	1	1	0	0	1	0	0	1	1	0	0	16	1	1815.74	ENSP00000275493.2;ENSP00000395243.3;ENSP00000415559.1;ENSP00000342376.3;ENSP00000345973.2;ENSP00000413843.2;ENSP00000492462.1	ENSP00000275493.2	310	325	yes	no	2;3	0.00010046	148.13	By MS/MS	By MS/MS	By MS/MS	4	0
ACGCAAAPDVK	ENQIVFTHRINIPRRACGCAAAPDVKELLS	IPRRACGCAAAPDVKELLSRLEELENLVSS	R	A	C	V	K	E	4	0	0	1	2	0	0	1	0	0	0	1	0	0	1	0	0	0	0	1	0	0	11	0	1118.48	ENSP00000339553.4;ENSP00000265131.4;ENSP00000442242.1;ENSP00000438152.2;ENSP00000443478.1;ENSP00000411406.2	ENSP00000339553.4	110	120	no	no	2	0.0034684	108.98	By MS/MS			5	0
ACGDSTLTQITAGLDPVGR	QEAEQLRNQIRDARKACGDSTLTQITAGLD	STLTQITAGLDPVGRIQMRTRRTLRGHLAK	K	A	C	G	R	I	2	1	0	2	1	1	0	3	0	1	2	0	0	0	1	1	3	0	0	1	0	0	19	0	1930.94	ENSP00000377503.1;ENSP00000377501.1;ENSP00000305260.4;ENSP00000399904.1;ENSP00000390077.1;ENSP00000413219.1	ENSP00000377503.1	24	42	yes	no	2;3	5.8465e-26	253.06	By MS/MS	By MS/MS	By MS/MS	2	0		6
ACGDVLVTAELILR	ITPKLLWHPVMNGDKACGDVLVTAELILRG	KACGDVLVTAELILRGKDGSNLPILPPQRA	K	A	C	L	R	G	2	1	0	1	1	0	1	1	0	1	3	0	0	0	0	0	1	0	0	2	0	0	14	0	1528.83	ENSP00000351094.5;ENSP00000352208.4;ENSP00000432708.1	ENSP00000351094.5	1246	1259	yes	no	2	0.0099522	96.604	By MS/MS			4	0
ACGEGFCDSCSSK	CATSFKDNDTKHHCRACGEGFCDSCSSKTR	CRACGEGFCDSCSSKTRPVPERGWGPAPVR	R	A	C	S	K	T	1	0	0	1	3	0	1	2	0	0	0	1	0	1	0	3	0	0	0	0	0	0	13	0	1463.51	ENSP00000326921.5;ENSP00000450742.1;ENSP00000452442.1;ENSP00000452232.1;ENSP00000377757.2	ENSP00000326921.5	608	620	yes	no	2	0.0040341	91.313		By matching	By MS/MS	4	0
ACGGPGNFCPSFSELQR	PNSQPPPEVYVSLIKACGGPGNFCPSFSEL	GGPGNFCPSFSELQRNFVKHRPTKLKSLLR	K	A	C	Q	R	N	1	1	1	0	2	1	1	3	0	0	1	0	0	2	2	2	0	0	0	0	0	0	17	0	1882.81	ENSP00000257570.4;ENSP00000479512.1;ENSP00000341125.5;ENSP00000444127.1	ENSP00000257570.4	180	196	yes	no	2	1.5701e-05	147.73	By MS/MS	By MS/MS		2	0		2
ACGLIIFR	______________________________	______________________________	R	A	C	F	R	R	1	1	0	0	1	0	0	1	0	2	1	0	0	1	0	0	0	0	0	0	0	0	8	0	948.522	ENSP00000482384.1;ENSP00000368455.1;ENSP00000368452.5;ENSP00000344187.4	ENSP00000482384.1	5	12	yes	no	2	0.0028861	146.21	By MS/MS	By MS/MS	By MS/MS	9	0
ACGLNFADLMAR	APPAPGPGQLTLRLRACGLNFADLMARQGL	RLRACGLNFADLMARQGLYDRLPPLPVTPG	R	A	C	A	R	Q	3	1	1	1	1	0	0	1	0	0	2	0	1	1	0	0	0	0	0	0	0	0	12	0	1337.62	ENSP00000347872.2;ENSP00000468401.1	ENSP00000347872.2	85	96	yes	no	2	5.2844e-06	173.24	By MS/MS	By MS/MS	By MS/MS	8	0
ACGLNTLTTYVPWNLHEPER	RVPREYWRDRLLKMKACGLNTLTTYVPWNL	TLTTYVPWNLHEPERGKFDFSGNLDLEAFV	K	A	C	E	R	G	1	1	2	0	1	0	2	1	1	0	3	0	0	0	2	0	3	1	1	1	0	0	20	0	2370.14	ENSP00000444628.1;ENSP00000344659.6	ENSP00000444628.1	87	106	yes	no	3	0.0039387	80.609		By MS/MS	By MS/MS	9	0
ACGLVASNLNLK	______________________________	______________________________	M	A	C	L	K	P	2	0	2	0	1	0	0	1	0	0	3	1	0	0	0	1	0	0	0	1	0	0	12	0	1258.67	ENSP00000215909.5;ENSP00000388296.1	ENSP00000215909.5	2	13	yes	no	2	4.0015e-05	174.86	By MS/MS	By MS/MS	By MS/MS	4	0
ACGLVASNLNLKPGECLR	______________________________	LVASNLNLKPGECLRVRGEVAPDAKSFVLN	M	A	C	L	R	V	2	1	2	0	2	0	1	2	0	0	4	1	0	0	1	1	0	0	0	1	0	0	18	1	1971	ENSP00000215909.5;ENSP00000388296.1	ENSP00000215909.5	2	19	yes	no	2;3	1.8165e-28	231.07	By MS/MS	By MS/MS	By MS/MS	5.48	2.32	2	4
ACGNFGIPCELR	MGSTSDLGHCEKIKKACGNFGIPCELRVTS	IKKACGNFGIPCELRVTSAHKGPDETLRIK	K	A	C	L	R	V	1	1	1	0	2	0	1	2	0	1	1	0	0	1	1	0	0	0	0	0	0	0	12	0	1392.63	ENSP00000421096.1;ENSP00000264221.2;ENSP00000424053.1;ENSP00000382595.3;ENSP00000424907.1	ENSP00000421096.1	287	298	yes	no	2	0.00020706	143.96	By MS/MS	By MS/MS	By MS/MS	1	0	3
ACGNMFGLMHGTCPETSGGLLICLPR	IHNLPVLAKMAAVSKACGNMFGLMHGTCPE	TCPETSGGLLICLPREQAARFCAEIKSPKY	K	A	C	P	R	E	1	1	1	0	3	0	1	5	1	1	4	0	2	1	2	1	2	0	0	0	0	0	26	0	2848.3	ENSP00000367893.3;ENSP00000441119.2	ENSP00000367893.3	305	330	yes	no	3	9.0328e-08	106.23	By MS/MS	By MS/MS	By MS/MS	2	0		3
ACGQIFCGK	CRVQFGVMTRKHHCRACGQIFCGKCSSKYS	RKHHCRACGQIFCGKCSSKYSTIPKFGIEK	R	A	C	G	K	C	1	0	0	0	2	1	0	2	0	1	0	1	0	1	0	0	0	0	0	0	0	0	9	0	1039.46	ENSP00000331201.4;ENSP00000458987.1	ENSP00000331201.4	184	192	yes	no	2	0.0062024	99.375	By MS/MS		By matching	9	0
ACGVSRPVIACSVTIK	NVPYVFVRSKQALGRACGVSRPVIACSVTI	CGVSRPVIACSVTIKEGSQLKQQIQSIQQS	R	A	C	I	K	E	2	1	0	0	2	0	0	1	0	2	0	1	0	0	1	2	1	0	0	3	0	0	16	1	1716.9	ENSP00000383949.1;ENSP00000347401.3;ENSP00000215956.5;ENSP00000383989.1	ENSP00000383949.1	92	107	yes	no	2;3	2.6012e-08	141.73	By MS/MS	By MS/MS	By MS/MS	2.64	0.771		6
ACGYVVCWK	KEPFNALTRRRHHCRACGYVVCWKCSDYKA	RRHHCRACGYVVCWKCSDYKAQLEYDGGKL	R	A	C	W	K	C	1	0	0	0	2	0	0	1	0	0	0	1	0	0	0	0	0	1	1	2	0	0	9	0	1141.5	ENSP00000449273.1;ENSP00000431323.1;ENSP00000433666.1;ENSP00000394487.2;ENSP00000446695.1	ENSP00000449273.1	721	729	yes	no	2	0.0045747	111.28	By MS/MS			3	0
ACHGLPLINGQSCDPYATVSLVGPSR	TENGTVCQQLVVHIKACHGLPLINGQSCDP	SCDPYATVSLVGPSRNDQKKTKVKKKTSNP	K	A	C	S	R	N	2	1	1	1	2	1	0	3	1	1	3	0	0	0	3	3	1	0	1	2	0	0	26	0	2768.34	ENSP00000286364.3;ENSP00000391677.2	ENSP00000286364.3	179	204	yes	no	3	0.0001226	78.717	By matching	By MS/MS		5	0
ACHPCSPMCK	NNQLALTLIDTNRSRACHPCSPMCKGSRCW	TNRSRACHPCSPMCKGSRCWGESSEDCQSL	R	A	C	C	K	G	1	0	0	0	3	0	0	0	1	0	0	1	1	0	2	1	0	0	0	0	0	0	10	0	1246.47	ENSP00000462438.1;ENSP00000385185.2;ENSP00000446466.1;ENSP00000269571.4;ENSP00000463714.1;ENSP00000462808.1	ENSP00000462438.1	161	170	yes	no	2	0.013941	93.162		By MS/MS		7	0
ACIANVEPNQTVEINEQEALEEK	DELRAVVRHRRASVKACIANVEPNQTVEIN	NQTVEINEQEALEEKLENVKAILQAYHFTG	K	A	C	E	K	L	3	0	3	0	1	2	6	0	0	2	1	1	0	0	1	0	1	0	0	2	0	0	23	0	2627.24	ENSP00000417787.1;ENSP00000370214.2;ENSP00000260662.1	ENSP00000417787.1	69	91	yes	no	3	0.00051614	87.496	By MS/MS			6	0
ACIDSNEDGDLSK	PVYDCLVWHDGEVWRACIDSNEDGDLSKST	WRACIDSNEDGDLSKSTVLRNYKEAQEYGS	R	A	C	S	K	S	1	0	1	3	1	0	1	1	0	1	1	1	0	0	0	2	0	0	0	0	0	0	13	0	1422.59	ENSP00000365233.4;ENSP00000365220.3	ENSP00000365233.4	208	220	yes	no	2	6.4568e-12	247.3	By MS/MS	By MS/MS	By MS/MS	3	0
ACIENGASCIDISGEPQFLELMQLK	NCVGPYRFYGEPVIKACIENGASCIDISGE	DISGEPQFLELMQLKYHEKAADKGVYIIGS	K	A	C	L	K	Y	2	0	1	1	2	2	3	2	0	3	3	1	1	1	1	2	0	0	0	0	0	0	25	0	2822.33	ENSP00000355467.3	ENSP00000355467.3	112	136	yes	yes	3	1.2758e-06	99.964	By MS/MS	By MS/MS		4.5	0.5
ACIGDTLCQK	CEEFLPRGDRYDALRACIGDTLCQKLQNLN	YDALRACIGDTLCQKLQNLNIFLVGCGAIG	R	A	C	Q	K	L	1	0	0	1	2	1	0	1	0	1	1	1	0	0	0	0	1	0	0	0	0	0	10	0	1164.53	ENSP00000313454.4	ENSP00000313454.4	448	457	yes	yes	2	0.00049285	134.48	By MS/MS	By MS/MS	By MS/MS	8	0
ACILCVHPR	DPKKAGTYFSNQAVRACILCVHPRTRVVHL	SNQAVRACILCVHPRTRVVHLSLRPIFLQP	R	A	C	P	R	T	1	1	0	0	2	0	0	0	1	1	1	0	0	0	1	0	0	0	0	1	0	0	9	0	1124.56	ENSP00000358812.3	ENSP00000358812.3	329	337	yes	yes	2;3	0.0082974	105.2	By MS/MS	By MS/MS	By MS/MS	3	0
ACIPVGLLGK	AITAMGFKQPTPIQKACIPVGLLGKDICAC	TPIQKACIPVGLLGKDICACAATGTGKTAA	K	A	C	G	K	D	1	0	0	0	1	0	0	2	0	1	2	1	0	0	1	0	0	0	0	1	0	0	10	0	1026.59	ENSP00000482680.1;ENSP00000483495.1;ENSP00000360828.4;ENSP00000483119.1	ENSP00000482680.1	216	225	yes	no	2	0.00048694	134.66	By MS/MS	By MS/MS	By MS/MS	7	0
ACIPYLK	LMMNVNTRGTYLASKACIPYLKKSKVAHIL	RGTYLASKACIPYLKKSKVAHILNISPPLN	K	A	C	L	K	K	1	0	0	0	1	0	0	0	0	1	1	1	0	0	1	0	0	0	1	0	0	0	7	0	863.458	ENSP00000381785.3	ENSP00000381785.3	135	141	yes	yes	2	0.058651	71.995	By matching	By matching	By MS/MS	3	0
ACLALLPCCNR	ALLLLLCWKYCACCKACLALLPCCNRGHMV	ACCKACLALLPCCNRGHMVGFKEDHYMLRE	K	A	C	N	R	G	2	1	1	0	3	0	0	0	0	0	3	0	0	0	1	0	0	0	0	0	0	0	11	0	1346.63	ENSP00000463651.1;ENSP00000405536.3;ENSP00000400217.2;ENSP00000200181.3	ENSP00000463651.1	741	751	yes	no	2	0.0014579	117.02	By MS/MS	By MS/MS	By MS/MS	6	0
ACLDTAVENMPSLK	EDPLLSGLLDSPALKACLDTAVENMPSLKM	KACLDTAVENMPSLKMKVVEVLAGHGHLYS	K	A	C	L	K	M	2	0	1	1	1	0	1	0	0	0	2	1	1	0	1	1	1	0	0	1	0	0	14	0	1547.73	ENSP00000304592.2;ENSP00000488964.1	ENSP00000304592.2	1226	1239	yes	no	2;3	4.8577e-56	317.4	By MS/MS	By MS/MS	By MS/MS	9.47	0.884
ACLDYPVTSVLPPASLCK	ECLKNVSCLWCNTNKACLDYPVTSVLPPAS	DYPVTSVLPPASLCKLSSARWGVCWGLFKE	K	A	C	C	K	L	2	0	0	1	2	0	0	0	0	0	3	1	0	0	3	2	1	0	1	2	0	0	18	0	1989.99	ENSP00000380984.3;ENSP00000380983.3;ENSP00000328325.3	ENSP00000380984.3	65	82	yes	no	2;3	3.2271e-05	124.42	By MS/MS	By MS/MS	By MS/MS	6.62	0.484
ACLENLGLK	LSIPKFKVEKMIDPKACLENLGLKHIFSED	KMIDPKACLENLGLKHIFSEDTSDFSGMSE	K	A	C	L	K	H	1	0	1	0	1	0	1	1	0	0	3	1	0	0	0	0	0	0	0	0	0	0	9	0	1016.53	ENSP00000372221.4	ENSP00000372221.4	286	294	yes	yes	2	0.0038565	113.26	By MS/MS	By MS/MS	By MS/MS	1.25	0.433	3	1
ACLFVPSIDVLNQNTLR	MAISDSDYYTDDINRACLFVPSIDVLNQNT	LFVPSIDVLNQNTLRIKETAQAMAQLSRWD	R	A	C	L	R	I	1	1	2	1	1	1	0	0	0	1	3	0	0	1	1	1	1	0	0	2	0	0	17	0	1959.02	ENSP00000431173.1;ENSP00000342656.3;ENSP00000351509.4;ENSP00000379032.3	ENSP00000431173.1	150	166	yes	no	2;3	5.0973e-06	158.01	By MS/MS	By MS/MS	By MS/MS	1	0	6
ACLIFFDEIDAIGGAR	ARMVRELFEMARTKKACLIFFDEIDAIGGA	CLIFFDEIDAIGGARFDDGAGGDNEVQRTM	K	A	C	A	R	F	3	1	0	2	1	0	1	2	0	3	1	0	0	2	0	0	0	0	0	0	0	0	16	0	1766.87	ENSP00000391211.1;ENSP00000292644.3;ENSP00000491883.1	ENSP00000391211.1	269	284	yes	no	2;3	1.1872e-11	177.93	By MS/MS	By MS/MS	By MS/MS	6.33	0.471
ACLISLGYDIGNDPQGEAEFAR	FDRDHSGTLGPEEFKACLISLGYDIGNDPQ	YDIGNDPQGEAEFARIMSIVDPNRLGVVTF	K	A	C	A	R	I	3	1	1	2	1	1	2	3	0	2	2	0	0	1	1	1	0	0	1	0	0	0	22	0	2395.11	ENSP00000193403.6	ENSP00000193403.6	773	794	yes	yes	2;3	2.9202e-16	213	By MS/MS	By MS/MS	By MS/MS	2	0		6
ACLISLGYDVENDR	FDKDHGGALGPEEFKACLISLGYDVENDRQ	KACLISLGYDVENDRQGEAEFNRIMSLVDP	K	A	C	D	R	Q	1	1	1	2	1	0	1	1	0	1	2	0	0	0	0	1	0	0	1	1	0	0	14	0	1623.76	ENSP00000489220.1;ENSP00000252699.2;ENSP00000488962.1;ENSP00000439497.1;ENSP00000489474.1;ENSP00000411187.3	ENSP00000489220.1	792	805	yes	no	2;3	2.861e-08	237.67	By MS/MS	By MS/MS	By MS/MS	4	4.24	6
ACLISLGYDVENDRQGEAEFNR	FDKDHGGALGPEEFKACLISLGYDVENDRQ	YDVENDRQGEAEFNRIMSLVDPNHSGLVTF	K	A	C	N	R	I	2	2	2	2	1	1	3	2	0	1	2	0	0	1	0	1	0	0	1	1	0	0	22	1	2555.17	ENSP00000489220.1;ENSP00000252699.2;ENSP00000488962.1;ENSP00000439497.1;ENSP00000489474.1;ENSP00000411187.3	ENSP00000489220.1	792	813	yes	no	3;4	1.336e-06	119.23	By MS/MS	By MS/MS	By MS/MS	10	0
ACLLCSLVK	______________________________	DLRHLRACLLCSLVKTIDQFEYDGCDNCDA	R	A	C	V	K	T	1	0	0	0	2	0	0	0	0	0	3	1	0	0	0	1	0	0	0	1	0	0	9	0	1062.56	ENSP00000462670.1;ENSP00000225504.3;ENSP00000462602.1;ENSP00000463979.1	ENSP00000462670.1	15	23	yes	no	2	0.014169	89.752	By MS/MS	By MS/MS	By MS/MS	8	0
ACLLETPIR	______________________________	______________________________	M	A	C	I	R	M	1	1	0	0	1	0	1	0	0	1	2	0	0	0	1	0	1	0	0	0	0	0	9	0	1071.57	ENSP00000419413.1;ENSP00000441592.1;ENSP00000420706.1;ENSP00000418074.1;ENSP00000420719.1;ENSP00000417403.1	ENSP00000419413.1	2	10	no	no	2	0.00062701	182.68	By MS/MS	By MS/MS	By MS/MS	2	0		3
ACLNFLK	LGDVVIDLYTEERPRACLNFLKLCKIKYYN	LYTEERPRACLNFLKLCKIKYYNYCLIHNV	R	A	C	L	K	L	1	0	1	0	1	0	0	0	0	0	2	1	0	1	0	0	0	0	0	0	0	0	7	0	864.453	ENSP00000253329.2	ENSP00000253329.2	24	30	yes	yes	2	0.015759	105.27	By MS/MS		By MS/MS	5	0
ACLPAPCPDTSNINLWNILR	LNGELTGGAFRNGRRACLPAPCPDTSNINL	PCPDTSNINLWNILRNNIGKDLSKVSMPVE	R	A	C	L	R	N	2	1	3	1	2	0	0	0	0	2	3	0	0	0	3	1	1	1	0	0	0	0	20	0	2324.14	ENSP00000318723.2;ENSP00000386885.1;ENSP00000352713.3;ENSP00000387248.3;ENSP00000190611.4;ENSP00000376293.2	ENSP00000318723.2	561	580	yes	no	2;3	0.00039891	90.759	By MS/MS		By MS/MS	2	0		3
ACLPSGSFLTCSSDNTIR	YVWNVEVYPEFEDQRACLPSGSFLTCSSDN	PSGSFLTCSSDNTIRFWNLDSSPDSHWQKN	R	A	C	I	R	F	1	1	1	1	2	0	0	1	0	1	2	0	0	1	1	4	2	0	0	0	0	0	18	0	1984.9	ENSP00000270301.6;ENSP00000384792.1;ENSP00000465525.1	ENSP00000270301.6	421	438	yes	no	2	0.035152	55.213	By matching	By matching	By MS/MS	4	0
ACLQDSYDNLQEIMK	LDNLRLENEKLLESKACLQDSYDNLQEIMK	ACLQDSYDNLQEIMKFEIDQLSRNLQNFKK	K	A	C	M	K	F	1	0	1	2	1	2	1	0	0	1	2	1	1	0	0	1	0	0	1	0	0	0	15	0	1826.82	ENSP00000486004.1;ENSP00000324020.4;ENSP00000487255.1;ENSP00000389982.1;ENSP00000486999.1;ENSP00000425499.1;ENSP00000485853.1;ENSP00000400802.1	ENSP00000486004.1	861	875	yes	no	2	5.1896e-08	191.06	By MS/MS	By matching	By MS/MS	1	0	3
ACLQPSQDPQMR	PALGEALPHVVPTLRACLQPSQDPQMRLKL	TLRACLQPSQDPQMRLKLFSILSTVLLRAT	R	A	C	M	R	L	1	1	0	1	1	3	0	0	0	0	1	0	1	0	2	1	0	0	0	0	0	0	12	0	1429.64	ENSP00000297440.6;ENSP00000403165.1;ENSP00000384884.3	ENSP00000297440.6	611	622	yes	no	2	0.00011258	125.74	By MS/MS	By MS/MS	By MS/MS	7	0
ACLVTTVTSSGPSQSTIK	ETSADNQHYYCDSLKACLVTTVTSSGPSQS	VTTVTSSGPSQSTIKLVATNMIANGKLAEG	K	A	C	I	K	L	1	0	0	0	1	1	0	1	0	1	1	1	0	0	1	4	4	0	0	2	0	0	18	0	1835.93	ENSP00000263461.5	ENSP00000263461.5	1034	1051	yes	yes	2;3	0.00085265	118.24		By MS/MS	By matching	2	0		3
ACMGGLPSNAYSAIK	SLSEQELLDCDKMDKACMGGLPSNAYSAIK	ACMGGLPSNAYSAIKNLGGLETEDDYSYQG	K	A	C	I	K	N	3	0	1	0	1	0	0	2	0	1	1	1	1	0	1	2	0	0	1	0	0	0	15	0	1538.72	ENSP00000433082.1;ENSP00000310832.5	ENSP00000433082.1	180	194	yes	no	2	0.0053633	103.43			By MS/MS	2	0		1
ACMLTTATAHDGDVNVISWSR	DASIRIWDIRAAPSKACMLTTATAHDGDVN	ATAHDGDVNVISWSRREPFLLSGGDDGALK	K	A	C	S	R	R	3	1	1	2	1	0	0	1	1	1	1	0	1	0	0	2	3	1	0	2	0	0	21	0	2304.06	ENSP00000253237.4;ENSP00000468943.1	ENSP00000253237.4	298	318	yes	no	3	6.7785e-05	96.544	By MS/MS	By MS/MS	By MS/MS	3.5	0.5
ACMPFGLHR	KFKEEVNHYSNEINKACMPFGLHRQFPENS	SNEINKACMPFGLHRQFPENSLQMMVQSGA	K	A	C	H	R	Q	1	1	0	0	1	0	0	1	1	0	1	0	1	1	1	0	0	0	0	0	0	0	9	0	1087.51	ENSP00000263857.6;ENSP00000386300.1	ENSP00000263857.6	879	887	yes	no	3	0.0069679	86.794			By MS/MS	6	0
ACMTYFPR	GLRPECEQSALEGMKACMTYFPRACGSLKG	SALEGMKACMTYFPRACGSLKGKLASFFLS	K	A	C	P	R	A	1	1	0	0	1	0	0	0	0	0	0	0	1	1	1	0	1	0	1	0	0	0	8	0	1044.45	ENSP00000461625.1;ENSP00000460300.1;ENSP00000301396.5;ENSP00000416231.2;ENSP00000460959.1;ENSP00000461419.1	ENSP00000461625.1	201	208	yes	no	2	0.0042564	134.66	By MS/MS	By MS/MS	By MS/MS	2	0		3
ACNCNPMGSEPVGCR	YFGDPLAPNPADKCRACNCNPMGSEPVGCR	ACNCNPMGSEPVGCRSDGTCVCKPGFGGPN	R	A	C	C	R	S	1	1	2	0	3	0	1	2	0	0	0	0	1	0	2	1	0	0	0	1	0	0	15	0	1707.66	ENSP00000264144.4;ENSP00000432063.1	ENSP00000264144.4	572	586	yes	no	2;3	4.0537e-30	228.12	By MS/MS	By MS/MS	By MS/MS	6.5	0.824
ACNDATLVQITSNMDSVGR	QEAEQLRNQIQDARKACNDATLVQITSNMD	ATLVQITSNMDSVGRIQMRTRRTLRGHLAK	K	A	C	G	R	I	2	1	2	2	1	1	0	1	0	1	1	0	1	0	0	2	2	0	0	2	0	0	19	0	2050.94	ENSP00000419693.1;ENSP00000232564.3;ENSP00000420606.1	ENSP00000419693.1	24	42	yes	no	2;3	2.1906e-18	246.66	By MS/MS	By MS/MS	By MS/MS	1	0	6
ACNPLDAGPMVVHCSAGVGR	PEYPTPILAFLRRVKACNPLDAGPMVVHCS	DAGPMVVHCSAGVGRTGCFIVIDAMLERMK	K	A	C	G	R	T	3	1	1	1	2	0	0	3	1	0	1	0	1	0	2	1	0	0	0	3	0	0	20	0	2066.94	ENSP00000398822.1;ENSP00000353030.4;ENSP00000408952.1;ENSP00000416343.1;ENSP00000361484.4;ENSP00000391764.2	ENSP00000398822.1	1526	1545	yes	no	3	0.006639	61.52	By MS/MS	By matching	By matching	3	0
ACNPQPNGENAISAR	MRYNDFLHDPLSLCKACNPQPNGENAISAR	ACNPQPNGENAISARSDLNPANGSYPFQAL	K	A	C	A	R	S	3	1	3	0	1	1	1	1	0	1	0	0	0	0	2	1	0	0	0	0	0	0	15	0	1597.73	ENSP00000280800.3;ENSP00000443463.2	ENSP00000280800.3	494	508	yes	no	2	0.00025854	117.27	By MS/MS	By MS/MS	By MS/MS	5.5	0.5
ACNQLGQFLQHR	SLIIHYDSEPNLLVRACNQLGQFLQHRETN	LVRACNQLGQFLQHRETNLRYLALESMCTL	R	A	C	H	R	E	1	1	1	0	1	3	0	1	1	0	2	0	0	1	0	0	0	0	0	0	0	0	12	0	1470.71	ENSP00000346246.4;ENSP00000351926.4;ENSP00000413234.2;ENSP00000487425.1;ENSP00000487149.1;ENSP00000327694.5;ENSP00000431630.1;ENSP00000487282.1;ENSP00000485977.1	ENSP00000346246.4	330	341	no	no	2;3	1.1437e-05	169.09	By MS/MS	By MS/MS	By MS/MS	5	0
ACPCPHTNSFATGCVVNGGDVR	CQEGYYGNAVHGSCRACPCPHTNSFATGCV	NSFATGCVVNGGDVRCSCKAGYTGTQCERC	R	A	C	V	R	C	2	1	2	1	3	0	0	3	1	0	0	0	0	1	2	1	2	0	0	3	0	0	22	0	2375.02	ENSP00000269217.5;ENSP00000466557.1;ENSP00000324532.8;ENSP00000382432.2	ENSP00000269217.5	124	145	yes	no	3	0.0036253	75.912	By MS/MS		By MS/MS	8.33	0.471
ACPHVWFER	VHGGLMGVIQRAMVKACPHVWFERSEVKDR	QRAMVKACPHVWFERSEVKDRHLVAKRLTE	K	A	C	E	R	S	1	1	0	0	1	0	1	0	1	0	0	0	0	1	1	0	0	1	0	1	0	0	9	0	1200.55	ENSP00000380184.3;ENSP00000482571.1;ENSP00000378651.2;ENSP00000264409.4	ENSP00000380184.3	284	292	no	no	3	0.048612	77.732	By matching		By MS/MS	2.33	0.471		2
ACPLDQAIGLLVAIFHK	______________________________	PLDQAIGLLVAIFHKYSGREGDKHTLSKKE	M	A	C	H	K	Y	3	0	0	1	1	1	0	1	1	2	3	1	0	1	1	0	0	0	0	1	0	0	17	0	1865.02	ENSP00000473547.1;ENSP00000473589.1;ENSP00000357709.1;ENSP00000357708.3	ENSP00000473547.1	2	18	yes	no	2	2.7815e-07	145		By MS/MS	By MS/MS	7	0
ACPQIVTALTLLNR	LNCPLSGEKASLLWRACPQIVTALTLLNRE	RACPQIVTALTLLNREASQEQPVSLTVVGP	R	A	C	N	R	E	2	1	1	0	1	1	0	0	0	1	3	0	0	0	1	0	2	0	0	1	0	0	14	0	1568.87	ENSP00000258243.2	ENSP00000258243.2	1293	1306	yes	yes	2;3	0.00050357	104.7		By MS/MS	By MS/MS	3	0
ACPRPEGLNFQDLK	NGLTVAQNQVLNLIKACPRPEGLNFQDLKN	KACPRPEGLNFQDLKNQLKHMSVSSIKQAV	K	A	C	L	K	N	1	1	1	1	1	1	1	1	0	0	2	1	0	1	2	0	0	0	0	0	0	0	14	1	1643.81	ENSP00000363021.3;ENSP00000363017.3;ENSP00000363015.3;ENSP00000413541.1	ENSP00000363021.3	218	231	yes	no	2;3	1.1692e-07	182.41	By MS/MS	By MS/MS	By MS/MS	10	0
ACPSHQPDISSGLELPFPPGVPTLDNIK	SCFQEEAPQPHYQLRACPSHQPDISSGLEL	ELPFPPGVPTLDNIKNICHLRRFRSVPRNL	R	A	C	I	K	N	1	0	1	2	1	1	1	2	1	2	3	1	0	1	6	3	1	0	0	1	0	0	28	0	2985.49	ENSP00000358045.4;ENSP00000358043.4	ENSP00000358045.4	310	337	yes	no	3	0.00060561	77.693	By MS/MS	By MS/MS	By MS/MS	7	0
ACQALGAMLSK	SQITLALGTAASYPRACQALGAMLSKGALN	SYPRACQALGAMLSKGALNPADITVLFKMF	R	A	C	S	K	G	3	0	0	0	1	1	0	1	0	0	2	1	1	0	0	1	0	0	0	0	0	0	11	0	1148.57	ENSP00000436783.2;ENSP00000473290.1	ENSP00000436783.2	295	305	yes	no	2	0.0001012	152.54	By MS/MS	By MS/MS	By MS/MS	4	0
ACQEQIEAALR	ELLAGITGTEVDCLRACQEQIEAALRESLR	DCLRACQEQIEAALRESLREASQTSSSPAP	R	A	C	L	R	E	3	1	0	0	1	2	2	0	0	1	1	0	0	0	0	0	0	0	0	0	0	0	11	0	1287.62	ENSP00000484424.1;ENSP00000401595.2;ENSP00000426212.1;ENSP00000362079.4;ENSP00000397545.2;ENSP00000362078.4;ENSP00000362082.4	ENSP00000484424.1	46	56	yes	no	2	0.0028865	110.84	By MS/MS	By MS/MS		8	0
ACQEVLEK	GVGELSVIDPEVAQKACQEVLEKVKLLHGG	DPEVAQKACQEVLEKVKLLHGGVAVSSRGT	K	A	C	E	K	V	1	0	0	0	1	1	2	0	0	0	1	1	0	0	0	0	0	0	0	1	0	0	8	0	975.47	ENSP00000357868.4;ENSP00000357866.1;ENSP00000357867.1;ENSP00000357869.2;ENSP00000394719.2	ENSP00000357868.4	51	58	yes	no	2	0.033932	82.241	By MS/MS			4	0
ACQFLIK	KKRILLYTMNPNKFRACQFLIKFHERRNDK	TMNPNKFRACQFLIKFHERRNDKIIVFADN	R	A	C	I	K	F	1	0	0	0	1	1	0	0	0	1	1	1	0	1	0	0	0	0	0	0	0	0	7	0	878.468	ENSP00000285398.2;ENSP00000495619.1;ENSP00000495336.1	ENSP00000285398.2	543	549	yes	no	2	0.015759	105.27			By MS/MS	2	0		1
ACQGQYETIER	LVLLKHALGSPEKVKACQGQYETIERLRSL	EKVKACQGQYETIERLRSLSPKIMQEAFLV	K	A	C	E	R	L	1	1	0	0	1	2	2	1	0	1	0	0	0	0	0	0	1	0	1	0	0	0	11	0	1353.6	ENSP00000385050.1;ENSP00000215790.7;ENSP00000384996.3;ENSP00000331267.5;ENSP00000401535.1;ENSP00000415854.1;ENSP00000406516.1;ENSP00000400319.1;ENSP00000400620.1	ENSP00000385050.1	235	245	yes	no	2	0.00033499	128.51	By MS/MS	By MS/MS	By MS/MS	5	0
ACQIFVR	SFGGAGGHAPGVARKACQIFVRNLPFDFTW	HAPGVARKACQIFVRNLPFDFTWKMLKDKF	K	A	C	V	R	N	1	1	0	0	1	1	0	0	0	1	0	0	0	1	0	0	0	0	0	1	0	0	7	0	892.459	ENSP00000325732.2;ENSP00000325376.2;ENSP00000483715.1;ENSP00000472599.1;ENSP00000469681.1	ENSP00000325732.2	613	619	yes	no	2	0.0083109	160.69	By MS/MS	By MS/MS	By MS/MS	1	0	3
ACQLSVVVDDKK	KLPLFPEPLHVFAPRACQLSVVVDDKKFVS	APRACQLSVVVDDKKFVSNITRLSSGPFRT	R	A	C	K	K	F	1	0	0	2	1	1	0	0	0	0	1	2	0	0	0	1	0	0	0	3	0	0	12	1	1360.7	ENSP00000345739.3;ENSP00000352516.3;ENSP00000467125.1	ENSP00000345739.3	1338	1349	yes	no	3	0.0011384	113.77	By MS/MS	By MS/MS	By MS/MS	8	0
ACQSCPSEPNTAALQAALAR	AAHEALGQFCCALHKACQSCPSEPNTAALQ	PSEPNTAALQAALARVVPSYMQAVNRERER	K	A	C	A	R	V	6	1	1	0	2	2	1	0	0	0	2	0	0	0	2	2	1	0	0	0	0	0	20	0	2114.98	ENSP00000494795.1;ENSP00000346453.6;ENSP00000496191.1;ENSP00000453825.1;ENSP00000496717.1;ENSP00000453708.1	ENSP00000494795.1	731	750	yes	no	3	5.9188e-05	118.48	By MS/MS	By MS/MS	By MS/MS	5.5	4.5	3
ACQSIYPLHDVFVR	VNKLIPDSIGKDIEKACQSIYPLHDVFVRK	KACQSIYPLHDVFVRKVKMLKKPKFELGKL	K	A	C	V	R	K	1	1	0	1	1	1	0	0	1	1	1	0	0	1	1	1	0	0	1	2	0	0	14	0	1703.85	ENSP00000346050.3;ENSP00000426466.1;ENSP00000426282.1;ENSP00000421770.1;ENSP00000424547.1;ENSP00000425508.1;ENSP00000422994.1	ENSP00000346050.3	200	213	yes	no	2;3	8.3813e-08	166.62	By MS/MS	By MS/MS	By MS/MS	7.27	0.445
ACQVPEPEER	YLEETHLKFRKFIHRACQVPEPEERFAVDE	KFIHRACQVPEPEERFAVDEYSDMVAVAKP	R	A	C	E	R	F	1	1	0	0	1	1	3	0	0	0	0	0	0	0	2	0	0	0	0	1	0	0	10	0	1213.54	ENSP00000354451.2;ENSP00000436603.1	ENSP00000354451.2	1253	1262	yes	no	2	0.009973	85.862	By matching	By MS/MS	By MS/MS	3	0
ACQVYIQHMR	VGTQTSQVEIKLSLKACQVYIQHMRSKEHE	KLSLKACQVYIQHMRSKEHERPRRLRLVRK	K	A	C	M	R	S	1	1	0	0	1	2	0	0	1	1	0	0	1	0	0	0	0	0	1	1	0	0	10	0	1304.61	ENSP00000491480.1;ENSP00000324573.4;ENSP00000491660.1;ENSP00000463534.1;ENSP00000492392.1;ENSP00000438536.2	ENSP00000491480.1	1223	1232	no	no	2	0.0019625	117.04	By MS/MS			10	0
ACSAIHAVNLR	EIYYWIGGEATLDKKACSAIHAVNLRNYLG	LDKKACSAIHAVNLRNYLGAECRTVREEMG	K	A	C	L	R	N	3	1	1	0	1	0	0	0	1	1	1	0	0	0	0	1	0	0	0	1	0	0	11	0	1210.62	ENSP00000491480.1;ENSP00000324573.4;ENSP00000491660.1;ENSP00000463534.1;ENSP00000492392.1;ENSP00000438536.2	ENSP00000491480.1	559	569	no	no	3	0.013414	81.95		By MS/MS		10	0
ACSIVQFCYFQDLQAAR	______________________________	SIVQFCYFQDLQAARDFLFPHLREEILSGA	M	A	C	A	R	D	3	1	0	1	2	3	0	0	0	1	1	0	0	2	0	1	0	0	1	1	0	0	17	0	2075.96	ENSP00000351832.2;ENSP00000420156.1	ENSP00000351832.2	2	18	yes	no	2	0.00050853	104.9	By matching	By MS/MS	By MS/MS	9	0
ACSPAASEITGLSTAVLAAHGR	PRVVDKLSLCVAPGKACSPAASEITGLSTA	EITGLSTAVLAAHGRQCFDDNLANLLLAFL	K	A	C	G	R	Q	6	1	0	0	1	0	1	2	1	1	2	0	0	0	1	3	2	0	0	1	0	0	22	0	2139.07	ENSP00000415972.1;ENSP00000486676.2;ENSP00000486444.2	ENSP00000415972.1	66	87	yes	no	3	0.00084313	87.16	By MS/MS	By MS/MS	By MS/MS	6	0
ACSTPPGPQTVLIFDELSDSLCR	AQEKALRKTELLVDRACSTPPGPQTVLIFD	QTVLIFDELSDSLCRVADLADFVKIAHPEP	R	A	C	C	R	V	1	1	0	2	2	1	1	1	0	1	3	0	0	1	3	3	2	0	0	1	0	0	23	0	2562.21	ENSP00000371607.3	ENSP00000371607.3	95	117	yes	yes	3	7.8592e-07	111.4	By matching	By MS/MS	By MS/MS	4.75	0.433
ACSVIFPLIYSEMK	TKPRALLSSGAVLYKACSVIFPLIYSEMKY	KACSVIFPLIYSEMKYMVH___________	K	A	C	M	K	Y	1	0	0	0	1	0	1	0	0	2	1	1	1	1	1	2	0	0	1	1	0	0	14	0	1656.83	ENSP00000430331.1;ENSP00000265896.5	ENSP00000430331.1	462	475	yes	no	2;3	3.4279e-05	138.42	By MS/MS	By MS/MS	By MS/MS	2	0		6
ACTDESLAVEER	TNPDMLLAVFEDAVKACTDESLAVEERIEA	AVKACTDESLAVEERIEACLPLYTNMIALH	K	A	C	E	R	I	2	1	0	1	1	0	3	0	0	0	1	0	0	0	0	1	1	0	0	1	0	0	12	0	1378.6	ENSP00000446995.1;ENSP00000368017.3	ENSP00000446995.1	1586	1597	yes	no	2	2.9148e-05	167.09	By MS/MS	By MS/MS	By matching	3	0
ACTILLR	GDEYFTFITDCKDPKACTILLRGASKEILS	ITDCKDPKACTILLRGASKEILSEVERNLQ	K	A	C	L	R	G	1	1	0	0	1	0	0	0	0	1	2	0	0	0	0	0	1	0	0	0	0	0	7	0	845.479	ENSP00000295688.3;ENSP00000431543.1;ENSP00000357242.2	ENSP00000295688.3	371	377	yes	no	2	0.0087203	154.09	By MS/MS	By MS/MS	By MS/MS	2	0		3
ACVCQTLGISPEEK	RPLQVGERSDYAGFRACVCQTLGISPEEKF	RACVCQTLGISPEEKFVITTTSRKEITCDN	R	A	C	E	K	F	1	0	0	0	2	1	2	1	0	1	1	1	0	0	1	1	1	0	0	1	0	0	14	0	1590.74	ENSP00000326603.6	ENSP00000326603.6	58	71	yes	yes	2	1.6197e-14	240.8	By MS/MS	By MS/MS	By MS/MS	9	0
ACVIVYYIEDDGEIISDVLK	STMFSLTPENSWTPKACVIVYYIEDDGEII	YYIEDDGEIISDVLKIPVQLVFKNKIKLYW	K	A	C	L	K	I	1	0	0	3	1	0	2	1	0	4	1	1	0	0	0	1	0	0	2	3	0	0	20	0	2313.14	ENSP00000287097.4;ENSP00000388062.2;ENSP00000404475.2	ENSP00000287097.4	529	548	yes	no	2;3	1.6221e-07	134.93	By MS/MS		By MS/MS	1	0	4
ACVLQNPQTIMHIQDPASQR	RSLHGPCPVTTFGPKACVLQNPQTIMHIQD	NPQTIMHIQDPASQRLTWNKSPKSVLVIKK	K	A	C	Q	R	L	2	1	1	1	1	4	0	0	1	2	1	0	1	0	2	1	1	0	0	1	0	0	20	0	2306.13	ENSP00000344340.3;ENSP00000341679.5	ENSP00000344340.3	78	97	yes	no	3	0.0045774	64.327	By MS/MS	By MS/MS		4	0
ACVMMQGR	PGHAGRLVFGFLNGRACVMMQGRFHMYEGY	FGFLNGRACVMMQGRFHMYEGYPLWKVTFP	R	A	C	G	R	F	1	1	0	0	1	1	0	1	0	0	0	0	2	0	0	0	0	0	0	1	0	0	8	0	951.409	ENSP00000354532.5;ENSP00000452421.1;ENSP00000450663.1	ENSP00000354532.5	77	84	yes	no	2	0.019425	95.793	By MS/MS	By MS/MS	By MS/MS	9	0
ACVPGCPAAEPSPASFLR	FEARQVKASFKKLLKACVPGCPAAEPSPAS	PGCPAAEPSPASFLRSLEDSEWLIQIHKLL	K	A	C	L	R	S	4	1	0	0	2	0	1	1	0	0	1	0	0	1	4	2	0	0	0	1	0	0	18	0	1885.88	ENSP00000252027.7;ENSP00000370196.2	ENSP00000252027.7	1370	1387	yes	no	2	0.0015707	109	By MS/MS	By MS/MS	By matching	2	0		3
ACVQGECGVCHYCR	VSGARRRRVRCRKCKACVQGECGVCHYCRD	KACVQGECGVCHYCRDMKKFGGPGRMKQSC	K	A	C	C	R	D	1	1	0	0	4	1	1	2	1	0	0	0	0	0	0	0	0	0	1	2	0	0	14	0	1754.67	ENSP00000309302.6;ENSP00000432786.1;ENSP00000435776.1;ENSP00000381640.2	ENSP00000309302.6	559	572	yes	no	3	0.034834	57.434	By matching	By MS/MS	By matching	7	0
ACVSMLGVPVDPDTLHATLR	LIQGLTEDMVTVLIRACVSMLGVPVDPDTL	LGVPVDPDTLHATLRLCLRLTRDHKYAMMF	R	A	C	L	R	L	2	1	0	2	1	0	0	1	1	0	3	0	1	0	2	1	2	0	0	3	0	0	20	0	2151.08	ENSP00000479451.1;ENSP00000340648.3;ENSP00000262854.6	ENSP00000479451.1	1752	1771	yes	no	3	1.9948e-05	110.04	By MS/MS	By MS/MS	By MS/MS	7	0
ACVVHGSDLK	RLNIPVSQVNPRDAKACVVHGSDLKDMTSE	PRDAKACVVHGSDLKDMTSEQLDDILKYHT	K	A	C	L	K	D	1	0	0	1	1	0	0	1	1	0	1	1	0	0	0	1	0	0	0	2	0	0	10	0	1084.53	ENSP00000445306.1;ENSP00000295598.5;ENSP00000358508.4;ENSP00000376066.3;ENSP00000354490.3;ENSP00000411705.1	ENSP00000445306.1	662	671	no	no	2	0.0052502	96.19	By MS/MS	By MS/MS	By MS/MS	7	0
ACWVLHYFCEVK	VFPLFSSELGYMRARACWVLHYFCEVKFKS	RARACWVLHYFCEVKFKSDQNLQTALELTR	R	A	C	V	K	F	1	0	0	0	2	0	1	0	1	0	1	1	0	1	0	0	0	1	1	2	0	0	12	0	1610.74	ENSP00000369042.3	ENSP00000369042.3	476	487	yes	yes	2;3	0.00025865	117.31	By MS/MS	By matching	By MS/MS	2	0		4
ACYALENFVENLGPK	YLKSVPLGHTHHLAKACYALENFVENLGPK	ACYALENFVENLGPKVQPYLPELMECMLQL	K	A	C	P	K	V	2	0	2	0	1	0	2	1	0	0	2	1	0	1	1	0	0	0	1	1	0	0	15	0	1723.82	ENSP00000494795.1;ENSP00000346453.6;ENSP00000496191.1;ENSP00000453825.1	ENSP00000494795.1	458	472	yes	no	2;3	7.3261e-49	256.95	By MS/MS	By MS/MS	By MS/MS	6.75	0.433
ACYGVLR	ESLRYKLLGGLAVRRACYGVLRFIMESGAK	LGGLAVRRACYGVLRFIMESGAKGCEVVVS	R	A	C	L	R	F	1	1	0	0	1	0	0	1	0	0	1	0	0	0	0	0	0	0	1	1	0	0	7	0	837.417	ENSP00000436971.1;ENSP00000434643.1;ENSP00000433821.1;ENSP00000278572.6;ENSP00000433421.1;ENSP00000436556.1	ENSP00000436971.1	118	124	yes	no	2	0.017648	114.67	By MS/MS	By MS/MS	By MS/MS	9	0
ACYLSINPQK	HSSSEFEIVKAIKERACYLSINPQKDETLE	AIKERACYLSINPQKDETLETEKAQYYLPD	R	A	C	Q	K	D	1	0	1	0	1	1	0	0	0	1	1	1	0	0	1	1	0	0	1	0	0	0	10	0	1192.59	ENSP00000289228.5;ENSP00000358921.4;ENSP00000473334.1	ENSP00000358921.4	221	230	no	no	2	0.0037476	110.12	By MS/MS	By MS/MS		1.5	0.5	1	1
ACYLSINPQKDEALETEK	HTSAEFEVVRTIKERACYLSINPQKDEALE	LSINPQKDEALETEKVQYTLPDGSTLDVGP	R	A	C	E	K	V	2	0	1	1	1	1	3	0	0	1	2	2	0	0	1	1	1	0	1	0	0	0	18	1	2108.01	ENSP00000289228.5	ENSP00000289228.5	221	238	yes	yes	3	0.00014173	103.39	By MS/MS	By MS/MS		9	0
ACYLSINPQKDETLETEK	HSSSEFEIVKAIKERACYLSINPQKDETLE	LSINPQKDETLETEKAQYYLPDGSTIEIGP	R	A	C	E	K	A	1	0	1	1	1	1	3	0	0	1	2	2	0	0	1	1	2	0	1	0	0	0	18	1	2138.02	ENSP00000358921.4;ENSP00000473334.1	ENSP00000358921.4	221	238	yes	no	2;3	2.6188e-39	293.53	By MS/MS	By MS/MS	By MS/MS	9	0
ADAAASPVGK	______________________________	______________________________	M	A	D	G	K	R	4	0	0	1	0	0	0	1	0	0	0	1	0	0	1	1	0	0	0	1	0	0	10	0	885.456	ENSP00000326563.5	ENSP00000326563.5	2	11	yes	yes	2	0.015585	83.783	By matching	By MS/MS	By matching	4.67	0.471
ADAAATAGAGGSGTR	______________________________	ADAAATAGAGGSGTRSGSKQSTNPADNYHL	M	A	D	T	R	S	6	1	0	1	0	0	0	4	0	0	0	0	0	0	0	1	2	0	0	0	0	0	15	0	1232.57	ENSP00000417760.1;ENSP00000362069.3;ENSP00000362068.3;ENSP00000411900.2;ENSP00000417867.1;ENSP00000362073.4	ENSP00000417760.1	2	16	yes	no	2	0.017711	104.07			By MS/MS	5	0
ADAAEFWR	FPSGLFQGDTFRITKADAAEFWRKAFGEKT	DTFRITKADAAEFWRKAFGEKTIVPWKSFR	K	A	D	W	R	K	3	1	0	1	0	0	1	0	0	0	0	0	0	1	0	0	0	1	0	0	0	0	8	0	964.44	ENSP00000264033.3;ENSP00000489324.1;ENSP00000490763.1;ENSP00000489218.1;ENSP00000384816.1;ENSP00000384938.1;ENSP00000496761.1;ENSP00000494383.1;ENSP00000496352.1;ENSP00000264122.4;ENSP00000377598.3;ENSP00000494989.1;ENSP00000400949.2;ENSP00000496297.1	ENSP00000264033.3	184	191	yes	no	2	0.0097117	107.29	By MS/MS		By MS/MS	9	0
ADAAPQLGK	______________________________	______________________________	M	A	D	G	K	R	3	0	0	1	0	1	0	1	0	0	1	1	0	0	1	0	0	0	0	0	0	0	9	0	869.461	ENSP00000263579.4	ENSP00000263579.4	2	10	yes	yes	2	0.025623	80.438	By MS/MS	By MS/MS		6	0
ADAASSLTVDVTPPTAK	PTSNAPSDPATTTAKADAASSLTVDVTPPT	AASSLTVDVTPPTAKAPTTVEDRVGDSTPV	K	A	D	A	K	A	4	0	0	2	0	0	0	0	0	0	1	1	0	0	2	2	3	0	0	2	0	0	17	0	1642.84	ENSP00000234160.4	ENSP00000234160.4	404	420	yes	yes	2	1.9946e-11	182.1	By MS/MS	By MS/MS	By MS/MS	9	0
ADADTVLLFLK	LYNKQKVLELFESFRADADTVLLFLKSVQD	ESFRADADTVLLFLKSVQDVSLYVREADGT	R	A	D	L	K	S	2	0	0	2	0	0	0	0	0	0	3	1	0	1	0	0	1	0	0	1	0	0	11	0	1204.67	ENSP00000371729.3;ENSP00000390925.2;ENSP00000406565.2	ENSP00000371729.3	301	311	yes	no	2	0.0089779	84.817	By matching		By MS/MS	6	0
ADAEAECNILR	PYYRTKLRGLYTTAKADAEAECNILRKALD	TTAKADAEAECNILRKALDKIAEIKSLLEE	K	A	D	L	R	K	3	1	1	1	1	0	2	0	0	1	1	0	0	0	0	0	0	0	0	0	0	0	11	0	1260.58	ENSP00000316114.3	ENSP00000316114.3	68	78	yes	yes	2	0.00020001	137.98	By MS/MS	By MS/MS	By MS/MS	5	0
ADAECYTAMK	SEIEDAAFLAREKAKADAECYTAMKIAEAN	REKAKADAECYTAMKIAEANKLKLTPEYLQ	K	A	D	M	K	I	3	0	0	1	1	0	1	0	0	0	0	1	1	0	0	0	1	0	1	0	0	0	10	0	1158.47	ENSP00000429621.1;ENSP00000428112.1;ENSP00000276461.5	ENSP00000429621.1	258	267	yes	no	2	0.0027409	107.21	By MS/MS	By MS/MS	By MS/MS	6	0
ADAEEEAATR	WARFGRTLAEINANRADAEEEAATRIPA__	INANRADAEEEAATRIPA____________	R	A	D	T	R	I	4	1	0	1	0	0	3	0	0	0	0	0	0	0	0	0	1	0	0	0	0	0	10	0	1061.46	ENSP00000386397.1;ENSP00000339430.4;ENSP00000386591.1;ENSP00000423339.1;ENSP00000386522.3;ENSP00000386415.1;ENSP00000380308.3;ENSP00000386886.1	ENSP00000386397.1	600	609	yes	no	2	8.3005e-27	218.58	By MS/MS	By MS/MS	By MS/MS	1	0	6
ADAEEGIFEIK	PLDSIDLSSAVFDCKADAEEGIFEIKTPSR	FDCKADAEEGIFEIKTPSRVITLKAATKQA	K	A	D	I	K	T	2	0	0	1	0	0	3	1	0	2	0	1	0	1	0	0	0	0	0	0	0	0	11	0	1220.59	ENSP00000364207.5;ENSP00000481721.1;ENSP00000364205.1	ENSP00000364207.5	104	114	yes	no	2	0.047182	109.79	By MS/MS			6	0
ADAEGESDLENSR	RILAQATSDLVNAIKADAEGESDLENSRKL	IKADAEGESDLENSRKLLSAAKILADATAK	K	A	D	S	R	K	2	1	1	2	0	0	3	1	0	0	1	0	0	0	0	2	0	0	0	0	0	0	13	0	1391.58	ENSP00000316029.9	ENSP00000316029.9	842	854	yes	yes	2	2.9098e-08	246.08	By MS/MS	By MS/MS	By MS/MS	1	0	3
ADAEGESDLENSRK	RILAQATSDLVNAIKADAEGESDLENSRKL	KADAEGESDLENSRKLLSAAKILADATAKM	K	A	D	R	K	L	2	1	1	2	0	0	3	1	0	0	1	1	0	0	0	2	0	0	0	0	0	0	14	1	1519.67	ENSP00000316029.9	ENSP00000316029.9	842	855	yes	yes	2;3	2.0431e-08	218.55	By MS/MS	By MS/MS	By MS/MS	1	0	9
ADAEVIILPK	______________________________	______________________________	M	A	D	P	K	K	2	0	0	1	0	0	1	0	0	2	1	1	0	0	1	0	0	0	0	1	0	0	10	0	1067.62	ENSP00000358563.5;ENSP00000478387.1;ENSP00000400542.1	ENSP00000358563.5	2	11	yes	no	2	0.0001575	159.37	By MS/MS	By MS/MS	By MS/MS	9	0
ADAEYYAAHK	SEIEDAAFLAREKAKADAEYYAAHKYATSN	REKAKADAEYYAAHKYATSNKHKLTPEYLE	K	A	D	H	K	Y	4	0	0	1	0	0	1	0	1	0	0	1	0	0	0	0	0	0	2	0	0	0	10	0	1137.51	ENSP00000410964.2;ENSP00000384900.3;ENSP00000359436.2	ENSP00000410964.2	260	269	yes	no	2;3	0.00017262	176.44	By MS/MS	By MS/MS	By MS/MS	5	0
ADAHEEDELR	DKKTALPAGLSATEKADAHEEDELRAAEEQ	SATEKADAHEEDELRAAEEQRIQSLMTKMT	K	A	D	L	R	A	2	1	0	2	0	0	3	0	1	0	1	0	0	0	0	0	0	0	0	0	0	0	10	0	1183.51	ENSP00000324135.5;ENSP00000365477.2	ENSP00000324135.5	236	245	yes	no	3	0.0022389	99.973	By matching	By MS/MS	By MS/MS	1	0	3
ADAHLGSSSVALPK	LDPDPSHSPSDKVGRADAHLGSSSVALPKE	RADAHLGSSSVALPKEASDGTGASQEPPTT	R	A	D	P	K	E	3	0	0	1	0	0	0	1	1	0	2	1	0	0	1	3	0	0	0	1	0	0	14	0	1351.71	ENSP00000477486.1;ENSP00000356584.3	ENSP00000477486.1	128	141	yes	no	3	0.0038972	102.97	By MS/MS	By MS/MS	By MS/MS	9	0
ADAIYNMIGYPNFIMDPK	LKWMDEETRKSAKEKADAIYNMIGYPNFIM	IYNMIGYPNFIMDPKELDKVFNDYTAVPDL	K	A	D	P	K	E	2	0	2	2	0	0	0	1	0	3	0	1	2	1	2	0	0	0	2	0	0	0	18	0	2071.97	ENSP00000405088.2;ENSP00000264205.6;ENSP00000364028.6;ENSP00000388439.2;ENSP00000349581.4	ENSP00000405088.2	481	498	yes	no	2	1.7623e-05	127.36	By MS/MS		By MS/MS	10	0
ADALLADLESTTSHISK	______________________________	ALLADLESTTSHISKRPVFLSEETPYSYPT	M	A	D	S	K	R	3	0	0	2	0	0	1	0	1	1	3	1	0	0	0	3	2	0	0	0	0	0	17	0	1770.9	ENSP00000443887.1	ENSP00000443887.1	2	18	yes	yes	2	2.5029e-05	156.52	By MS/MS	By MS/MS	By MS/MS	3	0
ADALQAGASQFETSAAK	KVLERDQKLSELDDRADALQAGASQFETSA	ALQAGASQFETSAAKLKRKYWWKNCKMWAI	R	A	D	A	K	L	6	0	0	1	0	2	1	1	0	0	1	1	0	1	0	2	1	0	0	0	0	0	17	0	1664.8	ENSP00000054666.6;ENSP00000466995.1;ENSP00000465820.1;ENSP00000467399.1;ENSP00000314214.6;ENSP00000418572.1;ENSP00000464383.1	ENSP00000054666.6	50	66	no	no	2;3	2.6763e-13	253.06	By MS/MS	By MS/MS	By MS/MS	8	0
ADALQLSVEEFVER	SFSLSPAAVADNVERADALQLSVEEFVERY	RADALQLSVEEFVERYERPYKPVVLLNAQE	R	A	D	E	R	Y	2	1	0	1	0	1	3	0	0	0	2	0	0	1	0	1	0	0	0	2	0	0	14	0	1604.8	ENSP00000302916.6;ENSP00000483941.1;ENSP00000442362.1;ENSP00000465330.1;ENSP00000380750.4;ENSP00000394085.2	ENSP00000302916.6	49	62	yes	no	2	0.00012888	150.49		By MS/MS	By MS/MS	9	0
ADALYPVVSAASICAK	LQQSFPGIEVTVKAKADALYPVVSAASICA	DALYPVVSAASICAKVARDQAVKKWQFVEK	K	A	D	A	K	V	5	0	0	1	1	0	0	0	0	1	1	1	0	0	1	2	0	0	1	2	0	0	16	0	1634.83	ENSP00000221486.3	ENSP00000221486.3	168	183	yes	yes	2	0.0003497	109.72		By MS/MS		5	0
ADAPDAGAQSDSELPSYHQNDVSLDR	GSGVKPPAALQATARADAPDAGAQSDSELP	SELPSYHQNDVSLDRGYTSDSEVYTDHGRP	R	A	D	D	R	G	4	1	1	5	0	2	1	1	1	0	2	0	0	0	2	4	0	0	1	1	0	0	26	0	2757.21	ENSP00000359000.3	ENSP00000359000.3	1289	1314	yes	yes	3	1.6301e-07	100.14	By MS/MS	By MS/MS	By MS/MS	5.5	0.5
ADAPVALVVHMAPASVLVDSR	QPICENATFQRYQGKADAPVALVVHMAPAS	LVVHMAPASVLVDSRYQQWMERFGPDTQHL	K	A	D	S	R	Y	5	1	0	2	0	0	0	0	1	0	2	0	1	0	2	2	0	0	0	5	0	0	21	0	2117.13	ENSP00000337445.4;ENSP00000405223.3;ENSP00000379291.1;ENSP00000406192.1	ENSP00000337445.4	333	353	yes	no	3	6.4161e-09	142.94	By MS/MS	By MS/MS	By MS/MS	8	0
ADASGFAPGFVALSVLPK	AASFSPRSVSIRRLKADASGFAPGFVALSV	SGFAPGFVALSVLPKHLVSYSIEYVHSFHT	K	A	D	P	K	H	4	0	0	1	0	0	0	2	0	0	2	1	0	2	2	2	0	0	0	2	0	0	18	0	1745.94	ENSP00000482642.1;ENSP00000341325.4;ENSP00000296474.3;ENSP00000407926.2	ENSP00000482642.1	223	240	yes	no	2	1.6275e-09	164.68	By MS/MS	By MS/MS	By MS/MS	1.5	0.5	2	2
ADATNVNNWHWTER	AKWGEGDPRWIVEERADATNVNNWHWTERD	RADATNVNNWHWTERDASNWSTDKLKTLFL	R	A	D	E	R	D	2	1	3	1	0	0	1	0	1	0	0	0	0	0	0	0	2	2	0	1	0	0	14	0	1712.77	ENSP00000216479.3;ENSP00000440108.2;ENSP00000451467.1	ENSP00000216479.3	17	30	yes	no	2;3	7.0726e-08	190.66	By MS/MS	By MS/MS	By MS/MS	9.33	0.943
ADATSSQDSELER	QSRKNMTSKNRGKRKADATSSQDSELERVF	RKADATSSQDSELERVFLWDLDETIIIFHS	K	A	D	E	R	V	2	1	0	2	0	1	2	0	0	0	1	0	0	0	0	3	1	0	0	0	0	0	13	0	1407.61	ENSP00000442558.1;ENSP00000362970.3;ENSP00000362978.3;ENSP00000405587.3;ENSP00000362971.1	ENSP00000442558.1	246	258	yes	no	2	0.00093104	107.09	By MS/MS		By MS/MS	1	0	2
ADAVQDSEMVELVELEIR	ARQIGVEHVVVYVNKADAVQDSEMVELVEL	VQDSEMVELVELEIRELLTEFGYKGEETPV	K	A	D	I	R	E	2	1	0	2	0	1	4	0	0	1	2	0	1	0	0	1	0	0	0	3	0	0	18	0	2045	ENSP00000322439.3	ENSP00000322439.3	186	203	yes	yes	3	0.00084109	113.28	By MS/MS		By matching	7	0
ADAVWNK	YNLLKLYKINGDWQRADAVWNKIQEENVIP	KINGDWQRADAVWNKIQEENVIPREKTLRL	R	A	D	N	K	I	2	0	1	1	0	0	0	0	0	0	0	1	0	0	0	0	0	1	0	1	0	0	7	0	802.397	ENSP00000260665.7	ENSP00000260665.7	974	980	yes	yes	1;2	0.013809	108.98	By MS/MS	By MS/MS		7	0
ADAWEEIRR	______________________________	______________________________	M	A	D	R	R	L	2	2	0	1	0	0	2	0	0	1	0	0	0	0	0	0	0	1	0	0	0	0	9	1	1144.56	ENSP00000358283.4	ENSP00000358283.4	2	10	yes	yes	2	0.011391	110.12	By MS/MS	By MS/MS	By matching	8	0
ADAYTVELENAESR	LNEISGQSVAEQLQKADAYTVELENAESRV	KADAYTVELENAESRVAKLRDEGERLHLPY	K	A	D	S	R	V	3	1	1	1	0	0	3	0	0	0	1	0	0	0	0	1	1	0	1	1	0	0	14	0	1566.72	ENSP00000341781.4;ENSP00000350719.3;ENSP00000452570.1;ENSP00000349969.4;ENSP00000450831.1	ENSP00000341781.4	4675	4688	yes	no	2	0.00018127	122.33		By MS/MS	By matching	5	0
ADCASGIFLAAEK	KELLYFLDSCEPEFKADCASGIFLAAEKYA	FKADCASGIFLAAEKYAPSKRWHIDTIMRV	K	A	D	E	K	Y	4	0	0	1	1	0	1	1	0	1	1	1	0	1	0	1	0	0	0	0	0	0	13	0	1351.64	ENSP00000454523.1;ENSP00000299980.4;ENSP00000377148.3	ENSP00000454523.1	398	410	yes	no	2	0.00033779	126.66	By MS/MS	By MS/MS	By MS/MS	10	0
ADCHEALLAAWK	QPRTESLLRALVAEKADCHEALLAAWKKNP	AEKADCHEALLAAWKKNPKYLLAEYCEWLP	K	A	D	W	K	K	4	0	0	1	1	0	1	0	1	0	2	1	0	0	0	0	0	1	0	0	0	0	12	0	1383.66	ENSP00000311135.2;ENSP00000439009.1	ENSP00000311135.2	1114	1125	yes	no	3	0.018326	80.737	By MS/MS	By MS/MS	By MS/MS	3	0
ADCILYYGFGDIFR	NYYQESGRAGRDDMKADCILYYGFGDIFRI	KADCILYYGFGDIFRISSMVVMENVGQQKL	K	A	D	F	R	I	1	1	0	2	1	0	0	2	0	2	1	0	0	2	0	0	0	0	2	0	0	0	14	0	1708.79	ENSP00000416739.2;ENSP00000395449.2	ENSP00000416739.2	412	425	yes	no	2;3	1.1294e-14	244.27	By MS/MS	By MS/MS	By MS/MS	1	0	6
ADCLMGEFK	DEIISIRVYNSHSLRADCLMGEFKIDVGFV	NSHSLRADCLMGEFKIDVGFVYDEPGHAVM	R	A	D	F	K	I	1	0	0	1	1	0	1	1	0	0	1	1	1	1	0	0	0	0	0	0	0	0	9	0	1069.46	ENSP00000351094.5;ENSP00000352208.4;ENSP00000360544.1	ENSP00000351094.5	273	281	yes	no	2	0.0031666	112.41	By MS/MS	By matching	By MS/MS	8.6	0.49
ADCPPGNPAPTSNHGPDATEAEEDFVDPWTVQTSSAK	SLKMSYKAAAGEDYKADCPPGNPAPTSNHG	EDFVDPWTVQTSSAKGIDYDKLIVRFGSSK	K	A	D	A	K	G	5	0	2	4	1	1	3	2	1	0	0	1	0	1	6	3	4	1	0	2	0	0	37	0	3894.69	ENSP00000451460.1;ENSP00000376620.2;ENSP00000347495.2;ENSP00000451887.1;ENSP00000351481.4;ENSP00000339485.5;ENSP00000451251.1;ENSP00000451490.1;ENSP00000450500.1;ENSP00000451544.1;ENSP00000451349.1;ENSP00000450427.1;ENSP00000452519.1;ENSP00000451599.1;ENSP00000451469.1;ENSP00000451716.1;ENSP00000451906.2;ENSP00000452550.1;ENSP00000451402.1;ENSP00000450934.1	ENSP00000451460.1	60	96	yes	no	3;4	0.0095466	47.044	By MS/MS	By MS/MS		7	0
ADCTITMADSDFLALMTGK	VKNGKGSVLPNSDKKADCTITMADSDFLAL	ITMADSDFLALMTGKMNPQSAFFQGKLKIT	K	A	D	G	K	M	3	0	0	3	1	0	0	1	0	1	2	1	2	1	0	1	3	0	0	0	0	0	19	0	2059.93	ENSP00000360569.3;ENSP00000434132.1;ENSP00000360564.4;ENSP00000384569.2;ENSP00000406636.2;ENSP00000396413.2;ENSP00000437317.1	ENSP00000360569.3	493	511	yes	no	2;3	5.165e-60	299.25	By MS/MS	By MS/MS	By MS/MS	6	0
ADDADEFGYSR	AKSARLNLWRYGDFRADDADEFGYSR____	GDFRADDADEFGYSR_______________	R	A	D	S	R	-	2	1	0	3	0	0	1	1	0	0	0	0	0	1	0	1	0	0	1	0	0	0	11	0	1244.49	ENSP00000346762.3	ENSP00000346762.3	900	910	yes	yes	2	8.4601e-05	200.71	By MS/MS	By MS/MS	By MS/MS	3.75	0.433
ADDAGLETPLCSEQFGSGEAR	______________________________	ETPLCSEQFGSGEARGCRAAADGSLQWEGF	M	A	D	A	R	G	3	1	0	2	1	1	3	3	0	0	2	0	0	1	1	2	1	0	0	0	0	0	21	0	2208.96	ENSP00000456050.1;ENSP00000456775.1;ENSP00000398074.3;ENSP00000317579.2;ENSP00000457087.1;ENSP00000456602.1	ENSP00000456050.1	2	22	yes	no	3	0.061236	48.376		By MS/MS		7	0
ADDDRFPR	RGPWRNMDDDRLSRRADDDRFPRRGDDSRP	DDRLSRRADDDRFPRRGDDSRPGPWRPLVK	R	A	D	P	R	R	1	2	0	3	0	0	0	0	0	0	0	0	0	1	1	0	0	0	0	0	0	0	8	1	990.452	ENSP00000438178.2;ENSP00000358140.3	ENSP00000438178.2	1152	1159	yes	no	3	0.050728	62.464	By MS/MS	By MS/MS		4	0
ADDDSFAR	LAWLDEHVAFEFVLKADDDSFARLDALLAE	AFEFVLKADDDSFARLDALLAELRAREPAR	K	A	D	A	R	L	2	1	0	3	0	0	0	0	0	0	0	0	0	1	0	1	0	0	0	0	0	0	8	0	895.367	ENSP00000368496.2	ENSP00000368496.2	155	162	yes	yes	2	0.0070714	125.81	By MS/MS		By MS/MS	1.33	0.471	2	1
ADDGAGEFSTSVTRPSVLCDGQWHR	PYLQLQVTEKQVLLRADDGAGEFSTSVTRP	SVTRPSVLCDGQWHRLAVMKSGNVLRLEVD	R	A	D	H	R	L	2	2	0	3	1	1	1	3	1	0	1	0	0	1	1	3	2	1	0	2	0	0	25	1	2747.24	ENSP00000252999.3	ENSP00000252999.3	3583	3607	yes	yes	4	0.057021	35.698	By matching	By matching	By MS/MS	10	0
ADDGFHLLLMTPK	VQHEARLSMMLLDSRADDGFHLLLMTPKPM	SRADDGFHLLLMTPKPMIRAFDHVLHLRPL	R	A	D	P	K	P	1	0	0	2	0	0	0	1	1	0	3	1	1	1	1	0	1	0	0	0	0	0	13	0	1456.74	ENSP00000297990.4;ENSP00000368784.3;ENSP00000313978.4	ENSP00000297990.4	452	464	yes	no	2;3	0.00019802	116.24	By MS/MS	By MS/MS	By MS/MS	7	0
ADDGGLTEQSVAQVLQSAK	LESDPQQVIQKVNFRADDGGLTEQSVAQVL	GLTEQSVAQVLQSAKEQIKWSLLK______	R	A	D	A	K	E	3	0	0	2	0	3	1	2	0	0	2	1	0	0	0	2	1	0	0	2	0	0	19	0	1915.95	ENSP00000480707.1;ENSP00000462035.1	ENSP00000480707.1	183	201	yes	no	2	2.6139e-31	252.52		By MS/MS	By MS/MS	10	0
ADDGRPFPQVIK	CIGGVILFHETLYQKADDGRPFPQVIKSKG	YQKADDGRPFPQVIKSKGGVVGIKVDKGVV	K	A	D	I	K	S	1	1	0	2	0	1	0	1	0	1	0	1	0	1	2	0	0	0	0	1	0	0	12	1	1341.7	ENSP00000494188.1;ENSP00000455917.1;ENSP00000455800.2;ENSP00000455700.1;ENSP00000400452.2;ENSP00000485952.1;ENSP00000378661.3;ENSP00000455857.1;ENSP00000457643.1;ENSP00000456020.1;ENSP00000454499.1;ENSP00000457514.1;ENSP00000496166.1;ENSP00000457468.2;ENSP00000455455.1	ENSP00000494188.1	88	99	no	no	2;3	0.012247	120.77	By MS/MS	By MS/MS	By MS/MS	10	0
ADDICDHTLEQQQMQPLCFNCPICDK	SSPSPLSIKKCPICKADDICDHTLEQQQMQ	QQMQPLCFNCPICDKIFPATEKQIFEDHVF	K	A	D	D	K	I	1	0	1	4	4	4	1	0	1	2	2	1	1	1	2	0	1	0	0	0	0	0	26	0	3235.35	ENSP00000406974.2;ENSP00000258947.3;ENSP00000424352.1;ENSP00000398523.2;ENSP00000423437.1	ENSP00000406974.2	360	385	yes	no	3	0.00019277	81.38	By MS/MS	By MS/MS	By MS/MS	10	0
ADDIDIEAMLEAPYKK	______________________________	DDIDIEAMLEAPYKKDENKLSSANGHEERS	M	A	D	K	K	D	3	0	0	3	0	0	2	0	0	2	1	2	1	0	1	0	0	0	1	0	0	0	16	1	1820.89	ENSP00000354437.6;ENSP00000253363.6;ENSP00000436747.2;ENSP00000344581.6;ENSP00000363150.3;ENSP00000393493.1;ENSP00000407466.1;ENSP00000406900.1;ENSP00000397917.1;ENSP00000397443.1;ENSP00000395563.1;ENSP00000394602.1;ENSP00000390303.1;ENSP00000385977.2;ENSP00000395124.1;ENSP00000407150.1;ENSP00000380527.3	ENSP00000354437.6	2	17	yes	no	2	1.0409e-10	154.36	By MS/MS	By MS/MS	By MS/MS	10	0
ADDILDLK	QLDLAKNRLYQAIQRADDILDLKFCMDGVQ	LYQAIQRADDILDLKFCMDGVQTALRSEDY	R	A	D	L	K	F	1	0	0	3	0	0	0	0	0	1	2	1	0	0	0	0	0	0	0	0	0	0	8	0	901.476	ENSP00000377236.5;ENSP00000315775.5;ENSP00000432802.1;ENSP00000454573.1;ENSP00000461912.1	ENSP00000377236.5	133	140	yes	no	2	0.0027057	153.04	By MS/MS	By MS/MS	By MS/MS	7	0
ADDKDSLPK	______________________________	______________________________	M	A	D	P	K	L	1	0	0	3	0	0	0	0	0	0	1	2	0	0	1	1	0	0	0	0	0	0	9	1	987.487	ENSP00000485218.1	ENSP00000485218.1	2	10	yes	yes	2	0.001049	128.38	By MS/MS	By MS/MS	By MS/MS	3	0
ADDKLIAEEGVDSLNVK	NFLRFQLTMRLRSIKADDKLIAEEGVDSLN	DKLIAEEGVDSLNVKELQAACRARGMRALG	K	A	D	V	K	E	2	0	1	3	0	0	2	1	0	1	2	2	0	0	0	1	0	0	0	2	0	0	17	1	1814.93	ENSP00000305653.2	ENSP00000305653.2	357	373	yes	yes	3	0.013641	62.525	By matching	By MS/MS	By MS/MS	7	0
ADDLDFETGDAGASATFPMQCSALR	______________________________	AGASATFPMQCSALRKNGFVVLKGRPCKIV	M	A	D	L	R	K	5	1	0	4	1	1	1	2	0	0	2	0	1	2	1	2	2	0	0	0	0	0	25	0	2645.14	ENSP00000460284.1;ENSP00000459611.1;ENSP00000459196.1;ENSP00000458269.1;ENSP00000396073.2;ENSP00000390677.2;ENSP00000336776.8;ENSP00000461688.1;ENSP00000430706.2	ENSP00000460284.1	2	26	yes	no	2;3	3.6283e-11	190.1	By MS/MS	By MS/MS	By MS/MS	8.9	0.61
ADDLLPLGDQTQDGDFGSR	RVKKIRKKEKEVVVRADDLLPLGDQTQDGD	LPLGDQTQDGDFGSRLRGRGRRRVSEVEEE	R	A	D	S	R	L	1	1	0	5	0	2	0	3	0	0	3	0	0	1	1	1	1	0	0	0	0	0	19	0	2018.92	ENSP00000310448.5	ENSP00000310448.5	420	438	yes	yes	2;3	2.2814e-17	179.55	By MS/MS	By MS/MS		7	0
ADDMSDDQGTSVQSK	ARLPFKRLNLVPKGKADDMSDDQGTSVQSK	ADDMSDDQGTSVQSKSPDLEASLDTLENNC	K	A	D	S	K	S	1	0	0	4	0	2	0	1	0	0	0	1	1	0	0	3	1	0	0	1	0	0	15	0	1582.64	ENSP00000301280.4;ENSP00000465142.1	ENSP00000301280.4	50	64	yes	no	2	1.2676e-20	255.24	By MS/MS	By MS/MS		1	0	2
ADDPLLK	DPRHYQQRTLTFALRADDPLLKLLQEAQQS	RTLTFALRADDPLLKLLQEAQQS_______	R	A	D	L	K	L	1	0	0	2	0	0	0	0	0	0	2	1	0	0	1	0	0	0	0	0	0	0	7	0	770.417	ENSP00000263579.4	ENSP00000263579.4	323	329	yes	yes	2	0.012655	132.96		By MS/MS		5	0
ADDPLRLDQELQQPQTQEK	PVEQDSSQPSLPLVRADDPLRLDQELQQPQ	LRLDQELQQPQTQEKTSNSLTEDSKMANAK	R	A	D	E	K	T	1	1	0	3	0	5	2	0	0	0	3	1	0	0	2	0	1	0	0	0	0	0	19	1	2251.11	ENSP00000263801.3;ENSP00000371475.4;ENSP00000371470.3;ENSP00000393497.2;ENSP00000388028.1;ENSP00000413010.1	ENSP00000263801.3	840	858	yes	no	3	7.1698e-09	149.31	By MS/MS	By MS/MS	By MS/MS	7	0
ADDPSAADR	______________________________	______________________________	M	A	D	D	R	N	3	1	0	3	0	0	0	0	0	0	0	0	0	0	1	1	0	0	0	0	0	0	9	0	916.389	ENSP00000353741.5;ENSP00000422272.1	ENSP00000353741.5	2	10	yes	no	1;2	0.00088639	143.7	By MS/MS	By MS/MS	By MS/MS	1	0	4
ADDPSAADRNVEIWK	______________________________	ADDPSAADRNVEIWKIKKLIKSLEAARGNG	M	A	D	W	K	I	3	1	1	3	0	0	1	0	0	1	0	1	0	0	1	1	0	1	0	1	0	0	15	1	1685.8	ENSP00000353741.5;ENSP00000422272.1	ENSP00000353741.5	2	16	yes	no	2	0.029702	50.145			By MS/MS	7	0
ADDPSSYMEVVQAANTSGNWEELVK	LQKGMVKEAIDSYIKADDPSSYMEVVQAAN	VQAANTSGNWEELVKYLQMARKKARESYVE	K	A	D	V	K	Y	3	0	2	2	0	1	3	1	0	0	1	1	1	0	1	3	1	1	1	3	0	0	25	0	2739.23	ENSP00000376763.1;ENSP00000269122.3;ENSP00000479606.1	ENSP00000376763.1	1131	1155	yes	no	2;3	1.808e-11	140.8	By MS/MS	By MS/MS	By MS/MS	3.36	3.5	5	6
ADDPTMGEGPDK	ALLAQLIQDKLDAYKADDPTMGEGPDKARS	AYKADDPTMGEGPDKARSQLLILDRGFDPS	K	A	D	D	K	A	1	0	0	3	0	0	1	2	0	0	0	1	1	0	2	0	1	0	0	0	0	0	12	0	1231.5	ENSP00000490519.1;ENSP00000487211.2;ENSP00000362396.1;ENSP00000490903.1;ENSP00000489762.1;ENSP00000490613.1;ENSP00000494727.1;ENSP00000489791.1;ENSP00000362399.3;ENSP00000490810.1	ENSP00000490519.1	200	211	yes	no	2	3.4974e-05	154.24		By MS/MS	By MS/MS	1	0	2
ADDPYAHLSK	EGEGEEEEEEGGESKADDPYAHLSKKEKKK	GGESKADDPYAHLSKKEKKKLKKQMEYERQ	K	A	D	S	K	K	2	0	0	2	0	0	0	0	1	0	1	1	0	0	1	1	0	0	1	0	0	0	10	0	1115.52	ENSP00000414373.2;ENSP00000413319.2;ENSP00000412553.2;ENSP00000411327.2;ENSP00000389065.2;ENSP00000373082.4;ENSP00000313603.8;ENSP00000416890.1;ENSP00000406948.1;ENSP00000406926.1;ENSP00000406756.1;ENSP00000405512.1;ENSP00000401969.1;ENSP00000394994.1	ENSP00000414373.2	246	255	yes	no	2	0.020904	91.087		By MS/MS	By MS/MS	6	0
ADDQGCIEEQGVEDSANEDSVDAKPDR	______________________________	EDSANEDSVDAKPDRSSFVPSLFSKKKKNV	M	A	D	D	R	S	3	1	1	6	1	2	4	2	0	1	0	1	0	0	1	2	0	0	0	2	0	0	27	1	2948.22	ENSP00000400094.1;ENSP00000480584.1;ENSP00000358324.3;ENSP00000358321.1;ENSP00000298701.7;ENSP00000478285.1;ENSP00000358337.3	ENSP00000400094.1	2	28	no	no	3	2.1963e-09	113.51	By matching	By MS/MS		2	0		2
ADDTDSQSWR	KAGLAPLEVRVLGPRADDTDSQSWRSPLKA	VLGPRADDTDSQSWRSPLKALSEFFKGDPK	R	A	D	W	R	S	1	1	0	3	0	1	0	0	0	0	0	0	0	0	0	2	1	1	0	0	0	0	10	0	1179.48	ENSP00000420213.1	ENSP00000420213.1	1464	1473	yes	yes	2	0.00014847	199.89	By MS/MS	By MS/MS	By MS/MS	3	0
ADDTSAATIEK	PGVLSAPPNLIQRPKADDTSAATIEKKATA	QRPKADDTSAATIEKKATATISAKPQITNP	K	A	D	E	K	K	3	0	0	2	0	0	1	0	0	1	0	1	0	0	0	1	2	0	0	0	0	0	11	0	1120.52	ENSP00000261167.2	ENSP00000261167.2	546	556	yes	yes	2	8.7824e-05	160.75	By MS/MS	By MS/MS		2	0		2
ADDVDQQQTTNTVEEPLDLIR	______________________________	QQTTNTVEEPLDLIRLSLDERIYVKMRNDR	M	A	D	I	R	L	1	1	1	4	0	3	2	0	0	1	2	0	0	0	1	0	3	0	0	2	0	0	21	0	2399.15	ENSP00000302160.3	ENSP00000302160.3	2	22	yes	yes	3	2.1326e-08	141.07		By MS/MS	By MS/MS	7	0
ADDVRPEVTWSFSR	EGKELDLTCNITTDRADDVRPEVTWSFSRM	RADDVRPEVTWSFSRMPDSTLPGSRVLARL	R	A	D	S	R	M	1	2	0	2	0	0	1	0	0	0	0	0	0	1	1	2	1	1	0	2	0	0	14	1	1663.8	ENSP00000376899.2	ENSP00000376899.2	306	319	yes	yes	3	0.00034818	134.04	By MS/MS	By MS/MS	By MS/MS	1	0	5
ADDYEQVK	HCGRLYPEGLAQLARADDYEQVKNVADYYP	GLAQLARADDYEQVKNVADYYPEYKLLFEG	R	A	D	V	K	N	1	0	0	2	0	1	1	0	0	0	0	1	0	0	0	0	0	0	1	1	0	0	8	0	966.429	ENSP00000290949.3;ENSP00000441282.1;ENSP00000473515.1;ENSP00000463328.1	ENSP00000290949.3	258	265	yes	no	2	0.0045172	125.31	By MS/MS	By MS/MS	By MS/MS	1	0	3
ADEAALALQPGGSPSAAGADR	______________________________	ALQPGGSPSAAGADREAASSPAGEPLRKRP	M	A	D	D	R	E	7	1	0	2	0	1	1	3	0	0	2	0	0	0	2	2	0	0	0	0	0	0	21	0	1923.93	ENSP00000212015.6	ENSP00000212015.6	2	22	yes	yes	3	0.0087781	69.024	By MS/MS			6	0
ADEALAGLDEGALR	______________________________	MADEALAGLDEGALRKLLEVTADLAERRRI	M	A	D	L	R	K	4	1	0	2	0	0	2	2	0	0	3	0	0	0	0	0	0	0	0	0	0	0	14	0	1399.69	ENSP00000329532.7;ENSP00000328635.5;ENSP00000351593.1;ENSP00000409925.2;ENSP00000390453.1	ENSP00000329532.7	2	15	yes	no	2	1.1207e-07	159.99	By MS/MS	By MS/MS	By MS/MS	7	0
ADEASELACPTPK	VRQLTLRKLQELSSKADEASELACPTPKED	SKADEASELACPTPKEDGLAQQQTQLNLRS	K	A	D	P	K	E	3	0	0	1	1	0	2	0	0	0	1	1	0	0	2	1	1	0	0	0	0	0	13	0	1387.63	ENSP00000304592.2;ENSP00000488964.1	ENSP00000304592.2	2194	2206	yes	no	2	6.6673e-12	242.49	By MS/MS	By MS/MS	By MS/MS	3.5	1.5		3
ADEASELACPTPKEDGLAQQQTQLNLR	VRQLTLRKLQELSSKADEASELACPTPKED	KEDGLAQQQTQLNLRSLLVNPEGPTLMRLN	K	A	D	L	R	S	4	1	1	2	1	4	3	1	0	0	4	1	0	0	2	1	2	0	0	0	0	0	27	1	2982.44	ENSP00000304592.2;ENSP00000488964.1	ENSP00000304592.2	2194	2220	yes	no	3	1.7118e-22	167.34	By MS/MS	By MS/MS	By MS/MS	7	0
ADEDLIFR	______________________________	______________________________	M	A	D	F	R	L	1	1	0	2	0	0	1	0	0	1	1	0	0	1	0	0	0	0	0	0	0	0	8	0	977.482	ENSP00000494400.1;ENSP00000492375.1;ENSP00000263026.5;ENSP00000456243.1	ENSP00000494400.1	2	9	yes	no	2	0.006913	130.27	By MS/MS			7	0
ADEDPALFQSVK	IDIADRSQVEPADYKADEDPALFQSVKTKR	DYKADEDPALFQSVKTKRGPLGPNWKKELA	K	A	D	V	K	T	2	0	0	2	0	1	1	0	0	0	1	1	0	1	1	1	0	0	0	1	0	0	12	0	1318.64	ENSP00000405179.4;ENSP00000334738.5;ENSP00000487693.1;ENSP00000321266.10;ENSP00000406542.1	ENSP00000405179.4	156	167	yes	no	2	2.8038e-05	163.46	By MS/MS	By MS/MS	By MS/MS	7	0
ADEDPIMGFHQMFLLK	TPDSCIISMVVGQLKADEDPIMGFHQMFLL	DEDPIMGFHQMFLLKNINDAWVCTNDMFRL	K	A	D	L	K	N	1	0	0	2	0	1	1	1	1	1	2	1	2	2	1	0	0	0	0	0	0	0	16	0	1890.9	ENSP00000457989.1;ENSP00000457022.1;ENSP00000219169.4;ENSP00000456428.1	ENSP00000457989.1	91	106	yes	no	2;3	0.00022889	118.77	By MS/MS	By MS/MS	By MS/MS	1.67	1.89	8
ADEEAGGTER	______________________________	______________________________	M	A	D	E	R	M	2	1	0	1	0	0	3	2	0	0	0	0	0	0	0	0	1	0	0	0	0	0	10	0	1033.43	ENSP00000290650.4;ENSP00000477932.1;ENSP00000456502.1;ENSP00000486206.1;ENSP00000454962.1	ENSP00000290650.4	2	11	yes	no	2	0.033429	74.165			By MS/MS	1	0	1
ADEEEMLDNLPEAGDSR	NARQWTEKHARQKQKADEEEMLDNLPEAGD	EEEMLDNLPEAGDSRVHNSTQKRKASQLVG	K	A	D	S	R	V	2	1	1	3	0	0	4	1	0	0	2	0	1	0	1	1	0	0	0	0	0	0	17	0	1889.79	ENSP00000494957.1;ENSP00000356243.4	ENSP00000494957.1	157	173	yes	no	2	8.4811e-13	209.22	By MS/MS	By MS/MS	By MS/MS	4	0
ADEEKLPPGWEK	______________________________	______________________________	M	A	D	E	K	R	1	0	0	1	0	0	3	1	0	0	1	2	0	0	2	0	0	1	0	0	0	0	12	1	1397.68	ENSP00000466962.1;ENSP00000247970.4;ENSP00000466656.1	ENSP00000466962.1	2	13	yes	no	2	0.0034166	109.39	By MS/MS	By MS/MS	By MS/MS	6	0
ADEELEALR	______________________________	______________________________	M	A	D	L	R	R	2	1	0	1	0	0	3	0	0	0	2	0	0	0	0	0	0	0	0	0	0	0	9	0	1044.51	ENSP00000466214.1;ENSP00000476525.1;ENSP00000468741.1;ENSP00000368620.3;ENSP00000221784.4	ENSP00000466214.1	2	10	yes	no	2	0.0025348	125.82	By MS/MS	By MS/MS	By MS/MS	4	0
ADEELEALRR	______________________________	______________________________	M	A	D	R	R	Q	2	2	0	1	0	0	3	0	0	0	2	0	0	0	0	0	0	0	0	0	0	0	10	1	1200.61	ENSP00000466214.1;ENSP00000476525.1;ENSP00000468741.1;ENSP00000368620.3;ENSP00000221784.4	ENSP00000466214.1	2	11	yes	no	2	0.0044648	96.034	By MS/MS	By matching	By MS/MS	6	0
ADEEPTPADGR	VEEVMKIKAEIKAAKADEEPTPADGRIIYR	KAAKADEEPTPADGRIIYRKPVKHPSDEKY	K	A	D	G	R	I	2	1	0	2	0	0	2	1	0	0	0	0	0	0	2	0	1	0	0	0	0	0	11	0	1156.5	ENSP00000486878.1;ENSP00000296121.4	ENSP00000486878.1	84	94	yes	no	2	0.00044303	126.07	By MS/MS	By MS/MS	By MS/MS	1	0	6
ADEGISFR	SDPKRTIAQDYGVLKADEGISFRGLFIIDD	QDYGVLKADEGISFRGLFIIDDKGILRQIT	K	A	D	F	R	G	1	1	0	1	0	0	1	1	0	1	0	0	0	1	0	1	0	0	0	0	0	0	8	0	893.424	ENSP00000361152.5;ENSP00000262746.1;ENSP00000407034.1;ENSP00000389047.1	ENSP00000361152.5	121	128	yes	no	2	0.0018375	180.93	By MS/MS	By MS/MS	By MS/MS	6.6	0.49
ADEGLASLSEDGR	LQEVFRFAYYKLLKKADEGLASLSEDGRSP	KKADEGLASLSEDGRSPISIRQMAYVSGLS	K	A	D	G	R	S	2	1	0	2	0	0	2	2	0	0	2	0	0	0	0	2	0	0	0	0	0	0	13	0	1318.6	ENSP00000353380.4;ENSP00000358105.3;ENSP00000236017.5	ENSP00000353380.4	97	109	yes	no	2	0.00024659	121.36	By MS/MS	By MS/MS	By MS/MS	4	0
ADEHVIDQGDDGDNFYVIER	QLSQVLDAMFERIVKADEHVIDQGDDGDNF	IDQGDDGDNFYVIERGTYDILVTKDNQTRS	K	A	D	E	R	G	1	1	1	5	0	1	2	2	1	2	0	0	0	1	0	0	0	0	1	2	0	0	20	0	2306.01	ENSP00000296446.8;ENSP00000394041.1;ENSP00000265563.8;ENSP00000400840.2	ENSP00000296446.8	162	181	yes	no	2;3	7.5013e-18	191.96	By MS/MS	By MS/MS	By MS/MS	6	0
ADELASQDGR	PQDPHTKKALEAHCRADELASQDGR_____	EAHCRADELASQDGR_______________	R	A	D	G	R	-	2	1	0	2	0	1	1	1	0	0	1	0	0	0	0	1	0	0	0	0	0	0	10	0	1060.48	ENSP00000262239.5;ENSP00000333905.4;ENSP00000329009.5;ENSP00000450931.1;ENSP00000412324.2	ENSP00000262239.5	476	485	yes	no	2	0.00014836	170.47	By MS/MS	By MS/MS	By MS/MS	2	0		4
ADELLCWEDSAGHWLYE	DSVESARREIALWFRADELLCWEDSAGHWL	ELLCWEDSAGHWLYE_______________	R	A	D	Y	E	-	2	0	0	2	1	0	3	1	1	0	3	0	0	0	0	1	0	2	1	0	0	0	17	0	2092.88	ENSP00000219302.3;ENSP00000455435.1	ENSP00000219302.3	153	169	yes	no	2	9.225e-13	181.31	By MS/MS	By MS/MS	By MS/MS	10	0
ADELSEK	______________________________	______________________________	M	A	D	E	K	Q	1	0	0	1	0	0	2	0	0	0	1	1	0	0	0	1	0	0	0	0	0	0	7	0	790.371	ENSP00000389033.1;ENSP00000479447.1;ENSP00000384348.1;ENSP00000377111.1;ENSP00000377110.1	ENSP00000389033.1	2	8	yes	no	1;2	0.0085771	120.65	By matching	By MS/MS	By MS/MS	1	0	4
ADELSEKQVYDAHTK	______________________________	ADELSEKQVYDAHTKEIDLVNRDPKHLNDD	M	A	D	T	K	E	2	0	0	2	0	1	2	0	1	0	1	2	0	0	0	1	1	0	1	1	0	0	15	1	1732.83	ENSP00000389033.1;ENSP00000479447.1;ENSP00000384348.1;ENSP00000377111.1;ENSP00000377110.1	ENSP00000389033.1	2	16	yes	no	2;3	2.9207e-08	168.68	By MS/MS	By MS/MS	By MS/MS	4	0
ADEPIADYAAMDDVMQVCMPEEGFK	LGTLGVIPESVILLKADEPIADYAAMDDVM	MDDVMQVCMPEEGFKGTGLLGH________	K	A	D	F	K	G	4	0	0	4	1	1	3	1	0	1	0	1	3	1	2	0	0	0	1	2	0	0	25	0	2831.18	ENSP00000309262.9;ENSP00000431949.1;ENSP00000383157.1;ENSP00000363864.3	ENSP00000309262.9	1004	1028	yes	no	3	1.9795e-05	90.475	By MS/MS	By matching	By matching	9	0
ADEQAFLVALYK	SNEEKPKVAIGEECRADEQAFLVALYKYMK	ECRADEQAFLVALYKYMKERKTPIERIPYL	R	A	D	Y	K	Y	3	0	0	1	0	1	1	0	0	0	2	1	0	1	0	0	0	0	1	1	0	0	12	0	1366.71	ENSP00000308862.5;ENSP00000279873.7	ENSP00000308862.5	76	87	yes	no	2	0.00029403	125.74		By MS/MS		4	0
ADEQTTCEVLDYFLR	RQLLGRLQDLLLGPKADEQTTCEVLDYFLR	ADEQTTCEVLDYFLRRLGSSQVASRVLAMK	K	A	D	L	R	R	1	1	0	2	1	1	2	0	0	0	2	0	0	1	0	0	2	0	1	1	0	0	15	0	1858.84	ENSP00000385722.3	ENSP00000385722.3	963	977	yes	yes	2;3	2.9904e-08	170.95	By MS/MS	By MS/MS	By MS/MS	3	0
ADETKDEQFEQCVQNFNK	KLTRAQEKVLQKLGKADETKDEQFEQCVQN	TKDEQFEQCVQNFNKQLTEGTRLQKDLRTY	K	A	D	N	K	Q	1	0	2	2	1	3	3	0	0	0	0	2	0	2	0	0	1	0	0	1	0	0	18	1	2228.96	ENSP00000376760.3;ENSP00000259238.4;ENSP00000315411.3;ENSP00000316779.5;ENSP00000259237.5;ENSP00000365281.2;ENSP00000386797.1;ENSP00000315284.4;ENSP00000376761.3;ENSP00000315388.3;ENSP00000350654.3	ENSP00000376760.3	36	53	yes	no	2;3	1.0313e-13	201.08	By MS/MS	By MS/MS	By MS/MS	7	0
ADEVLEILK	QLSRFYDDAIVSQKKADEVLEILKTASDDR	IVSQKKADEVLEILKTASDDRECENQLVLL	K	A	D	L	K	T	1	0	0	1	0	0	2	0	0	1	2	1	0	0	0	0	0	0	0	1	0	0	9	0	1028.58	ENSP00000317123.5	ENSP00000317123.5	286	294	yes	yes	2	0.0012182	133.58	By MS/MS	By MS/MS	By MS/MS	9	0
ADEVVWVR	PDRVLVRVRDLTIQKADEVVWVRARVHTSR	RDLTIQKADEVVWVRARVHTSRAKGKQCFL	K	A	D	V	R	A	1	1	0	1	0	0	1	0	0	0	0	0	0	0	0	0	0	1	0	3	0	0	8	0	972.503	ENSP00000264161.4;ENSP00000397616.1;ENSP00000389867.1;ENSP00000404445.1;ENSP00000388801.1	ENSP00000264161.4	56	63	yes	no	2	0.00098607	192.11	By MS/MS	By MS/MS	By MS/MS	8	0
ADEWACELR	SGPAPAAKPDPDGGRADEWACELRLFGRVL	DPDGGRADEWACELRLFGRVLERAACLRRC	R	A	D	L	R	L	2	1	0	1	1	0	2	0	0	0	1	0	0	0	0	0	0	1	0	0	0	0	9	0	1148.49	ENSP00000377505.1;ENSP00000347649.2	ENSP00000377505.1	96	104	yes	no	2	0.0028761	113.66	By MS/MS	By MS/MS	By MS/MS	6	0
ADEWLMK	ADFCIIHYAGKVDYKADEWLMKNMDPLNDN	YAGKVDYKADEWLMKNMDPLNDNIATLLHQ	K	A	D	M	K	N	1	0	0	1	0	0	1	0	0	0	1	1	1	0	0	0	0	1	0	0	0	0	7	0	891.416	ENSP00000216181.5;ENSP00000269243.4;ENSP00000369315.5;ENSP00000353590.3	ENSP00000216181.5	581	587	no	no	2	8.0073e-05	216.59	By MS/MS	By MS/MS	By MS/MS	8.57	0.728
ADFAQACQDAGVR	NVDAVHPGYGFLSERADFAQACQDAGVRFI	ERADFAQACQDAGVRFIGPSPEVVRKMGDK	R	A	D	V	R	F	4	1	0	2	1	2	0	1	0	0	0	0	0	1	0	0	0	0	0	1	0	0	13	0	1407.62	ENSP00000377532.1;ENSP00000377530.2;ENSP00000377527.2;ENSP00000486373.1;ENSP00000434192.1	ENSP00000377532.1	125	137	yes	no	2	9.5098e-06	159.44	By MS/MS	By MS/MS	By MS/MS	7	0
ADFCIIHYAGK	GTHPKFQKPKQLKDKADFCIIHYAGKVDYK	LKDKADFCIIHYAGKVDYKADEWLMKNMDP	K	A	D	G	K	V	2	0	0	1	1	0	0	1	1	2	0	1	0	1	0	0	0	0	1	0	0	0	11	0	1293.62	ENSP00000216181.5;ENSP00000269243.4;ENSP00000369315.5;ENSP00000353590.3	ENSP00000216181.5	566	576	no	no	2;3	0.0001743	140.11	By MS/MS	By MS/MS	By MS/MS	4	0
ADFCPFK	AHTVTSDPVRDTQERADFCPFKVVDNKGQR	PVRDTQERADFCPFKVVDNKGQRKDVKLDK	R	A	D	F	K	V	1	0	0	1	1	0	0	0	0	0	0	1	0	2	1	0	0	0	0	0	0	0	7	0	883.39	ENSP00000378026.2;ENSP00000354718.2;ENSP00000453768.1	ENSP00000378026.2	729	735	yes	no	2	0.024444	100.07	By MS/MS		By MS/MS	1	0	2
ADFDDRVSDEEK	______________________________	______________________________	M	A	D	E	K	V	1	1	0	4	0	0	2	0	0	0	0	1	0	1	0	1	0	0	0	1	0	0	12	1	1424.61	ENSP00000263168.3	ENSP00000263168.3	2	13	yes	yes	2	3.3964e-05	143.97	By matching	By MS/MS	By MS/MS	2	0		3
ADFDNTVAIHPTSSEELVTLR	MLQGFAVAVKMGATKADFDNTVAIHPTSSE	VAIHPTSSEELVTLR_______________	K	A	D	L	R	-	2	1	1	2	0	0	2	0	1	1	2	0	0	1	1	2	3	0	0	2	0	0	21	0	2314.14	ENSP00000221130.5;ENSP00000445516.1;ENSP00000444559.1;ENSP00000438845.1	ENSP00000221130.5	502	522	yes	no	3	0.00011409	93.381	By matching	By MS/MS	By MS/MS	9.25	0.433
ADFDTYDDR	______________________________	______________________________	M	A	D	D	R	A	1	1	0	4	0	0	0	0	0	0	0	0	0	1	0	0	1	0	1	0	0	0	9	0	1116.44	ENSP00000265753.8;ENSP00000265754.8	ENSP00000265753.8	2	10	no	no	2	0.00068735	154.49	By MS/MS	By MS/MS	By MS/MS	4	0
ADFFEDENGQR	QSVTMGYYKNEAKTKADFFEDENGQRWLCT	AKTKADFFEDENGQRWLCTGDIGEFEPDGC	K	A	D	Q	R	W	1	1	1	2	0	1	2	1	0	0	0	0	0	2	0	0	0	0	0	0	0	0	11	0	1326.55	ENSP00000375918.3;ENSP00000350012.3	ENSP00000375918.3	548	558	yes	no	2	8.7031e-05	200.56	By MS/MS	By MS/MS	By MS/MS	4.25	0.661
ADFNLADFECEEDPFDNLELK	SSATKQKVLSPPHIKADFNLADFECEEDPF	DFECEEDPFDNLELKTIDEKEELRNILVGT	K	A	D	L	K	T	2	0	2	4	1	0	4	0	0	0	3	1	0	3	1	0	0	0	0	0	0	0	21	0	2530.08	ENSP00000352541.2;ENSP00000297661.4;ENSP00000368484.3;ENSP00000486574.1;ENSP00000487222.1	ENSP00000352541.2	152	172	yes	no	2;3	6.597e-11	154.81	By MS/MS	By MS/MS	By MS/MS	9	0
ADFPAGIPECGTDALR	NLDPSEVEKAKEGQKADFPAGIPECGTDAL	DFPAGIPECGTDALRFGLCAYMSQGRDINL	K	A	D	L	R	F	3	1	0	2	1	0	1	2	0	1	1	0	0	1	2	0	1	0	0	0	0	0	16	0	1688.78	ENSP00000415316.2;ENSP00000403359.2;ENSP00000401121.2;ENSP00000364815.3;ENSP00000211402.6;ENSP00000390673.1;ENSP00000416833.1;ENSP00000415679.1;ENSP00000405843.1;ENSP00000405822.1;ENSP00000394771.1;ENSP00000389027.1	ENSP00000415316.2	908	923	yes	no	2	0.00058335	114.24	By MS/MS	By matching	By matching	9	0
ADFQGISPER	LQFVCLRIQINPQNKADFQGISPERAFADF	NPQNKADFQGISPERAFADFLFASTILHLV	K	A	D	E	R	A	1	1	0	1	0	1	1	1	0	1	0	0	0	1	1	1	0	0	0	0	0	0	10	0	1118.54	ENSP00000440821.1;ENSP00000250498.4	ENSP00000440821.1	55	64	yes	no	2	0.0025699	113.69	By MS/MS	By MS/MS	By MS/MS	7	0
ADFSDNESAR	KRLEDVKSQWVRPARADFSDNESARLATDA	VRPARADFSDNESARLATDALLDGGSEAYW	R	A	D	A	R	L	2	1	1	2	0	0	1	0	0	0	0	0	0	1	0	2	0	0	0	0	0	0	10	0	1110.46	ENSP00000427979.1;ENSP00000445218.1;ENSP00000276699.6;ENSP00000428876.1	ENSP00000427979.1	27	36	yes	no	2	0.0040215	109.29	By MS/MS			2	0		1
ADFSGMSQTDLSLSK	VLRNLGMTDAFELGKADFSGMSQTDLSLSK	ADFSGMSQTDLSLSKVVHKSFVEVNEEGTE	K	A	D	S	K	V	1	0	0	2	0	1	0	1	0	0	2	1	1	1	0	4	1	0	0	0	0	0	15	0	1585.73	ENSP00000496073.1;ENSP00000494650.1;ENSP00000493936.1;ENSP00000369919.3;ENSP00000369912.1;ENSP00000369901.1;ENSP00000369896.1;ENSP00000369891.1;ENSP00000338358.5;ENSP00000495362.1;ENSP00000481398.1;ENSP00000484343.1;ENSP00000494161.1	ENSP00000496073.1	300	314	yes	no	2	5.2385e-11	229.75	By matching	By MS/MS	By MS/MS	10	0
ADFSPFGNSQGPSR	WIQTVEDLHERVPEKADFSPFGNSQGPSRV	KADFSPFGNSQGPSRVAQFLVIYAPRRGIL	K	A	D	S	R	V	1	1	1	1	0	1	0	2	0	0	0	0	0	2	2	3	0	0	0	0	0	0	14	0	1465.66	ENSP00000351832.2	ENSP00000351832.2	447	460	yes	yes	2	8.9201e-08	138.2	By MS/MS	By MS/MS	By MS/MS	1	0	3
ADFSVLIWDICSK	PLDSNWLAAGLDKHRADFSVLIWDICSKYT	HRADFSVLIWDICSKYTPDIVPMEKVKLSA	R	A	D	S	K	Y	1	0	0	2	1	0	0	0	0	2	1	1	0	1	0	2	0	1	0	1	0	0	13	0	1552.76	ENSP00000384088.1;ENSP00000339881.4;ENSP00000413050.1;ENSP00000410752.1	ENSP00000384088.1	138	150	yes	no	2	0.0016044	121.68			By MS/MS	10	0
ADFTVVAGDEGSSTTGGSSEENKGPSGSAVSR	NLPQLKELYQLSKEKADFTVVAGDEGSSTT	SSEENKGPSGSAVSRKAPSKPSASTKKAEG	K	A	D	S	R	K	3	1	1	2	0	0	3	6	0	0	0	1	0	1	1	7	3	0	0	3	0	0	32	1	3042.36	ENSP00000367787.3;ENSP00000262327.4	ENSP00000367787.3	836	867	yes	no	3	6.4542e-07	87.419	By matching	By MS/MS	By MS/MS	7	0
ADFVLAANSYDLAIK	LANRKRECGNAHYQRADFVLAANSYDLAIK	ADFVLAANSYDLAIKAITSSAKVDMTFEEE	R	A	D	I	K	A	4	0	1	2	0	0	0	0	0	1	2	1	0	1	0	1	0	0	1	1	0	0	15	0	1609.84	ENSP00000472302.1;ENSP00000222308.4;ENSP00000476767.1;ENSP00000471700.1;ENSP00000475588.1;ENSP00000472643.2	ENSP00000472302.1	235	249	yes	no	2	1.3937e-22	216.68		By MS/MS	By MS/MS	4	0
ADGAPSAAPPDGLLASPDLGLLK	AALKPAAAPPPTPLRADGAPSAAPPDGLLA	PPDGLLASPDLGLLKLASPELERLIIQSNG	R	A	D	L	K	L	5	0	0	3	0	0	0	3	0	0	5	1	0	0	4	2	0	0	0	0	0	0	23	0	2145.13	ENSP00000252818.3	ENSP00000252818.3	75	97	yes	yes	2;3	8.3686e-11	147.75	By MS/MS	By MS/MS	By MS/MS	4	0
ADGATSDDLDLHDDR	IQQQQNQLVWVSEGKADGATSDDLDLHDDR	ADGATSDDLDLHDDRLSYLSAPGSEYSMYS	K	A	D	D	R	L	2	1	0	6	0	0	0	1	1	0	2	0	0	0	0	1	1	0	0	0	0	0	15	0	1614.68	ENSP00000484535.2;ENSP00000348416.6;ENSP00000281537.7;ENSP00000482697.1;ENSP00000382890.2;ENSP00000441202.2;ENSP00000483470.1;ENSP00000481375.1	ENSP00000482697.1	809	823	no	no	2;3	2.9791e-08	176.32	By MS/MS	By MS/MS	By MS/MS	2	0		5
ADGDSGSERGGGGGPCGFQPASR	______________________________	RGGGGGPCGFQPASRGGGEQETQELASKRL	M	A	D	S	R	G	2	2	0	2	1	1	1	8	0	0	0	0	0	1	2	3	0	0	0	0	0	0	23	1	2177.91	ENSP00000379051.2	ENSP00000379051.2	2	24	yes	yes	3	0.03948	50.837	By MS/MS			5	0
ADGDTLSCICGK	VPLDRQGYGQIKVVRADGDTLSCICGKTKL	VVRADGDTLSCICGKTKLGEDMLCLLHGRN	R	A	D	G	K	T	1	0	0	2	2	0	0	2	0	1	1	1	0	0	0	1	1	0	0	0	0	0	12	0	1295.55	ENSP00000350915.2;ENSP00000337178.1;ENSP00000278071.2	ENSP00000350915.2	248	259	yes	no	2	0.017589	90.827			By MS/MS	7	0
ADGELNVDSLITR	______________________________	______________________________	M	A	D	T	R	L	1	1	1	2	0	0	1	1	0	1	2	0	0	0	0	1	1	0	0	1	0	0	13	0	1401.71	ENSP00000378769.2;ENSP00000351298.2;ENSP00000296122.6;ENSP00000398839.1;ENSP00000414918.1	ENSP00000378769.2	2	14	yes	no	2	7.4849e-07	220.29	By MS/MS	By MS/MS	By MS/MS	9	0
ADGETILK	AAARHSTLDFMLGAKADGETILKGLQSIFQ	DFMLGAKADGETILKGLQSIFQEQGMAESV	K	A	D	L	K	G	1	0	0	1	0	0	1	1	0	1	1	1	0	0	0	0	1	0	0	0	0	0	8	0	845.449	ENSP00000385746.2;ENSP00000368714.1	ENSP00000385746.2	17	24	yes	no	2	0.0023475	172.15	By MS/MS	By MS/MS	By MS/MS	5.25	0.433
ADGGAEYATYQTK	VVPYRYLQRRKKKGKADGGAEYATYQTKST	GKADGGAEYATYQTKSTTPAEQRG______	K	A	D	T	K	S	3	0	0	1	0	1	1	2	0	0	0	1	0	0	0	0	2	0	2	0	0	0	13	0	1373.61	ENSP00000356014.1;ENSP00000353342.2;ENSP00000350346.1;ENSP00000418471.1;ENSP00000346912.1;ENSP00000313875.4;ENSP00000473449.1	ENSP00000356014.1	315	327	yes	no	2	1.3179e-05	164.48	By MS/MS	By MS/MS	By MS/MS	5	0
ADGGPEAGELPSIGEATAALALAGR	QRLETILNLCAEYSRADGGPEAGELPSIGE	PSIGEATAALALAGRRPSRGLAGASGRSSE	R	A	D	G	R	R	7	1	0	1	0	0	3	5	0	1	3	0	0	0	2	1	1	0	0	0	0	0	25	0	2293.16	ENSP00000348359.5;ENSP00000435520.1;ENSP00000431508.1;ENSP00000469820.1;ENSP00000354498.2	ENSP00000348359.5	627	651	yes	no	2;3	3.7146e-25	216.01	By MS/MS	By MS/MS	By MS/MS	4	0
ADGGSPFLGR	______________________________	______________________________	M	A	D	G	R	R	1	1	0	1	0	0	0	3	0	0	1	0	0	1	1	1	0	0	0	0	0	0	10	0	975.477	ENSP00000429764.2;ENSP00000431128.1;ENSP00000429479.1	ENSP00000429764.2	2	11	yes	no	2	0.019165	123.62	By MS/MS			6	0
ADGGTQVIDTK	GYGKITGKNQVTATKADGGTQVIDTKNILI	TATKADGGTQVIDTKNILIATGSEVTPFPG	K	A	D	T	K	N	1	0	0	2	0	1	0	2	0	1	0	1	0	0	0	0	2	0	0	1	0	0	11	0	1103.55	ENSP00000390667.1;ENSP00000205402.3;ENSP00000417016.1	ENSP00000390667.1	167	177	yes	no	2	8.7859e-05	176.95	By MS/MS	By MS/MS	By MS/MS	4.25	0.433
ADGIVPETWIDGPKDTSVEDALER	STRSGRIIPKPEFPRADGIVPETWIDGPKD	IDGPKDTSVEDALERTYVPCLKTLQEEVME	R	A	D	E	R	T	2	1	0	4	0	0	3	2	0	2	1	1	0	0	2	1	2	1	0	2	0	0	24	1	2612.26	ENSP00000357194.4;ENSP00000354525.2	ENSP00000357194.4	162	185	yes	no	3	0.0051244	54.15	By matching	By MS/MS		9	0
ADGLLGMFLK	LTGAQAELEGEFGKKADGLLGMFLKRLSSQ	EFGKKADGLLGMFLKRLSSQLILLQAWTSH	K	A	D	L	K	R	1	0	0	1	0	0	0	2	0	0	3	1	1	1	0	0	0	0	0	0	0	0	10	0	1063.57	ENSP00000364345.3;ENSP00000420608.1;ENSP00000364354.3	ENSP00000364345.3	476	485	yes	no	2	0.00016161	146.81	By MS/MS	By MS/MS	By MS/MS	3	0
ADGNQLTLEER	LKPSLNFTATVKVTRADGNQLTLEERRNNV	KVTRADGNQLTLEERRNNVVITVTQRNYTE	R	A	D	E	R	R	1	1	1	1	0	1	2	1	0	0	2	0	0	0	0	0	1	0	0	0	0	0	11	0	1244.6	ENSP00000287097.4;ENSP00000388062.2;ENSP00000404475.2	ENSP00000287097.4	375	385	yes	no	2	2.957e-06	247.22	By MS/MS	By MS/MS	By MS/MS	5	0
ADGQVAELLLR	______________________________	______________________________	M	A	D	L	R	R	2	1	0	1	0	1	1	1	0	0	3	0	0	0	0	0	0	0	0	1	0	0	11	0	1183.66	ENSP00000320309.3;ENSP00000396548.2;ENSP00000468068.1;ENSP00000465402.1	ENSP00000320309.3	2	12	yes	no	2	5.2225e-05	214.82	By MS/MS	By MS/MS	By MS/MS	1	0	4
ADGSGSVVLR	WWADQVSEKMGTCSKADGSGSVVLRNSTTL	GTCSKADGSGSVVLRNSTTLVMHMKVYDES	K	A	D	L	R	N	1	1	0	1	0	0	0	2	0	0	1	0	0	0	0	2	0	0	0	2	0	0	10	0	959.504	ENSP00000243077.3	ENSP00000243077.3	1815	1824	yes	yes	2	0.0065454	101.65	By MS/MS		By MS/MS	7	0
ADGSLTGGGLEAAAMAPER	______________________________	LTGGGLEAAAMAPERMGWAVEQELASLEKG	M	A	D	E	R	M	5	1	0	1	0	0	2	4	0	0	2	0	1	0	1	1	1	0	0	0	0	0	19	0	1772.84	ENSP00000306473.3	ENSP00000306473.3	2	20	yes	yes	2	0.001153	104.55		By MS/MS	By MS/MS	8	0
ADGTATAPPPR	GRDPKYICQKPSIQKADGTATAPPPRSNHA	SIQKADGTATAPPPRSNHAAEEASSEDEEE	K	A	D	P	R	S	3	1	0	1	0	0	0	1	0	0	0	0	0	0	3	0	2	0	0	0	0	0	11	0	1052.53	ENSP00000479451.1;ENSP00000340648.3;ENSP00000262854.6	ENSP00000479451.1	707	717	yes	no	2	0.0001743	140.11	By matching	By MS/MS		4	0
ADGVHTVEPTEAGDYK	LESPQGVLLVSESRKADGVHTVEPTEAGDY	DGVHTVEPTEAGDYKLCFDNSFSTISEKLV	K	A	D	Y	K	L	2	0	0	2	0	0	2	2	1	0	0	1	0	0	1	0	2	0	1	2	0	0	16	0	1687.77	ENSP00000214869.1	ENSP00000214869.1	89	104	yes	yes	3	0.0074207	70.26	By matching	By matching	By MS/MS	4	0
ADGVPVYLK	AGKNKVPELQKFFQKADGVPVYLKRGLPDQ	QKFFQKADGVPVYLKRGLPDQMLYRTTMAL	K	A	D	L	K	R	1	0	0	1	0	0	0	1	0	0	1	1	0	0	1	0	0	0	1	2	0	0	9	0	960.528	ENSP00000367938.1;ENSP00000234301.2	ENSP00000367938.1	70	78	yes	no	2	0.023172	76.774	By matching	By MS/MS	By matching	9	0
ADGVVEGIDVNGPK	LPAVDSEILEMPPEKADGVVEGIDVNGPKA	KADGVVEGIDVNGPKAQLMLRYPDGKREQI	K	A	D	P	K	A	1	0	1	2	0	0	1	3	0	1	0	1	0	0	1	0	0	0	0	3	0	0	14	0	1368.69	ENSP00000296328.4;ENSP00000397256.1	ENSP00000296328.4	399	412	yes	no	2	5.2601e-05	132.86	By MS/MS	By MS/MS	By MS/MS	7	0
ADGYEPPVQESV	SGKATGDETGAKVERADGYEPPVQESV___	VERADGYEPPVQESV_______________	R	A	D	S	V	-	1	0	0	1	0	1	2	1	0	0	0	0	0	0	2	1	0	0	1	2	0	0	12	0	1289.58	ENSP00000346050.3;ENSP00000426282.1;ENSP00000421770.1;ENSP00000425508.1;ENSP00000422994.1	ENSP00000346050.3	253	264	yes	no	2	2.249e-05	161.63	By MS/MS	By MS/MS	By MS/MS	4	0
ADGYVDNLAEAVDLLLQHADK	TGKFRPSDEHHPEVKADGYVDNLAEAVDLL	NLAEAVDLLLQHADK_______________	K	A	D	D	K	-	4	0	1	4	0	1	1	1	1	0	4	1	0	0	0	0	0	0	1	2	0	0	21	0	2269.12	ENSP00000357835.5	ENSP00000357835.5	250	270	yes	yes	3	0.0014657	72.793	By MS/MS	By MS/MS	By MS/MS	6.33	0.471
ADGYVLEGK	KLLACIASRPGQCGRADGYVLEGKELEFYL	PGQCGRADGYVLEGKELEFYLRKIKARKGK	R	A	D	G	K	E	1	0	0	1	0	0	1	2	0	0	1	1	0	0	0	0	0	0	1	1	0	0	9	0	950.471	ENSP00000379888.3;ENSP00000361283.3	ENSP00000379888.3	185	193	yes	no	2	0.00043599	164.96	By MS/MS	By MS/MS	By MS/MS	6	0
ADHDFVVQEDFMK	DLRNVCTEAGMFAIRADHDFVVQEDFMKAV	IRADHDFVVQEDFMKAVRKVADSKKLESKL	R	A	D	M	K	A	1	0	0	3	0	1	1	0	1	0	0	1	1	2	0	0	0	0	0	2	0	0	13	0	1579.7	ENSP00000475721.1;ENSP00000484998.1;ENSP00000401802.2	ENSP00000475721.1	357	369	yes	no	2;3	3.2977e-06	167.18	By MS/MS	By MS/MS	By MS/MS	8	0
ADHGDELPFVFR	HQPSWLKNIRPPHMKADHGDELPFVFRSFF	HMKADHGDELPFVFRSFFGGNYIKFTEEEE	K	A	D	F	R	S	1	1	0	2	0	0	1	1	1	0	1	0	0	2	1	0	0	0	0	1	0	0	12	0	1401.67	ENSP00000317842.4	ENSP00000317842.4	519	530	yes	yes	3	0.050862	52.693	By MS/MS	By matching	By matching	2	0		3
ADHHATNGVVHLIDK	YPNGIVTVNCARLLKADHHATNGVVHLIDK	ADHHATNGVVHLIDKVISTITNNIQQIIEI	K	A	D	D	K	V	2	0	1	2	0	0	0	1	3	1	1	1	0	0	0	0	1	0	0	2	0	0	15	0	1625.83	ENSP00000416330.2	ENSP00000416330.2	220	234	yes	yes	3;4	2.644e-08	167.03	By MS/MS	By MS/MS	By MS/MS	7.83	0.799
ADHNPDSDSTPR	______________________________	______________________________	M	A	D	P	R	T	1	1	1	3	0	0	0	0	1	0	0	0	0	0	2	2	1	0	0	0	0	0	12	0	1310.55	ENSP00000455638.1;ENSP00000454481.1;ENSP00000487410.1;ENSP00000456714.1;ENSP00000455918.1;ENSP00000454627.1;ENSP00000457304.1;ENSP00000455801.1;ENSP00000461212.1;ENSP00000457832.1;ENSP00000457294.1;ENSP00000457810.1;ENSP00000400140.2	ENSP00000455638.1	2	13	yes	no	2	0.00011464	157.75	By MS/MS	By matching	By MS/MS	2	0		3
ADHQPLTEASYVNLPTIALCNTDSPLR	AAFREPRLLVVTDPRADHQPLTEASYVNLP	NLPTIALCNTDSPLRYVDIAIPCNNKGAHS	R	A	D	L	R	Y	3	1	2	2	1	1	1	0	1	1	4	0	0	0	3	2	3	0	1	1	0	0	27	0	2995.47	ENSP00000410848.1;ENSP00000346067.4;ENSP00000389351.1	ENSP00000410848.1	129	155	yes	no	2;3;4	5.6573e-19	153.68	By MS/MS	By MS/MS	By MS/MS	5.07	0.593
ADHSFSDGVPSDSVEAAK	______________________________	SFSDGVPSDSVEAAKNASNTEKLTDQVMQN	M	A	D	A	K	N	3	0	0	3	0	0	1	1	1	0	0	1	0	1	1	4	0	0	0	2	0	0	18	0	1817.81	ENSP00000483728.1;ENSP00000369915.4;ENSP00000487984.1;ENSP00000481412.1;ENSP00000478654.1;ENSP00000436397.1;ENSP00000488498.1;ENSP00000387783.1;ENSP00000488479.1;ENSP00000405912.1;ENSP00000487825.1;ENSP00000432126.1;ENSP00000488770.1;ENSP00000434759.1;ENSP00000488420.1;ENSP00000435327.1;ENSP00000488709.1;ENSP00000437130.1;ENSP00000488208.1;ENSP00000431799.1;ENSP00000436488.2;ENSP00000488875.1;ENS…	ENSP00000483728.1	2	19	yes	no	2	4.474e-49	296.28	By MS/MS	By MS/MS	By MS/MS	5.75	0.433
ADHVQSLAQLENLCK	______________________________	ADHVQSLAQLENLCKQLYETTDTTTRLQAE	M	A	D	C	K	Q	2	0	1	1	1	2	1	0	1	0	3	1	0	0	0	1	0	0	0	1	0	0	15	0	1724.85	ENSP00000252512.9	ENSP00000252512.9	2	16	yes	yes	2;3	1.011e-16	284.92	By MS/MS	By MS/MS	By MS/MS	2	0		6
ADHWMLYECESPWAGGSR	MVSLDHSMWFHAPFRADHWMLYECESPWAG	WMLYECESPWAGGSRGLVHGRLWRQDGVLA	R	A	D	S	R	G	2	1	0	1	1	0	2	2	1	0	1	0	1	0	1	2	0	2	1	0	0	0	18	0	2150.89	ENSP00000217455.4	ENSP00000217455.4	267	284	yes	yes	3	5.2722e-05	113.29	By MS/MS	By MS/MS	By MS/MS	2	0		3
ADIALIK	NGATYEAKIKDVDEKADIALIKIDHQGKLP	KIKDVDEKADIALIKIDHQGKLPVLLLGRS	K	A	D	I	K	I	2	0	0	1	0	0	0	0	0	2	1	1	0	0	0	0	0	0	0	0	0	0	7	0	742.459	ENSP00000357980.3	ENSP00000357980.3	249	255	yes	yes	2	0.014903	124.89	By MS/MS	By MS/MS	By MS/MS	9.6	0.49
ADIDATLYEQVILEK	RKHGVRVKRKVQALKADIDATLYEQVILEK	ADIDATLYEQVILEKEMGTYLGTFDDYLEL	K	A	D	E	K	E	2	0	0	2	0	1	2	0	0	2	2	1	0	0	0	0	1	0	1	1	0	0	15	0	1719.89	ENSP00000327767.4;ENSP00000292246.3;ENSP00000396990.2;ENSP00000394119.2;ENSP00000379398.3	ENSP00000327767.4	282	296	yes	no	2	3.8689e-05	150.49	By MS/MS	By MS/MS		8.67	0.471
ADIDISGPNVDVDVPDVNIEGPDAK	GFKGEGPEVDVTLPKADIDISGPNVDVDVP	DVDVPDVNIEGPDAKLKGPKFKMPEMNIKA	K	A	D	A	K	L	2	0	2	6	0	0	1	2	0	3	0	1	0	0	3	1	0	0	0	4	0	0	25	0	2563.23	ENSP00000367263.4	ENSP00000367263.4	3629	3653	yes	yes	2;3	0.00032291	115.53	By MS/MS	By MS/MS	By MS/MS	8	0
ADIDLTK	IKGVGRRYAHVVLRKADIDLTKRAGELTED	YAHVVLRKADIDLTKRAGELTEDEVERVIT	K	A	D	T	K	R	1	0	0	2	0	0	0	0	0	1	1	1	0	0	0	0	1	0	0	0	0	0	7	0	774.412	ENSP00000416110.2;ENSP00000412583.2;ENSP00000403175.2;ENSP00000393241.2;ENSP00000211372.5	ENSP00000416110.2	48	54	yes	no	2	0.0088894	151.29	By MS/MS	By MS/MS	By MS/MS	6	0
ADIDNLPR	______________________________	______________________________	M	A	D	P	R	V	1	1	1	2	0	0	0	0	0	1	1	0	0	0	1	0	0	0	0	0	0	0	8	0	912.466	ENSP00000448167.1	ENSP00000448167.1	2	9	yes	yes	2	0.0038603	153.04	By MS/MS	By MS/MS	By MS/MS	6	0
ADIDVSGPSVDTDAPDLDIEGPEGK	GFKAEGPEVDVNLPKADIDVSGPSVDTDAP	DTDAPDLDIEGPEGKLKGSKFKMPKLNIKA	K	A	D	G	K	L	2	0	0	6	0	0	2	3	0	2	1	1	0	0	3	2	1	0	0	2	0	0	25	0	2511.15	ENSP00000367263.4	ENSP00000367263.4	1739	1763	yes	yes	2;3	1.5233e-25	203.05	By MS/MS	By MS/MS	By MS/MS	6	0
ADIEEIK	DVLETDKHFREKLQKADIEEIKSGRLSKEL	HFREKLQKADIEEIKSGRLSKELDLVSHHV	K	A	D	I	K	S	1	0	0	1	0	0	2	0	0	2	0	1	0	0	0	0	0	0	0	0	0	0	7	0	816.423	ENSP00000481959.1;ENSP00000436455.1;ENSP00000320168.6;ENSP00000433542.1;ENSP00000408702.2;ENSP00000431334.1;ENSP00000435160.1;ENSP00000495210.1;ENSP00000433194.1	ENSP00000481959.1	78	84	yes	no	2	0.015049	124.34	By MS/MS	By MS/MS	By MS/MS	3	0
ADIEISGPK	GFKGEGPDVDVTLPKADIEISGPKVDIDAP	DVTLPKADIEISGPKVDIDAPDVSIEGPDA	K	A	D	P	K	V	1	0	0	1	0	0	1	1	0	2	0	1	0	0	1	1	0	0	0	0	0	0	9	0	928.487	ENSP00000367263.4	ENSP00000367263.4	4343	4351	yes	yes	2	0.0015717	128.12	By MS/MS	By MS/MS	By MS/MS	6.75	0.433
ADIEMPFDPSK	NILFEEVHIPGSPFKADIEMPFDPSKVVAS	SPFKADIEMPFDPSKVVASGPGLEHGKVGE	K	A	D	S	K	V	1	0	0	2	0	0	1	0	0	1	0	1	1	1	2	1	0	0	0	0	0	0	11	0	1248.57	ENSP00000351339.3;ENSP00000415599.2;ENSP00000295956.4;ENSP00000418510.1;ENSP00000420213.1	ENSP00000420213.1	1125	1135	no	no	2	0.00029737	129.89	By MS/MS	By MS/MS	By MS/MS	9	0
ADIEVACYGYEGIDAVK	NNINRRLTPQAVKIRADIEVACYGYEGIDA	IEVACYGYEGIDAVKEALRAGLNCSTENMP	R	A	D	V	K	E	3	0	0	2	1	0	2	2	0	2	0	1	0	0	0	0	0	0	2	2	0	0	17	0	1871.86	ENSP00000425299.1;ENSP00000256383.4;ENSP00000451975.1;ENSP00000452034.1	ENSP00000425299.1	193	209	yes	no	2;3	4.6459e-11	164.33	By MS/MS	By MS/MS	By MS/MS	8	0
ADIFMFDEPSSYLDVK	GELQRFACAVVCIQKADIFMFDEPSSYLDV	DIFMFDEPSSYLDVKQRLKAAITIRSLINP	K	A	D	V	K	Q	1	0	0	3	0	0	1	0	0	1	1	1	1	2	1	2	0	0	1	1	0	0	16	0	1875.86	ENSP00000296577.4;ENSP00000422068.1	ENSP00000296577.4	235	250	yes	no	2;3	4.0275e-15	244.73	By MS/MS	By MS/MS	By MS/MS	2.81	0.39		3
ADIFVDPVLHTACALDIK	ELCKKEVLNMLKESKADIFVDPVLHTACAL	FVDPVLHTACALDIKHHCAAITPGRGRQMS	K	A	D	I	K	H	3	0	0	3	1	0	0	0	1	2	2	1	0	1	1	0	1	0	0	2	0	0	18	0	1997.03	ENSP00000405984.2;ENSP00000205061.5;ENSP00000406946.2	ENSP00000405984.2	1059	1076	yes	no	3	0.011406	108.06	By MS/MS	By MS/MS	By MS/MS	5	0
ADIGPNLDQLKDDEILR	DPLESFNYVLSKSTKADIGPNLDQLKDDEI	IGPNLDQLKDDEILRHCNPWPIISITNESQ	K	A	D	L	R	H	1	1	1	4	0	1	1	1	0	2	3	1	0	0	1	0	0	0	0	0	0	0	17	1	1923.99	ENSP00000334675.3;ENSP00000362761.1	ENSP00000334675.3	875	891	yes	no	3	0.017451	84.41	By MS/MS	By MS/MS	By MS/MS	9	0
ADIGVAMGIAGSDVSK	AVTGDGVNDSPALKKADIGVAMGIAGSDVS	DIGVAMGIAGSDVSKQAADMILLDDNFASI	K	A	D	S	K	Q	3	0	0	2	0	0	0	3	0	2	0	1	1	0	0	2	0	0	0	2	0	0	16	0	1489.74	ENSP00000445306.1;ENSP00000295598.5;ENSP00000358508.4;ENSP00000471581.1;ENSP00000494711.1;ENSP00000302397.5;ENSP00000437577.1;ENSP00000444688.1;ENSP00000411503.1	ENSP00000445306.1	728	743	yes	no	2	1.4185e-11	191.48	By MS/MS	By MS/MS	By MS/MS	1	0	3
ADIIHACDIVEDAAIAYGYNNIQMTLPK	IGDGNQIEIEIPPTRADIIHACDIVEDAAI	AIAYGYNNIQMTLPKTYTIANQFPLNKLTE	R	A	D	P	K	T	5	0	2	3	1	1	1	1	1	5	1	1	1	0	1	0	1	0	2	1	0	0	28	0	3118.51	ENSP00000281828.6	ENSP00000281828.6	356	383	yes	yes	3;4	2.1743e-06	95.209	By MS/MS	By MS/MS	By MS/MS	4.25	1.3		2
ADIIYPGHGPVIHNAEAK	LYDYMNSLKELLKIKADIIYPGHGPVIHNA	IYPGHGPVIHNAEAKIQQYISHRNIREQQI	K	A	D	A	K	I	3	0	1	1	0	0	1	2	2	3	0	1	0	0	2	0	0	0	1	1	0	0	18	0	1900.98	ENSP00000428801.1;ENSP00000276590.4	ENSP00000428801.1	192	209	yes	no	3	0.044035	47.204		By MS/MS	By matching	10	0
ADILEDKDGK	KKLKEVFSMAGVVVRADILEDKDGKSRGIG	GVVVRADILEDKDGKSRGIGTVTFEQSIEA	R	A	D	G	K	S	1	0	0	3	0	0	1	1	0	1	1	2	0	0	0	0	0	0	0	0	0	0	10	1	1102.55	ENSP00000325732.2;ENSP00000325376.2;ENSP00000483715.1;ENSP00000470932.1;ENSP00000472789.1;ENSP00000471339.1;ENSP00000470017.1;ENSP00000470635.1	ENSP00000325732.2	194	203	no	no	2;3	0.00083425	128.6	By MS/MS	By MS/MS	By MS/MS	4	0
ADILQVGLR	YLNLEIKGTNGQVTRADILQVGLRELLNAL	NGQVTRADILQVGLRELLNALFSNPMDDNL	R	A	D	L	R	E	1	1	0	1	0	1	0	1	0	1	2	0	0	0	0	0	0	0	0	1	0	0	9	0	983.576	ENSP00000302768.3;ENSP00000387729.2;ENSP00000425084.1;ENSP00000339622.4;ENSP00000425675.1	ENSP00000302768.3	293	301	no	no	2	0.00052375	149.82	By MS/MS	By MS/MS	By MS/MS	3	0
ADILSQSETLASQDLSGDFK	______________________________	QSETLASQDLSGDFKKPALPVSPAARSKAP	M	A	D	F	K	K	2	0	0	3	0	2	1	1	0	1	3	1	0	1	0	4	1	0	0	0	0	0	20	0	2124.02	ENSP00000483501.1;ENSP00000480182.1	ENSP00000483501.1	2	21	yes	no	2;3	1.2766e-09	145.88	By MS/MS	By MS/MS	By MS/MS	10	0
ADIPLPEGEASPPAPPLK	ELERILVYLVQEINRADIPLPEGEASPPAP	PLPEGEASPPAPPLKQVLEMQEQLQKLEVE	R	A	D	L	K	Q	3	0	0	1	0	0	2	1	0	1	2	1	0	0	6	1	0	0	0	0	0	0	18	0	1797.95	ENSP00000332247.2;ENSP00000482236.1	ENSP00000332247.2	75	92	yes	no	2	0.0045687	76.326		By MS/MS	By matching	8	0
ADIQMPFTCSVTYYGPSGQK	QLYTMTSTLEYKTTKADIQMPFTCSVTYYG	PFTCSVTYYGPSGQKTIHSEQAVFDIYYPT	K	A	D	Q	K	T	1	0	0	1	1	2	0	2	0	1	0	1	1	1	2	2	2	0	2	1	0	0	20	0	2249.01	ENSP00000419236.2;ENSP00000305988.5;ENSP00000418213.2;ENSP00000418937.2	ENSP00000419236.2	212	231	yes	no	2;3	8.9077e-22	196.97	By MS/MS	By MS/MS	By MS/MS	6	0
ADIQTER	______________________________	______________________________	M	A	D	E	R	A	1	1	0	1	0	1	1	0	0	1	0	0	0	0	0	0	1	0	0	0	0	0	7	0	831.409	ENSP00000270625.1;ENSP00000470447.1;ENSP00000471874.1	ENSP00000270625.1	2	8	yes	no	2	0.012299	155.75	By MS/MS	By MS/MS	By MS/MS	4	0
ADISLDELIR	______________________________	______________________________	M	A	D	I	R	K	1	1	0	2	0	0	1	0	0	2	2	0	0	0	0	1	0	0	0	0	0	0	10	0	1143.61	ENSP00000252115.5;ENSP00000397927.3;ENSP00000415234.1;ENSP00000343060.6;ENSP00000252116.5;ENSP00000482500.1;ENSP00000408046.1	ENSP00000252115.5	2	11	no	no	1;2	0.00020269	192.92	By MS/MS	By MS/MS	By MS/MS	10	0
ADIWALGCLLYK	PEMVNLYSGKIITTKADIWALGCLLYKLCY	TTKADIWALGCLLYKLCYFTLPFGESQVAI	K	A	D	Y	K	L	2	0	0	1	1	0	0	1	0	1	3	1	0	0	0	0	0	1	1	0	0	0	12	0	1421.74	ENSP00000334836.5;ENSP00000421768.1;ENSP00000487317.1;ENSP00000373662.3;ENSP00000385181.3;ENSP00000386456.3;ENSP00000386342.1	ENSP00000385181.3	243	254	no	no	2	0.00025342	127.3		By MS/MS		4	0
ADIWSLGITAIELAK	WMAPEVIQQSAYDSKADIWSLGITAIELAK	ADIWSLGITAIELAKGEPPNSDMHPMRVLF	K	A	D	A	K	G	3	0	0	1	0	0	1	1	0	3	2	1	0	0	0	1	1	1	0	0	0	0	15	0	1599.89	ENSP00000346755.6;ENSP00000377867.2;ENSP00000418753.1;ENSP00000377868.2;ENSP00000404469.1;ENSP00000446008.1;ENSP00000444886.1;ENSP00000385541.1;ENSP00000384444.3;ENSP00000385687.1;ENSP00000384162.3;ENSP00000325748.4;ENSP00000395104.1;ENSP00000417020.1;ENSP00000403607.1;ENSP00000399212.1	ENSP00000346755.6	200	214	no	no	2;3	2.5761e-08	200.93	By MS/MS	By MS/MS	By MS/MS	2	0		6
ADIWSLGITAIELAR	WMAPEVIKQSAYDSKADIWSLGITAIELAR	ADIWSLGITAIELARGEPPHSELHPMKVLF	K	A	D	A	R	G	3	1	0	1	0	0	1	1	0	3	2	0	0	0	0	1	1	1	0	0	0	0	15	0	1627.89	ENSP00000380651.3;ENSP00000442539.2;ENSP00000365730.3;ENSP00000402764.1;ENSP00000365737.4	ENSP00000380651.3	181	195	yes	no	2;3	6.3581e-15	240.12		By MS/MS	By MS/MS	2	0		4
ADKDQANDGLSSALLILYLDSAR	MPNASNLDKVLTDIKADKDQANDGLSSALL	GLSSALLILYLDSARNLPSNPLEFNPDVLK	K	A	D	A	R	N	4	1	1	4	0	1	0	1	0	1	5	1	0	0	0	3	0	0	1	0	0	0	23	1	2448.25	ENSP00000275418.7;ENSP00000251527.5;ENSP00000481296.1	ENSP00000275418.7	466	488	yes	no	3	0.00032835	76.533		By MS/MS	By MS/MS	8.5	0.5
ADKEAAFDDAVEER	______________________________	MADKEAAFDDAVEERVINEEYKIWKKNTPF	M	A	D	E	R	V	4	1	0	3	0	0	3	0	0	0	0	1	0	1	0	0	0	0	0	1	0	0	14	1	1564.7	ENSP00000362584.1;ENSP00000362592.4;ENSP00000432774.1;ENSP00000432780.1;ENSP00000436663.1;ENSP00000434925.1	ENSP00000362584.1	2	15	yes	no	2;3	8.5113e-15	243.37	By MS/MS	By MS/MS	By MS/MS	3	0
ADKNEVAAEVAK	VTKQGNIVRELKAQKADKNEVAAEVAKLLD	AQKADKNEVAAEVAKLLDLKKQLAVAEGKP	K	A	D	A	K	L	4	0	1	1	0	0	2	0	0	0	0	2	0	0	0	0	0	0	0	2	0	0	12	1	1243.64	ENSP00000262027.5;ENSP00000449787.1	ENSP00000262027.5	864	875	yes	no	2;3	8.1769e-06	216.91	By MS/MS	By MS/MS	By MS/MS	4	0
ADKPDMGEIASFDK	______________________________	MADKPDMGEIASFDKAKLKKTETQEKNTLP	M	A	D	D	K	A	2	0	0	3	0	0	1	1	0	1	0	2	1	1	1	1	0	0	0	0	0	0	14	1	1522.7	ENSP00000233143.4	ENSP00000233143.4	2	15	yes	yes	2	1.5434e-06	147.7	By MS/MS	By MS/MS	By MS/MS	6.86	1.25
ADKPHQDCHFTIR	SEGLLGYIYCDFFQRADKPHQDCHFTIRGG	QRADKPHQDCHFTIRGGRLKEDGDYQLPVV	R	A	D	I	R	G	1	1	0	2	1	1	0	0	2	1	0	1	0	1	1	0	1	0	0	0	0	0	13	1	1623.76	ENSP00000371607.3	ENSP00000371607.3	441	453	yes	yes	4	0.020346	90.614	By MS/MS	By MS/MS	By matching	8	0
ADKQEAVFENLDKPGETQVISYEMLHVTPPMSPPDVLK	RNLTVNYKKNLIEVRADKQEAVFENLDKPG	MLHVTPPMSPPDVLKTSPVADAAGWVDVDK	R	A	D	L	K	T	2	0	1	3	0	2	4	1	1	1	3	3	2	1	5	2	2	0	1	4	0	0	38	2	4252.11	ENSP00000456019.1;ENSP00000260324.7	ENSP00000456019.1	268	305	yes	no	4	0.037918	45.276		By MS/MS		4	0
ADLAAVEAK	KEEYAVLISEAQAIKADLAAVEAKVNRSTA	EAQAIKADLAAVEAKVNRSTALLKSLSAER	K	A	D	A	K	V	4	0	0	1	0	0	1	0	0	0	1	1	0	0	0	0	0	0	0	1	0	0	9	0	886.476	ENSP00000348965.4;ENSP00000495944.1;ENSP00000495528.1;ENSP00000495022.1;ENSP00000495220.1;ENSP00000450674.2	ENSP00000348965.4	3463	3471	yes	no	2	0.0051222	104.01	By MS/MS	By MS/MS	By MS/MS	5	0
ADLAECNIK	______________________________	______________________________	M	A	D	I	K	V	2	0	1	1	1	0	1	0	0	1	1	1	0	0	0	0	0	0	0	0	0	0	9	0	1032.49	ENSP00000307078.4	ENSP00000307078.4	2	10	yes	yes	2	0.0029954	122.19	By MS/MS	By MS/MS		6	0
ADLAEEYSK	LIALVNDPQPEHPLRADLAEEYSKDRKKFC	PEHPLRADLAEEYSKDRKKFCKNAEEFTKK	R	A	D	S	K	D	2	0	0	1	0	0	2	0	0	0	1	1	0	0	0	1	0	0	1	0	0	0	9	0	1024.47	ENSP00000344259.4;ENSP00000400906.2;ENSP00000445931.1	ENSP00000344259.4	123	131	yes	no	2	0.00027183	186.76	By MS/MS	By MS/MS	By MS/MS	4	0
ADLANEEKPAIAPPVFVFQK	______________________________	EEKPAIAPPVFVFQKDKGQKRSAGGSSPEG	M	A	D	Q	K	D	4	0	1	1	0	1	2	0	0	1	1	2	0	2	3	0	0	0	0	2	0	0	20	1	2183.16	ENSP00000465085.1;ENSP00000404837.1;ENSP00000464705.1;ENSP00000466879.1;ENSP00000466970.1;ENSP00000467560.1;ENSP00000034275.7;ENSP00000341483.5	ENSP00000034275.7	2	21	no	no	2;3	2.7128e-10	178.68	By MS/MS	By MS/MS	By MS/MS	6	0
ADLATAPPHVTVVR	VVDLEGSLKVVYPSKADLATAPPHVTVVR_	KADLATAPPHVTVVR_______________	K	A	D	V	R	-	3	1	0	1	0	0	0	0	1	0	1	0	0	0	2	0	2	0	0	3	0	0	14	0	1445.8	ENSP00000367498.1	ENSP00000367498.1	570	583	yes	yes	2;3	0.0014854	93.623	By MS/MS	By MS/MS	By MS/MS	10	0
ADLDIVTMDYAAQK	RFSCLERTYRYFFPRADLDIVTMDYAAQKY	RADLDIVTMDYAAQKYVGTHDFRNLCKMDV	R	A	D	Q	K	Y	3	0	0	3	0	1	0	0	0	1	1	1	1	0	0	0	1	0	1	1	0	0	14	0	1552.74	ENSP00000432386.1;ENSP00000227474.3	ENSP00000432386.1	202	215	yes	no	2	0.0054261	114.71		By MS/MS		9	0
ADLDKLNIDSIIQR	______________________________	MADLDKLNIDSIIQRLLEVRGSKPGKNVQL	M	A	D	Q	R	L	1	1	1	3	0	1	0	0	0	3	2	1	0	0	0	1	0	0	0	0	0	0	14	1	1612.88	ENSP00000448981.1;ENSP00000335084.5;ENSP00000341779.5;ENSP00000448437.1;ENSP00000482210.1	ENSP00000448981.1	2	15	yes	no	2;3	1.6683e-08	228.93	By MS/MS	By MS/MS	By MS/MS	4	0
ADLDVSGPK	GFKGEGPDVDVNLPKADLDVSGPKVDIDVP	DVNLPKADLDVSGPKVDIDVPDVNIEGPEG	K	A	D	P	K	V	1	0	0	2	0	0	0	1	0	0	1	1	0	0	1	1	0	0	0	1	0	0	9	0	900.455	ENSP00000367263.4	ENSP00000367263.4	3049	3057	yes	no	1;2	0.00046211	168.27	By MS/MS	By MS/MS	By MS/MS	6	0
ADLEEQLSDEEK	______________________________	______________________________	M	A	D	E	K	V	1	0	0	2	0	1	4	0	0	0	2	1	0	0	0	1	0	0	0	0	0	0	12	0	1404.63	ENSP00000354947.2;ENSP00000395395.1;ENSP00000419484.1;ENSP00000492591.1;ENSP00000408150.1	ENSP00000354947.2	2	13	yes	no	2	3.7365e-05	204.17	By MS/MS	By MS/MS	By MS/MS	2	0		3
ADLEEQLSDEEKVR	______________________________	MADLEEQLSDEEKVRIAAKFIIHAPPGEFN	M	A	D	V	R	I	1	1	0	2	0	1	4	0	0	0	2	1	0	0	0	1	0	0	0	1	0	0	14	1	1659.8	ENSP00000354947.2;ENSP00000395395.1;ENSP00000419484.1	ENSP00000354947.2	2	15	yes	no	2	2.4207e-08	206.36	By MS/MS	By MS/MS	By MS/MS	4	0
ADLEEVQSALYNK	RLAKSKIVEEMLKMKADLEEVQSALYNKEM	MKADLEEVQSALYNKEMECLRMTDEVERTQ	K	A	D	N	K	E	2	0	1	1	0	1	2	0	0	0	2	1	0	0	0	1	0	0	1	1	0	0	13	0	1478.73	ENSP00000486004.1;ENSP00000324020.4;ENSP00000487255.1;ENSP00000389982.1;ENSP00000486350.1;ENSP00000391205.1	ENSP00000486004.1	1268	1280	yes	no	2	9.3813e-06	163.46	By MS/MS	By MS/MS		9	0
ADLELPWRPLYDMVER	RLLINLLKKKELLSRADLELPWRPLYDMVE	DLELPWRPLYDMVERILYSKTEHLGLNWFP	R	A	D	E	R	I	1	2	0	2	0	0	2	0	0	0	3	0	1	0	2	0	0	1	1	1	0	0	16	1	2002	ENSP00000384211.1;ENSP00000374643.3	ENSP00000384211.1	136	151	yes	no	3	0.000112	115.24	By MS/MS	By MS/MS	By MS/MS	8.33	0.471
ADLEMQIENLK	INGLRRVLDELTLARADLEMQIENLKEELA	TLARADLEMQIENLKEELAYLKKNHEEEMN	R	A	D	L	K	E	1	0	1	1	0	1	2	0	0	1	2	1	1	0	0	0	0	0	0	0	0	0	11	0	1302.65	ENSP00000308452.8;CON__Q04695;ENSP00000441751.2;ENSP00000467418.1	ENSP00000308452.8	202	212	no	no	2	5.3733e-10	194.12	By MS/MS	By MS/MS	By MS/MS	8	0
ADLEMQIENLKEELAYLK	INGLRRVLDELTLARADLEMQIENLKEELA	EMQIENLKEELAYLKKNHEEEMNALRGQVG	R	A	D	L	K	K	2	0	1	1	0	1	4	0	0	1	4	2	1	0	0	0	0	0	1	0	0	0	18	1	2149.1	ENSP00000308452.8;CON__Q04695;ENSP00000441751.2;ENSP00000467418.1	ENSP00000308452.8	202	219	no	no	2;3	5.1225e-09	163.62	By MS/MS	By MS/MS		4	0
ADLEMQIESLK	INGLRRVLDELTLARADLEMQIESLKEELA	TLARADLEMQIESLKEELAYLKKNHEEEMN	R	A	D	L	K	E	1	0	0	1	0	1	2	0	0	1	2	1	1	0	0	1	0	0	0	0	0	0	11	0	1275.64	ENSP00000167586.6;CON__P02533	ENSP00000167586.6	233	243	no	no	2	0.00076125	129.82	By MS/MS			9	0
ADLEMQIESLKEELAYLK	INGLRRVLDELTLARADLEMQIESLKEELA	EMQIESLKEELAYLKKNHEEEMNALRGQVG	R	A	D	L	K	K	2	0	0	1	0	1	4	0	0	1	4	2	1	0	0	1	0	0	1	0	0	0	18	1	2122.09	ENSP00000167586.6;CON__P02533	ENSP00000167586.6	233	250	yes	no	2;3	0.0001545	142.45	By MS/MS	By MS/MS	By MS/MS	4	0
ADLEMQIESLKEELAYLKK	INGLRRVLDELTLARADLEMQIESLKEELA	MQIESLKEELAYLKKNHEEEMNALRGQVGG	R	A	D	K	K	N	2	0	0	1	0	1	4	0	0	1	4	3	1	0	0	1	0	0	1	0	0	0	19	2	2250.18	ENSP00000167586.6;CON__P02533	ENSP00000167586.6	233	251	yes	no	3;4	0.0017918	101.01	By MS/MS	By MS/MS	By MS/MS	5	0
ADLEMQIESLTEELAYLKK	INGLRRVLDELTLTKADLEMQIESLTEELA	MQIESLTEELAYLKKNHEEEMKDLRNVSTG	K	A	D	K	K	N	2	0	0	1	0	1	4	0	0	1	4	2	1	0	0	1	1	0	1	0	0	0	19	1	2223.13	ENSP00000269576.5;CON__P13645	ENSP00000269576.5	267	285	yes	no	3	0.00012564	125.41	By MS/MS	By MS/MS		3.67	0.471
ADLESLLQTPGGKPR	RKKLNHLLKALETSKADLESLLQTPGGKPR	ADLESLLQTPGGKPRGFSEAAAPRAFGLHC	K	A	D	P	R	G	1	1	0	1	0	1	1	2	0	0	3	1	0	0	2	1	1	0	0	0	0	0	15	1	1580.85	ENSP00000386569.1;ENSP00000348657.3;ENSP00000408080.1;ENSP00000387007.3	ENSP00000386569.1	797	811	yes	no	3	0.00025509	109.6	By MS/MS	By MS/MS	By MS/MS	5	0
ADLFPILMR	FSISEDNAVVKTAHRADLFPILMRILYGRM	VKTAHRADLFPILMRILYGRMKNKTGSKTQ	R	A	D	M	R	I	1	1	0	1	0	0	0	0	0	1	2	0	1	1	1	0	0	0	0	0	0	0	9	0	1074.59	ENSP00000261637.4	ENSP00000261637.4	1006	1014	yes	yes	2	0.010535	91.318	By MS/MS	By MS/MS	By MS/MS	1	0	3
ADLGALELWR	DNTIFFTTYANGSCKADLGALELWRTSDLG	NGSCKADLGALELWRTSDLGKSFKTIGVKI	K	A	D	W	R	T	2	1	0	1	0	0	1	1	0	0	3	0	0	0	0	0	0	1	0	0	0	0	10	0	1142.61	ENSP00000256637.6	ENSP00000256637.6	279	288	yes	yes	2	0.00058012	155.42	By MS/MS		By MS/MS	5	0
ADLGLWR	PTLEFYALVSQELQRADLGLWRGEEVTLSN	LVSQELQRADLGLWRGEEVTLSNPKGSQEG	R	A	D	W	R	G	1	1	0	1	0	0	0	1	0	0	2	0	0	0	0	0	0	1	0	0	0	0	7	0	829.445	ENSP00000373696.4;ENSP00000283943.4;ENSP00000373697.3	ENSP00000373696.4	1693	1699	yes	no	2	0.010949	138.85	By MS/MS	By MS/MS	By MS/MS	4	0
ADLGVSGPK	GFKGEGPEVDMNLPKADLGVSGPKVDIDVP	DMNLPKADLGVSGPKVDIDVPDVNLEAPEG	K	A	D	P	K	V	1	0	0	1	0	0	0	2	0	0	1	1	0	0	1	1	0	0	0	1	0	0	9	0	842.45	ENSP00000367263.4	ENSP00000367263.4	1537	1545	yes	yes	2	0.0042929	107.57	By MS/MS	By MS/MS	By MS/MS	7	0
ADLHAVQGWAAR	GRALAAVLEELRQTRADLHAVQGWAARSWL	QTRADLHAVQGWAARSWLPAGCETAILFPM	R	A	D	A	R	S	4	1	0	1	0	1	0	1	1	0	1	0	0	0	0	0	0	1	0	1	0	0	12	0	1293.66	ENSP00000295927.3	ENSP00000295927.3	161	172	yes	yes	2;3	0.0010649	127.83	By MS/MS	By MS/MS	By MS/MS	2	0		4
ADLHDEEDEQDILLAQDLEDMWEQK	ELRALDENQRLAKKKADLHDEEDEQDILLA	DILLAQDLEDMWEQKFLQFKLGARITEADE	K	A	D	Q	K	F	2	0	0	6	0	3	5	0	1	1	4	1	1	0	0	0	0	1	0	0	0	0	25	0	3027.33	ENSP00000312311.4;ENSP00000477676.1	ENSP00000312311.4	103	127	yes	no	3	0.0032539	57.768	By MS/MS			7	0
ADLIAYLK	GTKMIFVGIKKKEERADLIAYLKK______	IKKKEERADLIAYLKK______________	R	A	D	L	K	K	2	0	0	1	0	0	0	0	0	1	2	1	0	0	0	0	0	0	1	0	0	0	8	0	905.522	ENSP00000416479.1;ENSP00000387279.1;ENSP00000386270.1;ENSP00000307786.2	ENSP00000416479.1	93	100	yes	no	2	0.0027518	151.29	By MS/MS	By MS/MS	By MS/MS	5	0
ADLINNLGTIAK	DRTLTIVDTGIGMTKADLINNLGTIAKSGT	MTKADLINNLGTIAKSGTKAFMEALQAGAD	K	A	D	A	K	S	2	0	2	1	0	0	0	1	0	2	2	1	0	0	0	0	1	0	0	0	0	0	12	0	1241.7	ENSP00000481908.1;ENSP00000360709.5;ENSP00000360609.1;ENSP00000325875.3;ENSP00000216281.7;ENSP00000335153.7	ENSP00000216281.7	101	112	no	no	2	1.6758e-41	238.86	By MS/MS	By MS/MS	By MS/MS	4.61	2.48	3	6
ADLIPYQDSPEGPDHSSASSGVPNPPK	INVKRPVERRFPIYKADLIPYQDSPEGPDH	PDHSSASSGVPNPPKARTYTETVNHHYLLF	K	A	D	P	K	A	2	0	1	3	0	1	1	2	1	1	1	1	0	0	6	5	0	0	1	1	0	0	27	0	2761.28	ENSP00000352536.2;ENSP00000264720.3;ENSP00000393429.1;ENSP00000409043.1	ENSP00000352536.2	757	783	yes	no	3	0.050325	43.162	By MS/MS	By MS/MS	By MS/MS	8	0
ADLISEDVQR	VPVPPNVAFELDRTRADLISEDVQRRFVQE	LDRTRADLISEDVQRRFVQEVVQSQQVAVG	R	A	D	Q	R	R	1	1	0	2	0	1	1	0	0	1	1	0	0	0	0	1	0	0	0	1	0	0	10	0	1144.57	ENSP00000337261.3;ENSP00000346532.2;ENSP00000470715.1;ENSP00000344429.3;ENSP00000367394.3	ENSP00000337261.3	142	151	yes	no	2	0.00018329	178.55	By MS/MS	By MS/MS	By MS/MS	5	0
ADLLGIVSELQLK	KDQLRTQVVRLQAEKADLLGIVSELQLKLN	EKADLLGIVSELQLKLNSSGSSEDSFVEIR	K	A	D	L	K	L	1	0	0	1	0	1	1	1	0	1	4	1	0	0	0	1	0	0	0	1	0	0	13	0	1397.81	ENSP00000481473.1;ENSP00000368040.1;ENSP00000368027.3;ENSP00000368032.2;ENSP00000368022.3;ENSP00000368021.3;ENSP00000263036.3	ENSP00000481473.1	21	33	yes	no	2	0.00022489	122.42	By matching	By matching	By MS/MS	10	0
ADLLGSILSSMEKPPSLGDQETR	______________________________	SSMEKPPSLGDQETRRKAREQAARLKKLQE	M	A	D	T	R	R	1	1	0	2	0	1	2	2	0	1	4	1	1	0	2	4	1	0	0	0	0	0	23	1	2443.23	ENSP00000206020.3	ENSP00000206020.3	2	24	yes	yes	3	0.00034388	77.969		By MS/MS	By MS/MS	3	0
ADLLLSTQPGR	LQASDLPASASLPAKADLLLSTQPGREEGS	LPAKADLLLSTQPGREEGSPLELERLKLEP	K	A	D	G	R	E	1	1	0	1	0	1	0	1	0	0	3	0	0	0	1	1	1	0	0	0	0	0	11	0	1169.64	ENSP00000340815.7;ENSP00000444439.1;ENSP00000367121.2;ENSP00000444236.1;ENSP00000367122.2;ENSP00000367123.2	ENSP00000340815.7	492	502	no	no	2	0.00090094	115.7	By MS/MS	By MS/MS	By MS/MS	1	0	3
ADLLLSTQPGREEGSPLELER	LQASDLPASASLPAKADLLLSTQPGREEGS	TQPGREEGSPLELERLKLEPHEGLLLRFPY	K	A	D	E	R	L	1	2	0	1	0	1	4	2	0	0	5	0	0	0	2	2	1	0	0	0	0	0	21	1	2309.19	ENSP00000340815.7;ENSP00000444439.1;ENSP00000367121.2;ENSP00000444236.1;ENSP00000367122.2;ENSP00000367123.2	ENSP00000340815.7	492	512	no	no	3	4.8577e-07	126.42	By MS/MS	By MS/MS	By MS/MS	9.25	0.433
ADLLQREEEEEEEEDQEGDRETTIR	TPPEGLRLKPPAGWKADLLQREEEEEEEED	EEEEDQEGDRETTIRGKATPAEEEKTGKVK	K	A	D	I	R	G	1	3	0	3	0	2	10	1	0	1	2	0	0	0	0	0	2	0	0	0	0	0	25	2	3047.34	ENSP00000482107.1;ENSP00000291576.6	ENSP00000482107.1	234	258	yes	no	4	0.00098653	64.761		By MS/MS		3	0
ADLLTAEQR	KEMDANKENVILINKADLLTAEQRSAWAMY	VILINKADLLTAEQRSAWAMYFEKEDVKVI	K	A	D	Q	R	S	2	1	0	1	0	1	1	0	0	0	2	0	0	0	0	0	1	0	0	0	0	0	9	0	1015.53	ENSP00000265245.5	ENSP00000265245.5	214	222	yes	yes	2	0.0026948	115.49		By MS/MS		7	0
ADLNQGIGEPQSPSR	LGSADCELSAKLLRRADLNQGIGEPQSPSR	ADLNQGIGEPQSPSRRVFNPYTEFKEFSRK	R	A	D	S	R	R	1	1	1	1	0	2	1	2	0	1	1	0	0	0	2	2	0	0	0	0	0	0	15	0	1567.76	ENSP00000365147.4	ENSP00000365147.4	63	77	yes	yes	2	1.8636e-09	219.43	By MS/MS	By MS/MS	By MS/MS	6.5	0.866
ADLPEGVAVSGPSPAEFCR	HYMDGQTPCLFVSSKADLPEGVAVSGPSPA	EGVAVSGPSPAEFCRKHRLPAPVPFSCAGP	K	A	D	C	R	K	3	1	0	1	1	0	2	2	0	0	1	0	0	1	3	2	0	0	0	2	0	0	19	0	1957.92	ENSP00000321971.4;ENSP00000457437.2	ENSP00000321971.4	526	544	yes	no	2	6.7819e-05	135.14	By MS/MS	By MS/MS	By matching	9	0
ADLPLLTSTFLGSHMFSCCPEGR	LQQCFLHALKCRVKKADLPLLTSTFLGSHM	TFLGSHMFSCCPEGRQLDIKKSSYKKLSKF	K	A	D	G	R	Q	1	1	0	1	2	0	1	2	1	0	4	0	1	2	2	3	2	0	0	0	0	0	23	0	2595.19	ENSP00000271764.2;ENSP00000479327.1	ENSP00000271764.2	283	305	yes	no	3	0.006661	53.254	By matching		By MS/MS	5	0
ADLQNHLDTAQNALQDK	TELLLSAEAAKTAQRADLQNHLDTAQNALQ	LQNHLDTAQNALQDKQQELNKITTQLDQVT	R	A	D	D	K	Q	3	0	2	3	0	3	0	0	1	0	3	1	0	0	0	0	1	0	0	0	0	0	17	0	1893.92	ENSP00000317955.8	ENSP00000317955.8	663	679	yes	yes	3	5.6864e-05	147.53	By MS/MS	By MS/MS	By MS/MS	10	0
ADLSGITK	SVLGDVGITEVFSDRADLSGITKEQPLKVS	TEVFSDRADLSGITKEQPLKVSKALHKAAL	R	A	D	T	K	E	1	0	0	1	0	0	0	1	0	1	1	1	0	0	0	1	1	0	0	0	0	0	8	0	803.439	CON__P34955	CON__P34955	338	345	yes	yes	2	0.0091744	107.01			By MS/MS	8	0
ADLSGSVLDCANLQGVK	CNLAHANLCCANLERADLSGSVLDCANLQG	LSGSVLDCANLQGVKMLCSNAEGASLKLCN	R	A	D	V	K	M	2	0	1	2	1	1	0	2	0	0	3	1	0	0	0	2	0	0	0	2	0	0	17	0	1745.86	ENSP00000221200.4	ENSP00000221200.4	263	279	yes	yes	2	9.7555e-37	238.07	By MS/MS		By MS/MS	1	0	2
ADLSLADALTEPSPDIEGEIK	______________________________	DALTEPSPDIEGEIKRDFIATLEAEAFDDV	M	A	D	I	K	R	3	0	0	3	0	0	3	1	0	2	3	1	0	0	2	2	1	0	0	0	0	0	21	0	2183.08	ENSP00000407602.2;ENSP00000353375.6;ENSP00000379083.3;ENSP00000415689.2;ENSP00000487698.1;ENSP00000402767.1;ENSP00000397414.1;ENSP00000487797.1	ENSP00000407602.2	2	22	yes	no	3	8.6503e-07	180.02	By MS/MS	By MS/MS	By MS/MS	8	0
ADLSLADALTEPSPDIEGEIKR	______________________________	ALTEPSPDIEGEIKRDFIATLEAEAFDDVV	M	A	D	K	R	D	3	1	0	3	0	0	3	1	0	2	3	1	0	0	2	2	1	0	0	0	0	0	22	1	2339.19	ENSP00000407602.2;ENSP00000353375.6;ENSP00000379083.3;ENSP00000415689.2;ENSP00000487698.1;ENSP00000402767.1;ENSP00000397414.1;ENSP00000487797.1	ENSP00000407602.2	2	23	yes	no	2;3	2.7701e-25	220.97	By MS/MS	By MS/MS	By MS/MS	9	0
ADLTAEMISAPLGDFR	KQLVSSSVHSKRRSRADLTAEMISAPLGDF	DLTAEMISAPLGDFRHTMHVGRAGDAFGDT	R	A	D	F	R	H	3	1	0	2	0	0	1	1	0	1	2	0	1	1	1	1	1	0	0	0	0	0	16	0	1705.83	ENSP00000338258.3;ENSP00000404270.2;ENSP00000462231.1;ENSP00000463877.1;ENSP00000485861.1;ENSP00000464104.1	ENSP00000338258.3	20	35	yes	no	2;3	2.6886e-05	151.7	By MS/MS	By matching	By MS/MS	3	0
ADLTALFLPR	SGKVKRDAEKKDQMKADLTALFLPRQPPMS	KDQMKADLTALFLPRQPPMSLAEAEQLMEE	K	A	D	P	R	Q	2	1	0	1	0	0	0	0	0	0	3	0	0	1	1	0	1	0	0	0	0	0	10	0	1115.63	ENSP00000491480.1;ENSP00000324573.4;ENSP00000491660.1;ENSP00000463534.1;ENSP00000492392.1;ENSP00000438536.2	ENSP00000491480.1	875	884	no	no	2	0.00011031	196.99	By MS/MS	By MS/MS	By MS/MS	2.5	0.5		3
ADLTEYLSTHYK	QAVEGPSENVRKLSRADLTEYLSTHYKAPR	LSRADLTEYLSTHYKAPRMVLAAAGGVEHQ	R	A	D	Y	K	A	1	0	0	1	0	0	1	0	1	0	2	1	0	0	0	1	2	0	2	0	0	0	12	0	1439.69	ENSP00000203407.5	ENSP00000203407.5	214	225	yes	yes	2;3	2.9722e-05	192.12	By MS/MS	By MS/MS	By MS/MS	3.14	0.35
ADLTHLLSPQMGK	SAILRVSEVESRAIRADLTHLLSPQMGKDI	IRADLTHLLSPQMGKDIVWFLKRWAKTYLL	R	A	D	G	K	D	1	0	0	1	0	1	0	1	1	0	3	1	1	0	1	1	1	0	0	0	0	0	13	0	1409.73	ENSP00000383444.2;ENSP00000255305.6	ENSP00000383444.2	624	636	yes	no	3	9.374e-05	125.28		By MS/MS	By matching	8	0
ADLVIVGAEGVVENGGIINK	VTVVLDAAVGYIMEKADLVIVGAEGVVENG	VGAEGVVENGGIINKIGTNQMAVCAKAQNK	K	A	D	N	K	I	2	0	2	1	0	0	2	4	0	3	1	1	0	0	0	0	0	0	0	4	0	0	20	0	1966.07	ENSP00000416250.2	ENSP00000416250.2	190	209	yes	yes	2	3.1047e-30	221.59	By MS/MS	By MS/MS	By MS/MS	9.25	0.433
ADLVPYLLK	MFQKEQSELVAQALKADLVPYLLKLLEGIG	VAQALKADLVPYLLKLLEGIGLENLDSPAA	K	A	D	L	K	L	1	0	0	1	0	0	0	0	0	0	3	1	0	0	1	0	0	0	1	1	0	0	9	0	1030.61	ENSP00000260818.6	ENSP00000260818.6	2131	2139	yes	yes	2	0.0063761	98.629	By matching	By MS/MS	By MS/MS	7	0
ADLVWQPWEDLESSR	PLMRDRALAAADPHKADLVWQPWEDLESSR	ADLVWQPWEDLESSREKQRQVEDLLTAACS	K	A	D	S	R	E	1	1	0	2	0	1	2	0	0	0	2	0	0	0	1	2	0	2	0	1	0	0	15	0	1829.86	ENSP00000402380.1;ENSP00000377634.2;ENSP00000286523.5;ENSP00000407767.2	ENSP00000402380.1	749	763	yes	no	2	0.038435	77.597		By MS/MS	By MS/MS	2	0		2
ADLYIHVTYIK	KVLALLDVPDKSQEKADLYIHVTYIKKWDI	SQEKADLYIHVTYIKKWDICAGNAILKALG	K	A	D	I	K	K	1	0	0	1	0	0	0	0	1	2	1	1	0	0	0	0	1	0	2	1	0	0	11	0	1334.72	ENSP00000262644.4	ENSP00000262644.4	287	297	yes	yes	3	0.0097263	77.744	By MS/MS	By MS/MS	By MS/MS	5	0
ADMDQFTASISETPVDVR	QEIQEEIDELLQEQRADMDQFTASISETPV	DQFTASISETPVDVRVSSEESEEIPPFHPF	R	A	D	V	R	V	2	1	0	3	0	1	1	0	0	1	0	0	1	1	1	2	2	0	0	2	0	0	18	0	1980.91	ENSP00000345444.5;ENSP00000278756.7;ENSP00000263574.5;ENSP00000435914.1;ENSP00000263575.6	ENSP00000345444.5	570	587	yes	no	2	1.1521e-20	255.39	By MS/MS	By MS/MS	By MS/MS	9	0
ADMEDLMSSK	LEAKEEFERQNKQLRADMEDLMSSKDDVGK	NKQLRADMEDLMSSKDDVGKNVHELEKSKR	R	A	D	S	K	D	1	0	0	2	0	0	1	0	0	0	1	1	2	0	0	2	0	0	0	0	0	0	10	0	1125.47	ENSP00000269243.4;ENSP00000369315.5;ENSP00000353590.3	ENSP00000269243.4	1511	1520	yes	no	2	0.00041081	137.05	By MS/MS		By MS/MS	7	0
ADMETLQR	ALKIHKNSSTYWEGKADMETLQRIYGISFP	STYWEGKADMETLQRIYGISFPDPKMLKEW	K	A	D	Q	R	I	1	1	0	1	0	1	1	0	0	0	1	0	1	0	0	0	1	0	0	0	0	0	8	0	962.449	ENSP00000424387.1;ENSP00000265112.3;ENSP00000387710.2	ENSP00000424387.1	289	296	yes	no	2	0.0018375	180.93	By MS/MS	By MS/MS	By MS/MS	6	0
ADMGGAATICSAIVSAAK	GGISIKASANMDLMRADMGGAATICSAIVS	GGAATICSAIVSAAKLNLPINIIGLAPLCE	R	A	D	A	K	L	6	0	0	1	1	0	0	2	0	2	0	1	1	0	0	2	1	0	0	1	0	0	18	0	1692.82	ENSP00000476028.1;ENSP00000481000.1;ENSP00000226299.4;ENSP00000424724.1	ENSP00000476028.1	273	290	yes	no	2;3	1.8256e-62	261.38	By MS/MS	By MS/MS	By MS/MS	4.43	0.495
ADMLCNSQSNDILQHQGSNCGGTSNK	IGTMEEAGICGLGVKADMLCNSQSNDILQH	ILQHQGSNCGGTSNKHSLEEDEGSDFITEN	K	A	D	N	K	H	1	0	4	2	2	3	0	3	1	1	2	1	1	0	0	4	1	0	0	0	0	0	26	0	2835.2	ENSP00000369465.5	ENSP00000369465.5	52	77	yes	yes	3	0.00025438	67.895	By MS/MS	By matching	By MS/MS	9	0
ADMLEMELK	QLSQALEELGGQKQRADMLEMELKMLKSQS	GGQKQRADMLEMELKMLKSQSSSAEQSFLF	R	A	D	L	K	M	1	0	0	1	0	0	2	0	0	0	2	1	2	0	0	0	0	0	0	0	0	0	9	0	1078.5	ENSP00000385334.1;ENSP00000382562.2;ENSP00000265854.7;ENSP00000384155.1;ENSP00000414877.1;ENSP00000393037.2	ENSP00000385334.1	470	478	yes	no	2	0.028456	82.75			By MS/MS	8	0
ADMQNLVER	______________________________	______________________________	M	A	D	E	R	L	1	1	1	1	0	1	1	0	0	0	1	0	1	0	0	0	0	0	0	1	0	0	9	0	1074.51	ENSP00000361891.3;ENSP00000361883.3;ENSP00000361878.2;ENSP00000361888.1;ENSP00000361884.1;ENSP00000344832.3;ENSP00000413656.1;ENSP00000398475.1;ENSP00000400943.1;ENSP00000410586.1;ENSP00000413383.1;ENSP00000403198.1;ENSP00000408561.1;ENSP00000412859.1;ENSP00000398877.1;ENSP00000389974.1	ENSP00000361891.3	2	10	yes	no	2	6.3597e-09	257.27	By MS/MS	By MS/MS	By MS/MS	6.67	1.25
ADMVETQQLMR	ALRGHEDKIRVVLNKADMVETQQLMRVYGA	VLNKADMVETQQLMRVYGALMWALGKVVGT	K	A	D	M	R	V	1	1	0	1	0	2	1	0	0	0	1	0	2	0	0	0	1	0	0	1	0	0	11	0	1320.62	ENSP00000263277.2;ENSP00000439036.1	ENSP00000263277.2	221	231	yes	no	2	8.7824e-05	182.46	By MS/MS	By MS/MS	By MS/MS	8	0
ADMVIEAVFEDLSLK	FSNLTGQLDYQGFEKADMVIEAVFEDLSLK	ADMVIEAVFEDLSLKHRVLKEVEAVIPDHC	K	A	D	L	K	H	2	0	0	2	0	0	2	0	0	1	2	1	1	1	0	1	0	0	0	2	0	0	15	0	1678.85	ENSP00000370023.3;ENSP00000438039.2;ENSP00000493996.1;ENSP00000495560.1	ENSP00000370023.3	441	455	yes	no	2;3	6.3725e-08	173.11	By MS/MS	By MS/MS	By MS/MS	2.8	0.6	1
ADMVNEDLLSDGTSENESGFWDSFK	NNFKSKIIKVKVQKKADMVNEDLLSDGTSE	DGTSENESGFWDSFKWGFTGQKTEEVKQDK	K	A	D	F	K	W	1	0	2	4	0	0	3	2	0	0	2	1	1	2	0	4	1	1	0	1	0	0	25	0	2792.18	ENSP00000259253.6	ENSP00000259253.6	1213	1237	yes	yes	3	0.00031605	70.679	By MS/MS	By MS/MS	By matching	10	0
ADNAFMLLTQAR	ALEAHCVEFLTKHLRADNAFMLLTQARLFD	HLRADNAFMLLTQARLFDEPQLASLCLDTI	R	A	D	A	R	L	3	1	1	1	0	1	0	0	0	0	2	0	1	1	0	0	1	0	0	0	0	0	12	0	1349.68	ENSP00000368713.2;ENSP00000261721.4;ENSP00000255608.3	ENSP00000368713.2	177	188	no	no	2	0.00043633	117.86		By MS/MS		7	0
ADNDKEYLVLTLTK	SLCDQEIDSICSIERADNDKEYLVLTLTKN	RADNDKEYLVLTLTKNDLDKANKDKANRYF	R	A	D	T	K	N	1	0	1	2	0	0	1	0	0	0	3	2	0	0	0	0	2	0	1	1	0	0	14	1	1621.86	ENSP00000361021.3;ENSP00000495622.1;ENSP00000494918.1;ENSP00000483066.1	ENSP00000361021.3	309	322	yes	no	3	0.011677	87.083		By MS/MS		2	0		2
ADNEKLDNQR	______________________________	______________________________	M	A	D	Q	R	L	1	1	2	2	0	1	1	0	0	0	1	1	0	0	0	0	0	0	0	0	0	0	10	1	1201.57	ENSP00000334373.4	ENSP00000334373.4	2	11	yes	yes	2	0.00010273	214.71	By MS/MS	By MS/MS	By MS/MS	2	0		5
ADNFEYSDPVDGSISR	GKQFSANDKVYTVEKADNFEYSDPVDGSIS	DNFEYSDPVDGSISRNQGLRLIFTDGSRIV	K	A	D	S	R	N	1	1	1	3	0	0	1	1	0	1	0	0	0	1	1	3	0	0	1	1	0	0	16	0	1770.77	ENSP00000360124.4;ENSP00000443449.1;ENSP00000360125.3	ENSP00000360125.3	471	486	no	no	2	1.9707e-32	267.77	By MS/MS	By MS/MS	By MS/MS	5.75	0.433
ADNIEVFAQGHGIIQVDK	TVHSVRRALENTAVKADNIEVFAQGHGIIQ	IEVFAQGHGIIQVDKAYDYLVQNTSFANKL	K	A	D	D	K	A	2	0	1	2	0	2	1	2	1	3	0	1	0	1	0	0	0	0	0	2	0	0	18	0	1953	ENSP00000365233.4;ENSP00000365220.3	ENSP00000365233.4	489	506	yes	no	3	0.002946	74.786		By MS/MS	By MS/MS	1	0	2
ADNTIEGDNNEQNYIK	FSKEPMKVQDSVLIKADNTIEGDNNEQNYI	DNTIEGDNNEQNYIKDVKLEDHLLAGSCLK	K	A	D	I	K	D	1	0	4	2	0	1	2	1	0	2	0	1	0	0	0	0	1	0	1	0	0	0	16	0	1836.81	ENSP00000224140.5	ENSP00000224140.5	660	675	yes	yes	2	1.1506e-11	186.58		By MS/MS	By MS/MS	4	0
ADNVGSALGPDWHEGLNLK	YTTEGRKKEARSKSKADNVGSALGPDWHEG	GSALGPDWHEGLNLKGTKEFSHKIHLETMC	K	A	D	L	K	G	2	0	2	2	0	0	1	3	1	0	3	1	0	0	1	1	0	1	0	1	0	0	19	0	1991.97	ENSP00000438505.1;ENSP00000240651.9;ENSP00000444800.1	ENSP00000438505.1	157	175	yes	no	3	0.028597	61.815			By MS/MS	1	0	1
ADNVVNIAR	PLEQLLQGINPRTKKADNVVNIARYLYHGN	NPRTKKADNVVNIARYLYHGNTNPELAFES	K	A	D	A	R	Y	2	1	2	1	0	0	0	0	0	1	0	0	0	0	0	0	0	0	0	2	0	0	9	0	970.52	ENSP00000285968.6	ENSP00000285968.6	893	901	yes	yes	2	0.021268	78.113		By MS/MS		8	0
ADPAFGLESSGIAGTTSDEPERIEESGNDEAR	AHVRKVEEAAKVTGKADPAFGLESSGIAGT	DEPERIEESGNDEARVEGQATDEKKEPKEP	K	A	D	A	R	V	4	2	1	3	0	0	6	4	0	2	1	0	0	1	2	4	2	0	0	0	0	0	32	1	3306.48	ENSP00000302919.4;ENSP00000377591.3;ENSP00000267064.4;ENSP00000449396.1	ENSP00000302919.4	760	791	yes	no	3	2.3743e-05	91.617	By MS/MS	By MS/MS	By MS/MS	7	0
ADPAIKEPLPVEDVCPK	SHDEQQVEAGAVQLRADPAIKEPLPVEDVC	PAIKEPLPVEDVCPKVVSTPPSVTEPPEKE	R	A	D	P	K	V	2	0	0	2	1	0	2	0	0	1	1	2	0	0	4	0	0	0	0	2	0	0	17	1	1876.96	ENSP00000478212.1;ENSP00000459968.1;ENSP00000459895.1;ENSP00000443139.1;ENSP00000337736.3;ENSP00000433212.1;ENSP00000314075.3;ENSP00000460514.1;ENSP00000460209.1;ENSP00000458164.1;ENSP00000459521.1;ENSP00000459808.1	ENSP00000478212.1	50	66	yes	no	3	0.01851	59.15	By MS/MS	By MS/MS		7	0
ADPDCSNGQPQAAPTPGAPQNR	SRPPLSRLVVVKKAKADPDCSNGQPQAAPT	GQPQAAPTPGAPQNRKEANPTPLTPGASSL	K	A	D	N	R	K	4	1	2	2	1	3	0	2	0	0	0	0	0	0	5	1	1	0	0	0	0	0	22	0	2247.99	ENSP00000262962.6	ENSP00000262962.6	271	292	yes	yes	3	0.057723	63.69		By MS/MS		5	0
ADPDGPEAQAEACSGER	______________________________	PDGPEAQAEACSGERTYQELLVNQNPIAQP	K	A	D	E	R	T	4	1	0	2	1	1	3	2	0	0	0	0	0	0	2	1	0	0	0	0	0	0	17	0	1758.71	ENSP00000274606.3;ENSP00000423849.1;ENSP00000423803.1;ENSP00000366276.2	ENSP00000274606.3	6	22	yes	no	2	4.8895e-08	156.2	By MS/MS	By MS/MS	By MS/MS	1.5	0.5	3	3
ADPDVLTEVPAALK	______________________________	MADPDVLTEVPAALKRLAKYVIRGFYGIEH	M	A	D	L	K	R	3	0	0	2	0	0	1	0	0	0	2	1	0	0	2	0	1	0	0	2	0	0	14	0	1437.77	ENSP00000283875.5;ENSP00000417342.1;ENSP00000417077.1	ENSP00000283875.5	2	15	yes	no	2	0.00027193	127.87	By MS/MS	By MS/MS	By MS/MS	9	0
ADPDVLTEVPAALKR	______________________________	ADPDVLTEVPAALKRLAKYVIRGFYGIEHA	M	A	D	K	R	L	3	1	0	2	0	0	1	0	0	0	2	1	0	0	2	0	1	0	0	2	0	0	15	1	1593.87	ENSP00000283875.5;ENSP00000417342.1;ENSP00000417077.1	ENSP00000283875.5	2	16	yes	no	2	0.007251	92.247	By MS/MS		By MS/MS	10	0
ADPDVTLAGQEAIFILAR	RLSRLPLARVKALVKADPDVTLAGQEAIFI	DVTLAGQEAIFILARAAELFVETIAKDAYC	K	A	D	A	R	A	4	1	0	2	0	1	1	1	0	2	2	0	0	1	1	0	1	0	0	1	0	0	18	0	1899.01	ENSP00000420176.1	ENSP00000420176.1	52	69	yes	yes	2;3	2.0385e-12	181.71	By MS/MS	By MS/MS	By MS/MS	4.22	0.416
ADPEAAWEPTEAEAR	LFGEEDADQEVSPDRADPEAAWEPTEAEAR	ADPEAAWEPTEAEARARASNEDGDIKRIST	R	A	D	A	R	A	5	1	0	1	0	0	4	0	0	0	0	0	0	0	2	0	1	1	0	0	0	0	15	0	1641.73	ENSP00000246548.3;ENSP00000437484.1;ENSP00000467433.2	ENSP00000246548.3	211	225	yes	no	2	4.9372e-07	154.67	By MS/MS	By MS/MS	By MS/MS	4	0
ADPECCSILHGLVAAVETLCK	ELMAALAAVGPPNPRADPECCSILHGLVAA	SILHGLVAAVETLCKITEYQHEARTLLMEN	R	A	D	C	K	I	3	0	0	1	3	0	2	1	1	1	3	1	0	0	1	1	1	0	0	2	0	0	21	0	2342.11	ENSP00000261191.7;ENSP00000446183.1;ENSP00000443066.1;ENSP00000448467.1	ENSP00000261191.7	115	135	yes	no	3	0.0026309	65.924		By MS/MS		3	0
ADPEELFTK	HSPVQSGLPGMQNLKADPEELFTKLEKIGK	GMQNLKADPEELFTKLEKIGKGSFGEVFKG	K	A	D	T	K	L	1	0	0	1	0	0	2	0	0	0	1	1	0	1	1	0	1	0	0	0	0	0	9	0	1048.51	ENSP00000380651.3;ENSP00000442539.2;ENSP00000365730.3	ENSP00000380651.3	18	26	yes	no	2	0.034452	68.846		By matching	By MS/MS	7	0
ADPEVCCFITK	______________________________	______________________________	M	A	D	T	K	I	1	0	0	1	2	0	1	0	0	1	0	1	0	1	1	0	1	0	0	1	0	0	11	0	1338.59	ENSP00000242351.5;ENSP00000418385.1;ENSP00000419855.1	ENSP00000242351.5	2	12	yes	no	2	0.052946	81.017	By MS/MS			9	0
ADPFSFEGPEIVDCDGCTIDWK	SVLTKTYKMKSEPDKADPFSFEGPEIVDCD	GPEIVDCDGCTIDWKKGKNVTVKTIKKKQK	K	A	D	W	K	K	1	0	0	4	2	0	2	2	0	2	0	1	0	2	2	1	1	1	0	1	0	0	22	0	2557.08	ENSP00000483728.1;ENSP00000369915.4;ENSP00000487984.1;ENSP00000481412.1;ENSP00000478654.1;ENSP00000436397.1;ENSP00000488498.1;ENSP00000387783.1;ENSP00000488078.1;ENSP00000431644.1;ENSP00000436488.2	ENSP00000483728.1	234	255	yes	no	3	0.0079579	54.117	By matching	By matching	By MS/MS	10	0
ADPGADGEASRDDGATSSVSALK	______________________________	ASRDDGATSSVSALKRLERSQWTDKMDLRF	R	A	D	L	K	R	5	1	0	4	0	0	1	3	0	0	1	1	0	0	1	4	1	0	0	1	0	0	23	1	2175.99	ENSP00000322570.5;ENSP00000445753.1;ENSP00000442578.1	ENSP00000322570.5	11	33	yes	no	3	0.032996	44.054			By MS/MS	5	0
ADPHALCVK	AEPFYIRANLTLPERADPHALCVKAQEILR	LTLPERADPHALCVKAQEILRLVDSAYKRR	R	A	D	V	K	A	2	0	0	1	1	0	0	0	1	0	1	1	0	0	1	0	0	0	0	1	0	0	9	0	1009.5	ENSP00000384570.1;ENSP00000251973.5;ENSP00000416239.1;ENSP00000385799.3	ENSP00000384570.1	719	727	yes	no	3	0.051169	52.937	By MS/MS			8	0
ADPIVGSLEPGIYAGYFDWK	KELDQRLFENYIELKADPIVGSLEPGIYAG	GSLEPGIYAGYFDWKDCLPPTGVRNYLKEA	K	A	D	W	K	D	2	0	0	2	0	0	1	3	0	2	1	1	0	1	2	1	0	1	2	1	0	0	20	0	2197.07	ENSP00000230449.4	ENSP00000230449.4	768	787	yes	yes	2;3	2.7771e-06	124.16	By MS/MS	By MS/MS	By MS/MS	7	0
ADPLALAAEK	HRVVGVFTVPDKDGKADPLALAAEKDGTPV	DKDGKADPLALAAEKDGTPVFKLPKWRVKG	K	A	D	E	K	D	4	0	0	1	0	0	1	0	0	0	2	1	0	0	1	0	0	0	0	0	0	0	10	0	997.544	ENSP00000258494.9;ENSP00000447538.1	ENSP00000258494.9	61	70	yes	no	2	0.0026417	107.79	By MS/MS		By MS/MS	8	0
ADPNGPVEGTVIESFTDK	LAEATVALAEMLELKADPNGPVEGTVIESF	NGPVEGTVIESFTDKGRGLVTTAIIQRGTL	K	A	D	D	K	G	1	0	1	2	0	0	2	2	0	1	0	1	0	1	2	1	2	0	0	2	0	0	18	0	1874.89	ENSP00000384481.1;ENSP00000378099.3;ENSP00000263629.4;ENSP00000403492.4	ENSP00000384481.1	349	366	yes	no	2	0.0071672	91.789		By MS/MS		8	0
ADPNHLVDDLLTPCSPGDPGAIEMTWMDVPGDK	VQSATHFKKVRGPSRADPNHLVDDLLTPCS	PGAIEMTWMDVPGDKLLEPVVSMSDMLRSL	R	A	D	D	K	L	2	0	1	6	1	0	1	3	1	1	3	1	2	0	5	1	2	1	0	2	0	0	33	0	3562.61	ENSP00000238497.4	ENSP00000238497.4	371	403	yes	yes	3	0.0010824	54.841	By MS/MS	By MS/MS		2	0		2
ADPQEAINCLMR	DAATCFVDAGNAFKKADPQEAINCLMRAIE	FKKADPQEAINCLMRAIEIYTDMGRFTIAA	K	A	D	M	R	A	2	1	1	1	1	1	1	0	0	1	1	0	1	0	1	0	0	0	0	0	0	0	12	0	1416.65	ENSP00000263354.2;ENSP00000472667.1;ENSP00000471018.1;ENSP00000471261.1	ENSP00000263354.2	95	106	yes	no	2	0.055217	77.288			By MS/MS	2	0		1
ADPSDPFESPVMAGGLFAVDR	EMYYKRIPIPPELQKADPSDPFESPVMAGG	FESPVMAGGLFAVDRKWFWELGGYDPGLEI	K	A	D	D	R	K	3	1	0	3	0	0	1	2	0	0	1	0	1	2	3	2	0	0	0	2	0	0	21	0	2177.01	ENSP00000415210.2;ENSP00000483822.1;ENSP00000366889.2;ENSP00000423827.1;ENSP00000423313.1;ENSP00000297107.6	ENSP00000415210.2	306	326	yes	no	2;3	2.3742e-16	174.95	By MS/MS	By matching	By MS/MS	4	0
ADPSHFELLK	KEISITHHVKAGSEKADPSHFELLKVLGQG	AGSEKADPSHFELLKVLGQGSFGKVFLVRK	K	A	D	L	K	V	1	0	0	1	0	0	1	0	1	0	2	1	0	1	1	1	0	0	0	0	0	0	10	0	1155.59	ENSP00000486031.1;ENSP00000363281.4;ENSP00000486881.1;ENSP00000363283.2;ENSP00000487553.1;ENSP00000432281.1;ENSP00000487349.1;ENSP00000435412.1;ENSP00000486849.1;ENSP00000363278.1	ENSP00000486031.1	57	66	no	no	3	0.052682	52.278	By matching	By MS/MS	By matching	10	0
ADPSILQNLR	KLDKEQAALEKIESKADPSILQNLRALVAM	KIESKADPSILQNLRALVAMNENLKSQEQE	K	A	D	L	R	A	1	1	1	1	0	1	0	0	0	1	2	0	0	0	1	1	0	0	0	0	0	0	10	0	1125.61	ENSP00000324135.5;ENSP00000365477.2	ENSP00000324135.5	377	386	yes	no	2	0.02342	74.173		By MS/MS	By matching	1	0	2
ADPSLLGFSVNASSER	AVQSGKKKKKQKMVRADPSLLGFSVNASSE	DPSLLGFSVNASSERLNMGEIETLDDY___	R	A	D	E	R	L	2	1	1	1	0	0	1	1	0	0	2	0	0	1	1	4	0	0	0	1	0	0	16	0	1648.81	ENSP00000387070.3;ENSP00000386537.1;ENSP00000362664.4;ENSP00000487548.1;ENSP00000386765.1;ENSP00000387170.3	ENSP00000387070.3	1266	1281	yes	no	2	5.4813e-11	181.76	By MS/MS	By MS/MS	By MS/MS	3.6	0.49
ADPSLNPEQLK	CKEEKLAISREANSKADPSLNPEQLKKLQD	ANSKADPSLNPEQLKKLQDKIEKCKQDVLK	K	A	D	L	K	K	1	0	1	1	0	1	1	0	0	0	2	1	0	0	2	1	0	0	0	0	0	0	11	0	1210.62	ENSP00000385952.1;ENSP00000338379.4;ENSP00000385372.3;ENSP00000385040.1;ENSP00000263246.3;ENSP00000489297.1	ENSP00000385952.1	178	188	yes	no	2	0.0028392	90.108	By MS/MS	By MS/MS	By MS/MS	7	0
ADPTVESEEAFK	STSEAPQPPRKKRARADPTVESEEAFKNRM	RARADPTVESEEAFKNRMEVKVKIPEELKP	R	A	D	F	K	N	2	0	0	1	0	0	3	0	0	0	0	1	0	1	1	1	1	0	0	1	0	0	12	0	1321.6	ENSP00000415476.2;ENSP00000410532.1;ENSP00000394417.2;ENSP00000391969.2;ENSP00000353643.1;ENSP00000416120.3;ENSP00000400938.1;ENSP00000413664.1;ENSP00000393283.1	ENSP00000415476.2	105	116	yes	no	2	4.004e-05	150.15	By MS/MS	By MS/MS	By MS/MS	4	0
ADPWQECMDYAVTLAR	______________________________	DPWQECMDYAVTLARQAGEVVCEAIKNEMN	M	A	D	A	R	Q	3	1	0	2	1	1	1	0	0	0	1	0	1	0	1	0	1	1	1	1	0	0	16	0	1924.84	ENSP00000256108.5;ENSP00000430283.1;ENSP00000429516.1;ENSP00000311803.4;ENSP00000428812.1;ENSP00000428594.1;ENSP00000428425.1	ENSP00000256108.5	2	17	yes	no	2	1.676e-11	177.38	By MS/MS	By MS/MS	By MS/MS	2	0		3
ADPWQGC	MEMARKINFLMRKNRADPWQGC________	NFLMRKNRADPWQGC_______________	R	A	D	G	C	-	1	0	0	1	1	1	0	1	0	0	0	0	0	0	1	0	0	1	0	0	0	0	7	0	832.317	ENSP00000480129.1;ENSP00000461930.1	ENSP00000480129.1	81	87	yes	no	2	0.033487	86.086	By MS/MS			6	0
ADQCYEDVR	VRSSKFRHVFGQPAKADQCYEDVRVSQTTW	FGQPAKADQCYEDVRVSQTTWDSGFCAVNP	K	A	D	V	R	V	1	1	0	2	1	1	1	0	0	0	0	0	0	0	0	0	0	0	1	1	0	0	9	0	1154.47	ENSP00000455552.1;ENSP00000219150.5;ENSP00000456457.1;ENSP00000457332.1;ENSP00000456266.1;ENSP00000454752.1;ENSP00000457509.1;ENSP00000456756.1	ENSP00000455552.1	21	29	yes	no	2	0.00087614	139.38	By MS/MS	By MS/MS	By MS/MS	2.33	0.471		2
ADQDRLDLEER	ATLAQELEKFNRDQKADQDRLDLEERKKVE	RDQKADQDRLDLEERKKVETEAKIKQKLRE	K	A	D	E	R	K	1	2	0	3	0	1	2	0	0	0	2	0	0	0	0	0	0	0	0	0	0	0	11	1	1358.64	ENSP00000323421.3;ENSP00000364489.7	ENSP00000323421.3	402	412	yes	no	3	0.00022698	126.71	By MS/MS	By MS/MS	By MS/MS	3	0
ADQELLLYSHDNIICGITSVAFSK	ATGSDDATCRLFDLRADQELLLYSHDNIIC	HDNIICGITSVAFSKSGRLLLAGYDDFNCN	R	A	D	S	K	S	2	0	1	2	1	1	1	1	1	3	3	1	0	1	0	3	1	0	1	1	0	0	24	0	2693.34	ENSP00000419693.1;ENSP00000232564.3	ENSP00000419693.1	257	280	yes	no	3	8.1239e-09	126.61	By MS/MS	By MS/MS	By MS/MS	1	0	3
ADQELLMYSHDNIICGITSVAFSR	TTGSDDATCRLFDLRADQELLMYSHDNIIC	HDNIICGITSVAFSRSGRLLLAGYDDFNCN	R	A	D	S	R	S	2	1	1	2	1	1	1	1	1	3	2	0	1	1	0	3	1	0	1	1	0	0	24	0	2739.3	ENSP00000377503.1;ENSP00000377501.1;ENSP00000305260.4;ENSP00000401873.1;ENSP00000389391.1;ENSP00000400286.1;ENSP00000390543.1	ENSP00000377503.1	257	280	yes	no	3	1.1472e-05	124.86	By MS/MS	By MS/MS	By MS/MS	1	0	6
ADQELMTYSHDNIICGITSVSFSK	ATGSDDATCRLFDLRADQELMTYSHDNIIC	HDNIICGITSVSFSKSGRLLLAGYDDFNCN	R	A	D	S	K	S	1	0	1	2	1	1	1	1	1	3	1	1	1	1	0	4	2	0	1	1	0	0	24	0	2715.25	ENSP00000481878.1;ENSP00000367872.3;ENSP00000483532.1	ENSP00000481878.1	257	280	no	no	3	3.1678e-14	148.52	By MS/MS	By MS/MS	By MS/MS	6.88	0.781
ADQFEYVMYGK	LDDGEYNPTDDRPSRADQFEYVMYGKVYRI	RPSRADQFEYVMYGKVYRIEGDETSTEAAT	R	A	D	G	K	V	1	0	0	1	0	1	1	1	0	0	0	1	1	1	0	0	0	0	2	1	0	0	11	0	1349.6	ENSP00000409065.1;ENSP00000392913.1;ENSP00000399882.1;ENSP00000398622.1;ENSP00000415536.1	ENSP00000409065.1	85	95	yes	no	2	0.00013349	181.53	By MS/MS	By MS/MS	By MS/MS	10	0
ADQGEKENPMR	______________________________	______________________________	M	A	D	M	R	E	1	1	1	1	0	1	2	1	0	0	0	1	1	0	1	0	0	0	0	0	0	0	11	1	1273.57	ENSP00000363676.4	ENSP00000363676.4	2	12	yes	yes	2	0.00014341	133.23	By MS/MS	By MS/MS	By matching	4	0
ADQIETQQLMR	ALKNHEDKIRVVLNKADQIETQQLMRVYGA	VLNKADQIETQQLMRVYGALMWSLGKIINT	K	A	D	M	R	V	1	1	0	1	0	3	1	0	0	1	1	0	1	0	0	0	1	0	0	0	0	0	11	0	1331.65	ENSP00000352354.2;ENSP00000320516.3;ENSP00000479153.1;ENSP00000404944.1;ENSP00000391429.1;ENSP00000396273.1;ENSP00000327116.5	ENSP00000352354.2	221	231	no	no	2	1.589e-05	218.94	By MS/MS	By MS/MS		6.67	0.471
ADQLTEEQIAEFK	______________________________	______________________________	M	A	D	F	K	E	2	0	0	1	0	2	3	0	0	1	1	1	0	1	0	0	1	0	0	0	0	0	13	0	1520.74	ENSP00000472141.1;ENSP00000349467.4;ENSP00000291295.8;ENSP00000272298.7;ENSP00000411440.1;ENSP00000486952.1;ENSP00000486402.1;ENSP00000470308.1;ENSP00000406112.1;ENSP00000451646.1	ENSP00000472141.1	2	14	yes	no	2	8.5203e-39	303.36	By MS/MS	By MS/MS	By MS/MS	7.12	0.781
ADQLYLENIDEFVTDQNK	______________________________	LYLENIDEFVTDQNKIVTYKWLSYTLGVHV	M	A	D	N	K	I	1	0	2	3	0	2	2	0	0	1	2	1	0	1	0	0	1	0	1	1	0	0	18	0	2154.01	ENSP00000263681.2	ENSP00000263681.2	2	19	yes	yes	3	3.1098e-17	193.32	By MS/MS	By MS/MS	By MS/MS	9	0
ADQQYECVAEIGEGAYGK	______________________________	QYECVAEIGEGAYGKVFKARDLKNGGRFVA	R	A	D	G	K	V	3	0	0	1	1	2	3	3	0	1	0	1	0	0	0	0	0	0	2	1	0	0	18	0	1986.86	ENSP00000397087.2;ENSP00000265734.4	ENSP00000397087.2	9	26	yes	no	2;3	7.3725e-39	269.05	By MS/MS	By MS/MS	By MS/MS	6.8	0.4
ADQVCINLR	CQDIDECTAGTHNCRADQVCINLRGSFACQ	GTHNCRADQVCINLRGSFACQCPPGYQKRG	R	A	D	L	R	G	1	1	1	1	1	1	0	0	0	1	1	0	0	0	0	0	0	0	0	1	0	0	9	0	1087.54	ENSP00000378058.2;ENSP00000347596.3;ENSP00000489183.1	ENSP00000378058.2	186	194	yes	no	2	0.0014875	138.4	By MS/MS	By MS/MS	By MS/MS	9	0
ADQVDTQQLMR	AFRGQDDKIRVVLNKADQVDTQQLMRVYGA	VLNKADQVDTQQLMRVYGALMWSLGKVINT	K	A	D	M	R	V	1	1	0	2	0	3	0	0	0	0	1	0	1	0	0	0	1	0	0	1	0	0	11	0	1303.62	ENSP00000220325.4	ENSP00000220325.4	224	234	yes	yes	2	0.00017039	187.16	By MS/MS	By MS/MS	By MS/MS	7	0
ADRDESSPYAAMLAAQDVAQR	GKETICRVTGGMKVKADRDESSPYAAMLAA	SPYAAMLAAQDVAQRCKELGITALHIKLRA	K	A	D	Q	R	C	6	2	0	3	0	2	1	0	0	0	1	0	1	0	1	2	0	0	1	1	0	0	21	1	2264.05	ENSP00000496665.1;ENSP00000428509.1;ENSP00000385958.3;ENSP00000385425.1;ENSP00000311028.5;ENSP00000429856.1	ENSP00000496665.1	64	84	yes	no	2;3;4	1.0049e-24	238.45	By MS/MS	By MS/MS	By MS/MS	9.79	0.773
ADRDQYELLCLDNTR	AFVKHSTIFENLANKADRDQYELLCLDNTR	ADRDQYELLCLDNTRKPVDEYKDCHLAQVP	K	A	D	T	R	K	1	2	1	3	1	1	1	0	0	0	3	0	0	0	0	0	1	0	1	0	0	0	15	1	1880.87	ENSP00000385834.3;ENSP00000419338.1	ENSP00000385834.3	237	251	yes	no	2;3	3.4074e-15	192.39	By MS/MS	By MS/MS	By MS/MS	9	0
ADRETVAVKPTENNEEEFTSK	LKELEELSLEAQGIKADRETVAVKPTENNE	AVKPTENNEEEFTSKDKKKKGQKGKKQSFD	K	A	D	S	K	D	2	1	2	1	0	0	5	0	0	0	0	2	0	1	1	1	3	0	0	2	0	0	21	2	2393.13	ENSP00000478914.1;ENSP00000289371.5	ENSP00000478914.1	74	94	yes	no	3	0.052021	78.554		By MS/MS		5	0
ADSAVSQEQLR	RKDEKTAQTRESHAKADSAVSQEQLRKLQE	SHAKADSAVSQEQLRKLQERVERCAKEAEK	K	A	D	L	R	K	2	1	0	1	0	2	1	0	0	0	1	0	0	0	0	2	0	0	0	1	0	0	11	0	1202.59	ENSP00000440945.1;ENSP00000298838.6;ENSP00000437252.1;ENSP00000431948.1	ENSP00000440945.1	176	186	yes	no	2	1.0162e-06	184.71		By MS/MS	By MS/MS	5	0
ADSEASSGPVTEDK	VQDMDDTFSDTLSQKADSEASSGPVTEDKS	KADSEASSGPVTEDKSSSKDMNSPTDRHPD	K	A	D	D	K	S	2	0	0	2	0	0	2	1	0	0	0	1	0	0	1	3	1	0	0	1	0	0	14	0	1391.61	ENSP00000347198.3;ENSP00000485752.1;ENSP00000437948.1	ENSP00000347198.3	814	827	yes	no	2	7.2162e-30	230.95	By MS/MS	By MS/MS	By MS/MS	1	0	3
ADSELQLVEQR	______________________________	______________________________	M	A	D	Q	R	I	1	1	0	1	0	2	2	0	0	0	2	0	0	0	0	1	0	0	0	1	0	0	11	0	1286.65	ENSP00000367615.3;ENSP00000456012.1;ENSP00000397007.2;ENSP00000455749.1;ENSP00000457964.1;ENSP00000456905.1	ENSP00000367615.3	2	12	yes	no	2	0.00012512	175.65	By MS/MS	By MS/MS	By MS/MS	6	0
ADSGLLLK	______________________________	______________________________	M	A	D	L	K	R	1	0	0	1	0	0	0	1	0	0	3	1	0	0	0	1	0	0	0	0	0	0	8	0	815.475	ENSP00000366934.5	ENSP00000366934.5	2	9	yes	yes	2	0.0044573	143.11	By MS/MS	By MS/MS	By matching	10	0
ADSGLREPQEDSQK	______________________________	MADSGLREPQEDSQKDLENDPSVNSQAQET	M	A	D	Q	K	D	1	1	0	2	0	2	2	1	0	0	1	1	0	0	1	2	0	0	0	0	0	0	14	1	1558.72	ENSP00000477486.1;ENSP00000356584.3	ENSP00000477486.1	2	15	yes	no	2	2.5295e-07	158.3	By MS/MS	By MS/MS	By MS/MS	3	0
ADSGPTQPPLSLSPAPETK	SRTVPDSEAPPGWDRADSGPTQPPLSLSPA	PTQPPLSLSPAPETKRPGQAAKKETKEPKK	R	A	D	T	K	R	2	0	0	1	0	1	1	1	0	0	2	1	0	0	5	3	2	0	0	0	0	0	19	0	1891.95	ENSP00000325827.7;ENSP00000290037.7;ENSP00000387583.2;ENSP00000360771.3;ENSP00000403525.1;ENSP00000277537.6	ENSP00000325827.7	2071	2089	yes	no	2	0.012064	72.209	By MS/MS	By MS/MS		9	0
ADSGTAGGAALAAPAPGPGSGGPGPR	______________________________	AAPAPGPGSGGPGPRVYFQSPPGAAGEGPG	M	A	D	P	R	V	7	1	0	1	0	0	0	8	0	0	1	0	0	0	5	2	1	0	0	0	0	0	26	0	2116.03	ENSP00000310117.3	ENSP00000310117.3	2	27	yes	yes	2;3	9.2941e-14	154.81	By MS/MS	By MS/MS	By MS/MS	8	0
ADSGYLFSGSRPPSQVSR	LSRALSLGTIPSLTRADSGYLFSGSRPPSQ	GYLFSGSRPPSQVSRSGEFPVSDYFSLLSG	R	A	D	S	R	S	1	2	0	1	0	1	0	2	0	0	1	0	0	1	2	5	0	0	1	1	0	0	18	1	1909.93	ENSP00000344503.6;ENSP00000423430.1	ENSP00000344503.6	464	481	yes	no	3	0.00043789	97.45		By MS/MS	By MS/MS	2	0		2
ADSINKPFAQQCQDLVK	FPHLQQPSFLLASLKADSINKPFAQQCQDL	SINKPFAQQCQDLVKVIEDFPAKELHTIFP	K	A	D	V	K	V	2	0	1	2	1	3	0	0	0	1	1	2	0	1	1	1	0	0	0	1	0	0	17	1	1960.97	ENSP00000259217.8;ENSP00000386531.1;ENSP00000405187.2;ENSP00000406458.1;ENSP00000407591.1;ENSP00000416208.1;ENSP00000397278.1;ENSP00000403002.1	ENSP00000259217.8	57	73	no	no	3	0.0008062	90.853		By MS/MS	By MS/MS	9	0
ADSLLAVVK	LDLASESTAHAQSSKADSLLAVVKREPAEQ	HAQSSKADSLLAVVKREPAEQPGDGERTDC	K	A	D	V	K	R	2	0	0	1	0	0	0	0	0	0	2	1	0	0	0	1	0	0	0	2	0	0	9	0	914.544	ENSP00000252542.3;ENSP00000292123.4;ENSP00000464840.1;ENSP00000467423.1;ENSP00000415895.1	ENSP00000252542.3	285	293	no	no	2	0.00047721	221.33	By MS/MS	By MS/MS	By MS/MS	1.5	0.5	3	3
ADSLLEDITDIPK	EAALSNLEVTLEGGKADSLLEDITDIPKLA	GKADSLLEDITDIPKLADNLKLFRPKKLLP	K	A	D	P	K	L	1	0	0	3	0	0	1	0	0	2	2	1	0	0	1	1	1	0	0	0	0	0	13	0	1428.73	ENSP00000217289.4;ENSP00000441063.1	ENSP00000217289.4	359	371	yes	no	2	1.0374e-05	180.97	By MS/MS	By MS/MS	By MS/MS	9	0
ADSLSSLVTR	DQSFQVEEAKRIKQKADSLSSLVTRHMDEF	RIKQKADSLSSLVTRHMDEFKRTQKNLGNW	K	A	D	T	R	H	1	1	0	1	0	0	0	0	0	0	2	0	0	0	0	3	1	0	0	1	0	0	10	0	1047.56	ENSP00000264144.4;ENSP00000432063.1	ENSP00000264144.4	878	887	yes	no	2	1.2619e-05	182.39	By MS/MS		By MS/MS	10	0
ADSLVEGTSSR	EGKQHSSDSFDDAFKADSLVEGTSSRYSMY	DAFKADSLVEGTSSRYSMYNSVSQKLMAKM	K	A	D	S	R	Y	1	1	0	1	0	0	1	1	0	0	1	0	0	0	0	3	1	0	0	1	0	0	11	0	1120.54	ENSP00000362550.4;ENSP00000414233.1	ENSP00000362550.4	73	83	yes	no	2	8.8616e-05	157.66	By MS/MS		By MS/MS	5	0
ADSQDAGQETEKEGEEPQASAQDETPITSAK	EMLTSELQTQAHVIKADSQDAGQETEKEGE	PQASAQDETPITSAKEESESTAVGQAHSDI	K	A	D	A	K	E	5	0	0	3	0	4	6	2	0	1	0	2	0	0	2	3	3	0	0	0	0	0	31	1	3246.43	ENSP00000384537.2;ENSP00000253332.1;ENSP00000352794.5;ENSP00000346702.6	ENSP00000384537.2	1585	1615	yes	no	3;4	4.5689e-11	128.03	By MS/MS	By MS/MS	By MS/MS	2.44	0.497		5
ADSSGQQAPDYR	______________________________	______________________________	M	A	D	Y	R	S	2	1	0	2	0	2	0	1	0	0	0	0	0	0	1	2	0	0	1	0	0	0	12	0	1293.56	ENSP00000482336.1;ENSP00000369897.4;ENSP00000488737.1;ENSP00000431368.1	ENSP00000482336.1	2	13	yes	no	2	0.0014894	126.39	By MS/MS	By MS/MS	By matching	4	0
ADSSSVLPSPLSISTK	CHLIIPLREVTIVEKADSSSVLPSPLSIST	DSSSVLPSPLSISTKSKMTFLFANLKDRDF	K	A	D	T	K	S	1	0	0	1	0	0	0	0	0	1	2	1	0	0	2	6	1	0	0	1	0	0	16	0	1587.84	ENSP00000491373.1;ENSP00000347375.3;ENSP00000491970.1;ENSP00000349291.3	ENSP00000491373.1	355	370	yes	no	2	0.0016464	111.39	By matching	By MS/MS	By MS/MS	4	0
ADSVSSSNIK	DEVESQLKNIRNSMRADSVSSSNIKNRIGN	RNSMRADSVSSSNIKNRIGNKLPPEKFADV	R	A	D	I	K	N	1	0	1	1	0	0	0	0	0	1	0	1	0	0	0	4	0	0	0	1	0	0	10	0	1006.49	ENSP00000373657.4	ENSP00000373657.4	442	451	yes	yes	2	0.0075022	91.265	By MS/MS	By MS/MS	By matching	4	0
ADSVVVLLCR	CGCRNVFLLGFIPAKADSVVVLLCRQPCAS	FIPAKADSVVVLLCRQPCASQSSLKDINWD	K	A	D	C	R	Q	1	1	0	1	1	0	0	0	0	0	2	0	0	0	0	1	0	0	0	3	0	0	10	0	1130.61	ENSP00000262803.4;ENSP00000470142.1	ENSP00000262803.4	201	210	yes	no	2	0.0002678	141.52		By MS/MS		4	0
ADSWVEKEEPAPSN	RLTPLQLEIQRVVEKADSWVEKEEPAPSN_	KADSWVEKEEPAPSN_______________	K	A	D	S	N	-	2	0	1	1	0	0	3	0	0	0	0	1	0	0	2	2	0	1	0	1	0	0	14	1	1557.69	ENSP00000373930.3;ENSP00000310670.4;ENSP00000428549.1	ENSP00000373930.3	910	923	yes	no	2	5.5295e-15	248.98	By MS/MS	By MS/MS	By MS/MS	4	0
ADSYYEYLLK	SGLFTHLGVFTLGARADSYYEYLLKQWIQG	TLGARADSYYEYLLKQWIQGGKQETQLLED	R	A	D	L	K	Q	1	0	0	1	0	0	1	0	0	0	2	1	0	0	0	1	0	0	3	0	0	0	10	0	1263.6	ENSP00000360645.4;ENSP00000444966.2;ENSP00000441398.2	ENSP00000360645.4	462	471	yes	no	2	0.00011965	162.97		By MS/MS	By matching	2	0		2
ADTFPQVLK	FCISLTGITQDQVDRADTFPQVLKKVIDWM	QDQVDRADTFPQVLKKVIDWMKLKELGTKY	R	A	D	L	K	K	1	0	0	1	0	1	0	0	0	0	1	1	0	1	1	0	1	0	0	1	0	0	9	0	1017.55	ENSP00000430190.1;ENSP00000429615.1;ENSP00000250263.7	ENSP00000430190.1	200	208	yes	no	2	0.030139	71.877	By matching	By matching	By MS/MS	10	0
ADTGLETSTR	RGQNSASRGGSQRGRADTGLETSTRSRNSK	SQRGRADTGLETSTRSRNSKTAVSASRNMS	R	A	D	T	R	S	1	1	0	1	0	0	1	1	0	0	1	0	0	0	0	1	3	0	0	0	0	0	10	0	1049.5	ENSP00000325863.3;ENSP00000385614.3	ENSP00000325863.3	595	604	yes	no	2	0.001049	122.96	By MS/MS	By MS/MS		4	0
ADTGLFSR	SIMEPGETRRNSYPRADTGLFSRSKSGSEE	RRNSYPRADTGLFSRSKSGSEEVLCDSCIG	R	A	D	S	R	S	1	1	0	1	0	0	0	1	0	0	1	0	0	1	0	1	1	0	0	0	0	0	8	0	865.429	ENSP00000343129.5	ENSP00000343129.5	156	163	yes	yes	2	0.0087901	107.9	By MS/MS	By MS/MS	By MS/MS	9	0
ADTIDTIEK	ENGNMNNVVTRRFSKADTIDTIEKEIRKIF	TRRFSKADTIDTIEKEIRKIFSIPDEKETR	K	A	D	E	K	E	1	0	0	2	0	0	1	0	0	2	0	1	0	0	0	0	2	0	0	0	0	0	9	0	1004.5	ENSP00000280377.5;ENSP00000258123.4;ENSP00000309240.6;ENSP00000448393.1;ENSP00000447603.1;ENSP00000446843.1;ENSP00000449563.1	ENSP00000280377.5	155	163	yes	no	2	0.0017092	131.03	By MS/MS	By MS/MS	By MS/MS	3	0
ADTLDPALLRPGR	FDQNVNVKVIMATNRADTLDPALLRPGRLD	NRADTLDPALLRPGRLDRKIEFPLPDRRQK	R	A	D	G	R	L	2	2	0	2	0	0	0	1	0	0	3	0	0	0	2	0	1	0	0	0	0	0	13	1	1393.77	ENSP00000487367.1;ENSP00000157812.1;ENSP00000485851.1;ENSP00000413869.1	ENSP00000487367.1	314	326	yes	no	2;3	0.027902	68.657	By MS/MS	By matching	By matching	10	0
ADTLESSLEDPLR	______________________________	______________________________	M	A	D	L	R	S	1	1	0	2	0	0	2	0	0	0	3	0	0	0	1	2	1	0	0	0	0	0	13	0	1444.7	ENSP00000379200.2;ENSP00000379201.2;ENSP00000437113.1	ENSP00000379200.2	2	14	yes	no	2	0.0045067	112.13	By MS/MS	By MS/MS	By matching	7	0
ADTLGELDLER	RDEKGALFQAHARYRADTLGELDLERAPAL	ARYRADTLGELDLERAPALGGSFAGLEPMG	R	A	D	E	R	A	1	1	0	2	0	0	2	1	0	0	3	0	0	0	0	0	1	0	0	0	0	0	11	0	1230.61	ENSP00000483704.1;ENSP00000311224.4;ENSP00000477685.1;ENSP00000238651.5;ENSP00000451764.1	ENSP00000483704.1	54	64	yes	no	2	8.611e-05	178.84	By MS/MS	By MS/MS		6	0
ADTLTDEINFLR	DVDAAYMNKVELQAKADTLTDEINFLRALY	QAKADTLTDEINFLRALYDAELSQMQTHIS	K	A	D	L	R	A	1	1	1	2	0	0	1	0	0	1	2	0	0	1	0	0	2	0	0	0	0	0	12	0	1406.7	ENSP00000369317.3;CON__P02538;CON__P04259;ENSP00000252252.3	ENSP00000369317.3	288	299	no	no	2;3	6.5721e-28	252.82	By MS/MS	By MS/MS	By MS/MS	10	0
ADTLTLEER	KRLSKVVNIVPVIAKADTLTLEERVHFKQR	VPVIAKADTLTLEERVHFKQRITADLLSNG	K	A	D	E	R	V	1	1	0	1	0	0	2	0	0	0	2	0	0	0	0	0	2	0	0	0	0	0	9	0	1046.52	ENSP00000391249.1;ENSP00000468406.1;ENSP00000465464.1;ENSP00000329161.8;ENSP00000405877.1;ENSP00000468668.1;ENSP00000406987.2;ENSP00000403194.1;ENSP00000400181.2;ENSP00000466648.1;ENSP00000466247.1;ENSP00000438089.2;ENSP00000468120.1;ENSP00000415624.1;ENSP00000465904.1;ENSP00000464832.1	ENSP00000391249.1	446	454	yes	no	2	0.00053537	176.44	By MS/MS	By MS/MS	By MS/MS	5	0
ADTLTLK	KAIHNKVNIVPVIAKADTLTLKERERLKKR	NIVPVIAKADTLTLKERERLKKRILDEIEE	K	A	D	L	K	E	1	0	0	1	0	0	0	0	0	0	2	1	0	0	0	0	2	0	0	0	0	0	7	0	760.433	ENSP00000385172.2;ENSP00000375834.2;ENSP00000375832.2;ENSP00000353157.3;ENSP00000385109.1;ENSP00000479861.1;ENSP00000384525.1;ENSP00000397195.1;ENSP00000408296.1	ENSP00000385172.2	184	190	yes	no	2	0.0072585	174.64	By MS/MS	By MS/MS	By MS/MS	7	0
ADTLTPEECQQFK	KRLHEKVNIIPLIAKADTLTPEECQQFKKQ	AKADTLTPEECQQFKKQIMKEIQEHKIKIY	K	A	D	F	K	K	1	0	0	1	1	2	2	0	0	0	1	1	0	1	1	0	2	0	0	0	0	0	13	0	1565.7	ENSP00000381993.4;ENSP00000344868.7;ENSP00000381992.4;ENSP00000413507.2;ENSP00000489480.1	ENSP00000381993.4	176	188	yes	no	2	9.738e-06	196.27	By MS/MS	By MS/MS	By MS/MS	5.5	0.5
ADTNLGNILLNVLIPPNMPCTR	HLKPTANQKTQLLVRADTNLGNILLNVLIP	ILLNVLIPPNMPCTRTGKNNVLIVCVPNPP	R	A	D	T	R	T	1	1	4	1	1	0	0	1	0	2	4	0	1	0	3	0	2	0	0	1	0	0	22	0	2435.27	ENSP00000385555.2;ENSP00000379403.2;ENSP00000345895.3	ENSP00000385555.2	369	390	yes	no	3	0.0516	39.935	By MS/MS			9	0
ADTQDEWTPGTAVLTSPVLVPGCPSK	GLSWVVALPQVKQEKADTQDEWTPGTAVLT	AVLTSPVLVPGCPSKAVDPGLPSVKQEPPD	K	A	D	S	K	A	2	0	0	2	1	1	1	2	0	0	2	1	0	0	4	2	4	1	0	3	0	0	26	0	2725.33	ENSP00000381506.1;ENSP00000285102.5;ENSP00000269469.5;ENSP00000466092.1;ENSP00000467017.1;ENSP00000372407.5;ENSP00000269468.5;ENSP00000468430.1;ENSP00000405268.2;ENSP00000468785.1;ENSP00000381508.2;ENSP00000466806.1	ENSP00000381506.1	447	472	yes	no	3	9.1616e-08	106.12	By matching	By MS/MS	By MS/MS	4	0
ADTQTYQPYNK	DFIDDLADLSCLVYRADTQTYQPYNKDWIK	LVYRADTQTYQPYNKDWIKEKIYVLLRRQA	R	A	D	N	K	D	1	0	1	1	0	2	0	0	0	0	0	1	0	0	1	0	2	0	2	0	0	0	11	0	1327.6	ENSP00000451080.1	ENSP00000451080.1	74	84	yes	yes	2	8.4783e-05	198.61	By MS/MS	By MS/MS	By MS/MS	6	0
ADTQYILPNDIGVSSLDCR	______________________________	YILPNDIGVSSLDCREAFRLLSPTERLYAY	M	A	D	C	R	E	1	1	1	3	1	1	0	1	0	2	2	0	0	0	1	2	1	0	1	1	0	0	19	0	2136.02	ENSP00000436941.1;ENSP00000440502.1;ENSP00000431606.1;ENSP00000432618.2;ENSP00000436820.1	ENSP00000436941.1	2	20	yes	no	3	5.1182e-07	142.58	By MS/MS	By MS/MS	By MS/MS	1	0	3
ADTSLNNCEGAAGSTSEK	SGSNSPTSDSASVQRADTSLNNCEGAAGST	SLNNCEGAAGSTSEKSRNVPVAALPVTQQM	R	A	D	E	K	S	3	0	2	1	1	0	2	2	0	0	1	1	0	0	0	3	2	0	0	0	0	0	18	0	1810.76	ENSP00000366161.5;ENSP00000366159.4;ENSP00000350586.2;ENSP00000237937.3;ENSP00000366155.3	ENSP00000366161.5	69	86	yes	no	2	4.6137e-25	240.73	By MS/MS	By MS/MS	By MS/MS	4	0
ADTSQEICSPR	VDMALDQRFSRLPSKADTSQEICSPRLPIS	LPSKADTSQEICSPRLPISASHSSKTRSLV	K	A	D	P	R	L	1	1	0	1	1	1	1	0	0	1	0	0	0	0	1	2	1	0	0	0	0	0	11	0	1262.56	ENSP00000316032.7;ENSP00000352091.5;ENSP00000347404.3;ENSP00000413146.1	ENSP00000316032.7	1003	1013	yes	no	2	0.0014184	127.17	By MS/MS	By MS/MS	By MS/MS	3.8	0.98		1
ADTTPNGPQGAGAVQFMMTNK	______________________________	GPQGAGAVQFMMTNKLDTAMWLSRLFTVYC	M	A	D	N	K	L	3	0	2	1	0	2	0	3	0	0	0	1	2	1	2	0	3	0	0	1	0	0	21	0	2134.98	ENSP00000441455.1;ENSP00000427006.1;ENSP00000422473.1;ENSP00000422810.1;ENSP00000422517.1;ENSP00000264452.5	ENSP00000441455.1	2	22	yes	no	3	0.0062764	64.26	By MS/MS		By MS/MS	2	0		2
ADTTSTVTPVPGQEK	CGEESSKAKEVTIAKADTTSTVTPVPGQEK	ADTTSTVTPVPGQEKGSALEGRADTTTGSA	K	A	D	E	K	G	1	0	0	1	0	1	1	1	0	0	0	1	0	0	2	1	4	0	0	2	0	0	15	0	1529.76	ENSP00000417980.1;ENSP00000490328.1;ENSP00000436107.1;ENSP00000417328.1;ENSP00000489961.1;ENSP00000491823.1	ENSP00000417980.1	645	659	yes	no	2	0.00066739	105.13	By MS/MS		By MS/MS	6	0
ADVDISGPK	GFKAEGPEVDVNLPKADVDISGPKIDVTAP	DVNLPKADVDISGPKIDVTAPDVSIEEPEG	K	A	D	P	K	I	1	0	0	2	0	0	0	1	0	1	0	1	0	0	1	1	0	0	0	1	0	0	9	0	900.455	ENSP00000367263.4	ENSP00000367263.4	776	784	yes	no	2	0.0045005	106.68	By MS/MS			6	0
ADVDMVDK	SRRLESIATTLVSHKADVDMVDKSGWSLLH	TTLVSHKADVDMVDKSGWSLLHKGIQRGDL	K	A	D	D	K	S	1	0	0	3	0	0	0	0	0	0	0	1	1	0	0	0	0	0	0	2	0	0	8	0	891.401	ENSP00000343362.4;ENSP00000459775.1;ENSP00000459943.1	ENSP00000343362.4	280	287	yes	no	2	0.008626	110.41	By MS/MS	By MS/MS	By MS/MS	3	0
ADVDVQPYAFTTK	YPNVGKSSFINKVTRADVDVQPYAFTTKSL	TRADVDVQPYAFTTKSLFVGHMDYKYLRWQ	R	A	D	T	K	S	2	0	0	2	0	1	0	0	0	0	0	1	0	1	1	0	2	0	1	2	0	0	13	0	1453.71	ENSP00000354040.4	ENSP00000354040.4	191	203	yes	yes	2	3.5815e-05	136.53	By MS/MS	By MS/MS	By MS/MS	9	0
ADVDVSGPK	GFKGEGPEVDVKLPKADVDVSGPKMDAEVP	DVKLPKADVDVSGPKMDAEVPDVNIEGPDA	K	A	D	P	K	M	1	0	0	2	0	0	0	1	0	0	0	1	0	0	1	1	0	0	0	2	0	0	9	0	886.44	ENSP00000367263.4	ENSP00000367263.4	1409	1417	yes	no	2	0.0026332	120.87	By MS/MS	By MS/MS	By MS/MS	5	0
ADVEDGEETCALASHSGSSGSK	______________________________	ETCALASHSGSSGSKSGGDKMFSLKKWNAV	M	A	D	S	K	S	3	0	0	2	1	0	3	3	1	0	1	1	0	0	0	5	1	0	0	1	0	0	22	0	2192.91	ENSP00000273480.3;ENSP00000419084.1;ENSP00000419979.1;ENSP00000376725.3;ENSP00000419339.1	ENSP00000273480.3	2	23	yes	no	2;3	1.0162e-33	250.46	By MS/MS	By MS/MS	By MS/MS	4	0
ADVEEEFLAFR	TPTNTKQRPKRSLKKADVEEEFLAFRKLTP	SLKKADVEEEFLAFRKLTPSAGKAMHTPKA	K	A	D	F	R	K	2	1	0	1	0	0	3	0	0	0	1	0	0	2	0	0	0	0	0	1	0	0	11	0	1324.63	ENSP00000357643.3;ENSP00000357642.3	ENSP00000357643.3	1884	1894	yes	no	2	0.00063018	121.83	By MS/MS	By MS/MS	By MS/MS	8	0
ADVEEEFLALR	TPTSTKQWPKRSLRKADVEEEFLALRKLTP	SLRKADVEEEFLALRKLTPSAGKAMLTPKP	K	A	D	L	R	K	2	1	0	1	0	0	3	0	0	0	2	0	0	1	0	0	0	0	0	1	0	0	11	0	1290.65	ENSP00000357643.3;ENSP00000357642.3	ENSP00000357643.3	1154	1164	yes	no	2	0.00018399	145.9	By MS/MS	By MS/MS	By MS/MS	8	0
ADVEEESLALR	TPTIFKPQSKRSLRKADVEEESLALRKRTP	SLRKADVEEESLALRKRTPSVGKAMDTPKP	K	A	D	L	R	K	2	1	0	1	0	0	3	0	0	0	2	0	0	0	0	1	0	0	0	1	0	0	11	0	1230.61	ENSP00000357643.3;ENSP00000357642.3	ENSP00000357643.3	2246	2256	yes	no	2	0.019692	92.239	By MS/MS			5	0
ADVEGELLACR	TPTSTKQRPKRSIRKADVEGELLACRNLMP	SIRKADVEGELLACRNLMPSAGKAMHTPKP	K	A	D	C	R	N	2	1	0	1	1	0	2	1	0	0	2	0	0	0	0	0	0	0	0	1	0	0	11	0	1231.59	ENSP00000357643.3;ENSP00000357642.3	ENSP00000357643.3	1276	1286	yes	no	2	0.041016	75.509			By MS/MS	6	0
ADVFHAYLSLLK	PALISRFKEREENVKADVFHAYLSLLKQTR	NVKADVFHAYLSLLKQTRPVQSWLCDPDAM	K	A	D	L	K	Q	2	0	0	1	0	0	0	0	1	0	3	1	0	1	0	1	0	0	1	1	0	0	12	0	1375.75	ENSP00000442318.1;ENSP00000444089.1;ENSP00000445794.1	ENSP00000442318.1	392	403	yes	no	2;3	0.00010501	133.89	By MS/MS	By MS/MS	By MS/MS	4	0
ADVFPGNDSTASQDVANR	______________________________	FPGNDSTASQDVANRFARKGALRQKNVHEV	M	A	D	N	R	F	3	1	2	3	0	1	0	1	0	0	0	0	0	1	1	2	1	0	0	2	0	0	18	0	1862.84	ENSP00000408695.3;ENSP00000462087.1	ENSP00000408695.3	2	19	yes	no	2	3.0647e-08	151.07	By MS/MS	By MS/MS	By MS/MS	7	0
ADVGDALETALEQLNR	CADGAPKCPLQGASRADVGDALETALEQLN	DVGDALETALEQLNRRYQPRLRFQKQRLLN	R	A	D	N	R	R	3	1	1	2	0	1	2	1	0	0	3	0	0	0	0	0	1	0	0	1	0	0	16	0	1713.85	ENSP00000418914.1;ENSP00000035307.2	ENSP00000418914.1	393	408	yes	no	3	2.2514e-07	189.33	By MS/MS	By MS/MS	By MS/MS	3	0
ADVGFAMGIAGTDVAK	AVTGDGTNDGPALKKADVGFAMGIAGTDVA	DVGFAMGIAGTDVAKEASDIILTDDNFTSI	K	A	D	A	K	E	4	0	0	2	0	0	0	3	0	1	0	1	1	1	0	0	1	0	0	2	0	0	16	0	1521.75	ENSP00000392043.3;ENSP00000261173.2;ENSP00000352054.3;ENSP00000376869.2;ENSP00000494004.1;ENSP00000377425.1;ENSP00000359205.1;ENSP00000352062.3;ENSP00000494381.1;ENSP00000380267.1;ENSP00000373311.4;ENSP00000414854.2;ENSP00000343886.2;ENSP00000263519.4;ENSP00000494716.1;ENSP00000353414.2;ENSP00000495228.1;ENSP00000424494.1;ENSP00000492732.2;ENSP00000495924.1;ENSP00000324172.6;ENSP00000494252.1;ENS…	ENSP00000392043.3	808	823	no	no	2	4.8263e-05	145.81	By MS/MS	By MS/MS	By MS/MS	2	0		4
ADVIPVHYYLIPPPTK	LAGSLTLSKTELGKKADVIPVHYYLIPPPT	DVIPVHYYLIPPPTKTKNGSKDKEKDSEKE	K	A	D	T	K	T	1	0	0	1	0	0	0	0	1	2	1	1	0	0	4	0	1	0	2	2	0	0	16	0	1822	ENSP00000365233.4	ENSP00000365233.4	984	999	yes	yes	3	0.0069514	71.344	By MS/MS	By MS/MS	By matching	9	0
ADVIQATGDAICIFR	GVDPVEAFAQNVLSKADVIQATGDAICIFR	ADVIQATGDAICIFRELQCLTPRGRYDIRI	K	A	D	F	R	E	3	1	0	2	1	1	0	1	0	3	0	0	0	1	0	0	1	0	0	1	0	0	15	0	1648.82	ENSP00000278412.2;ENSP00000431154.2	ENSP00000278412.2	189	203	yes	no	2;3	5.8219e-09	234.49	By MS/MS	By MS/MS	By MS/MS	6	0
ADVLDLHEAGGEDFAMDEDGDESIHK	______________________________	EDFAMDEDGDESIHKLKEKAKKRKGRGFGS	M	A	D	H	K	L	3	0	0	6	0	0	4	3	2	1	2	1	1	1	0	1	0	0	0	1	0	0	26	0	2814.19	ENSP00000488265.1;ENSP00000463058.1;ENSP00000358313.3	ENSP00000488265.1	2	27	yes	no	3	7.4451e-38	191.5	By MS/MS	By MS/MS	By MS/MS	5.88	0.331
ADVLFIAPR	ILIFSLIVTYCINAKADVLFIAPREPGAVS	YCINAKADVLFIAPREPGAVSY________	K	A	D	P	R	E	2	1	0	1	0	0	0	0	0	1	1	0	0	1	1	0	0	0	0	1	0	0	9	0	1000.57	ENSP00000294785.5	ENSP00000294785.5	694	702	yes	yes	2	0.0042719	107.66	By matching	By matching	By MS/MS	4	0
ADVLSEEAILK	HFMKAFQKIVVLFYKADVLSEEAILKWYKE	LFYKADVLSEEAILKWYKEAHVAKGKSVFL	K	A	D	L	K	W	2	0	0	1	0	0	2	0	0	1	2	1	0	0	0	1	0	0	0	1	0	0	11	0	1186.64	ENSP00000403481.1;ENSP00000397249.2;ENSP00000258761.3;ENSP00000385577.1;ENSP00000384617.1;ENSP00000411715.3	ENSP00000403481.1	370	380	yes	no	2	0.00069749	121.83	By MS/MS	By MS/MS	By MS/MS	7	0
ADVLSSFLDEK	KEDTIVDGTSKCEEKADVLSSFLDEKTHEL	CEEKADVLSSFLDEKTHELLNNFACDVREK	K	A	D	E	K	T	1	0	0	2	0	0	1	0	0	0	2	1	0	1	0	2	0	0	0	1	0	0	11	0	1222.61	ENSP00000447706.1;ENSP00000415899.2;ENSP00000343081.5;ENSP00000446865.1	ENSP00000447706.1	122	132	yes	no	2	0.00092409	115.18	By MS/MS	By MS/MS	By MS/MS	2	0		3
ADVLSVLR	______________________________	______________________________	M	A	D	L	R	Q	1	1	0	1	0	0	0	0	0	0	2	0	0	0	0	1	0	0	0	2	0	0	8	0	871.513	ENSP00000356405.3;ENSP00000490035.1;ENSP00000496633.1;ENSP00000494944.1	ENSP00000356405.3	2	9	yes	no	2	0.0041505	145.34	By MS/MS	By MS/MS	By MS/MS	6	0
ADVLTTGAGNPVGDK	SDQMQHWKEQRAAQKADVLTTGAGNPVGDK	ADVLTTGAGNPVGDKLNVITVGPRGPLLVQ	K	A	D	D	K	L	2	0	1	2	0	0	0	3	0	0	1	1	0	0	1	0	2	0	0	2	0	0	15	0	1413.71	ENSP00000241052.4	ENSP00000241052.4	24	38	yes	yes	2	7.8404e-07	168.82	By MS/MS	By MS/MS	By MS/MS	8	0
ADVNAQSSTGNTALTYACAGGYVDVVK	NGGHVKIVKLLLAHKADVNAQSSTGNTALT	ALTYACAGGYVDVVKVLLESGASIEDHNEN	K	A	D	V	K	V	5	0	2	2	1	1	0	3	0	0	1	1	0	0	0	2	3	0	2	4	0	0	27	0	2731.28	ENSP00000453434.1;ENSP00000427151.2;ENSP00000351416.4;ENSP00000332265.6;ENSP00000491481.1	ENSP00000453434.1	210	236	yes	no	3	1.3729e-05	83.465			By MS/MS	10	0
ADVPVEK	NLIEVSLSDLKPPEKADVPVEKYDGESDKE	SDLKPPEKADVPVEKYDGESDKEQFDDDQK	K	A	D	E	K	Y	1	0	0	1	0	0	1	0	0	0	0	1	0	0	1	0	0	0	0	2	0	0	7	0	756.402	ENSP00000416800.2;ENSP00000351684.2;ENSP00000236925.4	ENSP00000416800.2	1110	1116	yes	no	2	0.046416	79.451		By MS/MS	By MS/MS	3	0
ADVPYILK	IHGAVGASELANTAKADVPYILKMESHPHT	ELANTAKADVPYILKMESHPHTTCWPGRTL	K	A	D	L	K	M	1	0	0	1	0	0	0	0	0	1	1	1	0	0	1	0	0	0	1	1	0	0	8	0	917.522	ENSP00000376306.2;ENSP00000261833.7;ENSP00000376305.2	ENSP00000376306.2	1561	1568	yes	no	2	0.019088	89.55		By MS/MS	By MS/MS	1	0	2
ADVQAVVSAVTLLR	MQCILQGLDVSNMWKADVQAVVSAVTLLRL	KADVQAVVSAVTLLRLLLNCPLSGEKASLL	K	A	D	L	R	L	3	1	0	1	0	1	0	0	0	0	2	0	0	0	0	1	1	0	0	4	0	0	14	0	1440.83	ENSP00000258243.2	ENSP00000258243.2	1262	1275	yes	yes	2;3	4.6443e-08	162.67	By MS/MS	By MS/MS	By MS/MS	1	0	6
ADVQLFMDDDSYSHHSGLEYADPEK	______________________________	SYSHHSGLEYADPEKFADSDQDRDPHRLNS	K	A	D	E	K	F	2	0	0	5	0	1	2	1	2	0	2	1	1	1	1	3	0	0	2	1	0	0	25	0	2868.22	ENSP00000222693.4;ENSP00000377120.2;ENSP00000345679.2	ENSP00000222693.4	8	32	yes	no	3	0.00029543	87.748	By MS/MS	By MS/MS	By MS/MS	8	0
ADVQSIIGLQR	VGRMFKQFNKLTEDKADVQSIIGLQRFFET	TEDKADVQSIIGLQRFFETRMNEAFGDTKF	K	A	D	Q	R	F	1	1	0	1	0	2	0	1	0	2	1	0	0	0	0	1	0	0	0	1	0	0	11	0	1198.67	ENSP00000253024.4;ENSP00000342232.5;ENSP00000471303.1	ENSP00000253024.4	780	790	yes	no	2	9.4874e-05	155.11	By MS/MS	By MS/MS	By MS/MS	4.25	0.433
ADVQTDAGCLSEPVASALIPVK	SENQALGPQPNQDDKADVQTDAGCLSEPVA	GCLSEPVASALIPVKDHKLLEKEDSEAADS	K	A	D	V	K	D	4	0	0	2	1	1	1	1	0	1	2	1	0	0	2	2	1	0	0	3	0	0	22	0	2240.14	ENSP00000488010.1;ENSP00000358062.3	ENSP00000488010.1	787	808	yes	no	3	2.8465e-05	97.49	By MS/MS	By matching	By MS/MS	1	0	3
ADVSCLWK	IEKALEYFTCALQHRADVSCLWKLAGDACT	TCALQHRADVSCLWKLAGDACTCLYAVAPS	R	A	D	W	K	L	1	0	0	1	1	0	0	0	0	0	1	1	0	0	0	1	0	1	0	1	0	0	8	0	977.464	ENSP00000351596.2	ENSP00000351596.2	711	718	yes	yes	2	0.0039571	130.22	By matching	By MS/MS	By MS/MS	3	0
ADVTLSALNDSDANSDVVDIEGLGETPPAK	SSVPEAGGPPIKKQKADVTLSALNDSDANS	DVVDIEGLGETPPAKKLNFDQA________	K	A	D	A	K	K	4	0	2	5	0	0	2	2	0	1	3	1	0	0	2	3	2	0	0	3	0	0	30	0	3012.44	ENSP00000411851.2;ENSP00000448598.1;ENSP00000450085.1;ENSP00000447063.1;ENSP00000448746.1	ENSP00000411851.2	136	165	no	no	3	0.0010779	59.792	By MS/MS		By MS/MS	8	0
ADVTTAFPTLGTDQVSELVPGKEELNIVK	KSNTAIKGSDRRKLRADVTTAFPTLGTDQV	VSELVPGKEELNIVKLYAHKGDAVTVYVSG	R	A	D	V	K	L	2	0	1	2	0	1	3	2	0	1	3	2	0	1	2	1	4	0	0	4	0	0	29	1	3070.61	ENSP00000271764.2;ENSP00000356081.3;ENSP00000394685.1	ENSP00000271764.2	24	52	yes	no	3	3.8029e-06	84.404	By MS/MS	By MS/MS	By MS/MS	4	0
ADVVDSETVVR	PEVIKQKYETGPCSKADVVDSETVVRARGL	PCSKADVVDSETVVRARGLPWQSSDQDVAR	K	A	D	V	R	A	1	1	0	2	0	0	1	0	0	0	0	0	0	0	0	1	1	0	0	4	0	0	11	0	1188.6	ENSP00000418748.2;ENSP00000454554.1;ENSP00000463237.1	ENSP00000418748.2	240	250	yes	no	2	0.00040199	140.17	By MS/MS			5	0
ADVVESWIGEK	AKLDENSAFLQFNWKADVVESWIGEKENSL	FNWKADVVESWIGEKENSLKTDDYGRDLSS	K	A	D	E	K	E	1	0	0	1	0	0	2	1	0	1	0	1	0	0	0	1	0	1	0	2	0	0	11	0	1231.61	ENSP00000350882.6;ENSP00000486308.1;ENSP00000361816.4;ENSP00000361824.3;ENSP00000487444.1	ENSP00000361816.4	1985	1995	no	no	2	8.3552e-05	185.6	By MS/MS	By MS/MS	By MS/MS	9	0
ADVVISAFGSVLSDPK	TGKWNEDEDQMVHLKADVVISAFGSVLSDP	DVVISAFGSVLSDPKVKEALSPIKFNRWGL	K	A	D	P	K	V	2	0	0	2	0	0	0	1	0	1	1	1	0	1	1	3	0	0	0	3	0	0	16	0	1603.85	ENSP00000359211.3	ENSP00000359211.3	431	446	yes	yes	2	0.00011999	122.39	By matching	By MS/MS	By MS/MS	8	0
ADVVVSGPK	SLKGEGPEVDVNLPKADVVVSGPKVDIEAP	DVNLPKADVVVSGPKVDIEAPDVSLEGPEG	K	A	D	P	K	V	1	0	0	1	0	0	0	1	0	0	0	1	0	0	1	1	0	0	0	3	0	0	9	0	870.481	ENSP00000367263.4	ENSP00000367263.4	1153	1161	yes	no	1;2	0.0026168	119.21	By MS/MS	By MS/MS	By MS/MS	6	0
ADWLDSIRPQK	ESLKSRVQSYFDGIKADWLDSIRPQKEGDF	DGIKADWLDSIRPQKEGDFRKEINKWWNNL	K	A	D	Q	K	E	1	1	0	2	0	1	0	0	0	1	1	1	0	0	1	1	0	1	0	0	0	0	11	1	1327.69	ENSP00000325421.4;ENSP00000491227.1;ENSP00000491109.1;ENSP00000404421.1;ENSP00000492596.1;ENSP00000402137.1;ENSP00000310676.5	ENSP00000325421.4	137	147	yes	no	3	0.0047043	102.52	By matching	By MS/MS		5	0
ADWLSHYWMPK	GYYYRQVFERHYPGRADWLSHYWMPKWINA	YPGRADWLSHYWMPKWINATDPSARTLTHY	R	A	D	P	K	W	1	0	0	1	0	0	0	0	1	0	1	1	1	0	1	1	0	2	1	0	0	0	11	0	1432.66	ENSP00000414901.1;ENSP00000406994.1;ENSP00000377846.3;ENSP00000377845.3;ENSP00000175506.4;ENSP00000414379.1;ENSP00000408472.1	ENSP00000414901.1	509	519	yes	no	3	0.029327	92.538	By MS/MS	By matching	By MS/MS	2	0		3
ADWWTNTAHYNR	PTPIENMILRYVKAKADWWTNTAHYNRERI	KAKADWWTNTAHYNRERIRRGATVDKTVCK	K	A	D	N	R	E	2	1	2	1	0	0	0	0	1	0	0	0	0	0	0	0	2	2	1	0	0	0	12	0	1533.67	ENSP00000488611.1;ENSP00000479194.1;ENSP00000460348.1;ENSP00000304350.6;ENSP00000488222.1;ENSP00000458151.1	ENSP00000488611.1	747	758	yes	no	2;3	4.3444e-05	147.4	By MS/MS	By MS/MS	By MS/MS	4	0
ADYCPECYPDNPANR	VENECYQVFLDRINRADYCPECYPDNPANR	ADYCPECYPDNPANRSLVLPWSFPLEWAPQ	R	A	D	N	R	S	2	1	2	2	2	0	1	0	0	0	0	0	0	0	3	0	0	0	2	0	0	0	15	0	1840.71	ENSP00000485355.1	ENSP00000485355.1	46	60	yes	yes	2	0.00080646	102.05	By matching	By MS/MS	By matching	6	0
ADYDTLSLR	TRPVSFHERGGVGSRADYDTLSLRSLRLGP	GGVGSRADYDTLSLRSLRLGPGGLDDRYSL	R	A	D	L	R	S	1	1	0	2	0	0	0	0	0	0	2	0	0	0	0	1	1	0	1	0	0	0	9	0	1052.51	ENSP00000331678.2;ENSP00000434517.2;ENSP00000435478.1;ENSP00000435383.1;ENSP00000434110.1;ENSP00000435522.1	ENSP00000331678.2	174	182	yes	no	2	4.9905e-05	193.41	By MS/MS	By MS/MS	By MS/MS	8	0
ADYEIASK	MDLGECLKVHDLALRADYEIASKEQDFFFE	VHDLALRADYEIASKEQDFFFELDAMDHLQ	R	A	D	S	K	E	2	0	0	1	0	0	1	0	0	1	0	1	0	0	0	1	0	0	1	0	0	0	8	0	895.429	ENSP00000380885.1;ENSP00000337507.4;ENSP00000293872.8;ENSP00000380882.1;ENSP00000409977.1;ENSP00000347005.4;ENSP00000441604.1;ENSP00000263545.7;ENSP00000483438.1;ENSP00000440222.1	ENSP00000347005.4	69	76	no	no	2	0.0025076	161.02	By MS/MS	By MS/MS	By matching	5	0
ADYNLTR	LELALSITRAVRSLRADYNLTRIRPDCFLE	TRAVRSLRADYNLTRIRPDCFLEVADEATG	R	A	D	T	R	I	1	1	1	1	0	0	0	0	0	0	1	0	0	0	0	0	1	0	1	0	0	0	7	0	851.414	ENSP00000415316.2;ENSP00000403359.2;ENSP00000401121.2;ENSP00000364815.3;ENSP00000211402.6;ENSP00000390673.1	ENSP00000415316.2	1123	1129	yes	no	2	0.0084125	159.2	By MS/MS	By MS/MS	By MS/MS	7	0
ADYSSILQK	RQQAQIRHQMAEDSKADYSSILQKFNHEQH	MAEDSKADYSSILQKFNHEQHEYYHTHIPN	K	A	D	Q	K	F	1	0	0	1	0	1	0	0	0	1	1	1	0	0	0	2	0	0	1	0	0	0	9	0	1023.52	ENSP00000347907.3;ENSP00000407548.2;ENSP00000413625.1;ENSP00000389117.3;ENSP00000415602.2	ENSP00000347907.3	188	196	yes	no	2	0.059119	70.816			By MS/MS	10	0
AEAAAPYTVLAQSAPR	EADAEAVARAEAAARAEAAAPYTVLAQSAP	EAAAPYTVLAQSAPREDGYSDASGFGYCFR	R	A	E	P	R	E	6	1	0	0	0	1	1	0	0	0	1	0	0	0	2	1	1	0	1	1	0	0	16	0	1614.84	ENSP00000204005.10;ENSP00000311905.8;ENSP00000380031.4	ENSP00000204005.10	224	239	yes	no	2	2.3239e-08	159.12	By MS/MS	By MS/MS	By matching	1	0	3
AEAAASALADADADLEER	PSTGGSLSVAAGGKKAEAAASALADADADL	AASALADADADLEERLKNLRRD________	K	A	E	E	R	L	8	1	0	3	0	0	3	0	0	0	2	0	0	0	0	1	0	0	0	0	0	0	18	0	1787.82	ENSP00000472680.1;ENSP00000469240.1;ENSP00000310440.1;ENSP00000472097.1	ENSP00000472680.1	198	215	no	no	2	4.8892e-26	320.01	By MS/MS	By MS/MS	By MS/MS	4	0
AEAAGLIGWLK	VSWVLRSVAEHPLSRAEAAGLIGWLKSHIL	PLSRAEAAGLIGWLKSHILPHPVVVADLLK	R	A	E	L	K	S	3	0	0	0	0	0	1	2	0	1	2	1	0	0	0	0	0	1	0	0	0	0	11	0	1127.63	ENSP00000372199.3	ENSP00000372199.3	2116	2126	yes	yes	2	0.0001759	139.98	By matching	By matching	By MS/MS	8	0
AEAALEEESR	HNSPAYLAYINAKSRAEAALEEESRQRQSR	NAKSRAEAALEEESRQRQSRMEKGEPYMSI	R	A	E	S	R	Q	3	1	0	0	0	0	4	0	0	0	1	0	0	0	0	1	0	0	0	0	0	0	10	0	1103.51	ENSP00000495857.1;ENSP00000411607.2;ENSP00000496546.1;ENSP00000462475.2;ENSP00000367039.4;ENSP00000496311.1;ENSP00000493974.1;ENSP00000494771.1;ENSP00000464511.1;ENSP00000494537.1;ENSP00000496097.1;ENSP00000466608.2;ENSP00000392958.2;ENSP00000496661.1;ENSP00000496445.1;ENSP00000445370.1;ENSP00000496094.1;ENSP00000323967.6;ENSP00000463216.2;ENSP00000464061.2;ENSP00000462857.2;ENSP00000493649.1	ENSP00000495857.1	79	88	yes	no	2	0.0001453	182.39	By MS/MS	By MS/MS	By MS/MS	1	0	3
AEAAVESAVAGPQGR	PSGFAVLASCARAARAEAAVESAVAGPQGR	AEAAVESAVAGPQGREQDVSRILQALHECL	R	A	E	G	R	E	5	1	0	0	0	1	2	2	0	0	0	0	0	0	1	1	0	0	0	2	0	0	15	0	1411.71	ENSP00000461416.1;ENSP00000225519.3	ENSP00000461416.1	44	58	yes	no	2	2.7585e-05	137.01	By MS/MS	By MS/MS	By MS/MS	6	0
AEACFVNCVER	WEKCMDKPGPKLDSRAEACFVNCVERFIDT	LDSRAEACFVNCVERFIDTSQFILNRLEQT	R	A	E	E	R	F	2	1	1	0	2	0	2	0	0	0	0	0	0	1	0	0	0	0	0	2	0	0	11	0	1353.58	ENSP00000494465.1;ENSP00000361993.3	ENSP00000494465.1	59	69	yes	no	2	0.00029751	129.88	By MS/MS	By MS/MS	By MS/MS	7	0
AEADVSLPSMQGDLK	PGKSIQASVDVSAPKAEADVSLPSMQGDLK	AEADVSLPSMQGDLKTTDLSIQLPSVDLEV	K	A	E	L	K	T	2	0	0	2	0	1	1	1	0	0	2	1	1	0	1	2	0	0	0	1	0	0	15	0	1559.75	ENSP00000353114.4	ENSP00000353114.4	3338	3352	yes	yes	2	0.00017738	148.18	By MS/MS	By MS/MS	By MS/MS	8	0
AEAEAQAEELSFPR	VGDLAQFMVQNGLSRAEAEAQAEELSFPRS	RAEAEAQAEELSFPRSVVEFLQGYIGVPHG	R	A	E	P	R	S	4	1	0	0	0	1	4	0	0	0	1	0	0	1	1	1	0	0	0	0	0	0	14	0	1546.73	ENSP00000377532.1;ENSP00000377530.2;ENSP00000377527.2;ENSP00000435905.1	ENSP00000377532.1	929	942	yes	no	2	0.00020582	133.98	By MS/MS	By MS/MS		6	0
AEAEAWYQTK	AEVKAQYEEMAKCSRAEAEAWYQTKFETLQ	AKCSRAEAEAWYQTKFETLQAQAGKHGDDL	R	A	E	T	K	F	3	0	0	0	0	1	2	0	0	0	0	1	0	0	0	0	1	1	1	0	0	0	10	0	1195.55	ENSP00000329243.5;CON__Q3KNV1;CON__P08729;ENSP00000492421.1;ENSP00000328358.5;CON__Q5XKE5	ENSP00000329243.5	277	286	no	no	2	0.00018967	218.58	By MS/MS	By MS/MS	By MS/MS	7.25	0.433
AEAEEDCHSDTVR	______________________________	______________________________	M	A	E	V	R	A	2	1	0	2	1	0	3	0	1	0	0	0	0	0	0	1	1	0	0	1	0	0	13	0	1517.61	ENSP00000326968.7	ENSP00000326968.7	2	14	yes	yes	2	1.3275e-05	192.5	By MS/MS	By MS/MS	By MS/MS	1	0	3
AEAEESPGDPGTASPR	______________________________	EAEESPGDPGTASPRPLFAGLSDISISQDI	M	A	E	P	R	P	3	1	0	1	0	0	3	2	0	0	0	0	0	0	3	2	1	0	0	0	0	0	16	0	1569.69	ENSP00000417573.1;ENSP00000401799.1;ENSP00000363751.2	ENSP00000417573.1	2	17	yes	no	2	3.768e-12	206.1	By MS/MS	By MS/MS	By MS/MS	2	0		3
AEAEGESLESWLNK	______________________________	MAEAEGESLESWLNKATNPSNRQEDWEYII	M	A	E	N	K	A	2	0	1	0	0	0	4	1	0	0	2	1	0	0	0	2	0	1	0	0	0	0	14	0	1561.73	ENSP00000438085.2;ENSP00000464365.1;ENSP00000446421.2	ENSP00000438085.2	2	15	no	no	2	2.103e-10	225.93	By MS/MS		By MS/MS	9	0
AEAELHK	______________________________	______________________________	M	A	E	H	K	E	2	0	0	0	0	0	2	0	1	0	1	1	0	0	0	0	0	0	0	0	0	0	7	0	796.408	ENSP00000305861.7;ENSP00000363654.3	ENSP00000305861.7	2	8	no	no	2	0.020399	110.63			By MS/MS	3	0
AEAELLQQQK	LKEKMQAVQEATRLKAEAELLQQQKELAQE	ATRLKAEAELLQQQKELAQEQARRLQEDKE	K	A	E	Q	K	E	2	0	0	0	0	3	2	0	0	0	2	1	0	0	0	0	0	0	0	0	0	0	10	0	1156.61	ENSP00000323856.4;ENSP00000381756.2;ENSP00000347044.2;ENSP00000346602.3;ENSP00000344848.3;ENSP00000348702.3;ENSP00000350277.2;ENSP00000388180.2;ENSP00000434583.1	ENSP00000323856.4	2464	2473	no	no	2	0.00011077	214.93	By MS/MS	By MS/MS	By MS/MS	6	0
AEAERPEEQAEASGLK	PGTGGPEDVLQPVQRAEAERPEEQAEASGL	EAERPEEQAEASGLKKETDVVLKVDAQEAK	R	A	E	L	K	K	4	1	0	0	0	1	5	1	0	0	1	1	0	0	1	1	0	0	0	0	0	0	16	1	1713.82	ENSP00000384537.2;ENSP00000253332.1;ENSP00000352794.5;ENSP00000346702.6	ENSP00000384537.2	1072	1087	yes	no	2;3	5.5293e-12	151.54	By MS/MS	By MS/MS	By MS/MS	3	0
AEAERPEEQAEASGLKK	PGTGGPEDVLQPVQRAEAERPEEQAEASGL	AERPEEQAEASGLKKETDVVLKVDAQEAKT	R	A	E	K	K	E	4	1	0	0	0	1	5	1	0	0	1	2	0	0	1	1	0	0	0	0	0	0	17	2	1841.91	ENSP00000384537.2;ENSP00000253332.1;ENSP00000352794.5;ENSP00000346702.6	ENSP00000384537.2	1072	1088	yes	no	3	1.5773e-11	169.02	By MS/MS	By MS/MS	By MS/MS	4	0
AEAESDALPDDTVIESEALPSDIAAEAR	ETRTEAGAETRSPGKAEAESDALPDDTVIE	IESEALPSDIAAEARAKTGGTVSDQALLFG	K	A	E	A	R	A	7	1	0	4	0	0	5	0	0	2	2	0	0	0	2	3	1	0	0	1	0	0	28	0	2884.35	ENSP00000480033.2;ENSP00000452145.1;ENSP00000482106.1;ENSP00000481495.1;ENSP00000478630.1;ENSP00000328690.6;ENSP00000486353.1;ENSP00000440623.1;ENSP00000492621.1;ENSP00000492000.1	ENSP00000480033.2	248	275	yes	no	3	0.0012628	61.37	By MS/MS	By MS/MS	By MS/MS	5	0
AEAESLYQSK	AEVKAQYEDIAQKSKAEAESLYQSKYEELQ	AQKSKAEAESLYQSKYEELQITAGRHGDSV	K	A	E	S	K	Y	2	0	0	0	0	1	2	0	0	0	1	1	0	0	0	2	0	0	1	0	0	0	10	0	1124.54	ENSP00000252244.3;CON__P04264	ENSP00000252244.3	367	376	yes	no	2	4.0843e-05	175.91	By MS/MS	By MS/MS	By MS/MS	5	0
AEAESMYQIK	AEVKAQYEDIANRSRAEAESMYQIKYEELQ	ANRSRAEAESMYQIKYEELQSLAGKHGDDL	R	A	E	I	K	Y	2	0	0	0	0	1	2	0	0	1	0	1	1	0	0	1	0	0	1	0	0	0	10	0	1168.54	ENSP00000447566.1;ENSP00000447402.1;ENSP00000293308.6;CON__P05787;ENSP00000449404.1;CON__H-INV:HIT000292931;CON__Q9H552	ENSP00000447566.1	276	285	yes	no	2	1.8201e-06	243.29	By MS/MS	By MS/MS	By MS/MS	7	0
[truncated: 74,341 more rows]
[truncated: 111 more columns]
