# Supplementary material for: Glutamine-Fructose-6-Phosphate Transaminase 2 (GFPT2) Is Upregulated in Breast Epithelial–Mesenchymal Transition and Responds to Oxidative Stress
Source: Mol Cell Proteomics. 2021 Dec 17;21(2):100185. doi: 10.1016/j.mcpro.2021.100185 (PMC8803663; doi:10.1016/j.mcpro.2021.100185)
Supplement: Supplemental Data 7 [file mmc12.xlsx]

## Sheet: D492HER2 vs. D492M
Protein ID	Protein Name	Gene Name	Log2(D492HER2/D492M)	LFQ_FDR	SILAC_p.value
Q92626	Peroxidasin homolog	PXDN	-3.82539	0.0115849	0.0130591
Q5U0D2	Transgelin	TAGLN	-3.55475	0.0269222	0.0130591
P19022-2	Isoform 2 of Cadherin-2	CDH2	-3.48938	0.0105698	0.00192153
Q5M8T4	Connective tissue growth factor	CTGF	-3.39454	0.0153846	0.0130591
Q8N126-3	Isoform 3 of Cell adhesion molecule 3	CADM3	-3.30908	0.0338254	0.0130591
Q9NZI8	Insulin-like growth factor 2 mRNA-binding protein 1	IGF2BP1	-2.60776	0.00907317	0.0130591
A8K9T3	cDNA FLJ76467, highly similar to Homo sapiens acyl-CoA synthetase long-chain family member 1 (ACSL1), mRNA	ACSL1	-2.56371	0.0458977	0.00131912
Q96QV1	Hedgehog-interacting protein	HHIP	-2.56249	0.0172174	0.0130591
Q53X91	Sulfotransferase (Fragment)	SULT1E1	-2.38238	0.0453661	0.0130591
A0A0A0MRM8	Unconventional myosin-VI	MYO6	-2.34753	0.00895575	0.00041169
Q13740-2	Isoform 2 of CD166 antigen	ALCAM	-2.19992	0.0124	0.0130591
D6RGG3	Collagen alpha-1(XII) chain	COL12A1	-2.16442	0.0195289	0.0111172
X5DR03	Glutathione S-transferase mu 1 isoform B (Fragment)	GSTM1	-2.14625	0.0134417	0.0130591
P29966	Myristoylated alanine-rich C-kinase substrate	MARCKS	-2.03494	0.00808696	0.000278416
P29323-2	Isoform 2 of Ephrin type-B receptor 2	EPHB2	-1.93644	0.0337143	0.00720484
Q6IBG1	MYL9 protein	MYL9	-1.82603	0.0107459	0.0130591
Q53FA7	Quinone oxidoreductase PIG3	TP53I3	-1.70244	0.0137778	0.0130591
Q9UNN8	Endothelial protein C receptor	PROCR	-1.69337	0.0115	0.0130591
I1W660	Dickkopf-like protein 1	DKK1	-1.63257	0.0256328	0.0218374
Q02952	A-kinase anchor protein 12	AKAP12	-1.52443	0.00973494	0.0130591
Q86UY6-3	Isoform 2 of N-alpha-acetyltransferase 40	NAA40	-1.50306	0.0358069	0.0130591
A0A024R2Q3	Catenin (Cadherin-associated protein), beta 1, 88kDa, isoform CRA_a	CTNNB1	-1.49775	0.00712676	0.00121635
A0A024QYT5	Serpin peptidase inhibitor, clade E (Nexin, plasminogen activator inhibitor type 1), member 1, isoform CRA_b	SERPINE1	-1.47681	0.0155405	0.0279229
O94903	Pyridoxal phosphate homeostasis protein	PROSC	-1.41365	0.011966	0.0114297
Q9NRN7	L-aminoadipate-semialdehyde dehydrogenase-phosphopantetheinyl transferase	AASDHPPT	-1.36156	0.0138832	0.0130591
P13797	Plastin-3	PLS3	-1.34493	0.00978947	2.82173e-05
P26022	Pentraxin-related protein PTX3	PTX3	-1.30913	0.0371682	0.0478176
P04179-4	Isoform 4 of Superoxide dismutase [Mn], mitochondrial	SOD2	-1.23202	0.00826667	0.000600137
Q12824-2	Isoform B of SWI/SNF-related matrix-associated actin-dependent regulator of chromatin subfamily B member 1	SMARCB1	-1.17411	0.0174025	0.0130591
Q96IZ0	PRKC apoptosis WT1 regulator protein	PAWR	-1.15542	0.0103333	0.0130591
B1AKK2	Dimethylarginine dimethylaminohydrolase 1, isoform CRA_b	DDAH1	-1.14438	0.0148588	0.000432311
Q53TK1	Cytochrome P450, family 1, subfamily B, polypeptide 1, isoform CRA_a	CYP1B1	-1.10549	0.0340393	0.0130591
A0A024RBB5	Cysteine and glycine-rich protein 2, isoform CRA_a	CSRP2	-1.0752	0.0167526	0.00538492
Q6DKJ4	Nucleoredoxin	NXN	-1.06311	0.00701887	0.0130591
Q12805-2	Isoform 2 of EGF-containing fibulin-like extracellular matrix protein 1	EFEMP1	-1.06073	0.0111579	0.0130591
Q69YQ0-2	Isoform 2 of Cytospin-A	SPECC1L	-1.05959	0.0337192	0.0130591
A0A087WVM4	Monofunctional C1-tetrahydrofolate synthase, mitochondrial	MTHFD1L	-1.0482	0.00609836	0.00361381
Q53XJ5	Peptidylprolyl isomerase	FKBP2	-1.04484	0.0131626	0.0130591
O60232	Sjoegren syndrome/scleroderma autoantigen 1	SSSCA1	-1.04212	0.0112727	0.0104574
Q7Z7K6	Centromere protein V	CENPV	-0.931043	0.0171484	0.0130591
Q14980	Nuclear mitotic apparatus protein 1	NUMA1	-0.930584	0.00641379	0.0130591
A0A024R5C4	Reticulon	RTN3	-0.922851	0.00959006	0.00795981
Q8IYS1	Peptidase M20 domain-containing protein 2	PM20D2	-0.918849	0.0411967	0.0130591
P35221	Catenin alpha-1	CTNNA1	-0.914153	0.00826667	0.00966738
A0A024R5L0	Prolylcarboxypeptidase (Angiotensinase C), isoform CRA_a	PRCP	-0.913129	0.0111636	0.00324008
D3DXC9	Serine hydroxymethyltransferase 1 (Soluble), isoform CRA_b	SHMT1	-0.900617	0.0150244	0.0150074
P26232-2	Isoform 2 of Catenin alpha-2	CTNNA2	-0.894727	0.0338056	0.000739428
Q6YHK3	CD109 antigen	CD109	-0.88836	0.0168	0.0130591
P08648	Integrin alpha-5	ITGA5	-0.882712	0.0216406	0.000696548
Q9Y3B8-3	Isoform 3 of Oligoribonuclease, mitochondrial	REXO2	-0.87762	0.00685714	0.0130591
Q15149-9	Isoform 9 of Plectin	PLEC	-0.813081	0.0326007	0.0130591
Q96PU8-9	Isoform 6 of Protein quaking	QKI	-0.812875	0.0150085	0.0130591
Q86SF2	N-acetylgalactosaminyltransferase 7	GALNT7	-0.807888	0.0123013	0.0130591
D9YZV0	HBS1-like (S. cerevisiae)	HBS1L	-0.802915	0.0100541	0.00752219
A0A024R0Q5	Protein phosphatase 1, regulatory (Inhibitor) subunit 13 like, isoform CRA_a	PPP1R13L	-0.781907	0.020933	0.0117145
B7ZMF2	Fanconi anemia, complementation group I	FANCI	-0.77497	0.0467155	0.00642518
A0A024RAI5	Bridging integrator 1, isoform CRA_a	BIN1	-0.766426	0.0093	0.00137785
A0A087WY55	Chromosome 6 open reading frame 55, isoform CRA_b	VTA1	-0.74514	0.00816129	0.0085451
Q16851	UTP--glucose-1-phosphate uridylyltransferase	UGP2	-0.739111	0.00965	0.0130591
Q2TAM5	RELA protein	RELA	-0.736503	0.0112657	0.0130591
P11388	DNA topoisomerase 2-alpha	TOP2A	-0.734628	0.0117674	0.0177181
Q96KG9-3	Isoform 3 of N-terminal kinase-like protein	SCYL1	-0.718977	0.0423639	0.0130591
Q6I9R8	FHL2 protein	FHL2	-0.718145	0.0300036	0.0130591
A0A024R5H0	Barrier to autointegration factor 1, isoform CRA_a	BANF1	-0.710618	0.00733333	0.0037921
O43491	Band 4.1-like protein 2	EPB41L2	-0.700707	0.0349806	0.00429289
O95394	Phosphoacetylglucosamine mutase	PGM3	-0.696437	0.0405593	0.00275732
Q9BUL9	Ribonuclease P protein subunit p25	RPP25	-0.693829	0.0266	0.0130591
Q71UI9	Histone H2A.V	H2AFV	-0.687514	0.0239679	0.0130591
B0YJ88	Radixin	RDX	-0.683843	0.00989349	0.00123545
A0A024R1N1	Myosin, heavy polypeptide 9, non-muscle, isoform CRA_a	MYH9	-0.683131	0.010433	0.00114745
Q9BQ69	O-acetyl-ADP-ribose deacetylase MACROD1	MACROD1	-0.681352	0.034057	0.0130591
A0A140VJI5	Dual specificity phosphatase 23	DUSP23	-0.679167	0.0479502	0.00956018
P35611	Alpha-adducin	ADD1	-0.664059	0.0243096	0.000748749
P47974	mRNA decay activator protein ZFP36L2	ZFP36L2	-0.657168	0.0365538	0.0125159
Q9Y4L1	Hypoxia up-regulated protein 1	HYOU1	-0.64334	0.00775	0.0130591
B5BU32	Thymidine kinase	TK1	-0.633307	0.0358627	0.00426508
P49773	Histidine triad nucleotide-binding protein 1	HINT1	-0.630822	0.019885	0.0147068
Q8N726-2	Isoform smARF of Tumor suppressor ARF	CDKN2A	-0.604484	0.0179151	0.0130591
B2R5U3	EH-domain containing 1, isoform CRA_b	EHD1	-0.6034	0.00652632	0.0209324
O15173	Membrane-associated progesterone receptor component 2	PGRMC2	-0.602084	0.0111209	0.0198799
Q9UIG0-2	Isoform 2 of Tyrosine-protein kinase BAZ1B	BAZ1B	-0.600826	0.0414621	0.0130591
P31942-2	Isoform 2 of Heterogeneous nuclear ribonucleoprotein H3	HNRNPH3	-0.58146	0.0101333	0.0070217
A0A024R0Q4	Phospholipase D family, member 3, isoform CRA_b	PLD3	-0.58087	0.0392733	0.0203225
Q6XQN6	Nicotinate phosphoribosyltransferase	NAPRT	-0.580257	0.0489667	0.0130591
P20339-2	Isoform 2 of Ras-related protein Rab-5A	RAB5A	-0.57717	0.0458513	0.00471678
P16455	Methylated-DNA--protein-cysteine methyltransferase	MGMT	-0.574924	0.0138366	0.044273
A0A024R5K8	Serpin peptidase inhibitor, clade H (Heat shock protein 47), member 1, (Collagen binding protein 1), isoform CRA_a	SERPINH1	-0.573946	0.0104935	0.00560343
Q9NQG5	Regulation of nuclear pre-mRNA domain-containing protein 1B	RPRD1B	-0.570802	0.00829508	0.0130591
Q9Y5J9	Mitochondrial import inner membrane translocase subunit Tim8 B	TIMM8B	-0.563319	0.037958	0.0130591
B7SBB1	Peptidylprolyl isomerase	AIP	-0.556011	0.0147988	0.00243302
P19105	Myosin regulatory light chain 12A	MYL12A	-0.55094	0.0177143	0.00331835
Q9NY33-4	Isoform 4 of Dipeptidyl peptidase 3	DPP3	-0.546392	0.015352	0.0130591
P62314	Small nuclear ribonucleoprotein Sm D1	SNRPD1	-0.5385	0.0393896	0.0130591
O60506	Heterogeneous nuclear ribonucleoprotein Q	SYNCRIP	-0.536917	0.00784496	0.0044655
Q13813	Spectrin alpha chain, non-erythrocytic 1	SPTAN1	-0.532087	0.00852055	0.0130591
P60660-2	Isoform Smooth muscle of Myosin light polypeptide 6	MYL6	-0.524208	0.00947239	0.0130591
I6L9C8	Zinc finger protein 428	ZNF428	-0.524164	0.0376305	0.00247953
Q96C86	m7GpppX diphosphatase	DCPS	-0.518822	0.0112081	0.0130591
A0A024R395	MRE11 meiotic recombination 11 homolog A (S. cerevisiae), isoform CRA_a	MRE11A	-0.518432	0.011602	0.00876828
P48449	Lanosterol synthase	LSS	-0.512664	0.0140458	0.000575325
Q86SX6	Glutaredoxin-related protein 5, mitochondrial	GLRX5	-0.507528	0.00547059	0.0130591
P08195-3	Isoform 3 of 4F2 cell-surface antigen heavy chain	SLC3A2	-0.501122	0.0211207	0.000163788
P08397	Porphobilinogen deaminase	HMBS	-0.493366	0.0169846	0.0005602
Q16401-2	Isoform 2 of 26S proteasome non-ATPase regulatory subunit 5	PSMD5	-0.489453	0.010359	0.0130591
Q9NZM1-6	Isoform 6 of Myoferlin	MYOF	-0.476979	0.013249	0.0130591
B2ZZ89	Spectrin beta chain	SPTBN1	-0.475654	0.00630508	0.00370581
A6NDG6	Glycerol-3-phosphate phosphatase	PGP	-0.474994	0.00961905	0.0130558
P28838-2	Isoform 2 of Cytosol aminopeptidase	LAP3	-0.472926	0.0120171	0.0175522
P11717	Cation-independent mannose-6-phosphate receptor	IGF2R	-0.472679	0.0497832	0.0118199
P49419-2	Isoform 2 of Alpha-aminoadipic semialdehyde dehydrogenase	ALDH7A1	-0.472173	0.026891	0.00861308
Q6FGX3	RAB6A protein	RAB6A	-0.464581	0.041166	0.0130591
Q9H078-2	Isoform 2 of Caseinolytic peptidase B protein homolog	CLPB	-0.459704	0.0267376	0.0130591
Q96FW1	Ubiquitin thioesterase OTUB1	OTUB1	-0.458417	0.00563636	0.0130591
O60493	Sorting nexin-3	SNX3	-0.456822	0.0182404	0.00465829
O95470	Sphingosine-1-phosphate lyase 1	SGPL1	-0.454941	0.0299853	0.0123046
Q9HDC9	Adipocyte plasma membrane-associated protein	APMAP	-0.453902	0.00997531	0.0130591
J3KMY5	Epididymal secretory protein E1	NPC2	-0.449976	0.0279099	0.00767869
Q13443	Disintegrin and metalloproteinase domain-containing protein 9	ADAM9	-0.448618	0.0231933	0.0130591
Q86V81	THO complex subunit 4	ALYREF	-0.448548	0.0121207	0.0130591
A0A024R2X1	GDP-mannose pyrophosphorylase B, isoform CRA_b	GMPPB	-0.444762	0.0358269	0.00575535
Q15645	Pachytene checkpoint protein 2 homolog	TRIP13	-0.444365	0.00648649	0.0130591
P33316-2	Isoform 2 of Deoxyuridine 5-triphosphate nucleotidohydrolase, mitochondrial	DUT	-0.444349	0.0109231	0.00697439
K7ELL7	Glucosidase 2 subunit beta	PRKCSH	-0.438962	0.0134894	0.0103624
Q9H0U4	Ras-related protein Rab-1B	RAB1B	-0.427219	0.0139394	0.0130591
P29992	Guanine nucleotide-binding protein subunit alpha-11	GNA11	-0.420966	0.0482924	0.0277636
P27694	Replication protein A 70 kDa DNA-binding subunit	RPA1	-0.419783	0.0169355	0.000472823
A0A024R5K1	Coronin	CORO1B	-0.416709	0.0137313	0.00165527
P46013	Proliferation marker protein Ki-67	MKI67	-0.412956	0.0160223	0.0330828
P22061	Protein-L-isoaspartate(D-aspartate) O-methyltransferase	PCMT1	-0.412662	0.0395014	0.0036809
Q9UDY4	DnaJ homolog subfamily B member 4	DNAJB4	-0.409557	0.0401954	0.0130591
A0A024R4F4	DNA polymerase	POLD1	-0.407028	0.0102045	0.0381645
Q60FE6	Filamin A	FLNA	-0.40682	0.0203399	0.0130591
Q6NZ61	Ras homolog enriched in brain	RHEB	-0.406572	0.0377195	0.0130591
P35249	Replication factor C subunit 4	RFC4	-0.405477	0.0147545	0.0105204
P61086	Ubiquitin-conjugating enzyme E2 K	UBE2K	-0.400457	0.0138327	0.0130591
A0A024QZN4	Vinculin, isoform CRA_c	VCL	-0.400143	0.0146435	0.00271362
C9J0J7	Profilin	PFN2	-0.392643	0.048445	0.00650258
Q96C90	Protein phosphatase 1 regulatory subunit 14B	PPP1R14B	-0.385439	0.0152316	0.0130591
P35580	Myosin-10	MYH10	-0.383359	0.0147886	0.0182508
Q92688-2	Isoform 2 of Acidic leucine-rich nuclear phosphoprotein 32 family member B	ANP32B	-0.382468	0.0133443	0.0130591
A0A024R0L6	Platelet-activating factor acetylhydrolase, isoform Ib, gamma subunit 29kDa, isoform CRA_a	PAFAH1B3	-0.380562	0.0114877	0.0169601
Q6IPT9	Elongation factor 1-alpha	EEF1A1	-0.379722	0.0203843	0.0130591
Q6DD88	Atlastin-3	ATL3	-0.376973	0.0179908	0.0130591
Q9H9B4	Sideroflexin-1	SFXN1	-0.357525	0.0324301	0.0130591
Q8N5K1	CDGSH iron-sulfur domain-containing protein 2	CISD2	-0.355754	0.00738686	0.0130591
Q6IB11	PGRMC1 protein	PGRMC1	-0.347661	0.025683	0.0130591
O60701	UDP-glucose 6-dehydrogenase	UGDH	-0.347542	0.0364977	0.00188841
Q5TCU3	Tropomyosin beta chain	TPM2	-0.346308	0.0412346	0.0130591
B5BUB5	Autoantigen La (Fragment)	SSB	-0.344455	0.0113756	0.0191662
Q9UBQ0	Vacuolar protein sorting-associated protein 29	VPS29	-0.343123	0.0326121	0.0130591
Q53GN4	WD repeat domain 1, isoform CRA_a (Fragment)	WDR1	-0.342997	0.0108634	0.0130591
Q8WVM8	Sec1 family domain-containing protein 1	SCFD1	-0.342423	0.0336304	0.0130591
Q14697-2	Isoform 2 of Neutral alpha-glucosidase AB	GANAB	-0.338584	0.0357891	0.0130591
A0A024R6W2	Nudix (Nucleoside diphosphate linked moiety X)-type motif 21, isoform CRA_a	NUDT21	-0.332165	0.0356976	0.0463732
P20645	Cation-dependent mannose-6-phosphate receptor	M6PR	-0.331567	0.0215032	0.00650036
Q86VY4	Testis-specific Y-encoded-like protein 5	TSPYL5	-0.325209	0.0266513	0.0130591
O00429	Dynamin-1-like protein	DNM1L	-0.322925	0.0181647	0.000422439
Q92878	DNA repair protein RAD50	RAD50	-0.322826	0.0342838	0.0130591
Q01970	1-phosphatidylinositol 4,5-bisphosphate phosphodiesterase beta-3	PLCB3	-0.320833	0.0422156	0.0130591
Q9UBQ7	Glyoxylate reductase/hydroxypyruvate reductase	GRHPR	-0.316084	0.0152318	0.0130591
Q9Y2V2	Calcium-regulated heat-stable protein 1	CARHSP1	-0.314448	0.0259691	0.0130591
Q9NQ88	Fructose-2,6-bisphosphatase TIGAR	TIGAR	-0.311965	0.0382149	0.0130591
Q14116	Interleukin-18	IL18	-0.311162	0.0147289	0.0130591
A0A0S2Z410	Hydroxysteroid dehydrogenase 10 isoform 1 (Fragment)	HSD17B10	-0.31069	0.0261204	0.0157529
B5BUD5	Protein phosphatase 1A isoform 1 (Fragment)	PPM1A	-0.308632	0.0168394	0.000171644
A0A090N7T9	Secernin 1	SCRN1	-0.304722	0.0338748	0.00477764
Q6FIA3	PACSIN2 protein	PACSIN2	-0.300415	0.0210753	0.0130591
Q6FHF5	Proliferating cell nuclear antigen (Fragment)	PCNA	-0.300238	0.0112661	0.0130591
Q14019	Coactosin-like protein	COTL1	-0.298658	0.0296784	0.0130591
Q9BPX3	Condensin complex subunit 3	NCAPG	-0.295086	0.0392679	0.0130591
Q9Y5L4	Mitochondrial import inner membrane translocase subunit Tim13	TIMM13	-0.293006	0.0278117	0.0130591
A0A024RAE4	Cell division cycle 42 (GTP binding protein, 25kDa), isoform CRA_a	CDC42	-0.28946	0.0358447	0.0268228
A0A024R845	RAB14, member RAS oncogene family, isoform CRA_a	RAB14	-0.285133	0.0181171	0.0489915
Q9NWV4	UPF0587 protein C1orf123	C1orf123	-0.284419	0.0250435	0.0130591
Q15021	Condensin complex subunit 1	NCAPD2	-0.284152	0.0474329	0.0130591
A0A1W2PPZ5	Transcription elongation factor A protein 1	TCEA1	-0.283829	0.0240161	0.0019086
Q53YD7	EEF1G protein	EEF1G	-0.278088	0.0102629	0.0130591
P78527	DNA-dependent protein kinase catalytic subunit	PRKDC	-0.277228	0.035074	0.0130591
O60716-5	Isoform 1A of Catenin delta-1	CTNND1	-0.272522	0.0167959	0.00862627
P13010	X-ray repair cross-complementing protein 5	XRCC5	-0.269929	0.0088	0.0130444
P42166	Lamina-associated polypeptide 2, isoform alpha	TMPO	-0.267436	0.0351717	0.0487621
Q53X57	Caveolin (Fragment)	CAV2	-0.267088	0.033906	0.0130591
P11586	C-1-tetrahydrofolate synthase, cytoplasmic	MTHFD1	-0.263579	0.00729412	0.0263882
Q96A33	Coiled-coil domain-containing protein 47	CCDC47	-0.261395	0.0473141	0.0130591
Q9UBT2	SUMO-activating enzyme subunit 2	UBA2	-0.260634	0.0433228	0.0130591
A0A024R1N4	X-ray repair complementing defective repair in Chinese hamster cells 6 (Ku autoantigen, 70kDa), isoform CRA_a	XRCC6	-0.25616	0.011	0.00302162
X5D2J9	General transcription factor IIi isoform D (Fragment)	GTF2I	-0.255984	0.0392588	0.0130591
Q6NUR7	Ezrin	EZR	-0.255462	0.011865	0.0130591
A0A024R0R4	SUMO-1 activating enzyme subunit 1, isoform CRA_b	SAE1	-0.252943	0.0348932	0.00664821
B1AJY7	26S proteasome non-ATPase regulatory subunit 10	PSMD10	-0.242861	0.0399249	0.0354591
Q14258	E3 ubiquitin/ISG15 ligase TRIM25	TRIM25	-0.241554	0.0386172	0.0130591
Q9NR45	Sialic acid synthase	NANS	-0.240835	0.0104084	0.0130591
Q86U42-2	Isoform 2 of Polyadenylate-binding protein 2	PABPN1	-0.236343	0.0124	0.0130591
Q13561	Dynactin subunit 2	DCTN2	-0.232693	0.00995238	0.0130591
Q6FHQ0	RBBP7 protein (Fragment)	RBBP7	-0.231445	0.00813072	0.0130591
P27824	Calnexin	CANX	-0.230944	0.0390962	0.024869
P18085	ADP-ribosylation factor 4	ARF4	-0.227343	0.0305244	0.00571577
Q53Y51	D-dopachrome tautomerase	DDT	-0.219354	0.0148882	0.0130591
A0A0S2Z3G9	Actinin alpha 4 isoform 1 (Fragment)	ACTN4	-0.217828	0.034228	0.0200877
Q5STK2	Prefoldin subunit 6, isoform CRA_b	PFDN6	-0.217719	0.0403147	0.0130591
O75643	U5 small nuclear ribonucleoprotein 200 kDa helicase	SNRNP200	-0.216689	0.0167493	0.00949691
A0A024R829	Polymerase (DNA directed), epsilon 3 (P17 subunit), isoform CRA_a	POLE3	-0.205922	0.0149027	0.0439422
Q13435	Splicing factor 3B subunit 2	SF3B2	-0.204745	0.0136769	0.0130591
Q5VXV3	SET	SET	-0.19995	0.0350592	0.0130591
P54709	Sodium/potassium-transporting ATPase subunit beta-3	ATP1B3	-0.198376	0.0464173	0.0130591
Q6P2Q9	Pre-mRNA-processing-splicing factor 8	PRPF8	-0.195674	0.0181221	0.0130591
P31946-2	Isoform Short of 14-3-3 protein beta/alpha	YWHAB	-0.19489	0.0411667	0.0145476
Q09666	Neuroblast differentiation-associated protein AHNAK	AHNAK	-0.194061	0.0100198	0.0130591
Q9BY77	Polymerase delta-interacting protein 3	POLDIP3	-0.180015	0.0207896	0.0130591
Q99471	Prefoldin subunit 5	PFDN5	-0.177911	0.0167033	0.0130591
Q0QF37	Malate dehydrogenase (Fragment)	MDH2	-0.174033	0.00977778	0.0130591
P51991	Heterogeneous nuclear ribonucleoprotein A3	HNRNPA3	-0.173429	0.00590476	0.0130591
P61758	Prefoldin subunit 3	VBP1	-0.169796	0.0176447	0.0130591
P62316	Small nuclear ribonucleoprotein Sm D2	SNRPD2	-0.168729	0.025189	0.0130591
P62136	Serine/threonine-protein phosphatase PP1-alpha catalytic subunit	PPP1CA	-0.168598	0.0148434	0.0130591
Q9Y333	U6 snRNA-associated Sm-like protein LSm2	LSM2	-0.168147	0.0338812	0.0130591
P54578	Ubiquitin carboxyl-terminal hydrolase 14	USP14	-0.160139	0.0171902	0.0130591
Q9NTZ6	RNA-binding protein 12	RBM12	-0.156646	0.02577	0.0130591
I3L0N3	Vesicle-fusing ATPase	NSF	-0.15393	0.0301679	0.00218216
Q6P2E9	Enhancer of mRNA-decapping protein 4	EDC4	-0.141658	0.0403367	0.0130591
Q86UP2-2	Isoform 2 of Kinectin	KTN1	-0.135059	0.0296236	0.0130591
Q3SYF1	Sorting nexin 12	SNX12	-0.133678	0.0490856	0.0130591
Q9NTK5	Obg-like ATPase 1	OLA1	-0.13142	0.0300513	0.0130591
A8MXP9	Matrin-3	MATR3	-0.122637	0.0180774	0.0499981
Q96QK1	Vacuolar protein sorting-associated protein 35	VPS35	-0.120395	0.0390393	0.0130591
Q9Y277	Voltage-dependent anion-selective channel protein 3	VDAC3	-0.108479	0.0438696	0.0130591
Q9UHB9	Signal recognition particle subunit SRP68	SRP68	-0.108112	0.0457297	0.0130591
Q14165	Malectin	MLEC	-0.0828738	0.029363	0.0130591
Q6FHM2	GNB2 protein	GNB2	0.120889	0.018158	0.0130591
P13073	Cytochrome c oxidase subunit 4 isoform 1, mitochondrial	COX4I1	0.122737	0.0354612	0.00442907
Q00610-2	Isoform 2 of Clathrin heavy chain 1	CLTC	0.124586	0.037901	0.0130591
Q53SS8	Epididymis secretory protein Li 85	PCBP1	0.126784	0.0216864	0.0130591
Q9UIA9	Exportin-7	XPO7	0.140662	0.0396237	0.0130591
Q96EK5	KIF1-binding protein	KIF1BP	0.142774	0.0498439	0.0130591
Q86SZ7	Full-length cDNA clone CS0DJ015YJ12 of T cells (Jurkat cell line) of Homo sapiens (human)	PSME2	0.144038	0.0472686	0.0130591
P62942	Peptidyl-prolyl cis-trans isomerase FKBP1A	FKBP1A	0.145821	0.0392105	0.0130591
Q8TCT9-5	Isoform 5 of Minor histocompatibility antigen H13	HM13	0.151246	0.0393746	0.0130591
P51610-4	Isoform 4 of Host cell factor 1	HCFC1	0.153327	0.0212505	0.0130591
Q5T092	Protein RER1 (Fragment)	RER1	0.153434	0.0319856	0.0130591
Q6IBN0	PSMD3 protein	PSMD3	0.164296	0.0149787	0.0130591
Q99829	Copine-1	CPNE1	0.166496	0.0321511	0.0130591
A0A024QZM6	SEC24 related gene family, member C (S. cerevisiae), isoform CRA_a	SEC24C	0.171187	0.0395588	0.00564959
Q06830	Peroxiredoxin-1	PRDX1	0.17793	0.0378792	0.0130591
Q9BUF5	Tubulin beta-6 chain	TUBB6	0.182345	0.0114766	0.0130591
Q9UBB4	Ataxin-10	ATXN10	0.18298	0.0424236	0.0130591
P34932	Heat shock 70 kDa protein 4	HSPA4	0.184671	0.0134687	0.0180431
P54727	UV excision repair protein RAD23 homolog B	RAD23B	0.185626	0.0167109	0.0130591
C9J2Y9	DNA-directed RNA polymerase subunit beta	POLR2B	0.187412	0.0489064	0.00253201
Q3ZCM7	Tubulin beta-8 chain	TUBB8	0.195227	0.0177531	0.0130591
O43252	Bifunctional 3-phosphoadenosine 5-phosphosulfate synthase 1	PAPSS1	0.196515	0.0213191	0.0102812
P09496-2	Isoform Non-brain of Clathrin light chain A	CLTA	0.199217	0.034	0.0188166
Q13618-2	Isoform 2 of Cullin-3	CUL3	0.199464	0.0147719	0.0130591
Q13409-3	Isoform 2C of Cytoplasmic dynein 1 intermediate chain 2	DYNC1I2	0.205437	0.0133007	0.0130591
Q14566	DNA replication licensing factor MCM6	MCM6	0.206451	0.0409088	0.0130591
Q96IR1	RPS4X protein (Fragment)	RPS4X	0.21002	0.0154882	0.0130591
A0A024R3Q3	ADP-ribosylation factor 1, isoform CRA_a	ARF1	0.215838	0.0146231	0.0494826
P42285	Superkiller viralicidic activity 2-like 2	SKIV2L2	0.216726	0.0131969	0.0425449
Q13310	Polyadenylate-binding protein 4	PABPC4	0.218351	0.0425627	0.0130591
A0A0S2Z3L2	ATPase Ca++ transporting cardiac muscle slow twitch 2 isoform 1 (Fragment)	ATP2A2	0.224578	0.0130041	0.0315463
Q5UIP0-2	Isoform 2 of Telomere-associated protein RIF1	RIF1	0.226044	0.0478905	0.0130591
Q24JU4	Eukaryotic translation initiation factor 3 subunit A	EIF3A	0.226844	0.042368	0.0130591
P51571	Translocon-associated protein subunit delta	SSR4	0.232828	0.0409647	0.0130591
Q8WX93	Palladin	PALLD	0.239084	0.0300582	0.0130591
O14579	Coatomer subunit epsilon	COPE	0.240082	0.0488462	0.000487953
Q6FGX9	Adenylate kinase isoenzyme 1	AK1	0.242299	0.00992157	0.0130591
A0A0S2Z4R1	Tyrosine--tRNA ligase (Fragment)	YARS	0.250935	0.0092	0.0177549
Q9Y2H0-3	Isoform 3 of Disks large-associated protein 4	DLGAP4	0.252114	0.0375794	0.0130591
Q16643	Drebrin	DBN1	0.253171	0.0197105	0.0130591
Q08257	Quinone oxidoreductase	CRYZ	0.256348	0.0357188	0.0130591
R4GNH3	26S proteasome regulatory subunit 6A	PSMC3	0.257655	0.0175943	0.0130591
Q96HE7	ERO1-like protein alpha	ERO1A	0.25868	0.0136296	0.0130591
P60866	40S ribosomal protein S20	RPS20	0.261643	0.0357925	0.0130591
A0A024R4G1	Leucine rich repeat containing 47, isoform CRA_a	LRRC47	0.265351	0.0177212	0.0152895
Q93008-1	Isoform 2 of Probable ubiquitin carboxyl-terminal hydrolase FAF-X	USP9X	0.270776	0.0420978	0.0130591
Q6P6D7	Phosphoglycerate mutase	PGAM1	0.273126	0.039343	0.0130591
B3KTM6	Ribosomal protein L5, isoform CRA_b	RPL5	0.273849	0.0420654	0.030364
Q96DV6	40S ribosomal protein S6	RPS6	0.274463	0.0432378	0.0130591
Q15738	Sterol-4-alpha-carboxylate 3-dehydrogenase, decarboxylating	NSDHL	0.278424	0.0265489	0.0130591
Q96CP5	PMPCB protein (Fragment)	PMPCB	0.278527	0.0243592	0.0130591
A0A024R040	Succinyl-CoA:3-ketoacid-coenzyme A transferase	OXCT1	0.283125	0.0378526	0.0197658
Q9Y5B8	Nucleoside diphosphate kinase 7	NME7	0.283308	0.0234227	0.0130591
P62269	40S ribosomal protein S18	RPS18	0.286725	0.0114233	0.0130591
R4GMR5	26S proteasome non-ATPase regulatory subunit 8	PSMD8	0.288973	0.0129206	0.0130591
P39023	60S ribosomal protein L3	RPL3	0.289898	0.0241131	0.0130795
Q9UHB6-4	Isoform 4 of LIM domain and actin-binding protein 1	LIMA1	0.294544	0.0127137	0.0130591
Q9NVI7-2	Isoform 2 of ATPase family AAA domain-containing protein 3A	ATAD3A	0.295743	0.01166	0.0130591
Q6IAT9	Proteasome subunit beta type	PSMB6	0.295752	0.0497226	0.0130591
P42677	40S ribosomal protein S27	RPS27	0.296548	0.0367289	0.00195146
Q8N766-2	Isoform 2 of ER membrane protein complex subunit 1	EMC1	0.296785	0.015082	0.0130591
Q9Y316	Protein MEMO1	MEMO1	0.297116	0.0192125	0.0130591
Q9Y547	Intraflagellar transport protein 25 homolog	HSPB11	0.30195	0.0147436	0.0130591
Q02790	Peptidyl-prolyl cis-trans isomerase FKBP4	FKBP4	0.30228	0.0149351	0.0130591
Q9BV57	1,2-dihydroxy-3-keto-5-methylthiopentene dioxygenase	ADI1	0.305848	0.0132544	0.0130591
Q9NQC3-2	Isoform 2 of Reticulon-4	RTN4	0.307397	0.0327744	0.0130591
Q13126	S-methyl-5-thioadenosine phosphorylase	MTAP	0.309563	0.0176642	0.0130591
E7EVA0	Microtubule-associated protein	MAP4	0.309707	0.0137297	0.00692397
Q14157-4	Isoform 4 of Ubiquitin-associated protein 2-like	UBAP2L	0.309782	0.0131451	0.0130591
Q6NXR8	40S ribosomal protein S3a	RPS3A	0.309974	0.0211599	0.0130591
P27144	Adenylate kinase 4, mitochondrial	AK4	0.312131	0.043765	0.00206429
Q9H2G2-2	Isoform 2 of STE20-like serine/threonine-protein kinase	SLK	0.312658	0.0412235	0.0130591
P55735	Protein SEC13 homolog	SEC13	0.314551	0.0160672	0.0130591
B4DVQ5	Eukaryotic translation initiation factor 3 subunit C	EIF3C	0.314887	0.0268397	0.0248966
P02545	Prelamin-A/C	LMNA	0.318029	0.00857627	0.0462247
Q6NZX3	5-nucleotidase, ecto (CD73)	NT5E	0.31904	0.0342662	0.0130591
A0A024QZW7	Nucleoporin 153kDa, isoform CRA_a	NUP153	0.323937	0.0404304	0.0162051
O14561	Acyl carrier protein, mitochondrial	NDUFAB1	0.327448	0.0425382	0.0175652
P02786	Transferrin receptor protein 1	TFRC	0.330919	0.0356651	0.0207811
Q6FG59	CDC37 protein	CDC37	0.333755	0.0102474	0.0130591
Q99615	DnaJ homolog subfamily C member 7	DNAJC7	0.338994	0.0247026	0.0130591
Q3KQU3-4	Isoform 4 of MAP7 domain-containing protein 1	MAP7D1	0.339863	0.0136835	0.0130591
Q5JTV8-3	Isoform 3 of Torsin-1A-interacting protein 1	TOR1AIP1	0.340133	0.0145591	0.0130591
P16152	Carbonyl reductase [NADPH] 1	CBR1	0.340161	0.0463776	0.00184399
E9PGT3	Ribosomal protein S6 kinase	RPS6KA1	0.344474	0.0299303	0.0128674
A0A024RCA7	Ribosomal protein, large, P2, isoform CRA_a	RPLP2	0.347309	0.033963	0.0257442
P23396	40S ribosomal protein S3	RPS3	0.34931	0.045249	0.0243959
Q9C0C9	(E3-independent) E2 ubiquitin-conjugating enzyme	UBE2O	0.352131	0.0354051	0.0130591
Q8WUM0	Nuclear pore complex protein Nup133	NUP133	0.352381	0.0147104	0.0130591
Q9NQZ2	Something about silencing protein 10	UTP3	0.354536	0.042619	0.0130591
P62081	40S ribosomal protein S7	RPS7	0.355389	0.0336487	0.0130591
A1L3Z9	Glutamine-rich 1	QRICH1	0.355431	0.0366102	0.00750395
Q99426-2	Isoform 2 of Tubulin-folding cofactor B	TBCB	0.358139	0.0139853	0.0130591
P20020-6	Isoform K of Plasma membrane calcium-transporting ATPase 1	ATP2B1	0.362109	0.0403943	0.0133898
P49792	E3 SUMO-protein ligase RanBP2	RANBP2	0.365496	0.0127667	0.00999797
A0A024R071	Nucleoporin 155kDa, isoform CRA_a	NUP155	0.372629	0.00728058	0.00355745
O95864	Fatty acid desaturase 2	FADS2	0.377508	0.0172745	0.0120509
A0A024R1T9	ATP-citrate synthase	ACLY	0.380029	0.0112115	0.016579
Q9H444	Charged multivesicular body protein 4b	CHMP4B	0.386142	0.0135857	0.0130591
A0A024R4U3	Tubulin tyrosine ligase-like family, member 12, isoform CRA_a	TTLL12	0.390885	0.0424246	0.000244451
Q15366-3	Isoform 3 of Poly(rC)-binding protein 2	PCBP2	0.399441	0.0175556	0.0130591
P53621	Coatomer subunit alpha	COPA	0.3995	0.0175761	0.0130591
Q9BQ70	Transcription factor 25	TCF25	0.400738	0.0426702	0.0130591
P19367-4	Isoform 4 of Hexokinase-1	HK1	0.402468	0.0151461	0.0147421
Q13325	Interferon-induced protein with tetratricopeptide repeats 5	IFIT5	0.407073	0.0176	0.0130591
A0A024RDR0	High-mobility group box 1, isoform CRA_a	HMGB1	0.410495	0.0152099	0.00996703
Q9UNM6	26S proteasome non-ATPase regulatory subunit 13	PSMD13	0.412546	0.0119153	0.0130591
Q6IAX5	Eukaryotic translation initiation factor 3 subunit E	EIF3E	0.41913	0.0269425	0.0130591
Q7Z3B4-3	Isoform 3 of Nucleoporin p54	NUP54	0.419337	0.0336886	0.0130591
O94888	UBX domain-containing protein 7	UBXN7	0.426093	0.0259611	0.00773287
Q96B26	Exosome complex component RRP43	EXOSC8	0.426849	0.0412531	0.0130591
P57740	Nuclear pore complex protein Nup107	NUP107	0.433989	0.011318	0.0130591
O15371-2	Isoform 2 of Eukaryotic translation initiation factor 3 subunit D	EIF3D	0.437216	0.0181991	0.00783223
Q5QJE6	Deoxynucleotidyltransferase terminal-interacting protein 2	DNTTIP2	0.43841	0.0131822	0.0130591
H0YH87	Ataxin-2 (Fragment)	ATXN2	0.441338	0.0108043	0.0411163
A0A0S2Z489	Proteasome (Prosome, macropain) 26S subunit, non-ATPase, 12, isoform CRA_a (Fragment)	PSMD12	0.444425	0.0181574	0.00146553
Q9Y262	Eukaryotic translation initiation factor 3 subunit L	EIF3L	0.445124	0.0343857	0.0130591
Q6QNY5	UDP-N-acetylglucosamine-2-epimerase / N-acetylmannosamine kinase	GNE	0.45188	0.0101429	0.0130591
Q9H4A4	Aminopeptidase B	RNPEP	0.454457	0.0118414	0.0130591
O60502	Protein O-GlcNAcase	MGEA5	0.456927	0.0136344	0.0154803
A0A0S2Z3H8	GNAS complex locus isoform 1 (Fragment)	GNAS	0.460659	0.0350372	0.00785445
A0A0S2Z4B5	Serine/threonine-protein phosphatase (Fragment)	PPP3CA	0.463226	0.0105185	0.0410408
P30085	UMP-CMP kinase	CMPK1	0.465797	0.0146965	0.0392675
B0YIW5	Coatomer subunit delta	ARCN1	0.467831	0.012	0.00645008
Q9BX40	Protein LSM14 homolog B	LSM14B	0.469389	0.024211	0.0130591
Q9HAV7	GrpE protein homolog 1, mitochondrial	GRPEL1	0.470744	0.0453075	0.0130591
A0A140VJJ2	S-formylglutathione hydrolase	ESD	0.471841	0.017285	0.0110023
Q6IBG8	GUK1 protein	GUK1	0.476003	0.0167095	0.0130591
Q5TZZ9	Annexin	ANXA1	0.478566	0.00846259	0.0130591
Q8WXF1	Paraspeckle component 1	PSPC1	0.479167	0.0393255	0.0130591
O43592	Exportin-T	XPOT	0.491553	0.0175524	9.10801e-06
A0A140VJU5	SH3-domain GRB2-like endophilin B1, isoform CRA_a	SH3GLB1	0.492325	0.0341307	0.0199801
O75521-2	Isoform 2 of Enoyl-CoA delta isomerase 2, mitochondrial	ECI2	0.492833	0.0260698	0.00166272
A0A140VJC9	Lysophospholipase II, isoform CRA_f	LYPLA2	0.493696	0.0402792	0.0284031
P78344	Eukaryotic translation initiation factor 4 gamma 2	EIF4G2	0.494599	0.0149968	0.0130591
Q9NVH1-3	Isoform 3 of DnaJ homolog subfamily C member 11	DNAJC11	0.507628	0.0235811	0.0130591
A0A024RBH2	Cytoskeleton-associated protein 4, isoform CRA_c	CKAP4	0.519427	0.0181187	0.0388551
Q12996	Cleavage stimulation factor subunit 3	CSTF3	0.520557	0.00652632	0.0130591
Q6FHL9	PEA15 protein	PEA15	0.521424	0.014686	0.0130591
P01130-3	Isoform 3 of Low-density lipoprotein receptor	LDLR	0.527133	0.00966474	0.0358967
Q6FGM6	PPID protein	PPID	0.530211	0.0338303	0.0130591
P35606-2	Isoform 2 of Coatomer subunit beta	COPB2	0.53471	0.0112444	0.00294915
P60468	Protein transport protein Sec61 subunit beta	SEC61B	0.543512	0.0111515	0.0130591
Q9H7D7-2	Isoform 2 of WD repeat-containing protein 26	WDR26	0.547125	0.00755224	0.0130591
Q16222-3	Isoform 3 of UDP-N-acetylhexosamine pyrophosphorylase	UAP1	0.547491	0.0239346	0.0130591
Q6FGS1	TPD52L2 protein	TPD52L2	0.561926	0.0248	0.0130591
P49189	4-trimethylaminobutyraldehyde dehydrogenase	ALDH9A1	0.563604	0.0106526	0.000622376
D3DVC4	Nestin, isoform CRA_c	NES	0.567899	0.0092844	0.00661911
A0A024RBU0	Vacuolar protein sorting 37B (Yeast), isoform CRA_b	VPS37B	0.568017	0.0275303	0.00142715
Q5SRT3	Chloride intracellular channel protein	CLIC1	0.578772	0.014791	0.0130591
Q9Y5K5-2	Isoform 2 of Ubiquitin carboxyl-terminal hydrolase isozyme L5	UCHL5	0.588618	0.00818421	0.0130591
A0A024R542	Tankyrase 1 binding protein 1, 182kDa, isoform CRA_a	TNKS1BP1	0.59465	0.0109156	0.0126985
Q9NZT2-2	Isoform 2 of Opioid growth factor receptor	OGFR	0.596642	0.0106893	0.0130591
A0A024R8U1	Solute carrier family 16 (Monocarboxylic acid transporters), member 3, isoform CRA_a	SLC16A3	0.613249	0.0174184	0.00472368
Q6IT96	Histone deacetylase	HDAC1	0.615727	0.0329474	0.0130591
Q92896	Golgi apparatus protein 1	GLG1	0.635671	0.0191696	0.0130591
A8K3M3	Tyrosine-protein phosphatase non-receptor type	PTPN1	0.64026	0.0413333	0.00566761
Q6FI27	GSK3B protein	GSK3B	0.649471	0.0110631	0.0130591
B5BU53	Cyclin-dependent kinase 9	CDK9	0.661089	0.0196896	0.0462674
Q6FIC5	Chloride intracellular channel protein	CLIC4	0.663164	0.01012	0.0130591
Q96FQ6	Protein S100-A16	S100A16	0.663743	0.00911712	0.0130591
P53618	Coatomer subunit beta	COPB1	0.668756	0.0062	0.0130591
Q01433-3	Isoform Ex1A-3 of AMP deaminase 2	AMPD2	0.675863	0.0393833	0.0130591
A0A024R1P2	Ras-related C3 botulinum toxin substrate 2 (Rho family, small GTP binding protein Rac2), isoform CRA_a	RAC2	0.67813	0.0338867	0.00775183
Q96D15	Reticulocalbin-3	RCN3	0.678983	0.0120687	0.0130591
E9PNW4	CD59 glycoprotein	CD59	0.681543	0.0185561	0.0039615
A0A024R374	Cathepsin B, isoform CRA_a	CTSB	0.681777	0.0323721	0.013937
A0A024RDE8	PDZ and LIM domain 5, isoform CRA_c	PDLIM5	0.682517	0.00775	0.0496952
V9HW75	Epididymis secretory protein Li 109	HEL-S-109	0.683781	0.0338176	0.0130591
Q9Y678	Coatomer subunit gamma-1	COPG1	0.687708	0.0137778	0.0130591
H0YFA4	Cysteine-rich protein 2 (Fragment)	CRIP2	0.689258	0.0179574	0.0377406
E9PB90	Hexokinase-2	HK2	0.702354	0.0257839	0.00472569
Q9Y5L0-3	Isoform 3 of Transportin-3	TNPO3	0.708279	0.0174455	0.0130591
P13807	Glycogen [starch] synthase, muscle	GYS1	0.732315	0.0153333	0.00842045
P52948-6	Isoform 6 of Nuclear pore complex protein Nup98-Nup96	NUP98	0.737879	0.00977215	0.0130591
Q9BQ39	ATP-dependent RNA helicase DDX50	DDX50	0.73847	0.0170654	0.0130591
R4GN98	Protein S100 (Fragment)	S100A6	0.739767	0.0167371	0.0130591
Q7L2H7	Eukaryotic translation initiation factor 3 subunit M	EIF3M	0.743711	0.0180364	0.0130591
O60664-4	Isoform 4 of Perilipin-3	PLIN3	0.756054	0.0143077	6.47613e-05
Q5TB52	3-phosphoadenosine 5-phosphosulfate synthase 2, isoform CRA_b	PAPSS2	0.762729	0.0179497	0.0130591
Q7L8L6	FAST kinase domain-containing protein 5, mitochondrial	FASTKD5	0.789598	0.0152748	0.0130591
P11233	Ras-related protein Ral-A	RALA	0.791871	0.0132083	0.00189018
Q53GQ0	Very-long-chain 3-oxoacyl-CoA reductase	HSD17B12	0.795736	0.00954717	0.0130591
Q9BZZ5-2	Isoform 2 of Apoptosis inhibitor 5	API5	0.800758	0.0176364	0.0130591
O75369-8	Isoform 8 of Filamin-B	FLNB	0.806158	0.0148867	0.00357438
P78406	mRNA export factor	RAE1	0.807833	0.0168901	0.0130591
P61960	Ubiquitin-fold modifier 1	UFM1	0.829808	0.00823841	0.0130591
Q14376	UDP-glucose 4-epimerase	GALE	0.831838	0.0137829	0.0130591
Q9UNE7	E3 ubiquitin-protein ligase CHIP	STUB1	0.836147	0.010012	0.0130591
P62070	Ras-related protein R-Ras2	RRAS2	0.849066	0.0421691	0.0130591
B4DMT5	Eukaryotic translation initiation factor 3 subunit F	EIF3F	0.85003	0.0260193	0.00359796
A0A024RDV7	Importin subunit alpha	KPNA3	0.854932	0.0110135	0.000803321
Q13895	Bystin	BYSL	0.856709	0.0101	0.0130591
Q5T123	SH3 domain-binding glutamic acid-rich-like protein 3	SH3BGRL3	0.861939	0.00877922	0.0130591
Q9H6S3	Epidermal growth factor receptor kinase substrate 8-like protein 2	EPS8L2	0.863537	0.0138346	0.0130591
P29373	Cellular retinoic acid-binding protein 2	CRABP2	0.876627	0.00845455	0.0175632
O95373	Importin-7	IPO7	0.915976	0.0053913	0.000112112
Q12769	Nuclear pore complex protein Nup160	NUP160	0.954231	0.0113708	0.0130591
A0A024R6H1	Serine palmitoyltransferase, long chain base subunit 2, isoform CRA_a	SPTLC2	0.998454	0.0180796	0.0136871
Q14008	Cytoskeleton-associated protein 5	CKAP5	1.00518	0.0112727	0.0130591
Q9H0A0	RNA cytidine acetyltransferase	NAT10	1.00851	0.00973077	0.0130591
P16930	Fumarylacetoacetase	FAH	1.00886	0.0058125	0.0051276
Q14444	Caprin-1	CAPRIN1	1.0092	0.00555224	0.0130591
P23921	Ribonucleoside-diphosphate reductase large subunit	RRM1	1.01279	0.00688889	0.000451688
Q5SW79	Centrosomal protein of 170 kDa	CEP170	1.0161	0.00772519	0.0130591
P49589-3	Isoform 3 of Cysteine--tRNA ligase, cytoplasmic	CARS	1.05191	0.0085042	0.0022112
A0A024RCC9	Nucleosome assembly protein 1-like 4, isoform CRA_b	NAP1L4	1.05444	0.008096	0.000418216
A0A024RDU9	General transcription factor IIF subunit 2	GTF2F2	1.05755	0.0284037	0.00152839
B4DLR8	NAD(P)H dehydrogenase [quinone] 1	NQO1	1.08239	0.0108673	0.00012539
O94973	AP-2 complex subunit alpha-2	AP2A2	1.08577	0.00836364	0.00141436
A0A024RDS1	Heat shock 105kDa/110kDa protein 1, isoform CRA_c	HSPH1	1.11013	0.0107765	0.0071165
Q6IBK5	GTF2F1 protein	GTF2F1	1.13523	0.00766667	0.0130591
P02751	Fibronectin	FN1	1.15388	0.00953086	0.0019871
Q16831	Uridine phosphorylase 1	UPP1	1.16672	0.0284569	0.0130591
P12110	Collagen alpha-2(VI) chain	COL6A2	1.21797	0.011625	0.0225864
Q16352	Alpha-internexin	INA	1.27269	0.00864957	0.0130591
Q9Y6C9	Mitochondrial carrier homolog 2	MTCH2	1.30011	0.0155	0.0130591
Q07960	Rho GTPase-activating protein 1	ARHGAP1	1.32026	0.0074963	0.0130591
O43493-2	Isoform TGN46 of Trans-Golgi network integral membrane protein 2	TGOLN2	1.35627	0.00887719	0.000759018
X5D2M8	Major vault protein isoform A (Fragment)	MVP	1.36635	0.0341063	0.0130591
A0A0S2Z4Q2	Transforming growth factor beta-induced 68kDa isoform 1 (Fragment)	TGFBI	1.48006	0.0151631	0.0229536
Q13509	Tubulin beta-3 chain	TUBB3	1.48174	0.00953846	0.0130591
F5H442	Tumor susceptibility gene 101 protein	TSG101	1.49103	0.0427773	0.00475349
A0A0S2Z4X9	Glutamine-fructose-6-phosphate transaminase 2 isoform 1 (Fragment)	GFPT2	1.55793	0.0109834	0.000860728
A0A024R498	Serpin peptidase inhibitor, clade E (Nexin, plasminogen activator inhibitor type 1), member 2, isoform CRA_b	SERPINE2	1.71348	0.0379096	0.0117747
Q5H9A7	Metalloproteinase inhibitor 1	TIMP1	1.85729	0.0149333	0.0130591
A0A024R2E9	ATG7 autophagy related 7 homolog (S. cerevisiae), isoform CRA_b	ATG7	1.90897	0.0233745	0.00217314
A0A024R884	Tenascin C (Hexabrachion), isoform CRA_a	TNC	1.92774	0.00590476	0.0199646
O95490-2	Isoform 2 of Adhesion G protein-coupled receptor L2	ADGRL2	2.19821	0.0215949	0.000235911
Q13753	Laminin subunit gamma-2	LAMC2	2.44095	0.0180322	0.0130591
Q6UVK1	Chondroitin sulfate proteoglycan 4	CSPG4	2.50831	0.0357746	0.0130591
A0A024RC61	Aminopeptidase	ANPEP	2.53423	0.00729412	0.000349045
A0A024RAM4	Microtubule-associated protein 1B, isoform CRA_b	MAP1B	2.79903	0.0168831	0.00583728
P04626-5	Isoform 5 of Receptor tyrosine-protein kinase erbB-2	ERBB2	7.48356	0.0323143	0.00173082

## Sheet: D492HER2 vs. D492
Protein ID	Protein Name	Gene Name	Log2(D492HER2/D492)	LFQ_FDR	SILAC_p.value
Q9HCY8	Protein S100-A14	S100A14	-5.76781	0.0113957	0.00249956
A0A024R8K7	Integrin beta	ITGB4	-5.59181	0.00516667	0.00117765
P29034	Protein S100-A2	S100A2	-5.34601	0.00918519	0.00027378
P12429	Annexin A3	ANXA3	-5.33782	0.0102222	0.00144752
A0A024R2B6	Serpin peptidase inhibitor, clade B (Ovalbumin), member 5, isoform CRA_b	SERPINB5	-5.1547	0.0248	0.000121241
P23229-4	Isoform Alpha-6X2A of Integrin alpha-6	ITGA6	-5.05643	0.00729412	0.000244508
P15924	Desmoplakin	DSP	-4.87775	0.00496	0.000543273
Q6IPJ9	Ladinin-1	LAD1	-4.76092	0.0108571	0.0018214
Q14512	Fibroblast growth factor-binding protein 1	FGFBP1	-4.27982	0.00652632	0.000936541
A0A0S2Z487	Junction plakoglobin isoform 1 (Fragment)	JUP	-3.84157	0.00872727	0.00102667
A8YXX4	Glutamine synthetase	GLUL	-3.5721	0.0067027	0.00829214
A0A0A6YYF2	HCG1811249, isoform CRA_e	LAMA3	-3.54995	0.0134945	0.00189504
Q8IZW8	Tensin-4	TNS4	-3.46116	0.0108955	0.00258425
D3XNU5	E-cadherin 1	CDH1	-3.34319	0.0131454	0.000711366
Q14134-2	Isoform Beta of Tripartite motif-containing protein 29	TRIM29	-3.24775	0.0147701	0.00807607
P17301	Integrin alpha-2	ITGA2	-3.14153	0.0147853	0.0205193
Q9UMD9-2	Isoform 2 of Collagen alpha-1(XVII) chain	COL17A1	-3.11853	0.0138576	0.00450916
P13928	Annexin A8	ANXA8	-3.03432	0.00751515	0.0017801
Q53X91	Sulfotransferase (Fragment)	SULT1E1	-3.00948	0.0152885	0.00319674
Q9Y446	Plakophilin-3	PKP3	-2.96996	0.0154391	0.00011641
Q13753	Laminin subunit gamma-2	LAMC2	-2.92941	0.0153253	0.0058984
Q53FA7	Quinone oxidoreductase PIG3	TP53I3	-2.91081	0.00652632	0.000966867
P47989	Xanthine dehydrogenase/oxidase	XDH	-2.90756	0.0150621	0.00794052
P05120	Plasminogen activator inhibitor 2	SERPINB2	-2.803	0.0285154	0.00293363
A0A087WY82	Junctional adhesion molecule A	F11R	-2.7969	0.0251329	0.00180604
Q9BW04	Specifically androgen-regulated gene protein	SARG	-2.6383	0.0152593	0.00725137
P31947	14-3-3 protein sigma	SFN	-2.55558	0	0.000170753
P29466-2	Isoform Beta of Caspase-1	CASP1	-2.49117	0.0151048	0.0090988
P13797	Plastin-3	PLS3	-2.45931	0.0103333	0.00027967
Q8N4X5	Actin filament-associated protein 1-like 2	AFAP1L2	-2.35658	0.0128291	0.00177743
Q03001-3	Isoform 3 of Dystonin	DST	-2.34874	0.0192762	0.00546689
A0A024RA58	Deafness, autosomal dominant 5, isoform CRA_a	DFNA5	-2.33493	0.0357744	0.000659504
Q9Y2X7	ARF GTPase-activating protein GIT1	GIT1	-2.14137	0.0115976	0.0246468
Q56VL3	OCIA domain-containing protein 2	OCIAD2	-2.03355	0.0133214	0.000201041
P11216	Glycogen phosphorylase, brain form	PYGB	-2.01853	0.00590476	0.00107002
A0A024RB23	Diacylglycerol kinase	DGKA	-1.82557	0.029983	0.0006494
Q6ZRV2	Protein FAM83H	FAM83H	-1.76461	0.0252127	0.000722487
E9PES6	High mobility group protein B3 (Fragment)	HMGB3	-1.74513	0.012	0.00932567
A0A0B4J2A4	3-ketoacyl-CoA thiolase, mitochondrial	ACAA2	-1.73656	0.015179	0.00177125
A8ASI8	BH3 interacting domain death agonist, isoform CRA_d	BID	-1.73536	0.00989474	0.0135024
Q9H6S3	Epidermal growth factor receptor kinase substrate 8-like protein 2	EPS8L2	-1.63942	0.0137733	0.00088437
A0A024R2Q3	Catenin (Cadherin-associated protein), beta 1, 88kDa, isoform CRA_a	CTNNB1	-1.57127	0.0125479	0.000685657
Q96DG6	Carboxymethylenebutenolidase homolog	CMBL	-1.46521	0.0451683	0.000584237
Q15434	RNA-binding motif, single-stranded-interacting protein 2	RBMS2	-1.45038	0.0259481	0.0064992
P08195-3	Isoform 3 of 4F2 cell-surface antigen heavy chain	SLC3A2	-1.41271	0.01	0.0119058
O95758-1	Isoform 1 of Polypyrimidine tract-binding protein 3	PTBP3	-1.4086	0.0141809	0.00246489
H3BPE1	Microtubule-actin cross-linking factor 1, isoforms 1/2/3/5	MACF1	-1.39076	0.0309846	0.000409877
A0A024R233	Tight junction protein 2 (Zona occludens 2), isoform CRA_a	TJP2	-1.3697	0.0097931	0.00631966
A0A024R6H3	Inositol 1,3,4-triphosphate 5/6 kinase, isoform CRA_a	ITPK1	-1.35511	0.00908108	0.00854427
E9PGT3	Ribosomal protein S6 kinase	RPS6KA1	-1.34545	0.00563636	0.000904296
O75369-8	Isoform 8 of Filamin-B	FLNB	-1.34501	0.00946479	0.00150291
O94903	Pyridoxal phosphate homeostasis protein	PROSC	-1.33396	0.0171322	0.0289896
Q15149-9	Isoform 9 of Plectin	PLEC	-1.33358	0.011562	0.00881417
Q6FGE5	S100A10 protein (Fragment)	S100A10	-1.33137	0.0149655	0.000157241
Q01650	Large neutral amino acids transporter small subunit 1	SLC7A5	-1.27042	0.0160621	0.0181092
Q6XQN6	Nicotinate phosphoribosyltransferase	NAPRT	-1.26591	0.0141432	0.00186896
Q14126	Desmoglein-2	DSG2	-1.24372	0.0103636	0.00398977
P12532	Creatine kinase U-type, mitochondrial	CKMT1A	-1.24307	0.01175	0.00232164
Q8IVF2	Protein AHNAK2	AHNAK2	-1.21825	0.0355325	0.0109468
A0A024RBR4	Huntingtin interacting protein 1 related, isoform CRA_a	HIP1R	-1.18816	0.0270316	0.00279664
Q9UHB6-4	Isoform 4 of LIM domain and actin-binding protein 1	LIMA1	-1.18474	0.0215255	0.000186984
Q8WUP2	Filamin-binding LIM protein 1	FBLIM1	-1.16371	0.00992157	0.00461113
Q14TF0	Glutamate-cysteine ligase	GCLC	-1.16233	0.0396399	0.000255171
Q16831	Uridine phosphorylase 1	UPP1	-1.12985	0.0151429	0.00810185
Q9BQP7	Mitochondrial genome maintenance exonuclease 1	MGME1	-1.10702	0.0409562	0.00478795
A0A024R7S3	Clathrin light chain	CLTB	-1.07678	0.0137722	0.00236409
P35221	Catenin alpha-1	CTNNA1	-1.03838	0.00970732	0.00354411
Q05DJ2	Purine nucleoside phosphorylase	MTAP	-1.02457	0.0130877	0.00171635
P07384	Calpain-1 catalytic subunit	CAPN1	-1.00604	0.0102222	0.00295286
P14209	CD99 antigen	CD99	-0.997071	0.0181931	0.000608093
A0A024R0Q5	Protein phosphatase 1, regulatory (Inhibitor) subunit 13 like, isoform CRA_a	PPP1R13L	-0.995668	0.0104	0.0109515
B4DLR8	NAD(P)H dehydrogenase [quinone] 1	NQO1	-0.992554	0.0205027	0.0100515
H0UIA1	Acyl-CoA synthetase short-chain family member 2, isoform CRA_c	ACSS2	-0.970769	0.0151909	0.00801067
Q16658	Fascin	FSCN1	-0.965249	0.0134414	0.000195508
Q6LET6	MGST1 protein (Fragment)	MGST1	-0.958063	0.0149296	0.000825063
Q9UGI8-2	Isoform 2 of Testin	TES	-0.919868	0.0196578	0.000514484
Q496C9	D-aminoacyl-tRNA deacylase	DTD1	-0.913387	0.0133901	0.0118317
P48449	Lanosterol synthase	LSS	-0.910812	0.00775	0.0023367
O75367-3	Isoform 3 of Core histone macro-H2A.1	H2AFY	-0.878811	0.0383475	0.0136642
P68366-2	Isoform 2 of Tubulin alpha-4A chain	TUBA4A	-0.874027	0.01718	0.00153577
Q7Z2W4	Zinc finger CCCH-type antiviral protein 1	ZC3HAV1	-0.860503	0.0354404	0.00173752
A0A024R496	Calcium binding protein 39, isoform CRA_a	CAB39	-0.852071	0.0247516	0.000210526
P48729-3	Isoform 3 of Casein kinase I isoform alpha	CSNK1A1	-0.846394	0.0141104	0.0109609
Q16555	Dihydropyrimidinase-related protein 2	DPYSL2	-0.83476	0.00845455	0.0017386
Q6IAX1	FDFT1 protein	FDFT1	-0.822412	0.00988235	0.00524418
B4DR80	Serine/threonine-protein kinase 24	STK24	-0.819314	0.013251	0.00420924
D3DXC9	Serine hydroxymethyltransferase 1 (Soluble), isoform CRA_b	SHMT1	-0.810869	0.0367776	0.00149889
B4DDF4	Calponin	CNN2	-0.809261	0.018343	0.0186754
Q9Y2Z4	Tyrosine--tRNA ligase, mitochondrial	YARS2	-0.808541	0.0147399	0.00179571
P02545-2	Isoform C of Prelamin-A/C	LMNA	-0.789427	0.0142949	0.0014402
Q27J81-2	Isoform 2 of Inverted formin-2	INF2	-0.777117	0.024328	0.00270702
P30154	Serine/threonine-protein phosphatase 2A 65 kDa regulatory subunit A beta isoform	PPP2R1B	-0.755727	0.0340347	0.00170576
P20810-9	Isoform 9 of Calpastatin	CAST	-0.749878	0.0128112	0.00259814
P62942	Peptidyl-prolyl cis-trans isomerase FKBP1A	FKBP1A	-0.741204	0.01336	0.00343499
Q52LW3	Rho GTPase-activating protein 29	ARHGAP29	-0.727848	0.0327133	0.04897
Q9NQG5	Regulation of nuclear pre-mRNA domain-containing protein 1B	RPRD1B	-0.696412	0.0101099	0.000447166
Q14573	Inositol 1,4,5-trisphosphate receptor type 3	ITPR3	-0.69174	0.0234771	0.00143372
Q14376	UDP-glucose 4-epimerase	GALE	-0.686726	0.0179839	0.00986089
Q86SZ7	Full-length cDNA clone CS0DJ015YJ12 of T cells (Jurkat cell line) of Homo sapiens (human)	PSME2	-0.661519	0.016	0.0102423
Q7Z434	Mitochondrial antiviral-signaling protein	MAVS	-0.660998	0.0170424	0.00763398
O75947	ATP synthase subunit d, mitochondrial	ATP5H	-0.654867	0.0136327	0.000440005
B2R5U3	EH-domain containing 1, isoform CRA_b	EHD1	-0.649736	0.0133132	0.00222254
Q01970	1-phosphatidylinositol 4,5-bisphosphate phosphodiesterase beta-3	PLCB3	-0.648326	0.0140316	0.00097035
Q5TZZ9	Annexin	ANXA1	-0.64747	0.0126345	0.00224195
P54709	Sodium/potassium-transporting ATPase subunit beta-3	ATP1B3	-0.647119	0.0129706	0.00432363
Q0QEN7	ATP synthase subunit beta (Fragment)	ATP5B	-0.634709	0.00729412	0.00057148
Q9UI09	NADH dehydrogenase [ubiquinone] 1 alpha subcomplex subunit 12	NDUFA12	-0.627581	0.0239346	0.038078
O00425	Insulin-like growth factor 2 mRNA-binding protein 3	IGF2BP3	-0.621997	0.0159912	0.00238688
Q15785	Mitochondrial import receptor subunit TOM34	TOMM34	-0.620703	0.0170063	0.00126126
Q96FQ6	Protein S100-A16	S100A16	-0.620097	0.0423263	0.000471387
A0A0S2Z4B5	Serine/threonine-protein phosphatase (Fragment)	PPP3CA	-0.618015	0.02031	0.00618919
Q6FGU2	DTYMK protein (Fragment)	DTYMK	-0.610018	0.0310139	0.000810924
Q96HE7	ERO1-like protein alpha	ERO1A	-0.609962	0.0139042	0.00281463
Q6FHF5	Proliferating cell nuclear antigen (Fragment)	PCNA	-0.591041	0.0112131	0.000993901
A0A0S2Z5U6	Pyrroline-5-carboxylate reductase (Fragment)	PYCR2	-0.588081	0.0453629	0.00305097
P48047	ATP synthase subunit O, mitochondrial	ATP5O	-0.585897	0.0130992	0.000305699
Q9UBQ7	Glyoxylate reductase/hydroxypyruvate reductase	GRHPR	-0.585734	0.01295	0.00327848
G3V325	ATP5J2-PTCD1 readthrough	ATP5J2-PTCD1	-0.575048	0.0282765	0.000282338
A0A024R649	Glucosamine-phosphate N-acetyltransferase 1, isoform CRA_a	GNPNAT1	-0.573668	0.0180159	0.00301496
P09525	Annexin A4	ANXA4	-0.56661	0.0357286	0.0153328
A0A0F7NGI8	Leucine rich repeat (In FLII) interacting protein 1, isoform CRA_c	LRRFIP1	-0.561289	0.0171149	0.0051377
P49773	Histidine triad nucleotide-binding protein 1	HINT1	-0.558528	0.0179093	0.00211189
Q9NSE4	Isoleucine--tRNA ligase, mitochondrial	IARS2	-0.55793	0.023777	0.00392858
P06737-2	Isoform 2 of Glycogen phosphorylase, liver form	PYGL	-0.547725	0.0448849	0.0177672
Q15645	Pachytene checkpoint protein 2 homolog	TRIP13	-0.545954	0.0145758	0.000176779
Q13045	Protein flightless-1 homolog	FLII	-0.5438	0.0174707	5.47393e-08
Q9Y316	Protein MEMO1	MEMO1	-0.530525	0.0196165	0.00456687
Q16698-2	Isoform 2 of 2,4-dienoyl-CoA reductase, mitochondrial	DECR1	-0.522483	0.0498209	0.00993294
P19105	Myosin regulatory light chain 12A	MYL12A	-0.514431	0.0139818	0.00575628
P35249	Replication factor C subunit 4	RFC4	-0.51211	0.0170323	0.011078
O00429	Dynamin-1-like protein	DNM1L	-0.498173	0.0145722	2.50053e-05
Q9BVG4	Protein PBDC1	PBDC1	-0.495216	0.0363678	0.0041875
O00154-4	Isoform 4 of Cytosolic acyl coenzyme A thioester hydrolase	ACOT7	-0.491601	0.0150197	0.00436522
Q9Y2R5	28S ribosomal protein S17, mitochondrial	MRPS17	-0.489524	0.0053913	0.000402281
Q5T4S7-3	Isoform 3 of E3 ubiquitin-protein ligase UBR4	UBR4	-0.479757	0.0271356	0.00330486
Q7Z6Z7-2	Isoform 2 of E3 ubiquitin-protein ligase HUWE1	HUWE1	-0.475995	0.0313646	0.0174731
P82930	28S ribosomal protein S34, mitochondrial	MRPS34	-0.470699	0.0285991	0.00109688
Q9P0L0	Vesicle-associated membrane protein-associated protein A	VAPA	-0.470432	0.0145025	0.00741246
O43776	Asparagine--tRNA ligase, cytoplasmic	NARS	-0.46635	0.0121135	0.00881689
Q08J23	tRNA (cytosine(34)-C(5))-methyltransferase	NSUN2	-0.465689	0.0149647	0.00822114
A0A0S2Z3L2	ATPase Ca++ transporting cardiac muscle slow twitch 2 isoform 1 (Fragment)	ATP2A2	-0.461896	0.0130353	0.000313552
O60716-5	Isoform 1A of Catenin delta-1	CTNND1	-0.461483	0.014363	0.00189386
Q2NLD4	PURA protein (Fragment)	PURA	-0.459341	0.0373548	0.0058661
A0A024R845	RAB14, member RAS oncogene family, isoform CRA_a	RAB14	-0.455949	0.0131642	0.00502608
A0A024R395	MRE11 meiotic recombination 11 homolog A (S. cerevisiae), isoform CRA_a	MRE11A	-0.455269	0.0208345	0.0292372
E9PKL9	GDP-L-fucose synthase (Fragment)	TSTA3	-0.448832	0.0168992	0.00419238
B7ZKK7	eIF2AK2 protein	EIF2AK2	-0.441443	0.025762	0.00920549
X5D2J9	General transcription factor IIi isoform D (Fragment)	GTF2I	-0.440697	0.0139936	0.0207773
Q567R6	Single-stranded DNA binding protein 1	SSBP1	-0.436928	0.0136318	0.000658452
Q01813	ATP-dependent 6-phosphofructokinase, platelet type	PFKP	-0.430146	0.00955932	0.00222967
A0A024QZ77	EF-hand domain family, member D2, isoform CRA_a	EFHD2	-0.428346	0.0082963	0.0030652
Q9NY33-4	Isoform 4 of Dipeptidyl peptidase 3	DPP3	-0.42821	0.0134208	0.00410925
A4QPA9	Mitogen-activated protein kinase kinase 1	MAP2K1	-0.40865	0.024488	0.0274873
Q9BSH4	Translational activator of cytochrome c oxidase 1	TACO1	-0.407018	0.0199402	0.0172535
Q9BRP8	Partner of Y14 and mago	PYM1	-0.404938	0.0490889	0.00168098
G5E9W7	28S ribosomal protein S22, mitochondrial	MRPS22	-0.403485	0.0498127	0.0208589
P49720	Proteasome subunit beta type-3	PSMB3	-0.40306	0.0103371	0.000401807
Q13724-2	Isoform 2 of Mannosyl-oligosaccharide glucosidase	MOGS	-0.402353	0.0295527	0.0137519
O00629	Importin subunit alpha-3	KPNA4	-0.399701	0.0182636	0.0356027
Q9UJU6	Drebrin-like protein	DBNL	-0.39539	0.0142095	0.00880814
Q96C90	Protein phosphatase 1 regulatory subunit 14B	PPP1R14B	-0.392189	0.0234992	0.00146098
D0PNI1	Epididymis luminal protein 4	YWHAZ	-0.383758	0.0144499	0.0162206
Q86U42-2	Isoform 2 of Polyadenylate-binding protein 2	PABPN1	-0.377215	0.0138791	0.0105026
Q9BUF5	Tubulin beta-6 chain	TUBB6	-0.375829	0.0235779	0.00247757
Q96EY4	Translation machinery-associated protein 16	TMA16	-0.371725	0.0499979	0.046856
H9ZYJ2	Thioredoxin	TXN	-0.370469	0.0401571	0.0169278
Q02218	2-oxoglutarate dehydrogenase, mitochondrial	OGDH	-0.369463	0.0320717	0.0050522
Q92878	DNA repair protein RAD50	RAD50	-0.369261	0.0290554	0.0085761
Q9BYD1	39S ribosomal protein L13, mitochondrial	MRPL13	-0.368982	0.0154037	0.00486284
A0A024R040	Succinyl-CoA:3-ketoacid-coenzyme A transferase	OXCT1	-0.368171	0.0378768	0.00287682
P78527	DNA-dependent protein kinase catalytic subunit	PRKDC	-0.361937	0.0295014	0.00553959
A0A0S2Z410	Hydroxysteroid dehydrogenase 10 isoform 1 (Fragment)	HSD17B10	-0.361378	0.0447397	0.0324883
Q9H9B4	Sideroflexin-1	SFXN1	-0.354659	0.0152117	0.00648981
A0A024R1N1	Myosin, heavy polypeptide 9, non-muscle, isoform CRA_a	MYH9	-0.352597	0.0327582	0.00466563
Q15185-4	Isoform 4 of Prostaglandin E synthase 3	PTGES3	-0.350292	0.015007	0.000494142
Q14258	E3 ubiquitin/ISG15 ligase TRIM25	TRIM25	-0.342304	0.0235973	0.0193752
A0A024R7A8	Aldo-keto reductase family 1, member B1 (Aldose reductase), isoform CRA_a	AKR1B1	-0.341026	0.0499173	0.0106999
Q9NYK5	39S ribosomal protein L39, mitochondrial	MRPL39	-0.335332	0.0153235	0.0157662
Q99829	Copine-1	CPNE1	-0.332306	0.0208414	0.0142771
Q9Y3D9	28S ribosomal protein S23, mitochondrial	MRPS23	-0.328137	0.0348669	0.0326841
Q9Y277	Voltage-dependent anion-selective channel protein 3	VDAC3	-0.325102	0.0212456	0.00109992
P22102	Trifunctional purine biosynthetic protein adenosine-3	GART	-0.323602	0.0171779	0.00990333
Q76LA1	CSTB protein	CSTB	-0.311515	0.0432517	0.0419975
Q9H8S9	MOB kinase activator 1A	MOB1A	-0.301422	0.0225201	2.33577e-06
P55060-3	Isoform 3 of Exportin-2	CSE1L	-0.296299	0.0296382	0.00613539
A0A087X1K9	Acyl-protein thioesterase 1	LYPLA1	-0.29146	0.0448009	0.00930951
F5GZ78	Paxillin	PXN	-0.289248	0.0456035	0.0155093
Q9Y6C9	Mitochondrial carrier homolog 2	MTCH2	-0.286895	0.0262242	0.00897136
A0A0S2Z3W7	Nucleotide diphosphatase (Fragment)	ITPA	-0.285814	0.0368465	0.0218849
Q86UP2-2	Isoform 2 of Kinectin	KTN1	-0.27986	0.0227336	0.0274103
P05141	ADP/ATP translocase 2	SLC25A5	-0.279102	0.0167933	0.0118096
P25788-2	Isoform 2 of Proteasome subunit alpha type-3	PSMA3	-0.275499	0.0499214	0.000721225
A0A024R694	Actinin, alpha 1, isoform CRA_a	ACTN1	-0.270469	0.02411	0.000522786
P55084-2	Isoform 2 of Trifunctional enzyme subunit beta, mitochondrial	HADHB	-0.267663	0.0112644	0.0128796
Q6FHQ0	RBBP7 protein (Fragment)	RBBP7	-0.26194	0.0216561	0.0341784
E9PLK3	Aminopeptidase	NPEPPS	-0.258332	0.0295954	0.0197275
Q8IXM3	39S ribosomal protein L41, mitochondrial	MRPL41	-0.257131	0.0501091	0.011724
E9PC15	Acylglycerol kinase, mitochondrial	AGK	-0.255758	0.0205045	0.0471897
P55263	Adenosine kinase	ADK	-0.255282	0.0161696	0.0191076
P16152	Carbonyl reductase [NADPH] 1	CBR1	-0.249403	0.0500277	0.0140896
Q09666	Neuroblast differentiation-associated protein AHNAK	AHNAK	-0.249193	0.0146974	0.0145748
F8VPD4	CAD protein	CAD	-0.245711	0.0309412	0.00167205
Q13363-2	Isoform 2 of C-terminal-binding protein 1	CTBP1	-0.244289	0.0449732	0.0297259
H7BXI1	Extended synaptotagmin-2 (Fragment)	ESYT2	-0.229257	0.048113	0.0196124
Q5VXV3	SET	SET	-0.228439	0.0175416	0.0396894
Q86SX6	Glutaredoxin-related protein 5, mitochondrial	GLRX5	-0.22249	0.030971	0.0394316
B2ZZ90	Acetyl-Coenzyme A carboxylase alpha	ACACA	-0.221322	0.0196906	0.0275244
A0A024R6W0	Aspartate aminotransferase	GOT2	-0.215884	0.0146887	0.0185022
Q8TED0	U3 small nucleolar RNA-associated protein 15 homolog	UTP15	-0.211683	0.0423229	0.0401638
A0A158RFU6	RAB7, member RAS oncogene family, isoform CRA_a	RAB7A	-0.209063	0.0261979	0.0033751
A0A024R7C5	Mitochondrial ribosomal protein L4, isoform CRA_a	MRPL4	-0.187861	0.0497489	0.00917628
P28331-4	Isoform 4 of NADH-ubiquinone oxidoreductase 75 kDa subunit, mitochondrial	NDUFS1	-0.18228	0.0364145	0.0106274
P31930	Cytochrome b-c1 complex subunit 1, mitochondrial	UQCRC1	-0.181332	0.0256849	0.0463268
Q0QF37	Malate dehydrogenase (Fragment)	MDH2	-0.180119	0.0363876	2.34657e-05
Q9NZB2	Constitutive coactivator of PPAR-gamma-like protein 1	FAM120A	-0.179857	0.0498925	0.00370245
Q6IAT1	Rab GDP dissociation inhibitor	GDI2	-0.177148	0.0258419	0.0192969
A4D1V4	Mitochondrial ribosomal protein L32	MRPL32	-0.167116	0.0388261	0.0181273
D3DUJ0	AFG3 ATPase family gene 3-like 2 (Yeast), isoform CRA_a (Fragment)	AFG3L2	-0.166998	0.0149356	0.00107031
A0A024R829	Polymerase (DNA directed), epsilon 3 (P17 subunit), isoform CRA_a	POLE3	-0.165375	0.0427115	0.0400502
P53618	Coatomer subunit beta	COPB1	0.109385	0.0345767	0.0102012
B0YIW5	Coatomer subunit delta	ARCN1	0.152976	0.00973077	0.0248176
Q06830	Peroxiredoxin-1	PRDX1	0.162689	0.0331514	0.0266017
A0A024R8R4	Nuclear protein localization 4 homolog (S. cerevisiae), isoform CRA_a	NPLOC4	0.177334	0.0204655	0.0172998
A0A024RD93	Phosphoribosylaminoimidazole carboxylase, phosphoribosylaminoimidazole succinocarboxamide synthetase, isoform CRA_c	PAICS	0.179435	0.014687	0.00487619
Q9NQC3-5	Isoform 5 of Reticulon-4	RTN4	0.183915	0.0452561	0.000492732
A0A0S2Z3G9	Actinin alpha 4 isoform 1 (Fragment)	ACTN4	0.190733	0.039652	0.00797233
Q13505-3	Isoform 3 of Metaxin-1	MTX1	0.19687	0.0446508	0.0121616
A0A024R1U2	PHD finger protein 5A, isoform CRA_a	PHF5A	0.197776	0.0355887	0.038248
Q14690	Protein RRP5 homolog	PDCD11	0.201226	0.044445	0.0118093
Q15046	Lysine--tRNA ligase	KARS	0.209606	0.0127377	0.00200094
P53621	Coatomer subunit alpha	COPA	0.210235	0.0454324	0.00392014
Q9BY77	Polymerase delta-interacting protein 3	POLDIP3	0.21282	0.0199629	0.00076419
J3QS48	Mannose-P-dolichol utilization defect 1 protein	MPDU1	0.212958	0.0395449	0.00858946
O14579	Coatomer subunit epsilon	COPE	0.213484	0.0383004	0.00162596
Q10567-3	Isoform C of AP-1 complex subunit beta-1	AP1B1	0.216537	0.0169918	0.0144053
P42126	Enoyl-CoA delta isomerase 1, mitochondrial	ECI1	0.217238	0.0147368	0.0362386
P52272-2	Isoform 2 of Heterogeneous nuclear ribonucleoprotein M	HNRNPM	0.228495	0.0236571	0.0130628
P07814	Bifunctional glutamate/proline--tRNA ligase	EPRS	0.231208	0.0181126	0.0446488
P45974-2	Isoform Short of Ubiquitin carboxyl-terminal hydrolase 5	USP5	0.23468	0.017912	0.00096032
P60983	Glia maturation factor beta	GMFB	0.236585	0.0365226	0.0185765
Q14566	DNA replication licensing factor MCM6	MCM6	0.242318	0.00996491	0.0200385
P62306	Small nuclear ribonucleoprotein F	SNRPF	0.24613	0.029646	0.00738785
P42285	Superkiller viralicidic activity 2-like 2	SKIV2L2	0.254766	0.0128765	0.0175199
B5BUB5	Autoantigen La (Fragment)	SSB	0.255828	0.023482	0.000793485
O94874	E3 UFM1-protein ligase 1	UFL1	0.256955	0.0365056	0.0463264
Q07866-7	Isoform P of Kinesin light chain 1	KLC1	0.258433	0.033906	0.0221278
E9PF19	Transducin beta-like protein 2	TBL2	0.259558	0.0365686	0.01336
O95881	Thioredoxin domain-containing protein 12	TXNDC12	0.263455	0.0261581	0.0186419
O15371-2	Isoform 2 of Eukaryotic translation initiation factor 3 subunit D	EIF3D	0.26632	0.0444368	0.000594589
P04899	Guanine nucleotide-binding protein G(i) subunit alpha-2	GNAI2	0.268988	0.0202726	0.0387641
P35658-2	Isoform 2 of Nuclear pore complex protein Nup214	NUP214	0.274099	0.0272575	0.0113283
Q9Y3T9	Nucleolar complex protein 2 homolog	NOC2L	0.278061	0.0366146	0.0187592
Q86VX4	Structural maintenance of chromosomes protein	SMC3	0.280322	0.0339676	0.0142518
P63172	Dynein light chain Tctex-type 1	DYNLT1	0.288536	0.0502165	0.00585377
O75381-2	Isoform 2 of Peroxisomal membrane protein PEX14	PEX14	0.290392	0.0338916	0.0280544
Q9H3N1	Thioredoxin-related transmembrane protein 1	TMX1	0.291897	0.0140387	0.0370222
O75821	Eukaryotic translation initiation factor 3 subunit G	EIF3G	0.297923	0.0409078	0.0128162
P19367-4	Isoform 4 of Hexokinase-1	HK1	0.299738	0.00987826	0.0149626
P46013	Proliferation marker protein Ki-67	MKI67	0.29987	0.0169705	0.0436434
Q13409-3	Isoform 2C of Cytoplasmic dynein 1 intermediate chain 2	DYNC1I2	0.299965	0.0135827	0.000183965
P62316	Small nuclear ribonucleoprotein Sm D2	SNRPD2	0.300305	0.0131568	0.00542615
A0A024R4G1	Leucine rich repeat containing 47, isoform CRA_a	LRRC47	0.30252	0.0141871	0.00180782
K7ELL7	Glucosidase 2 subunit beta	PRKCSH	0.302535	0.0235205	0.0141137
P19174-2	Isoform 2 of 1-phosphatidylinositol 4,5-bisphosphate phosphodiesterase gamma-1	PLCG1	0.303553	0.0476728	0.0217443
Q9BV57	1,2-dihydroxy-3-keto-5-methylthiopentene dioxygenase	ADI1	0.304349	0.0247911	0.000943521
P49792	E3 SUMO-protein ligase RanBP2	RANBP2	0.304557	0.0187923	0.0286548
A0A024R6S1	DnaJ (Hsp40) homolog, subfamily A, member 2, isoform CRA_a	DNAJA2	0.304948	0.0308483	0.0243266
A0A1L7NY50	Polypeptide N-acetylgalactosaminyltransferase	GALNT2	0.308435	0.0215634	0.0302267
B4DVQ5	Eukaryotic translation initiation factor 3 subunit C	EIF3C	0.308491	0.015	0.0194627
A0A087X2H1	E3 ubiquitin-protein ligase HECTD1	HECTD1	0.313685	0.0341092	0.00621046
P12268	Inosine-5-monophosphate dehydrogenase 2	IMPDH2	0.314712	0.0113086	0.0315761
P18858	DNA ligase 1	LIG1	0.317099	0.0257222	0.0248838
Q0VGA5	SARS protein	SARS	0.319506	0.0207599	0.000655116
Q14008	Cytoskeleton-associated protein 5	CKAP5	0.32052	0.0129739	0.00229948
P23921	Ribonucleoside-diphosphate reductase large subunit	RRM1	0.324873	0.0153623	0.0451758
Q8N7H5-3	Isoform 3 of RNA polymerase II-associated factor 1 homolog	PAF1	0.328532	0.0444879	0.0216819
Q15907	Ras-related protein Rab-11B	RAB11B	0.328789	0.0349129	0.000410028
A0A090N8G0	Glycyl-tRNA synthetase	GARS	0.332413	0.0307173	0.00178928
P82979	SAP domain-containing ribonucleoprotein	SARNP	0.33533	0.0205777	0.00172429
Q9NR12	PDZ and LIM domain protein 7	PDLIM7	0.338496	0.0297752	0.0267377
Q9UJZ1	Stomatin-like protein 2, mitochondrial	STOML2	0.340584	0.0178406	0.000152801
Q15691	Microtubule-associated protein RP/EB family member 1	MAPRE1	0.340832	0.042761	0.00127402
P07942	Laminin subunit beta-1	LAMB1	0.3417	0.00826667	0.0452722
A0A024QZW7	Nucleoporin 153kDa, isoform CRA_a	NUP153	0.343216	0.0299148	0.00299543
A0A024R6D4	Enhancer of rudimentary homolog	ERH	0.344405	0.0363691	0.0183272
Q9Y2Z0-2	Isoform 2 of Protein SGT1 homolog	SUGT1	0.344824	0.0350341	0.010688
A0A024R4T4	Ubiquitin-conjugating enzyme E2M (UBC12 homolog, yeast), isoform CRA_a	UBE2M	0.345132	0.0224808	0.00404741
Q6LES8	TFAM protein (Fragment)	TFAM	0.34528	0.0365514	0.0077395
P37108	Signal recognition particle 14 kDa protein	SRP14	0.347154	0.0159284	0.00743909
P38117	Electron transfer flavoprotein subunit beta	ETFB	0.351625	0.0203177	0.0456989
Q9UQB8-4	Isoform 4 of Brain-specific angiogenesis inhibitor 1-associated protein 2	BAIAP2	0.352987	0.017874	0.00190065
P24928	DNA-directed RNA polymerase II subunit RPB1	POLR2A	0.353315	0.0438525	0.00989105
Q9NXH9-2	Isoform 2 of tRNA (guanine(26)-N(2))-dimethyltransferase	TRMT1	0.355046	0.0300255	0.0462398
P35606-2	Isoform 2 of Coatomer subunit beta	COPB2	0.355346	0.0132632	0.00148423
Q12906-7	Isoform 7 of Interleukin enhancer-binding factor 3	ILF3	0.357081	0.00973913	2.67015e-05
Q9UBI6	Guanine nucleotide-binding protein G(I)/G(S)/G(O) subunit gamma-12	GNG12	0.361978	0.0270723	0.0196461
Q2TNI1	Caveolin	CAV1	0.363699	0.0445902	0.0167814
O14561	Acyl carrier protein, mitochondrial	NDUFAB1	0.365155	0.0423721	0.00260669
A0A1X7SBZ2	Probable ATP-dependent RNA helicase DDX17	DDX17	0.365406	0.0139439	0.00102032
O60869	Endothelial differentiation-related factor 1	EDF1	0.366737	0.0180201	0.0142848
Q8ND56-2	Isoform 2 of Protein LSM14 homolog A	LSM14A	0.367278	0.019903	0.0328951
P49189	4-trimethylaminobutyraldehyde dehydrogenase	ALDH9A1	0.36763	0.0134021	0.0037222
O14929	Histone acetyltransferase type B catalytic subunit	HAT1	0.369545	0.0101429	0.0332234
Q8N1F7	Nuclear pore complex protein Nup93	NUP93	0.371633	0.0134948	0.00963213
Q09028-3	Isoform 3 of Histone-binding protein RBBP4	RBBP4	0.372676	0.0256449	0.00840372
Q9NPF4	Probable tRNA N6-adenosine threonylcarbamoyltransferase	OSGEP	0.376942	0.0182902	0.002565
K7EJE8	Lon protease homolog, mitochondrial	LONP1	0.377461	0.0172174	0.00106629
A0A0S2Z3L0	Electron-transfer-flavoprotein alpha polypeptide isoform 1 (Fragment)	ETFA	0.379475	0.0140686	0.0392832
A0A024R1T9	ATP-citrate synthase	ACLY	0.380012	0.0136855	0.0317803
O75396	Vesicle-trafficking protein SEC22b	SEC22B	0.380882	0.00865116	0.0141405
Q9UBT2	SUMO-activating enzyme subunit 2	UBA2	0.38341	0.0139439	0.0304859
P30085	UMP-CMP kinase	CMPK1	0.385863	0.00861538	0.0233094
Q6P2E9	Enhancer of mRNA-decapping protein 4	EDC4	0.385865	0.0422771	0.00649371
Q6FHM2	GNB2 protein	GNB2	0.38744	0.00978723	0.00702092
P52209-2	Isoform 2 of 6-phosphogluconate dehydrogenase, decarboxylating	PGD	0.389025	0.010944	0.0138682
B2RDN3	Cytosolic Fe-S cluster assembly factor NUBP2	NUBP2	0.398929	0.0163692	0.00596682
Q9Y2L1	Exosome complex exonuclease RRP44	DIS3	0.399606	0.0171079	0.00725166
P49458	Signal recognition particle 9 kDa protein	SRP9	0.399908	0.0138599	0.0226522
Q9UPN1	Serine/threonine-protein phosphatase (Fragment)	PPP1CC	0.402516	0.0368934	0.00845175
P09661	U2 small nuclear ribonucleoprotein A	SNRPA1	0.402729	0.0369184	0.00452803
Q99873-3	Isoform 3 of Protein arginine N-methyltransferase 1	PRMT1	0.404005	0.0148983	0.000129201
Q549N5	Signal recognition particle receptor beta subunit	SRPRB	0.410641	0.0344489	0.0280126
Q9NZT2-2	Isoform 2 of Opioid growth factor receptor	OGFR	0.41707	0.011122	6.64083e-06
A0A140VJJ2	S-formylglutathione hydrolase	ESD	0.42383	0.0131337	0.0194915
P29144	Tripeptidyl-peptidase 2	TPP2	0.425804	0.0121325	0.00908357
A0A024R0E2	Cold shock domain containing E1, RNA-binding, isoform CRA_a	CSDE1	0.427401	0.0446917	0.0264967
Q07812-5	Isoform Epsilon of Apoptosis regulator BAX	BAX	0.434983	0.0144891	0.0235245
Q86UY0	TXNDC5 protein	TXNDC5	0.435662	0.0179447	0.00346247
Q13492-2	Isoform 2 of Phosphatidylinositol-binding clathrin assembly protein	PICALM	0.438011	0.0117333	0.0152004
A0A024RDR0	High-mobility group box 1, isoform CRA_a	HMGB1	0.441089	0.0114783	0.0105405
H0UID4	AP complex subunit beta	AP2B1	0.441173	0.0130494	0.00312873
Q13895	Bystin	BYSL	0.442746	0.0337701	0.0114302
Q5RKV6	Exosome complex component MTR3	EXOSC6	0.445934	0.0138148	0.00506887
O75521-2	Isoform 2 of Enoyl-CoA delta isomerase 2, mitochondrial	ECI2	0.450788	0.0235099	0.00339264
O43765	Small glutamine-rich tetratricopeptide repeat-containing protein alpha	SGTA	0.452981	0.0437785	0.00783087
P19623	Spermidine synthase	SRM	0.456912	0.0500504	0.0190292
A0A024R5K8	Serpin peptidase inhibitor, clade H (Heat shock protein 47), member 1, (Collagen binding protein 1), isoform CRA_a	SERPINH1	0.457153	0.0132821	0.00861315
Q8N766-2	Isoform 2 of ER membrane protein complex subunit 1	EMC1	0.461242	0.0204632	0.0357752
Q8NBJ5	Procollagen galactosyltransferase 1	COLGALT1	0.461398	0.0142689	0.0118041
P49411	Elongation factor Tu, mitochondrial	TUFM	0.462157	0.0132255	0.00377008
P60468	Protein transport protein Sec61 subunit beta	SEC61B	0.463752	0.0142287	0.00659672
P42224	Signal transducer and activator of transcription 1-alpha/beta	STAT1	0.464066	0.0448395	0.00130747
P08240	Signal recognition particle receptor subunit alpha	SRPRA	0.464481	0.0107717	0.00608244
O15173	Membrane-associated progesterone receptor component 2	PGRMC2	0.467306	0.0255559	0.0400094
Q6FGX9	Adenylate kinase isoenzyme 1	AK1	0.4675	0.0141376	0.00406651
A0A087WZ13	Ribonucleoprotein PTB-binding 1	RAVER1	0.46935	0.0296034	0.00215531
Q86YP4-2	Isoform 2 of Transcriptional repressor p66-alpha	GATAD2A	0.472016	0.0116667	0.0150441
Q5UIP0-2	Isoform 2 of Telomere-associated protein RIF1	RIF1	0.474557	0.0383942	0.00856472
A0A024R4E5	High density lipoprotein binding protein (Vigilin), isoform CRA_a	HDLBP	0.475071	0.00936471	0.00258679
Q15155	Nodal modulator 1	NOMO1	0.477923	0.0463498	0.00357329
Q9H993	Protein-glutamate O-methyltransferase	ARMT1	0.478552	0.0198659	0.0038783
A8K8N7	Phosphoribosylformylglycinamidine synthase (FGAR amidotransferase), isoform CRA_b	PFAS	0.480062	0.0100198	0.00848185
Q9H444	Charged multivesicular body protein 4b	CHMP4B	0.481256	0.011462	0.0255414
Q9NPQ8-4	Isoform 4 of Synembryn-A	RIC8A	0.482929	0.0138159	0.00269598
Q6FHL9	PEA15 protein	PEA15	0.484546	0.0234711	0.000923869
Q9GZS3	WD repeat-containing protein 61	WDR61	0.484744	0.0155102	0.00652723
A6NDG6	Glycerol-3-phosphate phosphatase	PGP	0.485888	0.017069	0.0110636
A0A024RB77	Cyclin-dependent kinase 2, isoform CRA_b	CDK2	0.486982	0.0295443	0.00433775
A0A0S2Z5P5	Chromosome 10 open reading frame 119, isoform CRA_c (Fragment)	MCMBP	0.492952	0.0128759	0.00737451
B3KNF6	Sec61 alpha 1 subunit (S. cerevisiae), isoform CRA_c	SEC61A1	0.493294	0.025882	0.0473109
O75937	DnaJ homolog subfamily C member 8	DNAJC8	0.496165	0.0150355	0.00478632
Q03252	Lamin-B2	LMNB2	0.498045	0.0112	0.00567176
Q5T092	Protein RER1 (Fragment)	RER1	0.499101	0.00958333	0.000311387
Q9NZL4-3	Isoform 3 of Hsp70-binding protein 1	HSPBP1	0.507876	0.0106415	4.35492e-05
Q06210-2	Isoform 2 of Glutamine--fructose-6-phosphate aminotransferase [isomerizing] 1	GFPT1	0.510618	0.0136444	0.000717864
P55735	Protein SEC13 homolog	SEC13	0.5107	0.0137026	1.17681e-05
Q01433-3	Isoform Ex1A-3 of AMP deaminase 2	AMPD2	0.511521	0.0367071	0.00796052
Q96CP2	FLYWCH family member 2	FLYWCH2	0.511754	0.0256431	0.0401649
P78406	mRNA export factor	RAE1	0.512967	0.0257543	0.00835743
Q9H3K6	BolA-like protein 2	BOLA2	0.518002	0.0145683	0.00243605
Q7Z4W1	L-xylulose reductase	DCXR	0.520609	0.0106875	0.00452809
Q96IR7	4-hydroxyphenylpyruvate dioxygenase-like protein	HPDL	0.52143	0.02931	0.00201631
Q5T6F2	Ubiquitin-associated protein 2	UBAP2	0.522381	0.0115949	0.00736976
A0A024R370	TATA element modulatory factor 1, isoform CRA_a	TMF1	0.524862	0.0499727	0.00373416
F5H365	Protein transport protein Sec23A	SEC23A	0.527621	0.0197824	0.0210969
A0A024R3P9	Acyl-Coenzyme A binding domain containing 3, isoform CRA_a	ACBD3	0.533904	0.0139875	0.0127706
Q99426-2	Isoform 2 of Tubulin-folding cofactor B	TBCB	0.536598	0.0126857	4.25241e-05
Q96T88	E3 ubiquitin-protein ligase UHRF1	UHRF1	0.537159	0.0151477	0.0268354
A0A024R6Z0	Dynein, cytoplasmic 1, light intermediate chain 2, isoform CRA_a	DYNC1LI2	0.537554	0.0147467	0.00382187
A0A024R9T6	HCG17415, isoform CRA_a	SLAIN2	0.537755	0.0140244	0.0171128
Q9NQW7-3	Isoform 3 of Xaa-Pro aminopeptidase 1	XPNPEP1	0.53785	0.0132043	0.00345416
Q9H857-2	Isoform 2 of 5-nucleotidase domain-containing protein 2	NT5DC2	0.539425	0.0141015	0.00382984
H0YDX2	ER membrane protein complex subunit 7 (Fragment)	EMC7	0.539988	0.0239417	0.000987247
D9YZV0	HBS1-like (S. cerevisiae)	HBS1L	0.541964	0.0141975	0.000133502
Q14165	Malectin	MLEC	0.542879	0.0110164	0.000564713
A0A024R482	GDP-mannose pyrophosphorylase A, isoform CRA_a	GMPPA	0.543612	0.0355787	0.00232688
Q53Y97	Thymidylate synthetase	TYMS	0.544075	0.0137276	0.00424495
A0A024RDE8	PDZ and LIM domain 5, isoform CRA_c	PDLIM5	0.547377	0.0102545	0.0010011
Q96T76	MMS19 nucleotide excision repair protein homolog	MMS19	0.550727	0.0344947	0.0039469
Q9UNE7	E3 ubiquitin-protein ligase CHIP	STUB1	0.552032	0.0497408	0.000629672
Q9H8Y8-2	Isoform 2 of Golgi reassembly-stacking protein 2	GORASP2	0.559486	0.0443432	0.00069691
A0A024RD11	Serine/threonine-protein phosphatase 2A 56 kDa regulatory subunit	PPP2R5D	0.56895	0.0133562	0.013773
A0A0D9SEY1	Mitogen-activated protein kinase kinase kinase kinase 4	MAP4K4	0.57516	0.0170617	0.0260673
A0A024R0R9	N-ethylmaleimide-sensitive factor attachment protein, alpha, isoform CRA_c	NAPA	0.575539	0.0170267	0.00960506
P54687-4	Isoform 4 of Branched-chain-amino-acid aminotransferase, cytosolic	BCAT1	0.575652	0.036938	0.0168374
D6REX3	Protein transport protein Sec31A	SEC31A	0.577945	0.013	0.00126319
Q9UBB4	Ataxin-10	ATXN10	0.582585	0.0115932	0.00069752
Q8WWM7	Ataxin-2-like protein	ATXN2L	0.584248	0.0132	0.00596393
B2R5T5	Protein kinase, cAMP-dependent, regulatory, type I, alpha (Tissue specific extinguisher 1), isoform CRA_a	PRKAR1A	0.585697	0.0131152	0.0212485
A0A024R5X7	ClpX caseinolytic peptidase X homolog (E. coli), isoform CRA_a	CLPX	0.586712	0.0303616	0.00217099
O43837	Isocitrate dehydrogenase [NAD] subunit beta, mitochondrial	IDH3B	0.588795	0.0130866	0.0010054
Q9BU89	Deoxyhypusine hydroxylase	DOHH	0.591596	0.0256826	0.00915326
P09382	Galectin-1	LGALS1	0.596379	0.0497064	0.00477812
A0A024QZT0	Voltage-dependent anion channel 2, isoform CRA_c	VDAC2	0.600829	0.0150711	0.00550571
O43665-2	Isoform 2 of Regulator of G-protein signaling 10	RGS10	0.6058	0.0169461	0.00806707
P13639	Elongation factor 2	EEF2	0.606229	0.014539	0.0192924
Q969H8	Myeloid-derived growth factor	MYDGF	0.608691	0.0130667	0.00166421
A0A0S2Z3H8	GNAS complex locus isoform 1 (Fragment)	GNAS	0.612732	0.0138554	0.010176
B3LEU8	TMEM214 protein (Fragment)	TMEM214	0.616267	0.0263722	0.000427902
A0A024R374	Cathepsin B, isoform CRA_a	CTSB	0.625852	0.0447426	0.0113734
Q01780-2	Isoform 2 of Exosome component 10	EXOSC10	0.630622	0.0499745	3.93601e-05
A0A024QZM6	SEC24 related gene family, member C (S. cerevisiae), isoform CRA_a	SEC24C	0.630647	0.0132277	2.28539e-05
H0YN26	Acidic leucine-rich nuclear phosphoprotein 32 family member A	ANP32A	0.635091	0.0132757	0.00269811
Q5SQT9	SAR1 gene homolog A (S. cerevisiae), isoform CRA_a	SAR1A	0.636791	0.0229948	0.000102559
Q15813	Tubulin-specific chaperone E	TBCE	0.644169	0.0255649	0.00336418
O94888	UBX domain-containing protein 7	UBXN7	0.64648	0.0146082	0.0197076
P36405	ADP-ribosylation factor-like protein 3	ARL3	0.654815	0.0135636	0.00121178
P51571	Translocon-associated protein subunit delta	SSR4	0.655467	0.0140841	0.013313
P49588	Alanine--tRNA ligase, cytoplasmic	AARS	0.66145	0.0122953	0.00029979
Q2M1V9	BTAF1 RNA polymerase II, B-TFIID transcription factor-associated, 170kDa	BTAF1	0.66843	0.0145073	0.0295409
Q96EK5	KIF1-binding protein	KIF1BP	0.672296	0.0131313	0.00138497
A0A024R957	Torsin A interacting protein 2, isoform CRA_b	TOR1AIP2	0.675125	0.0140595	0.000770131
Q04446	1,4-alpha-glucan-branching enzyme	GBE1	0.676531	0.0100714	0.00205036
O00468-6	Isoform 6 of Agrin	AGRN	0.679109	0.0137732	0.0465062
A0A024QZN4	Vinculin, isoform CRA_c	VCL	0.685413	0.0113295	0.00106033
Q32P28	Prolyl 3-hydroxylase 1	P3H1	0.687408	0.0147293	0.00150808
O60701	UDP-glucose 6-dehydrogenase	UGDH	0.694266	0.008	0.00709073
Q05682-5	Isoform 5 of Caldesmon	CALD1	0.694725	0.0161336	0.00529307
Q53XX5	Cold inducible RNA binding protein	CIRBP	0.699983	0.0137059	0.0488295
Q16222-3	Isoform 3 of UDP-N-acetylhexosamine pyrophosphorylase	UAP1	0.700517	0.0170167	0.0112898
P09496-2	Isoform Non-brain of Clathrin light chain A	CLTA	0.704936	0.0106977	0.000938251
Q9H6Z4-3	Isoform 3 of Ran-binding protein 3	RANBP3	0.712798	0.0149726	0.00153431
O75940	Survival of motor neuron-related-splicing factor 30	SMNDC1	0.721124	0.0160978	0.00189126
P53384-2	Isoform 2 of Cytosolic Fe-S cluster assembly factor NUBP1	NUBP1	0.723931	0.0154751	0.00363076
P30084	Enoyl-CoA hydratase, mitochondrial	ECHS1	0.733869	0.0132035	0.000485355
Q92945	Far upstream element-binding protein 2	KHSRP	0.744439	0.0170131	0.00392897
Q6IAW5	CALU protein	CALU	0.747203	0.0120282	0.00212949
P13674-3	Isoform 3 of Prolyl 4-hydroxylase subunit alpha-1	P4HA1	0.750469	0.0118194	0.0482869
Q6P6D7	Phosphoglycerate mutase	PGAM1	0.757113	0.0106667	0.000259111
Q6IBK5	GTF2F1 protein	GTF2F1	0.763553	0.0147083	0.0106423
Q9NQT5	Exosome complex component RRP40	EXOSC3	0.772017	0.014355	0.00041354
Q9P035	Very-long-chain (3R)-3-hydroxyacyl-CoA dehydratase 3	HACD3	0.773129	0.0148614	0.00163543
Q14257	Reticulocalbin-2	RCN2	0.775519	0.0104444	0.000705062
O43847	Nardilysin	NRDC	0.790813	0.0123352	0.00114273
Q9BRR6-2	Isoform 2 of ADP-dependent glucokinase	ADPGK	0.796489	0.0457768	0.00641184
P30048-2	Isoform 2 of Thioredoxin-dependent peroxide reductase, mitochondrial	PRDX3	0.804426	0.0115294	0.000537716
Q92538-3	Isoform 3 of Golgi-specific brefeldin A-resistance guanine nucleotide exchange factor 1	GBF1	0.818143	0.012583	0.00221993
A0A024RBH2	Cytoskeleton-associated protein 4, isoform CRA_c	CKAP4	0.825288	0.0151748	0.0120139
Q12888	TP53-binding protein 1	TP53BP1	0.826648	0.0124626	0.00179006
O95782-2	Isoform B of AP-2 complex subunit alpha-1	AP2A1	0.82688	0.0106168	0.00176002
O60664-4	Isoform 4 of Perilipin-3	PLIN3	0.829623	0.00688889	0.00018925
Q68CZ2	Tensin-3	TNS3	0.834947	0.035625	0.0165284
Q6QNY5	UDP-N-acetylglucosamine-2-epimerase / N-acetylmannosamine kinase	GNE	0.835201	0.0129339	0.00212549
Q15417	Calponin-3	CNN3	0.838725	0.0129231	0.000333237
Q14978-3	Isoform 3 of Nucleolar and coiled-body phosphoprotein 1	NOLC1	0.847462	0.0140313	0.00215677
Q9H3U1	Protein unc-45 homolog A	UNC45A	0.847846	0.0137778	0.000287061
Q9Y508	E3 ubiquitin-protein ligase RNF114	RNF114	0.850159	0.0139394	0.000198762
Q6FG59	CDC37 protein	CDC37	0.856054	0.0062	0.000113829
A4QPB0	IQ motif containing GTPase activating protein 1	IQGAP1	0.857115	0.0110323	0.000722425
A0A0S2Z5C8	Solute carrier family 39 member 14 isoform 4	SLC39A14	0.867297	0.0321596	0.0208523
Q92896	Golgi apparatus protein 1	GLG1	0.876707	0.0147907	0.00453487
Q549N0	Cofilin 2 (Muscle), isoform CRA_a	CFL2	0.882524	0.0147245	0.00166793
Q969X5-2	Isoform 2 of Endoplasmic reticulum-Golgi intermediate compartment protein 1	ERGIC1	0.887755	0.0147882	0.00820559
J3K000	PEPD protein	PEPD	0.902079	0.0395986	0.000824752
A0A024QZ64	Fructose-bisphosphate aldolase	ALDOC	0.910118	0.0113953	0.0173558
Q71UM5	40S ribosomal protein S27-like	RPS27L	0.911156	0.0395513	0.00191517
O43493-2	Isoform TGN46 of Trans-Golgi network integral membrane protein 2	TGOLN2	0.91919	0.0148524	0.00193488
Q12802-4	Isoform 3 of A-kinase anchor protein 13	AKAP13	0.922369	0.0496951	0.00634665
A0A024R7Z5	Syndecan binding protein (Syntenin), isoform CRA_c	SDCBP	0.928435	0.0135417	0.0111855
Q6P996-4	Isoform 4 of Pyridoxal-dependent decarboxylase domain-containing protein 1	PDXDC1	0.931922	0.0368466	0.00226904
Q96F86	Enhancer of mRNA-decapping protein 3	EDC3	0.938533	0.0393542	0.00414244
P20020-6	Isoform K of Plasma membrane calcium-transporting ATPase 1	ATP2B1	0.941537	0.01145	0.00781965
P08648	Integrin alpha-5	ITGA5	0.957434	0.0133478	0.0176526
X5D2M8	Major vault protein isoform A (Fragment)	MVP	0.976077	0.0409728	0.0105619
Q16352	Alpha-internexin	INA	1.00795	0.0112393	0.00780118
Q13325	Interferon-induced protein with tetratricopeptide repeats 5	IFIT5	1.01759	0.0125455	0.0129937
Q6FIC5	Chloride intracellular channel protein	CLIC4	1.03277	0.0116923	0.0172006
Q15942	Zyxin	ZYX	1.04154	0.00989247	0.00491787
Q8N6T3	ADP-ribosylation factor GTPase-activating protein 1	ARFGAP1	1.07947	0.0142706	0.000501053
Q5SW79	Centrosomal protein of 170 kDa	CEP170	1.0841	0.0122	0.0129511
Q9BQ69	O-acetyl-ADP-ribose deacetylase MACROD1	MACROD1	1.10345	0.0146484	0.0267032
P11233	Ras-related protein Ral-A	RALA	1.11327	0.0258019	0.00328216
Q9BQ70	Transcription factor 25	TCF25	1.11578	0.0148598	0.00165335
A0A1S5UZ07	Talin-1	TLN1	1.11664	0.0062	3.80454e-05
G3V511	Latent-transforming growth factor beta-binding protein 2	LTBP2	1.14568	0.047704	0.0367428
R4SBI6	Epoxide hydrolase	EPHX1	1.16364	0.0103273	0.0107677
I3L0N3	Vesicle-fusing ATPase	NSF	1.17445	0.0206667	0.00244635
Q6FGJ9	Glutathione S-transferase	GSTM3	1.20324	0.0103385	0.00357041
O00469-2	Isoform 2 of Procollagen-lysine,2-oxoglutarate 5-dioxygenase 2	PLOD2	1.20867	0	0.0235054
A0A096LNZ9	Ubiquitin-like protein ISG15 (Fragment)	ISG15	1.23335	0.0110588	0.0315673
P29590-5	Isoform PML-4 of Protein PML	PML	1.26811	0.044394	0.00130239
P30530-2	Isoform Short of Tyrosine-protein kinase receptor UFO	AXL	1.26909	0.0152518	0.000617816
P16930	Fumarylacetoacetase	FAH	1.27196	0.0100299	0.000368816
Q6FH49	NNMT protein	NNMT	1.2769	0.02346	0.000559428
Q0ZGT2-4	Isoform 4 of Nexilin	NEXN	1.28157	0.0413725	0.0461414
Q92930	Ras-related protein Rab-8B	RAB8B	1.29718	0.00826667	0.00646318
Q5H9A7	Metalloproteinase inhibitor 1	TIMP1	1.30147	0.0368922	0.00448933
A0A024R972	Laminin, gamma 1 (Formerly LAMB2), isoform CRA_a	LAMC1	1.31399	0.0145943	0.0222405
Q86VY4	Testis-specific Y-encoded-like protein 5	TSPYL5	1.31514	0.0129177	0.00382939
Q96GM8	Target of EGR1 protein 1	TOE1	1.35724	0.0146321	0.02577
Q9NZU5	LIM and cysteine-rich domains protein 1	LMCD1	1.44871	0.0346684	0.000293153
A0A024RC61	Aminopeptidase	ANPEP	1.48962	0.010819	0.000224078
D6RGG3	Collagen alpha-1(XII) chain	COL12A1	1.49908	0.0216396	0.0283092
A0A0S2Z2Z6	Annexin (Fragment)	ANXA6	1.52664	0.0119739	0.0288618
Q12929	Epidermal growth factor receptor kinase substrate 8	EPS8	1.60689	0.00972414	0.00341204
F1D8R0	Nuclear receptor subfamily 2, group F, member 2, isoform CRA_a	NR2F2	1.81629	0.024524	0.00508437
A0A0S2Z4X9	Glutamine-fructose-6-phosphate transaminase 2 isoform 1 (Fragment)	GFPT2	1.82781	0.0108462	0.000976835
A0A024RC55	Milk fat globule-EGF factor 8 protein, isoform CRA_a	MFGE8	1.93538	0.0356492	0.0025395
P29373	Cellular retinoic acid-binding protein 2	CRABP2	1.98548	0.0140755	0.00354568
A0A024R884	Tenascin C (Hexabrachion), isoform CRA_a	TNC	2.08356	0.0143158	0.0445307
P07197	Neurofilament medium polypeptide	NEFM	2.10577	0.0177143	0.00358934
O75663	TIP41-like protein	TIPRL	2.17726	0.0203544	0.000907844
A0A024RAI5	Bridging integrator 1, isoform CRA_a	BIN1	2.27506	0.031	0.00281418
S4R371	Fatty acid-binding protein, heart (Fragment)	FABP3	2.30704	0.0298109	0.00243726
Q9UDY4	DnaJ homolog subfamily B member 4	DNAJB4	2.3167	0.0149226	0.00063582
A0A024RC95	Aldehyde dehydrogenase 1 family, member A3, isoform CRA_a	ALDH1A3	2.32889	0.0498389	0.00438609
Q9UI42-2	Isoform 2 of Carboxypeptidase A4	CPA4	2.38155	0.0366608	0.0381046
A0A024RAM4	Microtubule-associated protein 1B, isoform CRA_b	MAP1B	2.39324	0.023637	0.00421307
P02751	Fibronectin	FN1	2.54846	0.00635897	0.0008292
P26022	Pentraxin-related protein PTX3	PTX3	2.60775	0.0204283	0.00992073
O95490-2	Isoform 2 of Adhesion G protein-coupled receptor L2	ADGRL2	2.63513	0.0131139	0.00231248
Q5TB52	3-phosphoadenosine 5-phosphosulfate synthase 2, isoform CRA_b	PAPSS2	2.79369	0.0272167	0.00115021
A0A024RDW8	Collagen, type IV, alpha 2, isoform CRA_a	COL4A2	2.79644	0.00885714	0.000955787
Q53TK1	Cytochrome P450, family 1, subfamily B, polypeptide 1, isoform CRA_a	CYP1B1	2.84703	0.0130306	0.030085
O75326	Semaphorin-7A	SEMA7A	3.24953	0.0189216	0.0185424
Q96D15	Reticulocalbin-3	RCN3	3.46638	0.0139006	0.00681993
Q6UVK1	Chondroitin sulfate proteoglycan 4	CSPG4	3.47592	0.0101818	0.042206
A0A087X0S5	Collagen alpha-1(VI) chain	COL6A1	3.63762	0.0124	0.00371046
P12110	Collagen alpha-2(VI) chain	COL6A2	3.82917	0.00884211	0.00455409
A0A024QYT5	Serpin peptidase inhibitor, clade E (Nexin, plasminogen activator inhibitor type 1), member 1, isoform CRA_b	SERPINE1	3.86437	0.0105747	0.00465479
A0A024R498	Serpin peptidase inhibitor, clade E (Nexin, plasminogen activator inhibitor type 1), member 2, isoform CRA_b	SERPINE2	3.89927	0.00948454	0.0195185
Q6IBG1	MYL9 protein	MYL9	3.93677	0.0148252	0.00903903
Q02952	A-kinase anchor protein 12	AKAP12	4.68823	0.0106047	0.00234125
Q14315	Filamin-C	FLNC	6.70729	0.00775	8.79882e-05
P04626-5	Isoform 5 of Receptor tyrosine-protein kinase erbB-2	ERBB2	7.33194	0.0260732	0.00101633

## Sheet: D492M vs. D492
Protein ID	Protein Name	Gene Name	Log2(D492M/D492)	LFQ_FDR	SILAC_p.value
A0A024R8K7	Integrin beta	ITGB4	-7.28524	0	4.79697e-05
P12429	Annexin A3	ANXA3	-6.26164	0.00479121	0.00896769
Q9HCY8	Protein S100-A14	S100A14	-6.22285	0.00448	0.000956643
A0A024R2B6	Serpin peptidase inhibitor, clade B (Ovalbumin), member 5, isoform CRA_b	SERPINB5	-6.11378	0.00445033	0.000370405
P23229-4	Isoform Alpha-6X2A of Integrin alpha-6	ITGA6	-5.9857	0.00514286	0.000142914
A0A0A6YYF2	HCG1811249, isoform CRA_e	LAMA3	-5.77444	0.00552795	0.0170837
P29034	Protein S100-A2	S100A2	-5.56994	0.00394937	0.00109112
Q13753	Laminin subunit gamma-2	LAMC2	-5.50231	0.00680829	0.004027
Q14512	Fibroblast growth factor-binding protein 1	FGFBP1	-5.38668	0.00473913	0.000435837
P15924	Desmoplakin	DSP	-4.61085	0.00532903	0.00324735
P13928	Annexin A8	ANXA8	-4.31643	0.00830769	0.00376381
Q9Y446	Plakophilin-3	PKP3	-4.03026	0.00410909	0.000139292
Q6IPJ9	Ladinin-1	LAD1	-4.00448	0.00515232	2.95558e-05
A0A0S2Z487	Junction plakoglobin isoform 1 (Fragment)	JUP	-3.92976	0.00494118	0.00781531
P17301	Integrin alpha-2	ITGA2	-3.91014	0.00902256	0.0339106
D3XNU5	E-cadherin 1	CDH1	-3.80903	0.00448908	0.00166333
P47989	Xanthine dehydrogenase/oxidase	XDH	-3.15853	0.00994982	0.0034577
A0A087WY82	Junctional adhesion molecule A	F11R	-2.96907	0	0.00680803
P29466-2	Isoform Beta of Caspase-1	CASP1	-2.8807	0.00418519	0.00413855
A8YXX4	Glutamine synthetase	GLUL	-2.74071	0.00396364	0.026855
A0A024RB23	Diacylglycerol kinase	DGKA	-2.73041	0.00417112	0.00121868
P05120	Plasminogen activator inhibitor 2	SERPINB2	-2.648	0.016844	0.00705225
Q9BW04	Specifically androgen-regulated gene protein	SARG	-2.63271	0.00388439	0.00444849
Q9H6S3	Epidermal growth factor receptor kinase substrate 8-like protein 2	EPS8L2	-2.52915	0.00423045	0.000686776
A0A286YF37	F-box only protein 2 (Fragment)	FBXO2	-2.38292	0.00773895	0.00937897
Q03001-3	Isoform 3 of Dystonin	DST	-2.35647	0.00443137	0.00697242
P31947	14-3-3 protein sigma	SFN	-2.32612	0	0.000709396
Q16831	Uridine phosphorylase 1	UPP1	-2.30258	0.00768317	0.000553107
O75369-8	Isoform 8 of Filamin-B	FLNB	-2.15497	0.00654545	0.000259307
Q9BST9	Rhotekin	RTKN	-2.15496	0.0318692	0.000367004
A0A024R2E9	ATG7 autophagy related 7 homolog (S. cerevisiae), isoform CRA_b	ATG7	-2.11246	0.0143385	0.00120493
B4DLR8	NAD(P)H dehydrogenase [quinone] 1	NQO1	-2.06349	0.00474126	0.00147007
Q9UMD9-2	Isoform 2 of Collagen alpha-1(XVII) chain	COL17A1	-2.04084	0.0123943	0.0220577
A0A0B4J2A4	3-ketoacyl-CoA thiolase, mitochondrial	ACAA2	-2.03773	0.0210567	0.00172173
A0A0S2Z4Q2	Transforming growth factor beta-induced 68kDa isoform 1 (Fragment)	TGFBI	-2.02762	0.0134636	0.00811141
Q9Y2X7	ARF GTPase-activating protein GIT1	GIT1	-1.97687	0.00684375	0.0215167
Q56VL3	OCIA domain-containing protein 2	OCIAD2	-1.9282	0.00468817	0.000202116
Q6ZRV2	Protein FAM83H	FAM83H	-1.8867	0.00904046	0.00258151
A8ASI8	BH3 interacting domain death agonist, isoform CRA_d	BID	-1.74139	0.00563291	0.00266608
Q8IVF2	Protein AHNAK2	AHNAK2	-1.7228	0.00404819	0.00965374
P12532	Creatine kinase U-type, mitochondrial	CKMT1A	-1.68584	0.00415238	0.000784368
E9PGT3	Ribosomal protein S6 kinase	RPS6KA1	-1.66267	0.00405195	0.000841222
P11216	Glycogen phosphorylase, brain form	PYGB	-1.61128	0.00423529	0.00886553
Q9Y6C9	Mitochondrial carrier homolog 2	MTCH2	-1.6006	0	0.00125894
A0A024RA58	Deafness, autosomal dominant 5, isoform CRA_a	DFNA5	-1.58826	0.00665928	0.00223671
A0A024R952	Plakophilin 1 (Ectodermal dysplasia/skin fragility syndrome), isoform CRA_a	PKP1	-1.57592	0.0110119	0.0133482
Q07960	Rho GTPase-activating protein 1	ARHGAP1	-1.55401	0.00483453	0.00275524
Q96LD4	Tripartite motif-containing protein 47	TRIM47	-1.53658	0.0213931	0.00692294
Q27J81-2	Isoform 2 of Inverted formin-2	INF2	-1.52245	0.0258694	0.0144602
Q6LET6	MGST1 protein (Fragment)	MGST1	-1.52201	0.00804376	0.00524615
P57764	Gasdermin-D	GSDMD	-1.48066	0.0232597	0.00243773
Q14376	UDP-glucose 4-epimerase	GALE	-1.45831	0.00392982	0.00433034
O43752	Syntaxin-6	STX6	-1.45128	0.0375943	0.0106051
Q9UHB6-4	Isoform 4 of LIM domain and actin-binding protein 1	LIMA1	-1.42258	0.0066044	0.00511338
A0A024RBR4	Huntingtin interacting protein 1 related, isoform CRA_a	HIP1R	-1.40592	0.0461316	0.00529184
E9PES6	High mobility group protein B3 (Fragment)	HMGB3	-1.39618	0.00389286	0.00970871
Q15434	RNA-binding motif, single-stranded-interacting protein 2	RBMS2	-1.37529	0.020271	0.0114536
H0YFA4	Cysteine-rich protein 2 (Fragment)	CRIP2	-1.359	0.0040905	0.00538232
H3BPE1	Microtubule-actin cross-linking factor 1, isoforms 1/2/3/5	MACF1	-1.35132	0.0228148	0.000225335
Q96DG6	Carboxymethylenebutenolidase homolog	CMBL	-1.30023	0.0168	0.00252694
Q96FQ6	Protein S100-A16	S100A16	-1.29664	0.00440976	0.00056293
Q05DJ2	Purine nucleoside phosphorylase	MTAP	-1.22328	0.00427397	0.00251076
A0A024R496	Calcium binding protein 39, isoform CRA_a	CAB39	-1.20379	0.004112	0.00227046
Q7L8L6	FAST kinase domain-containing protein 5, mitochondrial	FASTKD5	-1.19396	0.0407231	0.00239918
A0A024R611	Coronin	CORO1A	-1.18967	0.044112	0.0119928
A0A024R1P2	Ras-related C3 botulinum toxin substrate 2 (Rho family, small GTP binding protein Rac2), isoform CRA_a	RAC2	-1.18575	0.00651491	3.16603e-05
Q9H0A0	RNA cytidine acetyltransferase	NAT10	-1.18445	0.00433755	0.003005
Q496C9	D-aminoacyl-tRNA deacylase	DTD1	-1.17937	0.00460274	0.00629077
Q16658	Fascin	FSCN1	-1.17126	0.00421705	0.00174966
Q53FA7	Quinone oxidoreductase PIG3	TP53I3	-1.15877	0.00646237	6.35283e-05
P07384	Calpain-1 catalytic subunit	CAPN1	-1.15806	0.00531058	0.00290167
Q5TZZ9	Annexin	ANXA1	-1.15004	0.00514286	0.000570266
Q53GQ0	Very-long-chain 3-oxoacyl-CoA reductase	HSD17B12	-1.14064	0.00770439	0.0012031
A0A024R233	Tight junction protein 2 (Zona occludens 2), isoform CRA_a	TJP2	-1.13399	0.00420465	0.000106767
H0UIA1	Acyl-CoA synthetase short-chain family member 2, isoform CRA_c	ACSS2	-1.12521	0.00777831	0.0255462
Q9NUQ3	Gamma-taxilin	TXLNG	-1.11442	0.0298314	0.00583983
P13797	Plastin-3	PLS3	-1.11226	0.00421622	0.00207159
Q6FHF7	RABGGTA protein (Fragment)	RABGGTA	-1.10145	0.00903955	0.0161005
P51648	Fatty aldehyde dehydrogenase	ALDH3A2	-1.10034	0.0427126	0.00323995
Q6FGE5	S100A10 protein (Fragment)	S100A10	-1.09477	0.00895522	0.00231903
D3DUZ3	Interferon, gamma-inducible protein 16, isoform CRA_a	IFI16	-1.08896	0.00589286	0.0370958
Q52LW3	Rho GTPase-activating protein 29	ARHGAP29	-1.08874	0.00497778	0.00723905
P49589-3	Isoform 3 of Cysteine--tRNA ligase, cytoplasmic	CARS	-1.07319	0.00375862	0.00107517
Q9Y2Z4	Tyrosine--tRNA ligase, mitochondrial	YARS2	-1.06891	0.0446302	0.00230805
P68366-2	Isoform 2 of Tubulin alpha-4A chain	TUBA4A	-1.06543	0.00480851	0.0103078
A0A0S2Z4B5	Serine/threonine-protein phosphatase (Fragment)	PPP3CA	-1.06369	0.00428025	0.00165469
A0A024R542	Tankyrase 1 binding protein 1, 182kDa, isoform CRA_a	TNKS1BP1	-1.06195	0.00433333	0.00383653
A0A024RC61	Aminopeptidase	ANPEP	-1.04656	0.00502326	0.00437469
Q14444	Caprin-1	CAPRIN1	-1.04016	0.00506574	6.93303e-05
F5H2U8	High mobility group protein HMGI-C	HMGA2	-1.03419	0.0134273	0.0342689
Q99797	Mitochondrial intermediate peptidase	MIPEP	-1.02394	0.0337186	0.00597856
D3DVL7	Transforming growth factor beta regulator 4, isoform CRA_b	TBRG4	-1.01975	0.00682955	0.00687489
A0A024RBU0	Vacuolar protein sorting 37B (Yeast), isoform CRA_b	VPS37B	-1.01227	0.0353028	0.00141422
Q01650	Large neutral amino acids transporter small subunit 1	SLC7A5	-1.00969	0.00449635	0.0163413
A0A024RCC9	Nucleosome assembly protein 1-like 4, isoform CRA_b	NAP1L4	-1.00235	0.006752	0.00158487
Q6IAX1	FDFT1 protein	FDFT1	-1.00207	0.00503226	0.00066507
Q14126	Desmoglein-2	DSG2	-0.994417	0.00421311	0.00597408
Q15149-6	Isoform 6 of Plectin	PLEC	-0.994098	0.00412785	0.00361417
Q9UBR2	Cathepsin Z	CTSZ	-0.967329	0.0046383	0.00277322
O94973	AP-2 complex subunit alpha-2	AP2A2	-0.966606	0.022175	2.46345e-05
A0A024R6H3	Inositol 1,3,4-triphosphate 5/6 kinase, isoform CRA_a	ITPK1	-0.965271	0.0080262	0.0169241
P09525	Annexin A4	ANXA4	-0.959554	0.00414815	0.0113649
A0A024R7S3	Clathrin light chain	CLTB	-0.942709	0.0134226	0.00345368
Q9Y5K5-2	Isoform 2 of Ubiquitin carboxyl-terminal hydrolase isozyme L5	UCHL5	-0.941376	0.00622485	0.000492732
P08195-3	Isoform 3 of 4F2 cell-surface antigen heavy chain	SLC3A2	-0.936966	0.00432	0.0176242
Q9UGI8-2	Isoform 2 of Testin	TES	-0.925848	0.0153585	0.000296023
Q9BZZ5-2	Isoform 2 of Apoptosis inhibitor 5	API5	-0.92215	0.00563582	0.00181701
A0A024QZA8	EPH receptor A2, isoform CRA_a	EPHA2	-0.921844	0.0227163	0.0103326
Q9NPQ8-4	Isoform 4 of Synembryn-A	RIC8A	-0.9166	0.0052	0.00368367
P27144	Adenylate kinase 4, mitochondrial	AK4	-0.908839	0.00402062	6.59868e-06
Q6FGM6	PPID protein	PPID	-0.899727	0.0136092	0.00168806
P17480-2	Isoform UBF2 of Nucleolar transcription factor 1	UBTF	-0.897483	0.0451419	0.00051906
Q3KQU3-4	Isoform 4 of MAP7 domain-containing protein 1	MAP7D1	-0.886497	0.00587537	0.000527013
P62942	Peptidyl-prolyl cis-trans isomerase FKBP1A	FKBP1A	-0.882825	0.00458824	0.0092663
Q12769	Nuclear pore complex protein Nup160	NUP160	-0.881337	0.00888716	0.00263561
Q16698-2	Isoform 2 of 2,4-dienoyl-CoA reductase, mitochondrial	DECR1	-0.879561	0.00865041	0.0102188
P56945-5	Isoform 5 of Breast cancer anti-estrogen resistance protein 1	BCAR1	-0.879229	0.029825	0.00784579
Q9Y2R4	Probable ATP-dependent RNA helicase DDX52	DDX52	-0.877378	0.0432585	3.90989e-05
A0A024RDS1	Heat shock 105kDa/110kDa protein 1, isoform CRA_c	HSPH1	-0.869521	0.00454167	0.0092226
Q9H4A4	Aminopeptidase B	RNPEP	-0.866714	0.00706667	0.00240287
P20810-9	Isoform 9 of Calpastatin	CAST	-0.860078	0.00490511	0.00423977
Q16555	Dihydropyrimidinase-related protein 2	DPYSL2	-0.858748	0.00378947	0.00427837
Q96HE7	ERO1-like protein alpha	ERO1A	-0.844742	0.00449485	0.00165153
Q14573	Inositol 1,4,5-trisphosphate receptor type 3	ITPR3	-0.838313	0.0166211	0.012383
P02545-2	Isoform C of Prelamin-A/C	LMNA	-0.837894	0.00409023	0.0106245
Q9Y316	Protein MEMO1	MEMO1	-0.835966	0.00781265	0.000849761
A0A0S2Z5U1	NADH dehydrogenase 1 alpha subcomplex assembly factor 2 isoform 1 (Fragment)	NDUFAF2	-0.83201	0.0323835	0.00186528
O75367-3	Isoform 3 of Core histone macro-H2A.1	H2AFY	-0.827536	0.018577	0.00575125
O95373	Importin-7	IPO7	-0.821114	0.00404145	0.000287812
A8K3M3	Tyrosine-protein phosphatase non-receptor type	PTPN1	-0.805979	0.0170143	0.0034904
Q15785	Mitochondrial import receptor subunit TOM34	TOMM34	-0.804075	0.00783099	0.00824531
P48729-3	Isoform 3 of Casein kinase I isoform alpha	CSNK1A1	-0.800759	0.00947636	0.00138263
B5BU53	Cyclin-dependent kinase 9	CDK9	-0.794515	0.00775527	0.000215793
F6U1T9	Calcineurin subunit B type 1	PPP3R1	-0.765794	0.00407207	0.0177948
A0A024R6H1	Serine palmitoyltransferase, long chain base subunit 2, isoform CRA_a	SPTLC2	-0.765764	0.00777167	0.0194816
O00425	Insulin-like growth factor 2 mRNA-binding protein 3	IGF2BP3	-0.764204	0.00708483	0.000482287
Q86SZ7	Full-length cDNA clone CS0DJ015YJ12 of T cells (Jurkat cell line) of Homo sapiens (human)	PSME2	-0.759907	0.00389394	0.00608252
B4DMT5	Eukaryotic translation initiation factor 3 subunit F	EIF3F	-0.759847	0.0134867	0.00103317
Q9H2U2	Inorganic pyrophosphatase 2, mitochondrial	PPA2	-0.742479	0.00541033	0.0172807
Q7KZI7-10	Isoform 10 of Serine/threonine-protein kinase MARK2	MARK2	-0.740033	0.015648	1.06211e-05
P06737-2	Isoform 2 of Glycogen phosphorylase, liver form	PYGL	-0.735447	0.00428333	0.0151358
R4GN98	Protein S100 (Fragment)	S100A6	-0.731779	0.0378315	0.00293649
Q14TF0	Glutamate-cysteine ligase	GCLC	-0.728297	0.0477705	0.00243708
Q7L2H7	Eukaryotic translation initiation factor 3 subunit M	EIF3M	-0.719423	0.00786792	0.00597251
Q9Y305-2	Isoform 2 of Acyl-coenzyme A thioesterase 9, mitochondrial	ACOT9	-0.716247	0.00553846	0.000938568
Q8WUP2	Filamin-binding LIM protein 1	FBLIM1	-0.707067	0.013444	0.0107391
V9HW75	Epididymis secretory protein Li 109	HEL-S-109	-0.706215	0.00416296	0.00634638
P01130-3	Isoform 3 of Low-density lipoprotein receptor	LDLR	-0.703352	0.00546012	0.0313719
P82673	28S ribosomal protein S35, mitochondrial	MRPS35	-0.694624	0.00390875	0.00201472
Q9BVJ6	U3 small nucleolar RNA-associated protein 14 homolog A	UTP14A	-0.690077	0.0143787	0.0120372
Q7Z434	Mitochondrial antiviral-signaling protein	MAVS	-0.686672	0.010669	0.000547055
A0A0S2Z3L2	ATPase Ca++ transporting cardiac muscle slow twitch 2 isoform 1 (Fragment)	ATP2A2	-0.685575	0.0072	0.00100389
Q14008	Cytoskeleton-associated protein 5	CKAP5	-0.685133	0.00360331	3.58326e-05
Q8NFH4	Nucleoporin Nup37	NUP37	-0.682561	0.00870348	0.030447
Q96RS6	NudC domain-containing protein 1	NUDCD1	-0.682141	0.00751574	0.00131495
P23921	Ribonucleoside-diphosphate reductase large subunit	RRM1	-0.673521	0.00897615	0.00210446
Q15800	Methylsterol monooxygenase 1	MSMO1	-0.67335	0.00890448	0.00785484
M0QZR4	Rho guanine nucleotide exchange factor 1	ARHGEF1	-0.671163	0.0391823	0.00440538
Q68E01-2	Isoform 2 of Integrator complex subunit 3	INTS3	-0.667253	0.0304366	0.00418397
A0A024QZ77	EF-hand domain family, member D2, isoform CRA_a	EFHD2	-0.66325	0.0107254	0.00412976
E9PNW4	CD59 glycoprotein	CD59	-0.66271	0.0156272	0.0132998
O75947	ATP synthase subunit d, mitochondrial	ATP5H	-0.657852	0.00653261	0.00157428
Q7Z2W4	Zinc finger CCCH-type antiviral protein 1	ZC3HAV1	-0.654634	0.0298651	0.00488434
B4DR80	Serine/threonine-protein kinase 24	STK24	-0.653439	0.0146411	0.0067081
O94925-3	Isoform 3 of Glutaminase kidney isoform, mitochondrial	GLS	-0.6507	0.00477465	0.0291396
Q9NSE4	Isoleucine--tRNA ligase, mitochondrial	IARS2	-0.636051	0.006	0.00132869
Q9UGV2	Protein NDRG3	NDRG3	-0.634211	0.0136467	0.0091494
A0A024R040	Succinyl-CoA:3-ketoacid-coenzyme A transferase	OXCT1	-0.633996	0.00751351	0.000989096
A0A0S2Z5U6	Pyrroline-5-carboxylate reductase (Fragment)	PYCR2	-0.633061	0.0150978	0.0157819
Q08J23	tRNA (cytosine(34)-C(5))-methyltransferase	NSUN2	-0.632251	0.00993202	0.00916992
K7EIG1	Clustered mitochondria protein homolog (Fragment)	CLUH	-0.620645	0.00679096	0.0294675
A0A0F7NGI8	Leucine rich repeat (In FLII) interacting protein 1, isoform CRA_c	LRRFIP1	-0.612813	0.00513531	0.00750984
Q9P0L0	Vesicle-associated membrane protein-associated protein A	VAPA	-0.606062	0.00765138	0.00262021
Q9NP72	Ras-related protein Rab-18	RAB18	-0.597672	0.0121027	0.000194938
O94915	Protein furry homolog-like	FRYL	-0.586982	0.0413831	0.000642828
P48047	ATP synthase subunit O, mitochondrial	ATP5O	-0.583157	0.0121106	0.0015633
P52948-6	Isoform 6 of Nuclear pore complex protein Nup98-Nup96	NUP98	-0.582708	0.00758924	0.00524481
P78344	Eukaryotic translation initiation factor 4 gamma 2	EIF4G2	-0.576886	0.0186454	0.00768189
J3QR09	Ribosomal protein L19	RPL19	-0.569689	0.0445868	0.0250262
Q13045	Protein flightless-1 homolog	FLII	-0.56903	0.00696812	0.000101108
P53618	Coatomer subunit beta	COPB1	-0.56677	0.00357377	0.00245836
Q8WX93	Palladin	PALLD	-0.563028	0.00836439	0.00182917
A0A024RDV7	Importin subunit alpha	KPNA3	-0.559135	0.00778814	0.0185371
Q0QEN7	ATP synthase subunit beta (Fragment)	ATP5B	-0.557041	0.00358621	9.09176e-05
P16152	Carbonyl reductase [NADPH] 1	CBR1	-0.555863	0.00669638	0.00429923
Q99615	DnaJ homolog subfamily C member 7	DNAJC7	-0.552268	0.011311	0.00947312
Q9BUF5	Tubulin beta-6 chain	TUBB6	-0.550974	0.00565269	0.0016365
P52788	Spermine synthase	SMS	-0.549895	0.015139	0.00795968
A0A024R904	Calcyclin binding protein, isoform CRA_a	CACYBP	-0.544947	0.00346667	0.000108652
Q9HAV7	GrpE protein homolog 1, mitochondrial	GRPEL1	-0.544219	0.0123354	0.0131579
Q9UHG3	Prenylcysteine oxidase 1	PCYOX1	-0.539874	0.0105538	6.39463e-05
A0A024R9G4	Family with sequence similarity 49, member B, isoform CRA_a	FAM49B	-0.537748	0.033655	0.0020842
P25786	Proteasome subunit alpha type-1	PSMA1	-0.5376	0.0153378	0.000931378
P14209	CD99 antigen	CD99	-0.533518	0.0153172	0.00139936
A4D275	Actin related protein 2/3 complex, subunit 1B, 41kDa	ARPC1B	-0.530853	0.00788652	0.0111421
Q92879-4	Isoform 4 of CUGBP Elav-like family member 1	CELF1	-0.523877	0.0305122	0.00792198
P51398	28S ribosomal protein S29, mitochondrial	DAP3	-0.522713	0.0134669	0.000577386
Q5QJE6	Deoxynucleotidyltransferase terminal-interacting protein 2	DNTTIP2	-0.516178	0.00386466	0.0268615
E5KND7	Elongation factor G, mitochondrial	GFM1	-0.513022	0.0122102	0.049898
P30154	Serine/threonine-protein phosphatase 2A 65 kDa regulatory subunit A beta isoform	PPP2R1B	-0.509012	0.0248602	0.00991828
A0A024R2U9	N-acylaminoacyl-peptide hydrolase, isoform CRA_b	APEH	-0.507934	0.00395385	0.0365543
Q9UI09	NADH dehydrogenase [ubiquinone] 1 alpha subcomplex subunit 12	NDUFA12	-0.5066	0.0251488	0.0169287
Q9UNM6	26S proteasome non-ATPase regulatory subunit 13	PSMD13	-0.506571	0.00490909	0.00128751
Q02218	2-oxoglutarate dehydrogenase, mitochondrial	OGDH	-0.503238	0.00441202	5.49259e-05
P13807	Glycogen [starch] synthase, muscle	GYS1	-0.5	0.017809	0.00154577
P57740	Nuclear pore complex protein Nup107	NUP107	-0.499648	0.00872131	0.00854254
O43617	Trafficking protein particle complex subunit 3	TRAPPC3	-0.49464	0.0226419	0.00505226
F5GZ78	Paxillin	PXN	-0.494323	0.00898876	0.00163888
G5EA06	28S ribosomal protein S27, mitochondrial	MRPS27	-0.493827	0.0170918	0.0124847
Q6FGS1	TPD52L2 protein	TPD52L2	-0.490547	0.0120327	0.00257671
Q14692	Ribosome biogenesis protein BMS1 homolog	BMS1	-0.490025	0.0420207	0.0354862
Q5SRT3	Chloride intracellular channel protein	CLIC1	-0.486844	0.00881616	0.00195391
O00629	Importin subunit alpha-3	KPNA4	-0.484682	0.00671508	0.0058585
P82930	28S ribosomal protein S34, mitochondrial	MRPS34	-0.484536	0.0283925	0.0444655
A8K5I0	Epididymis secretory protein Li 103	HSPA1B	-0.480361	0.0106503	0.00349041
Q9Y3C1	Nucleolar protein 16	NOP16	-0.470149	0.0186261	0.0152592
A0A024R9I0	V-type proton ATPase subunit C	ATP6V1C1	-0.465569	0.0257952	0.0273121
Q9BVG4	Protein PBDC1	PBDC1	-0.461738	0.0192557	0.00716003
O43776	Asparagine--tRNA ligase, cytoplasmic	NARS	-0.45886	0.00411321	0.000272862
Q71UH4	DNA topoisomerase 2 (Fragment)	TOP2B	-0.458019	0.0382447	0.00207551
Q6IAT9	Proteasome subunit beta type	PSMB6	-0.454596	0.0186913	0.00228184
E9PN17	ATP synthase subunit g, mitochondrial	ATP5L	-0.450199	0.0186272	0.00506665
P54709	Sodium/potassium-transporting ATPase subunit beta-3	ATP1B3	-0.449793	0.0122194	0.00337631
D3DVC4	Nestin, isoform CRA_c	NES	-0.447721	0.00895686	0.010113
Q8WUM0	Nuclear pore complex protein Nup133	NUP133	-0.446321	0.0132256	0.0100026
P18124	60S ribosomal protein L7	RPL7	-0.446117	0.00898851	0.0237736
P46779	60S ribosomal protein L28	RPL28	-0.444192	0.0416589	0.0333696
Q9Y678	Coatomer subunit gamma-1	COPG1	-0.443755	0.00432536	0.010381
Q6IB54	ATP synthase-coupling factor 6, mitochondrial	ATP5J	-0.441454	0.00482562	0.0140419
P61960	Ubiquitin-fold modifier 1	UFM1	-0.440449	0.00772321	0.0209159
Q99829	Copine-1	CPNE1	-0.439302	0.00412851	0.019096
A0A024R649	Glucosamine-phosphate N-acetyltransferase 1, isoform CRA_a	GNPNAT1	-0.434142	0.00713	0.013607
A0A0S2Z3W7	Nucleotide diphosphatase (Fragment)	ITPA	-0.433239	0.0107543	0.0205539
Q13509	Tubulin beta-3 chain	TUBB3	-0.43225	0.0136288	0.00537852
Q9Y2R5	28S ribosomal protein S17, mitochondrial	MRPS17	-0.431081	0.0410567	0.000601161
A0A087X1K9	Acyl-protein thioesterase 1	LYPLA1	-0.427271	0.0140169	0.00190036
Q12996	Cleavage stimulation factor subunit 3	CSTF3	-0.421796	0.0131508	0.00601526
A0A158RFU6	RAB7, member RAS oncogene family, isoform CRA_a	RAB7A	-0.421142	0.012064	0.00105562
A0A024R4U3	Tubulin tyrosine ligase-like family, member 12, isoform CRA_a	TTLL12	-0.419794	0.0149071	0.0166805
A0A0S2Z489	Proteasome (Prosome, macropain) 26S subunit, non-ATPase, 12, isoform CRA_a (Fragment)	PSMD12	-0.419409	0.00511842	0.000823647
P48449	Lanosterol synthase	LSS	-0.418549	0.00795671	0.000328908
A0A024QZX3	Serpin peptidase inhibitor, clade B (Ovalbumin), member 6, isoform CRA_a	SERPINB6	-0.416396	0.0310754	0.0213523
D0PNI1	Epididymis luminal protein 4	YWHAZ	-0.410314	0.00843424	0.0109366
B7ZLC9	GEMIN5 protein	GEMIN5	-0.406405	0.0313455	0.0204573
Q9BSH4	Translational activator of cytochrome c oxidase 1	TACO1	-0.40624	0.0151664	0.0102067
P49720	Proteasome subunit beta type-3	PSMB3	-0.406191	0.0257472	0.000854738
Q567R6	Single-stranded DNA binding protein 1	SSBP1	-0.405179	0.011349	0.00648187
H7BXI1	Extended synaptotagmin-2 (Fragment)	ESYT2	-0.404755	0.006849	0.00649101
Q6IBG8	GUK1 protein	GUK1	-0.40038	0.0475029	0.0237652
Q9NZB2	Constitutive coactivator of PPAR-gamma-like protein 1	FAM120A	-0.39588	0.01133	0.0102953
R4GNH3	26S proteasome regulatory subunit 6A	PSMC3	-0.393994	0.00440404	0.00933403
A0A0G2JMG8	NACHT, LRR and PYD domains-containing protein 2	NLRP2	-0.393971	0.0446245	0.0314687
P41091	Eukaryotic translation initiation factor 2 subunit 3	EIF2S3	-0.392192	0.00793952	0.0148016
Q12797-10	Isoform 10 of Aspartyl/asparaginyl beta-hydroxylase	ASPH	-0.388555	0.0276335	0.00245687
Q5T9A4	ATPase family AAA domain-containing protein 3B	ATAD3B	-0.385943	0.0297892	0.00698918
Q02790	Peptidyl-prolyl cis-trans isomerase FKBP4	FKBP4	-0.382715	0.0185543	0.00193005
Q5T4S7-3	Isoform 3 of E3 ubiquitin-protein ligase UBR4	UBR4	-0.379304	0.0254029	0.0056117
Q08257	Quinone oxidoreductase	CRYZ	-0.379247	0.0135227	0.00906917
A0A024R442	Aspartyl aminopeptidase, isoform CRA_b	DNPEP	-0.375995	0.0277749	0.00766979
Q6IBP2	HMOX2 protein	HMOX2	-0.375842	0.0376958	0.00534498
P39023	60S ribosomal protein L3	RPL3	-0.374889	0.0157294	0.0204197
Q13310	Polyadenylate-binding protein 4	PABPC4	-0.371782	0.0298022	0.0054099
Q01970	1-phosphatidylinositol 4,5-bisphosphate phosphodiesterase beta-3	PLCB3	-0.367993	0.0146298	0.0292051
A0A087WXM6	60S ribosomal protein L17 (Fragment)	RPL17	-0.365962	0.0312541	0.00923343
O14980	Exportin-1	XPO1	-0.365624	0.0067882	0.0034336
A0A140VJE3	Methionine aminopeptidase 2	METAP2	-0.365251	0.0466094	0.0108557
P55084-2	Isoform 2 of Trifunctional enzyme subunit beta, mitochondrial	HADHB	-0.358337	0.00796181	0.00927893
A0A0S2Z5I7	Shwachman-Bodian-Diamond syndrome isoform 1 (Fragment)	SBDS	-0.353434	0.0258913	0.020552
Q07021	Complement component 1 Q subcomponent-binding protein, mitochondrial	C1QBP	-0.352346	0.0277163	0.00605534
F8VPD4	CAD protein	CAD	-0.351875	0.0135668	0.0218958
Q9H8S9	MOB kinase activator 1A	MOB1A	-0.351603	0.0330618	0.00676831
A0A024R0H7	Testis tissue sperm-binding protein Li 44a	WDR77	-0.350953	0.0218489	0.0223225
Q9BX40	Protein LSM14 homolog B	LSM14B	-0.350928	0.0358759	0.00237187
A0A0S2Z4G7	Nucleophosmin (Nucleolar phosphoprotein B23, numatrin), isoform CRA_f (Fragment)	NPM1	-0.349889	0.0209853	0.0304775
O95433	Activator of 90 kDa heat shock protein ATPase homolog 1	AHSA1	-0.347766	0.0189793	0.00707421
Q6IBK5	GTF2F1 protein	GTF2F1	-0.345679	0.0144714	0.038564
O43592	Exportin-T	XPOT	-0.34527	0.0256249	0.0049799
Q9H7Z7	Prostaglandin E synthase 2	PTGES2	-0.339975	0.0335985	0.00467703
A0A024R4F1	Enolase 1, (Alpha), isoform CRA_a	ENO1	-0.338712	0.0363673	0.0173454
H9ZYJ2	Thioredoxin	TXN	-0.33612	0.0265813	0.0420201
P05023-4	Isoform 4 of Sodium/potassium-transporting ATPase subunit alpha-1	ATP1A1	-0.335202	0.01166	0.00328945
Q4G0N4	NAD kinase 2, mitochondrial	NADK2	-0.332499	0.00807912	0.016013
B0YIW5	Coatomer subunit delta	ARCN1	-0.331605	0.00424413	0.00851444
A0A024RCA7	Ribosomal protein, large, P2, isoform CRA_a	RPLP2	-0.331014	0.0039845	0.0436045
Q96EY4	Translation machinery-associated protein 16	TMA16	-0.330781	0.0309077	0.0107177
O43143	Pre-mRNA-splicing factor ATP-dependent RNA helicase DHX15	DHX15	-0.328759	0.0248339	0.00741255
Q6FHF5	Proliferating cell nuclear antigen (Fragment)	PCNA	-0.321653	0.00565079	0.0201059
R4GMR5	26S proteasome non-ATPase regulatory subunit 8	PSMD8	-0.320574	0.0250962	0.0283398
A0A024R753	RNA binding motif protein 28 isoform 1	RBM28	-0.313298	0.0446835	0.0287737
Q6IBR8	Eukaryotic translation initiation factor 2, subunit 2 beta, 38kDa	EIF2S2	-0.3122	0.019514	0.00856231
B7ZKK7	eIF2AK2 protein	EIF2AK2	-0.302914	0.0338637	0.0216826
A0A024R994	Copine III, isoform CRA_a	CPNE3	-0.296425	0.00544343	0.00462773
Q6IAT1	Rab GDP dissociation inhibitor	GDI2	-0.293778	0.0122965	0.00492574
P49354	Protein farnesyltransferase/geranylgeranyltransferase type-1 subunit alpha	FNTA	-0.290773	0.0346382	0.0140952
A0A024R8P8	Ribosomal protein L38, isoform CRA_a	RPL38	-0.27869	0.0391477	0.0456119
Q53Z07	NPC-A-16	RPL9	-0.277039	0.0369211	0.0226531
P82933	28S ribosomal protein S9, mitochondrial	MRPS9	-0.27664	0.047708	0.000697145
P62333	26S proteasome regulatory subunit 10B	PSMC6	-0.273609	0.0345515	0.00679957
Q8WUM4	Programmed cell death 6-interacting protein	PDCD6IP	-0.270895	0.0298606	0.0210617
P00390-2	Isoform Cytoplasmic of Glutathione reductase, mitochondrial	GSR	-0.27023	0.0119935	0.0279303
Q8WUD4	Coiled-coil domain-containing protein 12	CCDC12	-0.264692	0.0248865	0.014718
P42677	40S ribosomal protein S27	RPS27	-0.262302	0.040189	0.0157831
Q01813	ATP-dependent 6-phosphofructokinase, platelet type	PFKP	-0.257901	0.0112445	0.00308485
Q8IXM3	39S ribosomal protein L41, mitochondrial	MRPL41	-0.256344	0.035707	0.00242407
A0A024R745	NADH dehydrogenase (Ubiquinone) 1 alpha subcomplex, 5, 13kDa, isoform CRA_b	NDUFA5	-0.256237	0.0358866	0.00156638
Q8TED0	U3 small nucleolar RNA-associated protein 15 homolog	UTP15	-0.253494	0.0443041	0.0437719
Q6FGU2	DTYMK protein (Fragment)	DTYMK	-0.247303	0.0257855	0.00299408
Q6FG99	RPLP1 protein	RPLP1	-0.246856	0.00774014	0.0246401
Q9UKK9	ADP-sugar pyrophosphatase	NUDT5	-0.235879	0.0153792	0.0499554
Q13907	Isopentenyl-diphosphate Delta-isomerase 1	IDI1	-0.23283	0.0330933	0.0362274
D3DUJ0	AFG3 ATPase family gene 3-like 2 (Yeast), isoform CRA_a (Fragment)	AFG3L2	-0.218897	0.0249218	0.00726965
Q06124	Tyrosine-protein phosphatase non-receptor type 11	PTPN11	-0.216363	0.00673404	0.0176202
A4QPA9	Mitogen-activated protein kinase kinase 1	MAP2K1	-0.212046	0.0172442	0.00040988
A0A024R1S8	LIM and SH3 protein 1, isoform CRA_b	LASP1	-0.210114	0.0380944	0.00875461
P49189	4-trimethylaminobutyraldehyde dehydrogenase	ALDH9A1	-0.209474	0.0213691	0.0107292
X5D2J9	General transcription factor IIi isoform D (Fragment)	GTF2I	-0.207488	0.0311055	0.00502843
O00231	26S proteasome non-ATPase regulatory subunit 11	PSMD11	-0.206386	0.0187143	0.011414
Q5TFE4	5-nucleotidase domain-containing protein 1	NT5DC1	-0.205124	0.0472751	0.0425268
P31930	Cytochrome b-c1 complex subunit 1, mitochondrial	UQCRC1	-0.204826	0.0227662	0.0116879
P53621	Coatomer subunit alpha	COPA	-0.199665	0.0067907	0.0305623
Q6IBN0	PSMD3 protein	PSMD3	-0.197593	0.0177828	0.00446153
P35606-2	Isoform 2 of Coatomer subunit beta	COPB2	-0.191014	0.0198555	0.0151879
Q96IR1	RPS4X protein (Fragment)	RPS4X	-0.17952	0.013171	0.0375791
A0A0S2Z404	Regulator of chromosome condensation 1 isoform 2 (Fragment)	RCC1	-0.171472	0.027661	0.00729274
P38606	V-type proton ATPase catalytic subunit A	ATP6V1A	-0.15615	0.0430532	0.00267598
Q00610-2	Isoform 2 of Clathrin heavy chain 1	CLTC	-0.141512	0.0135639	0.0208189
A3RJH1	ATP-dependent RNA helicase DDX1	DDX1	0.105836	0.0296963	0.00930494
P13073	Cytochrome c oxidase subunit 4 isoform 1, mitochondrial	COX4I1	0.126677	0.0432363	0.0302335
P61978-2	Isoform 2 of Heterogeneous nuclear ribonucleoprotein K	HNRNPK	0.127328	0.00763387	0.00188796
A0A024R0E5	Capping protein (Actin filament) muscle Z-line, alpha 1, isoform CRA_a	CAPZA1	0.138069	0.0449184	0.0356635
Q9NTK5	Obg-like ATPase 1	OLA1	0.156029	0.0259694	0.00422894
B2R5W2	Heterogeneous nuclear ribonucleoproteins C1/C2	HNRNPC	0.165118	0.0261792	0.0175223
Q9NT62-2	Isoform 2 of Ubiquitin-like-conjugating enzyme ATG3	ATG3	0.178521	0.0291039	0.00695141
Q15393	Splicing factor 3B subunit 3	SF3B3	0.179173	0.0135266	0.0308651
P55735	Protein SEC13 homolog	SEC13	0.193449	0.0277718	0.0123226
Q9Y2V2	Calcium-regulated heat-stable protein 1	CARHSP1	0.20128	0.0329819	0.0406883
Q9NTJ3	Structural maintenance of chromosomes protein 4	SMC4	0.203363	0.0230639	0.0389683
A0A0S2Z4Z0	RNA binding motif protein 14 isoform 1 (Fragment)	RBM14	0.204146	0.0131654	0.0430458
Q9NY12-2	Isoform 2 of H/ACA ribonucleoprotein complex subunit 1	GAR1	0.206326	0.0192835	0.0152113
Q9UJZ1	Stomatin-like protein 2, mitochondrial	STOML2	0.209409	0.0183841	0.0250588
P50570-5	Isoform 5 of Dynamin-2	DNM2	0.211476	0.0372563	0.00748212
O75436	Vacuolar protein sorting-associated protein 26A	VPS26A	0.21757	0.0466611	0.012522
A0A024RCX8	Peptidyl-prolyl cis-trans isomerase	PPIL1	0.218741	0.033567	0.00777226
Q53GN4	WD repeat domain 1, isoform CRA_a (Fragment)	WDR1	0.218986	0.0187374	0.0261716
Q86Y82	Syntaxin-12	STX12	0.225772	0.0476447	0.0198178
P07942	Laminin subunit beta-1	LAMB1	0.23241	0.00465672	0.00234502
O76071	Probable cytosolic iron-sulfur protein assembly protein CIAO1	CIAO1	0.240347	0.0365299	0.00901251
P19623	Spermidine synthase	SRM	0.243958	0.0349935	0.0209366
Q15046	Lysine--tRNA ligase	KARS	0.245958	0.00475789	0.0423629
P27348	14-3-3 protein theta	YWHAQ	0.248247	0.0232346	0.0435075
Q96P70	Importin-9	IPO9	0.248439	0.0146813	0.0296063
Q14694	Ubiquitin carboxyl-terminal hydrolase 10	USP10	0.251248	0.00758182	0.0226653
Q14320	Protein FAM50A	FAM50A	0.251352	0.0134426	0.0175376
Q96QK1	Vacuolar protein sorting-associated protein 35	VPS35	0.251686	0.0069596	0.0202895
Q86YP4-2	Isoform 2 of Transcriptional repressor p66-alpha	GATAD2A	0.252202	0.0381369	0.00714275
P04844-2	Isoform 2 of Dolichyl-diphosphooligosaccharide--protein glycosyltransferase subunit 2	RPN2	0.256658	0.0150569	0.00286112
P62306	Small nuclear ribonucleoprotein F	SNRPF	0.258123	0.0110496	0.0019206
A0A087WXS7	ATPase ASNA1	ASNA1	0.262582	0.0254969	0.00365402
Q14683	Structural maintenance of chromosomes protein 1A	SMC1A	0.263403	0.0126407	0.000903139
A0MNN4	CDW3/SMU1	SMU1	0.265636	0.0313173	0.0206495
P61604	10 kDa heat shock protein, mitochondrial	HSPE1	0.268141	0.0394547	0.0461257
O75937	DnaJ homolog subfamily C member 8	DNAJC8	0.269089	0.0497457	0.011004
O75821	Eukaryotic translation initiation factor 3 subunit G	EIF3G	0.269458	0.0362077	0.0171079
A0A024R1U2	PHD finger protein 5A, isoform CRA_a	PHF5A	0.274209	0.0218437	0.0144402
P37108	Signal recognition particle 14 kDa protein	SRP14	0.274867	0.00688825	0.0297311
Q9UBS4	DnaJ homolog subfamily B member 11	DNAJB11	0.277957	0.0221996	0.0418134
A0A024RB87	RAP1B, member of RAS oncogene family, isoform CRA_a	RAP1B	0.284334	0.0192326	0.0220348
H0UID4	AP complex subunit beta	AP2B1	0.292929	0.0144111	0.00483879
A0A140VK83	Protein phosphatase 1, regulatory subunit 7, isoform CRA_b	PPP1R7	0.294957	0.00905926	0.0426368
A0A024R0Q7	Serine/threonine-protein phosphatase	PPP5C	0.295028	0.0100036	0.0333196
O14737	Programmed cell death protein 5	PDCD5	0.296789	0.0119736	0.00657387
B2ZZ89	Spectrin beta chain	SPTBN1	0.299962	0.00407273	0.0401877
O43324	Eukaryotic translation elongation factor 1 epsilon-1	EEF1E1	0.308269	0.0191256	0.00601224
P52272-2	Isoform 2 of Heterogeneous nuclear ribonucleoprotein M	HNRNPM	0.309175	0.00572121	0.0262699
F5H2F4	C-1-tetrahydrofolate synthase, cytoplasmic	MTHFD1	0.309657	0.00753398	0.0267766
A0A024R3P9	Acyl-Coenzyme A binding domain containing 3, isoform CRA_a	ACBD3	0.309977	0.0281072	0.0456
P63172	Dynein light chain Tctex-type 1	DYNLT1	0.311152	0.00868571	0.00582421
Q9NQ88	Fructose-2,6-bisphosphatase TIGAR	TIGAR	0.312058	0.0245154	0.0294503
Q15717	ELAV-like protein 1	ELAVL1	0.313822	0.00450877	0.0249662
Q6NTA2	HNRNPL protein (Fragment)	HNRNPL	0.314912	0.0177157	0.0221959
Q9UBW8	COP9 signalosome complex subunit 7a	COPS7A	0.315419	0.0218194	0.0378281
Q9H3N1	Thioredoxin-related transmembrane protein 1	TMX1	0.316134	0.0272073	0.0263915
A0A024RBH2	Cytoskeleton-associated protein 4, isoform CRA_c	CKAP4	0.316262	0.0295992	0.000688162
A0A090N7T9	Secernin 1	SCRN1	0.316952	0.0176485	0.0103935
Q5T092	Protein RER1 (Fragment)	RER1	0.317267	0.0041659	0.000463007
P12268	Inosine-5-monophosphate dehydrogenase 2	IMPDH2	0.317915	0.00412121	0.0161426
P16435	NADPH--cytochrome P450 reductase	POR	0.318124	0.0117881	0.033682
A0A024R4E5	High density lipoprotein binding protein (Vigilin), isoform CRA_a	HDLBP	0.319234	0.00442105	0.000727161
K7EJE8	Lon protease homolog, mitochondrial	LONP1	0.326087	0.0191025	0.0104661
P51532-5	Isoform 5 of Transcription activator BRG1	SMARCA4	0.327808	0.0412313	0.0273233
Q16401-2	Isoform 2 of 26S proteasome non-ATPase regulatory subunit 5	PSMD5	0.327838	0.0210541	0.00609163
Q9Y5X3	Sorting nexin-5	SNX5	0.32929	0.0467252	0.0339659
Q96FW1	Ubiquitin thioesterase OTUB1	OTUB1	0.329367	0.00525676	0.00228299
Q9NZL4-3	Isoform 3 of Hsp70-binding protein 1	HSPBP1	0.329956	0.0226915	0.000191516
P27694	Replication protein A 70 kDa DNA-binding subunit	RPA1	0.3315	0.00677005	0.001165
P49458	Signal recognition particle 9 kDa protein	SRP9	0.332207	0.0135029	0.0468442
Q13813	Spectrin alpha chain, non-erythrocytic 1	SPTAN1	0.334372	0.00892015	0.00386194
Q8IZ83-3	Isoform 3 of Aldehyde dehydrogenase family 16 member A1	ALDH16A1	0.334635	0.0494522	0.0438355
Q6YN16	Hydroxysteroid dehydrogenase-like protein 2	HSDL2	0.337927	0.0237414	6.78745e-05
P30837	Aldehyde dehydrogenase X, mitochondrial	ALDH1B1	0.338856	0.0394846	0.00482541
Q15907	Ras-related protein Rab-11B	RAB11B	0.339947	0.00761644	0.00296044
Q9Y2L1	Exosome complex exonuclease RRP44	DIS3	0.339954	0.0146211	0.00803935
F8VV59	Nucleosome assembly protein 1-like 1	NAP1L1	0.340317	0.017738	0.0226786
Q8WVM8	Sec1 family domain-containing protein 1	SCFD1	0.340756	0.038066	0.00486901
Q9HDC9	Adipocyte plasma membrane-associated protein	APMAP	0.34252	0.0133067	0.0306975
A0A024R3A2	DCN1-like protein	DCUN1D5	0.346829	0.0136879	0.014156
H0YDX2	ER membrane protein complex subunit 7 (Fragment)	EMC7	0.349003	0.0430447	0.00277122
A0A024R8M4	Phosphoribosyl pyrophosphate synthetase-associated protein 1, isoform CRA_a	PRPSAP1	0.350228	0.0175342	0.0202377
E9PGT1	Translin	TSN	0.350773	0.0430901	0.00508966
P60983	Glia maturation factor beta	GMFB	0.351745	0.0217951	4.22131e-05
P82979	SAP domain-containing ribonucleoprotein	SARNP	0.353518	0.0131914	0.0252697
A0A024R2X1	GDP-mannose pyrophosphorylase B, isoform CRA_b	GMPPB	0.354834	0.00431933	0.00449828
A0A024R1N1	Myosin, heavy polypeptide 9, non-muscle, isoform CRA_a	MYH9	0.355084	0.0112256	0.00287272
P54886-2	Isoform Short of Delta-1-pyrroline-5-carboxylate synthase	ALDH18A1	0.361323	0.0136662	0.00284711
P21333-2	Isoform 2 of Filamin-A	FLNA	0.361436	0.00792399	0.00630488
Q9Y333	U6 snRNA-associated Sm-like protein LSm2	LSM2	0.369598	0.0109745	0.0164498
Q15691	Microtubule-associated protein RP/EB family member 1	MAPRE1	0.372889	0.0393509	0.00694963
Q6QNY5	UDP-N-acetylglucosamine-2-epimerase / N-acetylmannosamine kinase	GNE	0.37382	0.0151459	0.00486332
P55039	Developmentally-regulated GTP-binding protein 2	DRG2	0.37523	0.00821849	0.0110871
Q13151	Heterogeneous nuclear ribonucleoprotein A0	HNRNPA0	0.377048	0.0456496	0.0155484
P52209-2	Isoform 2 of 6-phosphogluconate dehydrogenase, decarboxylating	PGD	0.378652	0.0134828	0.000938115
P49411	Elongation factor Tu, mitochondrial	TUFM	0.379013	0.00385019	0.00577747
A0A024R8R4	Nuclear protein localization 4 homolog (S. cerevisiae), isoform CRA_a	NPLOC4	0.379075	0.00443103	0.030226
Q99873-3	Isoform 3 of Protein arginine N-methyltransferase 1	PRMT1	0.382435	0.00402395	0.00376616
Q96A33	Coiled-coil domain-containing protein 47	CCDC47	0.38496	0.0121222	0.036925
P62310	U6 snRNA-associated Sm-like protein LSm3	LSM3	0.386073	0.0126802	0.00159793
P28838-2	Isoform 2 of Cytosol aminopeptidase	LAP3	0.386329	0.016897	0.0049064
Q9UBB4	Ataxin-10	ATXN10	0.390506	0.00897446	0.0196958
P29144	Tripeptidyl-peptidase 2	TPP2	0.392031	0.0065863	0.00511164
P19174-2	Isoform 2 of 1-phosphatidylinositol 4,5-bisphosphate phosphodiesterase gamma-1	PLCG1	0.392371	0.0274476	0.000196923
P18085	ADP-ribosylation factor 4	ARF4	0.396757	0.0171122	0.00566718
Q12906-7	Isoform 7 of Interleukin enhancer-binding factor 3	ILF3	0.397968	0.0039	0.017973
Q06210-2	Isoform 2 of Glutamine--fructose-6-phosphate aminotransferase [isomerizing] 1	GFPT1	0.39909	0.00527796	0.000748399
Q96T76	MMS19 nucleotide excision repair protein homolog	MMS19	0.399536	0.0080614	0.0113935
Q6LES8	TFAM protein (Fragment)	TFAM	0.399546	0.0192096	0.00788369
Q9H0U4	Ras-related protein Rab-1B	RAB1B	0.403227	0.00768889	0.00495547
Q14181	DNA polymerase alpha subunit B	POLA2	0.405675	0.00369492	0.0156382
P51571	Translocon-associated protein subunit delta	SSR4	0.40664	0.0310611	0.00752401
Q01780-2	Isoform 2 of Exosome component 10	EXOSC10	0.406673	0.02507	0.00311511
P08397	Porphobilinogen deaminase	HMBS	0.407838	0.0131306	0.00332195
Q52LJ0-2	Isoform 2 of Protein FAM98B	FAM98B	0.41075	0.0202086	0.00030041
Q9BY77	Polymerase delta-interacting protein 3	POLDIP3	0.415734	0.00385185	0.0271396
A0A0S2Z5P5	Chromosome 10 open reading frame 119, isoform CRA_c (Fragment)	MCMBP	0.416718	0.00383582	0.00550159
Q8ND56-2	Isoform 2 of Protein LSM14 homolog A	LSM14A	0.417134	0.0238321	0.00259707
Q549N5	Signal recognition particle receptor beta subunit	SRPRB	0.418209	0.024913	0.0185172
Q86VX4	Structural maintenance of chromosomes protein	SMC3	0.418383	0.00698837	0.0144296
Q6I7N8	Lymphoid specific helicase variant9	HELLS	0.426309	0.0250442	0.0248001
A0A024R3W7	Eukaryotic translation elongation factor 1 beta 2, isoform CRA_a	EEF1B2	0.426939	0.0135702	0.0139761
A0A0S2Z3G9	Actinin alpha 4 isoform 1 (Fragment)	ACTN4	0.427661	0.00673314	0.00670171
Q8N5K1	CDGSH iron-sulfur domain-containing protein 2	CISD2	0.427842	0.0249916	0.00785831
P05556	Integrin beta-1	ITGB1	0.427938	0.0245416	0.0064824
I1VE18	SEC22 vesicle trafficking protein B (Fragment)	SEC22B	0.428967	0.00367059	0.0207472
A0A1X7SBZ2	Probable ATP-dependent RNA helicase DDX17	DDX17	0.430489	0.00900563	0.00422636
D3DWL9	Cleavage and polyadenylation specific factor 1, 160kDa, isoform CRA_a	CPSF1	0.430509	0.0248247	0.00387919
A0A024R1N4	X-ray repair complementing defective repair in Chinese hamster cells 6 (Ku autoantigen, 70kDa), isoform CRA_a	XRCC6	0.434806	0.00409562	0.000215384
Q86W42	THO complex subunit 6 homolog	THOC6	0.439517	0.00436364	0.032298
A0A024R4F4	DNA polymerase	POLD1	0.440246	0.00897132	0.0126374
Q9NWV4	UPF0587 protein C1orf123	C1orf123	0.441029	0.00910219	0.00912816
A0A096LNZ9	Ubiquitin-like protein ISG15 (Fragment)	ISG15	0.441284	0.0068102	0.00397966
Q8WWM7	Ataxin-2-like protein	ATXN2L	0.448133	0.0139037	0.0109727
A0A024R6Z0	Dynein, cytoplasmic 1, light intermediate chain 2, isoform CRA_a	DYNC1LI2	0.455807	0.00774049	0.00241533
Q09028-3	Isoform 3 of Histone-binding protein RBBP4	RBBP4	0.459518	0.00454867	0.00243299
Q14697-2	Isoform 2 of Neutral alpha-glucosidase AB	GANAB	0.459698	0.0108935	0.00397163
A0A024QZT0	Voltage-dependent anion channel 2, isoform CRA_c	VDAC2	0.461275	0.0110307	0.00479975
O43837	Isocitrate dehydrogenase [NAD] subunit beta, mitochondrial	IDH3B	0.461881	0.00703061	0.0288034
Q86UY0	TXNDC5 protein	TXNDC5	0.463024	0.0233261	4.82418e-05
Q6NZ61	Ras homolog enriched in brain	RHEB	0.463076	0.0309709	0.0325448
O14929	Histone acetyltransferase type B catalytic subunit	HAT1	0.463219	0.00423913	0.00602744
A0A024QZM6	SEC24 related gene family, member C (S. cerevisiae), isoform CRA_a	SEC24C	0.46516	0.00879839	0.000963218
P13010	X-ray repair cross-complementing protein 5	XRCC5	0.465274	0.010773	4.47655e-05
P13639	Elongation factor 2	EEF2	0.467203	0.00775814	0.0346144
A0A1L7NY50	Polypeptide N-acetylgalactosaminyltransferase	GALNT2	0.470478	0.012355	0.00214777
P51991	Heterogeneous nuclear ribonucleoprotein A3	HNRNPA3	0.471459	0.0135224	0.000914198
P62316	Small nuclear ribonucleoprotein Sm D2	SNRPD2	0.477734	0.00362791	0.00230878
P35580	Myosin-10	MYH10	0.480356	0.00668074	0.00285223
Q9H857-2	Isoform 2 of 5-nucleotidase domain-containing protein 2	NT5DC2	0.482515	0.016822	0.000858738
P18858	DNA ligase 1	LIG1	0.483144	0.0210304	0.000950505
Q6P6D7	Phosphoglycerate mutase	PGAM1	0.484287	0.00841667	0.00859995
P09496-2	Isoform Non-brain of Clathrin light chain A	CLTA	0.484819	0.00457143	0.00966037
A0A024R1K7	Tyrosine 3-monooxygenase/tryptophan 5-monooxygenase activation protein, eta polypeptide, isoform CRA_b	YWHAH	0.485771	0.00892187	0.0372029
Q8NBF2	NHL repeat-containing protein 2	NHLRC2	0.491054	0.00534628	0.0264113
Q2TNI1	Caveolin	CAV1	0.494064	0.0146612	0.0108502
Q14019	Coactosin-like protein	COTL1	0.495785	0.0122386	0.0163792
O43747	AP-1 complex subunit gamma-1	AP1G1	0.496433	0.0203666	0.00716622
A0A024R482	GDP-mannose pyrophosphorylase A, isoform CRA_a	GMPPA	0.497715	0.0197666	0.00291685
A0A1W2PPZ5	Transcription elongation factor A protein 1	TCEA1	0.498203	0.00428571	0.000879551
Q6P2E9	Enhancer of mRNA-decapping protein 4	EDC4	0.498273	0.0125313	0.0107698
O15031	Plexin-B2	PLXNB2	0.498537	0.046015	0.00201543
Q9P287	BRCA2 and CDKN1A-interacting protein	BCCIP	0.502496	0.0331565	0.0152323
Q96IR7	4-hydroxyphenylpyruvate dioxygenase-like protein	HPDL	0.503258	0.0182472	0.00406398
Q96EK5	KIF1-binding protein	KIF1BP	0.504672	0.0137614	0.000698607
A0A024RB77	Cyclin-dependent kinase 2, isoform CRA_b	CDK2	0.510768	0.00522148	0.0160017
Q13435	Splicing factor 3B subunit 2	SF3B2	0.51128	0.00760784	0.012416
Q9Y4L1	Hypoxia up-regulated protein 1	HYOU1	0.512077	0.00395294	0.00554865
A0A024RBB6	Cyclin-dependent kinase 4, isoform CRA_a	CDK4	0.512846	0.0118076	0.0230064
Q14978-3	Isoform 3 of Nucleolar and coiled-body phosphoprotein 1	NOLC1	0.513132	0.0183106	0.00543423
H0YN26	Acidic leucine-rich nuclear phosphoprotein 32 family member A	ANP32A	0.518235	0.004352	0.0113674
P54105	Methylosome subunit pICln	CLNS1A	0.519117	0.0257207	0.0170197
P42126	Enoyl-CoA delta isomerase 1, mitochondrial	ECI1	0.521605	0.034257	0.00355884
O60506	Heterogeneous nuclear ribonucleoprotein Q	SYNCRIP	0.524829	0.00419355	0.00173339
Q2M1V9	BTAF1 RNA polymerase II, B-TFIID transcription factor-associated, 170kDa	BTAF1	0.528783	0.0338863	0.0309364
Q9Y5K6	CD2-associated protein	CD2AP	0.533536	0.00788841	0.00209
P60660-2	Isoform Smooth muscle of Myosin light polypeptide 6	MYL6	0.534875	0.00885545	0.000622266
A0A024RAE4	Cell division cycle 42 (GTP binding protein, 25kDa), isoform CRA_a	CDC42	0.535844	0.00697722	0.0104844
P06493	Cyclin-dependent kinase 1	CDK1	0.536151	0.00403137	0.0193267
P09382	Galectin-1	LGALS1	0.538335	0.00820126	0.0127029
Q8N543	Prolyl 3-hydroxylase OGFOD1	OGFOD1	0.54811	0.00904251	0.0252065
Q13526	Peptidyl-prolyl cis-trans isomerase NIMA-interacting 1	PIN1	0.548417	0.0410209	0.00952034
A0A024R0L6	Platelet-activating factor acetylhydrolase, isoform Ib, gamma subunit 29kDa, isoform CRA_a	PAFAH1B3	0.548973	0.0169922	0.0146732
P06756-3	Isoform 3 of Integrin alpha-V	ITGAV	0.550616	0.00700875	0.00109241
O43765	Small glutamine-rich tetratricopeptide repeat-containing protein alpha	SGTA	0.550736	0.00782128	0.0161758
A0A024RD11	Serine/threonine-protein phosphatase 2A 56 kDa regulatory subunit	PPP2R5D	0.551621	0.00888636	0.00849019
O14979-3	Isoform 3 of Heterogeneous nuclear ribonucleoprotein D-like	HNRNPDL	0.553461	0.0122579	0.0212061
P22061	Protein-L-isoaspartate(D-aspartate) O-methyltransferase	PCMT1	0.555211	0.017178	0.00824471
Q6FG59	CDC37 protein	CDC37	0.556249	0.00415385	0.00421749
P36507	Dual specificity mitogen-activated protein kinase kinase 2	MAP2K2	0.556673	0.017156	0.000413051
Q16851	UTP--glucose-1-phosphate uridylyltransferase	UGP2	0.564628	0.00547692	0.00734419
D6REX3	Protein transport protein Sec31A	SEC31A	0.567159	0.0118272	1.62742e-05
P33316-2	Isoform 2 of Deoxyuridine 5-triphosphate nucleotidohydrolase, mitochondrial	DUT	0.571132	0.0088699	0.00229167
Q549N0	Cofilin 2 (Muscle), isoform CRA_a	CFL2	0.574086	0.0111186	0.00334774
J3QS48	Mannose-P-dolichol utilization defect 1 protein	MPDU1	0.575062	0.00673389	0.00807765
O43665-2	Isoform 2 of Regulator of G-protein signaling 10	RGS10	0.579054	0.048186	0.00192879
A0A140VJI5	Dual specificity phosphatase 23	DUSP23	0.583061	0.0143585	0.0173997
P49588	Alanine--tRNA ligase, cytoplasmic	AARS	0.588362	0.00387925	0.00571555
Q13443	Disintegrin and metalloproteinase domain-containing protein 9	ADAM9	0.589102	0.041441	0.000338751
P63096	Guanine nucleotide-binding protein G(i) subunit alpha-1	GNAI1	0.591877	0.0312239	0.0310529
Q9NQT5	Exosome complex component RRP40	EXOSC3	0.594002	0.00774065	0.000742823
A0A024R0R4	SUMO-1 activating enzyme subunit 1, isoform CRA_b	SAE1	0.59714	0.0201618	0.00197852
Q13325	Interferon-induced protein with tetratricopeptide repeats 5	IFIT5	0.597416	0.0120518	0.0114044
Q03252	Lamin-B2	LMNB2	0.597718	0.00372414	8.01937e-05
Q969H8	Myeloid-derived growth factor	MYDGF	0.599325	0.00449751	0.00311382
Q13619	Cullin-4A	CUL4A	0.600736	0.00516944	0.000166733
B5BUB5	Autoantigen La (Fragment)	SSB	0.601432	0.00407547	0.0046612
A0A024R9Y7	Melanoma antigen family D, 2, isoform CRA_a	MAGED2	0.601988	0.0180526	0.0196633
Q6FIA3	PACSIN2 protein	PACSIN2	0.60246	0.0248692	0.000360815
A0A024R0S6	EH-domain containing 2, isoform CRA_a	EHD2	0.603563	0.0201067	0.00357263
Q9H6Z4-3	Isoform 3 of Ran-binding protein 3	RANBP3	0.604497	0.0122297	0.00379674
P07108	Acyl-CoA-binding protein	DBI	0.605332	0.0214838	0.00881789
Q9Y5J9	Mitochondrial import inner membrane translocase subunit Tim8 B	TIMM8B	0.608437	0.0131854	0.00937891
Q14165	Malectin	MLEC	0.611702	0.00375904	0.000681954
Q5H9R7-2	Isoform 2 of Serine/threonine-protein phosphatase 6 regulatory subunit 3	PPP6R3	0.617142	0.0134049	0.00285338
A0A024R5K1	Coronin	CORO1B	0.61791	0.00419231	0.0112459
F5H365	Protein transport protein Sec23A	SEC23A	0.619904	0.00529252	0.0113772
Q9NYF8-2	Isoform 2 of Bcl-2-associated transcription factor 1	BCLAF1	0.625136	0.0487181	0.0139097
O43847	Nardilysin	NRDC	0.628609	0.0048777	0.01007
Q9UBI6	Guanine nucleotide-binding protein G(I)/G(S)/G(O) subunit gamma-12	GNG12	0.628827	0.00797397	0.012526
Q9BQ70	Transcription factor 25	TCF25	0.629789	0.00756463	0.0150194
P20020-6	Isoform K of Plasma membrane calcium-transporting ATPase 1	ATP2B1	0.634378	0.00405381	0.0117196
P30084	Enoyl-CoA hydratase, mitochondrial	ECHS1	0.635053	0.00454613	0.00257069
Q96JB5	CDK5 regulatory subunit-associated protein 3	CDK5RAP3	0.637159	0.017114	0.00126873
Q96C86	m7GpppX diphosphatase	DCPS	0.637196	0.00489531	0.0148558
O94874	E3 UFM1-protein ligase 1	UFL1	0.641843	0.00424793	0.00104427
O95782-2	Isoform B of AP-2 complex subunit alpha-1	AP2A1	0.642893	0.00583784	0.000516753
Q9UBT2	SUMO-activating enzyme subunit 2	UBA2	0.648244	0.00421622	0.00335403
A0A024R5X7	ClpX caseinolytic peptidase X homolog (E. coli), isoform CRA_a	CLPX	0.6485	0.00839917	0.00630667
Q9GZS3	WD repeat-containing protein 61	WDR61	0.649473	0.00689764	0.0018547
Q9NQW7-3	Isoform 3 of Xaa-Pro aminopeptidase 1	XPNPEP1	0.652335	0.00484286	0.00136425
Q92945	Far upstream element-binding protein 2	KHSRP	0.661329	0.0118469	0.00161923
Q53XX5	Cold inducible RNA binding protein	CIRBP	0.663044	0.00677183	0.0170219
M0R026	Acetolactate synthase-like protein	ILVBL	0.66588	0.0254765	0.0124968
P52732	Kinesin-like protein KIF11	KIF11	0.68389	0.00554517	0.0218599
Q7Z4W1	L-xylulose reductase	DCXR	0.687205	0.00416194	0.00420416
Q9H993	Protein-glutamate O-methyltransferase	ARMT1	0.688316	0.0132458	0.00197572
Q5SQT9	SAR1 gene homolog A (S. cerevisiae), isoform CRA_a	SAR1A	0.694332	0.0110685	0.000255674
Q15007	Pre-mRNA-splicing regulator WTAP	WTAP	0.695101	0.0144513	0.0277648
A0A024R7Z5	Syndecan binding protein (Syntenin), isoform CRA_c	SDCBP	0.699553	0.0084846	0.001937
Q6DKJ4	Nucleoredoxin	NXN	0.701559	0.00415267	0.00573484
P13674-3	Isoform 3 of Prolyl 4-hydroxylase subunit alpha-1	P4HA1	0.704798	0.00784941	0.00671866
Q9HAV0	Guanine nucleotide-binding protein subunit beta-4	GNB4	0.707143	0.0243983	0.000729211
A8K8N7	Phosphoribosylformylglycinamidine synthase (FGAR amidotransferase), isoform CRA_b	PFAS	0.710677	0	0.000880384
B7SBB1	Peptidylprolyl isomerase	AIP	0.713232	0.00883794	0.00108958
P36405	ADP-ribosylation factor-like protein 3	ARL3	0.715558	0.00392366	0.009747
Q8N6T3	ADP-ribosylation factor GTPase-activating protein 1	ARFGAP1	0.719352	0.0132661	0.00284413
Q07812-5	Isoform Epsilon of Apoptosis regulator BAX	BAX	0.719775	0.00446957	0.00297088
A0A024R0R9	N-ethylmaleimide-sensitive factor attachment protein, alpha, isoform CRA_c	NAPA	0.721214	0.0045	0.00475307
Q9Y3B8-3	Isoform 3 of Oligoribonuclease, mitochondrial	REXO2	0.732659	0.00907372	0.0054957
K7ELL7	Glucosidase 2 subunit beta	PRKCSH	0.733646	0.00454054	0.000590497
P46013	Proliferation marker protein Ki-67	MKI67	0.737876	0.00438835	0.00564364
Q6IAW5	CALU protein	CALU	0.751897	0.00532877	0.00200681
Q96T88	E3 ubiquitin-protein ligase UHRF1	UHRF1	0.754847	0.00428436	0.00830918
Q9H3K6	BolA-like protein 2	BOLA2	0.755729	0.0037913	0.00398464
Q2TAM5	RELA protein	RELA	0.756747	0.00620649	0.00014904
Q9P035	Very-long-chain (3R)-3-hydroxyacyl-CoA dehydratase 3	HACD3	0.7606	0.0042	0.0048396
Q32P28	Prolyl 3-hydroxylase 1	P3H1	0.766246	0.0106877	0.00055072
Q12888	TP53-binding protein 1	TP53BP1	0.7732	0.00647978	6.43883e-05
Q6IB11	PGRMC1 protein	PGRMC1	0.780721	0.0101625	0.00156843
Q9Y508	E3 ubiquitin-protein ligase RNF114	RNF114	0.783856	0.00985118	0.000851688
P31942-2	Isoform 2 of Heterogeneous nuclear ribonucleoprotein H3	HNRNPH3	0.788363	0.00486957	0.00568848
A0A024R5H0	Barrier to autointegration factor 1, isoform CRA_a	BANF1	0.788947	0.00425316	0.00327968
Q96F86	Enhancer of mRNA-decapping protein 3	EDC3	0.789594	0.0269179	0.000374691
Q02241	Kinesin-like protein KIF23	KIF23	0.793426	0.0257686	0.00771412
Q13492-2	Isoform 2 of Phosphatidylinositol-binding clathrin assembly protein	PICALM	0.79582	0.00669841	0.00329722
Q14980	Nuclear mitotic apparatus protein 1	NUMA1	0.80164	0.00536364	0.00188113
P11388	DNA topoisomerase 2-alpha	TOP2A	0.807385	0.0037265	0.0155301
B2R5T5	Protein kinase, cAMP-dependent, regulatory, type I, alpha (Tissue specific extinguisher 1), isoform CRA_a	PRKAR1A	0.808872	0.00425	0.00587032
B0YJ88	Radixin	RDX	0.816667	0.00523906	0.000420442
P53384-2	Isoform 2 of Cytosolic Fe-S cluster assembly factor NUBP1	NUBP1	0.818216	0.010931	0.0137488
A0A024QZJ7	Coiled-coil domain containing 6, isoform CRA_a	CCDC6	0.818377	0.0144312	0.000170703
P60520	Gamma-aminobutyric acid receptor-associated protein-like 2	GABARAPL2	0.819847	0.00559748	0.000920101
A0A0U1RRM6	Protein enabled homolog	ENAH	0.821664	0.0208545	6.49359e-06
Q53Y97	Thymidylate synthetase	TYMS	0.829724	0.00419592	0.00152541
Q8N726-2	Isoform smARF of Tumor suppressor ARF	CDKN2A	0.831198	0.008728	7.92633e-05
Q04446	1,4-alpha-glucan-branching enzyme	GBE1	0.834112	0.0041227	0.000521205
Q9NRN7	L-aminoadipate-semialdehyde dehydrogenase-phosphopantetheinyl transferase	AASDHPPT	0.845443	0.00893855	0.00683549
Q96PU4	E3 ubiquitin-protein ligase UHRF2	UHRF2	0.851548	0.00655041	0.0109307
Q92538-3	Isoform 3 of Golgi-specific brefeldin A-resistance guanine nucleotide exchange factor 1	GBF1	0.85299	0.00682597	0.00687214
Q9H3U1	Protein unc-45 homolog A	UNC45A	0.863161	0.00568421	0.00394457
Q6P996-4	Isoform 4 of Pyridoxal-dependent decarboxylase domain-containing protein 1	PDXDC1	0.875961	0.03363	0.00232948
Q5TCU3	Tropomyosin beta chain	TPM2	0.879533	0.00716583	0.00458429
Q6IPT9	Elongation factor 1-alpha	EEF1A1	0.885855	0.00667778	0.00332924
P54687-4	Isoform 4 of Branched-chain-amino-acid aminotransferase, cytosolic	BCAT1	0.889809	0.0177867	0.00279377
A0A024R7C0	Kelch-like ECH-associated protein 1, isoform CRA_a	KEAP1	0.890692	0.00780467	0.000904685
G5E9A6	Ubiquitin carboxyl-terminal hydrolase 11	USP11	0.899048	0.0196056	0.000771522
P30048-2	Isoform 2 of Thioredoxin-dependent peroxide reductase, mitochondrial	PRDX3	0.901631	0.00366102	0.0055625
Q53EZ4	Centrosomal protein of 55 kDa	CEP55	0.915452	0.00764532	0.0276998
Q14257	Reticulocalbin-2	RCN2	0.923607	0.00417391	0.000775735
A0A087WVM4	Monofunctional C1-tetrahydrofolate synthase, mitochondrial	MTHFD1L	0.923967	0.00445714	0.00663872
A0A087WY55	Chromosome 6 open reading frame 55, isoform CRA_b	VTA1	0.926402	0.00458947	1.55939e-05
Q71UM5	40S ribosomal protein S27-like	RPS27L	0.950038	0.0165224	0.000223876
A6NDG6	Glycerol-3-phosphate phosphatase	PGP	0.978983	0.0046993	0.00156419
Q96D71-3	Isoform 3 of RalBP1-associated Eps domain-containing protein 1	REPS1	0.980461	0.00551084	0.000599822
O60232	Sjoegren syndrome/scleroderma autoantigen 1	SSSCA1	0.995644	0.0053119	0.0115486
Q12841	Follistatin-related protein 1	FSTL1	1.0014	0.0415841	0.00128239
Q71UI9	Histone H2A.V	H2AFV	1.01769	0.00414516	0.00208222
O60701	UDP-glucose 6-dehydrogenase	UGDH	1.02491	0.00771429	0.000461584
A0A024R5K8	Serpin peptidase inhibitor, clade H (Heat shock protein 47), member 1, (Collagen binding protein 1), isoform CRA_a	SERPINH1	1.0311	0.00830769	4.15157e-06
A0A024R5C4	Reticulon	RTN3	1.0428	0.00902583	0.00251421
O43491	Band 4.1-like protein 2	EPB41L2	1.05076	0.00702924	0.000556667
A4QPB0	IQ motif containing GTPase activating protein 1	IQGAP1	1.05308	0.00490909	0.00360923
Q9NTX5-2	Isoform 2 of Ethylmalonyl-CoA decarboxylase	ECHDC1	1.06958	0.0203736	0.00276754
P30530-2	Isoform Short of Tyrosine-protein kinase receptor UFO	AXL	1.07269	0.00472727	0.000782444
Q16763	Ubiquitin-conjugating enzyme E2 S	UBE2S	1.08369	0.0202943	0.0450106
Q53XJ5	Peptidylprolyl isomerase	FKBP2	1.08651	0.00890323	0.000963617
A0A024QZN4	Vinculin, isoform CRA_c	VCL	1.08786	0.00864	0.000128674
Q8IYS1	Peptidase M20 domain-containing protein 2	PM20D2	1.09262	0.00692795	0.00643806
P29373	Cellular retinoic acid-binding protein 2	CRABP2	1.09507	0.0175787	0.00202377
O15173	Membrane-associated progesterone receptor component 2	PGRMC2	1.09944	0.00412698	0.00136739
Q96KG9-3	Isoform 3 of N-terminal kinase-like protein	SCYL1	1.11241	0.00439216	0.000305969
Q96IZ0	PRKC apoptosis WT1 regulator protein	PAWR	1.11554	0.00354545	0.000722999
Q8N392-2	Isoform 2 of Rho GTPase-activating protein 18	ARHGAP18	1.13128	0.0112922	0.000714828
Q15417	Calponin-3	CNN3	1.13579	0.00386207	0.0018
J3K000	PEPD protein	PEPD	1.14031	0.0152966	0.00058057
G3V511	Latent-transforming growth factor beta-binding protein 2	LTBP2	1.16342	0.0382786	0.0195225
A0A0S2Z5C8	Solute carrier family 39 member 14 isoform 4	SLC39A14	1.16532	0.0055625	0.0207868
Q9BRR6-2	Isoform 2 of ADP-dependent glucokinase	ADPGK	1.17329	0.00779439	0.00247324
P35611	Alpha-adducin	ADD1	1.17821	0.00694207	8.36523e-07
Q05682-5	Isoform 5 of Caldesmon	CALD1	1.18051	0.00511475	0.00109029
Q6FH49	NNMT protein	NNMT	1.18093	0.00385714	0.0180474
Q15942	Zyxin	ZYX	1.20129	0.00417886	0.0012333
A0A1S5UZ07	Talin-1	TLN1	1.20636	0.00675	0.000288028
Q969X5-2	Isoform 2 of Endoplasmic reticulum-Golgi intermediate compartment protein 1	ERGIC1	1.21597	0.00557994	0.00173154
Q6YHK3	CD109 antigen	CD109	1.22935	0.00767184	0.0099778
R4SBI6	Epoxide hydrolase	EPHX1	1.25873	0.0042243	0.0104949
A0A0A0MRM8	Unconventional myosin-VI	MYO6	1.26451	0.0336234	0.00306497
Q6I9R8	FHL2 protein	FHL2	1.31307	0.00407477	0.0153331
I3L0N3	Vesicle-fusing ATPase	NSF	1.32393	0.00469565	0.00160545
Q86SF2	N-acetylgalactosaminyltransferase 7	GALNT7	1.32789	0.021009	0.00616279
D9YZV0	HBS1-like (S. cerevisiae)	HBS1L	1.33408	0.004	0.000688261
P16455	Methylated-DNA--protein-cysteine methyltransferase	MGMT	1.34819	0.037628	0.00137722
Q6FGJ9	Glutathione S-transferase	GSTM3	1.36763	0.00392727	0.000973814
I6L9C8	Zinc finger protein 428	ZNF428	1.38412	0.00885193	0.00289141
O95394	Phosphoacetylglucosamine mutase	PGM3	1.39316	0.008	0.00259341
A0A024RC67	Protein regulator of cytokinesis 1, isoform CRA_e	PRC1	1.39731	0.0443082	0.0064122
P02751	Fibronectin	FN1	1.40328	0.00350562	0.00125606
A0A024R5L0	Prolylcarboxypeptidase (Angiotensinase C), isoform CRA_a	PRCP	1.41279	0.0137418	0.000173994
Q6PCE3	Glucose 1,6-bisphosphate synthase	PGM2L1	1.42166	0.00893933	0.000551552
Q9Y6A9	Signal peptidase complex subunit 1	SPCS1	1.44938	0.0175564	0.0333688
O00469-2	Isoform 2 of Procollagen-lysine,2-oxoglutarate 5-dioxygenase 2	PLOD2	1.45436	0	0.00808607
B1AKK2	Dimethylarginine dimethylaminohydrolase 1, isoform CRA_b	DDAH1	1.45998	0.013542	0.000243279
Q96PU8-9	Isoform 6 of Protein quaking	QKI	1.52935	0.00902308	1.97968e-06
Q15746-4	Isoform 3B of Myosin light chain kinase, smooth muscle	MYLK	1.53401	0.00448	0.00370572
Q7Z7K6	Centromere protein V	CENPV	1.53977	0.00704859	0.00511675
Q86VY4	Testis-specific Y-encoded-like protein 5	TSPYL5	1.70865	0.004	0.000258746
A8K9T3	cDNA FLJ76467, highly similar to Homo sapiens acyl-CoA synthetase long-chain family member 1 (ACSL1), mRNA	ACSL1	1.71342	0.00401563	0.00256952
X5DR03	Glutathione S-transferase mu 1 isoform B (Fragment)	GSTM1	1.74264	0.00890538	0.000745623
D9YZV5	Tropomyosin 1 (Alpha) isoform 4	TPM1	1.74893	0.00438202	0.010152
A0A0S2Z2Z6	Annexin (Fragment)	ANXA6	1.76183	0	0.0282054
Q14240	Eukaryotic initiation factor 4A-II	EIF4A2	1.78238	0.048557	0.00673712
P08648	Integrin alpha-5	ITGA5	1.83925	0	2.06771e-05
Q9NZU5	LIM and cysteine-rich domains protein 1	LMCD1	1.87819	0.0256626	0.00105402
A0A024R0Q4	Phospholipase D family, member 3, isoform CRA_b	PLD3	1.90858	0.0381708	0.000135122
O75663	TIP41-like protein	TIPRL	1.95447	0.0199349	0.000375223
Q9BQ69	O-acetyl-ADP-ribose deacetylase MACROD1	MACROD1	2.00871	0.00414894	0.00627078
A0A024RBB5	Cysteine and glycine-rich protein 2, isoform CRA_a	CSRP2	2.01286	0.0466479	0.00117708
F8VWL3	FYVE, RhoGEF and PH domain-containing protein 4	FGD4	2.07964	0.0136273	0.00428594
Q13740-2	Isoform 2 of CD166 antigen	ALCAM	2.08394	0.00766897	6.67903e-05
Q5TB52	3-phosphoadenosine 5-phosphosulfate synthase 2, isoform CRA_b	PAPSS2	2.08771	0.033375	0.00141968
Q12929	Epidermal growth factor receptor kinase substrate 8	EPS8	2.10595	0.00371429	0.000555
A0A024RC55	Milk fat globule-EGF factor 8 protein, isoform CRA_a	MFGE8	2.11989	0.0137053	0.00125385
S4R371	Fatty acid-binding protein, heart (Fragment)	FABP3	2.13523	0.0309377	0.000831697
A0A024RDW8	Collagen, type IV, alpha 2, isoform CRA_a	COL4A2	2.14989	0.00476596	0.00726447
A0A024R498	Serpin peptidase inhibitor, clade E (Nexin, plasminogen activator inhibitor type 1), member 2, isoform CRA_b	SERPINE2	2.21959	0.00714787	0.0254382
Q12805-2	Isoform 2 of EGF-containing fibulin-like extracellular matrix protein 1	EFEMP1	2.28591	0.0195368	0.000292226
P29966	Myristoylated alanine-rich C-kinase substrate	MARCKS	2.35172	0.00463448	0.000983517
Q96D15	Reticulocalbin-3	RCN3	2.45179	0.025742	0.0104812
P29323-2	Isoform 2 of Ephrin type-B receptor 2	EPHB2	2.60369	0.0211016	0.000202488
P12110	Collagen alpha-2(VI) chain	COL6A2	2.67208	0.00568675	0.000684316
Q9UDY4	DnaJ homolog subfamily B member 4	DNAJB4	2.74966	0.00401778	0.0020868
P07197	Neurofilament medium polypeptide	NEFM	2.85263	0.0106318	0.0022172
Q0ZGT2-4	Isoform 4 of Nexilin	NEXN	2.86554	0.0100217	0.00328966
Q8N126-3	Isoform 3 of Cell adhesion molecule 3	CADM3	3.00828	0.00853719	0.00206686
A0A024RAI5	Bridging integrator 1, isoform CRA_a	BIN1	3.02908	0	0.00107912
O75326	Semaphorin-7A	SEMA7A	3.14938	0.0135869	0.0187576
A0A087X0S5	Collagen alpha-1(VI) chain	COL6A1	3.25194	0.006	0.0017881
Q9NZI8	Insulin-like growth factor 2 mRNA-binding protein 1	IGF2BP1	3.49384	0.021417	0.00136386
P19022-2	Isoform 2 of Cadherin-2	CDH2	3.57538	0.0143911	0.00414027
D6RGG3	Collagen alpha-1(XII) chain	COL12A1	3.7733	0.00410526	0.00475147
Q53TK1	Cytochrome P450, family 1, subfamily B, polypeptide 1, isoform CRA_a	CYP1B1	3.85145	0.00495238	0.0131335
P26022	Pentraxin-related protein PTX3	PTX3	3.94613	0.00768664	0.00622319
A0A024QYT5	Serpin peptidase inhibitor, clade E (Nexin, plasminogen activator inhibitor type 1), member 1, isoform CRA_b	SERPINE1	5.45668	0.00675	0.0051677
Q5U0D2	Transgelin	TAGLN	5.64657	0.0054	0.00974617
Q6IBG1	MYL9 protein	MYL9	5.67805	0.0042623	0.000918158
Q5M8T4	Connective tissue growth factor	CTGF	5.76584	0.004	5.19918e-07
Q02952	A-kinase anchor protein 12	AKAP12	6.18141	0.004	0.000924289
Q14315	Filamin-C	FLNC	6.51458	0.00635294	0.000727772
