# Supplementary material for: Glutamine-Fructose-6-Phosphate Transaminase 2 (GFPT2) Is Upregulated in Breast Epithelial–Mesenchymal Transition and Responds to Oxidative Stress
Source: Mol Cell Proteomics. 2021 Dec 17;21(2):100185. doi: 10.1016/j.mcpro.2021.100185 (PMC8803663; doi:10.1016/j.mcpro.2021.100185)
Supplement: Supplemental Data 8 [file mmc13.xlsx]

## Sheet: D492HER2 vs. D492M
ID	Term_Description	Fold_Enrichment	occurrence	lowest_p	highest_p	Up_regulated	Down_regulated	non_Signif_Snw_Genes
hsa04810	Regulation of actin cytoskeleton	0.92655	100	1.60541e-12	1.60541e-12	FN1, RRAS2, RAC2	ITGA5, CDC42, PPP1CA, MYL9, MYL12A, PFN2, EZR, RDX, VCL, ACTN4, MYH9, MYH10	ACTB
hsa04670	Leukocyte transendothelial migration	1.30952	100	1.27606e-10	1.27606e-10	RAC2	EZR, CTNNB1, CTNND1, CTNNA1, CTNNA2, MYL9, MYL12A, ACTN4, VCL, CDC42	ACTB
hsa04510	Focal adhesion	1.19048	100	5.76452e-10	5.76452e-10	COL6A2, LAMC2, FN1, TNC, ERBB2, FLNB, GSK3B, RAC2	ITGA5, MYL9, MYL12A, PPP1CA, ACTN4, FLNA, VCL, CTNNB1, CDC42, CAV2	ITGB3
hsa00230	Purine metabolism	0.958188	100	1.12222e-09	1.12222e-09	NT5E, NME7, GUK1, RRM1, AMPD2, AK4, AK1, PAPSS2, PAPSS1		ENTPD1
hsa04530	Tight junction	0.935374	100	9.35047e-09	9.35047e-09	ERBB2, HSPA4	CDC42, PCNA, EZR, RDX, MYH9, MYH10, MYL6, MYL9, MYL12A, ACTN4	ACTB
hsa00240	Pyrimidine metabolism	1.60819	100	7.32949e-08	7.32949e-08	CMPK1, NME7, NT5E, UPP1, RRM1	DUT, TK1	ENTPD1
hsa04520	Adherens junction	1.8444	100	4.79589e-07	4.79589e-07	RAC2, PTPN1, ERBB2	CDC42, ACTN4, VCL, CTNND1, CTNNB1, CTNNA1, CTNNA2	ACTB
hsa05100	Bacterial invasion of epithelial cells	2.04613	100	1.17359e-05	1.17359e-05	CLTA, CLTC, FN1	CTNNB1, CTNNA1, CTNNA2, CDC42, CAV2, ITGA5, VCL	ACTB
hsa04512	ECM-receptor interaction	0.7526	100	7.28313e-05	7.28313e-05	COL6A2, LAMC2, FN1, TNC	ITGA5	ITGB3
hsa05146	Amoebiasis	1.36409	100	0.000119578	0.000119578	FN1, LAMC2, GNAS, PRDX1	RELA, GNA11, PLCB3, RAB5A, VCL, ACTN4
hsa05131	Shigellosis	0.977257	100	0.000601329	0.000601329		ITGA5, CDC42, VCL, PFN2, RELA	ACTB
hsa05205	Proteoglycans in cancer	0.838611	100	0.000711247	0.000711247	ERBB2, RRAS2, FLNB, RPS6, FN1	CDC42, FLNA, PPP1CA, CAV2, CTNNB1, ITGA5, EZR, RDX	ACTB
hsa05132	Salmonella infection	1.19048	100	0.00120487	0.00120487	DYNC1I2, FLNB	CDC42, RELA, IL18, PFN2, FLNA	ACTB
hsa00983	Drug metabolism - other enzymes	1.16034	100	0.00255391	0.00255391	UPP1, CMPK1, RRM1, NME7	TK1, DUT, GSTM1
hsa05130	Pathogenic Escherichia coli infection	0.864153	100	0.00900382	0.00900382	ARF1, TUBB6, TUBB3, TUBB8, RPS3, SEC24C	CDC42, MYO6, MYH9, MYH10, EZR, RELA, IL18	ACTB
hsa05412	Arrhythmogenic right ventricular cardiomyopathy (ARVC)	1.38889	100	0.0169076	0.0169076	LMNA, ATP2A2	ITGA5, CTNNB1, CDH2, CTNNA1, CTNNA2	ACTB

## Sheet: D492HER2 vs. D492
ID	Term_Description	Fold_Enrichment	occurrence	lowest_p	highest_p	Up_regulated	Down_regulated	non_Signif_Snw_Genes
hsa04510	Focal adhesion	1.59917	100	2.6423e-25	1.42189e-21	COL4A2, COL6A1, COL6A2, LAMB1, LAMC1, FN1, TNC, ITGA5, ERBB2, MYL9, PPP1CC, ACTN4, TLN1, FLNC, ZYX, VCL, CAV1	LAMA3, LAMC2, ITGA2, ITGA6, ITGB4, MYL12A, ACTN1, FLNB, PXN, CTNNB1, MAP2K1	ITGB3
hsa04810	Regulation of actin cytoskeleton	1.01349	100	9.52823e-17	9.52823e-17	FN1, ITGA5, GNG12, PPP1CC, MYL9, BAIAP2, CFL2, VCL, IQGAP1, ACTN4	ITGA2, ITGA6, ITGB4, MAP2K1, GIT1, MYL12A, PXN, ACTN1, MYH9	ACTB
hsa04512	ECM-receptor interaction	1.81974	100	2.56484e-14	5.70333e-12	COL4A2, COL6A1, COL6A2, LAMB1, LAMC1, FN1, TNC, AGRN, ITGA5	LAMA3, LAMC2, ITGA2, ITGA6, ITGB4	ITGB3
hsa05146	Amoebiasis	1.53135	100	5.80372e-10	1.08841e-09	COL4A2, FN1, LAMB1, LAMC1, GNAS, VCL, ACTN4, PRDX1	LAMA3, LAMC2, PLCB3, RAB7A, ACTN1
hsa04723	Retrograde endocannabinoid signaling	0.701297	100	6.01238e-08	6.01238e-08	GNAI2, GNB2, GNG12, NDUFAB1	PLCB3, ITPR3, NDUFA12, NDUFS1	PRKACG
hsa04670	Leukocyte transendothelial migration	1.33645	100	1.8227e-07	1.8227e-07	PLCG1, MYL9, ACTN4, VCL, GNAI2	CD99, F11R, CTNNB1, CTNND1, CTNNA1, PXN, MYL12A, ACTN1	ACTB
hsa04520	Adherens junction	1.59273	100	3.14648e-07	3.14648e-07	IQGAP1, BAIAP2, ACTN4, VCL, ERBB2	ACTN1, CDH1, CTNND1, CTNNB1, CTNNA1	ACTB
hsa05222	Small cell lung cancer	1.25649	100	1.09297e-06	6.5541e-05	BAX, CDK2, COL4A2, LAMB1, LAMC1, FN1	LAMA3, LAMC2, ITGA2, ITGA6
hsa05163	Human cytomegalovirus infection	0.665201	100	4.44464e-06	4.44464e-06	GNB2, GNG12, GNAI2, AKAP13, GNAS, BAX	MAP2K1, PLCB3, ITPR3, PPP3CA, CTNNB1, PXN, BID	PRKACG
hsa05205	Proteoglycans in cancer	0.77989	100	9.14276e-06	9.14276e-06	ERBB2, IQGAP1, FLNC, PPP1CC, CAV1, FN1, ITGA5, PLCG1	MAP2K1, FLNB, ITPR3, CTNNB1, ITGA2, PXN	SRC
hsa05412	Arrhythmogenic right ventricular cardiomyopathy (ARVC)	1.88474	100	1.00009e-05	1.00009e-05	ITGA5	ITGA2, ITGA6, ITGB4, LMNA, CTNNB1, ATP2A2, JUP, CTNNA1, DSP, DSG2	ACTB
hsa05100	Bacterial invasion of epithelial cells	1.76694	100	2.60489e-05	2.60489e-05	CLTA, CAV1, FN1, ITGA5, VCL	CDH1, CTNNB1, CTNNA1, CLTB, PXN	SRC
hsa04726	Serotonergic synapse	0.768533	100	2.86425e-05	2.86425e-05	GNAS, GNAI2, GNB2, GNG12	PLCB3, ITPR3, MAP2K1	PRKACG
hsa04725	Cholinergic synapse	0.634117	100	3.6016e-05	3.6016e-05	GNAI2, GNB2, GNG12	PLCB3, ITPR3, MAP2K1	PRKACG
hsa05414	Dilated cardiomyopathy (DCM)	0.899533	100	0.000130753	0.000130753	ITGA5, GNAS	ITGA2, ITGA6, ITGB4, LMNA, ATP2A2
hsa04371	Apelin signaling pathway	0.748351	100	0.000150839	0.000150839	GNAI2, GNB2, GNG12, TFAM, SERPINE1	PLCB3, ITPR3, MAP2K1, CDH1	PRKACG
hsa04062	Chemokine signaling pathway	0.42331	100	0.000196311	0.000196311	STAT1, GNAI2, GNB2, GNG12	MAP2K1, PXN, PLCB3	MAPK1
hsa05034	Alcoholism	0.783751	100	0.000261036	0.000261036	HAT1, GNAS, GNAI2, GNB2, GNG12, PPP1CC	MAP2K1	MAPK1
hsa05012	Parkinson disease	1.01649	100	0.000506778	0.000506778	GNAI2, NDUFAB1, VDAC2	NDUFA12, NDUFS1, UQCRC1, VDAC3, SLC25A5	PRKACG
hsa04713	Circadian entrainment	0.699489	100	0.000778125	0.000778125	GNAI2, GNB2, GNG12, GNAS	ITPR3, PLCB3	PRKACG
hsa04724	Glutamatergic synapse	0.923136	100	0.000818819	0.000818819	GNAS, GNAI2, GNB2, GNG12	PPP3CA, PLCB3, ITPR3, GLUL	PRKACG
hsa04926	Relaxin signaling pathway	0.618429	100	0.000849179	0.000849179	GNAI2, GNAS, GNB2, GNG12, COL4A2	MAP2K1, PLCB3	MAPK1
hsa05167	Kaposi sarcoma-associated herpesvirus infection	0.679741	100	0.000867044	0.000867044	STAT1, BAX, GNB2, GNG12, PLCG1	EIF2AK2, BID, MAP2K1, ITPR3, PPP3CA, CTNNB1
hsa04730	Long-term depression	1.15001	100	0.00117367	0.00117367	GNAI2, GNAS	PPP2R1B, MAP2K1, PLCB3, ITPR3	MAPK1
hsa05410	Hypertrophic cardiomyopathy (HCM)	0.817476	100	0.00132566	0.00132566	ITGA5	ITGA2, ITGA6, ITGB4, LMNA, ATP2A2	ACTB
hsa05170	Human immunodeficiency virus 1 infection	0.652408	100	0.00182766	0.00182766	GNAI2, PLCG1, GNB2, GNG12, CFL2, BAX, AP1B1	PXN, MAP2K1, ITPR3, PPP3CA, BID
hsa04530	Tight junction	0.807744	100	0.00259589	0.00259589	ERBB2, MYL9, ACTN4, RAB8B	F11R, PPP2R1B, PCNA, MYH9, MYL12A, ACTN1, TJP2, TUBA4A	ACTB
hsa05212	Pancreatic cancer	0.753894	100	0.00308141	0.00308141	RALA, ERBB2, STAT1, BAX	MAP2K1	MAPK1
hsa04728	Dopaminergic synapse	0.876621	100	0.00317814	0.00317814	GNAS, PPP1CC, GNAI2, GNB2, GNG12, PPP2R5D	PLCB3, ITPR3, PPP3CA, PPP2R1B	PRKACG
hsa05145	Toxoplasmosis	0.706776	4	0.00432917	0.00432917	STAT1, LAMB1, LAMC1, GNAI2	LAMA3, LAMC2, ITGA6	LAMC3
hsa04971	Gastric acid secretion	0.856698	100	0.00496317	0.00496317	GNAS, GNAI2	PLCB3, ITPR3, ATP1B3	PRKACG
hsa04970	Salivary secretion	0.807744	100	0.00627725	0.00627725	GNAS, ATP2B1	PLCB3, ITPR3, ATP1B3	PRKACG
hsa04934	Cushing syndrome	0.527726	100	0.00663354	0.00663354	GNAS, GNAI2, CDK2	MAP2K1, PLCB3, ITPR3, CTNNB1	PRKACG
hsa04914	Progesterone-mediated oocyte maturation	0.476144	100	0.00790049	0.00790049	GNAI2, CDK2	MAP2K1, RPS6KA1	MAPK1
hsa04727	GABAergic synapse	0.743974	100	0.00870668	0.00870668	NSF, GNAI2, GNB2, GNG12	GLUL	PRKACG
hsa04022	cGMP-PKG signaling pathway	0.953721	100	0.0108377	0.0108377	ATP2B1, PPP1CC, MYL9, GNAI2, VDAC2	PPP3CA, ATP1B3, GTF2I, PLCB3, ITPR3, ATP2A2, VDAC3, SLC25A5, MAP2K1
hsa05020	Prion diseases	1.16984	100	0.0133538	0.0133538	LAMC1, BAX	MAP2K1	PRKACG
hsa05032	Morphine addiction	0.519927	100	0.0148641	0.0148641	GNAI2, GNB2, GNG12, GNAS		PRKACG
hsa04540	Gap junction	0.899533	100	0.0155491	0.0155491	GNAI2, GNAS	MAP2K1, TUBA4A, TUBB6, PLCB3, ITPR3	PRKACG
hsa04919	Thyroid hormone signaling pathway	0.800595	100	0.0156743	0.0156743	STAT1, PLCG1	MAP2K1, ATP2A2, CTNNB1, PLCB3, ATP1B3, PFKP	MAPK1
hsa05219	Bladder cancer	0.848131	100	0.0174127	0.0174127	ERBB2	MAP2K1, CDH1	MAPK1
hsa04071	Sphingolipid signaling pathway	0.665201	100	0.019207	0.019207	BAX, PPP2R5D, GNAI2	BID, PPP2R1B, PLCB3, MAP2K1	MAPK1
hsa04935	Growth hormone synthesis, secretion and action	0.665201	100	0.019207	0.019207	GNAS, GNAI2, PLCG1, STAT1	PLCB3, ITPR3, MAP2K1	MAPK1
hsa04925	Aldosterone synthesis and secretion	0.59518	100	0.0210113	0.0210113	ATP2B1, GNAS	PLCB3, ITPR3, ATP1B3	PRKACG
hsa04611	Platelet activation	0.735506	100	0.0218655	0.0218655	PPP1CC, TLN1, GNAI2, GNAS	MYL12A, ITPR3, PLCB3, ITGA2	SRC
hsa04114	Oocyte meiosis	0.904673	100	0.0232913	0.0232913	CDK2, PPP1CC, SMC3, PPP2R5D	MAP2K1, RPS6KA1, YWHAZ, PPP2R1B, ITPR3, PPP3CA	MAPK1
hsa04916	Melanogenesis	0.559822	100	0.026711	0.026711	GNAS, GNAI2	CTNNB1, MAP2K1, PLCB3	PRKACG
hsa05216	Thyroid cancer	1.22253	100	0.0280594	0.0280594	BAX	MAP2K1, CDH1, CTNNB1
hsa04928	Parathyroid hormone synthesis, secretion and action	0.640099	100	0.0322617	0.0322617	GNAI2, GNAS, AKAP13	PLCB3, ITPR3, MAP2K1	PRKACG
hsa04024	cAMP signaling pathway	0.428755	100	0.0341993	0.0341993	GNAS, GNAI2, PPP1CC, MYL9, ATP2B1	MAP2K1, ATP2A2, ATP1B3	PRKACG
hsa04261	Adrenergic signaling in cardiomyocytes	0.683058	100	0.046189	0.046189	GNAS, ATP2B1, PPP2R5D, PPP1CC, GNAI2	ATP1B3, PPP2R1B, ATP2A2, PLCB3	MAPK1
hsa05016	Huntington disease	1.4498	100	0.0473754	0.0473754	CLTA, AP2A1, AP2B1, POLR2A, TFAM, BAX, NDUFAB1, VDAC2	CLTB, PLCB3, NDUFA12, NDUFS1, UQCRC1, VDAC3, SLC25A5
hsa04932	Non-alcoholic fatty liver disease (NAFLD)	0.575004	100	0.0489657	0.0489657	BAX, NDUFAB1	BID, NDUFA12, NDUFS1, UQCRC1
hsa04010	MAPK signaling pathway	0.306669	100	0.048967	0.048967	GNG12, ERBB2, MAP4K4, FLNC	PPP3CA, MAP2K1, RPS6KA1, FLNB	MAPK1

## Sheet: D492M vs. D492
ID	Term_Description	Fold_Enrichment	occurrence	lowest_p	highest_p	Up_regulated	Down_regulated	non_Signif_Snw_Genes
hsa04510	Focal adhesion	1.23932	100	8.80717e-24	4.74051e-23	COL4A2, COL6A1, COL6A2, LAMB1, FN1, ITGA5, ITGAV, ITGB1, MYL9, MYLK, ACTN4, TLN1, FLNA, FLNC, ZYX, VCL, CDC42, RAP1B, CAV1	LAMA3, LAMC2, ITGA2, ITGA6, ITGB4, FLNB, PXN, RAC2, BCAR1, MAP2K1	PTK2
hsa04810	Regulation of actin cytoskeleton	1.07765	100	1.87921e-22	7.02847e-22	FN1, ITGA5, ITGAV, ITGB1, GNG12, MAP2K2, CDC42, MYLK, MYL9, ENAH, RDX, CFL2, VCL, IQGAP1, ACTN4, MYH9, MYH10	ITGA2, ITGA6, ITGB4, BCAR1, MAP2K1, ARHGEF1, RAC2, GIT1, ARPC1B, PXN	ACTB
hsa04512	ECM-receptor interaction	1.26437	100	3.10665e-19	7.84342e-10	COL4A2, COL6A1, COL6A2, LAMB1, FN1, ITGA5, ITGAV, ITGB1	LAMA3, LAMC2, ITGA2, ITGA6, ITGB4
hsa05222	Small cell lung cancer	1.22222	100	1.75178e-12	9.25163e-05	BAX, CDK4, CDK2, COL4A2, LAMB1, FN1, ITGAV, ITGB1, RELA	LAMA3, LAMC2, ITGA2, ITGA6	PTK2
hsa05205	Proteoglycans in cancer	0.791967	100	2.90377e-09	5.07423e-09	MAP2K2, IQGAP1, CDC42, FLNA, FLNC, CAV1, ITGB1, ITGAV, FN1, ITGA5, RDX, PLCG1	MAP2K1, FLNB, ARHGEF1, ITPR3, ITGA2, PTPN11, PXN	ACTB
hsa04670	Leukocyte transendothelial migration	1.07692	100	6.04238e-08	6.04238e-08	ITGB1, PLCG1, MYL9, RAP1B, ACTN4, VCL, GNAI1, CDC42	CD99, F11R, PTPN11, PXN, BCAR1, RAC2	PIK3CD
hsa04371	Apelin signaling pathway	0.746606	100	8.0998e-08	8.0998e-08	GNAI1, GNB4, GNG12, MYLK, MAP2K2, GABARAPL2, TFAM, SERPINE1	PLCB3, ITPR3, MAP2K1, CDH1	PRKACG
hsa05100	Bacterial invasion of epithelial cells	1.98317	100	1.83292e-06	2.45402e-06	CDC42, CD2AP, DNM2, CLTA, CAV1, FN1, ITGA5, ITGB1, VCL	CDH1, ARPC1B, CLTB, CLTC, BCAR1, PXN	ACTB
hsa05412	Arrhythmogenic right ventricular cardiomyopathy (ARVC)	1.53846	100	2.28515e-06	3.05859e-06	ITGA5, ITGAV, ITGB1, CDH2	ITGA2, ITGA6, ITGB4, LMNA, ATP2A2, JUP, DSP, DSG2	ACTB
hsa04722	Neurotrophin signaling pathway	0.639948	100	2.90452e-06	2.90452e-06	MAP2K2, RAP1B, RELA, PLCG1, CDC42, BAX	MAP2K1, RPS6KA1, PTPN11	MAPK1
hsa04024	cAMP signaling pathway	0.441123	100	4.05429e-06	4.05429e-06	GNAI1, RAP1B, MAP2K2, RELA, MYL9, ATP2B1	RAC2, MAP2K1, ATP2A2, ATP1A1, ATP1B3	PRKACG
hsa04062	Chemokine signaling pathway	0.497738	100	4.23538e-06	4.23538e-06	GNAI1, RELA, CDC42, GNB4, GNG12, RAP1B	MAP2K1, RAC2, PXN, BCAR1, PLCB3	PIK3CD
hsa04926	Relaxin signaling pathway	0.528846	100	4.84316e-06	4.84316e-06	GNAI1, GNB4, GNG12, RELA, MAP2K2, COL4A2	MAP2K1, PLCB3	MAPK1
hsa04530	Tight junction	0.705128	100	5.0861e-06	7.44874e-06	CDC42, CDK4, RDX, MYH9, MYH10, MYL6, MYL9, ACTN4, ITGB1	F11R, PPP2R1B, PCNA, TJP2, TUBA4A	ACTB
hsa05135	Yersinia infection	0.987179	100	5.15104e-06	0.000112681	FN1, ITGA5, ITGB1, CDC42, RELA, MAP2K2, PLCG1	BCAR1, RAC2, PXN, ARHGEF1, RPS6KA1, CASP1, MAP2K1	PTK2
hsa05163	Human cytomegalovirus infection	0.76575	100	6.08637e-06	6.08637e-06	RHEB, RELA, MAP2K2, ITGAV, GNB4, GNG12, GNAI1, CDKN2A, CDK4, BAX	MAP2K1, RAC2, PLCB3, ITPR3, PPP3CA, PPP3R1, ARHGEF1, BCAR1, PXN, BID	PRKACG
hsa05220	Chronic myeloid leukemia	0.779352	100	7.1833e-06	7.1833e-06	RELA, MAP2K2, CDKN2A, CDK4, BAX	PTPN11, MAP2K1	MAPK1
hsa04015	Rap1 signaling pathway	0.566802	100	1.01711e-05	1.01711e-05	RAP1B, PLCG1, GNAI1, TLN1, ENAH, CDC42, ITGB1, MAP2K2	PLCB3, EPHA2, BCAR1, CDH1, RAC2, MAP2K1	PIK3CD
hsa05410	Hypertrophic cardiomyopathy (HCM)	1.01946	100	1.16215e-05	1.55165e-05	ITGA5, ITGAV, ITGB1, TPM1, TPM2	ITGA2, ITGA6, ITGB4, LMNA, ATP2A2	ACTB
hsa04014	Ras signaling pathway	0.40293	100	1.21897e-05	1.21897e-05	PLCG1, GNB4, GNG12, RELA, MAP2K2, RAP1B, CDC42	EPHA2, PTPN11, RAC2, MAP2K1	MAPK1
hsa04022	cGMP-PKG signaling pathway	0.764597	100	1.25569e-05	1.25569e-05	ATP2B1, MYLK, MYL9, GNAI1, VDAC2, MAP2K2	PPP3CA, PPP3R1, ATP1A1, ATP1B3, GTF2I, PLCB3, ITPR3, ATP2A2, MAP2K1
hsa05414	Dilated cardiomyopathy (DCM)	0.961538	100	1.75244e-05	2.33808e-05	ITGA5, ITGAV, ITGB1, TPM1, TPM2	ITGA2, ITGA6, ITGB4, LMNA, ATP2A2	ACTB
hsa04971	Gastric acid secretion	0.769231	100	1.96631e-05	1.96631e-05	MYLK, GNAI1	PLCB3, ITPR3, ATP1A1, ATP1B3	PRKACG
hsa05167	Kaposi sarcoma-associated herpesvirus infection	0.693569	100	2.69279e-05	2.69279e-05	BAX, RELA, CDK4, ATG3, GABARAPL2, GNB4, GNG12, MAP2K2, PLCG1	EIF2AK2, BID, MAP2K1, ITPR3, PPP3CA, PPP3R1
hsa04611	Platelet activation	0.619137	100	3.42151e-05	3.42151e-05	MYLK, RAP1B, TLN1, GNAI1, ITGB1	ARHGEF1, ITPR3, PLCB3, ITGA2	PRKACG
hsa04666	Fc gamma R-mediated phagocytosis	0.827759	100	3.49583e-05	3.49583e-05	PLCG1, MARCKS, CDC42, CFL2, DNM2, BIN1	MAP2K1, ARPC1B, RAC2	PIK3CD
hsa05146	Amoebiasis	0.969551	100	4.5163e-05	0.000136106	RELA, COL4A2, FN1, LAMB1, VCL, ACTN4	LAMA3, LAMC2, PLCB3, RAB7A, SERPINB6	PTK2
hsa04660	T cell receptor signaling pathway	0.657207	100	4.51984e-05	4.51984e-05	CDC42, PLCG1, MAP2K2, RELA, CDK4	PPP3CA, PPP3R1, MAP2K1	MAPK1
hsa04723	Retrograde endocannabinoid signaling	0.459153	100	4.75579e-05	4.75579e-05	GNAI1, GNB4, GNG12	PLCB3, ITPR3, NDUFA5, NDUFA12	PRKACG
hsa04360	Axon guidance	0.791723	100	6.01642e-05	6.01642e-05	PLCG1, CDC42, MYL9, EPHB2, ENAH, GNAI1, CFL2, PLXNB2, SEMA7A, ITGB1	PPP3CA, PPP3R1, RAC2, PTPN11, EPHA2, DPYSL2	PIK3CD
hsa05170	Human immunodeficiency virus 1 infection	0.732249	100	7.27815e-05	7.27815e-05	GNAI1, RELA, MAP2K2, PLCG1, GNB4, GNG12, CFL2, BAX, AP1G1, CUL4A, CDK1	PXN, MAP2K1, ITPR3, PPP3CA, PPP3R1, RAC2, BID
hsa05131	Shigellosis	0.75775	100	8.75514e-05	0.000111593	ITGA5, ITGB1, CDC42, VCL, RELA	ARPC1B	ACTB
hsa04730	Long-term depression	0.860495	100	9.20021e-05	9.20021e-05	MAP2K2, GNAI1	PPP2R1B, MAP2K1, PLCB3, ITPR3	MAPK1
hsa04071	Sphingolipid signaling pathway	0.782159	100	0.000107201	0.000107201	BAX, PPP2R5D, GNAI1, MAP2K2, RELA	SPTLC2, BID, PPP2R1B, PLCB3, MAP2K1, RAC2	MAPK1
hsa04919	Thyroid hormone signaling pathway	0.748809	100	0.000119828	0.000119828	ITGAV, MAP2K2, PLCG1, RHEB	MAP2K1, ATP2A2, PLCB3, ATP1A1, ATP1B3, PFKP	PIK3CD
hsa04520	Adherens junction	0.834236	100	0.00012422	0.000158241	CDC42, IQGAP1, ACTN4, VCL	RAC2, CDH1, PTPN1	ACTB
hsa05211	Renal cell carcinoma	0.631458	100	0.000175324	0.000175324	RAP1B, MAP2K2, CDC42	PTPN11, MAP2K1	MAPK1
hsa05132	Salmonella infection	0.989011	100	0.000202147	0.00025729	CDC42, RELA, DYNC1LI2, FLNA, FLNC	CASP1, ARPC1B, RAB7A, FLNB	ACTB
hsa04726	Serotonergic synapse	0.492905	100	0.000285816	0.000285816	GNAI1, GNB4, GNG12	PLCB3, ITPR3, MAP2K1	PRKACG
hsa05212	Pancreatic cancer	0.789744	100	0.000309521	0.000309521	RELA, CDC42, CDKN2A, CDK4, BAX	RAC2, MAP2K1	MAPK1
hsa04725	Cholinergic synapse	0.474479	100	0.000358163	0.000358163	GNAI1, GNB4, GNG12	PLCB3, ITPR3, MAP2K1	PRKACG
hsa05160	Hepatitis C	0.774258	100	0.000474573	0.000474573	RELA, YWHAQ, YWHAH, MAP2K2, CDK2, CDK4, BAX	LDLR, MAVS, EIF2AK2, PPP2R1B, YWHAZ, MAP2K1, BID	MAPK1
hsa05235	PD-L1 expression and PD-1 checkpoint pathway in cancer	0.665514	100	0.000728612	0.000728612	MAP2K2, RELA, PLCG1	MAP2K1, PTPN11, PPP3CA, PPP3R1	MAPK1
hsa05020	Prion diseases	0.875332	100	0.000742086	0.000742086	BAX, MAP2K2	MAP2K1	PRKACG
hsa04720	Long-term potentiation	1.01033	100	0.00078251	0.00078251	RAP1B, MAP2K2	PPP3CA, PPP3R1, MAP2K1, RPS6KA1, ITPR3, PLCB3	PRKACG
hsa05219	Bladder cancer	1.05769	100	0.000867492	0.000867492	MAP2K2, CDKN2A, CDK4	MAP2K1, CDH1	MAPK1
hsa04970	Salivary secretion	0.604396	100	0.000974139	0.000974139	ATP2B1	PLCB3, ITPR3, ATP1A1, ATP1B3	PRKACG
hsa05034	Alcoholism	0.418888	100	0.0013651	0.0013651	HAT1, GNAI1, GNB4, GNG12	MAP2K1	MAPK1
hsa04727	GABAergic synapse	0.779352	100	0.00146732	0.00146732	GABARAPL2, NSF, GNAI1, GNB4, GNG12	GLS, GLUL	PRKACG
hsa04010	MAPK signaling pathway	0.458931	100	0.00147128	0.00147128	GNG12, RAP1B, MAP2K2, CDC42, FLNA, FLNC, PPP5C, RELA	PPP3CA, PPP3R1, EPHA2, MAP2K1, RPS6KA1, RAC2, FLNB, HSPA1B	MAPK1
hsa04973	Carbohydrate digestion and absorption	0.564103	100	0.00182484	0.00182484		ATP1A1, ATP1B3, PLCB3	PIK3CD
hsa04972	Pancreatic secretion	0.722326	100	0.00213839	0.00213839	RAP1B, ATP2B1	PLCB3, ITPR3, ATP2A2, ATP1A1, ATP1B3
hsa04934	Cushing syndrome	0.620513	100	0.00258259	0.00258259	CDKN2A, CDK4, GNAI1, AIP, CDK2, RAP1B, MAP2K2	MAP2K1, PLCB3, ITPR3, LDLR	PRKACG
hsa04921	Oxytocin signaling pathway	0.612348	100	0.00278792	0.00278792	MAP2K2, EEF2, MYLK, MYL6, MYL9, GNAI1	MAP2K1, PLCB3, ITPR3, PPP3CA, PPP3R1	PRKACG
hsa04540	Gap junction	0.865385	100	0.0030296	0.0030296	GNAI1, MAP2K2, CDK1	MAP2K1, TUBA4A, TUBB6, TUBB3, PLCB3, ITPR3	PRKACG
hsa05145	Toxoplasmosis	0.679945	98	0.00317326	0.00317326	RELA, LAMB1, ITGB1, GNAI1	HSPA1B, LAMA3, LAMC2, ITGA6, LDLR
hsa04961	Endocrine and other factor-regulated calcium reabsorption	1.75617	100	0.00353722	0.00353722	DNM2, AP2A1, AP2B1, CLTA, ATP2B1	AP2A2, CLTB, CLTC, ATP1A1, ATP1B3, PLCB3
hsa05130	Pathogenic Escherichia coli infection	0.64428	100	0.00417628	0.0454154	CDC42, MYO6, MYH9, MYH10, ITGB1, RELA, BAX, SEC24C	ARPC1B, ARHGEF1, TUBA4A, TUBB6, TUBB3, PTPN11, CASP1	ACTB
hsa04370	VEGF signaling pathway	1.14733	100	0.00419126	0.00419126	PLCG1, MAP2K2, CDC42	MAP2K1, PPP3CA, PPP3R1, PXN, RAC2	MAPK1
hsa04925	Aldosterone synthesis and secretion	0.534413	100	0.00441157	0.00441157	ATP2B1	PLCB3, ITPR3, ATP1A1, ATP1B3, LDLR	PRKACG
hsa04713	Circadian entrainment	0.436162	100	0.00488512	0.00488512	GNAI1, GNB4, GNG12	ITPR3, PLCB3	PRKACG
hsa04724	Glutamatergic synapse	0.77708	100	0.00513633	0.00513633	GNAI1, GNB4, GNG12	GLS, PPP3CA, PPP3R1, PLCB3, ITPR3, GLUL	PRKACG
hsa05223	Non-small cell lung cancer	0.793269	100	0.00580469	0.00580469	CDKN2A, CDK4, MAP2K2, PLCG1, BAX	MAP2K1	MAPK1
hsa05221	Acute myeloid leukemia	0.505166	100	0.00696898	0.00696898	RELA, MAP2K2	MAP2K1, JUP	MAPK1
hsa04917	Prolactin signaling pathway	0.362637	100	0.00829676	0.00829676	MAP2K2, RELA	MAP2K1	MAPK1
hsa04261	Adrenergic signaling in cardiomyocytes	0.567888	100	0.00915564	0.00915564	ATP2B1, PPP2R5D, TPM1, TPM2, GNAI1	ATP1A1, ATP1B3, PPP2R1B, ATP2A2, PLCB3	MAPK1
hsa05218	Melanoma	0.705128	100	0.00927959	0.00927959	MAP2K2, CDK4, CDKN2A, BAX	MAP2K1, CDH1	MAPK1
hsa05214	Glioma	0.676923	100	0.0109109	0.0109109	PLCG1, MAP2K2, CDKN2A, CDK4, BAX	MAP2K1	MAPK1
hsa05164	Influenza A	0.655087	100	0.0110804	0.0110804	RELA, CDK4, BAX, MAP2K2, RAB11B	EIF2AK2, MAVS, CASP1, BID, NUP98, MAP2K1, XPO1	MAPK1
hsa04072	Phospholipase D signaling pathway	0.460492	100	0.0119124	0.0119124	RHEB, PLCG1, MAP2K2, DNM2	PTPN11, MAP2K1, DGKA, PLCB3	PIK3CD
hsa04218	Cellular senescence	0.851476	100	0.0125293	0.0125293	CDK4, CDK2, RHEB, RBBP4, CDKN2A, MAP2K2, CDK1, RELA, SERPINE1, VDAC2	MAP2K1, CAPN1, PPP3CA, PPP3R1, ITPR3, PPID	MAPK1
hsa04662	B cell receptor signaling pathway	0.650888	100	0.0127435	0.0127435	MAP2K2, RELA	RAC2, PPP3CA, PPP3R1, MAP2K1	MAPK1
hsa04935	Growth hormone synthesis, secretion and action	0.497738	100	0.0131827	0.0131827	GNAI1, PLCG1, MAP2K2	PLCB3, ITPR3, MAP2K1, BCAR1	PRKACG
hsa04728	Dopaminergic synapse	0.524747	100	0.0194286	0.0194286	GNAI1, GNB4, GNG12, PPP2R5D	PLCB3, ITPR3, PPP3CA, PPP2R1B	PRKACG
hsa04270	Vascular smooth muscle contraction	0.576923	100	0.0216891	0.0216891	MYLK, MYL6, MYL9, MAP2K2, CALD1	PLCB3, ITPR3, MAP2K1, ARHGEF1	PRKACG
hsa04918	Thyroid hormone synthesis	0.631458	100	0.0219807	0.0219807		PLCB3, ITPR3, ATP1A1, ATP1B3, GSR	PRKACG
hsa04210	Apoptosis	0.763447	100	0.0224861	0.0224861	BAX, SPTAN1, LMNB2, RELA, MAP2K2	BID, TUBA4A, LMNA, ITPR3, CAPN1, CTSZ, MAP2K1
hsa04915	Estrogen signaling pathway	0.438746	100	0.0241481	0.0241481	MAP2K2, GNAI1	FKBP4, HSPA1B, MAP2K1, PLCB3, ITPR3	PRKACG
hsa05215	Prostate cancer	0.367893	100	0.0244104	0.0244104	CDK2, RELA, MAP2K2	MAP2K1	MAPK1
hsa04912	GnRH signaling pathway	0.454921	100	0.0254667	0.0254667	CDC42, MAP2K2	PLCB3, ITPR3, MAP2K1	MAPK1
hsa04914	Progesterone-mediated oocyte maturation	0.445344	100	0.0276791	0.0276791	GNAI1, CDK2, CDK1	MAP2K1, RPS6KA1	MAPK1
hsa04960	Aldosterone-regulated sodium reabsorption	0.705128	100	0.0316521	0.0316521		SFN, ATP1A1, ATP1B3	MAPK1
hsa04933	AGE-RAGE signaling pathway in diabetic complications	0.761538	100	0.0338212	0.0338212	FN1, COL4A2, PLCG1, SERPINE1, RELA, CDC42, BAX, CDK4	PLCB3	MAPK1
hsa05216	Thyroid cancer	1.14345	100	0.0343893	0.0343893	CCDC6, MAP2K2, BAX	MAP2K1, CDH1	MAPK1
hsa04620	Toll-like receptor signaling pathway	0.251333	100	0.0351596	0.0351596	RELA, MAP2K2	MAP2K1	MAPK1
hsa04916	Melanogenesis	0.33511	100	0.0351596	0.0351596	MAP2K2, GNAI1	MAP2K1, PLCB3	MAPK1
hsa05142	Chagas disease (American trypanosomiasis)	0.418888	100	0.0351596	0.0351596	RELA, GNAI1, SERPINE1	PPP2R1B, PLCB3	MAPK1
hsa05166	Human T-cell leukemia virus 1 infection	0.536585	100	0.0421796	0.0421796	MAP2K2, TLN1, RANBP3, VDAC2, CDKN2A, CDK4, CDK2, RELA, BAX	MAP2K1, XPO1, PPP3CA, PPP3R1	MAPK1
hsa04978	Mineral absorption	1.12821	100	0.0424451	0.0424451	ATP2B1	ATP1A1, ATP1B3, HMOX2
hsa04974	Protein digestion and absorption	2.00405	98	0.0450685	0.0450685	PRCP, COL4A2, COL6A1, COL6A2, COL12A1	ATP1A1, ATP1B3, SLC3A2, COL17A1
hsa04066	HIF-1 signaling pathway	0.543402	100	0.0472979	0.0472979	RELA, MAP2K2, PLCG1, SERPINE1	MAP2K1, PFKP, ENO1	MAPK1
