# Supplementary material for: Glutamine-Fructose-6-Phosphate Transaminase 2 (GFPT2) Is Upregulated in Breast Epithelial–Mesenchymal Transition and Responds to Oxidative Stress
Source: Mol Cell Proteomics. 2021 Dec 17;21(2):100185. doi: 10.1016/j.mcpro.2021.100185 (PMC8803663; doi:10.1016/j.mcpro.2021.100185)
Supplement: Supplemental Data 9 [file mmc14.xlsx]

## Sheet: D492_HER2_D492
Phosphorylated Protein.ID	Phosphorylated Gene.Name	Protein.ID	Gene.Name	Protein.Name	Localization.prob.Phos.R1	Localization.prob.Phos.R2	Localization.prob.Phos.R3	Sequence.window	Protein.Existence	Sequence.Version	NEW.Ratio.H.M.Phos.R1	NEW.Ratio.H.M.Phos.R1___1	NEW.Ratio.H.M.Phos.R1___2	NEW.Ratio.H.M.Phos.R1___3	NEW.Ratio.H.M.Phos.R2	NEW.Ratio.H.M.Phos.R2___1	NEW.Ratio.H.M.Phos.R2___2	NEW.Ratio.H.M.Phos.R2___3	NEW.Ratio.H.M.Phos.R3	NEW.Ratio.H.M.Phos.R3___1	NEW.Ratio.H.M.Phos.R3___2	NEW.Ratio.H.M.Phos.R3___3
B4DQC7_pT60	NA_pT60	B4DQC7	NA	cDNA FLJ60792, highly similar to Probable ribosome biogenesis protein NEP1	0.998355			VVLEGASLETVKVGKTYELLNCDKHKSILLK	2	1	515.077	515.077
E9PJN1_pS627	RPS6KA4_pS627	E9PJN1	RPS6KA4	Ribosomal protein S6 kinase	1	1	1	SQAAEIMCKIREGRFSLDGEAWQGVSEEAKE	1	1	36.6954	36.6954			21.5087	21.5087			50.5255	50.5255
A0A0S2Z4W1_pS351	SRRM1_pS351	A0A0S2Z4W1	SRRM1	Serine/arginine repetitive matrix 1 isoform 1 (Fragment)	0.996999			PRHRRSRSPVRRRRRSSASLSGSSSSSSSSR	2	1	15.8314		15.8314
A0A0S2Z4W1_pS352	SRRM1_pS352	A0A0S2Z4W1	SRRM1	Serine/arginine repetitive matrix 1 isoform 1 (Fragment)	0.996614			RHRRSRSPVRRRRRSSASLSGSSSSSSSSRS	2	1	15.8314		15.8314
Q53FX3_pS923	NA_pS923	Q53FX3	NA	Vacuolar protein sorting 11 (Yeast homolog) variant (Fragment)	0.766811	0.80434		NKLTLLTDPPTARLTSSLEAGLQRDLLMHSR	2	1	12.1778	12.1778			7.36947	7.36947
Q8WW12_pS87	PCNP_pS87	Q8WW12	PCNP	PEST proteolytic signal-containing nuclear protein	0.919784			GFAIGSQTTKKASAISIKLGSSKPKETVPTL	1	2	10.7345			10.7345
Q8WW12_pS93	PCNP_pS93	Q8WW12	PCNP	PEST proteolytic signal-containing nuclear protein	0.999433			QTTKKASAISIKLGSSKPKETVPTLAPKTLS	1	2	10.7345			10.7345
Q8WW12_pS92	PCNP_pS92	Q8WW12	PCNP	PEST proteolytic signal-containing nuclear protein	0.999505			SQTTKKASAISIKLGSSKPKETVPTLAPKTL	1	2	10.7345			10.7345
A8K930_pS752	NA_pS752	A8K930	NA	cDNA FLJ75500, highly similar to Homo sapiens EH domain binding protein 1, mRNA	0.751393	0.544295	0.693102	LDLAKKKHASLRQTESDPDADRTTLNHADHS	2	1	9.97039	9.97039			0.131717	0.131717			0.994356	0.994356
P22466_pS116	GAL_pS116	P22466	GAL	Galanin peptides	0.8361	0.979926	0.558058	EAGALDRLLDLPAAASSEDIERS________	1	3	9.8153	9.8153			8.1143	8.1143			9.91232	9.91232
P22466_pS117	GAL_pS117	P22466	GAL	Galanin peptides	0.859479		0.608754	AGALDRLLDLPAAASSEDIERS_________	1	3	9.22016	9.22016							7.65083	7.65083
Q6UN15-5_pY499	FIP1L1_pY499	Q6UN15-5	FIP1L1	Isoform 5 of Pre-mRNA 3'-end-processing factor FIP1	0.577773			DHSPTPSVFNSDEERYRYREYAERGYERHRA			8.52056		8.52056
Q6UVK1_pT2310	CSPG4_pT2310	Q6UVK1	CSPG4	Chondroitin sulfate proteoglycan 4	0.999992		0.999904	PPGGQPDPELLQFCRTPNPALKNGQYWV___	1	2	8.29518	8.29518							4.36076	4.36076
Q6UN15-5_pS490	FIP1L1_pS490	Q6UN15-5	FIP1L1	Isoform 5 of Pre-mRNA 3'-end-processing factor FIP1	0.88938	0.653586	0.992734	RTRERERERDHSPTPSVFNSDEERYRYREYA			7.89996		7.89996		1.09195		1.09195
Q2TNI1_pY6	CAV1_pY6	Q2TNI1	CAV1	Caveolin	0.999997	0.999508	0.999984	__________MSGGKYVDSEGHLYTVPIREQ	2	1	7.54614	7.54614	3.45615		7.26841	7.26841			3.09112	3.09112
A0A024R0Q5_pS357	PPP1R13L_pS357	A0A024R0Q5	PPP1R13L	Protein phosphatase 1, regulatory (Inhibitor) subunit 13 like, isoform CRA_a	0.63419	0.687118		LPRSWQPVSRIPMPPSSPQPRGAPRQRPIPL	4	1	7.1742	7.1742			2.40478	2.40478
Q8IZW8_pS228	TNS4_pS228	Q8IZW8	TNS4	Tensin-4	0.682439	0.662387	0.709073	RPLPPSEGLSPRPPNSPSISIPCMGSKASSP	1	3	6.94241	6.94241			2.60245	2.60245			4.85084	4.85084
O15294_pS161	OGT_pS161	O15294	OGT	UDP-N-acetylglucosamine--peptide N-acetylglucosaminyltransferase 110 kDa subunit	1			YVSALQYNPDLYCVRSDLGNLLKALGRLEEA	1	3	6.89346	6.89346
O43493-2_pT302	TGOLN2_pT302	O43493-2	TGOLN2	Isoform TGN46 of Trans-Golgi network integral membrane protein 2	0.776872	0.456085		GKLSPHAFKTESGEETDLISPPQEEVKSSEP			6.87814	6.87814
Q6IAA8_pS56	LAMTOR1_pS56	Q6IAA8	LAMTOR1	Ragulator complex protein LAMTOR1	0.554664	0.973454	0.971745	HSLPSARTDEQALLSSILAKTASNIIDVSAA	1	2	6.84611	6.84611			7.27166	7.27166			9.26905	9.26905
P08648_pS127	ITGA5_pS127	P08648	ITGA5	Integrin alpha-5	0.67466		0.598609	EFDSKGSRLLESSLSSSEGEEPVEYKSLQWF	1	2	6.83864	6.83864							6.72298	6.72298
Q09666_pT3716	AHNAK_pT3716	Q09666	AHNAK	Neuroblast differentiation-associated protein AHNAK	1	1	1	KGPEVDIKGPKVDIDTPDINIEGSEGKFKGP	1	2	6.73332	6.73332			0.801899	0.801899			2.49787	2.49787
E5RI99_pS10	RPL30_pS10	E5RI99	RPL30	60S ribosomal protein L30 (Fragment)	0.999999		0.999809	______MVAAKKTKKSLESINSRLQLVMKSG	1	1	6.62388	6.62388							9.91581	9.91581
Q07955_pS234	SRSF1_pS234	Q07955	SRSF1	Serine/arginine-rich splicing factor 1	0.992573	0.983191		SNSRSRSYSPRRSRGSPRYSPRHSRSRSRT_	1	2	6.53187		6.53187		0.916951		0.916951
Q07955_pS238	SRSF1_pS238	Q07955	SRSF1	Serine/arginine-rich splicing factor 1	0.998615	0.977218		SRSYSPRRSRGSPRYSPRHSRSRSRT_____	1	2	6.53187		6.53187		0.916951		0.916951
Q8IZW8_pS571	TNS4_pS571	Q8IZW8	TNS4	Tensin-4	0.99889	0.742144	0.889434	QRELGGADGASDSTDSPASCQKKSAGCHTLY	1	3	6.29586	6.29586			2.18836	2.18836			3.03025	3.03025
Q9HB90_pT96	RRAGC_pT96	Q9HB90	RRAGC	Ras-related GTP-binding protein C	0.979683	0.884401	0.866966	VFHKMSPNETLFLESTNKIYKDDISNSSFVN	1	1	6.24756	6.24756			5.68718	5.68718			7.23683	7.23683
B7Z3E3_pS204	NA_pS204	B7Z3E3	NA	Reticulon	0.92977	0.998721	0.992077	EAGRYPMSALLSRQFSHTNAALEEVSRCVND	2	1	6.15402	6.15402			0.759269	0.759269			1.30236	1.30236
Q9P260_pS180	KIAA1468_pS180	Q9P260	KIAA1468	LisH domain and HEAT repeat-containing protein KIAA1468	0.825303		0.93964	EPSTASGGGQLNRAGSISTLDSLDFARYSDD	1	2	5.90448	5.90448							2.235	2.235
Q01970_pS537	PLCB3_pS537	Q01970	PLCB3	1-phosphatidylinositol 4,5-bisphosphate phosphodiesterase beta-3	1	1	1	GEEVGLEKPSLEPQKSLGDEGLNRGPYVLGP	1	2	5.76091	5.76091			0.219731	0.219731			0.3554	0.3554
P04626-5_pS968	ERBB2_pS968	P04626-5	ERBB2	Isoform 5 of Receptor tyrosine-protein kinase erbB-2	0.99992	0.999911	0.999987	PQRFVVIQNEDLGPASPLDSTFYRSLLEDDD			5.66628	5.66628			3.42149	3.42149			3.85506	3.85506
Q9HB90_pS95	RRAGC_pS95	Q9HB90	RRAGC	Ras-related GTP-binding protein C	0.777262	0.641902	0.752689	VVFHKMSPNETLFLESTNKIYKDDISNSSFV	1	1	5.56053	5.56053			4.99017	4.99017			7.44052	7.44052
E7EVI4_pS81	TACC1_pS81	E7EVI4	TACC1	Transforming acidic coiled-coil-containing protein 1	0.900427		0.772002	KASYHFSPEELDENTSPLLGDARFQKSPPDL	1	1	5.45127	5.45127							0.809209	0.809209
P35658-2_pS1012	NUP214_pS1012	P35658-2	NUP214	Isoform 2 of Nuclear pore complex protein Nup214	0.860106	0.955458	0.970681	AVVQAPRHAPVVRTPSIQPSLLPHAAPFAKS			5.25858	5.25858			0.344637	0.344637			0.549514	0.549514
A0A024RD41_pT184	RAB23_pT184	A0A024RD41	RAB23	RAB23, member RAS oncogene family, isoform CRA_a	0.958011			YLQKLKQQIAEDPELTHSSSNKIGVFNTSGG	4	1	5.25133	5.25133
P05412_pS63	JUN_pS63	P05412	JUN	Transcription factor AP-1	0.999978	0.987177	0.99938	SLKPHLRAKNSDLLTSPDVGLLKLASPELER	1	2	5.19677	5.19677
Q53ZR1_pS994	SLC12A2_pS994	Q53ZR1	SLC12A2	Bumetanide-sensitive Na-K-Cl cotransporter	1		1	EEDGKTATQPLLKKESKGPIVPLNVADQKLL	2	1	5.16512	5.16512							0.422802	0.422802
A0A024R3F4_pS51	PHLDB1_pS51	A0A024R3F4	PHLDB1	Pleckstrin homology-like domain, family B, member 1, isoform CRA_c	0.499986		0.81233	QTDKPHLVSLGSGRLSTAITLLPLEEGRTVI	4	1	5.12873	5.12873							9.75601	9.75601
A0A024R3F4_pT52	PHLDB1_pT52	A0A024R3F4	PHLDB1	Pleckstrin homology-like domain, family B, member 1, isoform CRA_c	0.499986			TDKPHLVSLGSGRLSTAITLLPLEEGRTVIG	4	1	5.12873	5.12873
Q8IZW8_pS385	TNS4_pS385	Q8IZW8	TNS4	Tensin-4	0.742842	0.551956	0.550762	VDIPIVLINGCPEPGSSPPQRTPGHQNSVQP	1	3	4.98396	4.98396							5.63669	5.63669
A8K6H9_pS39	NA_pS39	A8K6H9	NA	cDNA FLJ75876, highly similar to Homo sapiens solute carrier family 38, member 2 (SLC38A2), mRNA	0.647265	0.564229	0.574635	SDFNYSYPTKQAALKSHYADVDPENQNFLLE	2	1	4.76983	4.76983			3.68792	3.68792			3.92648	3.92648
A0A140VK53_pS346	NA_pS346	A0A140VK53	NA	Testicular secretory protein Li 53	0.977628			PSSPYEDKDKDKKEKSATRPSPSPERSSTGP	2	1	4.61895			4.61895
A0A0U1RRM6_pS129	ENAH_pS129	A0A0U1RRM6	ENAH	Protein enabled homolog	1		1	QETVFYLGPTLPRQNSQLPAQVQNGPSQEEL	1	1	4.60169	4.60169							0.88159	0.88159
E9PJN1_pS671	RPS6KA4_pS671	E9PJN1	RPS6KA4	Ribosomal protein S6 kinase	1	1		LKLEGLRGSSWLQDGSARSSPPLRTPDVLES	1	1	4.57358	4.57358			2.99667	2.99667
Q5T0W9_pS427	FAM83B_pS427	Q5T0W9	FAM83B	Protein FAM83B	0.599584			PPGNWKKPSDSLSVASSSREGYVSHHNTPAQ	1	1	4.55857		4.55857
Q5T0W9_pS424	FAM83B_pS424	Q5T0W9	FAM83B	Protein FAM83B	0.963111			TNNPPGNWKKPSDSLSVASSSREGYVSHHNT	1	1	4.55857		4.55857
Q9Y446_pY176	PKP3_pY176	Q9Y446	PKP3	Plakophilin-3	0.99959			PVSFHERGGVGSRADYDTLSLRSLRLGPGGL	1	1	4.53538	4.53538
Q09666_pT4766	AHNAK_pT4766	Q09666	AHNAK	Neuroblast differentiation-associated protein AHNAK	1	1	1	KGPEADIKGPKVDINTPDVDVHGPDWHLKMP	1	2	4.48598	4.48598			0.593412	0.593412			1.56903	1.56903
B4DTZ6_pS266	NA_pS266	B4DTZ6	NA	Sodium/hydrogen exchanger	0.992645	0.986401		ESGGMGKIPSAVSTVSMQNIHPKSLPSERIL	2	1	4.41657	4.41657	3.49944		0.416868	0.416868	0.91745
A0A024QZU0_pS320	RIPK1_pS320	A0A024QZU0	RIPK1	Receptor (TNFRSF)-interacting serine-threonine kinase 1, isoform CRA_a	1		1	KKEYSNENAVVKRMQSLQLDCVAVPSSRSNS	4	1	4.3781	4.3781							0.644584	0.644584	0.84526
E7EVI4_pT80	TACC1_pT80	E7EVI4	TACC1	Transforming acidic coiled-coil-containing protein 1	0.499998			PKASYHFSPEELDENTSPLLGDARFQKSPPD	1	1	4.36979	4.36979
B2RAH5_pT408	NA_pT408	B2RAH5	NA	cDNA, FLJ94919, highly similar to Homo sapiens protein phosphatase 1, regulatory (inhibitor) subunit 12A (PPP1R12A), mRNA	0.568121			VAVTTPTVSSGQATPTSPIKKFPTTATKISP	2	1	4.3402		4.3402
A0A024R3F4_pS430	PHLDB1_pS430	A0A024R3F4	PHLDB1	Pleckstrin homology-like domain, family B, member 1, isoform CRA_c	0.999986	0.999991	0.999939	VLTTSPSRQLVGRTFSDGLATRTLQPPESPR	4	1	4.2568	4.2568			0.338089	0.338089			0.563437	0.563437
Q15139_pS237	PRKD1_pS237	Q15139	PRKD1	Serine/threonine-protein kinase D1	0.996482	0.99909	0.999179	LSTSAPDEPLLQKSPSESFIGREKRSNSQSY	1	2	4.23897	4.23897			0.22433	0.22433			0.569735	0.569735
Q4KMR3_pT1003	MYO1E_pT1003	Q4KMR3	MYO1E	MYO1E variant protein	0.560166		0.557089	LYTSMARPPLPRQQSTSSDRVSQTPESLDFL	2	1	4.22279		4.22279						1.24827		1.24827
Q4KMR3_pS1004	MYO1E_pS1004	Q4KMR3	MYO1E	MYO1E variant protein	0.693428	0.558349		YTSMARPPLPRQQSTSSDRVSQTPESLDFLK	2	1	4.22279		4.22279		0.722648		0.722648
Q4KMR3_pS1005	MYO1E_pS1005	Q4KMR3	MYO1E	MYO1E variant protein	0.805991		0.521908	TSMARPPLPRQQSTSSDRVSQTPESLDFLKV	2	1	4.16892		4.16892						1.24827		1.24827
Q09666_pT4430	AHNAK_pT4430	Q09666	AHNAK	Neuroblast differentiation-associated protein AHNAK	1	0.999999	0.999994	KGPEIDIKGPSLDIDTPDVNIEGPEGKLKGP	1	2	4.15423	4.15423			0.834388	0.834388			2.27414	2.27414
Q14126_pS782	DSG2_pS782	Q14126	DSG2	Desmoglein-2	0.999991	0.999998	0.999997	LNEEFLRNYFTDKAASYTEEDENHTAKDCLL	1	2	4.10251	4.10251			2.22806	2.22806			2.45415	2.45415
Q9NYJ8_pS450	TAB2_pS450	Q9NYJ8	TAB2	TGF-beta-activated kinase 1 and MAP3K7-binding protein 2	0.688738	0.911228	0.902878	HHPPKSRAIGNNSATSPRVVVTQPNTKYTFK	1	1	4.04763	4.04763			0.471415	0.471415			1.46007	1.46007
P57740_pS4	NUP107_pS4	P57740	NUP107	Nuclear pore complex protein Nup107	0.999999	0.997469	0.99997	____________MDRSGFGEISSPVIREAEV	1	1	3.98936	3.98936	1.49118		1.40603		1.40603		1.85004		1.85004
O60716-5_pS4	CTNND1_pS4	O60716-5	CTNND1	Isoform 1A of Catenin delta-1	0.998483	0.998247	0.993663	____________MDDSEVESTASILASVKEQ			3.95912	3.95912			2.66671	2.66671			2.04005	2.04005
X5D2R7_pY184	PSM8_pY184	X5D2R7	PSM8	Proteasome subunit beta type	0.815982			MGSMICGWDKKGPGLYYVDEHGTRLSGNMFS	1	1	3.95422		3.95422
X5D2R7_pT191	PSM8_pT191	X5D2R7	PSM8	Proteasome subunit beta type	0.99996			WDKKGPGLYYVDEHGTRLSGNMFSTGSGNTY	1	1	3.95422		3.95422
Q12802-4_pS2543	AKAP13_pS2543	Q12802-4	AKAP13	Isoform 3 of A-kinase anchor protein 13	0.679816	0.972676	0.862334	DQKLVLSERALTRSLSRPSSLIEQEKQRSLE			3.89795	3.89795			0.307884	0.307884			0.592016	0.592016
P21359-2_pS2522	NF1_pS2522	P21359-2	NF1	Isoform 1 of Neurofibromin	0.999801	1		QPSQANTKKLLGTRKSFDHLISDTKAPKRQE			3.88384	3.88384			0.36983	0.36983
Q15139_pS910	PRKD1_pS910	Q15139	PRKD1	Serine/threonine-protein kinase D1	1			PETEETEMKALGERVSIL_____________	1	2	3.85692	3.85692
Q9H3U1_pT8	UNC45A_pT8	Q9H3U1	UNC45A	Protein unc-45 homolog A	0.995192	0.994002	0.972367	________MTVSGPGTPEPRPATPGASSVEQ	1	1	3.85602		3.85602	1.16586	0.62495			0.62495	1.02245		1.02245	0.929798
Q96N67-4_pS452	DOCK7_pS452	Q96N67-4	DOCK7	Isoform 4 of Dedicator of cytokinesis protein 7	0.748143	0.91792	0.816737	RNSSIVGRRSLERTTSGDDACNLTSFRPATL			3.84791	3.84791			0.371873	0.371873			0.723735	0.723735
B0YJ88_pS533	RDX_pS533	B0YJ88	RDX	Radixin	0.831583			TQKNERVKKQLQALSSELAQARDETKKTQND	2	1	3.82775	3.82775
Q96D71-3_pS273	REPS1_pS273	Q96D71-3	REPS1	Isoform 3 of RalBP1-associated Eps domain-containing protein 1	0.956855	0.955773	0.962923	TVASATTAIEIRRQSSSYDDPWKITDEQRQY			3.79453	3.79453	1.30922		0.965611	0.965611	0.564016		2.04444	2.04444	0.877837
Q09666_pT4100	AHNAK_pT4100	Q09666	AHNAK	Neuroblast differentiation-associated protein AHNAK	1	1	1	PKADIDVSGPKVDIDTPDIDIHGPEGKLKGP	1	2	3.78213	3.78213			0.889412	0.889412			2.1059	2.1059
Q92614_pS1974	MYO18A_pS1974	Q92614	MYO18A	Unconventional myosin-XVIIIa	1	1	1	YQKRKNKLEGDSDVDSELEDRVDGVKSWLSK	1	3	3.7604		3.7604		2.43905		2.43905		3.50578		3.50578
O60271_pS332	SPAG9_pS332	O60271	SPAG9	C-Jun-amino-terminal kinase-interacting protein 4	0.989928			IEVQVAQETRNVSTGSAENEEKSEVQAIIES	1	4	3.62207	3.62207
Q09666_pT4564	AHNAK_pT4564	Q09666	AHNAK	Neuroblast differentiation-associated protein AHNAK	1	1		KGPKVDVKGPKVGIDTPDIDIHGPEGKLKGP	1	2	3.5331	3.5331			0.766425	0.766425
Q12802-4_pS2546	AKAP13_pS2546	Q12802-4	AKAP13	Isoform 3 of A-kinase anchor protein 13	0.79343			LVLSERALTRSLSRPSSLIEQEKQRSLEKQR			3.52562	3.52562
B4DTZ6_pS263	NA_pS263	B4DTZ6	NA	Sodium/hydrogen exchanger	0.93152	0.803324		ELVESGGMGKIPSAVSTVSMQNIHPKSLPSE	2	1	3.49944		3.49944		0.454486		0.454486
Q15139_pS235	PRKD1_pS235	Q15139	PRKD1	Serine/threonine-protein kinase D1	0.996034			AELSTSAPDEPLLQKSPSESFIGREKRSNSQ	1	2	3.49424	3.49424
Q2TNI1_pY14	CAV1_pY14	Q2TNI1	CAV1	Caveolin	0.645243		0.752888	__MSGGKYVDSEGHLYTVPIREQGNIYKPNN	2	1	3.45615		3.45615						2.37862	2.37862
A0A024R3F4_pS470	PHLDB1_pS470	A0A024R3F4	PHLDB1	Pleckstrin homology-like domain, family B, member 1, isoform CRA_c	0.999862	0.999854	0.999955	RELPPLSPSLSRRALSPLPTRTTPDPKLNRE	4	1	3.44817	3.44817			0.467311	0.467311			1.32951	1.32951
A0A024R875_pS902	GAPVD1_pS902	A0A024R875	GAPVD1	GTPase activating protein and VPS9 domains 1, isoform CRA_a	0.984293			FKQRHSYPERLVRSRSSDIVSSVRRPMSDPS	4	1	3.44509	3.44509
O75962_pS2476	TRIO_pS2476	O75962	TRIO	Triple functional domain protein	0.5	0.500325		LSSAVPSLGKEPFPPSSPLQKGGSFWSSIPA	1	2	3.4122	3.4122			1.51229			1.51229
Q9Y446_pS314	PKP3_pS314	Q9Y446	PKP3	Plakophilin-3	1	1	1	GFNSYGSHRTLQRLSSGFDDIDLPSAVKYLM	1	1	3.40534	3.40534	4.06183		0.415935	0.415935	0.54092		0.633235	0.633235	0.563619
Q13868_pS175	EXOSC2_pS175	Q13868	EXOSC2	Exosome complex component RRP4	0.774097	0.904331		SLKYGKLGQGVLVQVSPSLVKRQKTHFHDLP	1	2	3.39114	3.39114			2.08446	2.08446
Q6NZI2_pY308	CAVIN1_pY308	Q6NZI2	CAVIN1	Caveolae-associated protein 1	1	1	1	SRDKLRKSFTPDHVVYARSKTAVYKVPPFTF	1	1	3.26905	3.26905			1.80535	1.80535			1.71641	1.71641
P04626-5_pS1024	ERBB2_pS1024	P04626-5	ERBB2	Isoform 5 of Receptor tyrosine-protein kinase erbB-2	0.999996	0.999999	0.999999	AGGMVHHRHRSSSTRSGGGDLTLGLEPSEEE			3.25821	3.25821	0.0715998		0.492409	0.492409	0.0874425		1.66672	1.66672
Q13435_pS307	SF3B2_pS307	Q13435	SF3B2	Splicing factor 3B subunit 2	0.980911	0.998808	0.999464	EEEEMETDARSSLGQSASETEEDTVSVSKKE	1	2	3.12831	3.12831	3.01106		1.68781	1.68781	1.2348		2.07624	2.07624	1.76407
Q9Y4H2_pS523	IRS2_pS523	Q9Y4H2	IRS2	Insulin receptor substrate 2	0.999999	0.999951	1	GDLRAFCSHRSNTPESIAETPPARDGGGGGE	1	2	3.12182		3.12182	4.61776	1.11145		1.11145	1.75279	1.41641		1.41641	1.85567
Q14289_pT842	PTK2B_pT842	Q14289	PTK2B	Protein-tyrosine kinase 2-beta	0.499968			KSLDPMVYMNDKSPLTPEKEVGYLEFTGPPQ	1	2	3.11896	3.11896
Q14289_pS839	PTK2B_pS839	Q14289	PTK2B	Protein-tyrosine kinase 2-beta	0.499968		0.804215	QEEKSLDPMVYMNDKSPLTPEKEVGYLEFTG	1	2	3.11896	3.11896							3.58648	3.58648
E9PJN1_pS674	RPS6KA4_pS674	E9PJN1	RPS6KA4	Ribosomal protein S6 kinase	0.651936	0.452369		EGLRGSSWLQDGSARSSPPLRTPDVLESSGP	1	1	3.11434		3.11434
E9PJN1_pS675	RPS6KA4_pS675	E9PJN1	RPS6KA4	Ribosomal protein S6 kinase	0.724196	0.567039	0.550139	GLRGSSWLQDGSARSSPPLRTPDVLESSGPA	1	1	3.11434		3.11434		1.29604		1.29604		1.57899		1.57899
A7E2A6_pS646	TENC1_pS646	A7E2A6	TENC1	Tensin like C1 domain containing phosphatase (Tensin 2)	0.499901			QGYAEASMEKRRLCRSLSEGLYPYPPEMGKP	2	1	3.11056	3.11056
A7E2A6_pS648	TENC1_pS648	A7E2A6	TENC1	Tensin like C1 domain containing phosphatase (Tensin 2)	0.499901			YAEASMEKRRLCRSLSEGLYPYPPEMGKPAT	2	1	3.11056	3.11056
E7EVA0_pS1679	MAP4_pS1679	E7EVA0	MAP4	Microtubule-associated protein	0.999885		0.999995	KGSDSLNKKVDLTLLSPKSENDKLKEISLAC	1	1	3.10819	3.10819							2.30147	2.30147
P42566_pS814	EPS15_pS814	P42566	EPS15	Epidermal growth factor receptor substrate 15	1		0.999705	PFKLNDPFQPFPGNDSPKEKDPEIFCDPFTS	1	2	3.08005	3.08005							0.388042	0.388042
Q2TNI1_pT15	CAV1_pT15	Q2TNI1	CAV1	Caveolin	0.531383	0.672944		_MSGGKYVDSEGHLYTVPIREQGNIYKPNNK	2	1	3.07182	3.07182			3.11025	3.11025
P04626-5_pS1144	ERBB2_pS1144	P04626-5	ERBB2	Isoform 5 of Receptor tyrosine-protein kinase erbB-2	0.999881	0.999808	0.999783	AARPAGATLERPKTLSPGKNGVVKDVFAFGG			3.06912	3.06912			2.57395	2.57395			1.80491	1.80491
Q09666_pT5839	AHNAK_pT5839	Q09666	AHNAK	Neuroblast differentiation-associated protein AHNAK	0.551378		0.893554	TFGGLGSKSKGHYEVTGSDDETGKLQGSGVS	1	2	3.06886	3.06886							0.847786	0.847786
J3KPC8_pS866	SIK3_pS866	J3KPC8	SIK3	Serine/threonine-protein kinase SIK3	0.999993			MATLSYGHRPLSKQLSADSAEAHSLNVNRFS	1	1	3.06785	3.06785
Q2KHR3_pS613	QSER1_pS613	Q2KHR3	QSER1	Glutamine and serine-rich protein 1	0.499998	0.624061		KVSKADDRYSQSVIRSNSRLEDQVIGVALQA	1	3	3.05547	3.05547			0.621961	0.621961
Q2KHR3_pS615	QSER1_pS615	Q2KHR3	QSER1	Glutamine and serine-rich protein 1	0.499998			SKADDRYSQSVIRSNSRLEDQVIGVALQASK	1	3	3.05547	3.05547
C9JRJ5_pS316	LIMD1_pS316	C9JRJ5	LIMD1	LIM domain-containing protein 1	0.802152	0.499971	0.807812	LALSCPRQGGLPRSNSGLGGEVSGVMSKPNV	1	1	3.05226	3.05226			0.492768	0.492768			1.18033	1.18033
A8K3C5_pS425	NA_pS425	A8K3C5	NA	cDNA FLJ77715, highly similar to Homo sapiens cisplatin resistance-associated overexpressed protein(LUC7A), mRNA	0.999902	0.991066	0.996852	SDTKNEVNGTSEDIKSEGDTQSN________	2	1	3.02987		3.02987		1.47634		1.47634		0.737545		0.737545
A0A024QZJ7_pT380	CCDC6_pT380	A0A024QZJ7	CCDC6	Coiled-coil domain containing 6, isoform CRA_a	0.993835			PISPGLSYASHTVGFTPPTSLTRAGMSYYNS	4	1	3.01267		3.01267
E7EVA0_pS723	MAP4_pS723	E7EVA0	MAP4	Microtubule-associated protein	1	1	1	TRPKPARVPPELLGGSPPWKTLDHRLGHCSL	1	1	3.01025	3.01025			1.66978	1.66978			2.30083	2.30083
A0A024R8K7_pS1534	ITGB4_pS1534	A0A024R8K7	ITGB4	Integrin beta	1	1	1	DLLPNHSYVFRVRAQSQEGWGREREGVITIE	3	1	3.00289	3.00289			7.2714	7.2714			3.27887	3.27887
A0A024R8K7_pT1417	ITGB4_pT1417	A0A024R8K7	ITGB4	Integrin beta	0.935668	0.768923	0.971139	HLSPHVPHRVLSTSSTLTRDYNSLTRSEHSH	3	1	2.95992		2.95992	0.667938	1.20036		1.20036	0.312279	0.165016			0.165016
Q53HG7_pY421	NA_pY421	Q53HG7	NA	Cortactin isoform a variant (Fragment)	0.968756	0.382811		PAPQPTEERLPSSPVYEDAASFKAELSYRGP	2	1	2.94283		2.94283
V9HW43_pS15	HEL-S-102_pS15	V9HW43	HEL-S-102	Epididymis secretory protein Li 102	1	1	1	_MTERRVPFSLLRGPSWDPFRDWYPHSRLFD	2	1	2.92454	2.92454			0.483165	0.483165			1.23668	1.23668
P04626-5_pS1053	ERBB2_pS1053	P04626-5	ERBB2	Isoform 5 of Receptor tyrosine-protein kinase erbB-2	0.999962	0.999997	0.999999	EEAPRSPLAPSEGAGSDVFDGDLGMGAAKGL			2.92103	2.92103	0.103079		2.56514	2.56514	1.67274		0.0895785	0.0895785	1.9402
Q86W56-3_pS178	PARG_pS178	Q86W56-3	PARG	Isoform 3 of Poly(ADP-ribose) glycohydrolase	1	1	1	VGTGPKNDNKLTRQESCLGNSPPFEKESEPE			2.9142	2.9142	2.28468		0.706607		0.706607		1.00253		1.00253
Q4ADV7-2_pS1037	RIC1_pS1037	Q4ADV7-2	RIC1	Isoform 2 of RAB6A-GEF complex partner protein 1	0.988179	0.988285		AENVPASKFSLQKTLSMPSGPSGKRWSKDSD			2.91323	2.91323
O60271_pT226	SPAG9_pT226	O60271	SPAG9	C-Jun-amino-terminal kinase-interacting protein 4	0.999999	0.999994	1	AGDGLLTPDAQKGGETPGSEQWKFQELSQPR	1	4	2.89457	2.89457
P49137_pT222	MAPKAPK2_pT222	P49137	MAPKAPK2	MAP kinase-activated protein kinase 2	0.628702		0.470263	DFGFAKETTSHNSLTTPCYTPYYVAPEVLGP	1	1	2.88921	2.88921
P30530-2_pY857	AXL_pY857	P30530-2	AXL	Isoform Short of Tyrosine-protein kinase receptor UFO	0.999994		0.999997	SCSCLTAAEVHPAGRYVLCPSTTPSPAQPAD			2.86616	2.86616							2.49156	2.49156
Q9Y2J4_pS540	AMOTL2_pS540	Q9Y2J4	AMOTL2	Angiomotin-like protein 2	0.581433		0.804348	QRQAGAPGGSSGSGGSPELSALRLSEQLREK	1	3	2.86342	2.86342							1.29919	1.29919
P52298_pS13	NCBP2_pS13	P52298	NCBP2	Nuclear cap-binding protein subunit 2	0.613262			___MSGGLLKALRSDSYVELSQYRDQHFRGD	1	1	2.82952	2.82952
Q8WX93_pS641	PALLD_pS641	Q8WX93	PALLD	Palladin	0.793551		0.499771	KANSNKSLPTPAVLLSPTKEPPPLLAKPKLD	1	3	2.82813	2.82813
A0A142I7X2_pS535	NA_pS535	A0A142I7X2	NA	NUP98/PHF23 fusion 2 protein (Fragment)	0.878518	0.997315		ASGSSSPLRGESAADSDGWDSAPSDLRTIQT	2	1	2.81665	2.81665			0.716522	0.716522
A0A024R875_pS903	GAPVD1_pS903	A0A024R875	GAPVD1	GTPase activating protein and VPS9 domains 1, isoform CRA_a	0.848764			KQRHSYPERLVRSRSSDIVSSVRRPMSDPSW	4	1	2.80389	2.80389
Q12802-4_pS1914	AKAP13_pS1914	Q12802-4	AKAP13	Isoform 3 of A-kinase anchor protein 13	0.983573	0.999157	0.998997	ENMSNTWKFLSHSTDSLNKISKVNESTESLT			2.77219	2.77219	2.81121		1.62818	1.62818	3.49277		2.99021	2.99021	2.46225
Q92974-3_pS928	ARHGEF2_pS928	Q92974-3	ARHGEF2	Isoform 3 of Rho guanine nucleotide exchange factor 2	0.919313		0.910159	SDPDTGSEEEGSSRLSPPHSPRDFTRMQDIP			2.76843		2.76843						1.03909		1.03909
Q92974-3_pS932	ARHGEF2_pS932	Q92974-3	ARHGEF2	Isoform 3 of Rho guanine nucleotide exchange factor 2	0.965169			TGSEEEGSSRLSPPHSPRDFTRMQDIPEETE			2.76843		2.76843
Q99959-2_pS151	PKP2_pS151	Q99959-2	PKP2	Isoform 1 of Plakophilin-2	1	1	1	VEERSLRHPLRRLEISPDSSPERAHYTHSDY			2.75171	2.75171	0.575229	4.30066	0.741444	0.741444	0.494732	1.93284	0.534456	0.534456	0.414535	1.26856
Q6IAA8_pS97	LAMTOR1_pS97	Q6IAA8	LAMTOR1	Ragulator complex protein LAMTOR1	0.899744		0.88497	MDRARQYSTRLAVLSSSLTHWKKLPPLPSLT	1	2	2.74437	2.74437							4.05285	4.05285
A7MD96_pS454	SYNPO_pS454	A7MD96	SYNPO	SYNPO protein (Fragment)	0.517594			RASPAAAEEVVPEWASCLKSPRIQAKPKPKP	2	1	2.74098		2.74098
Q9BV36-4_pS337	MLPH_pS337	Q9BV36-4	MLPH	Isoform 4 of Melanophilin	0.957171		0.733908	HVMASHHSKRRGRASSESQIFELNKHISAVE			2.73972	2.73972
Q9H2G2-2_pT774	SLK_pT774	Q9H2G2-2	SLK	Isoform 2 of STE20-like serine/threonine-protein kinase	0.818569	0.847443		SSIDLNLSISSFLSKTKDSGSISLQETRRQK			2.71718	2.71718			1.10474		1.10474
Q13177_pS58	PAK2_pS58	Q13177	PAK2	Serine/threonine-protein kinase PAK 2	0.678282	0.730516	0.980284	VPEEKKPRHKIISIFSGTEKGSKKKEKERPE	1	3	2.71001	2.71001			0.421886	0.421886			0.755231	0.755231
Q9Y4F5-3_pS798	CEP170B_pS798	Q9Y4F5-3	CEP170B	Isoform 3 of Centrosomal protein of 170 kDa protein B	0.593547			SPEPDGPAPAFLRQESFTKEPASGPPAPGKP			2.7065	2.7065
Q05DU1_pS223	GNL3L_pS223	Q05DU1	GNL3L	GNL3L protein (Fragment)	0.991586	0.953012		KNLNRCSVPVDQASESLLKSKACFGAENLMR	2	1	2.69839	2.69839			2.66656	2.66656
B3KU62_pS326	NA_pS326	B3KU62	NA	cDNA FLJ39243 fis, clone OCBBF2008283, highly similar to Protein NDRG1	0.782156	0.632174	0.786532	GTRSRSHTSEGTRSRSHTSEGAHLDITPNSG	2	1	2.69441		2.69441		2.91574	2.91574	2.20322		2.90802	2.90802	1.6799
H0YAN8_pS27	ARHGEF10_pS27	H0YAN8	ARHGEF10	Rho guanine nucleotide exchange factor 10 (Fragment)	0.998257	0.87048	0.927144	TRAAVKRGRSFIRTKSLIAQDHRSSLEEEQN	1	1	2.68501	2.68501			0.733367	0.733367			0.98827	0.98827
Q70E73_pS853	RAPH1_pS853	Q70E73	RAPH1	Ras-associated and pleckstrin homology domains-containing protein 1	0.773028	0.9979	0.791894	PTLPKQQSFCAKPPPSPLSPVPSVVKQIASQ	1	3	2.65209	2.65209			2.11774	2.11774	1.43696		2.00645	2.00645
A0A1B0GTL5_pS209	RAB11FIP5_pS209	A0A1B0GTL5	RAB11FIP5	Rab11 family-interacting protein 5	0.907946		0.487992	RDKMKGKKKYDLESASAILPSSAIEDPDLGS	1	1	2.64962	2.64962
Q13459-2_pT1271	MYO9B_pT1271	Q13459-2	MYO9B	Isoform Short of Unconventional myosin-IXb	1			LDSRVSPPAPGSAPETPEDKSKPCGSPRVQE			2.64247		2.64247	1.26895
Q13459-2_pS1267	MYO9B_pS1267	Q13459-2	MYO9B	Isoform Short of Unconventional myosin-IXb	1			TSLALDSRVSPPAPGSAPETPEDKSKPCGSP			2.64247		2.64247	1.26895
A0A024R542_pS851	TNKS1BP1_pS851	A0A024R542	TNKS1BP1	Tankyrase 1 binding protein 1, 182kDa, isoform CRA_a	0.99996			SQEADVQDWEFRKRDSQGTYSSRDAELQDQE	2	1	2.64153	2.64153
Q3KQU3-4_pS123	MAP7D1_pS123	Q3KQU3-4	MAP7D1	Isoform 4 of MAP7 domain-containing protein 1	0.738158	0.763773	0.488403	PPRRSSQPSPTAVPASDSPPTKQEVKKAGER			2.63582			2.63582	3.26257			3.26257
Q13442_pS176	PDAP1_pS176	Q13442	PDAP1	28 kDa heat- and acid-stable phosphoprotein	0.998999	0.993605	0.97423	RKAKDDATLSGKRMQSLSLNK__________	1	1	2.6351	2.6351			1.36706	1.36706			1.74859	1.74859
Q9UMD9-2_pS61	COL17A1_pS61	Q9UMD9-2	COL17A1	Isoform 2 of Collagen alpha-1(XVII) chain	0.999265	0.999782	0.99725	LGGGSRLEKQSLTHGSSGYINSTGSTRGHAS			2.61519	2.61519	0.886873	0.989048	0.762255	0.762255	4.43643		5.26514	5.26514	2.56187
A0A024R7L5_pS1099	UPF1_pS1099	A0A024R7L5	UPF1	UPF1 regulator of nonsense transcripts homolog (Yeast), isoform CRA_b	0.722834	0.807374	0.599821	GDEFKSQIDVALSQDSTYQGERAYQHGGVTG	4	1	2.6036		2.6036		0.952621		0.952621		0.824762	0.824762	1.24422
Q8WUI4-3_pS321	HDAC7_pS321	Q8WUI4-3	HDAC7	Isoform 3 of Histone deacetylase 7	0.523588	0.797693	0.495218	RLSGSGLHWPLSRTRSEPLPPSATAPPPPGP			2.59947	2.59947			0.798349	0.798349
A0A140VK97_pS153	NA_pS153	A0A140VK97	NA	Testis secretory sperm-binding protein Li 224n	0.998479			SPIFDKPLSRRLRRVSLSEIGFGKLETYIKL	2	1	2.59537	2.59537
P85037_pS472	FOXK1_pS472	P85037	FOXK1	Forkhead box protein K1	0.947377	0.953746	0.938399	LASVPEYRYSQSAPGSPVSAQPVIMAVPPRP	1	1	2.59246		2.59246		1.2008	1.2008	1.07601		1.03774	1.03774	1.16479
B3KVJ8_pS60	NA_pS60	B3KVJ8	NA	Chloride channel protein	0.5		0.5	ARQSPRSALFRVGHMSSVELDDELLDPDMDP	2	1	2.58406	2.58406							1.92021	1.92021
B3KVJ8_pS61	NA_pS61	B3KVJ8	NA	Chloride channel protein	0.5		0.805697	RQSPRSALFRVGHMSSVELDDELLDPDMDPP	2	1	2.58406	2.58406							1.3309	1.3309
Q53FX5_pS27	NA_pS27	Q53FX5	NA	Lin-7 homolog C variant (Fragment)	1			RDICRAIELLEKLQRSGEVPPQKLQALQRVL	2	1	2.57734	2.57734
Q14134-2_pS21	TRIM29_pS21	Q14134-2	TRIM29	Isoform Beta of Tripartite motif-containing protein 29	0.974661	0.978766		ASRSNGSSPEARDARSPSGPSGSLENGTKAD			2.56572	2.56572			2.35141	2.35141
A0A140VK53_pS1179	NA_pS1179	A0A140VK53	NA	Testicular secretory protein Li 53	0.98881	0.995249	0.919292	SKEKMALPPQEDATASPPRQKDKFSPFPVQD	2	1	2.54622	2.54622			1.08394	1.08394			0.958179	0.958179
Q9UMD9-2_pS117	COL17A1_pS117	Q9UMD9-2	COL17A1	Isoform 2 of Collagen alpha-1(XVII) chain	0.763888			THVTRHAYEGSSSGNSSPEYPRKEFASSSTR			2.54426	2.54426	1.04307
Q92576-2_pS589	PHF3_pS589	Q92576-2	PHF3	Isoform 2 of PHD finger protein 3	0.6575		0.36723	KLKKPEKNLQPRQRRSSKSFSLDEPPLFIPD			2.53392		2.53392
Q92576-2_pS592	PHF3_pS592	Q92576-2	PHF3	Isoform 2 of PHD finger protein 3	0.562931			KPEKNLQPRQRRSSKSFSLDEPPLFIPDNIA			2.53392		2.53392
Q92576-2_pS590	PHF3_pS590	Q92576-2	PHF3	Isoform 2 of PHD finger protein 3	0.562931		0.36723	LKKPEKNLQPRQRRSSKSFSLDEPPLFIPDN			2.53392		2.53392
Q6P0N9_pS181	PPP2R3A_pS181	Q6P0N9	PPP2R3A	Protein phosphatase 2 (Formerly 2A), regulatory subunit B'', alpha	0.969425			NNDGNAPSFGLLRSSSVEEKPLSHRNSLDTN	2	1	2.53341	2.53341
Q6LES8_pS195	TFAM_pS195	Q6LES8	TFAM	TFAM protein (Fragment)	0.887978	0.903678	0.864075	EKLKTVKENWKNLSDSEKELYIQHAKEDETR	2	1	2.51812	2.51812			2.53546	2.53546			2.27165	2.27165
B2RBM8_pS98	NA_pS98	B2RBM8	NA	cDNA, FLJ95596, highly similar to Homo sapiens activity-dependent neuroprotector (ADNP), mRNA	1	1		SKFFSAYKSHFRNVHSEDFENRILLNCPYCT	2	1	2.49512	2.49512			0.795662	0.795662
Q8WUI4-3_pT319	HDAC7_pT319	Q8WUI4-3	HDAC7	Isoform 3 of Histone deacetylase 7	0.787576	0.486559	0.495218	TERLSGSGLHWPLSRTRSEPLPPSATAPPPP			2.48878	2.48878
O60716-5_pS47	CTNND1_pS47	O60716-5	CTNND1	Isoform 1A of Catenin delta-1	1	1	1	EERRHVSAQLERVRVSPQDANPLMANGTLTR			2.48096	2.48096			2.17275	2.17275			2.04619	2.04619
Q9UMD9-2_pS70	COL17A1_pS70	Q9UMD9-2	COL17A1	Isoform 2 of Collagen alpha-1(XVII) chain	0.766117	0.959807		QSLTHGSSGYINSTGSTRGHASTSSYRRAHS			2.4729	2.4729		0.989048	0.761422	0.761422
Q9BZL6_pS876	PRKD2_pS876	Q9BZL6	PRKD2	Serine/threonine-protein kinase D2	1			CPPQDHDMQGLAERISVL_____________	1	2	2.47197	2.47197
Q2TTR7_pY1197	NA_pY1197	Q2TTR7	NA	Receptor protein-tyrosine kinase	0.999999		1	KPNGIFKGSTAENAEYLRVAPQSSEFIGA__	2	1	2.46911	2.46911							1.92312	1.92312
Q8IWB9_pS196	TEX2_pS196	Q8IWB9	TEX2	Testis-expressed protein 2	0.967252	0.986639	0.980617	TLSSAKPFMSLVKSLSTEVEPKESPHPARHR	1	2	2.46316	2.46316			0.514893	0.514893			0.907145	0.907145
B3KTK5_pS112	NA_pS112	B3KTK5	NA	cDNA FLJ38418 fis, clone FEBRA2009780, highly similar to Negative elongation factor A	0.755201			RKPKSATLRAELLQKSTETAQQLKRSAGVPF	2	1	2.46002		2.46002
Q4W5T8_pS403	PKP4_pS403	Q4W5T8	PKP4	Uncharacterized protein PKP4 (Fragment)	0.99956			TVELQGSQTALYRTGSGIGNLQRTSSQRSTL	4	1	2.4507	2.4507
D3XNU5_pS793	CDH1_pS793	D3XNU5	CDH1	E-cadherin 1	0.998237	0.99962	0.910793	ARPEVTRNDVAPTLMSVPRYLPRPANPDEIG	4	1	2.44389	2.44389							4.87704	4.87704
P82933_pS157	MRPS9_pS157	P82933	MRPS9	28S ribosomal protein S9, mitochondrial	0.810014	0.336572		EDGRPFHYLFYTGKQSYYSLMHDVYGMLLNL	1	2	2.44124	2.44124
Q09666_pS3426	AHNAK_pS3426	Q09666	AHNAK	Neuroblast differentiation-associated protein AHNAK	1	1	1	SSPKVSMPDVELNLKSPKVKGDLDIAGPNLE	1	2	2.43931	2.43931			0.523225	0.523225			1.39666	1.39666
I6S2Y9_pS311	ERRFI1_pS311	I6S2Y9	ERRFI1	ERBB receptor feedback inhibitor 1	0.972922			PDYRRWSAEVTSSTYSDEDRPPKVPPREPLS	4	1	2.43635		2.43635
A0A024R542_pS221	TNKS1BP1_pS221	A0A024R542	TNKS1BP1	Tankyrase 1 binding protein 1, 182kDa, isoform CRA_a	1			TAPRDEDGSTLFRGWSQEGPVKSPAECREEH	2	1	2.42653	2.42653
Q9BST9_pS106	RTKN_pS106	Q9BST9	RTKN	Rhotekin	1			RRKEAQVLGKTSRRPSDSGPPAERSPCRGRV	1	2	2.42203	2.42203
O15042-2_pS67	U2SURP_pS67	O15042-2	U2SURP	Isoform 2 of U2 snRNP-associated SURP motif-containing protein	0.979386		0.999121	KHNYRNESARESLCDSPHQNLSRPLLENKLK			2.41817	2.41817							1.39649	1.39649
O75962_pS2477	TRIO_pS2477	O75962	TRIO	Triple functional domain protein	0.631145	0.498145		SSAVPSLGKEPFPPSSPLQKGGSFWSSIPAS	1	2	2.4122	2.4122
F5GWX5_pS1524	CHD4_pS1524	F5GWX5	CHD4	Chromodomain-helicase-DNA-binding protein 4	1	1	1	WSMPELAEVEENKKMSQPGSPSPKTPTPSTP	1	1	2.39469		2.39469		1.54218		1.54218		1.36542		1.36542
P04626-5_pT671	ERBB2_pT671	P04626-5	ERBB2	Isoform 5 of Receptor tyrosine-protein kinase erbB-2	0.99872	0.994971	0.999523	TMRRLLQETELVEPLTPSGAMPNQAQMRILK			2.38829	2.38829			4.17798	4.17798			1.03061	1.03061
Q8N556_pS278	AFAP1_pS278	Q8N556	AFAP1	Actin filament-associated protein 1	0.521261	0.475726	0.49685	PSSPVHKAELEKKLSSERPSSDGEGVVENGI	1	2	2.37828		2.37828
A8K6T5_pS623	NA_pS623	A8K6T5	NA	cDNA FLJ75144, highly similar to Homo sapiens ash2 (absent, small, or homeotic)-like (ASH2L), mRNA	1			ADVLYHVETEVDGRRSPPWEP__________	2	1	2.37683	2.37683
E7EVA0_pT1462	MAP4_pT1462	E7EVA0	MAP4	Microtubule-associated protein	0.999856	0.99906	0.831778	SPLEVLESAACEKLPTPTPQVVKEGDSFPDT	1	1	2.37513	2.37513			2.93946	2.93946			2.79448	2.79448
A0A0A0MRP0_pS483	MAP7D3_pS483	A0A0A0MRP0	MAP7D3	MAP7 domain-containing protein 3 (Fragment)	0.999972		0.999615	SPISTNRQIQKNCPPSPLPLISKQSPQTSFP	1	1	2.37316	2.37316							1.82351	1.82351
P98082-3_pS380	DAB2_pS380	P98082-3	DAB2	Isoform 3 of Disabled homolog 2	1	1	1	QNGFSVKSSPNPFVGSPPKGLSIQNGVKQDL			2.37233	2.37233	0.971977		1.0408	1.0408	0.694194		0.85835		0.85835
B7Z3E3_pS117	NA_pS117	B7Z3E3	NA	Reticulon	0.908977	0.924714		PTEYSKVEGIYTYSLSPSKVSGDDVIEKDSP	2	1	2.37151	2.37151			1.38105	1.38105
O75420_pS863	GIGYF1_pS863	O75420	GIGYF1	GRB10-interacting GYF protein 1	0.499989	0.499291	0.49019	GGSLVRGLGLKNSRSSPSLSDSYSHLSGRPI	1	2	2.37066	2.37066
J3KNL6_pS331	SEC16A_pS331	J3KNL6	SEC16A	Protein transport protein sec16	1	1	1	ELRQNPGVKNEHRPASALVNPLARGDSPENR	1	1	2.36992	2.36992			0.81023	0.81023			1.84791	1.84791
P61981_pY117	YWHAG_pY117	P61981	YWHAG	14-3-3 protein gamma	0.844627			SLLDNYLIKNCSETQYESKVFYLKMKGDYYR	1	2	2.36579		2.36579
P61981_pT115	YWHAG_pT115	P61981	YWHAG	14-3-3 protein gamma	0.535828			VLSLLDNYLIKNCSETQYESKVFYLKMKGDY	1	2	2.36579		2.36579
B3KNK4_pS21	NA_pS21	B3KNK4	NA	Phosphatidate cytidylyltransferase	0.629475	0.937681	0.684355	QRVAHEPVAPPEDKESESEAKVDGETASDSE	2	1	2.36204	2.36204			1.04704	1.04704			1.50826	1.50826
P09104-2_pS262	ENO2_pS262	P09104-2	ENO2	Isoform 2 of Gamma-enolase	0.972753			VSIEDPFDQDDWAAWSKFTANVGIQIVGDDL			2.36084		2.36084
Q9Y4H2_pS388	IRS2_pS388	Q9Y4H2	IRS2	Insulin receptor substrate 2	0.999997	1	0.999912	AGAAAAGARPVSVAGSPLSPGPVRAPLSRSH	1	2	2.35984	2.35984	2.22313		3.42931	3.42931	1.41399	1.05557	2.58943	2.58943	1.55464
I6S2Y9_pT131	ERRFI1_pT131	I6S2Y9	ERRFI1	ERBB receptor feedback inhibitor 1	0.999353	0.999398	0.999968	KKLTVNGVCASTPPLTPIKNSPSLFPCAPLC	4	1	2.35631		2.35631		1.46988		1.46988		2.52264		2.52264
Q96AY4_pS2224	TTC28_pS2224	Q96AY4	TTC28	Tetratricopeptide repeat protein 28	0.998243			SETSAFSRPVLSHQKSQPSPVTVKPKPPARS	1	4	2.34585	2.34585
Q59FH1_pS1798	NA_pS1798	Q59FH1	NA	Transformation/transcription domain-associated protein variant (Fragment)	0.939574		0.99285	RTATGAISAVFGRSQSLPGADSLLAKPIDKQ	2	1	2.33541	2.33541							1.22443	1.22443
P22059_pS240	OSBP_pS240	P22059	OSBP	Oxysterol-binding protein 1	0.999394	0.99965	0.999583	NDLIAKHGTALQRSLSELESLKLPAESNEKI	1	1	2.32654	2.32654			2.48592	2.48592			2.93398	2.93398
A0A024R1K8_pS451	SF3A1_pS451	A0A024R1K8	SF3A1	Splicing factor 3a, subunit 1, 120kDa, isoform CRA_a	0.996579	0.994215	0.986781	PRWLEQRDRSIREKQSDDEVYAPGLDIESSL	4	1	2.30781	2.30781			0.726971	0.726971			1.26405	1.26405
A0A024R8U1_pS464	SLC16A3_pS464	A0A024R8U1	SLC16A3	Solute carrier family 16 (Monocarboxylic acid transporters), member 3, isoform CRA_a	0.972015	0.998275	0.995777	AEPEKNGEVVHTPETSV______________	4	1	2.30235	2.30235
A0A024R8U1_pT463	SLC16A3_pT463	A0A024R8U1	SLC16A3	Solute carrier family 16 (Monocarboxylic acid transporters), member 3, isoform CRA_a	0.499927		0.708173	KAEPEKNGEVVHTPETSV_____________	4	1	2.30235	2.30235
Q9BST9_pS529	RTKN_pS529	Q9BST9	RTKN	Rhotekin	1		0.999998	GRPRTFSLDAVPPDHSPRARSVAPLPPQRSP	1	2	2.29821		2.29821						2.46346		2.46346
Q9BST9_pT518	RTKN_pT518	Q9BST9	RTKN	Rhotekin	0.689386		0.642565	PAPDWTHPLPWGRPRTFSLDAVPPDHSPRAR	1	2	2.29821		2.29821						2.83011	2.83011
O75420_pS862	GIGYF1_pS862	O75420	GIGYF1	GRB10-interacting GYF protein 1	0.605508	0.895014	0.833661	SGGSLVRGLGLKNSRSSPSLSDSYSHLSGRP	1	2	2.29621	2.29621			0.493757	0.493757			0.746391	0.746391
Q9NQS7-2_pS263	INCENP_pS263	Q9NQS7-2	INCENP	Isoform 2 of Inner centromere protein	1		1	VGTGRSASKLRIAQVSPGPRDSPAFPDSPWR			2.29486	2.29486		0.808566
Q01804_pS416	OTUD4_pS416	Q01804	OTUD4	OTU domain-containing protein 4	0.999119			SQKFSSEHKNLSRTPSQIIRKPDRERVEDFD	1	4	2.2947	2.2947
A0A024QZ77_pS11	EFHD2_pS11	A0A024QZ77	EFHD2	EF-hand domain family, member D2, isoform CRA_a	0.994043	0.998777	0.999715	_____MATDELATKLSRRLQMEGEGGGETPE	2	1	2.29215	2.29215			0.898733	0.898733			1.22274	1.22274
P35611_pS586	ADD1_pS586	P35611	ADD1	Alpha-adducin	1	1		ELEEYRREVERKQKGSEENLDEAREQKEKSP	1	2	2.28578	2.28578			1.88606	1.88606
C9J0I9_pT290	ZC3HC1_pT290	C9J0I9	ZC3HC1	Nuclear-interacting partner of ALK	0.615558			VPESPRRMMTRSQDATFSPGSEQAEKSPGPI	1	1	2.27002			2.27002
Q9NUQ3_pS105	TXLNG_pS105	Q9NUQ3	TXLNG	Gamma-taxilin	0.709816	0.977082	0.660053	TENRNLVSPAYCTQESREEIPGGEARTDPPD	1	2	2.26721	2.26721			0.428317	0.428317			1.44182	1.44182
A0A1U9X839_pS49	NA_pS49	A0A1U9X839	NA	NELFE	0.62838	0.5	0.573201	KQSSSSTTSQGGVKRSLSEQPVMDTATATEQ	4	1	2.26191	2.26191			0.537539	0.537539			0.948227	0.948227
Q92614_pS1970	MYO18A_pS1970	Q92614	MYO18A	Unconventional myosin-XVIIIa	1	1	1	MVTKYQKRKNKLEGDSDVDSELEDRVDGVKS	1	3	2.26086	2.26086	3.7604		2.19047	2.19047	2.43905		1.32139	1.32139	3.50578
Q8N556_pS277	AFAP1_pS277	Q8N556	AFAP1	Actin filament-associated protein 1	0.80587	0.915422	0.932319	PPSSPVHKAELEKKLSSERPSSDGEGVVENG	1	2	2.2544		2.2544		0.313298		0.313298		0.660926		0.660926
Q8N556_pS282	AFAP1_pS282	Q8N556	AFAP1	Actin filament-associated protein 1	0.600733	0.687204	0.590022	VHKAELEKKLSSERPSSDGEGVVENGITTCN	1	2	2.2544		2.2544		0.290614		0.290614		0.665587		0.665587
B2RWP0_pS1438	SIPA1L3_pS1438	B2RWP0	SIPA1L3	Signal-induced proliferation-associated 1 like 3	0.765716		0.498741	TPRPSQLAQPSPFQLSASVPKSFFSKQPVRN	2	1	2.24956	2.24956
A0A1B0GTL5_pS640	RAB11FIP5_pS640	A0A1B0GTL5	RAB11FIP5	Rab11 family-interacting protein 5	1	0.999993	0.999969	PSLPSASRASPTPLASPGKALPEWDNTFNVF	1	1	2.24667	2.24667	1.50879		1.26203		1.26203		2.00162		2.00162
A0A024R0Q5_pS51	PPP1R13L_pS51	A0A024R0Q5	PPP1R13L	Protein phosphatase 1, regulatory (Inhibitor) subunit 13 like, isoform CRA_a	0.569745			AAKVDELTKQLESLWSDSPAPPGPQAGPPSR	4	1	2.24472	2.24472
Q2TTR7_pY1172	NA_pY1172	Q2TTR7	NA	Receptor protein-tyrosine kinase	1	0.999993	0.999997	WAQKGSHQISLDNPDYQQDFFPKEAKPNGIF	2	1	2.24053	2.24053			3.23809	3.23809			1.7475	1.7475
Q9Y4H2_pS620	IRS2_pS620	Q9Y4H2	IRS2	Insulin receptor substrate 2	0.83718		0.8	FSGSAGRLCPSCPASSPKVAYHPYPEDYGDI	1	2	2.23694	2.23694							1.66864	1.66864
Q53ZR1_pS940	SLC12A2_pS940	Q53ZR1	SLC12A2	Bumetanide-sensitive Na-K-Cl cotransporter	0.942835			GLDISHLQGQEELLSSQEKSPGTKDVVVSVE	2	1	2.23492	2.23492
Q3KQU3-4_pS113	MAP7D1_pS113	Q3KQU3-4	MAP7D1	Isoform 4 of MAP7 domain-containing protein 1	0.99767	0.839322	0.971649	PPAMGPRDARPPRRSSQPSPTAVPASDSPPT			2.23472	2.23472	2.00706	2.63582	2.70742		2.70742	2.57687	2.1575	2.1575	2.37312	1.16768
Q9UJF2-2_pS1005	RASAL2_pS1005	Q9UJF2-2	RASAL2	Isoform 2 of Ras GTPase-activating protein nGAP	0.920324	0.948529	0.775227	TVPDRHIPLALPRQNSTGQAQIRKVDQGGLG			2.23289	2.23289			1.2437	1.2437			1.59218	1.59218
P52594-2_pS253	AGFG1_pS253	P52594-2	AGFG1	Isoform 2 of Arf-GAP domain and FG repeat-containing protein 1	0.781423	0.714539	0.368565	VNANFAHFDNFPKSSSADFGTFNTSQSHQTA			2.23241	2.23241			2.01374	2.01374
O75190-3_pS277	DNAJB6_pS277	O75190-3	DNAJB6	Isoform C of DnaJ homolog subfamily B member 6	1		1	PPRPASLLRHAPHCLSEEEGEQDRPRAPGPW			2.21949	2.21949							1.54862	1.54862
A8K6I8_pS190	NA_pS190	A8K6I8	NA	cDNA FLJ77324, highly similar to Homo sapiens RAB3B, member RAS oncogene family (RAB3B), mRNA	0.993118	0.99362		AFERLVDAICDKMSDSLDTDPSMLGSSKNTR	2	1	2.21338	2.21338			0.76601	0.76601
Q9Y2J4_pS183	AMOTL2_pS183	Q9Y2J4	AMOTL2	Angiomotin-like protein 2	0.946649		0.991086	ERNGARAPSHMSSSHSFPQLARNQQGPPLRG	1	3	2.21292	2.21292							1.57613	1.57613
Q9UK61_pS636	FAM208A_pS636	Q9UK61	FAM208A	Protein TASOR	0.948664	0.99999	0.955584	ELFEENRKLQQFSPLSDYEGQEEEMNGTKMK	1	3	2.2098		2.2098		1.31173		1.31173		1.66172		1.66172
Q9UK61_pS633	FAM208A_pS633	Q9UK61	FAM208A	Protein TASOR	0.995275	1	0.999996	KLKELFEENRKLQQFSPLSDYEGQEEEMNGT	1	3	2.2098		2.2098		1.31173		1.31173		1.28499		1.28499
E7EV41_pS389	SLC8A1_pS389	E7EV41	SLC8A1	Sodium/calcium exchanger 1	0.999953	0.997465	0.999853	NILKRHAADQARKAVSMHEVNTEVTENDPVS	1	1	2.20771	2.20771			2.40973	2.40973			1.23349	1.23349
Q53ZR1_pS77	SLC12A2_pS77	Q53ZR1	SLC12A2	Bumetanide-sensitive Na-K-Cl cotransporter	0.844739			AAAGDGLGRPLGPTPSQSRFQVDLVSENAGR	2	1	2.2044	2.2044
Q9H2G2-2_pS779	SLK_pS779	Q9H2G2-2	SLK	Isoform 2 of STE20-like serine/threonine-protein kinase	0.990804	0.999473	0.999932	NLSISSFLSKTKDSGSISLQETRRQKKTLKK			2.2017	2.2017	1.06107		0.709013	0.709013	0.795128		2.20508	2.20508	1.05509
Q8IZW8_pS7	TNS4_pS7	Q8IZW8	TNS4	Tensin-4	0.821585	0.963354	0.80872	_________MSQVMSSPLLAGGHAVSLAPCD	1	3	2.19878	2.19878			1.84104	1.84104			2.97237	2.97237
A0A087WXN4_pS378	INTS12_pS378	A0A087WXN4	INTS12	Integrator complex subunit 12	0.999986		0.999861	PPPLTLGKTGLSRSVSCDNVSKVGLPSPSSL	1	1	2.19141	2.19141
Q96JM3_pS297	CHAMP1_pS297	Q96JM3	CHAMP1	Chromosome alignment-maintaining phosphoprotein 1	1	1	1	SPSESPEPWKPFPAVSPEPRRPAPAVSPGSW	1	2	2.19117		2.19117	1.04752	1.05244	1.05244	1.10545	0.910796	1.79569	1.79569	1.7292	1.14723
B1Q2B0_pS107	URCC5_pS107	B1Q2B0	URCC5	URCC5	0.658505		0.794951	ANQAAARKLVEEQFSSSSEEGDEDFEGKQGK	2	1	2.17494		2.17494						1.34068		1.34068
B1Q2B0_pS108	URCC5_pS108	B1Q2B0	URCC5	URCC5	0.658505		0.564384	NQAAARKLVEEQFSSSSEEGDEDFEGKQGKI	2	1	2.17494		2.17494						1.34068		1.34068
O94929-2_pS287	ABLIM3_pS287	O94929-2	ABLIM3	Isoform 2 of Actin-binding LIM protein 3	0.571381			KHRRTSETSISPPGSSIGSPNRVICDIYENL			2.16143			2.16143
B7ZLX8_pS499	OSBPL1A_pS499	B7ZLX8	OSBPL1A	Oxysterol-binding protein	1	1	1	ESERSLSRLEAVTARSFEEEGEHLGSRKHRM	2	1	2.16126	2.16126			0.938056	0.938056			1.38272	1.38272
P53814-5_pS792	SMTN_pS792	P53814-5	SMTN	Isoform B2 of Smoothelin	0.562655			AGSPGGPRAAVQRSTSFGVPNANSIKQMLLD			2.15521	2.15521
P60468_pS49	SEC61B_pS49	P60468	SEC61B	Protein transport protein Sec61 subunit beta	0.999846	0.983757	0.999905	RKNASCGTRSAGRTTSAGTGGMWRFYTEDSP	1	2	2.1413	2.1413			0.380162	0.380162			0.86974	0.86974
Q9BZL6_pS710	PRKD2_pS710	Q9BZL6	PRKD2	Serine/threonine-protein kinase D2	0.997826			DFGFARIIGEKSFRRSVVGTPAYLAPEVLLN	1	2	2.13273	2.13273
Q9NZN3_pS456	EHD3_pS456	Q9NZN3	EHD3	EH domain-containing protein 3	0.675127	0.990221	0.998586	VARDKPMYDEIFYTLSPVDGKITGANAKKEM	1	2	2.11766	2.11766			0.569189	0.569189			0.891794	0.891794
A0A024R802_pS77	PRKAR1B_pS77	A0A024R802	PRKAR1B	Protein kinase, cAMP-dependent, regulatory, type I, beta, isoform CRA_b	0.830564		0.456678	NRQILARQKSNSQSDSHDEEVSPTPPNPVVK	4	1	2.11237		2.11237	1.04946
Q96JY6_pS266	PDLIM2_pS266	Q96JY6	PDLIM2	PDZ and LIM domain protein 2	0.982511	0.660587	0.989564	AEERGGTPAFLPSSLSPQSSLPASRALATPP	1	1	2.10866	2.10866			1.68327	1.68327			2.93349	2.93349
P31350_pS20	RRM2_pS20	P31350	RRM2	Ribonucleoside-diphosphate reductase subunit M2	1	1	1	RVPLAPITDPQQLQLSPLKGLSLVDKENTPP	1	1	2.10756	2.10756			0.750222	0.750222			2.06593	2.06593
A0A1U9X839_pS115	NA_pS115	A0A1U9X839	NA	NELFE	0.987668			EKGPVPTFQPFQRSISADDDLQESSRRPQRK	4	1	2.10122	2.10122
Q16181_pS423	SEPT7_pS423	Q16181	SEPT7	Septin-7	0.859173	0.632367	0.850698	KANWEAQQRILEQQNSSRTLEKNKKKGKIF_	1	2	2.0962	2.0962			0.421339	0.421339			0.923349	0.923349
Q9Y446_pS196	PKP3_pS196	Q9Y446	PKP3	Plakophilin-3	0.645866			LRSLRLGPGGLDDRYSLVSEQLEPAATSTYR	1	1	2.09614	2.09614
Q6IAU5_pS527	PPM1G_pS527	Q6IAU5	PPM1G	PPM1G protein	0.804485	0.909672	0.612868	ELQPESGKRKLEEVLSTEGAEENGNSDKKKK	2	1	2.09586	2.09586			0.978953	0.978953			1.127	1.127
B7Z961_pT13	NA_pT13	B7Z961	NA	cDNA FLJ50074, moderately similar to Homo sapiens Yip1 interacting factor homolog B (YIF1B), transcript variant 4, mRNA	1			___MHPAGLAAAAAGTPRLPSKRRIPVSQPG	2	1	2.09226	2.09226
A0A024R3F4_pS551	PHLDB1_pS551	A0A024R3F4	PHLDB1	Pleckstrin homology-like domain, family B, member 1, isoform CRA_c	0.999804	0.99843	0.992926	GRLSPAYSLGSLTGASPCQSPCVQRKLSSGD	4	1	2.09198		2.09198		0.46156	0.46156	0.622414		1.51143	1.51143	2.83605
A0A024R0C7_pS560	CTTNBP2NL_pS560	A0A024R0C7	CTTNBP2NL	CTTNBP2 N-terminal like, isoform CRA_b	0.995855	0.967647	0.948233	DTSHSPTPGKVSSPLSPLSPGIKSPTIPRAE	4	1	2.08253	2.08253	1.19408	1.14334	1.04579		1.04579		1.03226		1.03226	0.792574
A0A024R802_pS83	PRKAR1B_pS83	A0A024R802	PRKAR1B	Protein kinase, cAMP-dependent, regulatory, type I, beta, isoform CRA_b	0.992268	0.973129	0.978073	RQKSNSQSDSHDEEVSPTPPNPVVKARRRRG	4	1	2.08166		2.08166	1.04946
Q9UQD4_pS273	NA_pS273	Q9UQD4	NA	SH3-containing Grb-2-like 1 protein	0.838916			GGFPCTTAPKIAASSSFRSSDKPIRTPSRSM	4	1	2.076	2.076
P05412_pT91	JUN_pT91	P05412	JUN	Transcription factor AP-1	0.637237			LERLIIQSSNGHITTTPTPTQFLCPKNVTDE	1	2	2.06871		2.06871
P05412_pT93	JUN_pT93	P05412	JUN	Transcription factor AP-1	0.716549	0.883822	0.843775	RLIIQSSNGHITTTPTPTQFLCPKNVTDEQE	1	2	2.06871		2.06871
Q9NYL2_pS733	MAP3K20_pS733	Q9NYL2	MAP3K20	Mitogen-activated protein kinase kinase kinase 20	0.999987	1	0.999995	SQSALNPHQSPDFKRSPRDLHQPNTIPGMPL	1	3	2.0678	2.0678	1.22582		1.11946	1.11946	1.62868		1.41937	1.41937	1.86381
Q06124_pT568	PTPN11_pT568	Q06124	PTPN11	Tyrosine-protein phosphatase non-receptor type 11	0.741608			LADQTSGDQSPLPPCTPTPPCAEMREDSARV	1	2	2.06081		2.06081
B2RAH5_pS995	NA_pS995	B2RAH5	NA	cDNA, FLJ94919, highly similar to Homo sapiens protein phosphatase 1, regulatory (inhibitor) subunit 12A (PPP1R12A), mRNA	1			LEMEKRERRALERRISEMEEELKMLPDLKAD	2	1	2.0596	2.0596
A7MD96_pS575	SYNPO_pS575	A7MD96	SYNPO	SYNPO protein (Fragment)	0.999983			TKQPPYQLRPSLFVLSPIKEPAKVSPRAASP	2	1	2.05617	2.05617
A0A024R802_pS71	PRKAR1B_pS71	A0A024R802	PRKAR1B	Protein kinase, cAMP-dependent, regulatory, type I, beta, isoform CRA_b	0.652609			KLEKEENRQILARQKSNSQSDSHDEEVSPTP	4	1	2.05141		2.05141	1.04946
Q9UJF2-2_pS880	RASAL2_pS880	Q9UJF2-2	RASAL2	Isoform 2 of Ras GTPase-activating protein nGAP	0.999405	0.991882	0.997686	SVMLDVPIRLTGSQLSITQVASIKQLRETQS			2.04497		2.04497		9.36516		9.36516		6.40486		6.40486
Q8TDM6-4_pS852	DLG5_pS852	Q8TDM6-4	DLG5	Isoform 4 of Disks large homolog 5	0.615398	0.809832	0.770041	WPKAMLSSTAVPEKLSVYKKPKQRKSIFDPN			2.04443	2.04443			0.94879	0.94879			1.07861	1.07861
O43493-2_pT296	TGOLN2_pT296	O43493-2	TGOLN2	Isoform TGN46 of Trans-Golgi network integral membrane protein 2	0.839077	0.499282	0.731527	NQLADKGKLSPHAFKTESGEETDLISPPQEE			2.04424	2.04424							7.87075	7.87075
Q9Y4H2_pS594	IRS2_pS594	Q9Y4H2	IRS2	Insulin receptor substrate 2	0.99918	0.99919	0.998148	TTPARQRPVPQPSSASLDEYTLMRATFSGSA	1	2	2.04306	2.04306			1.22462	1.22462			1.24905	1.24905
Q69YN4-3_pS833	VIRMA_pS833	Q69YN4-3	VIRMA	Isoform 3 of Protein virilizer homolog	0.659943			LEKNLQSLITLMEYYSKEALGDSKSKKSVAY			2.0415		2.0415
Q69YN4-3_pY832	VIRMA_pY832	Q69YN4-3	VIRMA	Isoform 3 of Protein virilizer homolog	0.622259			SLEKNLQSLITLMEYYSKEALGDSKSKKSVA			2.0415		2.0415
A0A0A0MQR8_pT525	MARK3_pT525	A0A0A0MQR8	MARK3	Non-specific serine/threonine protein kinase	0.777587			KENSTIPDQRTPVASTHSISSAATPDRIRFP	1	1	2.03417		2.03417
Q8ND04_pS742	SMG8_pS742	Q8ND04	SMG8	Protein SMG8	0.881	0.883135	0.882478	EVKTEKRPNFVDRQASTVEYLPGMLHSNCPK	1	1	2.03238	2.03238			0.617578	0.617578			1.55413	1.55413
O95785-3_pS206	WIZ_pS206	O95785-3	WIZ	Isoform 3 of Protein Wiz	0.999842	0.999771		SLSPRPASPKAQWPQSEDEGPLNLTLDSDGG			2.03136	2.03136			0.969136	0.969136
B4DYZ9_pS574	NA_pS574	B4DYZ9	NA	cDNA FLJ53462, highly similar to Transcription intermediary factor 1-alpha	0.580837			GQPRPPSNRTVQSPNSSVPSPGLAGPVTMTS	2	1	2.02808		2.02808
Q13459-2_pT1346	MYO9B_pT1346	Q13459-2	MYO9B	Isoform Short of Unconventional myosin-IXb	0.943561			SLDLSDRHRATGAALTPTEERRTSFSTSDVS			2.028	2.028
H0YJ17_pS162	NGDN_pS162	H0YJ17	NGDN	Neuroguidin (Fragment)	0.965591			RALSSSVIRELKEQYSDAPEEIRDARHPHVT	1	1	2.02663	2.02663
Q9UK61_pS1552	FAM208A_pS1552	Q9UK61	FAM208A	Protein TASOR	0.773395	0.765741	0.499999	RGTDQKKNTQIELQSSPDVQNSLLEDKTYLD	1	3	2.02548	2.02548			1.44029	1.44029			1.61017	1.61017
Q8NFC6_pS2779	BOD1L1_pS2779	Q8NFC6	BOD1L1	Biorientation of chromosomes in cell division protein 1-like 1	0.982671	0.859189	0.960226	EERHMPKRKRKQHYLSSEDEPDDNPDVLDSR	1	2	2.02462		2.02462		1.03524		1.03524		1.14358		1.14358
Q8NFC6_pS2780	BOD1L1_pS2780	Q8NFC6	BOD1L1	Biorientation of chromosomes in cell division protein 1-like 1	0.982671	0.942682	0.975746	ERHMPKRKRKQHYLSSEDEPDDNPDVLDSRI	1	2	2.02462		2.02462		1.03524		1.03524		1.14358		1.14358
P11388_pS1374	TOP2A_pS1374	P11388	TOP2A	DNA topoisomerase 2-alpha	1	1	1	KTSPKLSNKELKPQKSVVSDLEADDVKGSVP	1	3	2.02382	2.02382	1.38368		0.753701	0.753701	0.38285		1.04542	1.04542	0.821509
H0YM23_pS1583	ANKRD17_pS1583	H0YM23	ANKRD17	Ankyrin repeat domain-containing protein 17 (Fragment)	0.584636	0.667691		SNSLSTCTKSGPSPLSSPNGKLTVASPKRGQ	1	1	2.02185		2.02185		1.17013		1.17013
Q05209_pS435	PTPN12_pS435	Q05209	PTPN12	Tyrosine-protein phosphatase non-receptor type 12	1	1	1	ESTIEQIDKKLERNLSFEIKKVPLQEGPKSF	1	3	2.01052	2.01052			0.571218	0.571218			0.960632	0.960632
Q9NR30_pT15	DDX21_pT15	Q9NR30	DDX21	Nucleolar RNA helicase 2	0.528537		0.508951	_MPGKLRSDAGLESDTAMKKGETLRKQTEEK	1	5	2.00841	2.00841							1.68506	1.68506
A0A024RBH0_pS75	PCTK2_pS75	A0A024RBH0	PCTK2	PCTAIRE protein kinase 2, isoform CRA_a	0.994438	0.999924		QYTGSFKKPPLRRPHSVIGGSLGSFMAMPRN	4	1	2.00682	2.00682			0.837882	0.837882
Q14980_pS1834	NUMA1_pS1834	Q14980	NUMA1	Nuclear mitotic apparatus protein 1	0.774657	0.638319	0.600403	MTKKLDVEEPDSANSSFYSTRSAPASQASLR	1	2	2.00649	2.00649
Q9NR30_pS13	DDX21_pS13	Q9NR30	DDX21	Nucleolar RNA helicase 2	0.910071	0.981978	0.983958	___MPGKLRSDAGLESDTAMKKGETLRKQTE	1	5	2.00552	2.00552			1.13294	1.13294			1.67362	1.67362
B3KU62_pT328	NA_pT328	B3KU62	NA	cDNA FLJ39243 fis, clone OCBBF2008283, highly similar to Protein NDRG1	0.810943	0.546704	0.855906	RSRSHTSEGTRSRSHTSEGAHLDITPNSGAA	2	1	1.99956	1.99956	1.40211		2.57446	2.57446			2.02481	2.02481	1.6799
Q14BN4_pS148	SLMAP_pS148	Q14BN4	SLMAP	Sarcolemmal membrane-associated protein	0.999998			MEARLRSDVIHAPLPSPVDKVAANTPSMYSQ	1	1	1.99761	1.99761
A0A140VK53_pS2272	NA_pS2272	A0A140VK53	NA	Testicular secretory protein Li 53	1	1	1	ADSRTPAAAAAMNLASPRTAVAPSAVNLADP	2	1	1.99572	1.99572			1.60067	1.60067			1.94939	1.94939
P05412_pS243	JUN_pS243	P05412	JUN	Transcription factor AP-1	0.988059	0.995395	0.988429	EPQTVPEMPGETPPLSPIDMESQERIKAERK	1	2	1.99206	1.99206	1.11798
O60271_pS268	SPAG9_pS268	O60271	SPAG9	C-Jun-amino-terminal kinase-interacting protein 4	0.999695	0.999932	0.998943	EPQKAVEQEDELSDVSQGGSKATTPASTANS	1	4	1.9909		1.9909		1.3885	1.3885	1.81091		1.84247		1.84247
Q99549_pS164	MPHOSPH8_pS164	Q99549	MPHOSPH8	M-phase phosphoprotein 8	1	1	1	SPKKKKKKLRQREEKSPDDLKKKKAKAGKLK	1	2	1.9892	1.9892			1.32391	1.32391			1.38425	1.38425
O60664-4_pS31	PLIN3_pS31	O60664-4	PLIN3	Isoform 4 of Perilipin-3	0.973947			VEEPVQQPSVVDRVASMPLISSTCDMVSAAY			1.98042	1.98042
V9HW43_pS82	HEL-S-102_pS82	V9HW43	HEL-S-102	Epididymis secretory protein Li 102	0.994112	0.996136	0.983023	AVAAPAYSRALSRQLSSGVSEIRHTADRWRV	2	1	1.97969	1.97969			0.487774	0.487774			0.924183	0.924183
H0UIA1_pS267	ACSS2_pS267	H0UIA1	ACSS2	Acyl-CoA synthetase short-chain family member 2, isoform CRA_c	0.9933	0.999618	0.942764	HLGRAELGMGDSTSQSPPIKRSCPDVQGVVH	4	1	1.9775	1.9775			0.880749	0.880749			0.950801	0.950801
B4DTZ6_pS444	NA_pS444	B4DTZ6	NA	Sodium/hydrogen exchanger	0.570144	0.381957		ETSSPGTDDVFTPAPSDSPSSQRIQRCLSDP	2	1	1.97179		1.97179
A0A0A0MQR8_pS527	MARK3_pS527	A0A0A0MQR8	MARK3	Non-specific serine/threonine protein kinase	0.947597		0.95315	NSTIPDQRTPVASTHSISSAATPDRIRFPRG	1	1	1.961		1.961						2.0686		2.0686
Q53YD8_pS45	hCG_23373_pS45	Q53YD8	hCG_23373	ADP-ribosylation factor-like 2	0.997626	0.999235	0.995383	TTILKKFNGEDIDTISPTLGFNIKTLEHRGF	2	1	1.9603	1.9603			1.79003	1.79003			1.46233	1.46233
Q9BWH6_pS72	RPAP1_pS72	Q9BWH6	RPAP1	RNA polymerase II-associated protein 1	1		1	VMLDNLPDLPPALVPSPPKRARPSPGHCLPE	1	3	1.96004	1.96004							1.46869	1.46869
H0YH87_pT692	ATXN2_pT692	H0YH87	ATXN2	Ataxin-2 (Fragment)	0.574018	0.704262	0.951624	QNSPAGNKENIKPNETSPSFSKAENKGISPV	1	1	1.95609	1.95609	1.20439		1.2333		1.2333		1.0785	1.0785	1.54056
Q09666_pS5857	AHNAK_pS5857	Q09666	AHNAK	Neuroblast differentiation-associated protein AHNAK	0.993479	0.980162	0.99926	DDETGKLQGSGVSLASKKSRLSSSSSNDSGN	1	2	1.95396	1.95396			9.11676	9.11676			4.51093	4.51093
Q6PKG0_pT724	LARP1_pT724	Q6PKG0	LARP1	La-related protein 1	0.999459	0.996474	0.977222	FKKVNMISREQFDTLTPEPPVDPNQEVPPGP	1	2	1.95367	1.95367			1.22089	1.22089			1.81335	1.81335
Q13443_pS758	ADAM9_pS758	Q13443	ADAM9	Disintegrin and metalloproteinase domain-containing protein 9	0.998804	0.999989		QANPSRQPGSVPRHVSPVTPPREVPIYANRF	1	1	1.94066	1.94066			1.23051	1.23051	0.746528
B7Z3E3_pS134	NA_pS134	B7Z3E3	NA	Reticulon	0.999344	0.995357	0.994674	SKVSGDDVIEKDSPESPFEVIIDKAAFDKEF	2	1	1.94027	1.94027			1.75263	1.75263			1.52373	1.52373
Q15149_pS125	PLEC_pS125	Q15149	PLEC	Plectin	1	1	1	ARRTPHVQAVQGPLGSPPKRGPLPTEEQRVY	1	3	1.93677	1.93677			1.87195	1.87195			1.82595	1.82595
A0A024QZA8_pS570	EPHA2_pS570	A0A024QZA8	EPHA2	EPH receptor A2, isoform CRA_a	1	0.999995	0.999882	GFFIHRRRKNQRARQSPEDVYFSKSEQLKPL	3	1	1.93575	1.93575			1.70407	1.70407			2.39103	2.39103
Q96F86_pS140	EDC3_pS140	Q96F86	EDC3	Enhancer of mRNA-decapping protein 3	0.531113			SQDVAVSPQQQQCSKSYVDRHMESLSQSKSF	1	1	1.93396		1.93396
Q9Y4F5-3_pS1114	CEP170B_pS1114	Q9Y4F5-3	CEP170B	Isoform 3 of Centrosomal protein of 170 kDa protein B	0.805607			ILAMPRKRAGSFTGTSDPEAAPARTSFSGRS			1.93336		1.93336
Q9Y4F5-3_pS1109	CEP170B_pS1109	Q9Y4F5-3	CEP170B	Isoform 3 of Centrosomal protein of 170 kDa protein B	0.762641	0.965024	0.915125	LSRLDILAMPRKRAGSFTGTSDPEAAPARTS			1.93336		1.93336		1.66719	1.66719			1.55172	1.55172
B4DL02_pS75	NA_pS75	B4DL02	NA	cDNA FLJ56101, highly similar to SHC-transforming protein 1	0.999911	0.999998		VEGGQLGGEEWTRHGSFVNKPTRGWLHPNDK	2	1	1.93144	1.93144			2.25973	2.25973
Q9UHB6-4_pS132	LIMA1_pS132	Q9UHB6-4	LIMA1	Isoform 4 of LIM domain and actin-binding protein 1	1	1	1	KADQEEQIHPRSRLRSPPEALVQGRYPHIKD			1.93094	1.93094			1.70708	1.70708			1.94215	1.94215
Q9ULH0-2_pS1582	KIDINS220_pS1582	Q9ULH0-2	KIDINS220	Isoform 2 of Kinase D-interacting substrate of 220 kDa	0.858839		0.846611	NWPACQKAYNLNRTPSTVTLNNNSAPANRAN			1.92899	1.92899
B2ZZ90_pS80	ACACA_pS80	B2ZZ90	ACACA	Acetyl-Coenzyme A carboxylase alpha	0.99999	0.999986	1	SSLQDGLALHIRSSMSGLHLVKQGRDRKKID	2	1	1.92705	1.92705							0.691655	0.691655
Q6UX04_pS346	CWC27_pS346	Q6UX04	CWC27	Peptidyl-prolyl cis-trans isomerase CWC27 homolog	0.999989	0.999997		KQKKVENAAKQAEKRSEEEEAPPDGAVAEYR	1	1	1.92667	1.92667			1.13308	1.13308
Q8WUI4-3_pS449	HDAC7_pS449	Q8WUI4-3	HDAC7	Isoform 3 of Histone deacetylase 7	0.943038	0.922502	0.935691	LPLAQGGHRPLSRAQSSPAAPASLSAPEPAS			1.92233	1.92233			0.718636	0.718636			0.914463	0.914463
Q7Z7F0_pS571	KIAA0907_pS571	Q7Z7F0	KIAA0907	Protein BLOM7	0.999381	0.499923	0.977639	KTTEKGFGLVAYAADSSDEEEEHGGHKNASS	1	1	1.92205		1.92205		0.686906	0.686906			0.809145		0.809145
Q7Z7F0_pS572	KIAA0907_pS572	Q7Z7F0	KIAA0907	Protein BLOM7	0.999381	0.499923	0.962953	TTEKGFGLVAYAADSSDEEEEHGGHKNASSF	1	1	1.92205		1.92205		0.686906	0.686906			1.26844	1.26844	0.809145
Q01433-3_pS49	AMPD2_pS49	Q01433-3	AMPD2	Isoform Ex1A-3 of AMP deaminase 2	1	1		IEQLEERRQRLERQISQDVKLEPDILLRAKQ			1.91333	1.91333			0.512753	0.512753
D3DS14_pS262	FLJ10357_pS262	D3DS14	FLJ10357	Uncharacterized protein	0.993903			EVTLPVRGSPTDAEGSPGLSRVRTVPTRKGA	4	1	1.9123	1.9123
Q9Y2J4_pS667	AMOTL2_pS667	Q9Y2J4	AMOTL2	Angiomotin-like protein 2	0.773937	0.838578	0.9292	RDPGKAIQGSLRPAKSVPSVFAAAAAGTQGW	1	3	1.90768	1.90768							1.43723	1.43723
Q9H788_pS316	SH2D4A_pS316	Q9H788	SH2D4A	SH2 domain-containing protein 4A	0.875681			PQKPLRNQGVVRTLSSSAQEDIIRWFKEEQL	1	1	1.90669	1.90669
Q6PKG0_pT1071	LARP1_pT1071	Q6PKG0	LARP1	La-related protein 1	0.939016	0.998987	0.991762	SQSSSRPAAMISQPPTPPTGQPVREDAKWTS	1	2	1.90538	1.90538			1.62895	1.62895			2.23733	2.23733
V9HVZ0_pS303	HEL-S-91_pS303	V9HVZ0	HEL-S-91	Epididymis secretory protein Li 91	0.983689			DIKSKSRSRSQSRSNSPLPVPPSKARSVSPP	2	1	1.90506	1.90506
Q7Z2W4_pS302	ZC3HAV1_pS302	Q7Z2W4	ZC3HAV1	Zinc finger CCCH-type antiviral protein 1	0.994294	0.99734		DAPVDDLTRKFTYLGSQDRARPPSGSSKATD	1	3	1.90223	1.90223			0.61198	0.61198
A0A140VK83_pS12	PPP1R7_pS12	A0A140VK83	PPP1R7	Protein phosphatase 1, regulatory subunit 7, isoform CRA_b	1	1	1	____MAAERGAGQQQSQEMMEVDRRVESEES	2	1	1.90143	1.90143			0.862738	0.862738			1.55798	1.55798
Q9Y446_pS283	PKP3_pS283	Q9Y446	PKP3	Plakophilin-3	0.766563			PGAVLEPVARAPSVRSLSLSLADSGHLPDVH	1	1	1.89512	1.89512
P85037_pS428	FOXK1_pS428	P85037	FOXK1	Forkhead box protein K1	0.999974	0.999985	0.999929	SSRSAPASPTHPGLMSPRSGGLQTPECLSRE	1	1	1.89486		1.89486	0.834744	1.34864		1.34864	0.817041	0.958571		0.958571	1.04585
Q12802-4_pS1858	AKAP13_pS1858	Q12802-4	AKAP13	Isoform 3 of A-kinase anchor protein 13	1	1	1	VIMRNKPSQPKERPRSAVLLVDETATTPIFA			1.88895	1.88895			2.05533	2.05533			1.95496	1.95496
Q5JC44_pS603	NA_pS603	Q5JC44	NA	KLHL9 protein	0.918191	0.938057		RACTLTVFPPEENPGSPSRESPLSAPSDHS_	2	1	1.88245	1.88245			1.28643	1.28643
A0A1P7ZIN0_pS1172	NA_pS1172	A0A1P7ZIN0	NA	L-afadin	1			LPGDDRLMKNRADHRSSPNVANQPPSPGGKS	2	1	1.88158		1.88158	1.03291
Q02880-2_pS1419	TOP2B_pS1419	Q02880-2	TOP2B	Isoform Beta-1 of DNA topoisomerase 2-beta	0.746667			EFVPSDGLDKDEYTFSPGKSKATPEKSLHDK			1.88011		1.88011
Q02880-2_pS1408	TOP2B_pS1408	Q02880-2	TOP2B	Isoform Beta-1 of DNA topoisomerase 2-beta	0.997296			KASPITNDGEDEFVPSDGLDKDEYTFSPGKS			1.88011		1.88011	1.363
Q69YQ0-2_pS389	SPECC1L_pS389	Q69YQ0-2	SPECC1L	Isoform 2 of Cytospin-A	0.999857	0.997497	0.995976	IPSIERSRKGSSGNASEVSVACLTERIHQME			1.87547			1.87547	1.60569		1.60569	0.793723	1.24585			1.24585
P36578_pS295	RPL4_pS295	P36578	RPL4	60S ribosomal protein L4	1	1	1	PMHKMINTDLSRILKSPEIQRALRAPRKKIH	1	5	1.87316	1.87316			1.75412	1.75412			1.77963	1.77963
P12270_pT2137	TPR_pT2137	P12270	TPR	Nucleoprotein TPR	0.839868	0.763357	0.880606	MQQHFFDDEDRTVPSTPTLVVPHRTDGFAEA	1	3	1.87292	1.87292			2.45382	2.45382			1.78472	1.78472
Q9BVS4_pS390	RIOK2_pS390	Q9BVS4	RIOK2	Serine/threonine-protein kinase RIO2	0.999993	1	0.999998	QIKEDSLSEESADARSFEMTEFNQALEEIKG	1	2	1.87187	1.87187							1.62534	1.62534
Q0JRZ9_pS496	FCHO2_pS496	Q0JRZ9	FCHO2	F-BAR domain only protein 2	0.525531			NEIPRPFSPPVTSNTSPPPAAPLARAESSSS	1	2	1.8681		1.8681
Q9BVS4_pS457	RIOK2_pS457	Q9BVS4	RIOK2	Serine/threonine-protein kinase RIO2	0.630442			SDEYEDECPHLIALSSLNREFRPFRDEENVG	1	2	1.86675	1.86675
Q9Y2J4_pS759	AMOTL2_pS759	Q9Y2J4	AMOTL2	Angiomotin-like protein 2	0.999287	0.998968	0.999927	EPDSLLGCSSSQRAASLDSVATSRVQDLSDM	1	3	1.86567	1.86567							0.891978	0.891978
B3KXA1_pS145	NA_pS145	B3KXA1	NA	cDNA FLJ45026 fis, clone BRAWH3017477, highly similar to Mus musculus AE binding protein 2 (Aebp2), transcript variant 1, mRNA	0.730893	0.741044		SSATSGGRRGSLEMSSDGEPLSRMDSEDSIS	2	1	1.86038		1.86038
Q2KHR3_pS987	QSER1_pS987	Q2KHR3	QSER1	Glutamine and serine-rich protein 1	0.639943	0.966912	0.738949	QSSGPFKKQSATNLESEEDSEAPVDSTLNNN	1	3	1.856	1.856			0.940749	0.940749			1.4716	1.4716
A0A1U9X609_pT108	NA_pT108	A0A1U9X609	NA	ABCF1	1	1	1	EEKELMERLKKLSVPTSDEEDEVPAPKPRGG	4	1	1.85543		1.85543	0.630137	1.92055	1.92055	1.10615	0.71226	2.30147	2.30147	1.35879	0.708275
B2R6N9_pT260	NA_pT260	B2R6N9	NA	cDNA, FLJ93042, highly similar to Homo sapiens signal sequence receptor, alpha (translocon-associated protein alpha) (SSR1), mRNA	0.839239	0.619244	0.785129	TSSQNDVDMSWIPQETLNQINKASPRRLPRK	2	1	1.85538	1.85538			2.2484	2.2484			1.90302	1.90302
A0A024R2J9_pS544	TBC1D5_pS544	A0A024R2J9	TBC1D5	TBC1 domain family, member 5, isoform CRA_b	0.994476			KGLSSKNISSSPSVESLPGGREFTGSPPSSA	4	1	1.8534		1.8534
A0A024R2J9_pS541	TBC1D5_pS541	A0A024R2J9	TBC1D5	TBC1 domain family, member 5, isoform CRA_b	0.992683			QLNKGLSSKNISSSPSVESLPGGREFTGSPP	4	1	1.8534		1.8534
O94929-2_pS488	ABLIM3_pS488	O94929-2	ABLIM3	Isoform 2 of Actin-binding LIM protein 3	0.730229			ASLPAYRRNGLHRTPSADLFHYDSMNAVNWG			1.85302	1.85302
P50402_pT13	EMD_pT13	P50402	EMD	Emerin	0.807194			___MDNYADLSDTELTTLLRRYNIPHGPVVG	1	1	1.85272	1.85272
Q13177_pS197	PAK2_pS197	Q13177	PAK2	Serine/threonine-protein kinase PAK 2	0.999977	1	0.999996	VIAPRPDHTKSIYTRSVIDPVPAPVGDSHVD	1	3	1.85242	1.85242			2.49126	2.49126			3.1572	3.1572
Q09666_pS5620	AHNAK_pS5620	Q09666	AHNAK	Neuroblast differentiation-associated protein AHNAK	1	1	1	ALNLDTSKFAGGLHFSGPKVEGGVKGGQIGL	1	2	1.85127	1.85127			1.70699	1.70699			4.43635	4.43635
Q9H4L5_pS262	OSBPL3_pS262	Q9H4L5	OSBPL3	Oxysterol-binding protein-related protein 3	0.970997	0.898776	0.634941	HRTYSAPAINAIQGGSFESPKKEKRSHRRWR	1	1	1.85096	1.85096	1.32039		1.41733	1.41733	2.04229		1.86155	1.86155	2.01855
A0A024R7L5_pT1100	UPF1_pT1100	A0A024R7L5	UPF1	UPF1 regulator of nonsense transcripts homolog (Yeast), isoform CRA_b	0.899768	0.553912		DEFKSQIDVALSQDSTYQGERAYQHGGVTGL	4	1	1.84979		1.84979		1.03454		1.03454
Q9Y6M7-13_pS19	SLC4A7_pS19	Q9Y6M7-13	SLC4A7	Isoform 13 of Sodium bicarbonate cotransporter 3	0.822878	0.797515	0.853499	DGAGEQMRPLLTRVTSRGPDEEAVVDLGKTS			1.84977	1.84977			0.54628	0.54628			0.55266	0.55266
A0A024QZA8_pS892	EPHA2_pS892	A0A024QZA8	EPHA2	EPH receptor A2, isoform CRA_a	0.999978	0.999895	0.892684	APDSLKTLADFDPRVSIRLPSTSGSEGVPFR	3	1	1.84334		1.84334	1.55947	1.61955		1.61955	1.28751	1.96497		1.96497
I6S2Y9_pY394	ERRFI1_pY394	I6S2Y9	ERRFI1	ERBB receptor feedback inhibitor 1	0.763151	0.555158	0.851546	ILPIIENGKKVSSTHYYLLPERPPYLDKYEK	4	1	1.83993	1.83993			1.15188	1.15188			1.1005	1.1005
A0A024RBB9_pS140	LEMD3_pS140	A0A024RBB9	LEMD3	LEM domain containing 3, isoform CRA_a	0.686608		0.668661	ASAAPAAGSKVLLGFSSDESDVEASPRDQAG	4	1	1.83832		1.83832						0.729088		0.729088
O15085_pS663	ARHGEF11_pS663	O15085	ARHGEF11	Rho guanine nucleotide exchange factor 11	1			LHQSASSSTSSLSTRSLENPTPPFTPKMGRR	1	1	1.83673			1.83673
H7C0X4_pS12	ALG3_pS12	H7C0X4	ALG3	Dol-P-Man:Man(5)GlcNAc(2)-PP-Dol alpha-1,3-mannosyltransferase (Fragment)	1	1	1	____UAGLRKRGRSGSAAQAEGLCKQWLQRA	1	1	1.83475		1.83475
Q9Y4H2_pS591	IRS2_pS591	Q9Y4H2	IRS2	Insulin receptor substrate 2	0.829116			YSLTTPARQRPVPQPSSASLDEYTLMRATFS	1	2	1.83219	1.83219
Q99543_pS49	DNAJC2_pS49	Q99543	DNAJC2	DnaJ homolog subfamily C member 2	1	1		WFEAFVKRRNRNASASFQELEDKKELSEESE	1	4	1.83148		1.83148		1.89738	1.89738	1.12706
B3KNF9_pT1282	NA_pT1282	B3KNF9	NA	cDNA FLJ14522 fis, clone NT2RM1000883, highly similar to Homo sapiens nischarin (NISCH), mRNA	0.499996			CFLQHLMVVLSSLERTPSPEPVDKDFYSEFG	2	1	1.83023	1.83023
B3KNF9_pS1284	NA_pS1284	B3KNF9	NA	cDNA FLJ14522 fis, clone NT2RM1000883, highly similar to Homo sapiens nischarin (NISCH), mRNA	0.499996			LQHLMVVLSSLERTPSPEPVDKDFYSEFGNK	2	1	1.83023	1.83023
O15320-8_pS479	CTAGE5_pS479	O15320-8	CTAGE5	Isoform 9 of Endoplasmic reticulum export factor CTAGE5	1	1	1	PLRLSPLLPGGGGRGSRGPGNPLDHQITNER			1.82119	1.82119			1.10785	1.10785			1.99477	1.99477
Q9HCD6_pS1827	TANC2_pS1827	Q9HCD6	TANC2	Protein TANC2	0.92971	0.587621	0.506127	LKPAYERSCDELSPVSPTQGGYPSEPTRSRT	1	3	1.81921	1.81921			0.739165	0.739165			0.834761	0.834761
Q9BY89_pT600	KIAA1671_pT600	Q9BY89	KIAA1671	Uncharacterized protein KIAA1671	0.999816	0.977531	0.998531	CRGGSSVEAPCPSDVTPEDDRSFQTVWATVF	1	2	1.81845	1.81845			0.626618	0.626618
Q2TTR7_pY1110	NA_pY1110	Q2TTR7	NA	Receptor protein-tyrosine kinase	0.999998	0.990896	0.999976	QSVPKRPAGSVQNPVYHNQPLNPAPSRDPHY	2	1	1.81435	1.81435			2.32566	2.32566			2.10095	2.10095
Q13136-2_pT572	PPFIA1_pT572	Q13136-2	PPFIA1	Isoform 2 of Liprin-alpha-1	0.671743	0.982889	0.946312	KGRLAALRDEPSKVQTLNEQDWERAQQASVL			1.81108	1.81108			1.9299	1.9299			3.4716	3.4716
R4GND1_pS12	UBE2E3_pS12	R4GND1	UBE2E3	Ubiquitin-conjugating enzyme E2 E3	0.655139	0.97362		____MSSDRQRSDDESPSTSSGSSDADQRDP	1	8	1.80999	1.80999			1.09661	1.09661
Q9BYG3_pT238	NIFK_pT238	Q9BYG3	NIFK	MKI67 FHA domain-interacting nucleolar phosphoprotein	0.999846	0.993349	0.982482	TPEKTVDSQGPTPVCTPTFLERRKSQVAELN	1	1	1.80816	1.80816	1.01984	1.09141	1.2346	1.2346	1.72755	0.770414	0.992055		0.992055
Q9H792_pS854	PEAK1_pS854	Q9H792	PEAK1	Pseudopodium-enriched atypical kinase 1	0.658671		0.866099	TTKVQKDPSIKPVTPSPSKLVTSPQSEPPAP	1	4	1.80804	1.80804							0.834436	0.834436
F8VPD4_pS1796	CAD_pS1796	F8VPD4	CAD	CAD protein	1	1	1	LPDGRFHLPPRIHRASDPGLPAEEPKEKSSR	1	1	1.80581	1.80581			0.9222	0.9222			1.16308	1.16308
P22059_pS238	OSBP_pS238	P22059	OSBP	Oxysterol-binding protein 1	0.5	0.79296	0.5	TCNDLIAKHGTALQRSLSELESLKLPAESNE	1	1	1.7986	1.7986			1.62998	1.62998			2.53113	2.53113
P50851-2_pS10	LRBA_pS10	P50851-2	LRBA	Isoform 2 of Lipopolysaccharide-responsive and beige-like anchor protein	0.99886	0.996794	0.999723	______MASEDNRVPSPPPTGDDGGGGGREE			1.79741	1.79741			1.00067	1.00067			1.03843	1.03843
B2R4S9_pS37	HIST1H2BC_pS37	B2R4S9	HIST1H2BC	Histone H2B	0.998426			AQKKDGKKRKRSRKESYSVYVYKVLKQVHPD	2	1	1.79631	1.79631
Q4KMP7_pS704	TBC1D10B_pS704	Q4KMP7	TBC1D10B	TBC1 domain family member 10B	0.630936			GPAPGPVVTAEGLHPSLPSPTGNSTPLGSSK	1	3	1.79339	1.79339
Q04721_pT1802	NOTCH2_pT1802	Q04721	NOTCH2	Neurogenic locus notch homolog protein 2	0.773627	0.95344	0.49879	RPWTQQHLEAADIRRTPSLALTPPQAEQEVD	1	3	1.79337	1.79337
P23497_pS362	SP100_pS362	P23497	SP100	Nuclear autoantigen Sp-100	0.999986	1		APRSEPVINNDNPLESNDEKEGQEATCSRPQ	1	3	1.79146	1.79146			0.995236	0.995236
B7ZKY2_pS571	CASK_pS571	B7ZKY2	CASK	Calcium/calmodulin-dependent serine protein kinase (MAGUK family)	0.746949	0.914055		SITFKIVPSYRTQSSSCEDLPSTTQPKGRQI	2	1	1.79079	1.79079			2.10937	2.10937
A0A0S2Z4Z0_pS523	RBM14_pS523	A0A0S2Z4Z0	RBM14	RNA binding motif protein 14 isoform 1 (Fragment)	0.703965	0.6865	0.782253	PSATLAAPYRTQSSASLAASYAAQQHPQAAA	2	1	1.78862	1.78862			1.85225	1.85225			1.86578	1.86578
Q147X3-2_pS153	NAA30_pS153	Q147X3-2	NAA30	Isoform 2 of N-alpha-acetyltransferase 30	0.953752	0.762422		QEEEEEDEQVRLLSSSLTADCSLRSPSGREV			1.78544	1.78544			1.09246	1.09246
Q8WYP5_pS1214	AHCTF1_pS1214	Q8WYP5	AHCTF1	Protein ELYS	0.865092	0.983089	0.808344	PQSILRSTLRSTPLASPSPSPGRSPQRLKET	1	3	1.78297			1.78297	1.13856			1.13856	1.38527			1.38527
Q2NKX8_pS1188	ERCC6L_pS1188	Q2NKX8	ERCC6L	DNA excision repair protein ERCC-6-like	0.999706	0.993472	0.998042	SLGAPEPLSGEQLVGSPQDKAAEATNDYETL	1	1	1.78137	1.78137			0.980185	0.980185			1.0889	1.0889
Q6LES8_pS193	TFAM_pS193	Q6LES8	TFAM	TFAM protein (Fragment)	0.988223	0.997704	0.995655	PQEKLKTVKENWKNLSDSEKELYIQHAKEDE	2	1	1.77952	1.77952			1.31031	1.31031			1.39834	1.39834
O15400-2_pS126	STX7_pS126	O15400-2	STX7	Isoform 2 of Syntaxin-7	0.802985	0.570456	0.836294	AAEREKEFVARVRASSRVSGSFPEDSSKERN			1.77786		1.77786		1.83701		1.83701		1.31986		1.31986
Q8TDM6-4_pS894	DLG5_pS894	Q8TDM6-4	DLG5	Isoform 4 of Disks large homolog 5	0.766143			DYLLPGPGPAHSPQPSKRAGPLTPPKPPRRS			1.77469	1.77469
Q68EM7-6_pS575	ARHGAP17_pS575	Q68EM7-6	ARHGAP17	Isoform 6 of Rho GTPase-activating protein 17	0.992956			SSAGILEQGPSPGDGSPPKPKDPVSAAVPAP			1.7738	1.7738
Q96RT1-5_pS1158	ERBIN_pS1158	Q96RT1-5	ERBIN	Isoform 5 of Erbin	0.999801	0.99954	0.99932	QSARPSINEIPERTMSVSDFNYSRTSPSKRP			1.7727	1.7727			3.22996	3.22996			2.44961	2.44961
A0A024R802_pS3	PRKAR1B_pS3	A0A024R802	PRKAR1B	Protein kinase, cAMP-dependent, regulatory, type I, beta, isoform CRA_b	0.999989	0.999912	1	_____________MASPPACPSEEDESLKGC	4	1	1.77146	1.77146
A2RRC9_pT1426	IQGAP3_pT1426	A2RRC9	IQGAP3	IQ motif containing GTPase activating protein 3	0.600218			CTAQTPEPLRRHRSLTAHSLLPLAEKQRRVL	1	1	1.76058	1.76058
Q14BN4_pS448	SLMAP_pS448	Q14BN4	SLMAP	Sarcolemmal membrane-associated protein	0.956132			KLSKENQTRAKESDFSDTLSPSKEKSSDDTT	1	1	1.75987	1.75987
Q69YQ0-2_pS384	SPECC1L_pS384	Q69YQ0-2	SPECC1L	Isoform 2 of Cytospin-A	1	1	0.999998	SESEGIPSIERSRKGSSGNASEVSVACLTER			1.75897	1.75897	1.02248	1.87547	0.51274	0.51274	1.20151	0.793723	0.462637	0.462637	1.26841	1.24585
E9PJN1_pS343	RPS6KA4_pS343	E9PJN1	RPS6KA4	Ribosomal protein S6 kinase	0.997029	0.999835	0.908992	VGNFAEEFTRLEPVYSPPGSPPPGDPRIFQG	1	1	1.75829		1.75829		1.61497		1.61497		1.70081		1.70081
B4DZ84_pT103	MPP2_pT103	B4DZ84	MPP2	MAGUK p55 subfamily member 2	0.524209			HFQSLLETHDSVASKTYETPPPSPGLDPTFS	1	1	1.75561		1.75561
B4DZ84_pT106	MPP2_pT106	B4DZ84	MPP2	MAGUK p55 subfamily member 2	0.709978			SLLETHDSVASKTYETPPPSPGLDPTFSNQP	1	1	1.75561		1.75561
A0A140VJD0_pS245	NA_pS245	A0A140VJD0	NA	Testicular tissue protein Li 4	0.797894	0.604731	0.475895	AALKRPDDVPLSLSPSKRACASPSAQVEGSP	2	1	1.75512	1.75512			1.18793	1.18793
Q2TU65_pS529	NA_pS529	Q2TU65	NA	Receptor-interacting serine/threonine-protein kinase 2	0.998771		0.787956	QMGLQPYPEILVVSRSPSLNLLQNKSM____	2	1	1.75471	1.75471							1.20131	1.20131
Q96IZ0_pS259	PAWR_pS259	Q96IZ0	PAWR	PRKC apoptosis WT1 regulator protein	0.991461	0.925124	0.986725	TDRSGFPRYNRDANVSGTLVSSSTLEKKIED	1	1	1.75344	1.75344			2.99152	2.99152			2.39558	2.39558
Q6GQQ9-2_pS100	OTUD7B_pS100	Q6GQQ9-2	OTUD7B	Isoform 2 of OTU domain-containing protein 7B	0.999953			RQDDIVQEKRLSRGISHASSSIVSLARSHVS			1.7508	1.7508
O43166-3_pS1547	SIPA1L1_pS1547	O43166-3	SIPA1L1	Isoform 3 of Signal-induced proliferation-associated 1-like protein 1	0.977797			ESQKSFKFHALSSPQSPFPSTPTSRRALHRT			1.74999	1.74999	0.521637
Q9BZL4-5_pS378	PPP1R12C_pS378	Q9BZL4-5	PPP1R12C	Isoform 5 of Protein phosphatase 1 regulatory subunit 12C	0.79011			RTAEGAPGAGLQRSASSSWLEGTSTQAKELR			1.74471	1.74471
P31943_pS63	HNRNPH1_pS63	P31943	HNRNPH1	Heterogeneous nuclear ribonucleoprotein H	1	1	1	TREGRPSGEAFVELESEDEVKLALKKDRETM	1	4	1.74414	1.74414			0.488169	0.488169			0.951426	0.951426
Q6IAU5_pT528	PPM1G_pT528	Q6IAU5	PPM1G	PPM1G protein	0.499995			LQPESGKRKLEEVLSTEGAEENGNSDKKKKA	2	1	1.74313	1.74313
P15880_pS225	RPS2_pS225	P15880	RPS2	40S ribosomal protein S2	0.723763			PKKLLMMAGIDDCYTSARGCTATLGNFAKAT	1	2	1.74284	1.74284
P42858_pS1874	HTT_pS1874	P42858	HTT	Huntingtin	0.999732	0.999982	0.999975	KRHSLSSTKLLSPQMSGEEEDSDLAAKLGMC	1	2	1.74007	1.74007			3.01864	3.01864			1.99156	1.99156
A0A024RBU9_pS1025	NCOR2_pS1025	A0A024RBU9	NCOR2	Nuclear receptor co-repressor 2, isoform CRA_a	0.807191		0.766601	DAPQQPGSSPRGKSRSPAPPADKEAFAAEAQ	4	1	1.7398	1.7398							1.79895	1.79895
Q53HG7_pS426	NA_pS426	Q53HG7	NA	Cortactin isoform a variant (Fragment)	0.999999	1	1	TEERLPSSPVYEDAASFKAELSYRGPVSGTE	2	1	1.73976		1.73976		1.82492		1.82492		1.1723		1.1723
B2R7W0_pS57	NA_pS57	B2R7W0	NA	cDNA, FLJ93628, Homo sapiens methylene tetrahydrofolate dehydrogenase (NAD+dependent), methenyltetrahydrofolate cyclohydrolase (MTHFD2),nuclear gene encoding mitochondrial protein, mRNA	1			QIKQEVRQEVEEWVASGNKRPHLSVILVGEN	1	1	1.73949	1.73949
Q5T0W9_pS5	FAM83B_pS5	Q5T0W9	FAM83B	Protein FAM83B	0.956771			___________METSSMLSSLNDECKSDNYI	1	1	1.73931	1.73931
O60271_pS265	SPAG9_pS265	O60271	SPAG9	C-Jun-amino-terminal kinase-interacting protein 4	0.999999	1	1	NSPEPQKAVEQEDELSDVSQGGSKATTPAST	1	4	1.73778	1.73778	1.9909		1.68233	1.68233	1.81091		1.91178	1.91178	1.84247
P60468_pS19	SEC61B_pS19	P60468	SEC61B	Protein transport protein Sec61 subunit beta	0.960133	0.951786		PTPSGTNVGSSGRSPSKAVAARAAGSTVRQR	1	2	1.73777	1.73777			1.18175	1.18175
Q5U8S2_pS134	STX10_pS134	Q5U8S2	STX10	Syntaxin-10	0.999942	0.998314		NREILAGKPAAQKSPSDLLDASAVSATSRYI	1	1	1.73709	1.73709			0.586926	0.586926
Q5U8S2_pS132	STX10_pS132	Q5U8S2	STX10	Syntaxin-10	0.999835			RNNREILAGKPAAQKSPSDLLDASAVSATSR	1	1	1.73709	1.73709
A0A140VJW8_pT201	NA_pT201	A0A140VJW8	NA	Testicular tissue protein Li 195	0.581549		0.689847	PPSHKQHSAQHHPSITSLNRNSLTNRRNQSP	2	1	1.73552	1.73552							0.863377	0.863377
Q5T280_pS248	SPOUT1_pS248	Q5T280	SPOUT1	Putative methyltransferase C9orf114	0.992624			QQQHPDCKTYHGKVVSSQDPRTKAGLYWGYT	1	3	1.73495		1.73495
Q96N67-4_pS1392	DOCK7_pS1392	Q96N67-4	DOCK7	Isoform 4 of Dedicator of cytokinesis protein 7	0.618391	0.998719	0.999402	QEMVRRSRGQLERSPSGSAFGSQENLRWRKD			1.73399		1.73399		0.590863	0.590863	0.853383		3.16313	3.16313
Q96RT1-5_pS857	ERBIN_pS857	Q96RT1-5	ERBIN	Isoform 5 of Erbin	1	0.999996	0.999972	DCSVDLGISKSTEDLSPQKSGPVGSVVKSHS			1.72923	1.72923			1.43444	1.43444			1.33393	1.33393
A0A024R6X4_pS64	PLEKHG4_pS64	A0A024R6X4	PLEKHG4	Pleckstrin homology domain containing, family G (With RhoGef domain) member 4, isoform CRA_a	0.994796	0.86454	0.997383	PRPPAGATQDEELQGSPLSRKFQLPPAADES	4	1	1.72656	1.72656			1.38674	1.38674			1.42772	1.42772
Q9Y6M7-13_pT18	SLC4A7_pT18	Q9Y6M7-13	SLC4A7	Isoform 13 of Sodium bicarbonate cotransporter 3	0.5	0.5	0.5	ADGAGEQMRPLLTRVTSRGPDEEAVVDLGKT			1.72574	1.72574			0.579088	0.579088			0.625482	0.625482
H0YM23_pS1926	ANKRD17_pS1926	H0YM23	ANKRD17	Ankyrin repeat domain-containing protein 17 (Fragment)	0.546061	0.510575	0.533308	ATYPMPTAKEHYPVSSPSSPSPPAQPGGVSR	1	1	1.72304	1.72304		0.83545	1.00099		1.00099		1.94029		1.94029	1.19132
Q15262_pT860	PTPRK_pT860	Q15262	PTPRK	Receptor-type tyrosine-protein phosphatase kappa	0.858832			DVPRYLCEGTESPYQTGQLHPAIRVADLLQH	1	2	1.72154		1.72154
Q96ST3_pS1112	SIN3A_pS1112	Q96ST3	SIN3A	Paired amphipathic helix protein Sin3a	0.926675		0.880637	RWSDYVERYMNSDTTSPELREHLAQKPVFLP	1	2	1.71936	1.71936							0.855856	0.855856
Q9NVD7_pS8	PARVA_pS8	Q9NVD7	PARVA	Alpha-parvin	0.999536	0.997436	0.995174	________MATSPQKSPSVPKSPTPKSPPSR	1	1	1.7165		1.7165	0.962054	1.54133		1.54133	0.746695	1.32524	1.32524	1.09038
P17535_pS90	JUND_pS90	P17535	JUND	Transcription factor jun-D	0.999979	0.999996	1	ADGAPSAAPPDGLLASPDLGLLKLASPELER	1	3	1.7156	1.7156			1.97502	1.97502			1.09448	1.09448
P36507_pS23	MAP2K2_pS23	P36507	MAP2K2	Dual specificity mitogen-activated protein kinase kinase 2	0.82264	0.780432	0.383932	VLPALTINPTIAEGPSPTSEGASEANLVDLQ	1	1	1.7144	1.7144			1.49034	1.49034
P50402_pS8	EMD_pS8	P50402	EMD	Emerin	0.775034	0.876438	0.943038	________MDNYADLSDTELTTLLRRYNIPH	1	1	1.71395	1.71395			0.923274	0.923274			1.53553	1.53553
Q8NEY1-2_pS362	NAV1_pS362	Q8NEY1-2	NAV1	Isoform 2 of Neuron navigator 1	0.889175	0.671968	0.863547	MHGERAHYSHTMPMRSPSKLSHISRLELVES			1.71285	1.71285			1.42265	1.42265			2.11005	2.11005
P12270_pS2155	TPR_pS2155	P12270	TPR	Nucleoprotein TPR	1	1	1	LVVPHRTDGFAEAIHSPQVAGVPRFRFGPPE	1	3	1.71216	1.71216			1.87264	1.87264			1.48399	1.48399
Q8IZ21-3_pS574	PHACTR4_pS574	Q8IZ21-3	PHACTR4	Isoform 3 of Phosphatase and actin regulator 4	0.99214	0.968381		NEIRHQIGNTLIRRLSQRPTPEELEQRNILQ			1.71182	1.71182			0.889397	0.889397
Q9HAU0_pS471	PLEKHA5_pS471	Q9HAU0	PLEKHA5	Pleckstrin homology domain-containing family A member 5	0.822558	0.996995	0.890442	EGYRTLPRNSKTRPESICSVTPSTHDKTLGP	1	1	1.71071	1.71071			2.46088	2.46088			3.29703	3.29703
Q9Y4H2_pS518	IRS2_pS518	Q9Y4H2	IRS2	Insulin receptor substrate 2	0.714323	0.500025	0.825829	YGSSPGDLRAFCSHRSNTPESIAETPPARDG	1	2	1.70901		1.70901	4.818	1.75279			1.75279	1.13282	1.13282	1.59811	1.85567
Q8NG31-2_pS1013	KNL1_pS1013	Q8NG31-2	KNL1	Isoform 2 of Kinetochore scaffold 1	0.935429			FFPGNGESDRLVANDSQLTPLEEWSNNRGPV			1.70531	1.70531
Q09666_pS5830	AHNAK_pS5830	Q09666	AHNAK	Neuroblast differentiation-associated protein AHNAK	0.959801	0.999444	0.999996	GKHGKLKFGTFGGLGSKSKGHYEVTGSDDET	1	2	1.70451	1.70451			7.41858	7.41858			6.2606	6.2606
Q9HAU0_pS382	PLEKHA5_pS382	Q9HAU0	PLEKHA5	Pleckstrin homology domain-containing family A member 5	1	1		RPINLSSSENKIVNVSLADLRGGNRPNTGPL	1	1	1.69924	1.69924			1.54464	1.54464
A7MD96_pS812	SYNPO_pS812	A7MD96	SYNPO	SYNPO protein (Fragment)	0.5			PPPPRMRSPQPARPGSAAVPGAAFAPIPRSP	2	1	1.69881	1.69881
Q53HA9_pY292	NA_pY292	Q53HA9	NA	Tyrosine-protein kinase (Fragment)	1	1	1	VCHLRLLAQAEGEPCYIRDRGVAPTDPGPES	2	1	1.69765	1.69765							1.39317	1.39317
Q68CX0_pS666	DKFZp761I0921_pS666	Q68CX0	DKFZp761I0921	Transporter (Fragment)	0.787238	0.715637	0.5	GRVLKEPVNLEGDDTSLIHGKIPSEMPSPNF	2	1	1.69724	1.69724			1.12255	1.12255			1.10176	1.10176
A0A140VK53_pS1415	NA_pS1415	A0A140VK53	NA	Testicular secretory protein Li 53	1			QSISSPVLDAVPRTPSRERSSSASSPEMKDG	2	1	1.69628		1.69628	0.892129
B4DTZ6_pS449	NA_pS449	B4DTZ6	NA	Sodium/hydrogen exchanger	0.817776	0.530675		GTDDVFTPAPSDSPSSQRIQRCLSDPGPHPE	2	1	1.69625		1.69625		1.30113		1.30113
B4DTZ6_pS448	NA_pS448	B4DTZ6	NA	Sodium/hydrogen exchanger	0.796662	0.530671		PGTDDVFTPAPSDSPSSQRIQRCLSDPGPHP	2	1	1.69625		1.69625		1.30113		1.30113
Q96RT1-5_pS1079	ERBIN_pS1079	Q96RT1-5	ERBIN	Isoform 5 of Erbin	0.573447	0.486008	0.496202	RLIPAVTRSTIQRQSSVSSTASVNLGDPGST			1.69605	1.69605
F5H7D6_pS184	TLE3_pS184	F5H7D6	TLE3	Transducin-like enhancer protein 3	0.828686	0.840517	0.940157	KKRKAEEKDSLSRYDSDGDKSDDLVVDVSNE	1	1	1.69546	1.69546			1.30502	1.30502	1.57824		1.40772	1.40772	1.68105
F5H0C4_pS8	PAAF1_pS8	F5H0C4	PAAF1	Proteasomal ATPase-associated factor 1	0.548498			________MLELKPSSVDSKFSTTMQAYVFP	1	1	1.69459			1.69459
F5H0C4_pS14	PAAF1_pS14	F5H0C4	PAAF1	Proteasomal ATPase-associated factor 1	0.736444			__MLELKPSSVDSKFSTTMQAYVFPRCFGTA	1	1	1.69459			1.69459
F5H0C4_pT16	PAAF1_pT16	F5H0C4	PAAF1	Proteasomal ATPase-associated factor 1	0.858425			MLELKPSSVDSKFSTTMQAYVFPRCFGTAWV	1	1	1.69459			1.69459
Q08AD1-2_pS389	CAMSAP2_pS389	Q08AD1-2	CAMSAP2	Isoform 2 of Calmodulin-regulated spectrin-associated protein 2	0.849921	0.333331	0.333063	PQAHSSASGGIRRSSSMSYVDGFIGTWPKEK			1.69423	1.69423
Q86Y82_pS142	STX12_pS142	Q86Y82	STX12	Syntaxin-12	1			KEKESIARARAGSRLSAEERQREEQLVSFDS	1	1	1.69351		1.69351
Q86Y82_pS139	STX12_pS139	Q86Y82	STX12	Syntaxin-12	1			VSEKEKESIARARAGSRLSAEERQREEQLVS	1	1	1.69351		1.69351
B4E2S3_pS434	NA_pS434	B4E2S3	NA	cDNA FLJ56561	0.998382	0.998138	0.999906	PGTGDVCSAPAGRNQSPEPSSGPRGEVPLAK	2	1	1.69222	1.69222			1.02482	1.02482			1.6263	1.6263
Q3YEC7_pS402	RABL6_pS402	Q3YEC7	RABL6	Rab-like protein 6	0.999999	0.999693	0.999999	VQSVEDFVPDDRLDRSFLEDTTPARDEKKVG	1	2	1.68911	1.68911			0.891341	0.891341			1.07335	1.07335
O95835-2_pS613	LATS1_pS613	O95835-2	LATS1	Isoform 2 of Serine/threonine-protein kinase LATS1	0.87717		0.962645	ENVDSGDKEKKQITTSPITVRKNKKDEERRE			1.68853	1.68853							1.10335	1.10335
A0A024RBB8_pS14	OSBPL8_pS14	A0A024RBB8	OSBPL8	Oxysterol-binding protein	0.816163	0.875461	0.925266	__MEGGLADGEPDRTSLLGDSKDVLGPSTVV	3	1	1.68852	1.68852			0.663436	0.663436			0.838699	0.838699
P46937-6_pS138	YAP1_pS138	P46937-6	YAP1	Isoform 6 of Transcriptional coactivator YAP1	0.952006			VRAHSSPASLQLGAVSPGTLTPTGVVSGPAA			1.68712	1.68712	1.46319	1.01463
O60271_pS728	SPAG9_pS728	O60271	SPAG9	C-Jun-amino-terminal kinase-interacting protein 4	0.755907	0.819677		YKDVAGLDTEGSKQRSASQSSLDKLDQELKE	1	4	1.68552	1.68552	1.01378
Q14684_pS392	RRP1B_pS392	Q14684	RRP1B	Ribosomal RNA processing protein 1 homolog B	0.997883	0.99327	0.990363	EKEKGSRVFCVEEEDSESSLQKRRRKKKKKH	1	3	1.68463	1.68463			0.943735	0.943735			1.38671	1.38671
Q12802-4_pS1627	AKAP13_pS1627	Q12802-4	AKAP13	Isoform 3 of A-kinase anchor protein 13	0.999923	0.999999	0.999998	LRHPFSGEERVDSLVSLSEEDLESDQREHRM			1.68372	1.68372	1.60689		1.31499	1.31499	1.78024		0.88252	0.88252	1.18231
Q9UK61_pS978	FAM208A_pS978	Q9UK61	FAM208A	Protein TASOR	0.569011	0.701751	0.601878	PRVINRQRSSDYQFPSSPFTDTLKGTTEDDV	1	3	1.67978		1.67978		1.37105		1.37105		1.46178	1.46178
B3KP90_pS289	NA_pS289	B3KP90	NA	cDNA FLJ31447 fis, clone NT2NE2000913, highly similar to Protein phosphatase 2C isoform beta (EC 3.1.3.16)	0.999954			WVVDTCLHKGSRDNMSIVLVCFSNAPKVSDE	2	1	1.67895	1.67895
B2R6N9_pS268	NA_pS268	B2R6N9	NA	cDNA, FLJ93042, highly similar to Homo sapiens signal sequence receptor, alpha (translocon-associated protein alpha) (SSR1), mRNA	0.991603	0.983668	0.993079	MSWIPQETLNQINKASPRRLPRKRAQKRSVG	2	1	1.67823	1.67823			2.17942	2.17942			1.90557	1.90557
Q14669_pS942	TRIP12_pS942	Q14669	TRIP12	E3 ubiquitin-protein ligase TRIP12	0.632111			MHQVKHLAESESLLTSPPKACTNGSGSMGST	1	1	1.67755	1.67755
Q9BX67-2_pS230	JAM3_pS230	Q9BX67-2	JAM3	Isoform 2 of Junctional adhesion molecule C	0.999883	0.999153	0.998662	AYRRGYFINNKQDGESYKNPGKPDGVNYIRT			1.67657	1.67657			1.31916	1.31916			1.54968	1.54968
L7RRS0_pS336	PIK3C2A_pS336	L7RRS0	PIK3C2A	Phosphatidylinositol-4-phosphate 3-kinase, catalytic subunit type 2 alpha	0.5			RKVNGKSLSVATVTRSQSLNIRTTQLAKAQG	3	1	1.6759	1.6759
L7RRS0_pS338	PIK3C2A_pS338	L7RRS0	PIK3C2A	Phosphatidylinositol-4-phosphate 3-kinase, catalytic subunit type 2 alpha	0.5	0.973867		VNGKSLSVATVTRSQSLNIRTTQLAKAQGHI	3	1	1.6759	1.6759			0.730443	0.730443
A0A024QZ68_pS244	RAB34_pS244	A0A024QZ68	RAB34	RAB34, member RAS oncogene family, isoform CRA_b	0.999649	1		GARRIGDVVRINSDDSNLYLTASKKKPTCCP	4	1	1.67534	1.67534	1.18424		0.549595		0.549595
B3KMW2_pS413	NA_pS413	B3KMW2	NA	cDNA FLJ12778 fis, clone NT2RP2001740, moderately similar to Ubiquitin carboxyl-terminal hydrolase 36 (EC 3.1.2.15)	0.847276	0.983653	0.999017	TLWRATGNDLRPPPPSPSSDLTHPMKTSHPV	2	1	1.67513	1.67513							1.44095	1.44095
A0A1B0GWJ2_pS798	ARID1B_pS798	A0A1B0GWJ2	ARID1B	AT-rich interactive domain-containing protein 1B	0.922911			APSPASFQRSLENRMSPSKSPFLPSMKMQKV	1	1	1.67452	1.67452
Q13136-2_pS1172	PPFIA1_pS1172	Q13136-2	PPFIA1	Isoform 2 of Liprin-alpha-1	0.96324	0.93224	0.569241	AETLPANFRVTSSMSSPSMQPKKMQMDGM__			1.67387	1.67387			1.23173	1.23173			2.01111	2.01111
A0JP10_pS1146	ERCC6_pS1146	A0JP10	ERCC6	Excision repair cross-complementing rodent repair deficiency, complementation group 6	0.941295			NSSGTGKTSMPSGDESIDEKLGLSYKRERPS	2	1	1.67231	1.67231
Q12888_pS366	TP53BP1_pS366	Q12888	TP53BP1	TP53-binding protein 1	0.999901	1	1	VQDSLSTNSSDLVAPSPDAFRSTPFIVPSSP	1	2	1.67214	1.67214			1.99783	1.99783			1.71418	1.71418
B3KNP0_pS427	NA_pS427	B3KNP0	NA	cDNA FLJ30074 fis, clone BGGI11000123, highly similar to Homo sapiens formin binding protein 4 (FNBP4), mRNA (Fragment)	0.805537			ERKKAELRALEEGDGSVSGSSPRSDISQPAS	2	1	1.67185		1.67185
B2RAH5_pS299	NA_pS299	B2RAH5	NA	cDNA, FLJ94919, highly similar to Homo sapiens protein phosphatase 1, regulatory (inhibitor) subunit 12A (PPP1R12A), mRNA	0.999429			QKKQNLLHSEKRDKKSPLIESTANMDNNQSQ	2	1	1.67111	1.67111
P17812_pS578	CTPS1_pS578	P17812	CTPS1	CTP synthase 1	0.568035	0.593257		PRDTYSDRSGSSSPDSEITELKFPSINHD__	1	2	1.67065	1.67065			1.89553	1.89553	1.55521
B3KP06_pS471	NA_pS471	B3KP06	NA	cDNA FLJ30880 fis, clone FEBRA2004767, highly similar to Breast cancer anti-estrogen resistance protein 3	0.998126			ELLTAKQNEAPGPRNSGVNYLILDDDDRERP	2	1	1.6699	1.6699
B3KP06_pS375	NA_pS375	B3KP06	NA	cDNA FLJ30880 fis, clone FEBRA2004767, highly similar to Breast cancer anti-estrogen resistance protein 3	1		1	CPNSPVFRTGSEPALSPAVVRRVSSDARAGE	2	1	1.6682	1.6682	1.06806						1.45496	1.45496
Q9Y5K6_pS86	CD2AP_pS86	Q9Y5K6	CD2AP	CD2-associated protein	0.770199	0.605396	0.987041	KRERHGNVASLVQRISTYGLPAGGIQPHPQT	1	1	1.66676	1.66676			1.62031	1.62031			3.11752	3.11752
Q53XR2_pT62	SLBP_pT62	Q53XR2	SLBP	Stem-loop (Histone) binding protein	0.855725			EAEHRGAERRPESFTTPEGPKPRSRCSDWAS	2	1	1.66548	1.66548
Q9HC35_pT160	EML4_pT160	Q9HC35	EML4	Echinoderm microtubule-associated protein-like 4	0.849628	0.847443		PSPQPSSQPLQIHRQTPESKNATPTKSIKRP	1	3	1.66382	1.66382			1.26443	1.26443
Q9NYV4-2_pT1246	CDK12_pT1246	Q9NYV4-2	CDK12	Isoform 2 of Cyclin-dependent kinase 12	0.678297			NSDKNSGPQGPRRTPTMPQEEAAEKRPPEPP			1.66358	1.66358
Q13435_pS309	SF3B2_pS309	Q13435	SF3B2	Splicing factor 3B subunit 2	0.999368	0.990325	0.98833	EEMETDARSSLGQSASETEEDTVSVSKKEKN	1	2	1.66298	1.66298	3.01106		0.91215	0.91215	0.896795		1.3309	1.3309	1.76407
Q6FGG2_pS63	VAMP3_pS63	Q6FGG2	VAMP3	VAMP3 protein	0.908968			DRADALQAGASQFETSAAKLKRKYWWKNCKM	2	1	1.65852	1.65852
I3L0X5_pS63	SPAG7_pS63	I3L0X5	SPAG7	Sperm-associated antigen 7	1			DDCRYVMIFKKEFAPSDEELDSYRRGEEWDP	1	1	1.65841	1.65841
Q9Y2H2_pS942	INPP5F_pS942	Q9Y2H2	INPP5F	Phosphatidylinositide phosphatase SAC2	0.999574	0.992912	0.99984	SGLGKGQESPLKKSPSAGDVHILTGFAKPMD	1	3	1.6584	1.6584			1.07693	1.07693			1.38387	1.38387
P17812_pS574	CTPS1_pS574	P17812	CTPS1	CTP synthase 1	0.645856	0.99528	0.777112	CRLSPRDTYSDRSGSSSPDSEITELKFPSIN	1	2	1.65814	1.65814	1.16286		1.10022		1.10022		1.64448	1.64448	1.35194
A0A024R9D2_pS298	MTDH_pS298	A0A024R9D2	MTDH	Metadherin, isoform CRA_a	0.999209	0.995201	0.998482	GGGWNEKSVKLSSQISAGEEKWNSVSPASAG	4	1	1.657	1.657			0.967808	0.967808			1.26607	1.26607		0.589479
B2RBE0_pT688	NA_pT688	B2RBE0	NA	cDNA, FLJ95462, highly similar to Homo sapiens fatty-acid-Coenzyme A ligase, long-chain 3 (FACL3),mRNA	0.998589		0.999875	KFEIPVKIRLSPEPWTPETGLVTDAFKLKRK	2	1	1.65693	1.65693							2.02562	2.02562
Q5VZ89-5_pS973	DENND4C_pS973	Q5VZ89-5	DENND4C	Isoform 5 of DENN domain-containing protein 4C	0.92943	0.979071	0.948214	SAIVAKHSQPSPEPHSPTEPPAWGSSIVKVP			1.65635	1.65635	0.754566		1.04601	1.04601	0.673061
A0A024R9Y7_pS162	MAGED2_pS162	A0A024R9Y7	MAGED2	Melanoma antigen family D, 2, isoform CRA_a	0.64187			QAPADEPEPESAAAQSQENQDTRPKVKAKKA	4	1	1.65508	1.65508
Q9Y2H2_pS830	INPP5F_pS830	Q9Y2H2	INPP5F	Phosphatidylinositide phosphatase SAC2	0.94774	0.839027	0.74578	FLKPNLKVNLWKSDSSLETMENTGVMDKVQA	1	3	1.65455		1.65455		0.85362		0.85362		0.966686		0.966686
Q9Y2H2_pS827	INPP5F_pS827	Q9Y2H2	INPP5F	Phosphatidylinositide phosphatase SAC2	0.98348	0.535499	0.624476	KVNFLKPNLKVNLWKSDSSLETMENTGVMDK	1	3	1.65455		1.65455		0.85362		0.85362		0.966686		0.966686
Q9H3N1_pS274	TMX1_pS274	Q9H3N1	TMX1	Thioredoxin-related transmembrane protein 1	0.54822	0.547282		KDFPQNAIRQRSLGPSLATDKS_________	1	1	1.65293	1.65293			0.250063	0.250063
P51532-5_pS695	SMARCA4_pS695	P51532-5	SMARCA4	Isoform 5 of Transcription activator BRG1	0.999871	1	0.999986	PTLPVEEKKKIPDPDSDDVSEVDARHIIENA			1.65286	1.65286			1.12619	1.12619	0.863154
Q9Y4H2_pS1234	IRS2_pS1234	Q9Y4H2	IRS2	Insulin receptor substrate 2	0.815717			PWTPGQPGGLVGCPGSGGSPMRRETSAGFQN	1	2	1.65254	1.65254
O60271_pT217	SPAG9_pT217	O60271	SPAG9	C-Jun-amino-terminal kinase-interacting protein 4	1	1	1	ISLGIFPLPAGDGLLTPDAQKGGETPGSEQW	1	4	1.65159	1.65159	1.02703
Q09666_pS4360	AHNAK_pS4360	Q09666	AHNAK	Neuroblast differentiation-associated protein AHNAK	1			IEISGPKVDIDAPDVSIEGPDAKLKGPKFKM	1	2	1.65103	1.65103
Q8NC51_pS243	SERBP1_pS243	Q8NC51	SERBP1	Plasminogen activator inhibitor 1 RNA-binding protein	0.534311	0.497103	0.464871	KDELTESPKYIQKQISYNYSDLDQSNVTEET	1	2	1.65041	1.65041
P52948-6_pT1022	NUP98_pT1022	P52948-6	NUP98	Isoform 6 of Nuclear pore complex protein Nup98-Nup96	0.590193			MALDQRFSRLPSKADTSQEICSPRLPISASH			1.64882	1.64882
Q9Y388_pS187	RBMX2_pS187	Q9Y388	RBMX2	RNA-binding motif protein, X-linked 2	0.510976		0.389957	KEKADREVQAEQPSSSSPRRKTVKEKDDTGP	1	2	1.6485	1.6485
A7E2A6_pS1003	TENC1_pS1003	A7E2A6	TENC1	Tensin like C1 domain containing phosphatase (Tensin 2)	0.999996			QERSPGGHSDGASPRSPVPTTLPGLRHAPWQ	2	1	1.64476	1.64476
A0A024R8K7_pS1209	ITGB4_pS1209	A0A024R8K7	ITGB4	Integrin beta	0.647245	0.525245		MKVCAYGAQGEGPYSSLVSCRTHQEVPSEPG	3	1	1.64421	1.64421			1.85263	1.85263
Q9ULV3-5_pT143	CIZ1_pT143	Q9ULV3-5	CIZ1	Isoform 5 of Cip1-interacting zinc finger protein	1	1	1	QDLPPCPEDIAKEKRTPAPEPEPCEASELPA			1.64177	1.64177			1.386	1.386			1.89835	1.89835
E9PJN1_pS347	RPS6KA4_pS347	E9PJN1	RPS6KA4	Ribosomal protein S6 kinase	1	0.999997	0.999344	AEEFTRLEPVYSPPGSPPPGDPRIFQGYSFV	1	1	1.64097	1.64097	1.75829		1.18606	1.18606	1.61497		1.11318	1.11318	1.70081
A0A140VJN1_pS1243	NA_pS1243	A0A140VJN1	NA	Testicular tissue protein Li 107	0.531102	0.33333		PQKPRTASRPDDIPDSPSSPKVALLPPVLKK	2	1	1.63452		1.63452
A0A140VJN1_pS1246	NA_pS1246	A0A140VJN1	NA	Testicular tissue protein Li 107	0.989398	0.33333		PRTASRPDDIPDSPSSPKVALLPPVLKKVPS	2	1	1.63452		1.63452
Q86UA8_pT55	SMARCA1_pT55	Q86UA8	SMARCA1	SMARCA1 protein (Fragment)	0.986236	0.983371		ELFAHFIQPSAQKSPTSPLNMKLGRPRIKKD	2	2	1.6337	1.6337	0.896056		0.93176	0.93176	0.804937
A7MD96_pS804	SYNPO_pS804	A7MD96	SYNPO	SYNPO protein (Fragment)	0.99996			PPPPPPPPPPPPRMRSPQPARPGSAAVPGAA	2	1	1.63329	1.63329
A0A0S2Q0B1_pS1184	ARID1A_pS1184	A0A0S2Q0B1	ARID1A	AT-rich interactive domain-containing protein 1A	0.5	0.5	0.5	PHSQIPPLPGMSRSNSVGIQDAFNDGSDSTF	4	1	1.63161	1.63161			0.763695	0.763695			0.812583	0.812583
Q9Y2X7_pS508	GIT1_pS508	Q9Y2X7	GIT1	ARF GTPase-activating protein GIT1	0.78487	0.798246	0.988967	MAPGGSTHRRDRQAFSMYEPGSALKPFGGPP	1	2	1.62982	1.62982			2.35323	2.35323			2.95461	2.95461
Q9HBI1_pT9	PARVB_pT9	Q9HBI1	PARVB	Beta-parvin	0.978979	0.489863	0.98556	_______MSSAPRSPTPRPRRMKKDESFLGK	1	1	1.62802	1.62802							0.958947	0.958947
Q09666_pS1010	AHNAK_pS1010	Q09666	AHNAK	Neuroblast differentiation-associated protein AHNAK	0.990509			NLKMPKIKMPKFSMPSLKGEGPEFDVNLSKA	1	2	1.62778	1.62778
F8VPD4_pT1770	CAD_pT1770	F8VPD4	CAD	CAD protein	0.565332	0.299009	0.546241	PQLPPSAPATSEMTTTPERPRRGIPGLPDGR	1	1	1.62743	1.62743							1.40985	1.40985
Q8TDM6-4_pS890	DLG5_pS890	Q8TDM6-4	DLG5	Isoform 4 of Disks large homolog 5	0.990412	0.99397	0.951655	PPKIDYLLPGPGPAHSPQPSKRAGPLTPPKP			1.62545	1.62545	1.47779		1.04526	1.04526	1.78749		2.06011	2.06011	3.0913
V9HW43_pS65	HEL-S-102_pS65	V9HW43	HEL-S-102	Epididymis secretory protein Li 102	0.958227		0.999989	SWPGYVRPLPPAAIESPAVAAPAYSRALSRQ	2	1	1.62365	1.62365							0.624631	0.624631
Q9Y3B9_pS11	RRP15_pS11	Q9Y3B9	RRP15	RRP15-like protein	0.969795	0.975984		_____MAAAAPDSRVSEEENLKKTPKKKMKM	1	2	1.62303	1.62303			0.828039	0.828039
A0A140VJD0_pS243	NA_pS243	A0A140VJD0	NA	Testicular tissue protein Li 4	0.908558	0.957389	0.995201	RLAALKRPDDVPLSLSPSKRACASPSAQVEG	2	1	1.62247	1.62247			1.1761	1.1761			1.31136	1.31136
A0A024RBB9_pS141	LEMD3_pS141	A0A024RBB9	LEMD3	LEM domain containing 3, isoform CRA_a	0.812721	0.927835	0.869414	SAAPAAGSKVLLGFSSDESDVEASPRDQAGG	4	1	1.6224		1.6224		1.32634		1.32634		0.648191		0.648191
Q96PU4_pS643	UHRF2_pS643	Q96PU4	UHRF2	E3 ubiquitin-protein ligase UHRF2	0.994671	0.998623		SRRLCLRLQYPAGYPSDKEGKKPKGQSKKQP	1	1	1.62191	1.62191			0.622561	0.622561
Q9Y4H2_pS1282	IRS2_pS1282	Q9Y4H2	IRS2	Insulin receptor substrate 2	0.587875	0.582612	0.5	QPQPPPPPLPQPGDKSSWGRTRSLGGLISAV	1	2	1.62133	1.62133			0.984369	0.984369			1.20911	1.20911
F5H7D6_pY182	TLE3_pY182	F5H7D6	TLE3	Transducin-like enhancer protein 3	0.978863	0.811418	0.929055	EAKKRKAEEKDSLSRYDSDGDKSDDLVVDVS	1	1	1.62066		1.62066		1.57824		1.57824		1.68105		1.68105
F5H7D6_pS189	TLE3_pS189	F5H7D6	TLE3	Transducin-like enhancer protein 3	0.969394			EEKDSLSRYDSDGDKSDDLVVDVSNEDPATP	1	1	1.62066		1.62066
B2R5T5_pS83	PRKAR1A_pS83	B2R5T5	PRKAR1A	Protein kinase, cAMP-dependent, regulatory, type I, alpha (Tissue specific extinguisher 1), isoform CRA_a	1	1	1	LQKAGTRTDSREDEISPPPPNPVVKGRRRRG	2	1	1.62061	1.62061	1.03295		1.48541	1.48541	0.735233		1.66161	1.66161	0.764637
A0A024R3F4_pS518	PHLDB1_pS518	A0A024R3F4	PHLDB1	Pleckstrin homology-like domain, family B, member 1, isoform CRA_c	0.998767	0.999963	0.999989	EDFSLTLGARGRRTRSPSPTLGESLAPHKGS	4	1	1.62037	1.62037	1.12263	1.5318	1.54261		1.54261	0.443144	1.09859		1.09859	0.768141
Q2NKX8_pS984	ERCC6L_pS984	Q2NKX8	ERCC6L	DNA excision repair protein ERCC-6-like	0.802828	0.99973		SQSLEHVEKENSLCGSAPNSRAGFVHSKTCL	1	1	1.61959	1.61959			2.55365	2.55365
O00567_pS569	NOP56_pS569	O00567	NOP56	Nucleolar protein 56	1	1	1	SGSKKKRKFSKEEPVSSGPEEAVGKSSSKKK	1	4	1.61946	1.61946	2.55495	2.50288	1.53434	1.53434	1.64468	2.43492	1.28876	1.28876	2.37986	2.61463
Q9NUY8_pT562	TBC1D23_pT562	Q9NUY8	TBC1D23	TBC1 domain family member 23	0.558028			GVKPVFSIGDEEEYDTDEIDSSSMSDDDRKE	1	3	1.61865	1.61865
O43719_pS702	HTATSF1_pS702	O43719	HTATSF1	HIV Tat-specific factor 1	0.999991	1	0.999999	KEVEDADEKLFEDDDSNEKLFDEEEDSSEKL	1	1	1.61831	1.61831			1.27125	1.27125			1.15317	1.15317
Q15058_pS1292	KIF14_pS1292	Q15058	KIF14	Kinesin-like protein KIF14	0.999522	0.999873	0.998039	GLFAISKAHEEQDEESQDNLFSSDRAIQSLT	1	1	1.618	1.618			1.84696	1.84696			2.05221	2.05221
A0A140VK53_pS2702	NA_pS2702	A0A140VK53	NA	Testicular secretory protein Li 53	1		1	DSRSLSYSPVERRRPSPQPSPRDQQSSSSER	2	1	1.61726		1.61726
A0A140VK53_pS2706	NA_pS2706	A0A140VK53	NA	Testicular secretory protein Li 53	1		1	LSYSPVERRRPSPQPSPRDQQSSSSERGSRR	2	1	1.61726		1.61726
Q6PJT7-5_pS640	ZC3H14_pS640	Q6PJT7-5	ZC3H14	Isoform 5 of Zinc finger CCCH domain-containing protein 14	1	0.999999	1	PDCPFTHVSRRIPVLSPKPAVAPPAPPSSSQ			1.61591	1.61591			1.01998	1.01998			1.39221	1.39221
Q2TTR7_pS991	NA_pS991	Q2TTR7	NA	Receptor protein-tyrosine kinase	0.857214	0.999469	0.999027	QRYLVIQGDERMHLPSPTDSNFYRALMDEED	2	1	1.61581	1.61581			0.964941	0.964941	1.65644		1.31864	1.31864	1.26717
Q03188_pS769	CENPC_pS769	Q03188	CENPC	Centromere protein C	0.720826			ERIDYQGRPSGGFVISGVLSPDTISSKRKAK	1	2	1.61566	1.61566
Q09666_pS5099	AHNAK_pS5099	Q09666	AHNAK	Neuroblast differentiation-associated protein AHNAK	1	1	1	MFGKMYFPDVEFDIKSPKFKAEAPLPSPKLE	1	2	1.61523	1.61523			1.19161	1.19161			1.66889	1.66889
Q9UMD9-2_pT97	COL17A1_pT97	Q9UMD9-2	COL17A1	Isoform 2 of Collagen alpha-1(XVII) chain	0.999968		0.999962	RAHSPASTLPNSPGSTFERKTHVTRHAYEGS			1.61494		1.61494	1.35441
O60271_pS730	SPAG9_pS730	O60271	SPAG9	C-Jun-amino-terminal kinase-interacting protein 4	0.96496	0.843576	0.953781	DVAGLDTEGSKQRSASQSSLDKLDQELKEQQ	1	4	1.61401	1.61401	0.956812
D3DS14_pS1443	FLJ10357_pS1443	D3DS14	FLJ10357	Uncharacterized protein	0.99995			EHAGPSLPGLSPGACSLPARVEEEAWDLDVK	4	1	1.61358		1.61358
Q6IPJ9_pS272	LAD1_pS272	Q6IPJ9	LAD1	Ladinin-1	0.935571			SEKASIFEKALASEKSPAADAKPAPKRATAS	2	1	1.61166	1.61166
Q96D46_pS468	NMD3_pS468	Q96D46	NMD3	60S ribosomal export protein NMD3	1	1	1	RKNVNIYRDSAIPVESDTDDEGAPRISLAEM	1	1	1.61079		1.61079		0.743078		0.743078		0.782424	0.782424	0.839626
A0A0U1RRM6_pT329	ENAH_pT329	A0A0U1RRM6	ENAH	Protein enabled homolog	0.57261			DYAVVTALPPTSTPPTPPLRHSATRFATSLG	1	1	1.60912	1.60912
O75369-8_pS1474	FLNB_pS1474	O75369-8	FLNB	Isoform 8 of Filamin-B	0.985391	0.994411	0.999975	VLGPRADDTDSQSWRSPLKALSEFFKGDPKG			1.60731	1.60731			1.5554	1.5554			1.57275	1.57275
Q5T1M5_pS1164	FKBP15_pS1164	Q5T1M5	FKBP15	FK506-binding protein 15	0.998662	0.999939	0.999976	GAALRPSHHSQRSSLSGDEEDELFKGATLKA	1	2	1.60488	1.60488	1.06066		1.43647	1.43647	1.04778		1.06993		1.06993
Q68CX0_pS678	DKFZp761I0921_pS678	Q68CX0	DKFZp761I0921	Transporter (Fragment)	1	1	1	DDTSLIHGKIPSEMPSPNFGKNIYRKQSGSP	2	1	1.60445	1.60445	1.5663		1.27621	1.27621	0.588433		1.09753	1.09753	1.05823
Q93008-1_pS2443	USP9X_pS2443	Q93008-1	USP9X	Isoform 2 of Probable ubiquitin carboxyl-terminal hydrolase FAF-X	0.993376	0.94991	0.895397	RRPYTGNPQYTYNNWSPPVQSNETSNGYFLE			1.60367	1.60367			1.052	1.052			1.25571	1.25571
Q9ULH7-4_pS554	MKL2_pS554	Q9ULH7-4	MKL2	Isoform 4 of MKL/myocardin-like protein 2	0.63561	0.660822	0.466486	LSSSPLRMTNNEDSLSPTSSTLSNLELDAAE			1.60244	1.60244			1.25477	1.25477
O15173_pY210	PGRMC2_pY210	O15173	PGRMC2	Membrane-associated progesterone receptor component 2	0.720172			DYVGRLLKPGEEPSEYTDEEDTKDHNKQD__	1	1	1.60167		1.60167
O15173_pS208	PGRMC2_pS208	O15173	PGRMC2	Membrane-associated progesterone receptor component 2	0.913148		0.976718	KYDYVGRLLKPGEEPSEYTDEEDTKDHNKQD	1	1	1.60167		1.60167						1.06044	1.06044
Q14980_pS169	NUMA1_pS169	Q14980	NUMA1	Nuclear mitotic apparatus protein 1	0.997608	0.995138	0.998012	APVPSTCSSTFPEELSPPSHQAKREIRFLEL	1	2	1.60021	1.60021
Q9Y446_pS163	PKP3_pS163	Q9Y446	PKP3	Plakophilin-3	0.891447	0.532808	0.490017	YGGAQPTPPMPTRPVSFHERGGVGSRADYDT	1	1	1.59968	1.59968			1.83969		1.83969
Q6IBA2_pS118	PC4_pS118	Q6IBA2	PC4	PC4 protein	1	1	1	ISLNPEQWSQLKEQISDIDDAVRKL______	2	1	1.59937	1.59937			1.8373	1.8373			0.905395	0.905395
A0A024R3F4_pS463	PHLDB1_pS463	A0A024R3F4	PHLDB1	Pleckstrin homology-like domain, family B, member 1, isoform CRA_c	0.621269			RRGLDSMRELPPLSPSLSRRALSPLPTRTTP	4	1	1.5988	1.5988
Q9H3N1_pS270	TMX1_pS270	Q9H3N1	TMX1	Thioredoxin-related transmembrane protein 1	0.999998	0.999999	0.999982	EGTNKDFPQNAIRQRSLGPSLATDKS_____	1	1	1.59785	1.59785			0.285144	0.285144			0.378998	0.378998
Q09666_pS1445	AHNAK_pS1445	Q09666	AHNAK	Neuroblast differentiation-associated protein AHNAK	1			PDAKLKGPKFKMPEMSIKPQKISIPDVGLHL	1	2	1.59783	1.59783
O43524_pS7	FOXO3_pS7	O43524	FOXO3	Forkhead box protein O3	0.973191	1		_________MAEAPASPAPLSPLEVELDPEF	1	1	1.59672	1.59672			0.78277		0.78277
B4DKX4_pS64	NA_pS64	B4DKX4	NA	cDNA FLJ58014, highly similar to Homo sapiens programmed cell death 4, transcript variant 1, mRNA	0.983179	0.889316		LRKNSSRDSGRGDSVSDSGSDALRSGLTVPT	2	1	1.5964	1.5964			0.515339		0.515339
A0A1P7ZIM8_pS64	NA_pS64	A0A1P7ZIM8	NA	LMO7b	0.5		0.5	INKLKPGVIKKINRLSTPIAGLDNINVFLKA	2	1	1.59607	1.59607							1.50592	1.50592
A0A1P7ZIM8_pT65	NA_pT65	A0A1P7ZIM8	NA	LMO7b	0.5		0.5	NKLKPGVIKKINRLSTPIAGLDNINVFLKAC	2	1	1.59607	1.59607							1.50592	1.50592
Q08AD1-2_pS943	CAMSAP2_pS943	Q08AD1-2	CAMSAP2	Isoform 2 of Calmodulin-regulated spectrin-associated protein 2	0.699844			AIAPFSSDSPRPTHPSPQSSNRKSASFSVKS			1.5949	1.5949
I3VM54_pT696	KDM2A_pT696	I3VM54	KDM2A	Lysine-specific demethylase 2A	0.954185	0.98023	0.973403	QAKVLRPLRSCDEPLTPPPHSPTSMLQLIHD	1	1	1.59433			1.59433	1.10069		1.10069	1.2846	1.18847		1.18847	1.14911
I3VM54_pS701	KDM2A_pS701	I3VM54	KDM2A	Lysine-specific demethylase 2A	0.940482	0.884701	0.626166	RPLRSCDEPLTPPPHSPTSMLQLIHDPVSPR	1	1	1.59433			1.59433	1.03014	1.03014	1.28891	1.2846	1.14911			1.14911
Q8TDM6-4_pS1153	DLG5_pS1153	Q8TDM6-4	DLG5	Isoform 4 of Disks large homolog 5	0.70649	0.997581	0.999243	ATHGSNSLPSSARLGSSSNLQFKAERIKIPS			1.59272	1.59272			1.55643	1.55643			1.70004	1.70004
B7ZKY2_pS570	CASK_pS570	B7ZKY2	CASK	Calcium/calmodulin-dependent serine protein kinase (MAGUK family)	0.780016			GSITFKIVPSYRTQSSSCEDLPSTTQPKGRQ	2	1	1.59261	1.59261
B7Z5W0_pS222	NA_pS222	B7Z5W0	NA	cDNA FLJ53174, highly similar to Numb-like protein	0.620089	0.689387	0.724855	AAPTVAPGPAQPGHVSPTPATTSPGEKGEAG	1	1	1.59235	1.59235			0.964508	0.964508			1.56988	1.56988
Q0IIN7_pS857	NCOA3_pS857	Q0IIN7	NCOA3	Nuclear receptor coactivator 3	0.999944	0.999924	0.999965	SQSVQSIRPPYNRAVSLDSPVSVGSSPPVKN	2	1	1.59143	1.59143			0.781402	0.781402			1.11692	1.11692
A8KA74_pS96	NA_pS96	A8KA74	NA	cDNA FLJ76065	0.999527	0.999968	0.998853	NVFRDKRFGEYNSNMSPEEKMMKRFALEQQR	2	1	1.59115	1.59115			0.927799	0.927799			1.30797	1.30797
Q9Y4H2_pS682	IRS2_pS682	Q9Y4H2	IRS2	Insulin receptor substrate 2	0.625124			SGSCRSDDYMPMSPASVSAPKQILQPRAAAA	1	2	1.59067	1.59067
Q96KM6_pS409	ZNF512B_pS409	Q96KM6	ZNF512B	Zinc finger protein 512B	1	1	1	RPSGGMEALKAAGPASPPEEDPERTKHRRKQ	1	1	1.59032	1.59032							1.10556	1.10556
Q09666_pT3366	AHNAK_pT3366	Q09666	AHNAK	Neuroblast differentiation-associated protein AHNAK	1	1	1	RFKLPKFNFSGSKVQTPEVDVKGKKPDIDIT	1	2	1.58984	1.58984			0.465097	0.465097			0.759245	0.759245
A0A0G2JNZ2_pS1475	SCRIB_pS1475	A0A0G2JNZ2	SCRIB	Protein scribble homolog	1	1	1	TAKAERRHQERLRVQSPEPPAPERALSPAEL	1	1	1.58982	1.58982			0.757873	0.757873			0.83437	0.83437
Q8N1W1-5_pS311	ARHGEF28_pS311	Q8N1W1-5	ARHGEF28	Isoform 5 of Rho guanine nucleotide exchange factor 28	0.999927			PAKSESEKYKVSRTFSFLMNRMTSPRNKSKT			1.58905	1.58905
Q8IWY9-1_pS276	CDAN1_pS276	Q8IWY9-1	CDAN1	Isoform 1 of Codanin-1	0.992005	0.989919	0.941102	LQQSPTPTCPTPELGSPLPSRTGSLTDEPAD			1.58837	1.58837			1.3514	1.3514			0.534882	0.534882
Q96B36-3_pS2	AKT1S1_pS2	Q96B36-3	AKT1S1	Isoform 3 of Proline-rich AKT1 substrate 1	1		1	______________MSFEGGDGAGPAMLATG			1.58816	1.58816
A0A0J9YWL0_pS1133	CRYBG1_pS1133	A0A0J9YWL0	CRYBG1	Beta/gamma crystallin domain-containing protein 1	1	1	1	AVCMPMKRKKARMPNSPAPHFAMPPIHEDHL	1	1	1.58751	1.58751			2.14413	2.14413			1.60332	1.60332
A7MD96_pS784	SYNPO_pS784	A7MD96	SYNPO	SYNPO protein (Fragment)	0.916012			SASPRSAGAENPRPFSPPRAPPPPPPPPPPP	2	1	1.58715	1.58715
A0A024R5P0_pS204	PAK1_pS204	A0A024R5P0	PAK1	p21/Cdc42/Rac1-activated kinase 1 (STE20 homolog, yeast), isoform CRA_a	1	1	1	VIAPRPEHTKSVYTRSVIEPLPVTPTRDVAT	4	1	1.58611	1.58611			1.98887	1.98887			2.69817	2.69817
Q9Y4H2_pS606	IRS2_pS606	Q9Y4H2	IRS2	Insulin receptor substrate 2	0.522953		0.50125	SSASLDEYTLMRATFSGSAGRLCPSCPASSP	1	2	1.5857	1.5857							1.36392	1.36392
Q13459-2_pS1122	MYO9B_pS1122	Q13459-2	MYO9B	Isoform Short of Unconventional myosin-IXb	1			DRSPLEHSSPEKEAPSPEKTLPPQKTVAAES			1.58232		1.58232	1.45768
Q13188_pS385	STK3_pS385	Q13188	STK3	Serine/threonine-protein kinase 3	0.98684	0.637098		EDEEEEDGTMKRNATSPQVQRPSFMDYFDKQ	1	2	1.58164	1.58164			1.04058	1.04058
Q09666_pS115	AHNAK_pS115	Q09666	AHNAK	Neuroblast differentiation-associated protein AHNAK	0.999563	0.999453	0.999973	WTREVFSSCSSEVVLSGDDEEYQRIYTTKIK	1	2	1.58142	1.58142			0.574143	0.574143			0.934281	0.934281
Q9Y4H2_pS577	IRS2_pS577	Q9Y4H2	IRS2	Insulin receptor substrate 2	0.999187	0.996922	0.987316	DAAQDLDRGLRKRTYSLTTPARQRPVPQPSS	1	2	1.58031	1.58031			1.41258	1.41258			1.26203	1.26203
Q9H6S3_pT572	EPS8L2_pT572	Q9H6S3	EPS8L2	Epidermal growth factor receptor kinase substrate 8-like protein 2	0.614679			PFEQAGQKYWGPASPTHKLPPSFPGNKDELM	1	2	1.57957	1.57957
A0A1U9X7A9_pS1078	NA_pS1078	A0A1U9X7A9	NA	BAG6	0.933021		0.401088	RAAKAAGARPLTSPESLSRDLEAPEVQESYR	4	1	1.57913	1.57913
Q13177_pT169	PAK2_pT169	Q13177	PAK2	Serine/threonine-protein kinase PAK 2	0.884497	0.999554	0.998343	TPALNAKGTEAPAVVTEEEDDDEETAPPVIA	1	3	1.57886	1.57886			0.653498	0.653498			1.02093	1.02093
A0A140VK53_pS387	NA_pS387	A0A140VK53	NA	Testicular secretory protein Li 53	0.984167		0.931155	ERHGGSPQPLATTPLSQEPVNPPSEASPTRD	2	1	1.57851			1.57851					1.28699			1.28699
P62070_pT190	RRAS2_pT190	P62070	RRAS2	Ras-related protein R-Ras2	0.781303		0.5	IRKFQEQECPPSPEPTRKEKDKKGCHCVIF_	1	1	1.57839	1.57839							1.205	1.205
Q15154-2_pS93	PCM1_pS93	Q15154-2	PCM1	Isoform 2 of Pericentriolar material 1 protein	0.941002			KTPHTFPHSRYMSQMSVPEQAELEKLKQRIN			1.57836	1.57836
Q12888_pS316	TP53BP1_pS316	Q12888	TP53BP1	TP53-binding protein 1	0.771586			STQEDLFDQSNKTVSSDGCSTPSREEGGCSL	1	2	1.57755	1.57755
Q92845-2_pS16	KIFAP3_pS16	Q92845-2	KIFAP3	Isoform 2 of Kinesin-associated protein 3	0.988346	0.9994	0.999856	MQGEDARYLKSIRLKSLNANTDITSLARKVV			1.57595	1.57595			1.44714	1.44714			1.31586	1.31586
H0YM23_pS2285	ANKRD17_pS2285	H0YM23	ANKRD17	Ankyrin repeat domain-containing protein 17 (Fragment)	0.999983	0.999994	0.999995	NDSSAQSVSSGVRAPSPAPSSVPLGSEKPSN	1	1	1.57521	1.57521			0.734545	0.734545			1.81395	1.81395
Q8IWS0_pS145	PHF6_pS145	Q8IWS0	PHF6	PHD finger protein 6	0.924971			KHKKTAHNSEADLEESFNEHELEPSSPKSKK	1	1	1.57464		1.57464
H0YM23_pS1580	ANKRD17_pS1580	H0YM23	ANKRD17	Ankyrin repeat domain-containing protein 17 (Fragment)	0.991053	0.999285	0.773806	EGTSNSLSTCTKSGPSPLSSPNGKLTVASPK	1	1	1.57419		1.57419		1.3079		1.3079		1.47161		1.47161
Q9UPU5_pS2561	USP24_pS2561	Q9UPU5	USP24	Ubiquitin carboxyl-terminal hydrolase 24	0.95679	0.959098		VSNETSTGKTFQRTISAQDTLAYATALLNEK	1	3	1.5733	1.5733			1.06003	1.06003
A0A024QZJ7_pS325	CCDC6_pS325	A0A024QZJ7	CCDC6	Coiled-coil domain containing 6, isoform CRA_a	0.9505	0.922546	0.96064	REMERREALCRQLSESESSLEMDDERYFNEM	4	1	1.57325	1.57325			2.60487	2.60487			1.52206	1.52206
Q8IZ21-3_pS612	PHACTR4_pS612	Q8IZ21-3	PHACTR4	Isoform 3 of Phosphatase and actin regulator 4	0.981371	0.990788	0.996595	QAEKREIKRRLTRKLSQRPTVAELLARKILR			1.57012	1.57012			0.711008	0.711008			1.02273	1.02273
P04035-2_pS819	HMGCR_pS819	P04035-2	HMGCR	Isoform 2 of 3-hydroxy-3-methylglutaryl-coenzyme A reductase	1	1	1	LAAGHLVKSHMIHNRSKINLQDLQGACTKKT			1.57007	1.57007			0.671995	0.671995			0.967546	0.967546
B7ZLC8_pS456	JMJD1C_pS456	B7ZLC8	JMJD1C	JMJD1C protein	0.962081	0.816698	0.920759	IKSKLNTSVDTHKIKSSPSPEVVKPKITHSP	2	1	1.56914		1.56914		1.40975		1.40975		1.56396		1.56396
B7ZLC8_pS457	JMJD1C_pS457	B7ZLC8	JMJD1C	JMJD1C protein	0.947555	0.94695	0.944788	KSKLNTSVDTHKIKSSPSPEVVKPKITHSPD	2	1	1.56914		1.56914		1.40975		1.40975		1.56396		1.56396
C9J0I9_pS292	ZC3HC1_pS292	C9J0I9	ZC3HC1	Nuclear-interacting partner of ALK	0.994249	0.995825	0.995191	ESPRRMMTRSQDATFSPGSEQAEKSPGPIVS	1	1	1.56824	1.56824		2.23043	0.9522	0.9522	0.953263		0.995755	0.995755	1.03866	1.34477
O43150_pY724	ASAP2_pY724	O43150	ASAP2	Arf-GAP with SH3 domain, ANK repeat and PH domain-containing protein 2	0.539709			LQPSPNRREDRPISFYQLGSNQLQSNAVSLA	1	3	1.56779	1.56779
Q5VT52-2_pS1062	RPRD2_pS1062	Q5VT52-2	RPRD2	Isoform 2 of Regulation of nuclear pre-mRNA domain-containing protein 2	1		1	PIETLGYHSASNRRMSGEPIQTVESIRVPGK			1.5676	1.5676							2.11439	2.11439
Q68CX0_pS674	DKFZp761I0921_pS674	Q68CX0	DKFZp761I0921	Transporter (Fragment)	1	1	1	NLEGDDTSLIHGKIPSEMPSPNFGKNIYRKQ	2	1	1.5663		1.5663		0.588433		0.588433		1.05823		1.05823
Q9Y6X9_pS730	MORC2_pS730	Q9Y6X9	MORC2	MORC family CW-type zinc finger protein 2	0.999316	0.996719	0.996706	IKTPVVKKTESPIKLSPATPSRKRSVAVSDE	1	2	1.56401		1.56401	0.751013	0.853599		0.853599	1.00877	0.533162		0.533162	1.02952
P18858_pS201	LIG1_pS201	P18858	LIG1	DNA ligase 1	0.999699		0.675161	KPLKTSKAETPTESVSEPEVATKQELQEEEE	1	1	1.56392		1.56392						1.11082		1.11082
Q15642-4_pS299	TRIP10_pS299	Q15642-4	TRIP10	Isoform 4 of Cdc42-interacting protein 4	0.891585			FEDFSQPMNRAPSDSSLGTPSDGRPELRGPG			1.56315		1.56315
Q549U1_pS2	HSU53209_pS2	Q549U1	HSU53209	Putative MAPK activating protein	1	1	1	______________MSDVEENNFEGRESRSQ	2	1	1.56243	1.56243	1.02709		0.995855	0.995855	1.01484		1.11617	1.11617	1.01335
A8K874_pS6	NA_pS6	A8K874	NA	cDNA FLJ77588, highly similar to Homo sapiens MAK10 homolog, amino-acid N-acetyltransferase subunit, (S. cerevisiae) (MAK10), mRNA	0.996836		0.999054	__________MVMKASVDDDDSGWELSMPEK	2	1	1.56196	1.56196							0.831697	0.831697
Q9BQG0_pS1241	MYBBP1A_pS1241	Q9BQG0	MYBBP1A	Myb-binding protein 1A	0.84835		0.697842	GTPTTKSPAPGAPTRSPSTPAKSPKLQKKNQ	1	2	1.56091		1.56091						1.1246	1.1246
Q9BQG0_pS1248	MYBBP1A_pS1248	Q9BQG0	MYBBP1A	Myb-binding protein 1A	0.943202			PAPGAPTRSPSTPAKSPKLQKKNQKPSQVNG	1	2	1.56091		1.56091
Q6FIA3_pS176	PACSIN2_pS176	Q6FIA3	PACSIN2	PACSIN2 protein	0.995808	0.993849		AACKEEKLAISREANSKADPSLNPEQLKKLQ	2	1	1.56082	1.56082			1.28001	1.28001
Q07960_pS51	ARHGAP1_pS51	Q07960	ARHGAP1	Rho GTPase-activating protein 1	0.997698	0.976732	0.995779	DEMPDFPKSDDSKSSSPELVTHLKWDDPYYD	1	1	1.56054	1.56054	0.927197		1.28089	1.28089			1.43477	1.43477
C9J0I9_pS24	ZC3HC1_pS24	C9J0I9	ZC3HC1	Nuclear-interacting partner of ALK	1	1	1	AFAVGVEKNWGAVVRSPEGTPQKIRQLIDEG	1	1	1.55974	1.55974	0.883116						1.44883	1.44883	1.08138
A0A024R542_pS836	TNKS1BP1_pS836	A0A024R542	TNKS1BP1	Tankyrase 1 binding protein 1, 182kDa, isoform CRA_a	1	1	1	QDRVVGKPAQLGTQRSQEADVQDWEFRKRDS	2	1	1.55958	1.55958			1.03342	1.03342			1.26329	1.26329
Q9H788_pS315	SH2D4A_pS315	Q9H788	SH2D4A	SH2 domain-containing protein 4A	0.984049		0.995759	YPQKPLRNQGVVRTLSSSAQEDIIRWFKEEQ	1	1	1.55888	1.55888							0.75084	0.75084
Q86U42-2_pS150	PABPN1_pS150	Q86U42-2	PABPN1	Isoform 2 of Polyadenylate-binding protein 2	1	0.999999	1	KLKELQNEVEKQMNMSPPPGNAGPVIMSIEE			1.5577	1.5577			1.17708	1.17708			1.43404	1.43404
A0A1B0GTL5_pS176	RAB11FIP5_pS176	A0A1B0GTL5	RAB11FIP5	Rab11 family-interacting protein 5	0.996903		0.999848	EIEVTIQFTRNNLSASMFDLSMKDKPRSPFS	1	1	1.55665	1.55665							1.71928	1.71928
O95251-2_pT88	KAT7_pT88	O95251-2	KAT7	Isoform 2 of Histone acetyltransferase KAT7	0.997848	0.99847		STRRVTRSQQQPTPVTPKKYPLRQTRSSGSE			1.55618	1.55618			0.961716	0.961716
Q01813_pS386	PFKP_pS386	Q01813	PFKP	ATP-dependent 6-phosphofructokinase, platelet type	1	1	1	MDERRFQDAVRLRGRSFAGNLNTYKRLAIKL	1	2	1.55614	1.55614			1.47587	1.47587			1.33785	1.33785
Q15311_pS34	RALBP1_pS34	Q15311	RALBP1	RalA-binding protein 1	0.998467	0.982667	0.875528	EHGSGLTRTPSSEEISPTKFPGLYRTGEPSP	1	3	1.55596		1.55596		1.49445		1.49445		1.32953		1.32953
Q15398-1_pS725	DLGAP5_pS725	Q15398-1	DLGAP5	Isoform 2 of Disks large-associated protein 5	0.997915			LFDNKSLTTECHLLDSPGLNCSNPFTQLERR			1.55495	1.55495	0.670362
B3KXA1_pS75	NA_pS75	B3KXA1	NA	cDNA FLJ45026 fis, clone BRAWH3017477, highly similar to Mus musculus AE binding protein 2 (Aebp2), transcript variant 1, mRNA	0.852298	0.778406	0.759432	VGSSGGSSSDETRSLSPGAASSSSGDGDGKE	2	1	1.55384	1.55384
Q8NEY1-2_pS296	NAV1_pS296	Q8NEY1-2	NAV1	Isoform 2 of Neuron navigator 1	0.934654	0.997838	0.797034	GSQVTHSSLEMTCYDSDDANPRSVSSLSNRS			1.55321	1.55321			1.19861	1.19861			1.50739	1.50739
Q86U86-8_pS355	PBRM1_pS355	Q86U86-8	PBRM1	Isoform 8 of Protein polybromo-1	0.981055	0.485149	0.801221	GRLSAITMALQYGSESEEDAALAAARYEEGE			1.5521		1.5521						1.12138		1.12138
O95983-2_pS53	MBD3_pS53	O95983-2	MBD3	Isoform 2 of Methyl-CpG-binding domain protein 3	0.687985	0.499998		LMSKMNKSRQRVRYDSSNQVKGKPDLNTALP			1.55096	1.55096			0.902725	0.902725
A8K818_pS488	NA_pS488	A8K818	NA	cDNA FLJ75784, highly similar to Homo sapiens CD3E antigen, epsilon polypeptide associated protein (CD3EAP), mRNA	0.549617			PETVPQEEMPGPPLNSESGEEAPTGRDKKRK	2	1	1.55072	1.55072
Q9UBI6_pS49	GNG12_pS49	Q9UBI6	GNG12	Guanine nucleotide-binding protein G(I)/G(S)/G(O) subunit gamma-12	1	1	0.999983	KASADLMSYCEEHARSDPLLIGIPTSENPFK	1	3	1.55035	1.55035							1.40106	1.40106
A1A4S6_pS589	ARHGAP10_pS589	A1A4S6	ARHGAP10	Rho GTPase-activating protein 10	0.784895			FRTPPDTTFPEPTCLSASPPNAPPRQSKRQG	1	1	1.55003	1.55003
A0A024R3F4_pS421	PHLDB1_pS421	A0A024R3F4	PHLDB1	Pleckstrin homology-like domain, family B, member 1, isoform CRA_c	0.971225			FREPPGSERVLTTSPSRQLVGRTFSDGLATR	4	1	1.5497	1.5497
B4DKX4_pS62	NA_pS62	B4DKX4	NA	cDNA FLJ58014, highly similar to Homo sapiens programmed cell death 4, transcript variant 1, mRNA	1	0.999608	0.999977	RRLRKNSSRDSGRGDSVSDSGSDALRSGLTV	2	1	1.54551	1.54551			0.979042	0.979042	0.515339		0.951006	0.951006
B0S7P4_pS49	NA_pS49	B0S7P4	NA	MRPS18B	0.629073			TKAPSEEDSLSSVPISPYKDEPWKYLESEEY	2	1	1.54545	1.54545
B4E2A4_pS729	NA_pS729	B4E2A4	NA	cDNA FLJ53275, highly similar to Homo sapiens spectrin domain with coiled-coils 1 (SPECC1), transcript variant, mRNA	0.720375			VDAAGRWPGVCVSRTSPTPPESATTVKSLIK	2	1	1.545	1.545
Q13237-2_pS431	PRKG2_pS431	Q13237-2	PRKG2	Isoform 2 of cGMP-dependent protein kinase 2	1	1	1	HAKRSMSNWKLSKALSLEMIQLKEKVKVKNE			1.54452	1.54452			0.670781	0.670781
Q53HG7_pS418	NA_pS418	Q53HG7	NA	Cortactin isoform a variant (Fragment)	0.999925	0.994939	0.998178	PVSPAPQPTEERLPSSPVYEDAASFKAELSY	2	1	1.54303		1.54303		1.22743	1.22743	1.82492		1.04904	1.04904	1.1723
A0A024R912_pS254	UCK2_pS254	A0A024R912	UCK2	Uridine-cytidine kinase	0.999952	0.990573	0.998472	NGCLNGYTPSRKRQASESSSRPH________	3	1	1.54298	1.54298			1.05677	1.05677			1.00723	1.00723
Q12802-4_pS1886	AKAP13_pS1886	Q12802-4	AKAP13	Isoform 3 of A-kinase anchor protein 13	0.5	0.499999	0.499999	IFANRRSQQSVSLSKSVSIQNITGVGNDENM			1.54296	1.54296			2.14786	2.14786			1.39247	1.39247
A0A140VK53_pT1003	NA_pT1003	A0A140VK53	NA	Testicular secretory protein Li 53	1	1	1	SHSGSISPYPKVKAQTPPGPSLSGSKSPCPQ	2	1	1.5427	1.5427	1.07095		0.940321	0.940321	1.15436		0.932545	0.932545	1.14666
Q9Y4H2_pS731	IRS2_pS731	Q9Y4H2	IRS2	Insulin receptor substrate 2	0.889166	0.911913	0.580595	AGRTFPASGGGYKASSPAESSPEDSGYMRMW	1	2	1.54261		1.54261
Q9HAU0_pS937	PLEKHA5_pS937	Q9HAU0	PLEKHA5	Pleckstrin homology domain-containing family A member 5	0.75253	0.964185	0.984658	KGLNVIGASDQSPLQSPSNLRDNPFRTTQTR	1	1	1.54207		1.54207		0.56271		0.56271		1.74858		1.74858
Q9HAU0_pS933	PLEKHA5_pS933	Q9HAU0	PLEKHA5	Pleckstrin homology domain-containing family A member 5	0.901059	0.959547	0.80589	REKKKGLNVIGASDQSPLQSPSNLRDNPFRT	1	1	1.54207		1.54207		1.25938	1.25938	0.56271		2.46801	2.46801	1.74858
R4GND1_pS8	UBE2E3_pS8	R4GND1	UBE2E3	Ubiquitin-conjugating enzyme E2 E3	0.793466	0.830686	0.995459	________MSSDRQRSDDESPSTSSGSSDAD	1	8	1.54179	1.54179			1.14161	1.14161			1.3084	1.3084
Q6P2E9_pS780	EDC4_pS780	Q6P2E9	EDC4	Enhancer of mRNA-decapping protein 4	0.675916	0.668758	0.947638	EPDSMASAASALHLLSPRPRPGPELGPQLGL	1	1	1.54044	1.54044			2.19976	2.19976			2.25996	2.25996
A0A140VK53_pS2102	NA_pS2102	A0A140VK53	NA	Testicular secretory protein Li 53	0.999975		0.999121	RSRSATPPATRNHSGSRTPPVALNSSRMSCF	2	1	1.53922	1.53922	1.4153	0.995987					1.01923	1.01923	1.09391	1.00781
G3V4T7_pS465	FRMD6_pS465	G3V4T7	FRMD6	FERM domain-containing protein 6	0.940226	0.786554		PQTICRKPKTSTDRHSLSLDDIRLYQKDFLR	1	1	1.53881	1.53881	1.19678		1.15816	1.15816
Q96DV6_pT241	RPS6_pT241	Q96DV6	RPS6	40S ribosomal protein S6	0.555828		0.655493	EQIAKRRRLSSLRASTSKSESSQK_______	2	1	1.53874			1.53874					1.65186		1.65186	1.18508
A0A140VK53_pT384	NA_pT384	A0A140VK53	NA	Testicular secretory protein Li 53	0.644962	0.458399	0.563969	LLAERHGGSPQPLATTPLSQEPVNPPSEASP	2	1	1.53717			1.53717					1.29053			1.29053
A0A024R8K7_pS1415	ITGB4_pS1415	A0A024R8K7	ITGB4	Integrin beta	0.794499	0.55939		GTHLSPHVPHRVLSTSSTLTRDYNSLTRSEH	3	1	1.53641	1.53641	6.85768
O95782-2_pS657	AP2A1_pS657	O95782-2	AP2A1	Isoform B of AP-2 complex subunit alpha-1	0.590345	0.640005	0.491477	GGMEPTPSTVSTPSPSADLLGLRAAPPPAAP			1.53547	1.53547			1.44956	1.44956
B2RAU5_pS200	NA_pS200	B2RAU5	NA	Sorting nexin	0.835071	0.549875	0.565042	DAGGAQRGNSRASSSSMKIPLNKFPGFAKPG	2	1	1.53466	1.53466			3.54153	3.54153			2.75209	2.75209
Q96PU4_pS667	UHRF2_pS667	Q96PU4	UHRF2	E3 ubiquitin-protein ligase UHRF2	0.999999	1	1	GQSKKQPSGTTKRPISDDDCPSASKVYKASD	1	1	1.53435	1.53435			0.752627	0.752627			1.18266	1.18266
Q13242_pS216	SRSF9_pS216	Q13242	SRSF9	Serine/arginine-rich splicing factor 9	0.999998	1	0.99999	GRDSPYQSRGSPHYFSPFRPY__________	1	1	1.53361	1.53361	0.950156		1.0366	1.0366	1.22763		1.20212	1.20212	1.02726
A0A024QZA8_pT773	EPHA2_pT773	A0A024QZA8	EPHA2	EPH receptor A2, isoform CRA_a	0.652566	0.679562	0.62634	FGLSRVLEDDPEATYTTSGGKIPIRWTAPEA	3	1	1.53357	1.53357			2.57891	2.57891			1.32522	1.32522
Q5GJ64_pS476	NA_pS476	Q5GJ64	NA	Hypothetical rhabdomyosarcoma antigen MU-RMS-40.5 (Fragment)	1	1	0.999983	RGPTSSNPRKRHREDSDVEMVEDDSRKEMTA	2	1	1.53286	1.53286			1.06456	1.06456			1.04254	1.04254
A7MD96_pS281	SYNPO_pS281	A7MD96	SYNPO	SYNPO protein (Fragment)	0.981654			GEKAPAPQPPSLPDRSPRPQRHIMSRSPMVE	2	1	1.53231	1.53231
A0A024R3F4_pS501	PHLDB1_pS501	A0A024R3F4	PHLDB1	Pleckstrin homology-like domain, family B, member 1, isoform CRA_c	0.999996	0.999995	0.999748	VAESPRPRRWAAHGASPEDFSLTLGARGRRT	4	1	1.53196	1.53196			1.01157	1.01157			1.31843	1.31843
A0A024R3F4_pT516	PHLDB1_pT516	A0A024R3F4	PHLDB1	Pleckstrin homology-like domain, family B, member 1, isoform CRA_c	0.994668	0.999895	0.999808	SPEDFSLTLGARGRRTRSPSPTLGESLAPHK	4	1	1.5318			1.5318	0.443144			0.443144	0.768141			0.768141
Q12929_pS659	EPS8_pS659	Q12929	EPS8	Epidermal growth factor receptor kinase substrate 8	0.884931	0.907224	0.978335	PVPVSKVPANITRQNSSSSDSGGSIVRDSQR	1	1	1.53157	1.53157	1.2488		0.71143	0.71143	0.468806		0.927261	0.927261	1.4879
P08047-3_pS2	SP1_pS2	P08047-3	SP1	Isoform 3 of Transcription factor Sp1	0.999987			______________MSDQDHSMDEMTAVVKI			1.53128	1.53128
Q9UK61_pS972	FAM208A_pS972	Q9UK61	FAM208A	Protein TASOR	0.650795	0.656236	0.816877	EAFPNDPRVINRQRSSDYQFPSSPFTDTLKG	1	3	1.53044		1.53044		1.36335		1.36335		1.3553		1.3553
Q9UK61_pS979	FAM208A_pS979	Q9UK61	FAM208A	Protein TASOR	0.753445	0.499968	0.699204	RVINRQRSSDYQFPSSPFTDTLKGTTEDDVL	1	3	1.53044		1.53044		1.37885		1.37885		1.04549	1.04549	1.51045
Q6NX51_pS32	EXOC4_pS32	Q6NX51	EXOC4	Exocyst complex component 4	0.809994	0.860642		SKDPSGLLISVIRTLSTSDDVEDRENEKGRL	2	1	1.52935	1.52935			1.18392	1.18392
Q24JU4_pS584	EIF3A_pS584	Q24JU4	EIF3A	Eukaryotic translation initiation factor 3 subunit A	1	1		LARRQTIEERKERLESLNIQREKEELEQREA	2	1	1.52807	1.52807			0.752402	0.752402
A0A140VK53_pS875	NA_pS875	A0A140VK53	NA	Testicular secretory protein Li 53	0.999996		1	ANEQSVTPQRRSCFESSPDPELKSRTPSRHS	2	1	1.52656		1.52656						1.16013		1.16013
Q9H7D0_pS1742	DOCK5_pS1742	Q9H7D0	DOCK5	Dedicator of cytokinesis protein 5	0.984159	0.92466	0.994346	NRISKFKRKDWSLSKSQVIAEKAPEPDLMSP	1	3	1.52634	1.52634			1.79953	1.79953			1.51723	1.51723
Q2TTR7_pS1064	NA_pS1064	Q2TTR7	NA	Receptor protein-tyrosine kinase	0.999756			CIDRNGLQSCPIKEDSFLQRYSSDPTGALTE	2	1	1.52534	1.52534
A7E2A6_pS120	TENC1_pS120	A7E2A6	TENC1	Tensin like C1 domain containing phosphatase (Tensin 2)	0.999917			SLNHSKQRSTLPRSFSLDPLMERRWDLDLTY	2	1	1.52531	1.52531
O95155-2_pS105	UBE4B_pS105	O95155-2	UBE4B	Isoform 2 of Ubiquitin conjugation factor E4 B	0.995069	0.994622	0.99743	SNSLETQSQSLSRSQSMDIDGVSCEKSMSQV			1.52518	1.52518			0.812025	0.812025			1.22157	1.22157
Q9ULH0-2_pS1617	KIDINS220_pS1617	Q9ULH0-2	KIDINS220	Isoform 2 of Kinase D-interacting substrate of 220 kDa	0.813185			EMEGIRETSQVILRPSSSPNPTTIQNENLKS			1.52483	1.52483
Q8WWQ0_pS1315	PHIP_pS1315	Q8WWQ0	PHIP	PH-interacting protein	1	0.999997	0.999999	RKDHQPRRRLRNRAQSYDIQAWKKQCEELLN	1	2	1.52378	1.52378			1.52942	1.52942			1.35178	1.35178
Q7Z3D7_pS862	DKFZp686E2459_pS862	Q7Z3D7	DKFZp686E2459	Uncharacterized protein DKFZp686E2459	1	1		GLHKQNLEIHRRAHLSENELEALEKNDMEQM	2	1	1.52368	1.52368			0.777599	0.777599
O94804_pS455	STK10_pS455	O94804	STK10	Serine/threonine-protein kinase 10	0.675068	0.757413	0.677782	AANRSQKASQSRPNSSALETLGGEKLANGSL	1	1	1.5233	1.5233	1.18125		1.76839		1.76839		1.44536		1.44536
Q92576-2_pS1045	PHF3_pS1045	Q92576-2	PHF3	Isoform 2 of PHD finger protein 3	1		1	CKICIGRMAPPVDDLSPKKVKVVVGVARKHS			1.52313	1.52313							1.04822	1.04822
A0A024R178_pT181	ARAF_pT181	A0A024R178	ARAF	V-raf murine sarcoma 3611 viral oncogene homolog, isoform CRA_b	0.999787	0.999993	0.999985	RQHEAPSNRPLNELLTPQGPSPRTQHCDPEH	2	1	1.52126	1.52126	0.875099		1.44706	1.44706	1.31754		1.89684	1.89684	1.29498
A0A109NGN6_pS16	NA_pS16	A0A109NGN6	NA	Proteasome subunit alpha type	0.999732	0.999889	0.999543	MFLTRSEYDRGVNTFSPEGRLFQVEYAIEAI	2	1	1.51939	1.51939			1.01929	1.01929			1.22901	1.22901
P17535_pS255	JUND_pS255	P17535	JUND	Transcription factor jun-D	0.916061	0.971033	0.91553	KDEPQTVPDVPSFGESPPLSPIDMDTQERIK	1	3	1.51906	1.51906	1.25297		2.19395		2.19395		0.88652	0.88652	0.704392
Q96RT1-5_pS872	ERBIN_pS872	Q96RT1-5	ERBIN	Isoform 5 of Erbin	0.988272			SPQKSGPVGSVVKSHSITNMEIGGLKIYDIL			1.5176	1.5176
P13807_pS645	GYS1_pS645	P13807	GYS1	Glycogen [starch] synthase, muscle	0.996259	0.995937	0.991403	AAQGYRYPRPASVPPSPSLSRHSSPHQSEDE	1	2	1.51677			1.51677	0.97593			0.97593	1.1752			1.1752
P13807_pS641	GYS1_pS641	P13807	GYS1	Glycogen [starch] synthase, muscle	0.986499	0.996517	0.979252	NEADAAQGYRYPRPASVPPSPSLSRHSSPHQ	1	2	1.51677			1.51677	0.97593			0.97593	1.1752			1.1752
P13807_pS649	GYS1_pS649	P13807	GYS1	Glycogen [starch] synthase, muscle	0.843255			YRYPRPASVPPSPSLSRHSSPHQSEDEEDPR	1	2	1.51677			1.51677
Q969G5_pS62	CAVIN3_pS62	Q969G5	CAVIN3	Caveolae-associated protein 3	0.999989	0.999999		ARRQGGLAGSVRRIQSGLGALSRSHDTTSNT	1	3	1.51662	1.51662			1.58088	1.58088
P26358_pS127	DNMT1_pS127	P26358	DNMT1	DNA (cytosine-5)-methyltransferase 1	0.999947	0.999922		QARSEARRVGMADANSPPKPLSKPRTPRRSK	1	2	1.51644	1.51644			0.977835	0.977835
P35658-2_pS655	NUP214_pS655	P35658-2	NUP214	Isoform 2 of Nuclear pore complex protein Nup214	0.663654	0.994721	0.979544	SAQGSSSPVPSMVQKSPRITPPAAKPGSPQA			1.51643	1.51643			1.55605	1.55605			1.7912	1.7912
Q8ND04_pT657	SMG8_pT657	Q8ND04	SMG8	Protein SMG8	0.802727	0.5		CGKLDHINFPVFEPSTPDPAPAKNESSPAPP	1	1	1.51594	1.51594			0.982673	0.982673
Q12888_pS398	TP53BP1_pS398	Q12888	TP53BP1	TP53-binding protein 1	0.999982	0.999956	0.999996	EQEGRQDKPMDTSVLSEEGGEPFQKKLQSGE	1	2	1.51484	1.51484	0.941765		1.1603	1.1603	0.918984		1.16212	1.16212	1.14106
A0A024R1J3_pS19	CDC42EP1_pS19	A0A024R1J3	CDC42EP1	CDC42 effector protein (Rho GTPase binding) 1, isoform CRA_a	1		1	PQGGRGAATMSLGKLSPVGWVSSSQGKRRLT	4	1	1.51416	1.51416							0.599758	0.599758
Q08J23_pS751	NSUN2_pS751	Q08J23	NSUN2	tRNA (cytosine(34)-C(5))-methyltransferase	0.990038	0.97629	0.996747	QRAGEPNSPDAEEANSPDVTAGCDPAGVHPP	1	2	1.51406	1.51406	1.31023		1.34703	1.34703	1.37073		1.50877	1.50877	1.32063
Q2TTR7_pS1057	NA_pS1057	Q2TTR7	NA	Receptor protein-tyrosine kinase	0.993294			SNNSTVACIDRNGLQSCPIKEDSFLQRYSSD	2	1	1.5139	1.5139
Q96DV6_pS244	RPS6_pS244	Q96DV6	RPS6	40S ribosomal protein S6	0.961707	0.999082	0.960045	AKRRRLSSLRASTSKSESSQK__________	2	1	1.51273			1.51273	1.60047			1.60047	1.18508			1.18508
A0A024RDV5_pS150	FNDC3A_pS150	A0A024RDV5	FNDC3A	Fibronectin type III domain containing 3A, isoform CRA_b	0.528274	0.771451	0.503741	KDRQGTQKDKMSSPPSSPQKCPSPINEHNGL	4	1	1.51227			1.51227	1.22527			1.22527	1.09583			1.09583
A8K964_pS66	NA_pS66	A8K964	NA	cDNA FLJ75071, highly similar to Homo sapiens pinin, desmosome associated protein (PNN), mRNA	0.939737	0.989708	0.924178	GGGRGRGSLLLRRGFSDSGGGPPAKQRDLEG	2	1	1.51223	1.51223			0.793854	0.793854			1.62782	1.62782
A0A140VK53_pT2104	NA_pT2104	A0A140VK53	NA	Testicular secretory protein Li 53	1			RSATPPATRNHSGSRTPPVALNSSRMSCFSR	2	1	1.51055	1.51055	1.4153	0.995987
Q06124_pS562	PTPN11_pS562	Q06124	PTPN11	Tyrosine-protein phosphatase non-receptor type 11	0.674398	0.841808		TNIKYSLADQTSGDQSPLPPCTPTPPCAEMR	1	2	1.51052	1.51052			1.31033	1.31033
Q8NG31-2_pS32	KNL1_pS32	Q8NG31-2	KNL1	Isoform 2 of Kinetochore scaffold 1	0.999459			RPVRRRHSSILKPPRSPLQDLRGGNERVQES			1.50932	1.50932
B7ZBC9_pS170	KATNA1_pS170	B7ZBC9	KATNA1	Katanin p60 ATPase-containing subunit A1 (Fragment)	0.999728		1	REKKEQNKGREEKNKSPAAVTEPETNKFDST	1	1	1.50921	1.50921							1.27854	1.27854
A0A1B0GTL5_pS634	RAB11FIP5_pS634	A0A1B0GTL5	RAB11FIP5	Rab11 family-interacting protein 5	0.979683	0.986407	0.971514	NSPSPAPSLPSASRASPTPLASPGKALPEWD	1	1	1.50879		1.50879		1.26203		1.26203		2.00162		2.00162
Q9UPU5_pT2559	USP24_pT2559	Q9UPU5	USP24	Ubiquitin carboxyl-terminal hydrolase 24	0.65529		0.590131	SNVSNETSTGKTFQRTISAQDTLAYATALLN	1	3	1.50824	1.50824							1.02257	1.02257
O60293-2_pS809	ZFC3H1_pS809	O60293-2	ZFC3H1	Isoform 2 of Zinc finger C3H1 domain-containing protein	0.999967	0.999946	0.999999	IKSDQLKTSSSSPANSDVEIDGIGRIAMVTK			1.5075		1.5075		0.673579		0.673579		1.05011		1.05011
Q9H4L4_pS25	SENP3_pS25	Q9H4L4	SENP3	Sentrin-specific protease 3	0.548987		0.485481	SWGPEPPGPGIPPAYSSPRRERLRWPPPPKP	1	2	1.50671	1.50671
A0A024QZA8_pT898	EPHA2_pT898	A0A024QZA8	EPHA2	EPH receptor A2, isoform CRA_a	0.804104	0.999174	0.566115	TLADFDPRVSIRLPSTSGSEGVPFRTVSEWL	3	1	1.50651		1.50651	1.55947	1.10768		1.10768	0.639495	1.96497		1.96497
H7C0X4_pS10	ALG3_pS10	H7C0X4	ALG3	Dol-P-Man:Man(5)GlcNAc(2)-PP-Dol alpha-1,3-mannosyltransferase (Fragment)	1	1	1	______UAGLRKRGRSGSAAQAEGLCKQWLQ	1	1	1.5065	1.5065	1.83475
Q9BTX1-6_pS291	NDC1_pS291	Q9BTX1-6	NDC1	Isoform 6 of Nucleoporin NDC1	0.993137		0.999332	GRVSSSYPVEPKKLNSPEETAFQTPKSSQMP			1.50621	1.50621	0.49561						1.07093	1.07093
O95684-2_pS160	FGFR1OP_pS160	O95684-2	FGFR1OP	Isoform 2 of FGFR1 oncogene partner	0.998888	1	0.999973	GEGALDLSDVHSPPKSPEGKTSAQTTPSKKA			1.50506	1.50506	1.14001		1.03826		1.03826	0.83447	1.02656	1.02656	1.0171
Q9NZ53_pS596	PODXL2_pS596	Q9NZ53	PODXL2	Podocalyxin-like protein 2	1	1	1	GSWGALMGGKRDPEDSDVFEEDTHL______	1	1	1.50479	1.50479
Q96EI5_pS102	TCEAL4_pS102	Q96EI5	TCEAL4	Transcription elongation factor A protein-like 4	0.997719		0.999399	GSEREGKPEIEGKPESEGEPGSETRAAGKRP	1	2	1.50347	1.50347							1.26604	1.26604
Q86U86-8_pS651	PBRM1_pS651	Q86U86-8	PBRM1	Isoform 8 of Protein polybromo-1	1	1	1	KRKELGPLPDDDDMASPKLKLSRKSGISPKK			1.5025	1.5025			0.975267	0.975267			1.1096	1.1096
Q8N680_pS167	ZBTB2_pS167	Q8N680	ZBTB2	Zinc finger and BTB domain-containing protein 2	0.68104			PEKLGRDPRPQTSRISQEQVPEASQLSQLTS	1	1	1.5018	1.5018
A0A140VK53_pS398	NA_pS398	A0A140VK53	NA	Testicular secretory protein Li 53	0.774011	0.890885	0.891909	TTPLSQEPVNPPSEASPTRDRSPPKSPEKLP	2	1	1.50069	1.50069	1.28397	1.25079	0.861122	0.861122	1.18671	1.22325	1.14617		1.14617	1.34401
O00562-2_pS600	PITPNM1_pS600	O00562-2	PITPNM1	Isoform 2 of Membrane-associated phosphatidylinositol transfer protein 1	1	1	1	SRGSSRRGSMNNELLSPEFGPVRDPLADGVE			1.49947		1.49947						1.07746		1.07746
B3KTJ9_pS124	NA_pS124	B3KTJ9	NA	cDNA FLJ38393 fis, clone FEBRA2007212	0.892701		0.998416	NAVKVQTLSNQPLLKSPAPPLLHVAALGQKQ	2	1	1.49809	1.49809							1.40154	1.40154
Q9BY89_pS244	KIAA1671_pS244	Q9BY89	KIAA1671	Uncharacterized protein KIAA1671	0.948741	0.853275	0.596518	RPLVEPRPRLKRRPVSAIFTESIQPQKPGPG	1	2	1.49798	1.49798			1.42527	1.42527
Q6IAA8_pS27	LAMTOR1_pS27	Q6IAA8	LAMTOR1	Ragulator complex protein LAMTOR1	0.76996	0.847979	0.834884	SDQDREERKLLLDPSSPPTKALNGAEPNYHS	1	2	1.49785	1.49785			1.29674	1.29674			1.38659	1.38659
Q9H7D0_pT1794	DOCK5_pT1794	Q9H7D0	DOCK5	Dedicator of cytokinesis protein 5	0.997702	0.997658	0.998742	GSSPPQSTPLSPPPLTPKATRTLSSPSLQTD	1	3	1.49749		1.49749		1.55329		1.55329		1.69044		1.69044
A1A4S6_pS591	ARHGAP10_pS591	A1A4S6	ARHGAP10	Rho GTPase-activating protein 10	0.98657	0.892782	0.99787	TPPDTTFPEPTCLSASPPNAPPRQSKRQGQR	1	1	1.49635	1.49635			0.929577	0.929577			0.82559	0.82559
A0A0B4J2G4_pT305	LRRC41_pT305	A0A0B4J2G4	LRRC41	Leucine-rich repeat-containing protein 41	0.889778	0.632715	0.965739	QMPRAAPATRVTRRSTQESLTAGGTDLKREL	1	1	1.49592	1.49592			1.2654	1.2654			1.04202	1.04202
O75533_pT328	SF3B1_pT328	O75533	SF3B1	Splicing factor 3B subunit 1	0.999997	1	0.999998	TPRTDRGGDSIGETPTPGASKRKSRWDETPA	1	3	1.49452	1.49452	0.864711		2.45665	2.45665	1.35692	1.56166	3.28431	3.28431	1.28261	1.42679
Q9UJF2-2_pS134	RASAL2_pS134	Q9UJF2-2	RASAL2	Isoform 2 of Ras GTPase-activating protein nGAP	0.762099	0.802891	0.788204	QQTDSTKGRCLRRTVSVPSEGQFPEYPPEGA			1.49415	1.49415			0.941438	0.941438
Q9C0D5_pS270	TANC1_pS270	Q9C0D5	TANC1	Protein TANC1	0.999959	0.998797		GVQKGVLHDRRADNCSPVAEEETTGSAESTL	1	3	1.49378	1.49378			1.26805	1.26805
Q4G0J3_pS300	LARP7_pS300	Q4G0J3	LARP7	La-related protein 7	0.99102	0.845939	1	SSLPEVRTGKRKRSSSEDAESLAPRSKVKKI	1	1	1.4931		1.4931		0.966237	0.966237	1.62703		0.7951	0.7951	1.25715	1.01725
Q15139_pS208	PRKD1_pS208	Q15139	PRKD1	Serine/threonine-protein kinase D1	0.999818	0.999986	0.999912	PNNCSGVRRRRLSNVSLTGVSTIRTSSAELS	1	2	1.49139		1.49139		0.478415		0.478415		0.635086		0.635086
P20020-6_pS1119	ATP2B1_pS1119	P20020-6	ATP2B1	Isoform K of Plasma membrane calcium-transporting ATPase 1	1	1	1	SIHNFMTHPEFRIEDSEPHIPLIDDTDAEDD			1.4904	1.4904	1.3633		1.37986	1.37986	1.08198		1.23359	1.23359	1.3436
B5BU32_pS15	TK1_pS15	B5BU32	TK1	Thymidine kinase	0.61419		0.644438	_MSCINLPTVLPGSPSKTRGQIQVILGPMFS	2	1	1.49015	1.49015							1.58771	1.58771
Q8N122-3_pS719	RPTOR_pS719	Q8N122-3	RPTOR	Isoform 3 of Regulatory-associated protein of mTOR	0.996708			ASPTNKGVHIHQAGGSPPASSTSSSSLTNDV			1.48881	1.48881
P49792_pS1613	RANBP2_pS1613	P49792	RANBP2	E3 SUMO-protein ligase RanBP2	1	1	1	GFEGMFTKKEGQWDCSVCLVRNEASATKCIA	1	2	1.48852	1.48852			1.24818	1.24818			1.39578	1.39578
Q09666_pS3412	AHNAK_pS3412	Q09666	AHNAK	Neuroblast differentiation-associated protein AHNAK	0.949195	0.997702	0.532885	KVKGSKFKMPFLSISSPKVSMPDVELNLKSP	1	2	1.48815	1.48815			0.567553	0.567553			1.55294	1.55294
Q96JM3_pS627	CHAMP1_pS627	Q96JM3	CHAMP1	Chromosome alignment-maintaining phosphoprotein 1	0.776988	0.907023	0.934016	LFPSSKKLKKDNQESSDAELSSSEYIKTDLD	1	2	1.48789		1.48789		0.977919	0.977919	0.697698		1.0219	1.0219	1.20026
A0A1U9X9A9_pS1219	NA_pS1219	A0A1U9X9A9	NA	PRRC2A	1	1	1	PSKEPLKEKLIPGPLSPVARGGSNGGSNVGM	4	1	1.48763	1.48763			1.46173	1.46173			1.70542	1.70542
B4DTZ6_pS260	NA_pS260	B4DTZ6	NA	Sodium/hydrogen exchanger	0.999999	0.993899		QAIELVESGGMGKIPSAVSTVSMQNIHPKSL	2	1	1.48626	1.48626			1.80211	1.80211	1.83051
P62070_pS186	RRAS2_pS186	P62070	RRAS2	Ras-related protein R-Ras2	0.999996	0.99999	0.999965	LVRVIRKFQEQECPPSPEPTRKEKDKKGCHC	1	1	1.486	1.486			1.10856	1.10856			1.14343	1.14343
Q14938-6_pS257	NFIX_pS257	Q14938-6	NFIX	Isoform 6 of Nuclear factor 1 X-type	0.99835		0.972398	SPSYYNINQVTLGRRSITSPPSTSTTKRPKS			1.48592	1.48592							1.06904	1.06904
A0A0S2Z4Z0_pS520	RBM14_pS520	A0A0S2Z4Z0	RBM14	RNA binding motif protein 14 isoform 1 (Fragment)	0.797582	0.725645	0.800112	GAQPSATLAAPYRTQSSASLAASYAAQQHPQ	2	1	1.48467	1.48467			1.80114	1.80114			1.54702	1.54702
A0A024RD47_pS172	NCOR1_pS172	A0A024RD47	NCOR1	Nuclear receptor co-repressor 1, isoform CRA_a	0.728877	0.714334	0.92858	SSPISGQPCGDDQNASPSKLSKEELIQSMDR	4	1	1.48346		1.48346		0.9562		0.9562		1.27834		1.27834
H0YM23_pS2289	ANKRD17_pS2289	H0YM23	ANKRD17	Ankyrin repeat domain-containing protein 17 (Fragment)	0.931775			AQSVSSGVRAPSPAPSSVPLGSEKPSNVSQD	1	1	1.48299	1.48299
B3KTJ9_pS922	NA_pS922	B3KTJ9	NA	cDNA FLJ38393 fis, clone FEBRA2007212	1	1	1	VERADSWVEKEEPAPSN______________	2	1	1.48276	1.48276			0.748041	0.748041			1.12333	1.12333
Q9NZC9_pS112	SMARCAL1_pS112	Q9NZC9	SMARCAL1	SWI/SNF-related matrix-associated actin-dependent regulator of chromatin subfamily A-like protein 1	0.999958	0.999157	0.999997	IWKKPEEMPTACPGHSPRSQMALTGISPPLA	1	1	1.48262	1.48262			0.895505	0.895505
A8K3M3_pS295	PTPN1_pS295	A8K3M3	PTPN1	Tyrosine-protein phosphatase non-receptor type	1	1		FIMGDSSVQDQWKELSHEDLEPPPEHIPPPP	2	1	1.48258	1.48258			0.814024	0.814024
A8KAH1_pS417	NA_pS417	A8KAH1	NA	cDNA FLJ75839, highly similar to Homo sapiens phosphatidylserine synthase 1 (PTDSS1), mRNA	0.994587	0.989849	0.996088	MIWYAEHYGHREKTYSECEDGTYSPEISWHH	2	1	1.48208	1.48208			0.889857	0.889857			1.27587	1.27587
Q96DV6_pS247	RPS6_pS247	Q96DV6	RPS6	40S ribosomal protein S6	0.943347			RRLSSLRASTSKSESSQK_____________	2	1	1.48201			1.48201
O75116_pS1137	ROCK2_pS1137	O75116	ROCK2	Rho-associated protein kinase 2	0.961613			QLQALHIGLDSSSIGSGPGDAEADDGFPESR	1	4	1.48014		1.48014
O60271_pS203	SPAG9_pS203	O60271	SPAG9	C-Jun-amino-terminal kinase-interacting protein 4	1	1	1	LESTAHSRIRKERPISLGIFPLPAGDGLLTP	1	4	1.47868	1.47868	1.02703
B4DXG8_pS306	NA_pS306	B4DXG8	NA	cDNA FLJ55260, highly similar to Exosome complex exonuclease RRP45 (EC 3.1.13.-)	0.963312	0.987549	0.895445	QRITAFKMEKAPIDTSDVEEKAEEIIAEAEP	2	1	1.47836	1.47836			1.02568	1.02568			1.32444	1.32444
P85037_pT247	FOXK1_pT247	P85037	FOXK1	Forkhead box protein K1	0.716061	0.886409	0.504648	PDLRSMVSPVPSPTGTISVPNSCPASPRGAG	1	1	1.47753		1.47753		1.43627		1.43627	1.01162	1.11824			1.11824
P85037_pS253	FOXK1_pS253	P85037	FOXK1	Forkhead box protein K1	0.786028			VSPVPSPTGTISVPNSCPASPRGAGSSSYRF	1	1	1.47753		1.47753	1.60459
Q15036-2_pS396	SNX17_pS396	Q15036-2	SNX17	Isoform 2 of Sorting nexin-17	0.999838			RSDSQQAVKSPPLLESPDATRESMVKLSSKL			1.47699	1.47699
Q9Y2X0-2_pS326	MED16_pS326	Q9Y2X0-2	MED16	Isoform 2 of Mediator of RNA polymerase II transcription subunit 16	1	1	1	LRKEGLPVNNIFQQISPVVGDKQPTILKWRI			1.47643	1.47643			0.816549	0.816549			1.08391	1.08391
Q0JRZ9_pS478	FCHO2_pS478	Q0JRZ9	FCHO2	F-BAR domain only protein 2	0.531656			PPRPASRPKLTSGKLSGINEIPRPFSPPVTS	1	2	1.47581	1.47581
Q0JRZ9_pS387	FCHO2_pS387	Q0JRZ9	FCHO2	F-BAR domain only protein 2	0.993974			ASLDELKVSIGNITLSPAISRHSPVQMNRNL	1	2	1.47572	1.47572
P11274-2_pS1220	BCR_pS1220	P11274-2	BCR	Isoform 2 of Breakpoint cluster region protein	0.998956		0.999932	FLQLEAIPAPDSKRQSILFSTEV________			1.47484	1.47484							2.16541	2.16541
A0A0S2Z4W1_pS694	SRRM1_pS694	A0A0S2Z4W1	SRRM1	Serine/arginine repetitive matrix 1 isoform 1 (Fragment)	0.94383			NKRHSPSPRPRAPQTSSSPPPVRRGASSSPQ	2	1	1.47483		1.47483
V9HWE0_pS54	HEL-S-7_pS54	V9HWE0	HEL-S-7	Annexin	1			LTLLTSRSNAQRQEISAAFKTLFGRDLLDDL	2	1	1.47377		1.47377
Q7Z417_pS112	NUFIP2_pS112	Q7Z417	NUFIP2	Nuclear fragile X mental retardation-interacting protein 2	0.997567	0.999595	0.999592	LNGNAGEREISLKNLSSDEATNPISRVLNGN	1	1	1.47331	1.47331			0.708894	0.708894			1.09816	1.09816
P35658-2_pT436	NUP214_pT436	P35658-2	NUP214	Isoform 2 of Nuclear pore complex protein Nup214	0.773614		0.915335	SLEGERQPKSPGSTPTTPTSSQAPQKLDASA			1.47255		1.47255						0.818007			0.818007
Q96JY6_pT86	PDLIM2_pT86	Q96JY6	PDLIM2	PDZ and LIM domain protein 2	0.713663			QSPSPLRLQLDRSQATSPGQTNGDSSLEVLA	1	1	1.47251	1.47251
A0A024RD80_pS452	HSP90AB1_pS452	A0A024RD80	HSP90AB1	Heat shock protein 90kDa alpha (Cytosolic), class B member 1, isoform CRA_a	1	1	1	LKLGIHEDSTNRRRLSELLRYHTSQSGDEMT	3	1	1.47191	1.47191			0.563831	0.563831			0.755257	0.755257
Q9H792_pY635	PEAK1_pY635	Q9H792	PEAK1	Pseudopodium-enriched atypical kinase 1	0.999978	1	1	SKNAIKVPIVINPNAYDNLAIYKSFLGTSGE	1	4	1.47091	1.47091							2.67288	2.67288
A0A024RCR5_pS305	BRD2_pS305	A0A024RCR5	BRD2	Bromodomain containing 2, isoform CRA_b	0.746983		0.716399	PTAILAPGSPASPPGSLEPKAARLPPMRRES	4	1	1.47085	1.47085	0.958668						0.995336		0.995336
Q6VN20-3_pS313	RANBP10_pS313	Q6VN20-3	RANBP10	Isoform 3 of Ran-binding protein 10	0.995287	0.998872	0.994322	RSPKSQDSYPGSPSLSPRHGPSSSHMHNTGA			1.47063			1.47063
Q6VN20-3_pS305	RANBP10_pS305	Q6VN20-3	RANBP10	Isoform 3 of Ran-binding protein 10	0.990059	0.936815	0.997895	SEVRSLSSRSPKSQDSYPGSPSLSPRHGPSS			1.47063			1.47063
Q6VN20-3_pS309	RANBP10_pS309	Q6VN20-3	RANBP10	Isoform 3 of Ran-binding protein 10	0.989109	0.996785	0.998714	SLSSRSPKSQDSYPGSPSLSPRHGPSSSHMH			1.47063			1.47063
B4DJ71_pS187	NA_pS187	B4DJ71	NA	Phosphate transporter	0.876956	0.484995	0.968671	KPAQESNYRLLRRNNSYTCYTAAICGLPVHA	2	1	1.47019	1.47019
P35251-2_pS312	RFC1_pS312	P35251-2	RFC1	Isoform 2 of Replication factor C subunit 1	0.683083			QQHSKSSADKIGEVSSPKASSKLAIMKRKEE			1.46983	1.46983
A0A140VK53_pS2382	NA_pS2382	A0A140VK53	NA	Testicular secretory protein Li 53	0.998447	0.972818	0.752206	TSARMAPALSGANLTSPRVPLSAYERVSGRT	2	1	1.46934	1.46934			1.33151	1.33151			1.1672	1.1672
Q9NR30_pS71	DDX21_pS71	Q9NR30	DDX21	Nucleolar RNA helicase 2	1	1	1	KQVKKKAEPSEVDMNSPKSKKAKKKEEPSQN	1	5	1.46861	1.46861			0.891458	0.891458			1.06358	1.06358
Q9Y4H2_pT1202	IRS2_pT1202	Q9Y4H2	IRS2	Insulin receptor substrate 2	0.741998	0.786737	0.5	EGGVGVGPGGGDEPPTSPRQLQPAPPLAPQG	1	2	1.46818	1.46818	0.533805		1.26823	1.26823			0.392371		0.392371
Q96EU6-2_pS67	RRP36_pS67	Q96EU6-2	RRP36	Isoform 2 of Ribosomal RNA processing protein 36 homolog	1	1	1	SQVGTKTYKQLVAGNSPKKQASRPPIQNACV			1.46705	1.46705			1.05068	1.05068			1.21806	1.21806
Q7Z5L9_pT147	IRF2BP2_pT147	Q7Z5L9	IRF2BP2	Interferon regulatory factor 2-binding protein 2	0.999741			DFGSSRPAASLAQPPTPQPPPVNGILVPNGF	1	2	1.467	1.467
Q09666_pS793	AHNAK_pS793	Q09666	AHNAK	Neuroblast differentiation-associated protein AHNAK	0.999931	1		VDISGPKIDVTAPDVSIEEPEGKLKGPKFKM	1	2	1.46647	1.46647			0.43412	0.43412
Q1ED39_pT308	KNOP1_pT308	Q1ED39	KNOP1	Lysine-rich nucleolar protein 1	0.998483	0.831838		KRKESGVAGDPWKEETDTDLEVVLEKKGNMD	1	1	1.46599	1.46599	2.60092
P17706-3_pS304	PTPN2_pS304	P17706-3	PTPN2	Isoform 3 of Tyrosine-protein phosphatase non-receptor type 2	0.999999			WKELSKEDLSPAFDHSPNKIMTEKYNGNRIG			1.4657	1.4657
F5GWX5_pS1528	CHD4_pS1528	F5GWX5	CHD4	Chromodomain-helicase-DNA-binding protein 4	0.999411	0.998443	0.999486	ELAEVEENKKMSQPGSPSPKTPTPSTPGDTQ	1	1	1.46569	1.46569	2.39469		1.26973	1.26973	1.54218		1.29922	1.29922	1.36542
A0A1P7ZIN0_pS1780	NA_pS1780	A0A1P7ZIN0	NA	L-afadin	0.915733			AKEKRSKSQDADSPGSSGAPENLTFKERQRL	2	1	1.46565		1.46565
P46779_pS115	RPL28_pS115	P46779	RPL28	60S ribosomal protein L28	1	1	1	NKYRPDLRMAAIRRASAILRSQKPVMVKRKR	1	3	1.46415	1.46415			1.08335	1.08335			1.24051	1.24051
Q9UBF8-2_pS275	PI4KB_pS275	Q9UBF8-2	PI4KB	Isoform 2 of Phosphatidylinositol 4-kinase beta	0.835511	0.931565	0.648186	APDTGLSPSKRTHQRSKSDATASISLSSNLK			1.46407	1.46407			0.942168	0.942168			1.06872	1.06872
Q9H6F5_pS58	CCDC86_pS58	Q9H6F5	CCDC86	Coiled-coil domain-containing protein 86	1	1	1	REPGSPPSVQRAGLGSPERPPKTSPGSPRLQ	1	1	1.46407	1.46407	1.05202	1.16482	0.952118	0.952118		0.959504	1.01481	1.01481		0.930202
P46937-6_pS128	YAP1_pS128	P46937-6	YAP1	Isoform 6 of Transcriptional coactivator YAP1	0.643496			GTAGALTPQHVRAHSSPASLQLGAVSPGTLT			1.46319		1.46319
I6S2Y9_pS273	ERRFI1_pS273	I6S2Y9	ERRFI1	ERBB receptor feedback inhibitor 1	0.978222	0.993129	0.998633	NKPAIRISNCCIHRASPNSDEDKPEVPPRVP	4	1	1.46286	1.46286			1.1001	1.1001			1.0811	1.0811
A8K3C5_pS431	NA_pS431	A8K3C5	NA	cDNA FLJ77715, highly similar to Homo sapiens cisplatin resistance-associated overexpressed protein(LUC7A), mRNA	0.991383	0.984091	0.992643	VNGTSEDIKSEGDTQSN______________	2	1	1.46235	1.46235	3.02987		1.47634		1.47634		0.726362	0.726362	0.737545
Q8IZ21-3_pS411	PHACTR4_pS411	Q8IZ21-3	PHACTR4	Isoform 3 of Phosphatase and actin regulator 4	0.955257	0.883817	0.828349	LPPLPLHIRIQQALTSPLPMTPILEGSHRAH			1.46209	1.46209	0.890182		0.372349		0.372349		1.52028	1.52028
A0A075B7F8_pS674	POM121C_pS674	A0A075B7F8	POM121C	Nuclear envelope pore membrane protein POM 121C	0.963358	0.993439	0.80552	LQAETATKPQATSAPSPAPKQSFLFGTQNTS	1	2	1.46169	1.46169
Q9Y2X7_pS362	GIT1_pS362	Q9Y2X7	GIT1	ARF GTPase-activating protein GIT1	0.942265	0.886583		ILSEAKRRQQGKSLSSPTDNLELSLRSQSDL	1	2	1.46155	1.46155			0.963306	0.963306
Q07866-7_pS547	KLC1_pS547	Q07866-7	KLC1	Isoform P of Kinesin light chain 1	0.987952		0.987753	YESGPDGGEEMKRASSLNVLNVGGKAAEDRF			1.46145	1.46145							1.5222	1.5222
Q8N122-3_pS564	RPTOR_pS564	Q8N122-3	RPTOR	Isoform 3 of Regulatory-associated protein of mTOR	0.984247			PVRDSPCTPRLRSVSSYGNIRAVATARSLNK			1.46061	1.46061
A0A140VK53_pS780	NA_pS780	A0A140VK53	NA	Testicular secretory protein Li 53	0.985284	0.998301	0.999932	PRSKAKSRLSLRRSLSGSSPCPKQKSQTPPR	2	1	1.46042		1.46042	0.883211	0.941659		0.941659	1.16393	1.23926		1.23926	1.06729
H7BXI1_pS651	ESYT2_pS651	H7BXI1	ESYT2	Extended synaptotagmin-2 (Fragment)	0.759886	0.387108	0.714735	KRPSVSKEGRKTSIKSHMSGSPGPGGSNTAP	1	1	1.45979		1.45979						1.1823	1.1823
Q86UU0-3_pS1004	BCL9L_pS1004	Q86UU0-3	BCL9L	Isoform 3 of B-cell CLL/lymphoma 9-like protein	0.992625	0.999889	0.999204	TGSPSRLKSPSMAVPSPGWVASPKTAMPSPG			1.45973		1.45973		1.52854		1.52854		1.12102		1.12102
A0A1P7ZIN0_pS1797	NA_pS1797	A0A1P7ZIN0	NA	L-afadin	1			GAPENLTFKERQRLFSQGQDVSNKVKASRKL	2	1	1.45882	1.45882
J3QK86_pS1751	BAZ2A_pS1751	J3QK86	BAZ2A	Bromodomain adjacent to zinc finger domain, 2A, isoform CRA_a	0.998853	0.996723	0.981544	RESPAAGPRYSEEGLSPSKRRRLSMRNHHSD	4	1	1.45845	1.45845			1.08043	1.08043			1.32263	1.32263
Q9Y2H0-3_pS127	DLGAP4_pS127	Q9Y2H0-3	DLGAP4	Isoform 3 of Disks large-associated protein 4	0.5	0.5	0.5	SSESHPEAAPKRKLSSIGIQVDCIQPVPKEE			1.45817	1.45817			1.34379	1.34379			1.13269	1.13269
A0A024R7T4_pS49	ZNF22_pS49	A0A024R7T4	ZNF22	Zinc finger protein 22 (KOX 15), isoform CRA_a	1	1	1	GMTIRFDSSFSRLRRSLDDKPYKCTECEKSF	4	1	1.45774	1.45774							1.58806	1.58806
Q6PKG0_pT782	LARP1_pT782	Q6PKG0	LARP1	La-related protein 1	1			LPTTVPESPNYRNTRTPRTPRTPQLKDSSQT	1	2	1.4571		1.4571	1.6497
Q96J84_pS737	KIRREL1_pS737	Q96J84	KIRREL1	Kin of IRRE-like protein 1	0.963193		0.988449	EAYDPIGKYATATRFSYTSQHSDYGQRFQQR	1	2	1.45642	1.45642							0.90977	0.90977
Q9NQ48_pT268	LZTFL1_pT268	Q9NQ48	LZTFL1	Leucine zipper transcription factor-like protein 1	0.99987			QLHMAEKELEKKFQQTAAYRNMKEILTKKND	1	1	1.4561	1.4561
P16401_pS18	HIST1H1B_pS18	P16401	HIST1H1B	Histone H1.5	1	1	0.999997	ETAPAETATPAPVEKSPAKKKATKKAAGAGA	1	3	1.45563	1.45563	0.769364	0.341957	1.39128	1.39128	0.815888		1.39301	1.39301	0.696015
Q9NQ55-2_pS240	PPAN_pS240	Q9NQ55-2	PPAN	Isoform 2 of Suppressor of SWI4 1 homolog	0.902133	0.976949	0.98535	QDISELLATGAGLSESEAEPDGDHNITELPQ			1.45562		1.45562		1.03426		1.03426		1.17179		1.17179
Q9NQ55-2_pS238	PPAN_pS238	Q9NQ55-2	PPAN	Isoform 2 of Suppressor of SWI4 1 homolog	0.757256	0.953233	0.945474	RLQDISELLATGAGLSESEAEPDGDHNITEL			1.45562		1.45562		1.03426		1.03426		1.17179		1.17179
A8K6D4_pS64	NA_pS64	A8K6D4	NA	cDNA FLJ77769, highly similar to Homo sapiens NAD kinase, mRNA	0.999887			ASPALGSTKEFRRTRSLHGPCPVTTFGPKAC	2	1	1.45546	1.45546
Q9UHY1_pS11	NRBP1_pS11	Q9UHY1	NRBP1	Nuclear receptor-binding protein	0.894892	0.795345	0.945253	_____MSEGESQTVLSSGSDPKVESSSSAPG	1	1	1.4549		1.4549		3.03506		3.03506		2.29162		2.29162
A0A024R3F4_pS924	PHLDB1_pS924	A0A024R3F4	PHLDB1	Pleckstrin homology-like domain, family B, member 1, isoform CRA_c	0.90382	0.774279	0.929284	TLKEVYRSKMDGEATSPLPRTRSGPLPSSSG	4	1	1.45474	1.45474			1.59862	1.59862			2.67704	2.67704
Q86TB9-4_pS184	PATL1_pS184	Q86TB9-4	PATL1	Isoform 4 of Protein PAT1 homolog 1	0.999997	0.999997	1	SERALPRRSTSPIIGSPPVRAVPIGTPPKQM			1.45471		1.45471	1.39203	3.31183		3.31183	1.23699	1.43599		1.43599	1.24714
Q09666_pS2580	AHNAK_pS2580	Q09666	AHNAK	Neuroblast differentiation-associated protein AHNAK	1	1	1	PKLKMPEMNIKAPKISMPDFDLHLKGPKVKG	1	2	1.45463	1.45463			1.10107	1.10107			1.0867	1.0867
Q12929_pY613	EPS8_pY613	Q12929	EPS8	Epidermal growth factor receptor kinase substrate 8	0.706926			ADPPYTHTIQKQRMEYGPRPADTPPAPSPPP	1	1	1.45448	1.45448
D6W646_pS994	hCG_22253_pS994	D6W646	hCG_22253	HCG22253, isoform CRA_a	0.99939	0.976429	0.991135	LKAGGTALLPGPPAPSPLPATPLSAKEDASK	4	1	1.45401	1.45401			0.87369	0.87369			1.96893	1.96893
A0A096LP25_pS249	AAK1_pS249	A0A096LP25	AAK1	AP2-associated protein kinase 1 (Fragment)	1	1	1	PGKLGGAVPFAPPEVSPEQAKTVQGGRKNQF	1	1	1.45396	1.45396			1.15175	1.15175			1.23524	1.23524
Q5JRA6-2_pS1632	MIA3_pS1632	Q5JRA6-2	MIA3	Isoform 2 of Transport and Golgi organization protein 1 homolog	0.875825	0.704783	0.669647	ECSPPLTVEPPVRPLSATLNRRDMPRSEFGS			1.45383		1.45383		1.28827		1.28827		1.38583		1.38583
Q92610_pS78	ZNF592_pS78	Q92610	ZNF592	Zinc finger protein 592	1	1		VPAVSVIVKNTSRQESFEAEKDHITPSLLHN	1	2	1.45316	1.45316
H3BPE1_pS7068	MACF1_pS7068	H3BPE1	MACF1	Microtubule-actin cross-linking factor 1, isoforms 1/2/3/5	0.763861			THAPFIEKSRSGGRKSLSQPTPPPMPILSQS	1	1	1.45287	1.45287
Q01970_pS926	PLCB3_pS926	Q01970	PLCB3	1-phosphatidylinositol 4,5-bisphosphate phosphodiesterase beta-3	0.830687		0.723718	SPLDASPRRPPGPTTSPASTSLSSPGQRDDL	1	2	1.45272	1.45272							1.26109	1.26109
B4DDK7_pS33	NA_pS33	B4DDK7	NA	cDNA FLJ51792, highly similar to Smad nuclear-interacting protein 1	0.670962			LSPEVAPPAHRRPDHSGGSPSPPTSEPARSG	2	1	1.45153	1.45153	0.939604
G5EA36_pS364	CDC27_pS364	G5EA36	CDC27	Cell division cycle 27, isoform CRA_c	0.625753			TQSSGPQTSTTPQVLSPTITSPPNALPRRSS	1	1	1.4514	1.4514
O60832_pS485	DKC1_pS485	O60832	DKC1	H/ACA ribonucleoprotein complex subunit 4	1	1	1	KKKSKKDKKAKAGLESGAEPGDGDSDTTKKK	1	3	1.45003	1.45003	1.74455		0.800308	0.800308	1.18798		1.03369	1.03369	1.62984
Q9UJZ1_pT327	STOML2_pT327	Q9UJZ1	STOML2	Stomatin-like protein 2, mitochondrial	0.999424	0.999997	0.999516	AMGVYGALTKAPVPGTPDSLSSGSSRDVQGT	1	1	1.44753	1.44753			1.4155	1.4155	2.23813		1.5695	1.5695	2.87358
A0A142DDU4_pS261	CCDC8_pS261	A0A142DDU4	CCDC8	Coiled-coil domain containing protein 8	1	1	1	GDRLGNAGDVCVPQASPRRWRPKINWASFRR	2	1	1.4467	1.4467			1.20294	1.20294			1.49511	1.49511
Q9NQZ2_pS37	UTP3_pS37	Q9NQZ2	UTP3	Something about silencing protein 10	0.972843	0.995869	0.941754	PTLTDENGDDLGLPPSPGDTSYYQDQVDDFH	1	1	1.44648	1.44648			0.974602	0.974602			1.17061	1.17061
Q15642-4_pS298	TRIP10_pS298	Q15642-4	TRIP10	Isoform 4 of Cdc42-interacting protein 4	0.532813	0.838799		EFEDFSQPMNRAPSDSSLGTPSDGRPELRGP			1.44633		1.44633		1.13432		1.13432
Q2NKX8_pS820	ERCC6L_pS820	Q2NKX8	ERCC6L	DNA excision repair protein ERCC-6-like	1	1	1	TGSADSIATLPKGFGSVEELCTNSSLGMEKS	1	1	1.44477	1.44477			1.0267	1.0267			1.00303	1.00303
Q8WYP5_pS1160	AHCTF1_pS1160	Q8WYP5	AHCTF1	Protein ELYS	0.956421	0.999011	0.6026	YLVSRSLPSSSQLKGSPQAISRASELHLLET	1	3	1.44356	1.44356			1.17256	1.17256			1.09689	1.09689
Q96RT1-5_pS913	ERBIN_pS913	Q96RT1-5	ERBIN	Isoform 5 of Erbin	0.563193	0.38997	0.392605	TVKITSAVDGKNIVRSKSATLLYDQPLQVFT			1.44341		1.44341
A0A0A0MQR8_pS567	MARK3_pS567	A0A0A0MQR8	MARK3	Non-specific serine/threonine protein kinase	0.859645			QPRERRTATYNGPPASPSLSHEATPLSQTRS	1	1	1.44295		1.44295
O94804_pS454	STK10_pS454	O94804	STK10	Serine/threonine-protein kinase 10	0.631172	0.933865	0.977043	PAANRSQKASQSRPNSSALETLGGEKLANGS	1	1	1.44272		1.44272		1.77893		1.77893		1.77515	1.77515	1.3276
Q4G0J3_pS299	LARP7_pS299	Q4G0J3	LARP7	La-related protein 7	0.944671	0.85067	1	ASSLPEVRTGKRKRSSSEDAESLAPRSKVKK	1	1	1.44237		1.44237		1.64948		1.64948		1.3166		1.3166	1.01725
A0A0A0MS59_pS1600	SRCAP_pS1600	A0A0A0MS59	SRCAP	Helicase SRCAP	0.991165		0.951623	SKDEPDTLTLRSGPPSPPSTATSFGGPRPRR	1	1	1.44216	1.44216							1.26574	1.26574
Q7KZI7-10_pS423	MARK2_pS423	Q7KZI7-10	MARK2	Isoform 10 of Serine/threonine-protein kinase MARK2	1		1	RESGRKASSTAKVPASPLPGLERKKTTPTPS			1.44185	1.44185							1.50735	1.50735
Q70CQ2-3_pS3172	USP34_pS3172	Q70CQ2-3	USP34	Isoform 3 of Ubiquitin carboxyl-terminal hydrolase 34	0.672493	0.331819	0.894244	RDSSIIDPGTEQDLPSPENSSVKEYRMEVPS			1.44183	1.44183							0.85376	0.85376
Q13136-2_pS1174	PPFIA1_pS1174	Q13136-2	PPFIA1	Isoform 2 of Liprin-alpha-1	0.773037	0.612203	0.458039	TLPANFRVTSSMSSPSMQPKKMQMDGM____			1.44134	1.44134			1.11514	1.11514
Q5T1M5_pS356	FKBP15_pS356	Q5T1M5	FKBP15	FK506-binding protein 15	0.979814	0.785323	0.99529	RTKSNSLSEQLAINTSPDAVKAKLISRMAKM	1	2	1.4412	1.4412			0.649291	0.649291			0.824782	0.824782
P22059_pS385	OSBP_pS385	P22059	OSBP	Oxysterol-binding protein 1	0.750506	0.980065		ENLGHKRTGSNISGASSDISLDEQYKHQLEE	1	1	1.44047			1.44047	0.863256		0.863256	0.889076
D6W5D1_pS237	KIAA1212_pS237	D6W5D1	KIAA1212	KIAA1212, isoform CRA_a	0.999329			HFLPHASSSAQSPCGSPGMKRTESRQHLSVE	4	1	1.44034	1.44034	0.908726
Q9NVD7_pS4	PARVA_pS4	Q9NVD7	PARVA	Alpha-parvin	0.626788	0.499716	0.611052	____________MATSPQKSPSVPKSPTPKS	1	1	1.44004		1.44004	0.962054					1.3715		1.3715
Q13627-2_pS749	DYRK1A_pS749	Q13627-2	DYRK1A	Isoform 1 of Dual specificity tyrosine-phosphorylation-regulated kinase 1A	0.934587			ADREESPMTGVCVQQSPVASS__________			1.4398		1.4398
Q13627-2_pS739	DYRK1A_pS739	Q13627-2	DYRK1A	Isoform 1 of Dual specificity tyrosine-phosphorylation-regulated kinase 1A	0.968444			TEGHLTMRQGADREESPMTGVCVQQSPVASS			1.4398		1.4398
Q92538-3_pS1785	GBF1_pS1785	Q92538-3	GBF1	Isoform 3 of Golgi-specific brefeldin A-resistance guanine nucleotide exchange factor 1	0.683636	0.686281	0.834239	PRAASSSSPGSPVASSPSRLSPTPDGPPPLA			1.43887	1.43887	1.40543		1.17887		1.17887	0.637302	1.2033	1.2033
Q96KC8_pS480	DNAJC1_pS480	Q96KC8	DNAJC1	DnaJ homolog subfamily C member 1	0.993568		0.991621	AKRQKDFDIAEQNESSDEESLRKERARSAEE	1	1	1.43875		1.43875						1.19361		1.19361
Q96KC8_pS479	DNAJC1_pS479	Q96KC8	DNAJC1	DnaJ homolog subfamily C member 1	0.997599		0.991621	RAKRQKDFDIAEQNESSDEESLRKERARSAE	1	1	1.43875		1.43875						1.2578		1.2578
P15924_pS2825	DSP_pS2825	P15924	DSP	Desmoplakin	1	1	0.999999	SKGLPSPYNMSSAPGSRSGSRSGSRSGSRSG	1	3	1.43842	1.43842	1.01743	1.04811	1.37474	1.37474	0.810702	0.852028	1.72592	1.72592	0.754157	0.937931
B2RAH5_pS910	NA_pS910	B2RAH5	NA	cDNA, FLJ94919, highly similar to Homo sapiens protein phosphatase 1, regulatory (inhibitor) subunit 12A (PPP1R12A), mRNA	0.678435			TSAGDRYDSLLGRSGSYSYLEERKPYSSRLE	2	1	1.4377	1.4377
A0A024R0Q5_pS358	PPP1R13L_pS358	A0A024R0Q5	PPP1R13L	Protein phosphatase 1, regulatory (Inhibitor) subunit 13 like, isoform CRA_a	0.817346		0.814829	PRSWQPVSRIPMPPSSPQPRGAPRQRPIPLS	4	1	1.43755	1.43755							6.65898	6.65898
A0A1S5UZ07_pS2179	TLN1_pS2179	A0A1S5UZ07	TLN1	Talin-1	1			EATTEHIRQELAVFCSPEPPAKTSTPEDFIR	2	1	1.43702	1.43702
Q9UPN7_pT524	PPP6R1_pT524	Q9UPN7	PPP6R1	Serine/threonine-protein phosphatase 6 regulatory subunit 1	0.779727			PLAETNKKNMVDLVNTHHLHSSSDDEDDRLK	1	5	1.43573	1.43573
Q14157-4_pS469	UBAP2L_pS469	Q14157-4	UBAP2L	Isoform 4 of Ubiquitin-associated protein 2-like	0.716662	0.492436	0.581349	TSAPQMSPGSSDNQSSSPQPAQQKLKQQKKK			1.43491		1.43491						1.01513		1.01513
Q15276_pS407	RABEP1_pS407	Q15276	RABEP1	Rab GTPase-binding effector protein 1	0.993861	0.999545	0.997413	KSDNDMFKDGLRRAQSTDSLGTSGSLQSKAL	1	2	1.43476	1.43476	1.11721		0.823068	0.823068	0.812196		0.798321	0.798321	0.894011
A0A024R4E5_pS31	HDLBP_pS31	A0A024R4E5	HDLBP	High density lipoprotein binding protein (Vigilin), isoform CRA_a	0.997501	0.986425	0.99995	RSGLVPQQIKVATLNSEEESDPPTYKDAFPP	1	1	1.43307	1.43307			0.816388	0.816388			0.910852	0.910852
A0A109NGN6_pS56	NA_pS56	A0A109NGN6	NA	Proteasome subunit alpha type	0.965317	0.999063	0.980722	QTSEGVCLAVEKRITSPLMEPSSIEKIVEID	2	1	1.43276	1.43276			1.35003	1.35003			1.05723	1.05723
Q9UJF2-2_pS159	RASAL2_pS159	Q9UJF2-2	RASAL2	Isoform 2 of Ras GTPase-activating protein nGAP	1	1	1	YPPEGATKLEVPAERSPRRRSISGTSTSEKP			1.43229	1.43229			1.50156	1.50156
Q9UPU5_pS1299	USP24_pS1299	Q9UPU5	USP24	Ubiquitin carboxyl-terminal hydrolase 24	0.972097	0.99866		MSLCGTPEKSSYRQLSVSDRSSIRVEEIIPA	1	3	1.43087	1.43087			1.83771	1.83771
A0A024R1U0_pS442	RANGAP1_pS442	A0A024R1U0	RANGAP1	Ran GTPase activating protein 1, isoform CRA_d	0.992545	0.999247	0.949033	SSPPPADVSTFLAFPSPEKLLRLGPKSSVLI	4	1	1.43072	1.43072	1.41566		1.11553		1.11553		1.28651		1.28651
Q7RTP6_pS1408	MICAL3_pS1408	Q7RTP6	MICAL3	[F-actin]-monooxygenase MICAL3	0.812527	0.487904		KPEGEPLSLPTPRSPSDRELRSAQEERRELS	1	2	1.43063	1.43063
Q5VTR2_pS136	RNF20_pS136	Q5VTR2	RNF20	E3 ubiquitin-protein ligase BRE1A	1		0.992422	LTERKALVVPEPEPDSDSNQERKDDRERGEG	1	2	1.4303	1.4303	1.11671						0.621954	0.621954
Q4G0J3_pS258	LARP7_pS258	Q4G0J3	LARP7	La-related protein 7	0.848936	0.935521	0.500001	TSNTSISKMKRSRPTSEGSDIESTEPQKQCS	1	1	1.43014		1.43014		1.07992		1.07992		1.06458		1.06458
A0A0D9SG72_pS314	STXBP1_pS314	A0A0D9SG72	STXBP1	Syntaxin-binding protein 1	0.999018			SKRMNTGEKTTMRDLSQMLKKMPQYQKELSK	1	2	1.42909	1.42909
O75643_pS225	SNRNP200_pS225	O75643	SNRNP200	U5 small nuclear ribonucleoprotein 200 kDa helicase	1	1	1	EEGDEDVYGEVREEASDDDMEGDEAVVRCTL	1	2	1.42906	1.42906			1.05254	1.05254			1.01534	1.01534
A8K2G0_pS2	NA_pS2	A8K2G0	NA	Secretory carrier-associated membrane protein	0.990762			______________MSDFDSNPFADPDLNNP	2	1	1.42889	1.42889
O15320-8_pS549	CTAGE5_pS549	O15320-8	CTAGE5	Isoform 9 of Endoplasmic reticulum export factor CTAGE5	0.548269			YPDSALPPQRQDRFCSNSGRLSGPAELRSFN			1.42839	1.42839
A0A024RAM4_pS2271	MAP1B_pS2271	A0A024RAM4	MAP1B	Microtubule-associated protein 1B, isoform CRA_b	0.99999		0.999991	SPVKKSDGKSKPLAASPKPAGLKESSDKVSR	4	1	1.42824	1.42824							1.4802	1.4802
Q13136-2_pS668	PPFIA1_pS668	Q13136-2	PPFIA1	Isoform 2 of Liprin-alpha-1	0.996711	0.967452	0.998712	TEQRAEEIESRVGSGSLDNLGRFRSMSSIPP			1.42822	1.42822			1.91144	1.91144			1.40592	1.40592
A7MD96_pS441	SYNPO_pS441	A7MD96	SYNPO	SYNPO protein (Fragment)	1			EASNFQQEPAPRDRASPAAAEEVVPEWASCL	2	1	1.42741	1.42741	2.74098
A0A1U9X7R2_pT50	NA_pT50	A0A1U9X7R2	NA	GNL1	0.999662			NSRSGSRERREEQTDTSDGESVTHHIRRLNQ	4	1	1.4273		1.4273	1.00223
A7MD03_pS491	CCDC132_pS491	A7MD03	CCDC132	CCDC132 protein	0.621443	0.982572	0.915379	LHEFKFMEQSRSPSVSPSKQPVSTSSKTVTL	2	1	1.42683		1.42683		1.1049		1.1049		1.28563		1.28563
Q86YP4-2_pT189	GATAD2A_pT189	Q86YP4-2	GATAD2A	Isoform 2 of Transcriptional repressor p66-alpha	0.749202	0.939336		ATAQKPTGSVGSTVTTPPPLVRGTQNIPAGK			1.42618	1.42618			1.26959	1.26959
Q9NRY4_pS985	ARHGAP35_pS985	Q9NRY4	ARHGAP35	Rho GTPase-activating protein 35	0.830844	0.985006		SPRAGSPLCNSNLQDSEEDIEPSYSLFREDT	1	3	1.42606		1.42606		1.03445		1.03445
A0A0S2Z4Z0_pS618	RBM14_pS618	A0A0S2Z4Z0	RBM14	RNA binding motif protein 14 isoform 1 (Fragment)	1	0.999994	0.999988	GSDRRLAELSDYRRLSESQLSFRRSPTKSSL	2	1	1.42586	1.42586			1.04579	1.04579			1.08447	1.08447
Q9H3S7_pS1123	PTPN23_pS1123	Q9H3S7	PTPN23	Tyrosine-protein phosphatase non-receptor type 23	0.503257	0.786419	0.413889	PCLRRGAAAADLLSSSPESQHGGTQSPGGGQ	1	1	1.42517	1.42517			0.733432	0.733432
Q9UGU5_pS118	HMGXB4_pS118	Q9UGU5	HMGXB4	HMG domain-containing protein 4	0.790478	0.822225		PQSTDTAMDLLKAITSPLAAGSKPSKKTGEK	1	2	1.42473	1.42473
A7MD03_pS493	CCDC132_pS493	A7MD03	CCDC132	CCDC132 protein	0.968345	0.843996		EFKFMEQSRSPSVSPSKQPVSTSSKTVTLFE	2	1	1.42468		1.42468		1.00414		1.00414
P23497_pS157	SP100_pS157	P23497	SP100	Nuclear autoantigen Sp-100	1	1	1	KGFENVIHDKLPLQESEEEEREERSGLQLSL	1	3	1.42384	1.42384			0.981402	0.981402			1.24365	1.24365
O95671-2_pS223	ASMTL_pS223	O95671-2	ASMTL	Isoform 2 of N-acetylserotonin O-methyltransferase-like protein	0.989185			VKHDSIPAADTFEDLSDVEGGGSEPTQRDAG			1.42353	1.42353
A0A1U9X609_pS22	NA_pS22	A0A1U9X609	NA	ABCF1	0.772911	0.633847	0.55228	QQPPEPEWIGDGESTSPSDKVVKKGKKDKKI	4	1	1.42305	1.42305			0.991267	0.991267			0.991902	0.991902	0.962862
Q86YP4-2_pS107	GATAD2A_pS107	Q86YP4-2	GATAD2A	Isoform 2 of Transcriptional repressor p66-alpha	1	1		MKSERRPPSPDVIVLSDNEQPSSPRVNGLTT			1.42268		1.42268	1.14954	0.847632		0.847632	1.08639
O95425-2_pS494	SVIL_pS494	O95425-2	SVIL	Isoform 2 of Supervillin	0.831421			SATDYKFSSSIENSDSPVRSILKSQAWQPLV			1.42266	1.42266
A0A024RCZ1_pS499	LEMD2_pS499	A0A024RCZ1	LEMD2	LEM domain containing 2, isoform CRA_a	0.980826	0.974713	0.744172	GEDMLVWRWTKPSSFSDSER___________	4	1	1.42196	1.42196			0.868286	0.868286			0.9448	0.9448
Q9UJF2-2_pT771	RASAL2_pT771	Q9UJF2-2	RASAL2	Isoform 2 of Ras GTPase-activating protein nGAP	0.759218	0.716464	0.753414	SLTNPTPIQQQLRRFTEHNSSPNVSGSLSSG			1.42141	1.42141			8.10872	8.10872			4.90349	4.90349
Q03188_pS127	CENPC_pS127	Q03188	CENPC	Centromere protein C	0.724226		0.325939	QAHEVHQKILATDVSSKNTPDSKKISSRNIN	1	2	1.42136	1.42136
Q9NVD7_pS22	PARVA_pS22	Q9NVD7	PARVA	Alpha-parvin	0.682641			KSPSVPKSPTPKSPPSRKKDDSFLGKLGGTL	1	1	1.42111		1.42111
Q9NR30_pS121	DDX21_pS121	Q9NR30	DDX21	Nucleolar RNA helicase 2	1	1	1	VVSSKTKKVTKNEEPSEEEIDAPKPKKMKKE	1	5	1.41961	1.41961			1.03538	1.03538			1.27241	1.27241
Q5JSH3-2_pS397	WDR44_pS397	Q5JSH3-2	WDR44	Isoform 2 of WD repeat-containing protein 44	0.638066			NPLTLHIMRRTKEYVSNDAAQSDDEEKLQSQ			1.41942	1.41942
J9JIC5_pS18	C17orf75_pS18	J9JIC5	C17orf75	Protein Njmu-R1	0.710744			PSLQESMDGDEKELESSEEGGSAEERRLEPP	1	1	1.41892	1.41892
A0A024RD47_pT1367	NCOR1_pT1367	A0A024RD47	NCOR1	Nuclear receptor co-repressor 1, isoform CRA_a	0.996507		0.999511	HEIPRQDILTQESRKTPEVVQSTRPIIEGSI	4	1	1.41735	1.41735							1.0793	1.0793
B2ZZ90_pS29	ACACA_pS29	B2ZZ90	ACACA	Acetyl-Coenzyme A carboxylase alpha	0.746037	0.952152		NQHSRFIIGSVSEDNSEDEISNLVKLDLLEE	2	1	1.41702	1.41702
O15400-2_pS131	STX7_pS131	O15400-2	STX7	Isoform 2 of Syntaxin-7	0.6372		0.499664	KEFVARVRASSRVSGSFPEDSSKERNLVSWE			1.4169	1.4169	1.77786
O15400-2_pS129	STX7_pS129	O15400-2	STX7	Isoform 2 of Syntaxin-7	0.997844	0.999563	0.994963	REKEFVARVRASSRVSGSFPEDSSKERNLVS			1.4169	1.4169			1.83701		1.83701		1.81559	1.81559	1.31986
Q92614_pS1640	MYO18A_pS1640	Q92614	MYO18A	Unconventional myosin-XVIIIa	0.993626			VLREKRELEGKLATLSDQVNRRDFESEKRLR	1	3	1.41629	1.41629
A0A024R4A0_pS67	NCL_pS67	A0A024R4A0	NCL	Nucleolin, isoform CRA_b	0.999957	0.950458	0.999822	KGKKAAATSAKKVVVSPTKKVAVATPAKKAA	4	1	1.41553	1.41553							1.22298	1.22298
A0A024R178_pS257	ARAF_pS257	A0A024R178	ARAF	V-raf murine sarcoma 3611 viral oncogene homolog, isoform CRA_b	0.788139			DAAGSRGGSDGTPRGSPSPASVSSGRKSPHS	2	1	1.41526	1.41526
E7ETD6_pS1161	BPTF_pS1161	E7ETD6	BPTF	Nucleosome-remodeling factor subunit BPTF (Fragment)	0.992553	0.998581	0.998652	KLYPKDRVLDDVSIRSPETKCPKQNSIENDI	1	3	1.41514	1.41514			0.763967	0.763967			1.24527	1.24527
A7E2A6_pS832	TENC1_pS832	A7E2A6	TENC1	Tensin like C1 domain containing phosphatase (Tensin 2)	0.974832			GYPSPGAHSPRAGSISPGSPPYPQSRKLSYE	2	1	1.41503	1.41503
P12036_pS769	NEFH_pS769	P12036	NEFH	Neurofilament heavy polypeptide	1	1	1	EKAKSPEKAKTLDVKSPEAKTPAKEEARSPA	1	4	1.4147	1.4147			1.47698	1.47698			1.23439	1.23439
Q9UKA4_pS433	AKAP11_pS433	Q9UKA4	AKAP11	A-kinase anchor protein 11	1	1	1	RKPESPYGNLCDAPDSPRPVKASREDSGLFS	1	1	1.41449	1.41449	0.95435		2.40277		2.40277		1.59458	1.59458	1.80099
Q8N3F8_pS273	MICALL1_pS273	Q8N3F8	MICALL1	MICAL-like protein 1	0.999402	0.999952	0.999977	SSSAPAGAEADGPKASPEARPQIPTKPRVPG	1	2	1.41272	1.41272			1.08716	1.08716			1.21772	1.21772
B4DMD3_pS548	NA_pS548	B4DMD3	NA	cDNA FLJ58174, highly similar to WW domain-binding protein 11	0.939395	0.777288		VRRENKGATAAPQRKSEDDSAVPLAKAAPKS	2	1	1.41205	1.41205			1.13176	1.13176
Q8NFC6_pS659	BOD1L1_pS659	Q8NFC6	BOD1L1	Biorientation of chromosomes in cell division protein 1-like 1	0.934446	0.449248		NKNESKLEREHKRRTSTPVIMEGVQEETDTR	1	2	1.41192	1.41192
A0A024R2G2_pS592	FANCD2_pS592	A0A024R2G2	FANCD2	Fanconi anemia, complementation group D2, isoform CRA_b	0.999597	0.999716	0.999586	GAVTMAGIMAADRSESPSLTQERANLSDEQC	4	1	1.41124	1.41124			1.37191	1.37191			0.920184	0.920184
Q8IWZ3-6_pS1670	ANKHD1_pS1670	Q8IWZ3-6	ANKHD1	Isoform 6 of Ankyrin repeat and KH domain-containing protein 1	0.849883			NSLSTSYKTVSLPLSSPNIKLNLTSPKRGQK			1.41069	1.41069
A0A1W2PS85_pS788	BIVM-ERCC5_pS788	A0A1W2PS85	BIVM-ERCC5	BIVM-ERCC5 readthrough	0.999252			ELCPYESKFDSSLLSSDDETKCKPNSASEVI	4	1	1.40966		1.40966
Q8N1H4_pS2	NA_pS2	Q8N1H4	NA	cDNA FLJ40872 fis, clone TUTER2000283, highly similar to Homo sapiens transformer-2-beta (SFRS10) gene	0.999941	0.996448	0.999014	______________MSDSGEQNYGERESRSA	2	1	1.4092	1.4092			0.978719	0.978719			1.24176	1.24176
Q9GZR2_pS15	REXO4_pS15	Q9GZR2	REXO4	RNA exonuclease 4	0.970176	0.5	0.751405	_MGKAKVPASKRAPSSPVAKPGPVKTLTRKK	1	2	1.40918	1.40918			0.98683	0.98683			0.930667	0.930667
Q8TAF6_pS633	FACL4_pS633	Q8TAF6	FACL4	Acyl-CoA synthetase 4	0.987605		0.851704	AMKLERFEIPIKVRLSPEPWTPETGLVTDAF	2	1	1.40909	1.40909							1.64683	1.64683
H7BXI1_pS702	ESYT2_pS702	H7BXI1	ESYT2	Extended synaptotagmin-2 (Fragment)	0.858857	0.577575	0.836845	EAGPQGLHDLGRSSSSLLASPGHISVKEPTP	1	1	1.4086	1.4086			1.32311	1.32311			1.34443	1.34443
Q9UK61_pS344	FAM208A_pS344	Q9UK61	FAM208A	Protein TASOR	0.813029			DDIQTPKFVPSSRSNSFNTDRNIDKYNYTLW	1	3	1.40842	1.40842
B3KP06_pS78	NA_pS78	B3KP06	NA	cDNA FLJ30880 fis, clone FEBRA2004767, highly similar to Breast cancer anti-estrogen resistance protein 3	0.919346		0.967311	SCDDFSHMGTLPHSKSPRQNSPVTQDGIQES	2	1	1.40837	1.40837							1.57822	1.57822
A0A1P7ZIN0_pS1696	NA_pS1696	A0A1P7ZIN0	NA	L-afadin	0.733355			LCRPPLPRDYEPPSPSPAPGAPPPPPQRNAS	2	1	1.40804	1.40804
A0A024QZA8_pS899	EPHA2_pS899	A0A024QZA8	EPHA2	EPH receptor A2, isoform CRA_a	0.7411	0.99655	0.93694	LADFDPRVSIRLPSTSGSEGVPFRTVSEWLE	3	1	1.40793			1.40793	0.639495			0.639495	1.34001		1.34001
Q5TDH0_pS128	DDI2_pS128	Q5TDH0	DDI2	Protein DDI1 homolog 2	0.740522	0.966501	0.780894	PGTQQSHSSPGEITSSPQGLDNPALLRDMLL	1	1	1.40754	1.40754			1.23466	1.23466	0.936696		0.957711		0.957711
A0A140VKA6_pS79	NA_pS79	A0A140VKA6	NA	Testis secretory sperm-binding protein Li 233m	1	1	1	KVEEDLKADEPSSEESDLEIDKEGVIEPDTD	2	1	1.40686		1.40686	0.803122	1.41053		1.41053	0.855013	1.97133	1.97133	1.39145	0.865519
A0A140VKA6_pS75	NA_pS75	A0A140VKA6	NA	Testis secretory sperm-binding protein Li 233m	1	1	1	PDSKKVEEDLKADEPSSEESDLEIDKEGVIE	2	1	1.40686		1.40686	0.803122	0.855013			0.855013	1.39145		1.39145	0.865519
B3KTK5_pS155	NA_pS155	B3KTK5	NA	cDNA FLJ38418 fis, clone FEBRA2009780, highly similar to Negative elongation factor A	0.849117			TTTPLKGIPKQAPFRSPTAPSVFSPTGNRTP	2	1	1.40666	1.40666
Q12802-4_pS1888	AKAP13_pS1888	Q12802-4	AKAP13	Isoform 3 of A-kinase anchor protein 13	0.824438	0.499999	0.499999	ANRRSQQSVSLSKSVSIQNITGVGNDENMSN			1.40557	1.40557			2.14786	2.14786			1.39247	1.39247
A0A140VK53_pS395	NA_pS395	A0A140VK53	NA	Testicular secretory protein Li 53	0.96285	0.943916	0.886532	PLATTPLSQEPVNPPSEASPTRDRSPPKSPE	2	1	1.40513			1.40513	1.22325			1.22325	1.07403	1.07403		1.44861
Q86U86-8_pS353	PBRM1_pS353	Q86U86-8	PBRM1	Isoform 8 of Protein polybromo-1	0.963164	0.855853	0.80123	QGGRLSAITMALQYGSESEEDAALAAARYEE			1.40497	1.40497	1.5521		1.23353	1.23353			1.12138		1.12138
B7Z286_pS837	NA_pS837	B7Z286	NA	cDNA FLJ53508, highly similar to Homo sapiens SH3 multiple domains 1 (SH3MD1), mRNA	0.999969	0.999891	0.999937	PPKDNNLSCALRRNESLTATDGLRGVRRNSS	2	1	1.40472	1.40472							1.71342	1.71342
A8K7Z9_pS275	NA_pS275	A8K7Z9	NA	cDNA FLJ78530, highly similar to Homo sapiens SHC SH2-domain binding protein 1 (SHCBP1), mRNA	0.677547		0.499122	KFLNLRSSLSNCNSDSEQENISMVEGLKLYS	2	1	1.40457	1.40457
Q9H9C1-2_pS72	VIPAS39_pS72	Q9H9C1-2	VIPAS39	Isoform 2 of Spermatogenesis-defective protein 39 homolog	0.77973	0.976897		VSWSGEPVGSRTRPGSFQSLSDALSDTPAKS			1.40403	1.40403			1.0237	1.0237
B7Z201_pS172	NA_pS172	B7Z201	NA	cDNA FLJ61224	0.670648	0.445181		PYQIPITGPAAVTSQSPVPCKLYSSSWIVFQ	2	1	1.40402	1.40402
Q68EM7-6_pS625	ARHGAP17_pS625	Q68EM7-6	ARHGAP17	Isoform 6 of Rho GTPase-activating protein 17	0.662749			SHQLSMGQPHNAAGPSPHTLRRAVKKPAPAP			1.40332	1.40332
Q9BVC5_pS193	C2orf49_pS193	Q9BVC5	C2orf49	Ashwin	0.998776	0.998198	0.994743	THRKSPSGPVKSPPLSPVGTTPVKLKRAAPK	1	1	1.40331		1.40331	1.24786	1.35322	1.35322	0.886101	0.988198	1.23091		1.23091	1.28488
Q14938-6_pS272	NFIX_pS272	Q14938-6	NFIX	Isoform 6 of Nuclear factor 1 X-type	0.747183	0.499822	0.913542	SITSPPSTSTTKRPKSIDDSEMESPVDDVFY			1.40311	1.40311							1.00553	1.00553
P20020-6_pS17	ATP2B1_pS17	P20020-6	ATP2B1	Isoform K of Plasma membrane calcium-transporting ATPase 1	0.999975	1		GDMANNSVAYSGVKNSLKEANHDGDFGITLA			1.40285	1.40285			0.531679	0.531679
A2RRC9_pS1424	IQGAP3_pS1424	A2RRC9	IQGAP3	IQ motif containing GTPase activating protein 3	0.996779			QACTAQTPEPLRRHRSLTAHSLLPLAEKQRR	1	1	1.40279	1.40279
Q06124_pY62	PTPN11_pY62	Q06124	PTPN11	Tyrosine-protein phosphatase non-receptor type 11	0.806161			RNGAVTHIKIQNTGDYYDLYGGEKFATLAEL	1	2	1.40246	1.40246
B3KU62_pS324	NA_pS324	B3KU62	NA	cDNA FLJ39243 fis, clone OCBBF2008283, highly similar to Protein NDRG1	0.745217	0.78328	0.919798	SEGTRSRSHTSEGTRSRSHTSEGAHLDITPN	2	1	1.40211		1.40211		2.20322		2.20322		1.6799		1.6799
Q9GZR2_pS14	REXO4_pS14	Q9GZR2	REXO4	RNA exonuclease 4	0.912752	0.985681		__MGKAKVPASKRAPSSPVAKPGPVKTLTRK	1	2	1.40159	1.40159			1.19367	1.19367
A0A140VJD0_pS253	NA_pS253	A0A140VJD0	NA	Testicular tissue protein Li 4	0.499977		0.773228	VPLSLSPSKRACASPSAQVEGSPVAGSDGSQ	2	1	1.40076	1.40076							0.829805	0.829805
A0A0F7KYT8_pS438	FXR1_pS438	A0A0F7KYT8	FXR1	Fragile X mental retardation autosomal homolog variant p2K	0.903175	0.766093	0.932293	NYTSGYGTNSELSNPSETESERKDELSDWSL	2	1	1.4002	1.4002	1.26655		0.896505	0.896505	0.885282		0.982234	0.982234	1.22385
Q08J23_pS743	NSUN2_pS743	Q08J23	NSUN2	tRNA (cytosine(34)-C(5))-methyltransferase	0.999747	0.999994	0.999979	PDNDVTEGQRAGEPNSPDAEEANSPDVTAGC	1	2	1.39986	1.39986	1.31023		1.2704	1.2704	1.37073		1.15186	1.15186	1.32063
P50402_pS87	EMD_pS87	P50402	EMD	Emerin	1	1	1	DMYDLPKKEDALLYQSKGYNDDYYEESYFTT	1	1	1.39921	1.39921			0.846923	0.846923			0.862331	0.862331
O60271_pS183	SPAG9_pS183	O60271	SPAG9	C-Jun-amino-terminal kinase-interacting protein 4	0.591099	0.999942	0.628051	HNYMEHLERTKLHQLSGSDQLESTAHSRIRK	1	4	1.39899	1.39899
O60293-2_pT766	ZFC3H1_pT766	O60293-2	ZFC3H1	Isoform 2 of Zinc finger C3H1 domain-containing protein	1	1	1	PKVPPKSEKENDPLRTPEALPEEKKIEYRLL			1.39866	1.39866			1.22154	1.22154			1.31423	1.31423
A0A1P7ZIM8_pS224	NA_pS224	A0A1P7ZIM8	NA	LMO7b	0.997648	0.999448	0.997866	CSSDITLRGGREGFESDTDSEFTFKMQDYNK	2	1	1.39862	1.39862							1.15247	1.15247
Q53LP3_pS226	SOWAHC_pS226	Q53LP3	SOWAHC	Ankyrin repeat domain-containing protein SOWAHC	0.703204	0.912538	0.914285	GSSPQLKRSVCPGGSSPGSSSGGGRGRGGGD	1	1	1.39849		1.39849		1.25829	1.25829			1.28083	1.28083
Q53LP3_pS230	SOWAHC_pS230	Q53LP3	SOWAHC	Ankyrin repeat domain-containing protein SOWAHC	0.515528			QLKRSVCPGGSSPGSSSGGGRGRGGGDSDSA	1	1	1.39849		1.39849
Q05209_pS606	PTPN12_pS606	Q05209	PTPN12	Tyrosine-protein phosphatase non-receptor type 12	0.850608	0.982386	0.897761	FRTPLSFTNPLHSDDSDSDERNSDGAVTQNK	1	3	1.3984		1.3984		1.02529		1.02529		1.09586		1.09586
B4DUD5_pS500	NA_pS500	B4DUD5	NA	cDNA FLJ58787, highly similar to Cleavage stimulation factor 64 kDa subunit	0.894541			MQGASIQGGSQPGGFSPGQNQVTPQDHEKAA	2	1	1.39834	1.39834
Q15311_pT36	RALBP1_pT36	Q15311	RALBP1	RalA-binding protein 1	0.701132		0.741558	GSGLTRTPSSEEISPTKFPGLYRTGEPSPPH	1	3	1.39681		1.39681						1.19116	1.19116
B7Z6N1_pT516	NA_pT516	B7Z6N1	NA	cDNA FLJ54385, highly similar to ETS domain-containing transcription factor ERF	1	1	1	KKVRGEGPGEAGGPLTPRRVSSDLQHATAQL	2	1	1.39646	1.39646			0.793298	0.793298			1.11267	1.11267
A0A0S2Z483_pT165	PRCC_pT165	A0A0S2Z483	PRCC	Papillary renal cell carcinoma isoform 2	0.994011			PELHKGDSDSEEDEPTKKKTILQGSSEGTGL	2	1	1.39626		1.39626
I6S2Y9_pS302	ERRFI1_pS302	I6S2Y9	ERRFI1	ERBB receptor feedback inhibitor 1	0.999664	0.966579	0.999732	VPIPPRPVKPDYRRWSAEVTSSTYSDEDRPP	4	1	1.39587	1.39587	2.43635		1.18291	1.18291			0.976099	0.976099
Q9Y2H0-3_pS126	DLGAP4_pS126	Q9Y2H0-3	DLGAP4	Isoform 3 of Disks large-associated protein 4	0.996164	0.998718	0.972667	TSSESHPEAAPKRKLSSIGIQVDCIQPVPKE			1.39559	1.39559			1.3229	1.3229			1.24641	1.24641
A0A024QZW7_pS338	NUP153_pS338	A0A024QZW7	NUP153	Nucleoporin 153kDa, isoform CRA_a	1	1	1	ADAKRIPSIVSSPLNSPLDRSGIDITDFQAK	4	1	1.3949	1.3949	0.679547	0.475145	1.63493	1.63493	0.878047	0.641105	1.12472	1.12472	0.729117
Q86YB2_pS460	DHX8_pS460	Q86YB2	DHX8	DEAH (Asp-Glu-Ala-His) box polypeptide 8	0.999991	1	1	EPPFLRGHTKQSMDMSPIKIVKNPDGSLSQA	2	2	1.3941	1.3941			1.6268	1.6268			0.925412	0.925412
Q86TB9-4_pT178	PATL1_pT178	Q86TB9-4	PATL1	Isoform 4 of Protein PAT1 homolog 1	0.87386	0.501217		EDDRDLSERALPRRSTSPIIGSPPVRAVPIG			1.39203			1.39203	0.669843		0.669843
Q86TB9-4_pS177	PATL1_pS177	Q86TB9-4	PATL1	Isoform 4 of Protein PAT1 homolog 1	0.657874	0.997465		PEDDRDLSERALPRRSTSPIIGSPPVRAVPI			1.39203			1.39203	0.722002	0.722002	0.669843	1.23699
Q96JM3_pS376	CHAMP1_pS376	Q96JM3	CHAMP1	Chromosome alignment-maintaining phosphoprotein 1	0.67407		0.407336	PTPSVSSASWKSSSVSPSSWKSPPASPESWK	1	2	1.39203			1.39203
Q9UKA4_pS1580	AKAP11_pS1580	Q9UKA4	AKAP11	A-kinase anchor protein 11	0.99685	0.99763	0.999679	ETTKSADRVTYAEKLSPLTGQACRYCDLKEL	1	1	1.392	1.392			1.40866	1.40866			1.15976	1.15976
A0A024RD47_pS70	NCOR1_pS70	A0A024RD47	NCOR1	Nuclear receptor co-repressor 1, isoform CRA_a	0.838863	0.499976	0.795658	QLLQQQQQQQLRRRPSLLSEFHPGSDRPQER	4	1	1.39194	1.39194			0.818214	0.818214			0.709644	0.709644
Q9Y4H2_pS1100	IRS2_pS1100	Q9Y4H2	IRS2	Insulin receptor substrate 2	0.99989	0.986201	0.998556	QPIAAPPKPEAARVASPTSGVKRLSLMEQVS	1	2	1.39154	1.39154			1.2204	1.2204			1.1177	1.1177
E7EW69_pS434	SEPT10_pS434	E7EW69	SEPT10	Septin-10	0.977922	0.585803		AFSKKKATSEIFHSQSFLATGSNLRKDKDRK	1	1	1.39096	1.39096			3.78615	3.78615
A0A024RD47_pS1196	NCOR1_pS1196	A0A024RD47	NCOR1	Nuclear receptor co-repressor 1, isoform CRA_a	0.5	0.5	0.5	ALVKGSISRMPIEDSSPEKGREEAASKGHVI	4	1	1.39093	1.39093			0.95618	0.95618			1.35283	1.35283
Q99543_pS63	DNAJC2_pS63	Q99543	DNAJC2	DnaJ homolog subfamily C member 2	1	1		ASFQELEDKKELSEESEDEELQLEEFPMLKT	1	4	1.3908		1.3908		1.25274	1.25274	1.02332
Q99543_pS60	DNAJC2_pS60	Q99543	DNAJC2	DnaJ homolog subfamily C member 2	1	1		NASASFQELEDKKELSEESEDEELQLEEFPM	1	4	1.3908		1.3908		1.19787	1.19787	1.02332
Q0JRZ9_pS312	FCHO2_pS312	Q0JRZ9	FCHO2	F-BAR domain only protein 2	0.985962			KKEKDAESVECPDADSLNIPDVDEEGYSIKP	1	2	1.39008	1.39008
Q08AD1-2_pS437	CAMSAP2_pS437	Q08AD1-2	CAMSAP2	Isoform 2 of Calmodulin-regulated spectrin-associated protein 2	0.997222	0.998801	0.994565	SVQRSTPNRGITRSISNEGLTLNNSHVSKHI			1.38966	1.38966			0.767127	0.767127			0.683513	0.683513
Q8N556_pS665	AFAP1_pS665	Q8N556	AFAP1	Actin filament-associated protein 1	0.955139		0.760539	GVTLGLAIEPKSGTSSPQSPVFRHRTLENSP	1	2	1.38952		1.38952	1.05803					1.20018		1.20018	1.18685
Q8N1I0-2_pS1733	DOCK4_pS1733	Q8N1I0-2	DOCK4	Isoform 2 of Dedicator of cytokinesis protein 4	0.787518			HSRENSCLSPRERPCSAIYPTPVEPSQRMLF			1.38851	1.38851
Q4G0J3_pS298	LARP7_pS298	Q4G0J3	LARP7	La-related protein 7	0.964397	0.921293	1	EASSLPEVRTGKRKRSSSEDAESLAPRSKVK	1	1	1.38773		1.38773		1.44108		1.44108		1.25833		1.25833	1.01725
Q8N108-17_pS461	MIER1_pS461	Q8N108-17	MIER1	Isoform 7 of Mesoderm induction early response protein 1	0.954092		0.999458	ERPAKRRRVNSNGKESPGSSEFFQEAVSHGK			1.38747		1.38747						1.07057		1.07057
Q14684_pS245	RRP1B_pS245	Q14684	RRP1B	Ribosomal RNA processing protein 1 homolog B	1	1	1	ETMEEQKTKVGDGDLSAEEIPENEVSLRRAV	1	3	1.38695	1.38695			0.82722	0.82722			1.04149	1.04149
Q5JRA6-2_pT1623	MIA3_pT1623	Q5JRA6-2	MIA3	Isoform 2 of Transport and Golgi organization protein 1 homolog	0.693416	0.69613		FGPSPVSGGECSPPLTVEPPVRPLSATLNRR			1.38686		1.38686		0.829696	0.829696	1.22053
Q15742_pS157	NAB2_pS157	Q15742	NAB2	NGFI-A-binding protein 2	0.902327		0.737113	SNGHGSPGEKAGSARSFSPKSPLELGEKLSP	1	1	1.3858			1.3858					1.17587		1.17587
Q9UMD9-2_pS93	COL17A1_pS93	Q9UMD9-2	COL17A1	Isoform 2 of Collagen alpha-1(XVII) chain	0.997281	0.998844	0.996285	SSYRRAHSPASTLPNSPGSTFERKTHVTRHA			1.38577	1.38577	1.37167	1.13829	1.61396	1.61396	1.72734	1.5494	1.06969	1.06969	1.45292
Q9UHB6-4_pS375	LIMA1_pS375	Q9UHB6-4	LIMA1	Isoform 4 of LIM domain and actin-binding protein 1	0.765012	0.976745	0.947495	KPLSPDSRASSLSESSPPKAMKKFQAPARET			1.38564	1.38564			1.37965	1.37965			1.27235	1.27235	2.43023
B2RBM8_pS921	NA_pS921	B2RBM8	NA	cDNA, FLJ95596, highly similar to Homo sapiens activity-dependent neuroprotector (ADNP), mRNA	0.977228	0.933853	0.985213	DNPEEHVLKVIPEDASESEEKLDQKEDGSKY	2	1	1.38562	1.38562			0.979338	0.979338			1.18601	1.18601
Q9UNS1-2_pS1148	TIMELESS_pS1148	Q9UNS1-2	TIMELESS	Isoform 2 of Protein timeless homolog	1	1	1	LRALLLAHKKKAGLASPEEEDAVGKEPLKAA			1.38546	1.38546			0.960481	0.960481			1.22415	1.22415
Q12888_pS1426	TP53BP1_pS1426	Q12888	TP53BP1	TP53-binding protein 1	0.999338	0.999892	1	TRETAVPGPLGIEDISPNLSPDDKSFSRVVP	1	2	1.38523	1.38523	0.703555		0.920802	0.920802			1.03871	1.03871	0.788647
Q53HS1_pS99	NA_pS99	Q53HS1	NA	Achalasia, adrenocortical insufficiency, alacrimia (Allgrove, triple-A) variant (Fragment)	1			WRDVGLFGVLNEIANSEEEVFEWVKTASGWA	2	1	1.38475	1.38475
Q8NEF9_pS208	SRFBP1_pS208	Q8NEF9	SRFBP1	Serum response factor-binding protein 1	0.801221			HGPKAVTIANSPSKPSEKDSVVSLESQKTPA	1	1	1.3838	1.3838
A8K7N0_pS139	NA_pS139	A8K7N0	NA	cDNA FLJ75556, highly similar to Homo sapiens ribosomal protein L14, mRNA	1	1	1	KDEVKKLQKAALLKASPKKAPGTKGTAAAAA	2	1	1.38349	1.38349			1.27407	1.27407			1.23302	1.23302
P29966_pT150	MARCKS_pT150	P29966	MARCKS	Myristoylated alanine-rich C-kinase substrate	0.999902	0.999324	0.998748	SPKAEDGATPSPSNETPKKKKKRFSFKKSFK	1	4	1.3831	1.3831			0.949553	0.949553	0.806464		1.38031	1.38031	1.09398
Q9H6F5_pS102	CCDC86_pS102	Q9H6F5	CCDC86	Coiled-coil domain-containing protein 86	1	1	1	PGAASPQRQQDLHLESPQRQPEYSPESPRCQ	1	1	1.3829	1.3829	1.40284	0.928135	0.887512	0.887512	0.986162	0.740852	0.965941	0.965941	0.990913	0.756373
A0A024R1J3_pS113	CDC42EP1_pS113	A0A024R1J3	CDC42EP1	CDC42 effector protein (Rho GTPase binding) 1, isoform CRA_a	1	0.999991	0.999995	RMASPPAPSPAPPAISPIIKNAISLPQLNQA	4	1	1.38254		1.38254		1.28462		1.28462		0.631239		0.631239
Q07955_pS199	SRSF1_pS199	Q07955	SRSF1	Serine/arginine-rich splicing factor 1	0.997463	0.999681	0.999664	EGETAYIRVKVDGPRSPSYGRSRSRSRSRSR	1	2	1.38221	1.38221	0.931567	0.903621	0.846787	0.846787	1.10633	1.0617	1.06655	1.06655	0.968924	0.935423
Q96T23-2_pS366	RSF1_pS366	Q96T23-2	RSF1	Isoform 2 of Remodeling and spacing factor 1	0.999996	0.999998	0.999977	IPLKKREIKLSDDFDSPVKGPLCKSVTPTKE			1.38221	1.38221			1.06533	1.06533			1.38334	1.38334
Q0JRZ9_pS488	FCHO2_pS488	Q0JRZ9	FCHO2	F-BAR domain only protein 2	0.999453			TSGKLSGINEIPRPFSPPVTSNTSPPPAAPL	1	2	1.38111	1.38111	1.71025
B2RAH5_pS422	NA_pS422	B2RAH5	NA	cDNA, FLJ94919, highly similar to Homo sapiens protein phosphatase 1, regulatory (inhibitor) subunit 12A (PPP1R12A), mRNA	0.999772			PTSPIKKFPTTATKISPKEEERKDESPATWR	2	1	1.38106	1.38106
F2Z2X4_pS521	XPO4_pS521	F2Z2X4	XPO4	Exportin-4	0.986151	0.999558	0.933941	RLHGQLQRHQQQLLASPGSSTVDNKMLDDLY	1	1	1.38076	1.38076			0.812239	0.812239			1.48728	1.48728
P42677_pS11	RPS27_pS11	P42677	RPS27	40S ribosomal protein S27	1	1	1	_____MPLAKDLLHPSPEEEKRKHKKKRLVQ	1	3	1.38047	1.38047							1.41581	1.41581
Q5VT52-2_pT686	RPRD2_pT686	Q5VT52-2	RPRD2	Isoform 2 of Regulation of nuclear pre-mRNA domain-containing protein 2	0.94948		0.974468	FQRGPTSTSIDNIDGTPVRDERSGTPTQDEM			1.37906	1.37906							1.01322	1.01322
Q14938-6_pS280	NFIX_pS280	Q14938-6	NFIX	Isoform 6 of Nuclear factor 1 X-type	0.810075		0.966155	STTKRPKSIDDSEMESPVDDVFYPGTGRSPA			1.37867	1.37867
O60716-5_pY321	CTNND1_pY321	O60716-5	CTNND1	Isoform 1A of Catenin delta-1	0.766182	0.707433	0.779469	RRTGTPSDPRRRLRSYEDMIGEEVPSDQYYW			1.37853	1.37853			3.54656	3.54656			1.64023	1.64023
P15924_pS166	DSP_pS166	P15924	DSP	Desmoplakin	0.761644	0.670867	0.985606	ALYKAISVPRVRRASSKGGGGYTCQSGSGWD	1	3	1.37838		1.37838		1.8434		1.8434		1.26873		1.26873	0.230539
P15924_pS165	DSP_pS165	P15924	DSP	Desmoplakin	0.952921	0.727682	0.999079	RALYKAISVPRVRRASSKGGGGYTCQSGSGW	1	3	1.37838		1.37838		1.8434		1.8434		1.26873		1.26873	0.230539
Q9NXV6_pS131	CDKN2AIP_pS131	Q9NXV6	CDKN2AIP	CDKN2A-interacting protein	0.985022	0.995172	0.981853	TTRDELVAKVKKRGISSSNEGVEEPSKKRVI	1	3	1.37814	1.37814			1.27028	1.27028			1.06727	1.06727
A8K2W3_pS293	NA_pS293	A8K2W3	NA	cDNA FLJ78516	0.999809	0.999692	0.99999	NHQKISSGKSSPFKVSPLTFGRKKVREGESH	2	1	1.37807	1.37807	1.2144		1.6263	1.6263	2.33525	1.93914	1.44508	1.44508	1.96441	2.80301
Q68DQ2_pS395	CRYBG3_pS395	Q68DQ2	CRYBG3	Very large A-kinase anchor protein	1			CSALLTGSNHRKVPCSPDFQRVTTTENTIKE	1	3	1.37729	1.37729
Q13459-2_pS1115	MYO9B_pS1115	Q13459-2	MYO9B	Isoform Short of Unconventional myosin-IXb	0.879591			EPEVQPSDRSPLEHSSPEKEAPSPEKTLPPQ			1.37697	1.37697	1.80694	1.45768
Q13459-2_pS1114	MYO9B_pS1114	Q13459-2	MYO9B	Isoform Short of Unconventional myosin-IXb	0.892999			SEPEVQPSDRSPLEHSSPEKEAPSPEKTLPP			1.37697	1.37697	1.38567	1.45768
A0A024R821_pS117	EIF3S9_pS117	A0A024R821	EIF3S9	Eukaryotic translation initiation factor 3 subunit B	0.499999	0.549744		PAQGEAPGEQARDERSDSRAQAVSEDAGGNE	3	1	1.37696	1.37696			0.90086	0.90086
Q13237-2_pT109	PRKG2_pT109	Q13237-2	PRKG2	Isoform 2 of cGMP-dependent protein kinase 2	0.687221	0.856139	0.943248	LQASPDKVPLEVHRKTSGLVSLHSRRGAKAG			1.37632	1.37632			0.926461	0.926461
Q8N488_pS99	RYBP_pS99	Q8N488	RYBP	RING1 and YY1-binding protein	0.963476	0.99333	0.990137	VEKQDKEKPEKDKEISPSVTKKNTNKKTKPK	1	2	1.37557	1.37557			1.11515	1.11515			1.31246	1.31246
B7Z6Q6_pS478	NA_pS478	B7Z6Q6	NA	Kinesin-like protein	1			SADRQTRMEGAEINKSLLALKECIRALGQNK	2	1	1.37515	1.37515
A0A024RCC9_pS5	NAP1L4_pS5	A0A024RCC9	NAP1L4	Nucleosome assembly protein 1-like 4, isoform CRA_b	0.999454	0.999405	0.999937	___________MADHSFSDGVPSDSVEAAKN	3	1	1.37497	1.37497	0.782266		1.23278	1.23278	0.828293		1.29923	1.29923	0.883821
O75717_pS387	WDHD1_pS387	O75717	WDHD1	WD repeat and HMG-box DNA-binding protein 1	0.999074	0.905928		QRSHILEDDENSVDISMLKTGSSLLKEEEED	1	1	1.37478		1.37478		0.887513	0.887513
Q86VM9_pS6	ZC3H18_pS6	Q86VM9	ZC3H18	Zinc finger CCCH domain-containing protein 18	0.9974	0.999872	0.990217	__________MDVAESPERDPHSPEDEEQPQ	1	2	1.37466	1.37466			0.568747	0.568747	0.870913		1.19219	1.19219
A0A140VK97_pS138	NA_pS138	A0A140VK97	NA	Testis secretory sperm-binding protein Li 224n	0.98265			DIRLPEGYLEKLTLNSPIFDKPLSRRLRRVS	2	1	1.37458	1.37458
B7ZAX9_pS59	NA_pS59	B7ZAX9	NA	cDNA, FLJ79343, highly similar to SWI/SNF-related matrix-associated actin-dependent regulator of chromatin subfamily A member 5 (EC 3.6.1.-)	0.993991			LFAHFIQPAAQKTPTSPLKMKPGRPRIKKDE	2	1	1.37418	1.37418	0.561585
P33316-2_pS11	DUT_pS11	P33316-2	DUT	Isoform 2 of Deoxyuridine 5'-triphosphate nucleotidohydrolase, mitochondrial	0.997885		0.999396	_____MPCSEETPAISPSKRARPAEVGGMQL			1.3739	1.3739	0.967059						1.20029	1.20029
Q9Y266_pT145	NUDC_pT145	Q9Y266	NUDC	Nuclear migration protein nudC	0.999961	0.982394	0.988299	AQLKNGSLDSPGKQDTEEDEEEDEKDKGKLK	1	1	1.37345	1.37345			1.11085	1.11085			1.05604	1.05604
Q9Y6X9_pS725	MORC2_pS725	Q9Y6X9	MORC2	MORC family CW-type zinc finger protein 2	0.878204	0.975921	0.777399	PSPKVIKTPVVKKTESPIKLSPATPSRKRSV	1	2	1.37339	1.37339	1.56401		1.02783	1.02783	0.991084	1.00877	1.18146	1.18146	1.37887	1.02952
D3DUP2_pS174	WNK1_pS174	D3DUP2	WNK1	WNK lysine deficient protein kinase 1, isoform CRA_d	0.996941	0.999986		STSKDRPVSQPSLVGSKEEPPPARSGSGGGS	4	1	1.37333	1.37333			1.74803	1.74803
A0A024R0C7_pS557	CTTNBP2NL_pS557	A0A024R0C7	CTTNBP2NL	CTTNBP2 N-terminal like, isoform CRA_b	0.840952	0.830618	0.837901	PRGDTSHSPTPGKVSSPLSPLSPGIKSPTIP	4	1	1.37319		1.37319		1.36		1.36	0.963723	0.890998			0.890998
A0A024R0C7_pT570	CTTNBP2NL_pT570	A0A024R0C7	CTTNBP2NL	CTTNBP2 N-terminal like, isoform CRA_b	0.774405	0.914911	0.793179	VSSPLSPLSPGIKSPTIPRAERGNPPPIPPK	4	1	1.37319		1.37319		1.01746		1.01746		1.03226		1.03226
B1Q2B0_pS69	URCC5_pS69	B1Q2B0	URCC5	URCC5	0.541183			VATTAAAGSRHSPAGSQALQTTAASELMSQK	2	1	1.37267	1.37267
P35611_pS358	ADD1_pS358	P35611	ADD1	Alpha-adducin	0.999981	0.998701		LLNPEKYKAKSRSPGSPVGEGTGSPPKWQIG	1	2	1.37174	1.37174	0.883009		1.33406	1.33406	0.906525
Q92974-3_pS904	ARHGEF2_pS904	Q92974-3	ARHGEF2	Isoform 3 of Rho guanine nucleotide exchange factor 2	1	1	1	SVHRNFEDRERQELGSPEERLQDSSDPDTGS			1.37162	1.37162			0.686473	0.686473			0.99159	0.99159
P27824_pT562	CANX_pT562	P27824	CANX	Calnexin	0.714197			KLEEKQKSDAEEDGGTVSQEEEDRKPKAEED	1	2	1.37136	1.37136
O75962_pS2492	TRIO_pS2492	O75962	TRIO	Triple functional domain protein	0.989502	0.838152	0.993418	SPLQKGGSFWSSIPASPASRPGSFTFPGDSD	1	2	1.37113	1.37113			2.00329	2.00329			1.28239	1.28239
A0A0S2Z4W1_pS616	SRRM1_pS616	A0A0S2Z4W1	SRRM1	Serine/arginine repetitive matrix 1 isoform 1 (Fragment)	1	1		QRRYSPSPPPKRRTASPPPPPKRRASPSPPP	2	1	1.37057	1.37057	1.20541		0.487584	0.487584	1.5176
P16401_pT9	HIST1H1B_pT9	P16401	HIST1H1B	Histone H1.5	0.837629	0.501523	0.500239	_______MSETAPAETATPAPVEKSPAKKKA	1	3	1.36866		1.36866		0.815888		0.815888		0.538794		0.538794
A0A024R0C7_pS523	CTTNBP2NL_pS523	A0A024R0C7	CTTNBP2NL	CTTNBP2 N-terminal like, isoform CRA_b	0.820114	0.993607	0.638371	VLSRFTSQQGPIKPVSPNSSPFGTDYRNLAN	4	1	1.36866	1.36866	0.56498		1.51058	1.51058	0.655282		1.19338	1.19338
P52948-6_pT670	NUP98_pT670	P52948-6	NUP98	Isoform 6 of Nuclear pore complex protein Nup98-Nup96	0.996022	0.995554		VSHFYTNPIAKPIPQTPESAGNKHSNSNSVD			1.36844	1.36844			1.33903	1.33903
Q9Y2H2_pS1103	INPP5F_pS1103	Q9Y2H2	INPP5F	Phosphatidylinositide phosphatase SAC2	1	1	1	GLTHGINFAVSKVQKSPPEPEIINQVQQNEL	1	3	1.36832	1.36832			0.852354	0.852354			1.20362	1.20362
A8K818_pS136	NA_pS136	A8K818	NA	cDNA FLJ75784, highly similar to Homo sapiens CD3E antigen, epsilon polypeptide associated protein (CD3EAP), mRNA	0.999999			PQQSLSGSPLQPIPASPPPQIPPGLRPRFCA	2	1	1.36823	1.36823	1.34402
A0A024R821_pS119	EIF3S9_pS119	A0A024R821	EIF3S9	Eukaryotic translation initiation factor 3 subunit B	0.546707			QGEAPGEQARDERSDSRAQAVSEDAGGNEGR	3	1	1.36819	1.36819
E9PEI0_pS385	CDCA2_pS385	E9PEI0	CDCA2	Cell division cycle-associated protein 2	0.99996	0.95757	0.796703	LNMRKRKRVTFGEDLSPEVFDESLPANTPLR	1	1	1.36801	1.36801			0.920166	0.920166	0.537265		1.35824	1.35824
Q14938-6_pS276	NFIX_pS276	Q14938-6	NFIX	Isoform 6 of Nuclear factor 1 X-type	0.744769	0.857862		PPSTSTTKRPKSIDDSEMESPVDDVFYPGTG			1.36764	1.36764			0.924016	0.924016
A0A0A0MQR8_pS453	MARK3_pS453	A0A0A0MQR8	MARK3	Non-specific serine/threonine protein kinase	1		0.997897	KSSGSAVGGKGIAPASPMLGNASNPNKADIP	1	1	1.36709	1.36709							1.96291	1.96291
Q8WWQ0_pS911	PHIP_pS911	Q8WWQ0	PHIP	PH-interacting protein	1	1	1	KKEKKKVNEEKDGPISPKKKKPKERKQKRLA	1	2	1.3668	1.3668			1.1455	1.1455			1.11296	1.11296
Q92538-3_pS662	GBF1_pS662	Q92538-3	GBF1	Isoform 3 of Golgi-specific brefeldin A-resistance guanine nucleotide exchange factor 1	0.883018	0.951086	0.989138	PGGGRLPPEHGKSGCSDLEEAVDSGADKKFA			1.36673	1.36673			1.20751	1.20751			1.28571	1.28571
P49916-3_pT122	LIG3_pT122	P49916-3	LIG3	Isoform 3 of DNA ligase 3	0.682849			KKAVVQAKLTTTGQVTSPVKGASFVTSTNPR			1.36642	1.36642
Q6P0N9_pS562	PPP2R3A_pS562	Q6P0N9	PPP2R3A	Protein phosphatase 2 (Formerly 2A), regulatory subunit B'', alpha	0.984558	0.999039		TGQTLVDLEPKSKVSSPIEKVSPSCLTRIIE	2	1	1.366	1.366			1.6496	1.6496
Q9C0C9_pS115	UBE2O_pS115	Q9C0C9	UBE2O	(E3-independent) E2 ubiquitin-conjugating enzyme	0.97615	0.999843	0.999855	GCSEAGGAGHEEGRASPLRRGYVRVQWYPEG	1	3	1.36467	1.36467			1.10734	1.10734			1.15074	1.15074
Q13017-2_pS1218	ARHGAP5_pS1218	Q13017-2	ARHGAP5	Isoform 2 of Rho GTPase-activating protein 5	0.962308	0.997213	0.96727	PVETWKGGIDNPAITSDQELDDKKMKKKTHK			1.36393	1.36393			1.0321	1.0321
A0A1P7ZIM8_pY171	NA_pY171	A0A1P7ZIM8	NA	LMO7b	0.924298			LEDSSFLKRSGRDSGYGDIWCPERGEFLAPP	2	1	1.3638	1.3638
A0A1B0GTL5_pS911	RAB11FIP5_pS911	A0A1B0GTL5	RAB11FIP5	Rab11 family-interacting protein 5	0.734019	0.49638		QPSTPPPKPPRLFTPSRSQEEEEEKAAVGLS	1	1	1.36371	1.36371
J3KNL6_pS1398	SEC16A_pS1398	J3KNL6	SEC16A	Protein transport protein sec16	0.971151			HNVAAGSYEAPLPPGSFHGDFAYGTYRSNFS	1	1	1.36365	1.36365
Q9C0C9_pS87	UBE2O_pS87	Q9C0C9	UBE2O	(E3-independent) E2 ubiquitin-conjugating enzyme	1	1	1	GSVHFGLVRLIHGEDSDSEGEEEGRGSSGCS	1	3	1.36349		1.36349		0.969637		0.969637		1.23432		1.23432
Q9C0C9_pS89	UBE2O_pS89	Q9C0C9	UBE2O	(E3-independent) E2 ubiquitin-conjugating enzyme	1	1	1	VHFGLVRLIHGEDSDSEGEEEGRGSSGCSEA	1	3	1.36349		1.36349		0.969637		0.969637		1.23432		1.23432
Q12888_pS1028	TP53BP1_pS1028	Q12888	TP53BP1	TP53-binding protein 1	0.999995	0.999995	0.999979	GERKNGSTAVAESVASPQKTMSVLSCICEAR	1	2	1.36348	1.36348			0.910514	0.910514	1.26558		1.15747	1.15747
A0A024RBB9_pS144	LEMD3_pS144	A0A024RBB9	LEMD3	LEM domain containing 3, isoform CRA_a	0.999984	0.999991	0.999377	PAAGSKVLLGFSSDESDVEASPRDQAGGGGR	4	1	1.36296	1.36296	1.6224		1.0249	1.0249	1.32634		1.08519	1.08519	0.797528
O94929-2_pS317	ABLIM3_pS317	O94929-2	ABLIM3	Isoform 2 of Actin-binding LIM protein 3	0.951341		0.97335	LDLRQRRASSPGYIDSPTYSRQGMSPTFSRS			1.3629		1.3629	0.573238					1.53472		1.53472	0.599214
Q13136-2_pS763	PPFIA1_pS763	Q13136-2	PPFIA1	Isoform 2 of Liprin-alpha-1	0.999985	0.996263		ALRLDRLHKGALHTVSHEDIRDIRNSTGSQD			1.36248	1.36248			2.09449	2.09449
Q9BYW2_pS321	SETD2_pS321	Q9BYW2	SETD2	Histone-lysine N-methyltransferase SETD2	0.711834	0.952247	0.999998	GSKKKSSQSEGIFLGSESDEDSVRTSSSQRS	1	3	1.36232		1.36232		1.11531		1.11531		0.751107		0.751107
Q9BYW2_pS323	SETD2_pS323	Q9BYW2	SETD2	Histone-lysine N-methyltransferase SETD2	0.947507	0.677564	0.999985	KKKSSQSEGIFLGSESDEDSVRTSSSQRSHD	1	3	1.36232		1.36232		1.11531		1.11531		0.751107		0.751107
Q6WKZ4-2_pS208	RAB11FIP1_pS208	Q6WKZ4-2	RAB11FIP1	Isoform 4 of Rab11 family-interacting protein 1	0.637619	0.60234		SSSPSPKGFRKKHLFSSTENLAAGSWKEPAE			1.36232	1.36232			0.83782	0.83782
Q92692_pS430	NECTIN2_pS430	Q92692	NECTIN2	Nectin-2	0.783787	0.394901	0.820484	LEAQEMPSQLFTLGASEHSPLKTPYFDAGAS	1	1	1.3622	1.3622							1.68976	1.68976
A0A024R3F4_pS223	PHLDB1_pS223	A0A024R3F4	PHLDB1	Pleckstrin homology-like domain, family B, member 1, isoform CRA_c	0.997617	0.998555		EPGAAGKKPAATSPLSPMANGGRYLLSPPTS	4	1	1.36153	1.36153			0.742077	0.742077
Q96JY6_pS161	PDLIM2_pS161	Q96JY6	PDLIM2	PDZ and LIM domain protein 2	1	0.999998	0.999993	TGEAAISRSFQSLACSPGLPAADRLSYSGRP	1	1	1.36133	1.36133			0.731632	0.731632			0.966263	0.966263
Q68EM7-6_pS674	ARHGAP17_pS674	Q68EM7-6	ARHGAP17	Isoform 6 of Rho GTPase-activating protein 17	0.781247			TSQHPPSLSPKPPTRSPSPPTQHTGQPPGQP			1.36007		1.36007
A0A0S2Z3I6_pS652	ADRBK1_pS652	A0A0S2Z3I6	ADRBK1	G protein-coupled receptor kinase (Fragment)	0.998794	0.999424	0.999895	QQLVQRVPKMKNKPRSPVVELSKVPLVQRGS	2	1	1.35964	1.35964			1.06355	1.06355			1.16765	1.16765
Q5UIP0-2_pS2144	RIF1_pS2144	Q5UIP0-2	RIF1	Isoform 2 of Telomere-associated protein RIF1	0.999944	0.999996	0.999997	SGTAISELIIEDNNASPQKLRELDPSLVSAN			1.359	1.359			1.01406	1.01406			1.07686	1.07686
A0A140VJN1_pT916	NA_pT916	A0A140VJN1	NA	Testicular tissue protein Li 107	1		0.999509	LTEIERLEDLDTCMMTPKSKRKSIHSRMLRP	2	1	1.35899	1.35899							1.12843	1.12843
Q70E73_pS610	RAPH1_pS610	Q70E73	RAPH1	Ras-associated and pleckstrin homology domains-containing protein 1	0.999988	0.999996	0.999999	MESMNRPYTSLVPPLSPQPKIVTPYTASQPS	1	3	1.35871	1.35871			0.972361	0.972361			1.20538	1.20538
Q9Y6X9_pS696	MORC2_pS696	Q9Y6X9	MORC2	MORC family CW-type zinc finger protein 2	0.959282	0.974351	0.916462	LVKTASRPAPLVQQLSPSLLPNSKSPREVPS	1	2	1.35869	1.35869	0.778431		0.9076	0.9076			1.03111	1.03111	0.690604
Q9H4L5_pS251	OSBPL3_pS251	Q9H4L5	OSBPL3	Oxysterol-binding protein-related protein 3	0.981306	0.985828	0.965974	MSQLLQSMDVLHRTYSAPAINAIQGGSFESP	1	1	1.35845	1.35845	1.32039		1.5147	1.5147	1.93656		2.01855		2.01855
D3DS14_pT1074	FLJ10357_pT1074	D3DS14	FLJ10357	Uncharacterized protein	1			LLGRARGPDGPWGVGTPRMERKRSISAQQRL	4	1	1.35753	1.35753
Q9BVS4_pT414	RIOK2_pT414	Q9BVS4	RIOK2	Serine/threonine-protein kinase RIO2	0.657786	0.655519		ALEEIKGQVVENNSVTEFSEEKNRTENYNRQ	1	2	1.35661	1.35661
Q9BVS4_pS332	RIOK2_pS332	Q9BVS4	RIOK2	Serine/threonine-protein kinase RIO2	1	1	1	HPLGPDDKNIETKEGSEFSFSDGEVAEKAEV	1	2	1.3564		1.3564						1.04296		1.04296
Q9UJF2-2_pS877	RASAL2_pS877	Q9UJF2-2	RASAL2	Isoform 2 of Ras GTPase-activating protein nGAP	0.994825	0.99562	0.999986	EHASVMLDVPIRLTGSQLSITQVASIKQLRE			1.3563	1.3563	2.04497		6.45641	6.45641	9.36516		5.6491	5.6491	6.40486
Q15643_pS464	TRIP11_pS464	Q15643	TRIP11	Thyroid receptor-interacting protein 11	1	0.976006	0.999882	NNEYEVIKSTATRDISLDSELHDLRLNLEAK	1	3	1.3548	1.3548			1.0244	1.0244			1.22193	1.22193
Q9UMD9-2_pS96	COL17A1_pS96	Q9UMD9-2	COL17A1	Isoform 2 of Collagen alpha-1(XVII) chain	0.999334	0.748114	0.999919	RRAHSPASTLPNSPGSTFERKTHVTRHAYEG			1.35441			1.35441	0.260347		0.260347	1.5494
O60271_pS251	SPAG9_pS251	O60271	SPAG9	C-Jun-amino-terminal kinase-interacting protein 4	0.748401			ELSQPRSHTSLKVSNSPEPQKAVEQEDELSD	1	4	1.35426	1.35426
A0A1B0GTL5_pS913	RAB11FIP5_pS913	A0A1B0GTL5	RAB11FIP5	Rab11 family-interacting protein 5	0.827129	0.999895	0.929343	STPPPKPPRLFTPSRSQEEEEEKAAVGLSNR	1	1	1.35394	1.35394			1.51306	1.51306			1.47596	1.47596
B4E0G0_pS247	NA_pS247	B4E0G0	NA	cDNA FLJ61513, highly similar to DNA repair protein RAD51 homolog 3	1		1	VDGIAFPFRHDLDDLSLRTRLLNGLAQQMIS	2	1	1.35314	1.35314							1.92701	1.92701
Q86US8_pS831	SMG6_pS831	Q86US8	SMG6	Telomerase-binding protein EST1A	1	1	1	KAEQMEKKQHEEFDLSPDQWRKGKKSTFRHV	1	2	1.35265	1.35265			1.57288	1.57288			1.50852	1.50852
A0A024R2U9_pS185	APEH_pS185	A0A024R2U9	APEH	N-acylaminoacyl-peptide hydrolase, isoform CRA_b	0.767319	0.941905		RPKAESFFQTKALDVSASDDEIARLKKPDQA	4	1	1.35227	1.35227			0.989395	0.989395
D3DVC4_pS842	NES_pS842	D3DVC4	NES	Nestin, isoform CRA_c	0.815257	0.61533	0.769495	ESLKSAGQENLETLKSPETQAPLWTPEEINQ	3	1	1.35219	1.35219			1.24858	1.24858			1.19432	1.19432
J3QK86_pS1365	BAZ2A_pS1365	J3QK86	BAZ2A	Bromodomain adjacent to zinc finger domain, 2A, isoform CRA_a	0.984227		0.88993	LAPKRRAGDPGEMPQSPTGLGQPKRRGRPPS	4	1	1.35166	1.35166							1.12106	1.12106
Q86V48-2_pT993	LUZP1_pT993	Q86V48-2	LUZP1	Isoform 2 of Leucine zipper protein 1	0.709184			VGPSSGDAPEPSSRRTQSSLTVSEVLTRRNR			1.35141	1.35141
Q9UMZ2-5_pS752	SYNRG_pS752	Q9UMZ2-5	SYNRG	Isoform 4 of Synergin gamma	0.999972			NSTAASTKYDVFRQLSLEGSGLGVEDLKDNT			1.3501	1.3501
Q0JRZ9_pS403	FCHO2_pS403	Q0JRZ9	FCHO2	F-BAR domain only protein 2	1			PAISRHSPVQMNRNLSNEELTKSKPSAPPNE	1	2	1.34899	1.34899
Q7Z3R7_pT234	DKFZp686C06176_pT234	Q7Z3R7	DKFZp686C06176	Uncharacterized protein DKFZp686C06176	0.999739	0.993846	0.999444	GDALSSPSAPEPVVGTPDDKLDADYIKRYLG	2	1	1.34898	1.34898			1.33755	1.33755	0.677708		0.90673	0.90673	0.701014
Q53GD8_pS34	NA_pS34	Q53GD8	NA	Peptidylprolyl isomerase (Fragment)	0.927537	0.935455		QLPKKDIIKFLQEHGSDSFLAEHKLLGNIKN	2	1	1.34895	1.34895			1.13967	1.13967
A0A024RB27_pS178	hCG_24991_pS178	A0A024RB27	hCG_24991	HCG24991, isoform CRA_a	1	1	1	SSLARDILLKSGGRRSGNGNKPPSTDLKTCD	4	1	1.34888	1.34888			1.21988	1.21988			1.19675	1.19675
P52948-6_pS1023	NUP98_pS1023	P52948-6	NUP98	Isoform 6 of Nuclear pore complex protein Nup98-Nup96	0.979711	0.988873		ALDQRFSRLPSKADTSQEICSPRLPISASHS			1.34883		1.34883		1.27551	1.27551	1.40657
A0A140VK53_pS1501	NA_pS1501	A0A140VK53	NA	Testicular secretory protein Li 53	0.826032		0.654086	PKALPQTPRPRSRSPSSPELNNKCLTPQRER	2	1	1.34814		1.34814						0.904609		0.904609	0.918988
Q68CX0_pT665	DKFZp761I0921_pT665	Q68CX0	DKFZp761I0921	Transporter (Fragment)	0.569395	0.578581	0.598176	RGRVLKEPVNLEGDDTSLIHGKIPSEMPSPN	2	1	1.34759	1.34759			1.17858	1.17858			1.07502	1.07502
Q7Z6Z7-2_pS2888	HUWE1_pS2888	Q7Z6Z7-2	HUWE1	Isoform 2 of E3 ubiquitin-protein ligase HUWE1	0.693499	0.809267	0.707481	DTSAAGSSEQPRAGSSTPGDAPPAVAEVQGR			1.34689		1.34689		1.16928		1.16928		1.1685		1.1685
Q7Z6Z7-2_pS2887	HUWE1_pS2887	Q7Z6Z7-2	HUWE1	Isoform 2 of E3 ubiquitin-protein ligase HUWE1	0.693499	0.893028	0.76502	GDTSAAGSSEQPRAGSSTPGDAPPAVAEVQG			1.34689		1.34689		1.1548	1.1548	1.38865		1.17986	1.17986	1.1685
Q7Z6Z7-2_pT2889	HUWE1_pT2889	Q7Z6Z7-2	HUWE1	Isoform 2 of E3 ubiquitin-protein ligase HUWE1	0.666667	0.991362	0.649351	TSAAGSSEQPRAGSSTPGDAPPAVAEVQGRS			1.34689		1.34689		1.16928		1.16928		0.97391	0.97391	1.1685
A0A087WZ13_pS6	RAVER1_pS6	A0A087WZ13	RAVER1	Ribonucleoprotein PTB-binding 1	0.618674			__________MAADVSVTHRPPLSPKSGAEV	1	1	1.34655		1.34655
A0A087WZ13_pS17	RAVER1_pS17	A0A087WZ13	RAVER1	Ribonucleoprotein PTB-binding 1	0.527975	0.977643		AADVSVTHRPPLSPKSGAEVEAGDAAERRAP	1	1	1.34655		1.34655		0.997724		0.997724
Q1ED39_pS42	KNOP1_pS42	Q1ED39	KNOP1	Lysine-rich nucleolar protein 1	1	1	1	TRYSVLNNDDYFADVSPLRATSPSKSVAHGQ	1	1	1.34649	1.34649							1.116	1.116
A0A140VJD0_pS251	NA_pS251	A0A140VJD0	NA	Testicular tissue protein Li 4	0.920906	0.98985	0.991995	DDVPLSLSPSKRACASPSAQVEGSPVAGSDG	2	1	1.34644	1.34644	1.31422		1.35725	1.35725	1.15501		1.07457	1.07457	1.34697
Q8IWQ7_pS1625	NA_pS1625	Q8IWQ7	NA	CDC42-binding protein kinase beta	0.607126			NLSSPPSPVSPRKTKSLSLESTDRGSWDP__	2	1	1.34547		1.34547
Q8IWQ7_pS1630	NA_pS1630	Q8IWQ7	NA	CDC42-binding protein kinase beta	0.550213			PSPVSPRKTKSLSLESTDRGSWDP_______	2	1	1.34547		1.34547
O75533_pT227	SF3B1_pT227	O75533	SF3B1	Splicing factor 3B subunit 1	0.969097	0.98252	0.998853	PKKLSSWDQAETPGHTPSLRWDETPGRAKGS	1	3	1.34463	1.34463	0.998725		1.49463	1.49463	1.41752		1.40939	1.40939	1.37221
A0A024R1J3_pS346	CDC42EP1_pS346	A0A024R1J3	CDC42EP1	CDC42 effector protein (Rho GTPase binding) 1, isoform CRA_a	1	1	1	QERVEVLPQARASWESLDEEWRAPQAGSRTP	4	1	1.34459	1.34459	0.71369		0.77585	0.77585	1.1372		0.586814	0.586814	0.547808
O75051_pS1630	PLXNA2_pS1630	O75051	PLXNA2	Plexin-A2	0.99398	0.999905	0.972681	RTSISRYDSSFRYTGSPDSLRSRAPMITPDL	1	4	1.3444	1.3444			1.0727	1.0727	1.08161		1.68426	1.68426
A0A0A0MRP0_pS400	MAP7D3_pS400	A0A0A0MRP0	MAP7D3	MAP7 domain-containing protein 3 (Fragment)	0.997858	0.999211	0.999523	PKESVKGSPKESMEASPEAMVKASPKTSLEA	1	1	1.34423	1.34423			1.08413	1.08413			1.10731	1.10731
Q9H4Z3_pT150	PCIF1_pT150	Q9H4Z3	PCIF1	Phosphorylated CTD-interacting factor 1	0.864469	0.716784	0.773643	TPTGQSVPSSPSIPGTPTLKMWGTSPEDKQQ	1	1	1.34412		1.34412		2.51762		2.51762		1.40719		1.40719
A0A1P7ZIM8_pS320	NA_pS320	A0A1P7ZIM8	NA	LMO7b	0.801237			RLFQKIYGENGSKSMSDVSAEDVQNLRQLRY	2	1	1.34332	1.34332
Q9NZC9_pS198	SMARCAL1_pS198	Q9NZC9	SMARCAL1	SWI/SNF-related matrix-associated actin-dependent regulator of chromatin subfamily A-like protein 1	0.967503			QPPRDAKLEAKTAKASPSGQNISYIHSSSES	1	1	1.34259	1.34259
Q13501_pT269	SQSTM1_pT269	Q13501	SQSTM1	Sequestosome-1	0.993416	0.977303	0.995928	EVDIDVEHGGKRSRLTPVSPESSSTEEKSSS	1	1	1.34257	1.34257	1.17646		1.08898	1.08898	0.976968		1.42571	1.42571	1.00335
O95684-2_pS234	FGFR1OP_pS234	O95684-2	FGFR1OP	Isoform 2 of FGFR1 oncogene partner	1	1	1	DKAGLCPDEDDMEGDSFFDDPIPKPEKTYGL			1.34251	1.34251			1.11336	1.11336			1.14557	1.14557
A0JP10_pS35	ERCC6_pS35	A0JP10	ERCC6	Excision repair cross-complementing rodent repair deficiency, complementation group 6	0.999945			SQPVSNNEEMAIKQESGGDGEVEEYLSFRSV	2	1	1.34224	1.34224
Q8WXE1-3_pS128	ATRIP_pS128	Q8WXE1-3	ATRIP	Isoform 3 of ATR-interacting protein	0.720616			LQTSERANKLAAPSVSHVSPRKNPSVVIKPE			1.3422	1.3422
P23588_pS409	EIF4B_pS409	P23588	EIF4B	Eukaryotic translation initiation factor 4B	0.999922	0.99726	0.999633	PKLERRPRERHPSWRSEETQERERSRTGSES	1	2	1.34184		1.34184		0.748568		0.748568		0.871875		0.871875
B4DGC5_pS911	NA_pS911	B4DGC5	NA	cDNA FLJ60491, highly similar to IQ motif and Sec7 domain-containing protein 1	0.967444		0.493331	SYASGEGLKRSALSSSLRDLSEAGKRGRRSS	2	1	1.34176	1.34176
P49916-3_pS123	LIG3_pS123	P49916-3	LIG3	Isoform 3 of DNA ligase 3	0.749946	0.988124	0.995693	KAVVQAKLTTTGQVTSPVKGASFVTSTNPRK			1.3413	1.3413			0.814101	0.814101			1.12691	1.12691
P46937-6_pT63	YAP1_pT63	P46937-6	YAP1	Isoform 6 of Transcriptional coactivator YAP1	0.917602			PPAGHQIVHVRGDSETDLEALFNAVMNPKTA			1.34085	1.34085
Q9Y4F5-3_pS422	CEP170B_pS422	Q9Y4F5-3	CEP170B	Isoform 3 of Centrosomal protein of 170 kDa protein B	0.999999	0.999999	0.999999	GSPSPASRTPARPFGSVGRRSRLAQDFMAQC			1.34052	1.34052			0.896608	0.896608			0.865847	0.865847
B4DJ71_pS70	NA_pS70	B4DJ71	NA	Phosphate transporter	1	1	1	SRVSDESLSKVQEAESPVFKELPGAKANDDS	2	1	1.33992	1.33992			0.843263	0.843263		0.678697
Q09666_pS4908	AHNAK_pS4908	Q09666	AHNAK	Neuroblast differentiation-associated protein AHNAK	0.999996		0.999943	EGPDAKLSGPSLKMPSLEISAPKVTAPDVDL	1	2	1.33876	1.33876							1.01146	1.01146
A0A1P7ZIM8_pS1105	NA_pS1105	A0A1P7ZIM8	NA	LMO7b	0.831409			KRTPLHNDNSWIRQRSASVNKEPVSLPGIMR	2	1	1.33854	1.33854
Q9HCD6_pS400	TANC2_pS400	Q9HCD6	TANC2	Protein TANC2	0.999971	0.99987	0.998475	ALSCHGTRMRQIASDSPHASPKHVDANRELP	1	3	1.33758	1.33758	1.11984		1.29904	1.29904	1.31687		1.26528	1.26528	1.20011
G5EA48_pS854	SRGAP1_pS854	G5EA48	SRGAP1	SLIT-ROBO Rho GTPase activating protein 1, isoform CRA_a	0.984369			LNNDSPERRRRPGHGSLTNISRHDSLKKIDS	1	1	1.33697	1.33697
Q9HCD6_pS1545	TANC2_pS1545	Q9HCD6	TANC2	Protein TANC2	0.999977	0.999992	0.999785	SPPPSPLRRGPQYRASPPAESMSVYRSQSGS	1	3	1.33574	1.33574			1.21418	1.21418			1.23327	1.23327
Q86US8_pS484	SMG6_pS484	Q86US8	SMG6	Telomerase-binding protein EST1A	0.898085	0.570762	0.703686	TQTPQLHFLDTDDEVSPTSWGDSRQAQASYY	1	2	1.33574		1.33574		1.49332		1.49332		1.12238		1.12238
P29966_pS147	MARCKS_pS147	P29966	MARCKS	Myristoylated alanine-rich C-kinase substrate	0.835961	0.854944	0.69526	STSSPKAEDGATPSPSNETPKKKKKRFSFKK	1	4	1.3356	1.3356	1.10668		1.34438	1.34438	1.02107		1.50972		1.50972
B4E273_pS79	ARFIP1_pS79	B4E273	ARFIP1	ADP-ribosylation factor interacting protein 1 (Arfaptin 1), isoform CRA_b	0.693268	0.57175	0.791162	GAFQGSPAPPLPSVMSPSRVAASRLAQQGSD	2	1	1.33504	1.33504			1.28798	1.28798			1.27884	1.27884	0.997339
V5YQU3_pS1401	FGFR2-BICC1_pS1401	V5YQU3	FGFR2-BICC1	FGFR2-BICC1 fusion kinase protein	0.596247			TMTTTYEGSSMSLSRSNSREHLGGGSESDNW	2	1	1.33494	1.33494
P42695_pS1384	NCAPD3_pS1384	P42695	NCAPD3	Condensin-2 complex subunit D3	0.604549	0.957265	0.997722	RSRSLGVLPFTLNSGSPEKTCSQVSSYSLEQ	1	2	1.33492	1.33492			0.991719	0.991719			0.982047	0.982047
Q9BXB5_pS223	OSBPL10_pS223	Q9BXB5	OSBPL10	Oxysterol-binding protein-related protein 10	0.816126	0.99302		LSVGAPGVVTITHHKSPAAARRAKSQYSGQL	1	2	1.33474	1.33474			0.823014	0.823014
Q96EB6-2_pT533	SIRT1_pT533	Q96EB6-2	SIRT1	Isoform 2 of NAD-dependent protein deacetylase sirtuin-1	1			DEPDVPERAGGAGFGTDGDDQEAINEAISVK			1.33468	1.33468
Q9H0W8-2_pS451	SMG9_pS451	Q9H0W8-2	SMG9	Isoform 2 of Protein SMG9	0.88027	0.867692	0.932309	SEAESENPPRAGPGSSPLFSLLPGYRGHPSF			1.33399	1.33399			1.11231	1.11231			1.40541	1.40541
Q5SRE5_pS1708	NUP188_pS1708	Q5SRE5	NUP188	Nucleoporin NUP188 homolog	0.821274	0.607189		TLLSSLSRYFRRGAPSSPATGVLPSPQGKST	1	1	1.33361		1.33361		1.38166	1.38166
Q96DV6_pS240	RPS6_pS240	Q96DV6	RPS6	40S ribosomal protein S6	0.961172	0.838108	0.897789	QEQIAKRRRLSSLRASTSKSESSQK______	2	1	1.33339		1.33339	1.7471	1.70275	1.70275		1.03894	1.41498	1.41498	1.51992	0.962083
Q9Y4F5-3_pS1065	CEP170B_pS1065	Q9Y4F5-3	CEP170B	Isoform 3 of Centrosomal protein of 170 kDa protein B	0.998842	0.995626	0.996463	PTRASRLRRARLGDASDTEAADGERGSLGNP			1.33333	1.33333			1.09929	1.09929			0.832168	0.832168
A0A0J9YWL0_pS892	CRYBG1_pS892	A0A0J9YWL0	CRYBG1	Beta/gamma crystallin domain-containing protein 1	0.994575	0.999576	0.999986	SAPAPGDVPKDTCVQSPISSFPCTDLKVSEN	1	1	1.3329	1.3329			1.25029	1.25029			1.20803	1.20803
Q5SRE5_pS1717	NUP188_pS1717	Q5SRE5	NUP188	Nucleoporin NUP188 homolog	0.999462	0.999801	0.999987	FRRGAPSSPATGVLPSPQGKSTSLSKASPES	1	1	1.33237		1.33237		1.1036	1.1036	1.40465		1.22542		1.22542
P52594-2_pT177	AGFG1_pT177	P52594-2	AGFG1	Isoform 2 of Arf-GAP domain and FG repeat-containing protein 1	0.709244	0.994418	0.994377	SLLGDSAPTLHLNKGTPSQSPVVGRSQGQQQ			1.33186		1.33186		1.06491		1.06491		2.17619		2.17619
Q5JSH3-2_pS50	WDR44_pS50	Q5JSH3-2	WDR44	Isoform 2 of WD repeat-containing protein 44	1	1	1	TFKETENTAYKVGNESPVQELKQDVSKKIIE			1.33164	1.33164			1.1137	1.1137			1.16017	1.16017
Q96D71-3_pS162	REPS1_pS162	Q96D71-3	REPS1	Isoform 3 of RalBP1-associated Eps domain-containing protein 1	0.739522	0.951849	0.994998	DTVQPRTSADAQEPASPVVSPQQSPPTSPHT			1.33098			1.33098	2.12541			2.12541	1.38247			1.38247
Q96D71-3_pS174	REPS1_pS174	Q96D71-3	REPS1	Isoform 3 of RalBP1-associated Eps domain-containing protein 1	0.739834	0.562586	0.498838	EPASPVVSPQQSPPTSPHTWRKHSRHPSGGN			1.33098			1.33098	2.05556			2.05556
Q03188_pS73	CENPC_pS73	Q03188	CENPC	Centromere protein C	0.984511	0.997249	0.998555	SVPNSTRKIKDTCIQSPSKECQKSHPKSVPV	1	2	1.33062	1.33062			0.999469	0.999469			1.07601	1.07601
Q8WV41_pS77	SNX33_pS77	Q8WV41	SNX33	Sorting nexin-33	0.742861	0.352494		GISTNHADYSSSPAGSPGAQVSLYNSPSVAS	1	1	1.33036		1.33036
Q9NQG5_pS134	RPRD1B_pS134	Q9NQG5	RPRD1B	Regulation of nuclear pre-mRNA domain-containing protein 1B	0.99783	0.999669	0.999236	GEFIQQLKLSMEDSKSPPPKATEEKKSLKRT	1	1	1.33026	1.33026			1.16897	1.16897			1.31335	1.31335
B2R9Y2_pT275	NA_pT275	B2R9Y2	NA	cDNA, FLJ94609	1	1	1	IEETRVNCRREKVIETPENDFKHHRSQNHSR	2	1	1.33	1.33
G5EA18_pS272	STAU2_pS272	G5EA18	STAU2	Double-stranded RNA-binding protein Staufen homolog 2	0.999997	0.999759	0.999957	AEAIGLKGSSPTPPCSPVQPSKQLEYLARIQ	1	1	1.32963		1.32963
G5EA18_pT268	STAU2_pT268	G5EA18	STAU2	Double-stranded RNA-binding protein Staufen homolog 2	0.998208	0.933366	0.996595	TSSTAEAIGLKGSSPTPPCSPVQPSKQLEYL	1	1	1.32963		1.32963
Q96RT1-5_pT485	ERBIN_pT485	Q96RT1-5	ERBIN	Isoform 5 of Erbin	0.998436		0.999213	EREAPPREGNLKRYPTPYPDELKNMVKTVQT			1.3291	1.3291							1.93271	1.93271
Q9H3U1_pT15	UNC45A_pT15	Q9H3U1	UNC45A	Protein unc-45 homolog A	0.999989	1	0.999998	_MTVSGPGTPEPRPATPGASSVEQLRKEGNE	1	1	1.32905	1.32905	3.85602		1.13296	1.13296			1.2204	1.2204		0.929798
Q9H1A4_pS686	ANAPC1_pS686	Q9H1A4	ANAPC1	Anaphase-promoting complex subunit 1	1	1	1	NTDRLAWTRNFDFEGSLSPVIAPKKARPSET	1	1	1.329		1.329		1.06523		1.06523		0.850087	0.850087	1.15283
Q12834_pS41	CDC20_pS41	Q12834	CDC20	Cell division cycle protein 20 homolog	1	1	1	ARWQRKAKEAAGPAPSPMRAANRSHSAGRTP	1	2	1.32826	1.32826			1.22664	1.22664			1.34974	1.34974
O95425-2_pS237	SVIL_pS237	O95425-2	SVIL	Isoform 2 of Supervillin	0.5			PAAESSSTFSFSGRDSSFTEVPRSPKHAHSS			1.32819		1.32819
Q7Z2W4_pS275	ZC3HAV1_pS275	Q7Z2W4	ZC3HAV1	Zinc finger CCCH-type antiviral protein 1	0.999999	0.99999	0.999996	FLASASASAERSCTPSPDQISHRASLEDAPV	1	3	1.32815		1.32815		1.57302		1.57302		1.39613		1.39613
Q7Z2W4_pT273	ZC3HAV1_pT273	Q7Z2W4	ZC3HAV1	Zinc finger CCCH-type antiviral protein 1	0.977639	0.978661	0.988949	QEFLASASASAERSCTPSPDQISHRASLEDA	1	3	1.32815		1.32815		1.57302		1.57302		1.39613		1.39613
Q69YN4-3_pS133	VIRMA_pS133	Q69YN4-3	VIRMA	Isoform 3 of Protein virilizer homolog	0.957889	0.939442	0.938878	NCLTLAIYGSVDRVISHDRDSPPPPPPPPPP			1.32794	1.32794			1.15507	1.15507			1.41467	1.41467
Q9UK61_pT701	FAM208A_pT701	Q9UK61	FAM208A	Protein TASOR	0.974082	1		NLIQCRKKSVGGDSDTEDMRSKTVLKRKLED	1	3	1.32784	1.32784			0.200241			0.200241
Q9H410-4_pS14	DSN1_pS14	Q9H410-4	DSN1	Isoform 4 of Kinetochore-associated protein DSN1 homolog	0.999901	0.999643		__MSKTHDHQLESSLSPVEVFAKTSASLEMN			1.32767	1.32767			1.02708	1.02708
Q9H4L4_pS169	SENP3_pS169	Q9H4L4	SENP3	Sentrin-specific protease 3	1	0.998938	0.999994	HRGRRRGLAHPKNHLSPQQGGATPQVPSPCC	1	2	1.32659	1.32659	0.898951	0.616392	1.20678	1.20678			1.00548	1.00548	0.851673
Q8WYP5_pS1218	AHCTF1_pS1218	Q8WYP5	AHCTF1	Protein ELYS	0.994219	0.970762	0.95586	LRSTLRSTPLASPSPSPGRSPQRLKETRISF	1	3	1.32647	1.32647		1.78297	1.13856			1.13856	0.954452	0.954452		1.38527
P07197_pS633	NEFM_pS633	P07197	NEFM	Neurofilament medium polypeptide	1	1	1	PKSPVEEKGKSPVPKSPVEEKGKSPVPKSPV	1	3	1.32616	1.32616	0.870598		1.42866	1.42866	0.849216		1.29664	1.29664	0.864698
Q9GZT3-2_pS100	SLIRP_pS100	Q9GZT3-2	SLIRP	Isoform 2 of SRA stem-loop-interacting RNA-binding protein, mitochondrial	0.998092	0.917697	0.998111	DGVKVHTRRPKLPQTSDDEKKDF________			1.32576	1.32576			1.26834	1.26834			1.26487	1.26487
Q9ULH0-2_pS876	KIDINS220_pS876	Q9ULH0-2	KIDINS220	Isoform 2 of Kinase D-interacting substrate of 220 kDa	1		0.999924	TYRRRQMQRTITRQMSFDLTKLLVTEDWFSD			1.32573	1.32573
D3DUP2_pS2097	WNK1_pS2097	D3DUP2	WNK1	WNK lysine deficient protein kinase 1, isoform CRA_d	0.999019	0.99999	0.999997	ASLQNFNISNLQKSISNPPGSNLRTT_____	4	1	1.3255	1.3255			1.38143	1.38143			1.85525	1.85525
Q9Y4H2_pS639	IRS2_pS639	Q9Y4H2	IRS2	Insulin receptor substrate 2	0.999354			AYHPYPEDYGDIEIGSHRSSSSNLGADDGYM	1	2	1.32483	1.32483
Q96JM3_pS443	CHAMP1_pS443	Q96JM3	CHAMP1	Chromosome alignment-maintaining phosphoprotein 1	0.901652	0.910198	0.985192	PEIRSPAGSPELRKPSGSPDLWKLSPDQRKT	1	2	1.32477		1.32477		0.866947	0.866947	0.92328		1.04573	1.04573	1.32762
F5GWX5_pS508	CHD4_pS508	F5GWX5	CHD4	Chromodomain-helicase-DNA-binding protein 4	0.759775	0.80344	0.897197	GKVQKILIWKWGQPPSPTPVPRPPDADPNTP	1	1	1.32465	1.32465	0.888626		1.30294	1.30294			1.34807	1.34807	1.2009
A0A024R875_pS939	GAPVD1_pS939	A0A024R875	GAPVD1	GTPase activating protein and VPS9 domains 1, isoform CRA_a	0.619202			NEERELPPAAAIGATSLVAAPHSSSSSPSKD	4	1	1.32419	1.32419
Q8N4C8-4_pT624	MINK1_pT624	Q8N4C8-4	MINK1	Isoform 4 of Misshapen-like kinase 1	0.574656	0.608796	0.918175	TPSARGAVIRQNSDPTSEGPGPSPNPPAWVR			1.32352	1.32352							1.19097	1.19097
Q6PCB5_pS536	RSBN1L_pS536	Q6PCB5	RSBN1L	Round spermatid basic protein 1-like protein	1	1		VRPGEQMIPVADMPKSPFKRKRTTNEIKNLQ	1	2	1.32338	1.32338			0.778033	0.778033
Q14157-4_pS602	UBAP2L_pS602	Q14157-4	UBAP2L	Isoform 4 of Ubiquitin-associated protein 2-like	0.965004	0.999307	0.882834	QRSTQTRRYPSSISSSPQKDLTQAKNGFSSV			1.32304	1.32304	1.0028		1.3389	1.3389	0.817902		1.33405	1.33405	0.803584
A0A0D9SFE4_pT849	DNM1_pT849	A0A0D9SFE4	DNM1	Dynamin-1	0.53496		0.630664	RAPPGVPSRKGPASPTRPAAPRPAEAPLLDL	1	1	1.32228	1.32228							1.21011	1.21011
Q9UHR5-2_pS43	SAP30BP_pS43	Q9UHR5-2	SAP30BP	Isoform 2 of SAP30-binding protein	1	1	1	IEAVGSAAEEKGGLVSDAYGEDDFSRLGGDE			1.32155	1.32155			0.692029	0.692029			0.739669	0.739669
P33981-2_pS435	TTK_pS435	P33981-2	TTK	Isoform 2 of Dual specificity protein kinase TTK	0.845565	0.938478		KHTTFEQPVFSVSKQSPPISTSKWFDPKSIC			1.32146	1.32146			1.29364	1.29364
Q9UGU5_pS497	HMGXB4_pS497	Q9UGU5	HMGXB4	HMG domain-containing protein 4	0.999995	0.999994	0.999826	SEGSMKVKASSVGVLSPQKKSPPTTMLLPAS	1	2	1.3209	1.3209
Q9BST9_pS543	RTKN_pS543	Q9BST9	RTKN	Rhotekin	1	1	1	HSPRARSVAPLPPQRSPRTRGLCSKGQPRTW	1	2	1.3208	1.3208			1.80561	1.80561			1.68655	1.68655
A0A024RBU9_pS943	NCOR2_pS943	A0A024RBU9	NCOR2	Nuclear receptor co-repressor 2, isoform CRA_a	0.785469			EAEGGDKNRLLSPRPSLLTPTGDPRANASPQ	4	1	1.3203	1.3203
Q9BST9_pS520	RTKN_pS520	Q9BST9	RTKN	Rhotekin	0.996356	0.997491	0.997895	PDWTHPLPWGRPRTFSLDAVPPDHSPRARSV	1	2	1.32006	1.32006			2.51974	2.51974			1.4946	1.4946	2.46346
Q02880-2_pS1547	TOP2B_pS1547	Q02880-2	TOP2B	Isoform Beta-1 of DNA topoisomerase 2-beta	1			PKGKGRGAKKRKASGSENEGDYNPGRKTSKT			1.31948	1.31948	1.33408
D3DVC4_pT845	NES_pT845	D3DVC4	NES	Nestin, isoform CRA_c	0.73793	0.340204	0.654918	KSAGQENLETLKSPETQAPLWTPEEINQGAM	3	1	1.31878	1.31878							1.16564	1.16564
A0A140VK53_pS2449	NA_pS2449	A0A140VK53	NA	Testicular secretory protein Li 53	0.999909	0.99294	0.672943	APSQSLLPPAQDQPRSPVPSAFSDQSRCLIA	2	1	1.31866	1.31866			1.70441	1.70441			1.38657	1.38657
A0A0A0MRP0_pS420	MAP7D3_pS420	A0A0A0MRP0	MAP7D3	MAP7 domain-containing protein 3 (Fragment)	0.999895	0.999979	0.999911	VKASPKTSLEASMEASPKAKARDAPKKSEMD	1	1	1.3184	1.3184			1.52362	1.52362			1.40525	1.40525
Q9UJX2-3_pT478	CDC23_pT478	Q9UJX2-3	CDC23	Isoform 3 of Cell division cycle protein 23 homolog	1	1	0.999998	NTPTRRVSPLNLSSVTP______________			1.31806		1.31806		1.06929		1.06929		1.43439		1.43439
A0A140VK53_pS778	NA_pS778	A0A140VK53	NA	Testicular secretory protein Li 53	0.999952	0.999999	1	SSPRSKAKSRLSLRRSLSGSSPCPKQKSQTP	2	1	1.3179		1.3179	0.883211	1.02176		1.02176	1.16393	1.06885		1.06885	1.06729
Q9UK61_pS1107	FAM208A_pS1107	Q9UK61	FAM208A	Protein TASOR	0.950199			ASAKGGNLPPVSPNDSGAKIASNPLERHVIP	1	3	1.31754	1.31754
A0A024RAI5_pS300	BIN1_pS300	A0A024RAI5	BIN1	Bridging integrator 1, isoform CRA_a	0.786653	0.928874	0.829408	PEPAGGATPGATLPKSPSQLRKGPPVPPPPK	4	1	1.31751	1.31751			1.15186	1.15186			1.15078	1.15078	0.28057
P54259_pS168	ATN1_pS168	P54259	ATN1	Atrophin-1	0.999763	0.999969	0.999975	QGPARPYHPPPLFPPSPQPPDSTPRQPEASF	1	3	1.31739	1.31739
Q53GA4_pS144	PHLDA2_pS144	Q53GA4	PHLDA2	Pleckstrin homology-like domain family A member 2	0.748102	0.659608	0.900145	AAAAAPSEPSEPSRPSPQPKPRTP_______	1	2	1.31726	1.31726
Q03188_pS384	CENPC_pS384	Q03188	CENPC	Centromere protein C	0.743894	0.51853	0.750353	PVETSQPSDKTVLDTSYALIGETVNNYRSTK	1	2	1.31703	1.31703			1.09862	1.09862			1.2303	1.2303
Q99973-2_pS397	TEP1_pS397	Q99973-2	TEP1	Isoform 2 of Telomerase protein component 1	0.999999			PRKHRAKRHPRRPPRSPGMEPPFSHRCFPRY			1.31648	1.31648
A0A024R1I7_pS98	TFIP11_pS98	A0A024R1I7	TFIP11	Tuftelin-interacting protein 11	1	1	1	AGLKKGAAEEAELEDSDDEEKPVKQDDFPKD	3	1	1.31588	1.31588			0.995071	0.995071			1.24033	1.24033
A0A140VK53_pS1382	NA_pS1382	A0A140VK53	NA	Testicular secretory protein Li 53	0.911982		0.885016	PSLDMKEQSTRSSGHSSSELSPDAVEKAGMS	2	1	1.31585		1.31585						0.769715		0.769715
B4DKX4_pS443	NA_pS443	B4DKX4	NA	cDNA FLJ58014, highly similar to Homo sapiens programmed cell death 4, transcript variant 1, mRNA	1	1	1	QLRDLCPSRGRKRFVSEGDGGRLKPESY___	2	1	1.31514	1.31514			1.23179	1.23179			1.05236	1.05236
Q1HBJ4_pY187	MAPK1_pY187	Q1HBJ4	MAPK1	Mitogen-activated protein kinase	0.998913	0.830658	0.996169	RVADPDHDHTGFLTEYVATRWYRAPEIMLNS	3	1	1.31509	1.31509	1.35937		3.30138		3.30138		1.40361	1.40361	1.66905
Q9NYB9-2_pS221	ABI2_pS221	Q9NYB9-2	ABI2	Isoform 2 of Abl interactor 2	0.973333	0.995199	0.999674	DYVPSPTRNMAPSQQSPVRTASVNQRNRTYS			1.3147	1.3147			1.281	1.281			1.37072	1.37072
Q4KMP7_pT148	TBC1D10B_pT148	Q4KMP7	TBC1D10B	TBC1 domain family member 10B	0.907372	0.994253	0.984165	PKTEEARPSPAPGPGTPTGTPTRTPSRTAPG	1	3	1.31456	1.31456	1.26969						2.35819		2.35819
Q9UKA4_pS456	AKAP11_pS456	Q9UKA4	AKAP11	A-kinase anchor protein 11	0.858542	0.988467	0.793478	REDSGLFSPIRSSAFSPLGGCTPAECFCQTD	1	1	1.3144	1.3144			1.25806	1.25806			1.28228	1.28228
A0A0G2JNZ2_pS1448	SCRIB_pS1448	A0A0G2JNZ2	SCRIB	Protein scribble homolog	1	0.998764	0.992827	PPWASPSPTSRQSPASPPPLGGGAPVRTAKA	1	1	1.31407	1.31407	1.13005		0.761046	0.761046			0.897845	0.897845
A0A024R0S8_pS447	XRCC1_pS447	A0A024R0S8	XRCC1	X-ray repair complementing defective repair in Chinese hamster cells 1, isoform CRA_b	0.929855	0.59823	0.671455	QPQTKTKPTQAAGPSSPQKPPTPEETKAASP	4	1	1.31343	1.31343	0.988163		0.977153		0.977153		1.17145	1.17145	1.10919
A7E2F7_pS294	CLIP2_pS294	A7E2F7	CLIP2	CAP-GLY domain containing linker protein 2	0.935618		0.848241	FAPIHKVIRIGFPSTSPAKAKKTKRMAMGVS	2	1	1.31322	1.31322							1.49429	1.49429
Q8IWB9_pS790	TEX2_pS790	Q8IWB9	TEX2	Testis-expressed protein 2	0.999292	1	0.999999	DYSVYMGRCVPQESRSPQRSPLQSAESSPTA	1	2	1.31281			1.31281	0.886176			0.886176	1.04011			1.04011
Q8IWB9_pS794	TEX2_pS794	Q8IWB9	TEX2	Testis-expressed protein 2	0.99416	0.999999	0.999795	YMGRCVPQESRSPQRSPLQSAESSPTAGKKL	1	2	1.31281			1.31281	0.886176			0.886176	1.04011			1.04011
O75533_pT207	SF3B1_pT207	O75533	SF3B1	Splicing factor 3B subunit 1	1	1	0.999999	PPSKRKRRWDQTADQTPGATPKKLSSWDQAE	1	3	1.31276	1.31276	0.910166		1.32064	1.32064	1.3374		1.24178	1.24178	1.44903
P18858_pS141	LIG1_pS141	P18858	LIG1	DNA ligase 1	1		1	KQLPKRTIQEVLEEQSEDEDREAKRKKEEEE	1	1	1.31242	1.31242							0.93674	0.93674
V9HVZ0_pS316	HEL-S-91_pS316	V9HVZ0	HEL-S-91	Epididymis secretory protein Li 91	1			SNSPLPVPPSKARSVSPPPKRATSRSRSRSR	2	1	1.31235		1.31235
V9HVZ0_pS314	HEL-S-91_pS314	V9HVZ0	HEL-S-91	Epididymis secretory protein Li 91	1			SRSNSPLPVPPSKARSVSPPPKRATSRSRSR	2	1	1.31235		1.31235
B2R5W2_pS107	HNRNPC_pS107	B2R5W2	HNRNPC	Heterogeneous nuclear ribonucleoproteins C1/C2	0.782313	0.910704	0.969805	RGKAGVKRSAAEMYGSSFDLDYDFQRDYYDR	1	1	1.31168	1.31168			0.882892	0.882892			0.857503	0.857503
A0A024RDY9_pS79	ARHGEF7_pS79	A0A024RDY9	ARHGEF7	Rho guanine nucleotide exchange factor (GEF) 7, isoform CRA_b	0.99137	0.999833	0.997917	KASEKPVSPKSGTLKSPPKGFDTTAINKSYY	4	1	1.31117	1.31117			1.01148	1.01148			1.18063	1.18063
Q9NYV4-2_pT1244	CDK12_pT1244	Q9NYV4-2	CDK12	Isoform 2 of Cyclin-dependent kinase 12	0.995097	0.761619	0.986603	ENNSDKNSGPQGPRRTPTMPQEEAAEKRPPE			1.31054	1.31054			1.41975	1.41975			1.53023	1.53023
Q969G5_pT205	CAVIN3_pT205	Q969G5	CAVIN3	Caveolae-associated protein 3	1	1	1	RRALSGRKGPAAPPPTPVKPPRLGPGRSAEA	1	3	1.31048	1.31048			1.44568	1.44568			3.1952	3.1952
A0A024QZW7_pS192	NUP153_pS192	A0A024QZW7	NUP153	Nucleoporin 153kDa, isoform CRA_a	0.999877	0.99984		DDDNISTTSGFSSRASDKDITVSKNTSLPPL	4	1	1.31027	1.31027			0.934783	0.934783
A0A0U1RRM6_pS740	ENAH_pS740	A0A0U1RRM6	ENAH	Protein enabled homolog	0.992567		0.994601	TRKPWERTNTMNGSKSPVISRPKSTPLSQPS	1	1	1.31006	1.31006							1.44788	1.44788
Q96JM3_pS459	CHAMP1_pS459	Q96JM3	CHAMP1	Chromosome alignment-maintaining phosphoprotein 1	0.933645	0.988733	0.805841	GSPDLWKLSPDQRKTSPASLDFPESQKSSRG	1	2	1.3097	1.3097	0.895111		1.08105	1.08105	0.806223		1.17511	1.17511	1.05761
P18583-5_pS2013	SON_pS2013	P18583-5	SON	Isoform D of Protein SON	1			RRRSRSVVRRRSFSISPVRLRRSRTPLRRRF			1.30951			1.30951
P18583-5_pS2011	SON_pS2011	P18583-5	SON	Isoform D of Protein SON	1			SRRRRSRSVVRRRSFSISPVRLRRSRTPLRR			1.30951			1.30951
P18583-5_pS2009	SON_pS2009	P18583-5	SON	Isoform D of Protein SON	1			TPSRRRRSRSVVRRRSFSISPVRLRRSRTPL			1.30951			1.30951
Q5SRE5_pT1712	NUP188_pT1712	Q5SRE5	NUP188	Nucleoporin NUP188 homolog	0.877047	0.943003	0.752211	SLSRYFRRGAPSSPATGVLPSPQGKSTSLSK	1	1	1.30914	1.30914	1.33125		1.1555	1.1555			1.2079	1.2079
P85037_pS468	FOXK1_pS468	P85037	FOXK1	Forkhead box protein K1	0.749152	0.555909	0.682086	FGSKLASVPEYRYSQSAPGSPVSAQPVIMAV	1	1	1.30865		1.30865		1.07601		1.07601		1.16479		1.16479
O75475_pS106	PSIP1_pS106	O75475	PSIP1	PC4 and SFRS1-interacting protein	0.999561	0.993767	0.997517	KFSSQQAATKQSNASSDVEVEEKETSVSKED	1	1	1.30839	1.30839							1.16511	1.16511
Q9NZJ4_pS2511	SACS_pS2511	Q9NZJ4	SACS	Sacsin	0.999993	1	0.999972	LGAVPKRHKALERYASNVCFTTLGTEFGQKE	1	2	1.3083	1.3083			0.884663	0.884663			1.12533	1.12533
A0A0S2Z483_pT261	PRCC_pT261	A0A0S2Z483	PRCC	Papillary renal cell carcinoma isoform 2	0.93339			KAAAKSAALQVTKQITQEEDDSDEEVAPENF	2	1	1.30823	1.30823
Q7RTP6_pS1310	MICAL3_pS1310	Q7RTP6	MICAL3	[F-actin]-monooxygenase MICAL3	1	1	1	PLPVQSQSDTKDRLGSPLAVDEALRRSDLVE	1	2	1.30806	1.30806			1.12242	1.12242			1.2887	1.2887
A0A024R4A0_pS619	NCL_pS619	A0A024R4A0	NCL	Nucleolin, isoform CRA_b	1	1	1	RETGSSKGFGFVDFNSEEDAKAAKEAMEDGE	4	1	1.3076	1.3076			1.04919	1.04919			1.13287	1.13287
O00567_pS570	NOP56_pS570	O00567	NOP56	Nucleolar protein 56	1	1	1	GSKKKRKFSKEEPVSSGPEEAVGKSSSKKKK	1	4	1.30745	1.30745	2.67771	2.50288	1.24595	1.24595	1.71482	2.43492	1.66637	1.66637	2.37986	2.61463
A8K6V7_pS225	NA_pS225	A8K6V7	NA	cDNA FLJ76053, highly similar to Homo sapiens Ras-GTPase activating protein SH3 domain-binding protein 2 (G3BP2), transcript variant 3, mRNA	0.665703	0.628815	0.764927	KPQVEEKNLEELEEKSTTPPPAEPVSLPQEP	2	1	1.30708	1.30708	1.21299		1.16266		1.16266		1.22135	1.22135
Q09666_pS5448	AHNAK_pS5448	Q09666	AHNAK	Neuroblast differentiation-associated protein AHNAK	1	1	1	LKGPGVDVNLKGPRISAPNVDFNLEGPKVKG	1	2	1.3065	1.3065			3.18945	3.18945			2.08913	2.08913
Q9GZY8-2_pS146	MFF_pS146	Q9GZY8-2	MFF	Isoform 2 of Mitochondrial fission factor	0.999888	0.999998	0.999998	SENAVRQNGQLVRNDSLVTPSPQQARVCPPH			1.3061	1.3061							0.910662	0.910662
P33316-2_pT7	DUT_pT7	P33316-2	DUT	Isoform 2 of Deoxyuridine 5'-triphosphate nucleotidohydrolase, mitochondrial	0.800106	0.997779		_________MPCSEETPAISPSKRARPAEVG			1.30478	1.30478	0.967059		1.0497	1.0497
Q92538-3_pS1780	GBF1_pS1780	Q92538-3	GBF1	Isoform 3 of Golgi-specific brefeldin A-resistance guanine nucleotide exchange factor 1	0.999881	0.999994	0.999356	EKPESPRAASSSSPGSPVASSPSRLSPTPDG			1.30412	1.30412	1.11385	0.670941	1.54111	1.54111	1.08172	0.637302	1.14618	1.14618	0.866471
O95425-2_pS270	SVIL_pS270	O95425-2	SVIL	Isoform 2 of Supervillin	1	1	1	QQAASRSPSFGDPQLSPEARPRCTSHSETPT			1.3041	1.3041	1.24927		0.979271		0.979271		1.18684	1.18684	1.11176
Q5VZ89-5_pS989	DENND4C_pS989	Q5VZ89-5	DENND4C	Isoform 5 of DENN domain-containing protein 4C	1			PTEPPAWGSSIVKVPSGIFDVNSRKSSTGSI			1.30381	1.30381
Q9HAU0_pS855	PLEKHA5_pS855	Q9HAU0	PLEKHA5	Pleckstrin homology domain-containing family A member 5	0.999701	0.994782	0.987318	KGSHFPVGVVPPRAKSPTPESSTIASYVTLR	1	1	1.3035	1.3035			0.939204	0.939204	0.513344		0.995729	0.995729
Q9HCD6_pS1579	TANC2_pS1579	Q9HCD6	TANC2	Protein TANC2	0.99761	0.977628	0.957725	YQQETSVSQLPGRPKSPLSKMAQRPYQMPQL	1	3	1.3032	1.3032			1.07943	1.07943			1.17404	1.17404
A7MD96_pS589	SYNPO_pS589	A7MD96	SYNPO	SYNPO protein (Fragment)	1			LSPIKEPAKVSPRAASPAKPSSLDLVPNLPK	2	1	1.30302	1.30302
O75116_pS1374	ROCK2_pS1374	O75116	ROCK2	Rho-associated protein kinase 2	1			ARSSPRTSMKIQQNQSIRRPSRQLAPNKPS_	1	4	1.30249	1.30249
Q9HCD6_pS1534	TANC2_pS1534	Q9HCD6	TANC2	Protein TANC2	1	1	1	PPVGGQGKEYPSPPPSPLRRGPQYRASPPAE	1	3	1.30243		1.30243		1.15286		1.15286		1.21371		1.21371
Q9HCD6_pS1530	TANC2_pS1530	Q9HCD6	TANC2	Protein TANC2	0.999998	0.999376	0.995952	RFSPPPVGGQGKEYPSPPPSPLRRGPQYRAS	1	3	1.30243		1.30243		1.15286		1.15286		1.21371		1.21371
Q6P1N0-2_pS455	CC2D1A_pS455	Q6P1N0-2	CC2D1A	Isoform 2 of Coiled-coil and C2 domain-containing protein 1A	1		0.999995	EGPEDEEDEVPKKQNSPVAPTAQPKAPPSRT			1.30224	1.30224							1.13162	1.13162
E7EVA0_pT637	MAP4_pT637	E7EVA0	MAP4	Microtubule-associated protein	0.657082	0.924869		SHLESLQDVGQSAAPTFMISPETVTGTGKKC	1	1	1.3015	1.3015			0.786334	0.786334
Q9C0E8-3_pT56	LNPK_pT56	Q9C0E8-3	LNPK	Isoform 3 of Endoplasmic reticulum junction formation protein lunapark	0.519794			QEIRQRTAAQRNLSPTPASPNQGPPPQVPVS			1.30142	1.30142
O95999_pS138	BCL10_pS138	O95999	BCL10	B-cell lymphoma/leukemia 10	0.999526	0.991119	0.972883	EPFPDGATNNLSRSNSDESNFSEKLRASTVM	1	1	1.3014	1.3014			1.39296	1.39296			1.38429	1.38429
Q9NRY4_pS1179	ARHGAP35_pS1179	Q9NRY4	ARHGAP35	Rho GTPase-activating protein 35	0.999991	0.993147	0.999942	RLGRFASYRTSFSVGSDDELGPIRKKEEDQA	1	3	1.30117	1.30117			1.26516	1.26516	0.626004		1.00674	1.00674	0.406231
Q96T23-2_pS591	RSF1_pS591	Q96T23-2	RSF1	Isoform 2 of Remodeling and spacing factor 1	0.998076	0.987872	0.995647	PEEVPKSTLESEKPGSPEAAETSPPSNIIDH			1.30098	1.30098			1.03724	1.03724	0.854402		1.02847	1.02847	0.938124
Q9UK61_pS927	FAM208A_pS927	Q9UK61	FAM208A	Protein TASOR	1	1	1	EIHWKLIPITGGNARSPEDQLGKHGEKQTPG	1	3	1.30087	1.30087			1.27061	1.27061			1.40723	1.40723
Q6NZI2_pS300	CAVIN1_pS300	Q6NZI2	CAVIN1	Caveolae-associated protein 1	0.998289	1	0.99666	ERREKLKTSRDKLRKSFTPDHVVYARSKTAV	1	1	1.30058	1.30058			1.18825	1.18825	1.80477		0.690166	0.690166
A0A024R542_pS178	TNKS1BP1_pS178	A0A024R542	TNKS1BP1	Tankyrase 1 binding protein 1, 182kDa, isoform CRA_a	1		1	EILAKMEQPRKEVLASPDRLWGSRLTFNHDG	2	1	1.30028	1.30028							1.33596	1.33596
O43524_pS297	FOXO3_pS297	O43524	FOXO3	Forkhead box protein O3	0.950979		0.918693	DDSPSQLSKWPGSPTSRSSDELDAWTDFRSR	1	1	1.29987	1.29987							0.671548	0.671548
B3KU62_pT337	NA_pT337	B3KU62	NA	cDNA FLJ39243 fis, clone OCBBF2008283, highly similar to Protein NDRG1	0.530345	0.398085		TRSRSHTSEGAHLDITPNSGAAGNSAGPKSM	2	1	1.29979	1.29979
Q9Y6G9_pT515	DYNC1LI1_pT515	Q9Y6G9	DYNC1LI1	Cytoplasmic dynein 1 light intermediate chain 1	0.984303		0.928597	DRITRKPVTVSPTTPTSPTEGEAS_______	1	3	1.29953	1.29953	0.902233						0.775084		0.775084	0.786654
Q6WKZ4-2_pS84	RAB11FIP1_pS84	Q6WKZ4-2	RAB11FIP1	Isoform 4 of Rab11 family-interacting protein 1	0.558227			IKTLLSKSNLQKTPLSQSMSVLPTSKPEKVL			1.29921	1.29921
Q8IZ21-3_pT342	PHACTR4_pT342	Q8IZ21-3	PHACTR4	Isoform 3 of Phosphatase and actin regulator 4	0.99996	0.99987	0.99455	PSPPLPTHIPPEPPRTPPFPAKTFQVVPEIE			1.29892		1.29892		1.2971		1.2971		1.64247		1.64247
A0A024RBU9_pS956	NCOR2_pS956	A0A024RBU9	NCOR2	Nuclear receptor co-repressor 2, isoform CRA_a	1	1	1	RPSLLTPTGDPRANASPQKPLDLKQLKQRAA	4	1	1.29877	1.29877			1.19095	1.19095			1.25469	1.25469
P04626-5_pS1077	ERBB2_pS1077	P04626-5	ERBB2	Isoform 5 of Receptor tyrosine-protein kinase erbB-2	0.998869	0.998098	0.995066	MGAAKGLQSLPTHDPSPLQRYSEDPTVPLPS			1.29867	1.29867							0.430363	0.430363
Q96PY6-4_pS983	NEK1_pS983	Q96PY6-4	NEK1	Isoform 4 of Serine/threonine-protein kinase Nek1	0.995348			TGLFDANNPKMLRTCSLPDLSKLFRTLMDVP			1.29847	1.29847
Q9H4L5_pS202	OSBPL3_pS202	Q9H4L5	OSBPL3	Oxysterol-binding protein-related protein 3	0.723615	0.518997		ISKQNLFQTGSNVSFSCGGETRVPLWLQSSE	1	1	1.29818	1.29818			1.07547	1.07547
Q14980_pS1757	NUMA1_pS1757	Q14980	NUMA1	Nuclear mitotic apparatus protein 1	0.986546	0.999698	0.981332	PRTQPDGTSVPGEPASPISQRLPPKVESLES	1	2	1.29749	1.29749
A0A0S2Z483_pS157	PRCC_pS157	A0A0S2Z483	PRCC	Papillary renal cell carcinoma isoform 2	0.999028			KEPVKIAAPELHKGDSDSEEDEPTKKKTILQ	2	1	1.29744		1.29744
P38432_pT303	COIL_pT303	P38432	COIL	Coilin	0.796042		0.76867	NTTADKLAIKLGFSLTPSKGKTSGTTSSSSD	1	1	1.29711	1.29711							0.972832	0.972832
P49792_pS2270	RANBP2_pS2270	P49792	RANBP2	E3 SUMO-protein ligase RanBP2	0.70996			KNLFRFGESTTGFNFSFKSALSPSKSPAKLN	1	2	1.29693	1.29693
Q69YQ0-2_pS220	SPECC1L_pS220	Q69YQ0-2	SPECC1L	Isoform 2 of Cytospin-A	1	1	1	ELRDMRAQLGINEDHSEGDEKSEKETIMAHQ			1.29643	1.29643			0.861654	0.861654			1.19352	1.19352
Q86UP2-2_pS79	KTN1_pS79	Q86UP2-2	KTN1	Isoform 2 of Kinectin	0.874023			KKEIQNGNLHESDSESVPRDFKLSDALAVED			1.29639		1.29639
Q96F86_pS131	EDC3_pS131	Q96F86	EDC3	Enhancer of mRNA-decapping protein 3	0.999997	1	1	NIPKRTDVKSQDVAVSPQQQQCSKSYVDRHM	1	1	1.29607	1.29607	1.93396		0.979813	0.979813	2.47304		1.07109	1.07109	1.29405
P35611_pS12	ADD1_pS12	P35611	ADD1	Alpha-adducin	0.934555	0.935019		____MNGDSRAAVVTSPPPTTAPHKERYFDR	1	2	1.29597	1.29597			0.702258	0.702258
P51116_pS566	FXR2_pS566	P51116	FXR2	Fragile X mental retardation syndrome-related protein 2	0.999512	0.998967	0.998057	RRTDEDRTVMDGGLESDGPNMTENGLEDESR	1	2	1.29581	1.29581			0.733219	0.733219			0.855032	0.855032
Q6FHL9_pS116	PEA15_pS116	Q6FHL9	PEA15	PEA15 protein	1	1	1	RIPSAKKYKDIIRQPSEEEIIKLAPPPKKA_	2	1	1.29558	1.29558			1.04798	1.04798			0.974491	0.974491
B3KN59_pS73	NA_pS73	B3KN59	NA	cDNA FLJ13673 fis, clone PLACE1011858, highly similar to BAG family molecular chaperone regulator 2	1	1	1	EMIHSIQNSQDMRQISDGEREELNLTANRLM	2	1	1.29554	1.29554			1.53268	1.53268			1.13945	1.13945
Q03188_pT130	CENPC_pT130	Q03188	CENPC	Centromere protein C	0.99538	0.986511	0.999014	EVHQKILATDVSSKNTPDSKKISSRNINDHH	1	2	1.2955	1.2955			0.953993	0.953993			1.2463	1.2463
Q9NQ55-2_pS359	PPAN_pS359	Q9NQ55-2	PPAN	Isoform 2 of Suppressor of SWI4 1 homolog	0.999999	0.999999	1	RKKSLEGMKKARVGGSDEEASGIPSRTASLE			1.29537	1.29537			0.910393	0.910393			1.08821	1.08821
Q9NTI5-2_pT1370	PDS5B_pT1370	Q9NTI5-2	PDS5B	Isoform 2 of Sister chromatid cohesion protein PDS5 homolog B	0.995191	0.858498	0.8812	RAESPESSAIESTQSTPQKGRGRPSKTPSPS			1.29536		1.29536		0.851782		0.851782		1.20352		1.20352
Q5T1M5_pS346	FKBP15_pS346	Q5T1M5	FKBP15	FK506-binding protein 15	0.708116			IPFKSGEPALRTKSNSLSEQLAINTSPDAVK	1	2	1.29524	1.29524
Q9UJK0_pS282	TSR3_pS282	Q9UJK0	TSR3	Ribosome biogenesis protein TSR3 homolog	0.597662	0.735878		SEDPGPGAERGGASSSCCEEEQTQGRGAEAR	1	1	1.2952	1.2952			0.695396	0.695396
Q5T200_pS238	ZC3H13_pS238	Q5T200	ZC3H13	Zinc finger CCCH domain-containing protein 13	0.809292			SSPKSSSASKKDRKTSAVSSPLLDQQRNSKT	1	1	1.29513		1.29513
Q14669_pT1377	TRIP12_pT1377	Q14669	TRIP12	E3 ubiquitin-protein ligase TRIP12	0.998151			AVRQFSIQAEDERESTDDESNPLGRAGIWTK	1	1	1.295	1.295	1.74321
O60293-2_pS1303	ZFC3H1_pS1303	O60293-2	ZFC3H1	Isoform 2 of Zinc finger C3H1 domain-containing protein	0.995803	0.610609	0.936851	WKPKFWRKPISDNSFSSDEEQSTGPIKYAFQ			1.295		1.295		0.951304		0.951304		1.10042		1.10042
Q86UU0-3_pS25	BCL9L_pS25	Q86UU0-3	BCL9L	Isoform 3 of B-cell CLL/lymphoma 9-like protein	1			LPHPRRREAPGSPPLSPRGHCPPAPAKPMHP			1.29497		1.29497
Q9UBI6_pS7	GNG12_pS7	Q9UBI6	GNG12	Guanine nucleotide-binding protein G(I)/G(S)/G(O) subunit gamma-12	0.92066	0.984504	0.98498	_________MSSKTASTNNIAQARRTVQQLR	1	3	1.29484	1.29484							0.891145	0.891145
Q8NFH5-2_pS56	NUP35_pS56	Q8NFH5-2	NUP35	Isoform 2 of Nucleoporin NUP53	0.999962	0.999941		SVGVMEMRSPLLAGGSPPQPVVPAHKDKSGA			1.2945	1.2945			0.762479	0.762479
F2Z2X4_pS464	XPO4_pS464	F2Z2X4	XPO4	Exportin-4	0.999985			NLTANGVASREEEEISELQEDDRDQFSDQLA	1	1	1.29413	1.29413
A0A024R5P0_pT230	PAK1_pT230	A0A024R5P0	PAK1	p21/Cdc42/Rac1-activated kinase 1 (STE20 homolog, yeast), isoform CRA_a	0.990888	0.724612	0.608594	RDVATSPISPTENNTTPPDALTRNTEKQKKK	4	1	1.29378	1.29378			1.12271	1.12271			1.29938	1.29938
P17480-2_pT9	UBTF_pT9	P17480-2	UBTF	Isoform UBF2 of Nucleolar transcription factor 1	1	1	1	_______MNGEADCPTDLEMAAPKGQDRWSQ			1.2936	1.2936			1.73593	1.73593			1.44934	1.44934
A0A140VK07_pS11	NA_pS11	A0A140VK07	NA	Testicular secretory protein Li 7	0.813351			_____MASGRRGWDSSHEDDLPVYLARPGTT	2	1	1.29303	1.29303
Q13459-2_pS1405	MYO9B_pS1405	Q13459-2	MYO9B	Isoform Short of Unconventional myosin-IXb	0.977824			KKKPGDASSLPDAGLSPGSQVDSKSTFKRLF			1.29236	1.29236
Q12996_pS691	CSTF3_pS691	Q12996	CSTF3	Cleavage stimulation factor subunit 3	1	1	1	SNAVLTKAVKRPNEDSDEDEEKGAVVPPVHD	1	1	1.29115	1.29115			1.03731	1.03731			1.02368	1.02368
Q1HBJ4_pT185	MAPK1_pT185	Q1HBJ4	MAPK1	Mitogen-activated protein kinase	0.999037	0.990745	0.999684	LARVADPDHDHTGFLTEYVATRWYRAPEIML	3	1	1.29107		1.29107		3.05942	3.05942	2.62574		1.66905		1.66905
P24928_pS1913	POLR2A_pS1913	P24928	POLR2A	DNA-directed RNA polymerase II subunit RPB1	0.997002	0.966528	0.982363	TSPVYTPTSPKYSPTSPTYSPTSPKYSPTSP	1	2	1.29047	1.29047	1.00569		1.27279	1.27279	0.967123	0.981675	1.35699	1.35699	0.958463
A0A024RDV5_pS147	FNDC3A_pS147	A0A024RDV5	FNDC3A	Fibronectin type III domain containing 3A, isoform CRA_b	0.53012	0.999824	0.99994	KKLKDRQGTQKDKMSSPPSSPQKCPSPINEH	4	1	1.29009			1.29009	1.28267		1.28267	1.15493	1.26094		1.26094	0.949754
Q8IWB9_pS260	TEX2_pS260	Q8IWB9	TEX2	Testis-expressed protein 2	0.906922			HLFKQFTQPRNTGGDSKTAPSSPLTSPSDTR	1	2	1.29002			1.29002
V5J3L2_pS575	STIM1_pS575	V5J3L2	STIM1	STIM1	1	1	1	IEGVHPGSLVEKLPDSPALAKKALLALNHGL	2	1	1.29001	1.29001			0.813023	0.813023			1.69017	1.69017
P21359-2_pS2494	NF1_pS2494	P21359-2	NF1	Isoform 1 of Neurofibromin	0.72959	0.681988	0.945187	SEGYLAATYPTVGQTSPRARKSMSLDMGQPS			1.28978	1.28978			1.209	1.209			0.968981	0.968981
Q05209_pS603	PTPN12_pS603	Q05209	PTPN12	Tyrosine-protein phosphatase non-receptor type 12	0.952754	0.989541	0.972974	SPLFRTPLSFTNPLHSDDSDSDERNSDGAVT	1	3	1.2897		1.2897		1.01448		1.01448		1.04235		1.04235
B4DVR4_pS277	NA_pS277	B4DVR4	NA	cDNA FLJ60912, highly similar to Vinexin	0.755929	0.926836	0.995807	ALRSPADPTDLGGQTSPRRTGFSFPTQEPRP	2	1	1.28961			1.28961	0.989023	0.989023			0.956482	0.956482		0.744494
B4DVR4_pS261	NA_pS261	B4DVR4	NA	cDNA FLJ60912, highly similar to Vinexin	0.585084		0.675798	RLTAAARSARHPSSPSALRSPADPTDLGGQT	2	1	1.28961			1.28961					0.744494			0.744494
Q09666_pS2397	AHNAK_pS2397	Q09666	AHNAK	Neuroblast differentiation-associated protein AHNAK	1	1	1	KAPKISMPDLDLHLKSPKAKGEVDVDVPKLE	1	2	1.28957	1.28957			1.14484	1.14484			1.18981	1.18981
A0A024R872_pS652	C9orf88_pS652	A0A024R872	C9orf88	Chromosome 9 open reading frame 88, isoform CRA_a	1	1	1	VTEIRGLLAQGLRPESPPPAGPLLNGAPAGE	4	1	1.28944	1.28944	1.6292		0.894337	0.894337	1.04485		1.05296	1.05296	1.31206
Q9NSV4-7_pS1091	DIAPH3_pS1091	Q9NSV4-7	DIAPH3	Isoform 7 of Protein diaphanous homolog 3	0.84861	0.999994	0.498948	RDRRKRTPMPKDVRQSLSPMSQRPVLKVCNH			1.28856	1.28856			1.50546	1.50546	1.15281
O60293-2_pS655	ZFC3H1_pS655	O60293-2	ZFC3H1	Isoform 2 of Zinc finger C3H1 domain-containing protein	0.976499	0.997364		RAFKPEETSSNSDPPSPPVLNNSHPVPRSNL			1.28847	1.28847			1.06876	1.06876
Q9Y3P9_pT996	RABGAP1_pT996	Q9Y3P9	RABGAP1	Rab GTPase-activating protein 1	0.96849	1	0.999549	RVKGISSTKEVLDEDTDEEKETLKNQLREME	1	3	1.28814	1.28814			0.901839	0.901839			0.995015	0.995015
Q8ND04_pS668	SMG8_pS668	Q8ND04	SMG8	Protein SMG8	0.861422	0.786742	0.5	FEPSTPDPAPAKNESSPAPPDSDADKLKEKE	1	1	1.28806	1.28806			1.14526	1.14526			1.32683	1.32683
B3KTJ9_pS675	NA_pS675	B3KTJ9	NA	cDNA FLJ38393 fis, clone FEBRA2007212	0.889069	0.99893	0.953293	EEEFAGAKLEDSEVRSVASNQSEMEFSSLQD	2	1	1.28805		1.28805		0.889526		0.889526		0.975111		0.975111	0.968999
B2RA03_pS398	NA_pS398	B2RA03	NA	cDNA, FLJ94640, highly similar to Homo sapiens keratin 18 (KRT18), mRNA	0.569654		0.601214	LLEDGEDFNLGDALDSSNSMQTIQKTTTRQI	2	1	1.28792	1.28792							1.43684	1.43684
Q9NVR2_pS231	INTS10_pS231	Q9NVR2	INTS10	Integrator complex subunit 10	0.735786	0.72282	0.844842	IENQHQGAQDTSDLMSPSKRSSQKYIIEGLT	1	2	1.28728	1.28728			1.03128	1.03128			0.929624	0.929624
Q68CX0_pS692	DKFZp761I0921_pS692	Q68CX0	DKFZp761I0921	Transporter (Fragment)	0.999896	0.999441	0.975877	PSPNFGKNIYRKQSGSPTLDTAPNGRYGIGY	2	1	1.28701	1.28701	1.05545		1.28916	1.28916	0.557944		1.58465	1.58465	0.474821
Q9Y4H2_pS1203	IRS2_pS1203	Q9Y4H2	IRS2	Insulin receptor substrate 2	0.908586	0.820153	0.995488	GGVGVGPGGGDEPPTSPRQLQPAPPLAPQGR	1	2	1.28646	1.28646			1.22306	1.22306	0.530121		1.15593	1.15593	0.392371
Q4KMP7_pS678	TBC1D10B_pS678	Q4KMP7	TBC1D10B	TBC1 domain family member 10B	1	1	1	PGLKSRGSRAAGGAPSPPPPVRRASAGPAPG	1	3	1.28612	1.28612							1.09328	1.09328
Q9UPU5_pS1285	USP24_pS1285	Q9UPU5	USP24	Ubiquitin carboxyl-terminal hydrolase 24	0.998356	0.999945	0.996603	SRPFRNVSRQTSRQMSLCGTPEKSSYRQLSV	1	3	1.28612	1.28612			1.53608	1.53608			1.59171	1.59171
Q92974-3_pS617	ARHGEF2_pS617	Q92974-3	ARHGEF2	Isoform 3 of Rho guanine nucleotide exchange factor 2	0.99996	0.999948	0.999976	GMALPTLPRGLFRSESLESPRGERLLQDAIR			1.28583	1.28583			1.64329	1.64329			1.11116	1.11116
P20020-6_pT1129	ATP2B1_pT1129	P20020-6	ATP2B1	Isoform K of Plasma membrane calcium-transporting ATPase 1	0.999983	0.999995	0.999995	FRIEDSEPHIPLIDDTDAEDDAPTKRNSSPP			1.28569	1.28569	1.3633		0.721513	0.721513	1.08198		0.74586	0.74586	1.3436
B4DU91_pS414	NA_pS414	B4DU91	NA	cDNA FLJ55368, highly similar to Epsin-1	0.943629	0.946463	0.96528	FDMSGVRGSLAEAVGSPPPAATPTPTPPTRK	2	1	1.28517	1.28517			0.519374	0.519374			0.772262	0.772262
Q99549_pS403	MPHOSPH8_pS403	Q99549	MPHOSPH8	M-phase phosphoprotein 8	0.58086	0.99998	0.936166	GRRLSGEERGLWSTDSAEEDKETKRNESKEK	1	2	1.28514	1.28514			0.886297	0.886297			1.02797	1.02797
Q9Y5Q9_pS43	GTF3C3_pS43	Q9Y5Q9	GTF3C3	General transcription factor 3C polypeptide 3	0.584212	1	0.996553	RKTREKKSLQEKGKLSAEENPDDSEVPSSSG	1	1	1.28462	1.28462			0.928765	0.928765			0.961103	0.961103
Q5VZ89-5_pS1278	DENND4C_pS1278	Q5VZ89-5	DENND4C	Isoform 5 of DENN domain-containing protein 4C	0.939291	0.953276	0.950042	SGMTTAFIHALERRSSLPLDHGSPAQENPES			1.28425	1.28425	0.819931		0.782516	0.782516
P85037_pS420	FOXK1_pS420	P85037	FOXK1	Forkhead box protein K1	0.999853	0.999927	0.999963	FRTPFGPLSSRSAPASPTHPGLMSPRSGGLQ	1	1	1.28417	1.28417	0.606767	0.834744	1.37102	1.37102	1.0843	0.817041	1.06546	1.06546	1.17868	0.992178
O60271_pS733	SPAG9_pS733	O60271	SPAG9	C-Jun-amino-terminal kinase-interacting protein 4	0.998518	0.999401	0.977685	GLDTEGSKQRSASQSSLDKLDQELKEQQKEL	1	4	1.28401	1.28401	0.8341
A0A140VK53_pS377	NA_pS377	A0A140VK53	NA	Testicular secretory protein Li 53	0.989367	0.998424	0.999343	EPPAPTPLLAERHGGSPQPLATTPLSQEPVN	2	1	1.28397		1.28397	1.57851	1.18671		1.18671	1.22325	1.14617		1.14617	0.980363
Q4ADV7-2_pT996	RIC1_pT996	Q4ADV7-2	RIC1	Isoform 2 of RAB6A-GEF complex partner protein 1	0.756614	0.510119		FLKAIGSGESETPPSTPTAQEPSSSGGFEFF			1.28377		1.28377
Q4ADV7-2_pS995	RIC1_pS995	Q4ADV7-2	RIC1	Isoform 2 of RAB6A-GEF complex partner protein 1	0.681528	0.510119		RFLKAIGSGESETPPSTPTAQEPSSSGGFEF			1.28377		1.28377
P50479_pS135	PDLIM4_pS135	P50479	PDLIM4	PDZ and LIM domain protein 4	0.971459	0.972816	0.869527	SGTGTGPEDGRPSLGSPYGQPPRFPVPHNGS	1	2	1.28343	1.28343	0.713575		1.30116	1.30116			1.68133	1.68133		0.660009
A0A024QZJ7_pS323	CCDC6_pS323	A0A024QZJ7	CCDC6	Coiled-coil domain containing 6, isoform CRA_a	0.99054	0.99635	0.994442	LQREMERREALCRQLSESESSLEMDDERYFN	4	1	1.28341	1.28341			0.888777	0.888777			1.07039	1.07039
A0A0K0K1K4_pS11	HEL-S-276_pS11	A0A0K0K1K4	HEL-S-276	Proteasome subunit alpha type	0.998513	0.991523	0.996782	_____MSYDRAITVFSPDGHLFQVEYAQEAV	2	1	1.28312	1.28312			1.01625	1.01625			1.27126	1.27126
Q9NQS7-2_pS421	INCENP_pS421	Q9NQS7-2	INCENP	Isoform 2 of Inner centromere protein	0.999648	0.999847	0.793591	TEIANSTPNPKPAASSPETPSAGQQEAKTDQ			1.28295	1.28295			0.85929	0.85929
Q92508_pS1395	PIEZO1_pS1395	Q92508	PIEZO1	Piezo-type mechanosensitive ion channel component 1	0.619068	0.83311	0.632441	PKDPGLEPGPDSPGGSSPPRRQWWRPWLDHA	1	4	1.28248		1.28248						1.08781		1.08781
Q9H0B6_pS610	KLC2_pS610	Q9H0B6	KLC2	Kinesin light chain 2	0.999732	0.865541	0.961651	QPGGTGLSDSRTLSSSSMDLSRRSSLVG___	1	1	1.28223	1.28223			1.18305	1.18305			1.12696	1.12696
Q96JM3_pS382	CHAMP1_pS382	Q96JM3	CHAMP1	Chromosome alignment-maintaining phosphoprotein 1	1	1	1	SASWKSSSVSPSSWKSPPASPESWKSGPPEL	1	2	1.28155		1.28155	1.39203	0.922339		0.922339		1.19112		1.19112	1.82515
A0A024R1D6_pT328	hCG_2011153_pT328	A0A024R1D6	hCG_2011153	HCG2011153, isoform CRA_b	1	1	1	DSDAEEEQTTKRRRPTLGVQLDDKRKEMLKR	4	1	1.28119	1.28119			1.2022	1.2022			1.34177	1.34177
A0A024RC00_pS568	CTPS2_pS568	A0A024RC00	CTPS2	CTP synthase	0.963345			AYLQQGCKLSSSDRYSDASDDSFSEPRIAEL	3	1	1.28117		1.28117
A0A024RC00_pS571	CTPS2_pS571	A0A024RC00	CTPS2	CTP synthase	0.948361			QQGCKLSSSDRYSDASDDSFSEPRIAELEIS	3	1	1.28117		1.28117
B2RE34_pS203	NA_pS203	B2RE34	NA	cDNA, FLJ96901, highly similar to Homo sapiens Rac GTPase activating protein 1 (RACGAP1), mRNA	0.999268	1	0.999952	RQFVDGPPGPVKKTRSIGSAVDQGNESIVAK	2	1	1.2811	1.2811			0.796758	0.796758	1.30751		1.28222	1.28222
Q9H1A4_pS377	ANAPC1_pS377	Q9H1A4	ANAPC1	Anaphase-promoting complex subunit 1	0.95632	0.999956	0.998172	SFSGVQRFNISSHNQSPKRHSISHSPNSNSN	1	1	1.28052	1.28052			1.1189	1.1189			1.19353	1.19353
S4R2X4_pS572	KCNMA1_pS572	S4R2X4	KCNMA1	Calcium-activated potassium channel subunit alpha-1 (Fragment)	1			KCGCKRLEDEQPSTLSPKKKQRNGGMRNSPN	1	2	1.28006	1.28006
Q9BZF3-2_pS44	OSBPL6_pS44	Q9BZF3-2	OSBPL6	Isoform 2 of Oxysterol-binding protein-related protein 6	0.825106			QRDSRQSIHILERTASSSTEPSVSRQLLEPE			1.27929	1.27929
J3KNF8_pS2	CYB5B_pS2	J3KNF8	CYB5B	Cytochrome b5 type B	0.499944			______________MSGSMATAEASGSDGKG	1	1	1.27876	1.27876
J3KNF8_pS4	CYB5B_pS4	J3KNF8	CYB5B	Cytochrome b5 type B	0.499944			____________MSGSMATAEASGSDGKGQE	1	1	1.27876	1.27876
Q8WUA4_pS901	GTF3C2_pS901	Q8WUA4	GTF3C2	General transcription factor 3C polypeptide 2	0.991973			NAMFQPSSPTRRPGFSPTSHRLLPTP_____	1	2	1.27873	1.27873
Q9UJF2-2_pS237	RASAL2_pS237	Q9UJF2-2	RASAL2	Isoform 2 of Ras GTPase-activating protein nGAP	0.927939	0.999534	0.995635	TDDRSRGLPKLKESRSHESLLSPCSTVECLD			1.27843	1.27843			1.06725	1.06725	2.46727
Q9NVU0-4_pS503	POLR3E_pS503	Q9NVU0-4	POLR3E	Isoform 4 of DNA-directed RNA polymerase III subunit RPC5	0.999956			VPAVPPGVRIKEEPVSEEGEEDEEQEAEEEP			1.2782	1.2782
Q8WWM7_pS684	ATXN2L_pS684	Q8WWM7	ATXN2L	Ataxin-2-like protein	0.906486		0.651207	TKPLLSVNKSTSTPTSPGPRTHSTPSIPVLT	1	2	1.27812	1.27812	0.929278
Q6ZMY0_pS1131	NA_pS1131	Q6ZMY0	NA	cDNA FLJ16598 fis, clone TESTI4006473, weakly similar to ATP-dependent RNA helicase A	0.977307	0.773666		EFSDECTTAERVLMKSPSPALHPPQKYKDRG	2	1	1.27799	1.27799			1.25538	1.25538
A4FVC0_pS336	EIF2C2_pS336	A4FVC0	EIF2C2	eIF2C2 protein (Fragment)	0.996001			APDRQEEISKLMRSASFNTDPYVREFGIMVK	2	1	1.27789	1.27789
A8K8F9_pS745	NA_pS745	A8K8F9	NA	Phosphoinositide phospholipase C	0.999851			YRHVHLMSKNGDQHPSATLFVKISLQD____	2	1	1.27753		1.27753
Q13136-2_pS242	PPFIA1_pS242	Q13136-2	PPFIA1	Isoform 2 of Liprin-alpha-1	0.991309	0.988311		QENTPSTSGKRSSDGSLSHEEDLAKVIELQE			1.27733		1.27733		1.02928		1.02928
Q9BVJ6_pS437	UTP14A_pS437	Q9BVJ6	UTP14A	U3 small nucleolar RNA-associated protein 14 homolog A	0.996792	0.996978	0.927919	REFEERRSLRKRSELSQDAEPAGSQETKDSG	1	1	1.27703	1.27703			1.47337	1.47337			1.83404	1.83404
A3RJH1_pS481	DDX1_pS481	A3RJH1	DDX1	ATP-dependent RNA helicase DDX1	0.99994	0.988225	0.999984	TDDVHAKDNTRPGANSPEMWSEAIKILKGEY	2	1	1.27697	1.27697			1.15662	1.15662			1.26432	1.26432
A0A024R178_pS157	ARAF_pS157	A0A024R178	ARAF	V-raf murine sarcoma 3611 viral oncogene homolog, isoform CRA_b	0.998984		0.999895	TVCVDMSTNRQQFYHSVQDLSGGSRQHEAPS	2	1	1.27665	1.27665							1.87178	1.87178
P46087_pS732	NOP2_pS732	P46087	NOP2	Probable 28S rRNA (cytosine(4447)-C(5))-methyltransferase	0.999934	0.99997	0.999995	NAPPKGTDTQTPAVLSPSKTQATLKPKDHHQ	1	2	1.27623	1.27623			0.901413	0.901413			1.04602	1.04602
H0YM23_pS1824	ANKRD17_pS1824	H0YM23	ANKRD17	Ankyrin repeat domain-containing protein 17 (Fragment)	0.972194	0.985172		GPFPVRPLSPARATNSPKPHMVPRHSNQNSS	1	1	1.27594	1.27594			0.966002	0.966002
A0A1P7ZIN0_pS1173	NA_pS1173	A0A1P7ZIN0	NA	L-afadin	1			PGDDRLMKNRADHRSSPNVANQPPSPGGKSA	2	1	1.2757		1.2757	1.03291
Q09666_pS5752	AHNAK_pS5752	Q09666	AHNAK	Neuroblast differentiation-associated protein AHNAK	1	1	1	SGSKGDLKSSKASLGSLEGEAEAEASSPKGK	1	2	1.27564	1.27564	0.857931	0.970248	1.82918	1.82918	2.06634	1.80554	1.59569	1.59569	1.74554	1.86367
Q7Z3K3-5_pS350	POGZ_pS350	Q7Z3K3-5	POGZ	Isoform 5 of Pogo transposable element with ZNF domain	0.619006	0.755206	0.47606	APVASTPSSTPIPALSPPTKVPEPNENVGDA			1.2754	1.2754			0.75935	0.75935
Q8WUM0_pS50	NUP133_pS50	Q8WUM0	NUP133	Nuclear pore complex protein Nup133	0.999991	1	0.999999	KGLPLGSAVSSPVLFSPVGRRSSLSSRGTPT	1	2	1.27524	1.27524	0.621883		1.01912	1.01912	1.0891		0.959454	0.959454	0.771164
Q9BYG3_pS218	NIFK_pS218	Q9BYG3	NIFK	MKI67 FHA domain-interacting nucleolar phosphoprotein	0.583799	0.696409	0.464929	TSTKGQVLRKKKKKVSGTLDTPEKTVDSQGP	1	1	1.27507	1.27507			0.79873	0.79873
Q5UIP0-2_pS1613	RIF1_pS1613	Q5UIP0-2	RIF1	Isoform 2 of Telomere-associated protein RIF1	0.681462			ENQSHDYKATSEEDVSIKSPICEKQDESNTV			1.27472	1.27472
Q9P0K7-3_pS309	RAI14_pS309	Q9P0K7-3	RAI14	Isoform 3 of Ankycorbin	0.612857			KESVFFAEPPFKAEISSIRENKDRLSDSTTG			1.27462	1.27462
Q99958_pS235	FOXC2_pS235	Q99958	FOXC2	Forkhead box protein C2	0.999988		0.999997	PALPVITKVETLSPESALQGSPRSAASTPAG	1	1	1.27455			1.27455					1.03594			1.03594
R4GN98_pS46	S100A6_pS46	R4GN98	S100A6	Protein S100 (Fragment)	0.998735	0.998581	0.98769	KKELKELIQKELTIGSKLQDAEIARLMEDLD	1	1	1.27428	1.27428			0.687737	0.687737			1.07172	1.07172
Q8WUA4_pT895	GTF3C2_pT895	Q8WUA4	GTF3C2	General transcription factor 3C polypeptide 2	0.726983	0.942791	0.762042	ESRAHFNAMFQPSSPTRRPGFSPTSHRLLPT	1	2	1.27428	1.27428			0.940524	0.940524			1.11763	1.11763
O94929-2_pS280	ABLIM3_pS280	O94929-2	ABLIM3	Isoform 2 of Actin-binding LIM protein 3	0.999372	0.871535	0.577488	ARAEKKLKHRRTSETSISPPGSSIGSPNRVI			1.27413			1.27413	0.860342		0.860342	0.675403	1.57574	1.57574
Q5UIP0-2_pS2205	RIF1_pS2205	Q5UIP0-2	RIF1	Isoform 2 of Telomere-associated protein RIF1	1	1	1	QEDEISSPVNKVRRVSFADPIYQAGLADDID			1.2739	1.2739			1.22879	1.22879			0.765666	0.765666
Q08AD1-2_pS435	CAMSAP2_pS435	Q08AD1-2	CAMSAP2	Isoform 2 of Calmodulin-regulated spectrin-associated protein 2	0.5		0.860254	EDSVQRSTPNRGITRSISNEGLTLNNSHVSK			1.27348	1.27348							0.623221	0.623221
A0A024R0C7_pS563	CTTNBP2NL_pS563	A0A024R0C7	CTTNBP2NL	CTTNBP2 N-terminal like, isoform CRA_b	0.999692	0.999507	0.985987	HSPTPGKVSSPLSPLSPGIKSPTIPRAERGN	4	1	1.27336	1.27336	1.20975	1.11804	1.62821	1.62821	1.46003	0.963723	1.28757	1.28757	1.04246	0.840345
E9PGT3_pS369	RPS6KA1_pS369	E9PGT3	RPS6KA1	Ribosomal protein S6 kinase	1	0.999844	0.999997	GIPPSAGAHQLFRGFSFVATGLMEDDGKPRA	1	1	1.27225	1.27225			2.08085	2.08085			0.994094	0.994094
Q9Y4H2_pS828	IRS2_pS828	Q9Y4H2	IRS2	Insulin receptor substrate 2	0.98257	0.817785	0.946618	PYTCGGDSDQYVLMSSPVGRILEEERLEPQA	1	2	1.27225	1.27225			2.34725	2.34725			1.68351	1.68351
P49327_pS2236	FASN_pS2236	P49327	FASN	Fatty acid synthase	1	1	0.999998	SLLVNPEGPTLMRLNSVQSSERPLFLVHPIE	1	3	1.2721	1.2721			1.38428	1.38428			1.50047	1.50047
Q6P2E9_pS723	EDC4_pS723	Q6P2E9	EDC4	Enhancer of mRNA-decapping protein 4	0.819097	0.821575	0.818933	SLELQEVEPLGLPQASPSRTRSPDVISSAST	1	1	1.27208	1.27208			1.412	1.412			1.36105	1.36105
Q96FW1_pS16	OTUB1_pS16	Q96FW1	OTUB1	Ubiquitin thioesterase OTUB1	0.918365	0.960467	0.98782	MAAEEPQQQKQEPLGSDSEGVNCLAYDEAIM	1	2	1.27203	1.27203			0.87987	0.87987			1.00323	1.00323
Q5JTV8-3_pT221	TOR1AIP1_pT221	Q5JTV8-3	TOR1AIP1	Isoform 3 of Torsin-1A-interacting protein 1	0.997318		0.916594	ATSVQQKVNFSEEGETEEDDQDSSHSSVTTV			1.27199	1.27199							0.909782	0.909782
B2RAH5_pT443	NA_pT443	B2RAH5	NA	cDNA, FLJ94919, highly similar to Homo sapiens protein phosphatase 1, regulatory (inhibitor) subunit 12A (PPP1R12A), mRNA	0.956985			RKDESPATWRLGLRKTGSYGALAEITASKEG	2	1	1.27164	1.27164
O60271_pS185	SPAG9_pS185	O60271	SPAG9	C-Jun-amino-terminal kinase-interacting protein 4	0.813541	0.999953		YMEHLERTKLHQLSGSDQLESTAHSRIRKER	1	4	1.27098	1.27098
Q01804_pS546	OTUD4_pS546	Q01804	OTUD4	OTU domain-containing protein 4	0.542575		0.49735	STLENITDDKYATVSSPSKSKKLECPSPAEQ	1	4	1.2709	1.2709
A8K818_pS128	NA_pS128	A8K818	NA	cDNA FLJ75784, highly similar to Homo sapiens CD3E antigen, epsilon polypeptide associated protein (CD3EAP), mRNA	0.776639			GTLRILEGPQQSLSGSPLQPIPASPPPQIPP	2	1	1.27078		1.27078
Q9Y4F5-3_pS783	CEP170B_pS783	Q9Y4F5-3	CEP170B	Isoform 3 of Centrosomal protein of 170 kDa protein B	1	1	1	VSANGRMVIQLRPGRSPEPDGPAPAFLRQES			1.27046	1.27046			1.40722	1.40722			1.13402	1.13402
A0A024R7L5_pS1096	UPF1_pS1096	A0A024R7L5	UPF1	UPF1 regulator of nonsense transcripts homolog (Yeast), isoform CRA_b	0.999685	0.999519	0.999076	SYLGDEFKSQIDVALSQDSTYQGERAYQHGG	4	1	1.26988	1.26988	1.31413		0.951319	0.951319	0.992711		0.943933	0.943933	1.24422
Q4KMP7_pT152	TBC1D10B_pT152	Q4KMP7	TBC1D10B	TBC1 domain family member 10B	0.51049	0.486727	0.718288	EARPSPAPGPGTPTGTPTRTPSRTAPGALTA	1	3	1.26969		1.26969						2.35819		2.35819
Q4KMP7_pT150	TBC1D10B_pT150	Q4KMP7	TBC1D10B	TBC1 domain family member 10B	0.539336	0.487992		TEEARPSPAPGPGTPTGTPTRTPSRTAPGAL	1	3	1.26969		1.26969
Q9HCK8_pS1424	CHD8_pS1424	Q9HCK8	CHD8	Chromodomain-helicase-DNA-binding protein 8	1	0.999892	1	STLKDDDLVEFSDLESEDDERPRSRRHDRHH	1	5	1.26964		1.26964		0.779974		0.779974		0.887775		0.887775
Q9HCK8_pS1420	CHD8_pS1420	Q9HCK8	CHD8	Chromodomain-helicase-DNA-binding protein 8	1	0.999968	1	TRHFSTLKDDDLVEFSDLESEDDERPRSRRH	1	5	1.26964		1.26964		0.779974		0.779974		0.887775		0.887775
Q5SRT3_pS156	CLIC1_pS156	Q5SRT3	CLIC1	Chloride intracellular channel protein	0.755618			DNYLTSPLPEEVDETSAEDEGVSQRKFLDGN	2	2	1.26918	1.26918
Q02880-2_pS1519	TOP2B_pS1519	Q02880-2	TOP2B	Isoform Beta-1 of DNA topoisomerase 2-beta	0.996504			RAPKQKKVVEAVNSDSDSEFGIPKKTTTPKG			1.2691		1.2691
A8YXX4_pS343	GLUL_pS343	A8YXX4	GLUL	Glutamine synthetase	0.999996	0.999971	0.999995	TVGQEKKGYFEDRRPSANCDPFSVTEALIRT	2	1	1.26903	1.26903			1.19918	1.19918			0.695923	0.695923
Q53ZR1_pT212	SLC12A2_pT212	Q53ZR1	SLC12A2	Bumetanide-sensitive Na-K-Cl cotransporter	1		1	QHYYYDTHTNTYYLRTFGHNTMDAVPRIDHY	2	1	1.26884	1.26884	1.06918						1.87594	1.87594	1.46619
A0A0S2Z4W1_pS695	SRRM1_pS695	A0A0S2Z4W1	SRRM1	Serine/arginine repetitive matrix 1 isoform 1 (Fragment)	0.922938			KRHSPSPRPRAPQTSSSPPPVRRGASSSPQR	2	1	1.2686	1.2686	1.3447
A0A142DDU4_pS273	CCDC8_pS273	A0A142DDU4	CCDC8	Coiled-coil domain containing protein 8	1	1	1	PQASPRRWRPKINWASFRRRRKEQTAPTGQG	2	1	1.26858	1.26858			1.14545	1.14545			0.994472	0.994472
Q96T23-2_pS717	RSF1_pS717	Q96T23-2	RSF1	Isoform 2 of Remodeling and spacing factor 1	1	1	1	IKLTIRISSRKKKPDSPPKVLEPENKQEKTE			1.26857	1.26857			0.815375	0.815375			1.41403	1.41403
B3KTK5_pS190	NA_pS190	B3KTK5	NA	cDNA FLJ38418 fis, clone FEBRA2009780, highly similar to Negative elongation factor A	1			RTLLRKERGVKLLDISELDMVGAGREAKRRW	2	1	1.26855	1.26855
P45974-2_pS762	USP5_pS762	P45974-2	USP5	Isoform Short of Ubiquitin carboxyl-terminal hydrolase 5	0.708596			AAMDISEGRSAADSISESVPVGPKVRDGPGK			1.26825	1.26825
Q96N67-4_pS1390	DOCK7_pS1390	Q96N67-4	DOCK7	Isoform 4 of Dedicator of cytokinesis protein 7	0.963085		0.68205	ARQEMVRRSRGQLERSPSGSAFGSQENLRWR			1.26821	1.26821							3.87848	3.87848
A0A024R5J4_pS16	SSH3_pS16	A0A024R5J4	SSH3	Slingshot homolog 3 (Drosophila), isoform CRA_f	0.756603			MALVTVSRSPPGSGASTPVGPWDQAVQRRSR	4	1	1.26818	1.26818
A0A024RA49_pS189	ANLN_pS189	A0A024RA49	ANLN	Anillin, actin binding protein (Scraps homolog, Drosophila), isoform CRA_e	0.669779	0.7725		MPSEEKAASPPRPLLSNASATPVGRRGRLAN	4	1	1.26809	1.26809			1.19056	1.19056
Q8IZ21-3_pS326	PHACTR4_pS326	Q8IZ21-3	PHACTR4	Isoform 3 of Phosphatase and actin regulator 4	0.539029	0.497153	0.793934	TCSMGSELLPMISPRSPSPPLPTHIPPEPPR			1.26779		1.26779						1.53998		1.53998
Q9P0K7-3_pS411	RAI14_pS411	Q9P0K7-3	RAI14	Isoform 3 of Ankycorbin	0.999146			TSPPDSKSSPSVLIHSLGKSTTDNDVRIQQL			1.2677	1.2677
Q9Y6D5_pS348	ARFGEF2_pS348	Q9Y6D5	ARFGEF2	Brefeldin A-inhibited guanine nucleotide-exchange protein 2	0.765502	0.766817	0.960197	ENSQTNGIADDRQSLSSADNLESDAQGHQVA	1	3	1.26764		1.26764		0.698256		0.698256		0.814855		0.814855
Q9Y6D5_pS349	ARFGEF2_pS349	Q9Y6D5	ARFGEF2	Brefeldin A-inhibited guanine nucleotide-exchange protein 2	0.981311	0.97264	0.992917	NSQTNGIADDRQSLSSADNLESDAQGHQVAA	1	3	1.26764		1.26764		0.698256		0.698256		0.814855		0.814855
Q14669_pS1016	TRIP12_pS1016	Q14669	TRIP12	E3 ubiquitin-protein ligase TRIP12	1			KRKRLPKRGPRRPKYSPPRDDDKVDNQAKSP	1	1	1.26697	1.26697
A0A0F7KYT8_pS435	FXR1_pS435	A0A0F7KYT8	FXR1	Fragile X mental retardation autosomal homolog variant p2K	0.997668	0.997436	0.999704	RGPNYTSGYGTNSELSNPSETESERKDELSD	2	1	1.26655		1.26655		0.885282		0.885282		1.22385		1.22385
A7E2X7_pS801	TOPBP1_pS801	A7E2X7	TOPBP1	Topoisomerase (DNA) II binding protein 1	0.991426	0.996938		LALANSSRNAVALSASPQLKEAQSEKEEAPK	2	1	1.26604	1.26604			1.0199	1.0199
Q8N3F8_pS389	MICALL1_pS389	Q8N3F8	MICALL1	MICAL-like protein 1	0.551457		0.374611	LVQAEPKKKPAPLPPSSSPGPPSQDSRQVEN	1	2	1.26602	1.26602
Q00613-2_pS363	HSF1_pS363	Q00613-2	HSF1	Isoform Short of Heat shock factor protein 1	0.954684	0.978484	0.942372	LTDARGHTDTEGRPPSPPPTSTPEKCLSVAC			1.26523		1.26523		0.96325		0.96325		1.37793		1.37793
Q6FGS1_pS96	TPD52L2_pS96	Q6FGS1	TPD52L2	TPD52L2 protein	1	1	0.999998	LGLSTLGELKQNLSRSWHDVQVSSAYVKTSE	1	1	1.26494	1.26494			1.09522	1.09522			1.24978	1.24978
P51116_pT598	FXR2_pT598	P51116	FXR2	Fragile X mental retardation syndrome-related protein 2	0.763608	0.850123	0.614826	QRRNRSRRRRNRGNRTDGSISGDRQPVTVAD	1	2	1.26456		1.26456		1.04227	1.04227	0.605266		1.34643		1.34643
Q9NYL2_pS690	MAP3K20_pS690	Q9NYL2	MAP3K20	Mitogen-activated protein kinase kinase kinase 20	0.499991		0.499887	DRSRNKYGRGSISLNSSPRGRYSGKSQHSTP	1	3	1.26453	1.26453
Q9NYL2_pS691	MAP3K20_pS691	Q9NYL2	MAP3K20	Mitogen-activated protein kinase kinase kinase 20	0.921291	0.967403	0.893246	RSRNKYGRGSISLNSSPRGRYSGKSQHSTPS	1	3	1.26453	1.26453	0.965083		1.32109	1.32109	0.631307		1.14791		1.14791
Q9Y520-4_pT2682	PRRC2C_pT2682	Q9Y520-4	PRRC2C	Isoform 4 of Protein PRRC2C	0.997656	0.998126	0.999945	IDIKPGTPPIAGRSTTPTSSPFRATSTSPNS			1.2645	1.2645	0.789724		2.12157	2.12157	1.06709		2.31811	2.31811	1.30471
Q8N122-3_pT707	RPTOR_pT707	Q8N122-3	RPTOR	Isoform 3 of Regulatory-associated protein of mTOR	0.499992			VLDTSSLTQSAPASPTNKGVHIHQAGGSPPA			1.26448	1.26448
B2R4C1_pS98	NA_pS98	B2R4C1	NA	cDNA, FLJ92036, highly similar to Homo sapiens ribosomal protein L31 (RPL31), mRNA	0.708431	0.825586		RIRVRLSRKRNEDEDSPNKLYTLVTYVPVTT	2	1	1.26442	1.26442			1.28951	1.28951
Q9H4L5_pS303	OSBPL3_pS303	Q9H4L5	OSBPL3	Oxysterol-binding protein-related protein 3	0.499999	0.499982	0.499941	TLQVPKPFSGPVRLHSSNPNLSTLDFGEEKN	1	1	1.26424	1.26424			1.16451	1.16451			1.69371	1.69371
B2R7X3_pS458	NA_pS458	B2R7X3	NA	cDNA, FLJ93645, highly similar to Homo sapiens chromatin assembly factor 1, subunit B (p60) (CHAF1B),mRNA	0.970859	0.992642	0.975072	PTVIRDPPSITPAVKSPLPGPSEEKTLQPSS	2	1	1.26424	1.26424			1.17006	1.17006			1.64034	1.64034
O75533_pS194	SF3B1_pS194	O75533	SF3B1	Splicing factor 3B subunit 1	0.999747	0.998645	0.999908	GELKVVNGAAASQPPSKRKRRWDQTADQTPG	1	3	1.26313	1.26313			1.46405	1.46405			1.35631	1.35631
Q3KQU3-4_pS89	MAP7D1_pS89	Q3KQU3-4	MAP7D1	Isoform 4 of MAP7 domain-containing protein 1	0.88611			QVGPRPAPPQEESPSSEAKSRGPTPPAMGPR			1.26301		1.26301
Q96JM3_pS405	CHAMP1_pS405	Q96JM3	CHAMP1	Chromosome alignment-maintaining phosphoprotein 1	0.998274	0.998057	0.999769	WKSGPPELRKTAPTLSPEHWKAVPPVSPELR	1	2	1.26291	1.26291			0.952073	0.952073			1.05717	1.05717
Q8WXE1-3_pS131	ATRIP_pS131	Q8WXE1-3	ATRIP	Isoform 3 of ATR-interacting protein	0.998715			SERANKLAAPSVSHVSPRKNPSVVIKPEACS			1.26278	1.26278
Q14997_pS1121	PSME4_pS1121	Q14997	PSME4	Proteasome activator complex subunit 4	0.999989	1	0.999999	LLQQSKNPSINQILLSPEKIKEGIKRQQEKN	1	2	1.2627	1.2627			1.57605	1.57605			1.35145	1.35145
P35658-2_pS667	NUP214_pS667	P35658-2	NUP214	Isoform 2 of Nuclear pore complex protein Nup214	1	0.999999	0.999991	VQKSPRITPPAAKPGSPQAKSLQPAVAEKQG			1.2625	1.2625	1.03522		1.26587	1.26587			1.20221	1.20221
Q9UHR5-2_pS97	SAP30BP_pS97	Q9UHR5-2	SAP30BP	Isoform 2 of SAP30-binding protein	1			PQELVASFSERVRNMSPDEIKIPPEPPGRCS			1.26249	1.26249
Q8IZ21-3_pS448	PHACTR4_pS448	Q8IZ21-3	PHACTR4	Isoform 3 of Phosphatase and actin regulator 4	1	0.999997	1	SDSFSEDSSTLGRTRSLPITIEMLKVPDDEE			1.26232	1.26232			0.479559	0.479559			0.988781	0.988781
Q9H211_pS73	CDT1_pS73	Q9H211	CDT1	DNA replication factor Cdt1	0.680459	0.514581	0.680243	GRDQARPPARRRLRLSVDEVSSPSTPEAPDI	1	3	1.26217	1.26217			0.8216	0.8216			1.19992	1.19992
P18583-5_pS1782	SON_pS1782	P18583-5	SON	Isoform D of Protein SON	0.835549			AASPVVSSMPERASESSSEEKDDYEIFVKVK			1.26151	1.26151	1.15322
D3DUL8_pS425	KIAA1609_pS425	D3DUL8	KIAA1609	KIAA1609 protein, isoform CRA_a	0.999999	1		AVGDPSEEQLAKGNKSILDADPEAQALLEIS	4	1	1.26126	1.26126			0.885662	0.885662
Q6IB11_pS57	PGRMC1_pS57	Q6IB11	PGRMC1	PGRMC1 protein	0.989228	0.999741	0.996636	LYKIVRGDQPAASGDSDDDEPPPLPRLKRRD	2	1	1.26117	1.26117			1.19444	1.19444			1.33399	1.33399
Q03188_pS177	CENPC_pS177	Q03188	CENPC	Centromere protein C	0.985586		0.66937	LLDAKTSVSQNVIPSSAQKRETYTFENSVNM	1	2	1.26114	1.26114							1.3998	1.3998
Q9BYG3_pT223	NIFK_pT223	Q9BYG3	NIFK	MKI67 FHA domain-interacting nucleolar phosphoprotein	0.979865	0.99597	0.999804	QVLRKKKKKVSGTLDTPEKTVDSQGPTPVCT	1	1	1.26081	1.26081			0.787365	0.787365			1.01841	1.01841
C9J0I9_pS295	ZC3HC1_pS295	C9J0I9	ZC3HC1	Nuclear-interacting partner of ALK	0.996965			RRMMTRSQDATFSPGSEQAEKSPGPIVSRTR	1	1	1.2606		1.2606	2.25012
C9J0I9_pS301	ZC3HC1_pS301	C9J0I9	ZC3HC1	Nuclear-interacting partner of ALK	0.987179	0.884534	0.955713	SQDATFSPGSEQAEKSPGPIVSRTRSWDSSS	1	1	1.2606		1.2606	2.25012	1.03703	1.03703	0.953263		0.935056	0.935056	1.03866	1.34477
O75420_pS24	GIGYF1_pS24	O75420	GIGYF1	GRB10-interacting GYF protein 1	0.96949		0.853686	GPEWLRALSGGGSVASPPPSPAMPKYKLADY	1	2	1.26058	1.26058							1.32128	1.32128
P17812_pS575	CTPS1_pS575	P17812	CTPS1	CTP synthase 1	0.948799	0.999597	0.953682	RLSPRDTYSDRSGSSSPDSEITELKFPSINH	1	2	1.2603		1.2603		1.87473	1.87473	1.11452		1.78138	1.78138	1.18911
B3KTK5_pT157	NA_pT157	B3KTK5	NA	cDNA FLJ38418 fis, clone FEBRA2009780, highly similar to Negative elongation factor A	0.617736			TPLKGIPKQAPFRSPTAPSVFSPTGNRTPIP	2	1	1.25965	1.25965
A0A140VK53_pS994	NA_pS994	A0A140VK53	NA	Testicular secretory protein Li 53	0.995502	0.999339	0.999359	VKPETPPRQSHSGSISPYPKVKAQTPPGPSL	2	1	1.25962	1.25962	0.915764	0.75621	1.35597	1.35597	1.62697		1.15118	1.15118	1.27631	1.29176
Q5VT52-2_pS626	RPRD2_pS626	Q5VT52-2	RPRD2	Isoform 2 of Regulation of nuclear pre-mRNA domain-containing protein 2	0.838275			ICQSSEVSKPKLESESTSPSLEMKIHNFLKG			1.25924	1.25924
A8K930_pS397	NA_pS397	A8K930	NA	cDNA FLJ75500, highly similar to Homo sapiens EH domain binding protein 1, mRNA	0.99979	0.99878	0.988694	NTVSAGKDLSTSPKPSPIPSPVLGRKPNASQ	2	1	1.25865			1.25865	0.93799			0.93799	1.33358			1.33358
Q5JSH3-2_pS262	WDR44_pS262	Q5JSH3-2	WDR44	Isoform 2 of WD repeat-containing protein 44	0.998749			PPPPSRPAPPPRKRKSELEFETLKTPDIDVP			1.25864	1.25864
Q9UHB6-4_pS363	LIMA1_pS363	Q9UHB6-4	LIMA1	Isoform 4 of LIM domain and actin-binding protein 1	0.992926	0.999931	0.999886	QVKSEVQQPVHPKPLSPDSRASSLSESSPPK			1.25851	1.25851			0.989511	0.989511			1.18233	1.18233
A8K4Z4_pS307	NA_pS307	A8K4Z4	NA	60S acidic ribosomal protein P0	1	1	1	AAAPAKVEAKEESEESDEDMGFGLFD_____	2	1	1.25805	1.25805			0.782832	0.782832			0.871946	0.871946
A0A024RD47_pT996	NCOR1_pT996	A0A024RD47	NCOR1	Nuclear receptor co-repressor 1, isoform CRA_a	0.501478	0.429973	0.282563	EQIDLECRSSTSPCGTSKSPNREWEVLQPAP	4	1	1.25804		1.25804
A0A024RD47_pS997	NCOR1_pS997	A0A024RD47	NCOR1	Nuclear receptor co-repressor 1, isoform CRA_a	0.501478	0.429973	0.282563	QIDLECRSSTSPCGTSKSPNREWEVLQPAPH	4	1	1.25804		1.25804
B2RBJ7_pS154	NA_pS154	B2RBJ7	NA	cDNA, FLJ95547, highly similar to Homo sapiens nuclear receptor coactivator 6 interacting protein (NCOA6IP), mRNA	0.927701	0.995371	0.99525	QESWRKEYEEDDILASDDPSSIEQYENTRTY	2	1	1.25756	1.25756			1.05241	1.05241
Q96GM8_pS5	TOE1_pS5	Q96GM8	TOE1	Target of EGR1 protein 1	1	1	1	___________MAADSDDGAVSAPAASDGGV	1	1	1.25752	1.25752			0.97809	0.97809			0.906505	0.906505
A0A024R1F6_pS477	NF2_pS477	A0A024R1F6	NF2	Neurofibromin 2 (Bilateral acoustic neuroma), isoform CRA_i	1			DSLSFDFKDTDMKRLSMEIEKEKVEYMEKSK	4	1	1.25709	1.25709
A0A024RBU9_pS1976	NCOR2_pS1976	A0A024RBU9	NCOR2	Nuclear receptor co-repressor 2, isoform CRA_a	0.783457			AKPPARSGLEPASSPSKGSEPRPLVPPVSGH	4	1	1.25701	1.25701
P35611_pS464	ADD1_pS464	P35611	ADD1	Alpha-adducin	0.499996			NSGRGDEASEEGQNGSSPKSKTKWTKEDGHR	1	2	1.2566	1.2566
Q9NTI5-2_pS1369	PDS5B_pS1369	Q9NTI5-2	PDS5B	Isoform 2 of Sister chromatid cohesion protein PDS5 homolog B	0.570247			QRAESPESSAIESTQSTPQKGRGRPSKTPSP			1.25652		1.25652
P46087_pS786	NOP2_pS786	P46087	NOP2	Probable 28S rRNA (cytosine(4447)-C(5))-methyltransferase	0.998621	0.964527	0.998843	QKQNDTPKGPQPPTVSPIRSSRPPPAKRKKS	1	2	1.25651	1.25651	0.421842		0.92072	0.92072	0.860335		0.955755	0.955755	0.769497
A8K2W3_pS287	NA_pS287	A8K2W3	NA	cDNA FLJ78516	0.910502	0.500051		KKSLTSNHQKISSGKSSPFKVSPLTFGRKKV	2	1	1.25644		1.25644		2.55227		2.55227
A2RRC9_pT1415	IQGAP3_pT1415	A2RRC9	IQGAP3	IQ motif containing GTPase activating protein 3	0.999998	1		AHKQLMSRRQACTAQTPEPLRRHRSLTAHSL	1	1	1.25643	1.25643			1.10114	1.10114
Q9BVJ6_pS445	UTP14A_pS445	Q9BVJ6	UTP14A	U3 small nucleolar RNA-associated protein 14 homolog A	0.99999	0.999947	0.993564	LRKRSELSQDAEPAGSQETKDSGSQEVLSEL	1	1	1.25628	1.25628			0.894242	0.894242			0.986759	0.986759
A0A024QZW7_pS607	NUP153_pS607	A0A024QZW7	NUP153	Nucleoporin 153kDa, isoform CRA_a	0.995989	0.594031		DCEGPFRPAEILKEGSVLDILKSPGFASPKI	4	1	1.256	1.256			0.859587		0.859587
O94915_pT1959	FRYL_pT1959	O94915	FRYL	Protein furry homolog-like	0.999104	0.998986	0.999749	LSLIGDRRGDRRRSNTLDIMDGRINHSSSLA	1	2	1.25599	1.25599			1.25489	1.25489			1.30802	1.30802
Q8WUM0_pT74	NUP133_pT74	Q8WUM0	NUP133	Nuclear pore complex protein Nup133	0.754953			SSRGTPTRMFPHHSITESVNYDVKTFGSSLP	1	2	1.25577	1.25577
B2RAH5_pS445	NA_pS445	B2RAH5	NA	cDNA, FLJ94919, highly similar to Homo sapiens protein phosphatase 1, regulatory (inhibitor) subunit 12A (PPP1R12A), mRNA	0.994173			DESPATWRLGLRKTGSYGALAEITASKEGQK	2	1	1.25538	1.25538
Q9BZ95-3_pS561	NSD3_pS561	Q9BZ95-3	NSD3	Isoform 3 of Histone-lysine N-methyltransferase NSD3	0.77668	0.874613	0.46649	STPNQRNEKPTQSVSSPEATSGSTGSVEKKQ			1.2553	1.2553			0.778564	0.778564
Q4KMP7_pS658	TBC1D10B_pS658	Q4KMP7	TBC1D10B	TBC1 domain family member 10B	0.734724	0.957185	0.843513	HEERRRQQPPLGPSSSLLSLPGLKSRGSRAA	1	3	1.25529		1.25529						1.3063		1.3063
Q4KMP7_pS661	TBC1D10B_pS661	Q4KMP7	TBC1D10B	TBC1 domain family member 10B	0.959812	0.888263	0.995869	RRRQQPPLGPSSSLLSLPGLKSRGSRAAGGA	1	3	1.25529		1.25529						1.3063		1.3063
S4R3D6_pS40	APIP_pS40	S4R3D6	APIP	Methylthioribulose-1-phosphate dehydratase	0.70427		0.980637	DMFVCDINEKDISGPSPSKKLKKSQCTPLFM	1	1	1.25473	1.25473							1.10882	1.10882
A0A024RD56_pS535	TJAP1_pS535	A0A024RD56	TJAP1	Tight junction associated protein 1 (Peripheral), isoform CRA_a	0.999205	0.999739	0.995421	RSPKRMGVHHLHRKDSLTQAQEQGNLLN___	4	1	1.25457	1.25457			0.803563	0.803563			1.01073	1.01073
A0A140VKC4_pT240	MECP2_pT240	A0A140VKC4	MECP2	Methyl-CpG-binding protein 2	0.790302	0.988772		LEKSPGKLLVKMPFQTSPGGKAEGGGATTST	2	1	1.25446	1.25446			0.88112	0.88112
B1ALB4_pS693	SMG7_pS693	B1ALB4	SMG7	Protein SMG7 (Fragment)	0.991669			QQQQSPTKAVPALGKSPPHHSGFQQYQQADA	1	8	1.25434	1.25434
O15541_pS6	RNF113A_pS6	O15541	RNF113A	RING finger protein 113A	1	1	1	__________MAEQLSPGKAVDQVCTFLFKK	1	1	1.25433	1.25433							1.04358	1.04358
A0A024QZA8_pS901	EPHA2_pS901	A0A024QZA8	EPHA2	EPH receptor A2, isoform CRA_a	0.997428	0.979517	0.997409	DFDPRVSIRLPSTSGSEGVPFRTVSEWLESI	3	1	1.25423		1.25423	1.27111	1.04592		1.04592	1.28751	1.11392		1.11392
P07197_pS620	NEFM_pS620	P07197	NEFM	Neurofilament medium polypeptide	1	1	1	AKVEKPEKAKSPVPKSPVEEKGKSPVPKSPV	1	3	1.25422	1.25422	0.942157		1.381	1.381	1.07374		1.26808	1.26808	0.835842
A0A024R3Q3_pS147	ARF1_pS147	A0A024R3Q3	ARF1	ADP-ribosylation factor 1, isoform CRA_a	1	1		NAMNAAEITDKLGLHSLRHRNWYIQATCATS	3	1	1.25404	1.25404			1.07185	1.07185
Q6ZUT6-4_pS125	C15orf52_pS125	Q6ZUT6-4	C15orf52	Isoform 4 of Uncharacterized protein C15orf52	1			VSEKPTRARNQGIEGSPGGRVTRSPPTQVAI			1.25396	1.25396
Q9Y4F5-3_pS759	CEP170B_pS759	Q9Y4F5-3	CEP170B	Isoform 3 of Centrosomal protein of 170 kDa protein B	0.999903	0.999636	0.999976	AAPGDGEGLGQTAQPSPPARDGVYVSANGRM			1.25388	1.25388			1.27193	1.27193			1.01653	1.01653
P47974_pS75	ZFP36L2_pS75	P47974	ZFP36L2	mRNA decay activator protein ZFP36L2	0.677205	0.944745	0.90988	NLHALAHPAPSPGSCSPKFPGAANGSSCGSA	1	3	1.25334		1.25334		0.924505		0.924505	1.04162	1.02598		1.02598	0.930505
P47974_pS59	ZFP36L2_pS59	P47974	ZFP36L2	mRNA decay activator protein ZFP36L2	0.499987	0.551434	0.809421	PSSGFAPGFLRRHSASNLHALAHPAPSPGSC	1	3	1.25334		1.25334		1.04962	1.04962	1.4953	1.03848	0.86811	0.86811	1.02598	0.930505
A0A024R9G7_pS327	ATAD2_pS327	A0A024R9G7	ATAD2	ATPase family, AAA domain containing 2, isoform CRA_c	0.998853	0.788024	0.928805	PRHQRKPNIFYSGPASPARPRYRLSSAGPRS	4	1	1.2531	1.2531			1.00261	1.00261			1.02556	1.02556
P17535_pS259	JUND_pS259	P17535	JUND	Transcription factor jun-D	0.980303	0.996841	0.969609	QTVPDVPSFGESPPLSPIDMDTQERIKAERK	1	3	1.25297		1.25297		1.98891		1.98891		1.05299		1.05299
Q53HG7_pS417	NA_pS417	Q53HG7	NA	Cortactin isoform a variant (Fragment)	0.999995	0.968795	0.508551	PPVSPAPQPTEERLPSSPVYEDAASFKAELS	2	1	1.25246	1.25246	0.809117		0.962934	0.962934		0.9368	0.960881			0.960881
Q2KHR3_pS1213	QSER1_pS1213	Q2KHR3	QSER1	Glutamine and serine-rich protein 1	0.589869			TTPTPLVSETGGNSPSDKVDNELKNLEHLSS	1	3	1.2522	1.2522
A0A024R7X0_pS234	ARFGEF1_pS234	A0A024R7X0	ARFGEF1	ADP-ribosylation factor guanine nucleotide-exchange factor 1(Brefeldin A-inhibited), isoform CRA_a	0.999277		0.903794	QMEKERHRQHHHLLQSPVSHHEPESPQLRYL	4	1	1.25183	1.25183	0.820347						1.1733	1.1733
A4LAA3_pS1527	ATRX_pS1527	A4LAA3	ATRX	Alpha thalassemia/mental retardation syndrome X-linked	0.901544		0.949965	REREKLREVIEIEDASPTKCPITTKLVLDED	4	1	1.25165	1.25165							1.09612	1.09612
A0A024R3F4_pS539	PHLDB1_pS539	A0A024R3F4	PHLDB1	Pleckstrin homology-like domain, family B, member 1, isoform CRA_c	0.997657	0.929423	0.999369	GESLAPHKGSFSGRLSPAYSLGSLTGASPCQ	4	1	1.25165	1.25165	2.06478		1.2317	1.2317	0.744832		0.894242	0.894242	2.84944
A0A024RA49_pS182	ANLN_pS182	A0A024RA49	ANLN	Anillin, actin binding protein (Scraps homolog, Drosophila), isoform CRA_e	0.99762	0.998543	0.999305	ESSLFSPMPSEEKAASPPRPLLSNASATPVG	4	1	1.25135	1.25135	0.824433		1.12517	1.12517	1.02736		1.23516	1.23516	1.17926
B3KXA1_pS140	NA_pS140	B3KXA1	NA	cDNA FLJ45026 fis, clone BRAWH3017477, highly similar to Mus musculus AE binding protein 2 (Aebp2), transcript variant 1, mRNA	0.997772	0.999971	0.999999	TGGGGSSATSGGRRGSLEMSSDGEPLSRMDS	2	1	1.25122	1.25122	1.86038
P17812_pS571	CTPS1_pS571	P17812	CTPS1	CTP synthase 1	0.716948	0.864253	0.767471	QKGCRLSPRDTYSDRSGSSSPDSEITELKFP	1	2	1.25117		1.25117		1.80161	1.80161	0.996003		1.63639	1.63639	1.17358
Q9HCD6_pS1977	TANC2_pS1977	Q9HCD6	TANC2	Protein TANC2	0.999933	0.999625	0.5	NLYRQLSRDSRQGQTSPIKPKRPFVESNV__	1	3	1.25076	1.25076			1.40628	1.40628			1.35194	1.35194
Q9Y4H2_pS1162	IRS2_pS1162	Q9Y4H2	IRS2	Insulin receptor substrate 2	0.819731	0.978308	0.918828	HSSETFSSTTTVTPVSPSFAHNPKRHNSASV	1	2	1.25057	1.25057	0.827138		1.26034	1.26034	1.18624		1.36684	1.36684	0.847878
Q7Z3U7-2_pT1187	MON2_pT1187	Q7Z3U7-2	MON2	Isoform 2 of Protein MON2 homolog	0.797582			ILQIVSPVRDSDKPETPPVVNVPVPVLIGPI			1.25038	1.25038
D6W646_pS1002	hCG_22253_pS1002	D6W646	hCG_22253	HCG22253, isoform CRA_a	0.935036	0.936091	0.864938	LPGPPAPSPLPATPLSAKEDASKEDVIFF__	4	1	1.2503	1.2503			3.20933	3.20933			1.38742	1.38742
Q9Y2W1_pS406	THRAP3_pS406	Q9Y2W1	THRAP3	Thyroid hormone receptor-associated protein 3	0.993906	0.705554	0.999498	DSFAPKTDSEKPFRGSQSPKRYKLRDDFEKK	1	2	1.24974		1.24974		1.14031		1.14031		1.05893		1.05893
Q9Y2W1_pS408	THRAP3_pS408	Q9Y2W1	THRAP3	Thyroid hormone receptor-associated protein 3	0.999662		0.999768	FAPKTDSEKPFRGSQSPKRYKLRDDFEKKMA	1	2	1.24974		1.24974						1.21228		1.21228
Q53GL1_pS117	NA_pS117	Q53GL1	NA	Nicotinamide-nucleotide adenylyltransferase (Fragment)	0.899144	0.991898	0.987552	HQEKLEASDCDHQQNSPTLERPGRKRKWTET	2	1	1.24965	1.24965			0.915863	0.915863			1.04395	1.04395
A0A024RAM4_pS1797	MAP1B_pS1797	A0A024RAM4	MAP1B	Microtubule-associated protein 1B, isoform CRA_b	0.957241	0.992167	0.923903	SDISPLTPRESSPLYSPTFSDSTSAVKEKTA	4	1	1.24957	1.24957		1.06759	1.31312		1.31312	0.982412	0.949937	0.949937	0.990942	1.16419
E7ETD6_pS1158	BPTF_pS1158	E7ETD6	BPTF	Nucleosome-remodeling factor subunit BPTF (Fragment)	0.597289			TTNKLYPKDRVLDDVSIRSPETKCPKQNSIE	1	3	1.24948	1.24948
Q9BY89_pS508	KIAA1671_pS508	Q9BY89	KIAA1671	Uncharacterized protein KIAA1671	0.999999	0.99985	0.997348	AKPEVRRRTFQARPLSADLTKLFSSSASSNE	1	2	1.24943	1.24943			0.983609	0.983609
O95425-2_pS261	SVIL_pS261	O95425-2	SVIL	Isoform 2 of Supervillin	0.882017	0.989614	0.98507	PKHAHSSSLQQAASRSPSFGDPQLSPEARPR			1.24927		1.24927		0.979271		0.979271		1.11176		1.11176
H7C3F5_pS116	CNOT3_pS116	H7C3F5	CNOT3	CCR4-NOT transcription complex subunit 3	0.99885		0.988956	SEDDKKRGRSTDSEVSQSPAKNGSKPVHSNQ	1	2	1.24919	1.24919
Q9Y446_pS115	PKP3_pS115	Q9Y446	PKP3	Plakophilin-3	0.999909			GDKTSGFRPIAKPAYSPASWSSRSAVDLSCS	1	1	1.24881	1.24881
Q12929_pS661	EPS8_pS661	Q12929	EPS8	Epidermal growth factor receptor kinase substrate 8	0.983918		0.621049	PVSKVPANITRQNSSSSDSGGSIVRDSQRHK	1	1	1.2488		1.2488						2.89686		2.89686
O95239_pS801	KIF4A_pS801	O95239	KIF4A	Chromosome-associated kinesin KIF4A	0.999801	0.999379	0.999968	ESGENPPPKLRRRTFSLTEVRGQVSESEDSI	1	3	1.24849	1.24849			1.14738	1.14738			1.25654	1.25654
Q02880-2_pS1517	TOP2B_pS1517	Q02880-2	TOP2B	Isoform Beta-1 of DNA topoisomerase 2-beta	0.999121			PKRAPKQKKVVEAVNSDSDSEFGIPKKTTTP			1.24826		1.24826
Q9UBT2_pS207	UBA2_pS207	Q9UBT2	UBA2	SUMO-activating enzyme subunit 2	0.999703			LFNQLFGEEDADQEVSPDRADPEAAWEPTEA	1	2	1.24808	1.24808
B2R6D8_pS118	CDC42EP4_pS118	B2R6D8	CDC42EP4	CDC42 effector protein (Rho GTPase binding) 4, isoform CRA_a	1	1	1	LGSLRDSALFVKNAMSLPQLNEKEAAEKGTS	2	1	1.24799	1.24799							1.62757	1.62757
Q9H0W8-2_pS4	SMG9_pS4	Q9H0W8-2	SMG9	Isoform 2 of Protein SMG9	0.500365	0.958843	0.994214	____________MSESGHSQPGLYGIERRRR			1.24798		1.24798		0.810806	0.810806	1.10109		1.91878		1.91878
Q86V48-2_pS659	LUZP1_pS659	Q86V48-2	LUZP1	Isoform 2 of Leucine zipper protein 1	1			LRCRVIKSSGREKPDSDDDLDIASLVTAKLV			1.24754	1.24754
A0JP10_pS158	ERCC6_pS158	A0JP10	ERCC6	Excision repair cross-complementing rodent repair deficiency, complementation group 6	0.999769			CTTSLRQINKIIEQLSPQAATSRDINRKLDS	2	1	1.24744	1.24744
Q59EC0_pS841	NA_pS841	Q59EC0	NA	Adenosine deaminase, RNA-specific isoform ADAR-a variant (Fragment)	0.896661			TPVTGASLRRTMLLLSRSPEAQPKTLPLTGS	2	1	1.24702	1.24702
O60716-5_pS320	CTNND1_pS320	O60716-5	CTNND1	Isoform 1A of Catenin delta-1	0.981909	0.81578	0.998161	ARRTGTPSDPRRRLRSYEDMIGEEVPSDQYY			1.24679	1.24679			3.3783	3.3783			1.32524	1.32524
B7Z7Y3_pS614	NA_pS614	B7Z7Y3	NA	cDNA FLJ61618, highly similar to Discoidin, CUB and LCCL domain-containing protein 2	0.911804	0.997503	0.998702	GNQPPPLVGTYNTLLSRTDSCSSAQAQYDTP	2	1	1.24669	1.24669			0.288014	0.288014			0.580392	0.580392
A0A024RAM4_pS1965	MAP1B_pS1965	A0A024RAM4	MAP1B	Microtubule-associated protein 1B, isoform CRA_b	0.895575	0.83821		PEEGGYSYDISEKTTSPPEVSGYSYEKTERS	4	1	1.24664	1.24664			1.28495	1.28495
E5RHA3_pS160	ERICH1_pS160	E5RHA3	ERICH1	Glutamate-rich protein 1	0.992388			EEDLTRARQEEGADASEEDPTPAGEEDVKDA	1	1	1.24656	1.24656
Q9H410-4_pS41	DSN1_pS41	Q9H410-4	DSN1	Isoform 4 of Kinetochore-associated protein DSN1 homolog	0.72246	0.737214		LEMNQGVSEERIHLGSSPKKGGNCDLSHQER			1.24596	1.24596			1.13046	1.13046
Q6UN15-5_pS244	FIP1L1_pS244	Q6UN15-5	FIP1L1	Isoform 5 of Pre-mRNA 3'-end-processing factor FIP1	0.990504		0.947013	SEKETALPSTKAEFTSPPSLFKTGLPPSRNS			1.24596	1.24596							1.26542	1.26542
A0A024RBE5_pS516	NEDD1_pS516	A0A024RBE5	NEDD1	Neural cell expressed, developmentally down-regulated 1, isoform CRA_a	0.977357			AKLVTSGAESGNLNTSPSSNQTRNSEKFEKP	4	1	1.24592	1.24592
Q15642-4_pS296	TRIP10_pS296	Q15642-4	TRIP10	Isoform 4 of Cdc42-interacting protein 4	0.996985	0.999426		DVEFEDFSQPMNRAPSDSSLGTPSDGRPELR			1.24565	1.24565	1.5259		1.1643	1.1643	1.13432
C9JA69_pS159	BBX_pS159	C9JA69	BBX	HMG box transcription factor BBX	0.906396	0.815583		NPGYKWCPTTNKPVKSPTPTVNPRKKLWAFP	1	1	1.24557	1.24557
Q8NEF9_pS203	SRFBP1_pS203	Q8NEF9	SRFBP1	Serum response factor-binding protein 1	0.99248	0.992905	0.96792	IAKMEHGPKAVTIANSPSKPSEKDSVVSLES	1	1	1.24489	1.24489			1.01071	1.01071			1.11756	1.11756
Q5T200_pS207	ZC3H13_pS207	Q5T200	ZC3H13	Zinc finger CCCH domain-containing protein 13	0.999984	0.999942	0.999918	IIKKEVSPEVVRSKLSPSPSLRKSSKSPKRK	1	1	1.24435	1.24435	0.924065		0.986911	0.986911	1.23321		1.07583		1.07583
Q9HCK8_pS2008	CHD8_pS2008	Q9HCK8	CHD8	Chromodomain-helicase-DNA-binding protein 8	0.931267		0.936719	TASPLPLRPDAPVEKSPEETATQVPSLESLT	1	5	1.24433	1.24433							0.998023		0.998023
Q96J84_pS642	KIRREL1_pS642	Q96J84	KIRREL1	Kin of IRRE-like protein 1	0.577761	0.994021		APGPARFDGRPSSRLSHSSGYAQLNTYSRGP	1	2	1.24424	1.24424			0.950145	0.950145
A0A024RBU9_pS1778	NCOR2_pS1778	A0A024RBU9	NCOR2	Nuclear receptor co-repressor 2, isoform CRA_a	0.850909		0.900585	TAPQPFSSRHSSSPLSPGGPTHLTKPTTTSS	4	1	1.24403	1.24403							1.1821	1.1821
Q9NSY1_pS689	BMP2K_pS689	Q9NSY1	BMP2K	BMP-2-inducible protein kinase	0.659494	0.642193		PEDPFGSVPFISHSGSPEKKAEHSSINQENG	1	2	1.24401	1.24401			0.874376	0.874376
A0A096LP25_pS331	AAK1_pS331	A0A096LP25	AAK1	AP2-associated protein kinase 1 (Fragment)	0.576889			EESDVFLRAPFTKKKSMEELTVIQCTSQELP	1	1	1.24388	1.24388
Q9BQG0_pS1163	MYBBP1A_pS1163	Q9BQG0	MYBBP1A	Myb-binding protein 1A	0.992653	0.994554	0.990702	KLEKKDAKEIPSATQSPISKKRKKKGFLPET	1	2	1.24385	1.24385			0.901018	0.901018			1.02971	1.02971
A0A024R3F4_pS443	PHLDB1_pS443	A0A024R3F4	PHLDB1	Pleckstrin homology-like domain, family B, member 1, isoform CRA_c	1	1	1	TFSDGLATRTLQPPESPRLGRRGLDSMRELP	4	1	1.24338	1.24338			0.945113	0.945113			1.20836	1.20836
Q96F88_pS729	POP1_pS729	Q96F88	POP1	Processing of 1, ribonuclease P/MRP subunit (S. cerevisiae)	0.821195	0.982175	0.930541	DWESRVQAYEEPSVASSPNGKESDLRRSEVP	2	1	1.24271	1.24271			1.13251	1.13251			1.35865	1.35865
Q9Y2H2_pS935	INPP5F_pS935	Q9Y2H2	INPP5F	Phosphatidylinositide phosphatase SAC2	0.999857	0.9994	0.998503	EITVAHGSGLGKGQESPLKKSPSAGDVHILT	1	3	1.2424		1.2424		0.823054		0.823054		1.33548		1.33548
Q9Y2H2_pS940	INPP5F_pS940	Q9Y2H2	INPP5F	Phosphatidylinositide phosphatase SAC2	0.934262	0.949917	0.847453	HGSGLGKGQESPLKKSPSAGDVHILTGFAKP	1	3	1.2424		1.2424		0.823054		0.823054		1.33548		1.33548
Q12888_pS1094	TP53BP1_pS1094	Q12888	TP53BP1	TP53-binding protein 1	0.999858	0.999955	0.999985	GDHTIRQSQQPMKPISPVKDPVSPASQKMVI	1	2	1.24175	1.24175	1.14102	0.904142	1.14212	1.14212	0.989624	0.869895	1.11371	1.11371	1.08876	0.892294
P30622-2_pS143	CLIP1_pS143	P30622-2	CLIP1	Isoform 3 of CAP-Gly domain-containing linker protein 1	0.961454	0.999877	0.951084	VQAEDEANGLQTTPASRATSPLCTSTASMVS			1.24145	1.24145			0.958293	0.958293			1.21928	1.21928
Q8WYP5_pY1145	AHCTF1_pY1145	Q8WYP5	AHCTF1	Protein ELYS	0.656864			QCSEFIQQSSMKSPLYLVSRSLPSSSQLKGS	1	3	1.24091	1.24091
Q8WUI4-3_pS368	HDAC7_pS368	Q8WUI4-3	HDAC7	Isoform 3 of Histone deacetylase 7	0.96533	0.995332	0.999779	RSAKPSEKPRLRQIPSAEDLETDGGGPGQVV			1.2409	1.2409			0.718433	0.718433			0.95102	0.95102
Q96IF1_pS119	AJUBA_pS119	Q96IF1	AJUBA	LIM domain-containing protein ajuba	0.999956	0.999999	0.999997	SLPPDFRLEPTAPALSPRSSFASSSASDASK	1	1	1.2401	1.2401			0.787823	0.787823			1.0023	1.0023
A0A1W2PQJ7_pS1075	RAI1_pS1075	A0A1W2PQJ7	RAI1	Retinoic acid-induced protein 1	0.583675	0.626319		SSPSNPAALPVASDSSPMGSKTKETDSPSTP	1	1	1.23996		1.23996		0.641161		0.641161
Q68CZ2_pS660	TNS3_pS660	Q68CZ2	TNS3	Tensin-3	0.999507	0.869914	0.754962	RGVGSGPHPPDTQQPSPSKAFKPRFPGDQVV	1	2	1.2398	1.2398			1.47904	1.47904			1.38181	1.38181
A0A024RAZ7_pS364	HNRPA1_pS364	A0A024RAZ7	HNRPA1	Heterogeneous nuclear ribonucleoprotein A1, isoform CRA_b	0.978618	0.715955	0.72809	AKPRNQGGYGGSSSSSSYGSGRRF_______	4	1	1.23925	1.23925							1.18326	1.18326
Q13237-2_pS97	PRKG2_pS97	Q13237-2	PRKG2	Isoform 2 of cGMP-dependent protein kinase 2	0.924292		0.891123	LQDVVHMQGGSPLQASPDKVPLEVHRKTSGL			1.23902	1.23902
Q9ULH0-2_pS1427	KIDINS220_pS1427	Q9ULH0-2	KIDINS220	Isoform 2 of Kinase D-interacting substrate of 220 kDa	0.9957		0.996769	GSGLRYQKLPSDEDESGTEESDNTPLLKDDK			1.23896	1.23896
A0A024RBV4_pS96	MID1_pS96	A0A024RBV4	MID1	Midline 1 (Opitz/BBB syndrome), isoform CRA_a	0.997291	0.983761		NIIDRFQKASVSGPNSPSETRRERAFDANTM	4	1	1.23876	1.23876	0.234243		3.23071	3.23071	0.36594
B2RCD8_pS66	NA_pS66	B2RCD8	NA	cDNA, FLJ96012, highly similar to Homo sapiens interferon regulatory factor 2 binding protein 1 (IRF2BP1), mRNA	1	0.999999	1	AARQLKRSHVLPEGRSPGPPALKHPATKDLA	2	1	1.23874	1.23874			1.3483	1.3483			1.42198	1.42198
E7EW69_pS25	SEPT10_pS25	E7EW69	SEPT10	Septin-10	0.505722		0.390154	LLFQSHMATKTTCMSSQGSDDEQIKRENIRS	1	1	1.23826	1.23826
Q9UGU0-2_pS966	TCF20_pS966	Q9UGU0-2	TCF20	Isoform 2 of Transcription factor 20	0.994813	0.99897	0.983505	CHPPSIKHESYRGNASPGAATHDSLSDYGPQ			1.23823	1.23823							0.648016	0.648016
B3KP32_pS377	NA_pS377	B3KP32	NA	Oxysterol-binding protein	0.999935			TLQQEAVARQTTFLGSPGPRHERSGPDQRLR	2	1	1.23822	1.23822
Q13627-2_pY312	DYRK1A_pY312	Q13627-2	DYRK1A	Isoform 1 of Dual specificity tyrosine-phosphorylation-regulated kinase 1A	1			VDFGSSCQLGQRIYQYIQSRFYRSPEVLLGM			1.2374	1.2374
Q9UNE7_pS19	STUB1_pS19	Q9UNE7	STUB1	E3 ubiquitin-protein ligase CHIP	1	1	1	KEEKEGGARLGAGGGSPEKSPSAQELKEQGN	1	2	1.23722	1.23722	0.737731		1.29741	1.29741	0.918892		1.29859	1.29859	0.888498
A0A075B7F8_pS939	POM121C_pS939	A0A075B7F8	POM121C	Nuclear envelope pore membrane protein POM 121C	0.508345			TFNIPFGSSAKSPLPSYPGANPQPAFGAAEG	1	2	1.23722	1.23722
Q9UKG1_pT399	APPL1_pT399	Q9UKG1	APPL1	DCC-interacting protein 13-alpha	0.770145		0.830679	EETAARVNQSALEAVTPSPSFQQRHESLRPA	1	1	1.23699	1.23699							1.18838	1.18838
A0A140VK53_pS1857	NA_pS1857	A0A140VK53	NA	Testicular secretory protein Li 53	0.975478			SRTPPTSRKRSRSRTSPAPWKRSRSRASPAT	2	1	1.23688	1.23688
Q9Y3M8-4_pS98	STARD13_pS98	Q9Y3M8-4	STARD13	Isoform 4 of StAR-related lipid transfer protein 13	1			SMKLDVNFQRKKGDDSDEEDLCISNKWTFQR			1.23678	1.23678
Q8N3F8_pS578	MICALL1_pS578	Q8N3F8	MICALL1	MICAL-like protein 1	1	1	1	SGELVEPRVEQMPQASPGLAPRTRGSSGPQP	1	2	1.23668	1.23668			1.09122	1.09122			1.56391	1.56391
A0A024RBH0_pS137	PCTK2_pS137	A0A024RBH0	PCTK2	PCTAIRE protein kinase 2, isoform CRA_a	1	1		SPTGVCLRNRIHRRISMEDLNKRLSLPADIR	4	1	1.23663	1.23663			0.423626	0.423626
Q09666_pS5735	AHNAK_pS5735	Q09666	AHNAK	Neuroblast differentiation-associated protein AHNAK	0.958401		0.422743	SKPKGKGGVTGSPEASISGSKGDLKSSKASL	1	2	1.23657		1.23657
P49792_pS1422	RANBP2_pS1422	P49792	RANBP2	E3 SUMO-protein ligase RanBP2	1	1		RFALVTPKKEGHWDCSICLVRNEPTVSRCIA	1	2	1.23651	1.23651			1.45803	1.45803
Q8IZ21-3_pS328	PHACTR4_pS328	Q8IZ21-3	PHACTR4	Isoform 3 of Phosphatase and actin regulator 4	0.614176	0.502542	0.688442	SMGSELLPMISPRSPSPPLPTHIPPEPPRTP			1.23626		1.23626		1.32266		1.32266		1.75167		1.75167
A8K818_pT287	NA_pT287	A8K818	NA	cDNA FLJ75784, highly similar to Homo sapiens CD3E antigen, epsilon polypeptide associated protein (CD3EAP), mRNA	0.951403			EQINTEPLEDTVLSPTKKRKRQKGTEGMEPE	2	1	1.23519	1.23519
Q53XM7_pS160	VAPB_pS160	Q53XM7	VAPB	VAMP (Vesicle-associated membrane protein)-associated protein B and C	0.990563		0.613611	ASKTETPIVSKSLSSSLDDTEVKKVMEECKR	1	1	1.23509	1.23509
Q9Y4H2_pT520	IRS2_pT520	Q9Y4H2	IRS2	Insulin receptor substrate 2	0.910558	0.984265	0.646953	SSPGDLRAFCSHRSNTPESIAETPPARDGGG	1	2	1.23431	1.23431	3.12182	4.42582	0.962876	0.962876	1.23798	1.75279	1.07732	1.07732
I6S2Y9_pS251	ERRFI1_pS251	I6S2Y9	ERRFI1	ERBB receptor feedback inhibitor 1	0.987813	0.977157	0.98187	NPPPPQTHRRLRRSHSGPAGSFNKPAIRISN	4	1	1.23384	1.23384			0.996653	0.996653			0.84567	0.84567
Q02880-2_pS1461	TOP2B_pS1461	Q02880-2	TOP2B	Isoform Beta-1 of DNA topoisomerase 2-beta	0.999997			PSYSQKSEDDSAKFDSNEEDSASVFSPSFGL			1.23381	1.23381
Q6VMQ6-2_pS556	ATF7IP_pS556	Q6VMQ6-2	ATF7IP	Isoform 2 of Activating transcription factor 7-interacting protein 1	0.948991			DERPSEKNEFSRRKRSKSEDMDNVQSKRRRY			1.23376	1.23376
A8K7S0_pS411	NA_pS411	A8K7S0	NA	cDNA FLJ75478, highly similar to Homo sapiens splicing factor 4 (SF4), transcript variant a, mRNA	0.999704	0.978676	0.872728	LPPAELVQRDVDASPSPLSVQDLKGLGYEKG	2	1	1.23371	1.23371	0.973346		1.17213		1.17213		1.14829	1.14829
A8K8Q0_pS723	NA_pS723	A8K8Q0	NA	cDNA FLJ78753, highly similar to Homo sapiens zinc fingers and homeoboxes 3 (ZHX3), mRNA	1	1	1	SLEMPSSHILAERKVSPIKINLKNLRVTEAN	2	1	1.23359	1.23359			1.33274	1.33274			1.3454	1.3454
Q15907_pS78	RAB11B_pS78	Q15907	RAB11B	Ras-related protein Rab-11B	0.998506			QIWDTAGQERYRAITSAYYRGAVGALLVYDI	1	4	1.23357	1.23357
P57764_pS181	GSDMD_pS181	P57764	GSDMD	Gasdermin-D	0.758002	0.771541	0.543867	TQKEVEVTRTHKREGSGRFSLPGATCLQGEG	1	1	1.23348	1.23348			1.04498	1.04498			0.897733	0.897733
A0A024R219_pT52	ZA20D2_pT52	A0A024R219	ZA20D2	Zinc finger, A20 domain containing 2, isoform CRA_a	0.667585			HLQRQQNSGRMSPMGTASGSNSPTSDSASVQ	4	1	1.23339	1.23339
Q9Y3E7_pS200	CHMP3_pS200	Q9Y3E7	CHMP3	Charged multivesicular body protein 3	0.997052		0.999521	TDALPEPEPPGAMAASEDEEEEEEALEAMQS	1	3	1.23335	1.23335							1.16126	1.16126
O75170-6_pS742	PPP6R2_pS742	O75170-6	PPP6R2	Isoform 6 of Serine/threonine-protein phosphatase 6 regulatory subunit 2	0.999995	0.999004	0.999975	EGSRSQGPEKAFSPASPCAWNVCVTRKAPLL			1.23316	1.23316			1.64498	1.64498			1.13383	1.13383
Q96T23-2_pT377	RSF1_pT377	Q96T23-2	RSF1	Isoform 2 of Remodeling and spacing factor 1	0.660454	0.955864	0.951097	DDFDSPVKGPLCKSVTPTKEFLKDEIKQEEE			1.23309	1.23309			0.772719	0.772719			1.20306	1.20306
A0A024R3F4_pS163	PHLDB1_pS163	A0A024R3F4	PHLDB1	Pleckstrin homology-like domain, family B, member 1, isoform CRA_c	0.750108			GGRAPGPPYSPVPAESESLVNGNHTPQTATR	4	1	1.2329	1.2329
B3KY60_pT438	NA_pT438	B3KY60	NA	cDNA FLJ16777 fis, clone BRHIP2029567, highly similar to Cell division cycle 5-like protein	0.711105			LTPRSGTTPKPVINSTPGRTPLRDKLNINPE	2	1	1.23287			1.23287
B3KY60_pT442	NA_pT442	B3KY60	NA	cDNA FLJ16777 fis, clone BRHIP2029567, highly similar to Cell division cycle 5-like protein	0.999647			SGTTPKPVINSTPGRTPLRDKLNINPEDGMA	2	1	1.23287			1.23287
Q66K74-2_pS715	MAP1S_pS715	Q66K74-2	MAP1S	Isoform 2 of Microtubule-associated protein 1S	1	1	0.999986	ARRSASPHDVDLCLVSPCEFEHRKAVPMAPA			1.23278		1.23278		0.946274		0.946274		1.21153		1.21153
A0A024RAM4_pS1378	MAP1B_pS1378	A0A024RAM4	MAP1B	Microtubule-associated protein 1B, isoform CRA_b	0.992284	0.993896	0.974893	FEFSDAKDENERASVSPMDEPVPDSESPIEK	4	1	1.23277	1.23277	0.720984		1.50932	1.50932	1.14453		0.800631	0.800631	0.898164
P52594-2_pS179	AGFG1_pS179	P52594-2	AGFG1	Isoform 2 of Arf-GAP domain and FG repeat-containing protein 1	0.812608	0.631796		LGDSAPTLHLNKGTPSQSPVVGRSQGQQQEK			1.23256		1.23256		1.17939		1.17939
O94851-3_pS782	MICAL2_pS782	O94851-3	MICAL2	Isoform 3 of [F-actin]-monooxygenase MICAL2	1		1	EATPSPSPPLKRQFPSVVVTGHVLRELKQVS			1.23251		1.23251						1.00366		1.00366
Q14814-4_pS121	MEF2D_pS121	Q14814-4	MEF2D	Isoform MEF2DA0 of Myocyte-specific enhancer factor 2D	1	1	1	SLEQSPLLEDKYRRASEELDGLFRRYGSTVP			1.23251	1.23251			1.92489	1.92489
A0A024RBE7_pS190	TMPO_pS190	A0A024RBE7	TMPO	Thymopoietin, isoform CRA_c	0.998138	0.994614	0.999995	NGSNDSDRYSDNEEDSKIELKLEKREPLKGR	4	1	1.23196		1.23196		1.1281	1.1281	0.771314		0.849268	0.849268	1.00934
A0A024R0C7_pS488	CTTNBP2NL_pS488	A0A024R0C7	CTTNBP2NL	CTTNBP2 N-terminal like, isoform CRA_b	0.999855	0.999939	0.999789	DQQASGLQSPPSRDLSPTLIDNSAAKQLARN	4	1	1.23192	1.23192		1.14472	1.20638	1.20638		0.991552	1.00825	1.00825
Q9BWH6_pS80	RPAP1_pS80	Q9BWH6	RPAP1	RNA polymerase II-associated protein 1	1		1	LPPALVPSPPKRARPSPGHCLPEDEDPEERL	1	3	1.23192	1.23192							1.30695	1.30695
Q8ND82_pS80	ZNF280C_pS80	Q8ND82	ZNF280C	Zinc finger protein 280C	0.999784	0.997559	0.999973	GHSSSSSKGIKSEPHSPGIPEIFRTASQRCR	1	1	1.23115	1.23115			1.17071	1.17071			1.30156	1.30156
Q9NZT2-2_pS420	OGFR_pS420	Q9NZT2-2	OGFR	Isoform 2 of Opioid growth factor receptor	0.892072			SEVEKIALNLEGCALSQGSLRTGTQEVGGQD			1.23114	1.23114
L7RXH5_pT202	MAPK3_pT202	L7RXH5	MAPK3	Mitogen-activated protein kinase	0.999761	0.875418	0.999513	LARIADPEHDHTGFLTEYVATRWYRAPEIML	2	1	1.23105		1.23105		2.88498		2.88498		1.7055		1.7055
A0A024RDS3_pS305	ZNF198_pS305	A0A024RDS3	ZNF198	Zinc finger protein 198, isoform CRA_b	0.978034	0.998231	0.998411	ASFPRNQKQPGVDSLSPVASLPKQIFQPSVQ	4	1	1.23105	1.23105			0.921553	0.921553			1.26412	1.26412
P27824_pS583	CANX_pS583	P27824	CANX	Calnexin	1	1	1	EDRKPKAEEDEILNRSPRNRKPRRE______	1	2	1.23092	1.23092			1.26341	1.26341			1.25514	1.25514
Q9UPT5-2_pS250	EXOC7_pS250	Q9UPT5-2	EXOC7	Isoform 2 of Exocyst complex component 7	0.980776	0.967917	0.920312	KEHFHKSSSSSGVPYSPAIPNKRKDTPTKKP			1.23084	1.23084			0.872496	0.872496			1.93011	1.93011
A0A024QZJ7_pS351	CCDC6_pS351	A0A024QZJ7	CCDC6	Coiled-coil domain containing 6, isoform CRA_a	0.952413	0.537848	0.54345	YFNEMSAQGLRPRTVSSPIPYTPSPSSSRPI	4	1	1.23053	1.23053			4.10643	4.10643			1.09549	1.09549
A0A024RBH0_pS122	PCTK2_pS122	A0A024RBH0	PCTK2	PCTAIRE protein kinase 2, isoform CRA_a	0.962857	0.927073		GESDQASGTSSDEVQSPTGVCLRNRIHRRIS	4	1	1.23046	1.23046			0.779497	0.779497
O94762-4_pT812	RECQL5_pT812	O94762-4	RECQL5	Isoform 4 of ATP-dependent DNA helicase Q5	1			CLRERPSTCPPRDQGTPEVQPTPAKDTWKGK			1.23	1.23
B4DDX2_pS20	NA_pS20	B4DDX2	NA	cDNA FLJ54590, highly similar to KH domain-containing, RNA-binding, signaltransduction-associated protein 1	0.907455	0.960639	0.499998	DDPAARMSRSSGRSGSMDPSGAHPSVRQTPS	2	1	1.22974	1.22974			0.913466	0.913466			0.996935	0.996935
P52594-2_pS181	AGFG1_pS181	P52594-2	AGFG1	Isoform 2 of Arf-GAP domain and FG repeat-containing protein 1	0.999852	0.999998	0.994237	DSAPTLHLNKGTPSQSPVVGRSQGQQQEKKQ			1.22869	1.22869	1.43914		1.6529	1.6529	1.15072		1.39956	1.39956	2.23845
Q8IUW5_pS244	RELL1_pS244	Q8IUW5	RELL1	RELT-like protein 1	0.986021			RVTKVEHKSNQKERRSLMSVSGAETVNGEVP	1	1	1.22849	1.22849
Q92625_pS666	ANKS1A_pS666	Q92625	ANKS1A	Ankyrin repeat and SAM domain-containing protein 1A	1	1	1	CSIGKKRLEKSPSFASEWDEIEKIMSSIGEG	1	4	1.22832		1.22832		2.50276		2.50276		1.43921		1.43921
Q9BQG0_pS1186	MYBBP1A_pS1186	Q9BQG0	MYBBP1A	Myb-binding protein 1A	0.896822			KKGFLPETKKRKKRKSEDGTPAEDGTPAATG	1	2	1.228	1.228
A0MZ66-2_pS249	SHTN1_pS249	A0MZ66-2	SHTN1	Isoform 2 of Shootin-1	0.999183			FAQEMFIEQNKLKRQSHLLLQSSIPDQQLLK			1.22799	1.22799
Q96JN0-3_pS759	LCOR_pS759	Q96JN0-3	LCOR	Isoform 3 of Ligand-dependent corepressor	0.942641	0.968568	0.870058	DPLLKESSTFTDENPSETEESEAAGGIGKLE			1.22772	1.22772			1.08976	1.08976			1.46593	1.46593
Q9H7D0_pS1805	DOCK5_pS1805	Q9H7D0	DOCK5	Dedicator of cytokinesis protein 5	0.596056		0.35456	PPPLTPKATRTLSSPSLQTDGIAATPVPPPP	1	3	1.22751	1.22751
Q96JN0-3_pS42	LCOR_pS42	Q96JN0-3	LCOR	Isoform 3 of Ligand-dependent corepressor	0.650788	0.798699	0.39555	STKNQSLPKASPVTTSPTAATTQNPVLSKLL			1.22751	1.22751			0.888823	0.888823
Q12888_pS1678	TP53BP1_pS1678	Q12888	TP53BP1	TP53-binding protein 1	0.999988	0.999997	1	VLSGKRKLITSEEERSPAKRGRKSATVKPGA	1	2	1.22747	1.22747	0.525342		0.797747	0.797747	0.64751		1.18929	1.18929	0.757176
A8KA33_pS532	NA_pS532	A8KA33	NA	cDNA FLJ76690, highly similar to Homo sapiens neuronal protein isoform a mRNA	0.999592			QSNGSQYSPNEIRENSPAVSPTTNSTAPFGL	2	1	1.22743		1.22743
A8KA33_pS536	NA_pS536	A8KA33	NA	cDNA FLJ76690, highly similar to Homo sapiens neuronal protein isoform a mRNA	0.983775		0.559927	SQYSPNEIRENSPAVSPTTNSTAPFGLKPRS	2	1	1.22743		1.22743						0.708039	0.708039
Q9UGU0-2_pS1335	TCF20_pS1335	Q9UGU0-2	TCF20	Isoform 2 of Transcription factor 20	0.795554	0.994115	0.843327	LPSPDSRNCPAVTLTSPAKTKILPPRKGRGL			1.22743	1.22743							1.1366	1.1366
Q9Y520-4_pS633	PRRC2C_pS633	Q9Y520-4	PRRC2C	Isoform 4 of Protein PRRC2C	0.956522	0.828144	0.983659	NSCNKEEEPVFTRQDSNRSEKEATPVVHETE			1.2272		1.2272						1.72825		1.72825
Q96B97-2_pS474	SH3KBP1_pS474	Q96B97-2	SH3KBP1	Isoform 2 of SH3 domain-containing kinase-binding protein 1	0.984644	0.998243	0.932031	LTSSSLSSPDIFDSPSPEEDKEEHISLAHRG			1.22667		1.22667		0.643319		0.643319		0.757828		0.757828
Q96B97-2_pS472	SH3KBP1_pS472	Q96B97-2	SH3KBP1	Isoform 2 of SH3 domain-containing kinase-binding protein 1	0.986167	0.996953	0.943608	QSLTSSSLSSPDIFDSPSPEEDKEEHISLAH			1.22667		1.22667		0.643319		0.643319		0.757828		0.757828
Q9H4L7-2_pS127	SMARCAD1_pS127	Q9H4L7-2	SMARCAD1	Isoform 2 of SWI/SNF-related matrix-associated actin-dependent regulator of chromatin subfamily A containing DEAD/H box 1	0.949892			EKTFNKDTVIIVSEPSEDEESQGLPTMARRN			1.22645		1.22645
Q9Y446_pS180	PKP3_pS180	Q9Y446	PKP3	Plakophilin-3	1	1	0.999973	HERGGVGSRADYDTLSLRSLRLGPGGLDDRY	1	1	1.22626	1.22626	1.07847		0.600916		0.600916		1.57929	1.57929	1.14902
Q0JRZ9_pS493	FCHO2_pS493	Q0JRZ9	FCHO2	F-BAR domain only protein 2	0.609729			SGINEIPRPFSPPVTSNTSPPPAAPLARAES	1	2	1.22573	1.22573
H0YM23_pS1584	ANKRD17_pS1584	H0YM23	ANKRD17	Ankyrin repeat domain-containing protein 17 (Fragment)	0.587551	0.970086	0.719894	NSLSTCTKSGPSPLSSPNGKLTVASPKRGQK	1	1	1.22564		1.22564		1.3079		1.3079		1.47161		1.47161
Q14157-4_pS601	UBAP2L_pS601	Q14157-4	UBAP2L	Isoform 4 of Ubiquitin-associated protein 2-like	0.89482	0.488113	0.714424	EQRSTQTRRYPSSISSSPQKDLTQAKNGFSS			1.2252	1.2252	1.13653						0.910389		0.910389
Q9UJ70_pS76	NAGK_pS76	Q9UJ70	NAGK	N-acetyl-D-glucosamine kinase	0.999419	0.985562		GVDPLVPLRSLGLSLSGGDQEDAGRILIEEL	1	4	1.22498	1.22498			1.13925	1.13925
B4DGF8_pT194	NA_pT194	B4DGF8	NA	cDNA FLJ57877, highly similar to Cleavage and polyadenylation specificity factor 7	0.928177	0.988047	0.640661	RAHSRDSSDSADGRATPSENLVPSSARVDKP	2	1	1.2248	1.2248			1.42575	1.42575			1.15754	1.15754
Q6PKG0_pS148	LARP1_pS148	Q6PKG0	LARP1	La-related protein 1	0.653044			PPVLTTVNGQSPPEHSAPAKVVRAAVPKQRK	1	2	1.22456	1.22456
Q7L2J0_pS152	MEPCE_pS152	Q7L2J0	MEPCE	7SK snRNA methylphosphate capping enzyme	1		1	QPHRPPGGGGGKRRNSCNVGGGGGGFKHPAF	1	1	1.22456	1.22456							1.04947	1.04947
Q9BQP7_pS343	MGME1_pS343	Q9BQP7	MGME1	Mitochondrial genome maintenance exonuclease 1	0.999938		0.999996	YTEKKKNQNIQKPEYSE______________	1	1	1.22423	1.22423							1.06308	1.06308
B2RBM8_pS955	NA_pS955	B2RBM8	NA	cDNA, FLJ95596, highly similar to Homo sapiens activity-dependent neuroprotector (ADNP), mRNA	1	1	1	HLTEEPTKLMHNASDSEVDQDDVVEWKDGAS	2	1	1.2239	1.2239	1.05281		0.882132	0.882132	0.910515		0.898143	0.898143	0.947446
A0A024R0H7_pT5	WDR77_pT5	A0A024R0H7	WDR77	Testis tissue sperm-binding protein Li 44a	1		1	___________MRKETPPPLVPPAAREWNLP	2	1	1.22355	1.22355							1.22646	1.22646
Q9NR30_pS168	DDX21_pS168	Q9NR30	DDX21	Nucleolar RNA helicase 2	0.846098		0.721112	GFPHPEPDCNPSEAASEESNSEIEQEIPVEQ	1	5	1.22341		1.22341	1.00154					0.982556		0.982556
Q9H410-4_pS65	DSN1_pS65	Q9H410-4	DSN1	Isoform 4 of Kinetochore-associated protein DSN1 homolog	0.99988	0.999987		DLSHQERLQSKSLHLSPQEQSASYQDRRQSW			1.22324	1.22324			0.98357	0.98357
Q9NVD7_pS14	PARVA_pS14	Q9NVD7	PARVA	Alpha-parvin	0.991923	0.994786	0.993422	__MATSPQKSPSVPKSPTPKSPPSRKKDDSF	1	1	1.2232	1.2232	1.68597		1.28047	1.28047	0.86888	0.746695	1.13917	1.13917	1.1656
Q09666_pS5780	AHNAK_pS5780	Q09666	AHNAK	Neuroblast differentiation-associated protein AHNAK	0.999766	0.973218	0.463932	KGKFSLFKSKKPRHRSNSFSDEREFSGPSTP	1	2	1.22319	1.22319			0.945387	0.945387
Q9BPX3_pS390	NCAPG_pS390	Q9BPX3	NCAPG	Condensin complex subunit 3	0.999997		0.999999	IQSIPVVNEEHRGDFSYIGNLMTKEFIGQQL	1	1	1.22297	1.22297							1.08226	1.08226
P07948-2_pS11	LYN_pS11	P07948-2	LYN	Isoform 2 of Tyrosine-protein kinase Lyn	0.619994			_____MGCIKSKGKDSLSDDGVDLKTQPVPE			1.22287	1.22287
Q15742_pS162	NAB2_pS162	Q15742	NAB2	NGFI-A-binding protein 2	1	0.999998	1	SPGEKAGSARSFSPKSPLELGEKLSPLPGGP	1	1	1.22279	1.22279	1.09088	1.1415	1.01233	1.01233	1.17473	1.79307	1.09694	1.09694	1.17587
B7Z286_pS820	NA_pS820	B7Z286	NA	cDNA FLJ53508, highly similar to Homo sapiens SH3 multiple domains 1 (SH3MD1), mRNA	0.770901	0.996763		NGVRQVAVRPQSVFVSPPPKDNNLSCALRRN	2	1	1.22256	1.22256
A0A0S2Z4W1_pS696	SRRM1_pS696	A0A0S2Z4W1	SRRM1	Serine/arginine repetitive matrix 1 isoform 1 (Fragment)	0.898595	0.826048		RHSPSPRPRAPQTSSSPPPVRRGASSSPQRR	2	1	1.22242		1.22242		0.505978	0.505978
X5DR54_pS282	NDE1_pS282	X5DR54	NDE1	NudE neurodevelopment protein 1 isoform B (Fragment)	0.999981	0.998302		LESKLASCRNLVYDQSPNRTGGPASGRSSKN	1	1	1.22223	1.22223			1.63996	1.63996
B4DTZ6_pS446	NA_pS446	B4DTZ6	NA	Sodium/hydrogen exchanger	0.676967	0.758018		SSPGTDDVFTPAPSDSPSSQRIQRCLSDPGP	2	1	1.22209	1.22209			1.41214	1.41214	0.957271
A0A024R233_pS174	TJP2_pS174	A0A024R233	TJP2	Tight junction protein 2 (Zona occludens 2), isoform CRA_a	1	1	1	SRLNSHGGRSRSWEDSPERGRPHERARSRER	3	1	1.22206	1.22206	0.774678		1.1112	1.1112	1.0633		1.29455	1.29455	0.940784
V9HW72_pS16	HEL-S-94n_pS16	V9HW72	HEL-S-94n	Epididymis secretory sperm binding protein Li 94n	1	1		MEQVNELKEKGNKALSVGNIDDALQCYSEAI	2	1	1.2217	1.2217			1.35884	1.35884
A0A024RC24_pT120	IMPACT_pT120	A0A024RC24	IMPACT	Impact homolog (Mouse), isoform CRA_c	0.999969			WVEKIRDVLIQKSQMTEPGPDVKKKTEEEDV	4	1	1.22149	1.22149
Q9UEY8-2_pS641	ADD3_pS641	Q9UEY8-2	ADD3	Isoform 1 of Gamma-adducin	0.999996	0.999999	0.999997	IEITIKSPEKIEEVLSPEGSPSKSPSKKKKK			1.22144			1.22144	0.721842			0.721842	0.736612		0.736612	1.05728
A0A024RD47_pS1195	NCOR1_pS1195	A0A024RD47	NCOR1	Nuclear receptor co-repressor 1, isoform CRA_a	0.839552	0.544636	0.5	EALVKGSISRMPIEDSSPEKGREEAASKGHV	4	1	1.22125	1.22125			0.943518	0.943518			1.35283	1.35283
Q13459-2_pS1290	MYO9B_pS1290	Q13459-2	MYO9B	Isoform Short of Unconventional myosin-IXb	0.99993			KSKPCGSPRVQEKPDSPGGSTQIQRYLDAER			1.22124	1.22124
Q03164-2_pS153	KMT2A_pS153	Q03164-2	KMT2A	Isoform 2 of Histone-lysine N-methyltransferase 2A	1	1	1	GGGGSGEDEQFLGFGSDEEVRVRSPTRSPSV			1.22114	1.22114			1.21156	1.21156			0.970648	0.970648	1.08227
Q9H501_pS153	ESF1_pS153	Q9H501	ESF1	ESF1 homolog	0.999637	0.999997	0.999975	KKMKTSCKFKIDSNISPKKDSKEFTQKNKKE	1	1	1.22085	1.22085			0.906172	0.906172			1.24032	1.24032
P50479_pY137	PDLIM4_pY137	P50479	PDLIM4	PDZ and LIM domain protein 4	0.500345		0.479689	TGTGPEDGRPSLGSPYGQPPRFPVPHNGSSE	1	2	1.22064	1.22064
Q8N122-3_pS705	RPTOR_pS705	Q8N122-3	RPTOR	Isoform 3 of Regulatory-associated protein of mTOR	0.999364			QRVLDTSSLTQSAPASPTNKGVHIHQAGGSP			1.2206	1.2206	1.04536
P08240_pS177	SRPRA_pS177	P08240	SRPRA	Signal recognition particle receptor subunit alpha	0.997998	0.999994		EKAKNSKKKGAKKEGSDGPLATSKPVPAEKS	1	2	1.22053	1.22053			0.85657	0.85657
Q86UU0-3_pS997	BCL9L_pS997	Q86UU0-3	BCL9L	Isoform 3 of B-cell CLL/lymphoma 9-like protein	0.811725		0.709679	SLSVRSPTGSPSRLKSPSMAVPSPGWVASPK			1.22042	1.22042	1.45973						1.12102		1.12102
A0A024R732_pS222	SNTB2_pS222	A0A024R732	SNTB2	Syntrophin, beta 2 (Dystrophin-associated protein A1, 59kDa, basic component 2), isoform CRA_a	0.976802	0.99359	0.727706	PSLVSDLPWEGAAPQSPSFSGSEDSGSPKHQ	4	1	1.22016	1.22016	0.918969		0.807695	0.807695	1.02988		0.768886	0.768886	0.915306
Q9HB90_pS2	RRAGC_pS2	Q9HB90	RRAGC	Ras-related GTP-binding protein C	0.990495			______________MSLQYGAEETPLAGSYG	1	1	1.21997		1.21997
Q9HB90_pS15	RRAGC_pS15	Q9HB90	RRAGC	Ras-related GTP-binding protein C	0.543435	0.567455	0.876303	_MSLQYGAEETPLAGSYGAADSFPKDFGYGV	1	1	1.21997		1.21997		1.12297	1.12297			1.12186	1.12186
A0A1B0GTL5_pS866	RAB11FIP5_pS866	A0A1B0GTL5	RAB11FIP5	Rab11 family-interacting protein 5	0.997482	0.998813	0.974875	FRGESDEPAPQVQPESPETVSPKGSEGLPPP	1	1	1.21995	1.21995			1.13097	1.13097	1.13415		1.04325	1.04325	1.05737
Q5T4S7-3_pS620	UBR4_pS620	Q5T4S7-3	UBR4	Isoform 3 of E3 ubiquitin-protein ligase UBR4	0.754516	0.771307	0.57596	KAAPPPPPPPPPLESSPRVKSPSKQAPGEKG			1.21992	1.21992			1.28515	1.28515			1.17612	1.17612
Q14684_pS732	RRP1B_pS732	Q14684	RRP1B	Ribosomal RNA processing protein 1 homolog B	0.955003	0.904956	0.917315	PEQKPLHGVLKTPTSSPASSPLVAKKPLTTT	1	3	1.21961	1.21961	0.938894	0.755781	1.30777		1.30777	0.684324	1.18877	1.18877
Q9HCD6_pS268	TANC2_pS268	Q9HCD6	TANC2	Protein TANC2	0.999896	0.996692	0.999998	QSVQSIPLYLMPRPNSVAATSSAHLEDLAYL	1	3	1.2195	1.2195			0.977817	0.977817			1.11593	1.11593
Q9UKG1_pS401	APPL1_pS401	Q9UKG1	APPL1	DCC-interacting protein 13-alpha	0.997324		0.841088	TAARVNQSALEAVTPSPSFQQRHESLRPAAG	1	1	1.21938	1.21938							2.05938	2.05938
A0A024R542_pT833	TNKS1BP1_pT833	A0A024R542	TNKS1BP1	Tankyrase 1 binding protein 1, 182kDa, isoform CRA_a	0.826142	0.993786		LTAQDRVVGKPAQLGTQRSQEADVQDWEFRK	2	1	1.21936	1.21936			1.13073	1.13073
Q9H4Z3_pS14	PCIF1_pS14	Q9H4Z3	PCIF1	Phosphorylated CTD-interacting factor 1	0.765934			__MANENHGSPREEASLLSHSPGTSNQSQPC	1	1	1.21931	1.21931
P12270_pT2116	TPR_pT2116	P12270	TPR	Nucleoprotein TPR	1	1	1	IQMTRRQSVGRGLQLTPGIGGMQQHFFDDED	1	3	1.21898	1.21898			1.56372	1.56372			1.27757	1.27757
O75475_pT122	PSIP1_pT122	O75475	PSIP1	PC4 and SFRS1-interacting protein	0.688415			DVEVEEKETSVSKEDTDHEEKASNEDVTKAV	1	1	1.21898	1.21898
F5GWX5_pT1546	CHD4_pT1546	F5GWX5	CHD4	Chromodomain-helicase-DNA-binding protein 4	0.986678	0.998301	0.998807	PKTPTPSTPGDTQPNTPAPVPPAEDGIKIEE	1	1	1.21852	1.21852	0.78147		1.18848	1.18848	1.08865		1.14885	1.14885	0.8692
Q6PKG0_pT649	LARP1_pT649	Q6PKG0	LARP1	La-related protein 1	0.999999	0.999957	0.999522	EIDDRDVNKILIVTQTPHYMRRHPGGDRTGN	1	2	1.21822	1.21822			1.49522	1.49522			1.72123	1.72123
Q8N1G0_pS1146	ZNF687_pS1146	Q8N1G0	ZNF687	Zinc finger protein 687	0.977582	0.864326		EDGAQQCLDCGLCFASPGSLSRHRFISHKKR	1	1	1.21788	1.21788			1.22489	1.22489
B7Z7Y3_pS621	NA_pS621	B7Z7Y3	NA	cDNA FLJ61618, highly similar to Discoidin, CUB and LCCL domain-containing protein 2	0.985177	0.99403	0.962521	VGTYNTLLSRTDSCSSAQAQYDTPKAGKPGL	2	1	1.21787	1.21787	1.03912		1.1973	1.1973	0.939894		1.72355	1.72355	1.20171
O95835-2_pS181	LATS1_pS181	O95835-2	LATS1	Isoform 2 of Serine/threonine-protein kinase LATS1	0.983626		0.656297	GNVQQSVNRKQSWKGSKESLVPQRHGPPLGE			1.21772	1.21772							1.6446	1.6446
A0A024RAM4_pS1339	MAP1B_pS1339	A0A024RAM4	MAP1B	Microtubule-associated protein 1B, isoform CRA_b	0.564717	0.463493		SQSVTGSAGHTPYYQSPTDEKSSHLPTEVIE	4	1	1.21769	1.21769
Q6P2E9_pS879	EDC4_pS879	Q6P2E9	EDC4	Enhancer of mRNA-decapping protein 4	0.653505	0.714922	0.589921	HLLQQRDSQDASAEQSDHDDEVASLASASGG	1	1	1.2175	1.2175			1.14246	1.14246			1.14327	1.14327
Q16555_pS517	DPYSL2_pS517	Q16555	DPYSL2	Dihydropyrimidinase-related protein 2	0.782493			PVCEVSVTPKTVTPASSAKTSPAKQQAPPVR	1	1	1.21749		1.21749
Q16555_pS518	DPYSL2_pS518	Q16555	DPYSL2	Dihydropyrimidinase-related protein 2	0.715033	0.979826	0.839106	VCEVSVTPKTVTPASSAKTSPAKQQAPPVRN	1	1	1.21749		1.21749	0.851772	0.701107		0.701107	0.700123	1.08155		1.08155	1.03151
E9PHV5_pS739	SSFA2_pS739	E9PHV5	SSFA2	Sperm-specific antigen 2	0.595822		0.99836	RYLFAKAGYPLRRSQSLPTTLLSPVRVVSSV	1	1	1.21676	1.21676							1.2373	1.2373	0.943058
X5DR54_pS211	NDE1_pS211	X5DR54	NDE1	NudE neurodevelopment protein 1 isoform B (Fragment)	0.942682	0.874949	0.951911	SVEAERTDTAVQATGSVPSTPIAHRGPSSSL	1	1	1.21662	1.21662	0.647877		1.46564	1.46564	1.08948		1.29942		1.29942
Q9NQX3_pT199	GPHN_pT199	Q9NQX3	GPHN	Gephyrin	0.543242	0.441947	0.445246	EDLPSPPPPLSPPPTTSPHKQTEDKGVQCEE	1	1	1.21651			1.21651
A0A1S5UZ07_pS425	TLN1_pS425	A0A1S5UZ07	TLN1	Talin-1	0.987787	0.995057		GLEGDEESTMLEDSVSPKKSTVLQQQYNRVG	2	1	1.21638	1.21638			1.00245	1.00245
G3V4T7_pS420	FRMD6_pS420	G3V4T7	FRMD6	FERM domain-containing protein 6	1	1	1	YITEDMLMSRKLNGHSGLIVKEIGSSTSSSS	1	1	1.21634	1.21634			1.70996	1.70996			2.65809	2.65809
Q86US8_pT479	SMG6_pT479	Q86US8	SMG6	Telomerase-binding protein EST1A	0.999857	0.9992	0.996333	KPALKTQTPQLHFLDTDDEVSPTSWGDSRQA	1	2	1.21631	1.21631	1.33574		1.62916	1.62916	1.49332		1.14443	1.14443	1.12238
Q7Z4H7-3_pS770	HAUS6_pS770	Q7Z4H7-3	HAUS6	Isoform 3 of HAUS augmin-like complex subunit 6	0.95207	0.946403		NSSSSSEANFKLEPNSPMHGGTLLEDVVGGR			1.21627	1.21627			1.87151	1.87151
Q02880-2_pS1466	TOP2B_pS1466	Q02880-2	TOP2B	Isoform Beta-1 of DNA topoisomerase 2-beta	0.634181			KSEDDSAKFDSNEEDSASVFSPSFGLKQTDK			1.21622	1.21622
A0A140VJN1_pS1286	NA_pS1286	A0A140VJN1	NA	Testicular tissue protein Li 107	1	1	1	PQPSPRTFSQEVSRRSWGQQAQEYQEQKQRS	2	1	1.2159	1.2159			1.0982	1.0982			1.22325	1.22325
Q53HG7_pS405	NA_pS405	Q53HG7	NA	Cortactin isoform a variant (Fragment)	1	1	1	KLEEQARAKTQTPPVSPAPQPTEERLPSSPV	2	1	1.21558		1.21558	1.4006	1.01065		1.01065	0.9368	0.223623	0.223623	0.989873	0.960881
B2ZZ90_pS1263	ACACA_pS1263	B2ZZ90	ACACA	Acetyl-Coenzyme A carboxylase alpha	0.885596		0.567	IFDEVMGCFSDSPPQSPTFPEAGHTSLYDED	2	1	1.21557		1.21557						1.10385		1.10385
Q9BXB5_pT219	OSBPL10_pT219	Q9BXB5	OSBPL10	Oxysterol-binding protein-related protein 10	0.557973			SQRHLSVGAPGVVTITHHKSPAAARRAKSQY	1	2	1.21527	1.21527
Q9HAU0_pY807	PLEKHA5_pY807	Q9HAU0	PLEKHA5	Pleckstrin homology domain-containing family A member 5	0.79082		0.498792	FSTVKYKNEGPDYRLYKSEPELTTVAEVDES	1	1	1.2149	1.2149
O75381-2_pS191	PEX14_pS191	O75381-2	PEX14	Isoform 2 of Peroxisomal membrane protein PEX14	0.5			LKGLLLNRRQFPPSPSAPKIPSWQIPVKSPS			1.21488	1.21488
O75381-2_pS189	PEX14_pS189	O75381-2	PEX14	Isoform 2 of Peroxisomal membrane protein PEX14	0.5			NSLKGLLLNRRQFPPSPSAPKIPSWQIPVKS			1.21488	1.21488
Q9UK61_pS971	FAM208A_pS971	Q9UK61	FAM208A	Protein TASOR	0.91615	0.807648	0.4908	QEAFPNDPRVINRQRSSDYQFPSSPFTDTLK	1	3	1.21476	1.21476	1.34501		0.801714	0.801714
Q9UKA4_pS1242	AKAP11_pS1242	Q9UKA4	AKAP11	A-kinase anchor protein 11	0.62114	0.941592		KVKNPCLNVQSQRSVSPTFLNPSDENLKTLC	1	1	1.21473	1.21473			1.19106	1.19106
Q5JSZ5_pS480	PRRC2B_pS480	Q5JSZ5	PRRC2B	Protein PRRC2B	1	1	1	PDYQKSSMGSMFRQQSIEDKEDKPPPRQKFI	1	2	1.21416	1.21416
Q7L4I2_pS27	RSRC2_pS27	Q7L4I2	RSRC2	Arginine/serine-rich coiled-coil protein 2	0.694239		0.980169	APEKTSPDRDKKKEQSEVSVSPRASKHHYSR	1	1	1.21396	1.21396							0.90735	0.90735
B4DZ84_pS110	MPP2_pS110	B4DZ84	MPP2	MAGUK p55 subfamily member 2	0.859177			THDSVASKTYETPPPSPGLDPTFSNQPVPPD	1	1	1.21375		1.21375
Q9Y2W1_pS575	THRAP3_pS575	Q9Y2W1	THRAP3	Thyroid hormone receptor-associated protein 3	1	1	1	SFSITREAQVNVRMDSFDEDLARPSGLLAQE	1	2	1.21371	1.21371			1.68772	1.68772			1.45168	1.45168
P50402_pS52	EMD_pS52	P50402	EMD	Emerin	0.711522		0.499801	KIFEYETQRRRLSPPSSSAASSYSFSDLNST	1	1	1.21369	1.21369
A0A0F7KYT8_pS449	FXR1_pS449	A0A0F7KYT8	FXR1	Fragile X mental retardation autosomal homolog variant p2K	0.99261	1	0.999992	LSNPSETESERKDELSDWSLAGEDDRDSRHQ	2	1	1.21366		1.21366		0.499134	0.499134	0.812669		0.5569	0.5569	1.0459
A0A0F7KYT8_pS452	FXR1_pS452	A0A0F7KYT8	FXR1	Fragile X mental retardation autosomal homolog variant p2K	0.988373	0.999998	0.999989	PSETESERKDELSDWSLAGEDDRDSRHQRDS	2	1	1.21366		1.21366		0.745902	0.745902	0.812669		1.0459		1.0459
Q96KM6_pS63	ZNF512B_pS63	Q96KM6	ZNF512B	Zinc finger protein 512B	0.571823		0.609987	GQTVPGQAPLCFDPGSPASDKTEGKKKGRPK	1	1	1.21342	1.21342							1.04061	1.04061
A0A024R875_pS761	GAPVD1_pS761	A0A024R875	GAPVD1	GTPase activating protein and VPS9 domains 1, isoform CRA_a	0.606475			STSDDTDVREVSSRPSTPGLSVVSGISATSE	4	1	1.21328		1.21328
A0A024R875_pT762	GAPVD1_pT762	A0A024R875	GAPVD1	GTPase activating protein and VPS9 domains 1, isoform CRA_a	0.606475			TSDDTDVREVSSRPSTPGLSVVSGISATSED	4	1	1.21328		1.21328
Q58WW2_pS336	DCAF6_pS336	Q58WW2	DCAF6	DDB1- and CUL4-associated factor 6	1	1	1	PRARPESERERDGEQSPNVSLMQRMSDMLSR	1	1	1.2132	1.2132			1.26726	1.26726			1.27478	1.27478
Q9H0W8-2_pS7	SMG9_pS7	Q9H0W8-2	SMG9	Isoform 2 of Protein SMG9	0.999342	0.999761	0.999997	_________MSESGHSQPGLYGIERRRRWKE			1.21302	1.21302	1.14866		0.884079	0.884079	1.36115		0.840012	0.840012	1.94585
Q00403_pS76	GTF2B_pS76	Q00403	GTF2B	Transcription initiation factor IIB	0.998311	0.999129		TKDPSRVGDSQNPLLSDGDLSTMIGKGTGAA	1	1	1.21301	1.21301			0.523492	0.523492
A8K6V7_pT226	NA_pT226	A8K6V7	NA	cDNA FLJ76053, highly similar to Homo sapiens Ras-GTPase activating protein SH3 domain-binding protein 2 (G3BP2), transcript variant 3, mRNA	0.665703	0.423693	0.759457	PQVEEKNLEELEEKSTTPPPAEPVSLPQEPP	2	1	1.21299		1.21299						1.42356		1.42356
Q8N3F8_pS486	MICALL1_pS486	Q8N3F8	MICALL1	MICAL-like protein 1	0.999997	0.999999	0.983369	SPKTKKRPAPRAPSASPLALHASRLSHSEPP	1	2	1.21253	1.21253	1.03541		0.98698	0.98698	2.33545		1.95185	1.95185
Q96JM3_pS386	CHAMP1_pS386	Q96JM3	CHAMP1	Chromosome alignment-maintaining phosphoprotein 1	0.99529	0.999909	0.999611	KSSSVSPSSWKSPPASPESWKSGPPELRKTA	1	2	1.21228		1.21228	1.39203	1.44188	1.44188	0.922339		1.19112		1.19112	1.82515
Q9Y2W1_pS377	THRAP3_pS377	Q9Y2W1	THRAP3	Thyroid hormone receptor-associated protein 3	0.503156			QKQTNTDKEKIKEKGSFSDTGLGDGKMKSDS	1	2	1.21226	1.21226
Q09666_pT158	AHNAK_pT158	Q09666	AHNAK	Neuroblast differentiation-associated protein AHNAK	0.999902	0.999995	0.999957	LGETQSRTITVTRRVTAYTVDVTGREGAKDI	1	2	1.21223	1.21223			0.56601	0.56601			0.825228	0.825228
Q96T88_pS91	UHRF1_pS91	Q96T88	UHRF1	E3 ubiquitin-protein ligase UHRF1	0.991299	0.873806	0.786255	SLVLPHSTKERDSELSDTDSGCCLGQSESDK	1	1	1.21195	1.21195			0.980436	0.980436			1.05735	1.05735
Q7Z5L9_pS240	IRF2BP2_pS240	Q7Z5L9	IRF2BP2	Interferon regulatory factor 2-binding protein 2	0.539794			GSAQPTDLGAHKRPASVSSSAAVEHEQREAA	1	2	1.2114	1.2114
P33316-2_pS13	DUT_pS13	P33316-2	DUT	Isoform 2 of Deoxyuridine 5'-triphosphate nucleotidohydrolase, mitochondrial	0.842644	0.962415	0.641493	___MPCSEETPAISPSKRARPAEVGGMQLRF			1.21136	1.21136			1.0352	1.0352			1.22201	1.22201
P11388_pS1377	TOP2A_pS1377	P11388	TOP2A	DNA topoisomerase 2-alpha	1	1	1	PKLSNKELKPQKSVVSDLEADDVKGSVPLSS	1	3	1.21131	1.21131	1.38368		0.774239	0.774239	0.38285		1.0938	1.0938	0.821509
Q6ZRV2_pS7	FAM83H_pS7	Q6ZRV2	FAM83H	Protein FAM83H	0.778577	0.770417	0.834169	_________MARRSQSSSQGDNPLAPGYLPP	1	3	1.21116			1.21116	1.11314			1.11314	1.06298			1.06298
Q6ZRV2_pS8	FAM83H_pS8	Q6ZRV2	FAM83H	Protein FAM83H	0.778577	0.909268	0.858259	________MARRSQSSSQGDNPLAPGYLPPH	1	3	1.21116			1.21116	1.09686			1.09686	1.05837			1.05837
G3V529_pS39	DDX24_pS39	G3V529	DDX24	ATP-dependent RNA helicase DDX24	0.999931			SLFSKEAPKRKAQAVSEEEEEEEGKSSSPKK	1	1	1.21069	1.21069
A0A024R9G7_pY344	ATAD2_pY344	A0A024R9G7	ATAD2	ATPase family, AAA domain containing 2, isoform CRA_c	0.499983			ARPRYRLSSAGPRSPYCKRMNRRRHAIHSSD	4	1	1.21057	1.21057
A0A140VK53_pS2692	NA_pS2692	A0A140VK53	NA	Testicular secretory protein Li 53	0.999863		0.999781	SPRKPIDSLRDSRSLSYSPVERRRPSPQPSP	2	1	1.21035		1.21035
Q86W42_pS286	THOC6_pS286	Q86W42	THOC6	THO complex subunit 6 homolog	1	1	1	ILSAGQGRCVNQWQLSGELKAQVPGSSPGLL	1	1	1.21031	1.21031			1.06826	1.06826			1.32244	1.32244
A0A024R233_pS1067	TJP2_pS1067	A0A024R233	TJP2	Tight junction protein 2 (Zona occludens 2), isoform CRA_a	0.811546	0.5	0.499997	PSTPIPPQEGEEVGESSEEQDNAPKSVLGKV	3	1	1.2103	1.2103			0.739625	0.739625			0.807872	0.807872
Q07021_pS201	C1QBP_pS201	Q07021	C1QBP	Complement component 1 Q subcomponent-binding protein, mitochondrial	0.934064	0.996984		CHYPEDEVGQEDEAESDIFSIREVSFQSTGE	1	1	1.21026	1.21026			1.02316	1.02316
P47974_pS57	ZFP36L2_pS57	P47974	ZFP36L2	mRNA decay activator protein ZFP36L2	0.97068	0.920819	0.988214	AAPSSGFAPGFLRRHSASNLHALAHPAPSPG	1	3	1.21023	1.21023	1.25334	0.882945	1.02951	1.02951	1.33713	1.04162	0.946251	0.946251	1.27413	0.890155
A0A024RDY9_pT526	ARHGEF7_pT526	A0A024RDY9	ARHGEF7	Rho guanine nucleotide exchange factor (GEF) 7, isoform CRA_b	0.5	0.883633		PERKPSDEEFASRKSTAALEEDAQILKVIEA	4	1	1.21004	1.21004			2.99336	2.99336
Q5VT52-2_pS448	RPRD2_pS448	Q5VT52-2	RPRD2	Isoform 2 of Regulation of nuclear pre-mRNA domain-containing protein 2	0.604406			TGVSPASRPSPGTPTSPSNLTSGLKTPAPAT			1.20992	1.20992
A0A024R0S8_pS446	XRCC1_pS446	A0A024R0S8	XRCC1	X-ray repair complementing defective repair in Chinese hamster cells 1, isoform CRA_b	0.713906	0.500821	0.817143	KQPQTKTKPTQAAGPSSPQKPPTPEETKAAS	4	1	1.20987	1.20987	0.920356		0.973513		0.973513		1.35146	1.35146
Q9BVC5_pS184	C2orf49_pS184	Q9BVC5	C2orf49	Ashwin	0.723369	0.999936		NDAKQNHDLTHRKSPSGPVKSPPLSPVGTTP	1	1	1.20983			1.20983	1.48598		1.48598	0.915362
Q9NZT2-2_pS349	OGFR_pS349	Q9NZT2-2	OGFR	Isoform 2 of Opioid growth factor receptor	1		1	HSKGGGRVDEGPQPRSVEPQDAGPLERSQGD			1.2094	1.2094							1.29729	1.29729
Q15047-3_pS1066	SETDB1_pS1066	Q15047-3	SETDB1	Isoform 3 of Histone-lysine N-methyltransferase SETDB1	0.998546			MSVVTESSRNYGYNPSPVKPEGLRRPPSKTS			1.20921	1.20921
P29966_pS26	MARCKS_pS26	P29966	MARCKS	Myristoylated alanine-rich C-kinase substrate	0.621823	0.837253	0.438572	KGEAAAERPGEAAVASSPSKANGQENGHVKV	1	4	1.20897	1.20897			1.05345	1.05345
A0A1U9X8D3_pS224	NA_pS224	A0A1U9X8D3	NA	PPP1R18	1	0.999998		SREQSPRRKEVESRLSPGESAYQKLGLTEAH	4	1	1.20893	1.20893			1.04903	1.04903
Q96JM3_pS632	CHAMP1_pS632	Q96JM3	CHAMP1	Chromosome alignment-maintaining phosphoprotein 1	0.830079	0.693191	0.97208	KKLKKDNQESSDAELSSSEYIKTDLDAMDIK	1	2	1.20863		1.20863		0.697698		0.697698		1.20026		1.20026
Q96PY6-4_pS1057	NEK1_pS1057	Q96PY6-4	NEK1	Isoform 4 of Serine/threonine-protein kinase Nek1	0.893493			ASMEQLLREQPGEEYSEEEESVLKNSDVEPT			1.20861	1.20861
Q14157-4_pS600	UBAP2L_pS600	Q14157-4	UBAP2L	Isoform 4 of Ubiquitin-associated protein 2-like	0.973933	0.525764	0.764145	YEQRSTQTRRYPSSISSSPQKDLTQAKNGFS			1.20773		1.20773		0.874307		0.874307		0.99935		0.99935
Q9H4L4_pT229	SENP3_pT229	Q9H4L4	SENP3	Sentrin-specific protease 3	0.929527		0.677053	PVPSGPPMEEDGLRWTPKSPLDPDSGLLSCT	1	2	1.20717	1.20717							0.996981	0.996981
Q9H792_pS1148	PEAK1_pS1148	Q9H792	PEAK1	Pseudopodium-enriched atypical kinase 1	0.54446			AIAFGGKTDQEAPNASQPTPPPLPKKMIIRA	1	4	1.20703	1.20703
P24928_pS1878	POLR2A_pS1878	P24928	POLR2A	DNA-directed RNA polymerase II subunit RPB1	0.919123	0.935835	0.878399	TSPKYSPTSPKYSPTSPTYSPTTPKYSPTSP	1	2	1.20664	1.20664			1.48514	1.48514			1.25887	1.25887
Q92538-3_pT1337	GBF1_pT1337	Q92538-3	GBF1	Isoform 3 of Golgi-specific brefeldin A-resistance guanine nucleotide exchange factor 1	0.660588	0.5	0.5	VYTDHGRPGKIHRSATDADVVNSGWLVVGKD			1.2066	1.2066			1.00339	1.00339			1.59884	1.59884
B3KRZ9_pS307	NA_pS307	B3KRZ9	NA	cDNA FLJ35181 fis, clone PLACE6015051, highly similar to Protein CHMP7	1		1	PRNRHFTNSVPNPRISDAELEAELEKLSLSE	2	1	1.20566	1.20566							1.03897	1.03897
Q9UJF2-2_pS164	RASAL2_pS164	Q9UJF2-2	RASAL2	Isoform 2 of Ras GTPase-activating protein nGAP	0.943898	0.951988	0.776057	ATKLEVPAERSPRRRSISGTSTSEKPNSMDT			1.20543	1.20543			1.11939	1.11939
A0A0S2Z4W1_pT614	SRRM1_pT614	A0A0S2Z4W1	SRRM1	Serine/arginine repetitive matrix 1 isoform 1 (Fragment)	1			PIQRRYSPSPPPKRRTASPPPPPKRRASPSP	2	1	1.20541		1.20541
Q96EB6-2_pS47	SIRT1_pS47	Q96EB6-2	SIRT1	Isoform 2 of NAD-dependent protein deacetylase sirtuin-1	1			PLRKRPRRDGPGLERSPGEPGGAAPEREVPA			1.20527	1.20527
Q14244-3_pS125	MAP7_pS125	Q14244-3	MAP7	Isoform 3 of Ensconsin	0.999967		0.999836	ATLLNSPDRARRLQLSPWESSVVNRLLTPTH			1.20489	1.20489							8.22194	8.22194
Q3KQU3-4_pS520	MAP7D1_pS520	Q3KQU3-4	MAP7D1	Isoform 4 of MAP7 domain-containing protein 1	0.983499	0.747791	0.83102	KESAAPASPAPSPAPSPTPAPPQKEQPPAET			1.20449			1.20449	0.861416			0.861416	1.42814			1.42814
Q6NZI2_pS169	CAVIN1_pS169	Q6NZI2	CAVIN1	Caveolae-associated protein 1	0.503399	0.999817		MIYQDEVKLPAKLSISKSLKESEALPEKEGE	1	1	1.2043		1.2043		0.115518		0.115518
Q6NZI2_pS171	CAVIN1_pS171	Q6NZI2	CAVIN1	Caveolae-associated protein 1	0.993202	0.999999		YQDEVKLPAKLSISKSLKESEALPEKEGEEL	1	1	1.2043		1.2043		0.115518		0.115518
Q9UPN7_pS759	PPP6R1_pS759	Q9UPN7	PPP6R1	Serine/threonine-protein phosphatase 6 regulatory subunit 1	0.800852		0.735076	GPLSVPQGLPTQSLASPPARDALQLRSQDPT	1	5	1.20428	1.20428							1.15081	1.15081
A0A024RBX9_pS232	PDHA1_pS232	A0A024RBX9	PDHA1	Pyruvate dehydrogenase E1 component subunit alpha	0.775428	0.771962	0.775801	PCIFICENNRYGMGTSVERAAASTDYYKRGD	4	1	1.20419	1.20419			0.895058	0.895058			1.26691	1.26691
P50851-2_pT976	LRBA_pT976	P50851-2	LRBA	Isoform 2 of Lipopolysaccharide-responsive and beige-like anchor protein	0.72857			IRRDINVSVGSQQPDTKDSPVCPHFTTNGNE			1.20358	1.20358
A0A1P7ZIN0_pS1777	NA_pS1777	A0A1P7ZIN0	NA	L-afadin	0.997701			CRDAKEKRSKSQDADSPGSSGAPENLTFKER	2	1	1.20349	1.20349	1.46565
D6RB01_pS577	FAM169A_pS577	D6RB01	FAM169A	Soluble lamin-associated protein of 75 kDa	0.666667	0.909937	0.683413	LDQFTQSAEKAVDSSSEEIEVEVPVVDRRNL	1	1	1.20321		1.20321						0.895134		0.895134
Q53GX4_pS445	NA_pS445	Q53GX4	NA	Peptidylprolyl isomerase (Fragment)	0.990979	0.989791	0.886467	GKKTSEGVTNEKGTDSQAMEEEKPEGHV___	2	1	1.20312	1.20312			1.37172	1.37172			1.12585	1.12585
Q69YN4-3_pS173	VIRMA_pS173	Q69YN4-3	VIRMA	Isoform 3 of Protein virilizer homolog	1		1	NPKHADGEKEDQFNGSPPRPQPRGPRTPPGP			1.20276	1.20276							1.15881	1.15881
Q53EP0_pS208	FNDC3B_pS208	Q53EP0	FNDC3B	Fibronectin type III domain-containing protein 3B	0.999995	0.999987	0.999991	KKLKDRQIDRQNRLNSPPSSIYKSSCTTVYN	1	2	1.20237	1.20237			1.2684	1.2684			0.93466	0.93466
Q96B97-2_pS552	SH3KBP1_pS552	Q96B97-2	SH3KBP1	Isoform 2 of SH3 domain-containing kinase-binding protein 1	0.633196			LSSSLGTAGHRANSPSLFGTEGKPKMEPAAS			1.20211	1.20211
O76021_pT358	RSL1D1_pT358	O76021	RSL1D1	Ribosomal L1 domain-containing protein 1	0.5	0.5	0.579167	HGKKKRGRGKAQVKATNESEDEIPQLVPIGK	1	3	1.2021	1.2021			0.99417	0.99417			1.14345	1.14345
Q3ZCW2_pS25	LGALSL_pS25	Q3ZCW2	LGALSL	Galectin-related protein	0.86975	0.83716		AVVKLDDGHLNNSLSSPVQADVYFPRLIVPF	1	2	1.20195	1.20195	0.639595		0.635519	0.635519	0.551784
A0A024RBU9_pS1539	NCOR2_pS1539	A0A024RBU9	NCOR2	Nuclear receptor co-repressor 2, isoform CRA_a	0.999976	0.99877	0.998181	RGAPVIVPELGKPRQSPLTYEDHGAPFAGHL	4	1	1.20166	1.20166			1.50347	1.50347			1.32364	1.32364
Q6FHQ0_pS3	RBBP7_pS3	Q6FHQ0	RBBP7	RBBP7 protein (Fragment)	1	1	1	_____________MASKEMFEDTVEERVINE	2	1	1.20158	1.20158			1.49543	1.49543			1.1633	1.1633
Q96HW7_pS602	INTS4_pS602	Q96HW7	INTS4	Integrator complex subunit 4	0.879837			LRLPGRKLVSSAVSPSIIPQEDPSQQFLQQS	1	2	1.20146	1.20146
P35658-2_pT437	NUP214_pT437	P35658-2	NUP214	Isoform 2 of Nuclear pore complex protein Nup214	0.995935	0.908225	0.953491	LEGERQPKSPGSTPTTPTSSQAPQKLDASAA			1.2011		1.2011		1.32536	1.32536	1.04205		0.942612	0.942612	1.15914
B4E106_pT446	NA_pT446	B4E106	NA	cDNA FLJ53399, highly similar to Monocarboxylate transporter 1	0.5	0.648167	0.450664	EQKANEQKKESKEEETSIDVAGKPNEVTKAA	2	1	1.20098	1.20098			0.928204	0.928204
Q86UU0-3_pS1017	BCL9L_pS1017	Q86UU0-3	BCL9L	Isoform 3 of B-cell CLL/lymphoma 9-like protein	0.993175	0.999973		VPSPGWVASPKTAMPSPGVSQNKQPPLNMNS			1.20085	1.20085			1.13541	1.13541
Q9UPN4-3_pS78	CEP131_pS78	Q9UPN4-3	CEP131	Isoform 3 of Centrosomal protein of 131 kDa	0.984447	0.988855	0.997543	GPGGSQAINNLRRSNSTTQVSQPRSGSPRPT			1.20083	1.20083			0.673815	0.673815			0.953712	0.953712
B3KSB3_pS265	NA_pS265	B3KSB3	NA	cDNA FLJ35912 fis, clone TESTI2010180, highly similar to TBC1 domain family member 10A	0.777216	0.830609	0.78261	AILDAEPGPRPALQPSPSIRLPLDAPLPGSK	2	1	1.20058	1.20058			1.47824	1.47824			1.74747	1.74747
Q68CZ2_pS874	TNS3_pS874	Q68CZ2	TNS3	Tensin-3	0.591215			ALRHPPFSPPEPPLSSPASQHKGGREPRSCP	1	2	1.20015	1.20015
Q9UJV9_pS23	DDX41_pS23	Q9UJV9	DDX41	Probable ATP-dependent RNA helicase DDX41	0.985173	0.997743	0.993388	RKRARTDEVPAGGSRSEAEDEDDEDYVPYVP	1	2	1.20009	1.20009	1.23274		0.91202	0.91202			0.984548	0.984548
O75962_pS2459	TRIO_pS2459	O75962	TRIO	Triple functional domain protein	0.999858	0.999995	0.999921	LPLGKPRAGAASPLNSPLSSAVPSLGKEPFP	1	2	1.19994		1.19994		1.14487	1.14487	1.41189	1.51229	1.48277		1.48277
Q9UIS9-7_pS297	MBD1_pS297	Q9UIS9-7	MBD1	Isoform 7 of Methyl-CpG-binding domain protein 1	0.991447	0.996252	0.999131	RRPGAQPLPPPPPSQSPEPTEPHPRALAPSP			1.19985	1.19985			1.11509	1.11509			1.34001	1.34001
Q58WW2_pS649	DCAF6_pS649	Q58WW2	DCAF6	DDB1- and CUL4-associated factor 6	0.960331	0.858821		EATGPSAHEETSTRDSALQDTDDSDDDPVLI	1	1	1.19977		1.19977
Q86UK7-2_pS428	ZNF598_pS428	Q86UK7-2	ZNF598	Isoform 2 of E3 ubiquitin-protein ligase ZNF598	0.99999	0.999988	0.999895	FSVTGPAAPGALPPPSPKLKDEDFPSLSAST			1.19926	1.19926			1.19682	1.19682			1.13832	1.13832
A0A024RDV7_pS56	KPNA3_pS56	A0A024RDV7	KPNA3	Importin subunit alpha	1	1	1	RDEHLLKKRNVPQEESLEDSDVDADFKAQNV	3	1	1.19921		1.19921		0.957618		0.957618		1.20436		1.20436
L7RXH5_pY204	MAPK3_pY204	L7RXH5	MAPK3	Mitogen-activated protein kinase	0.996299	0.996202	0.997839	RIADPEHDHTGFLTEYVATRWYRAPEIMLNS	2	1	1.19919	1.19919	1.23105		2.47134	2.47134	2.88498		1.57111	1.57111	1.7055
O95104-2_pS154	SCAF4_pS154	O95104-2	SCAF4	Isoform 2 of Splicing factor, arginine/serine-rich 15	0.860103			SNAAPVAENVTNNEGSPPPPVKVSSEPPTQA			1.19911	1.19911
Q9UHY1_pT433	NRBP1_pT433	Q9UHY1	NRBP1	Nuclear receptor-binding protein	0.92731	0.992661	0.97837	EEVTSPVVPPSVKTPTPEPAEVETRKVVLMQ	1	1	1.19833	1.19833			1.22987	1.22987			1.24668	1.24668
Q5THJ4-2_pS1038	VPS13D_pS1038	Q5THJ4-2	VPS13D	Isoform 2 of Vacuolar protein sorting-associated protein 13D	0.750911	0.849292		HKNLSFDIPTGSLRDSRAQSPVSGPNVAHLT			1.19833	1.19833
Q8N5A0_pS113	EIF5B_pS113	Q8N5A0	EIF5B	Eukaryotic translation initiation factor 5B	1	1		KKGQKGKKQSFDDNDSEELEDKDSKSKKTAK	1	1	1.1983	1.1983			0.985971	0.985971
A0A0S2Z4W1_pS607	SRRM1_pS607	A0A0S2Z4W1	SRRM1	Serine/arginine repetitive matrix 1 isoform 1 (Fragment)	0.999993	1		SPRRYSPPIQRRYSPSPPPKRRTASPPPPPK	2	1	1.19819		1.19819		1.14358		1.14358
A0A0S2Z4W1_pS605	SRRM1_pS605	A0A0S2Z4W1	SRRM1	Serine/arginine repetitive matrix 1 isoform 1 (Fragment)	0.999469	0.999993		SPSPRRYSPPIQRRYSPSPPPKRRTASPPPP	2	1	1.19819		1.19819		1.14358		1.14358
Q96EB6-2_pS14	SIRT1_pS14	Q96EB6-2	SIRT1	Isoform 2 of NAD-dependent protein deacetylase sirtuin-1	0.973674			__MADEAALALQPGGSPSAAGADREAASSPA			1.19798	1.19798
Q8NEY1-2_pS140	NAV1_pS140	Q8NEY1-2	NAV1	Isoform 2 of Neuron navigator 1	0.954884	0.844174	0.85544	VGSKGREAPLMSKTLSKSEHSLFQAKGSPAG			1.19789	1.19789			1.13581	1.13581			1.55858	1.55858
A0A024RAM4_pS1919	MAP1B_pS1919	A0A024RAM4	MAP1B	Microtubule-associated protein 1B, isoform CRA_b	0.829582			YYYEKIERTTKSPSDSGYSYETIGKTTKTPE	4	1	1.19758	1.19758
Q7RTP6_pS1704	MICAL3_pS1704	Q7RTP6	MICAL3	[F-actin]-monooxygenase MICAL3	0.997847	0.999719	1	SEGSSGKSKKRSSLFSPRRNKKEKKSKGEGR	1	2	1.19745	1.19745			1.00719	1.00719			1.38062	1.38062
A0A140VK07_pS10	NA_pS10	A0A140VK07	NA	Testicular secretory protein Li 7	0.732577			______MASGRRGWDSSHEDDLPVYLARPGT	2	1	1.19732	1.19732
Q99958_pS288	FOXC2_pS288	Q99958	FOXC2	Forkhead box protein C2	0.999896	1	0.999995	ENIMTLRTSPPGGELSPGAGRAGLVVPPLAL	1	1	1.19707		1.19707		1.51614	1.51614	1.04302		1.21576		1.21576
Q99958_pS281	FOXC2_pS281	Q99958	FOXC2	Forkhead box protein C2	0.500052	0.573401	0.500003	GLPGFSVENIMTLRTSPPGGELSPGAGRAGL	1	1	1.19707		1.19707		1.04302		1.04302		1.21576		1.21576
F6RY50_pS55	SIPA1_pS55	F6RY50	SIPA1	Signal-induced proliferation-associated protein 1	0.846635	0.831008	0.546118	TFEPRPVRGPLLRSGSDAGEARPPTPASPRA	1	1	1.19697	1.19697							0.655333	0.655333
A0A024QZE7_pS126	TGFB1I1_pS126	A0A024QZE7	TGFB1I1	Transforming growth factor beta 1 induced transcript 1, isoform CRA_a	0.997678	0.999136	0.999948	DQSEDKKRPSLPSSPSPGLPKASATSATLEL	4	1	1.1969	1.1969	1.26071	0.992092	1.51296	1.51296	1.30157		1.614	1.614	1.21193
Q12802-4_pS1911	AKAP13_pS1911	Q12802-4	AKAP13	Isoform 3 of A-kinase anchor protein 13	0.892154	0.790714	0.557724	GNDENMSNTWKFLSHSTDSLNKISKVNESTE			1.19682	1.19682			1.61514	1.61514	3.13275		2.60653		2.60653
Q96B97-2_pS193	SH3KBP1_pS193	Q96B97-2	SH3KBP1	Isoform 2 of SH3 domain-containing kinase-binding protein 1	1	1	1	FGDIFKDKPIKLRPRSIEVENDFLPVEKTIG			1.19643	1.19643			0.940978	0.940978			0.775301	0.775301
Q96JM3_pS626	CHAMP1_pS626	Q96JM3	CHAMP1	Chromosome alignment-maintaining phosphoprotein 1	0.727387		0.606781	TLFPSSKKLKKDNQESSDAELSSSEYIKTDL	1	2	1.19638	1.19638	0.981723						1.11689	1.11689
Q92615_pS601	LARP4B_pS601	Q92615	LARP4B	La-related protein 4B	0.994215	0.990764	0.892256	VPASCAVSATYERSPSPAHLPDDPKVAEKQR	1	3	1.19623	1.19623			1.06903	1.06903			1.35743	1.35743
Q16513_pS110	PKN2_pS110	Q16513	PKN2	Serine/threonine-protein kinase N2	0.998999	0.999621	0.999728	ELHHKLQELNAHIVVSDPEDITDCPRTPDTP	1	1	1.19609	1.19609			0.497577	0.497577			0.795415	0.795415
Q8WUI4-3_pS155	HDAC7_pS155	Q8WUI4-3	HDAC7	Isoform 3 of Histone deacetylase 7	0.999867	0.999989	0.99991	LPSDPPEHFPLRKTVSEPNLKLRYKPKKSLE			1.19601	1.19601			0.805792	0.805792			0.990506	0.990506
Q15742_pS171	NAB2_pS171	Q15742	NAB2	NGFI-A-binding protein 2	0.999983	0.999419	1	RSFSPKSPLELGEKLSPLPGGPGAGDPRIWP	1	1	1.19598	1.19598		1.25779	1.25313	1.25313		1.79307	1.51338		1.51338
Q3KQU3-4_pS709	MAP7D1_pS709	Q3KQU3-4	MAP7D1	Isoform 4 of MAP7 domain-containing protein 1	0.947534	0.946277	0.965139	ETKKQDSKEANANGSSPEPVKAVEARSPGLQ			1.1959	1.1959			0.977066	0.977066			1.11805	1.11805
Q9BZL4-5_pS435	PPP1R12C_pS435	Q9BZL4-5	PPP1R12C	Isoform 5 of Protein phosphatase 1 regulatory subunit 12C	0.993739			CLENSSPPSRIPEPESPAKPNVPTASTAPPA			1.19587	1.19587
O60293-2_pS1301	ZFC3H1_pS1301	O60293-2	ZFC3H1	Isoform 2 of Zinc finger C3H1 domain-containing protein	0.900567	0.898125		RKWKPKFWRKPISDNSFSSDEEQSTGPIKYA			1.19564		1.19564		0.951304		0.951304
Q9Y4F5-3_pS1129	CEP170B_pS1129	Q9Y4F5-3	CEP170B	Isoform 3 of Centrosomal protein of 170 kDa protein B	1	1	1	SDPEAAPARTSFSGRSVELCCASRKPTMAEA			1.19561	1.19561			1.08115	1.08115			0.919889	0.919889
Q9UPN4-3_pS496	CEP131_pS496	Q9UPN4-3	CEP131	Isoform 3 of Centrosomal protein of 131 kDa	0.913867	0.586153	0.63482	HRGRYAWASEEDDASSLTADNLEKFGKLSAF			1.19513	1.19513			2.86537		2.86537		1.77494	1.77494
Q9Y608-4_pS92	LRRFIP2_pS92	Q9Y608-4	LRRFIP2	Isoform 4 of Leucine-rich repeat flightless-interacting protein 2	0.984028		0.494293	SRNSASATTPLSGNSSRRGSGDTSSLIDPDT			1.19478	1.19478	0.660245
Q71U35_pS10	NA_pS10	Q71U35	NA	Transcriptional enhancer factor TEF-5	0.748083		0.333332	______MASNSWNASSSPGEAREDGPEGLDK	2	1	1.19467	1.19467
P54259_pS746	ATN1_pS746	P54259	ATN1	Atrophin-1	0.999997	0.999987	0.999979	AEEYETPESPVPPARSPSPPPKVVDVPSHAS	1	3	1.19459			1.19459
P54259_pS748	ATN1_pS748	P54259	ATN1	Atrophin-1	0.999997	0.999991	0.999982	EYETPESPVPPARSPSPPPKVVDVPSHASQS	1	3	1.19459			1.19459
P54259_pS739	ATN1_pS739	P54259	ATN1	Atrophin-1	0.956416	0.940636	0.995213	TQIKQEPAEEYETPESPVPPARSPSPPPKVV	1	3	1.19459			1.19459
Q14814-4_pS180	MEF2D_pS180	Q14814-4	MEF2D	Isoform MEF2DA0 of Myocyte-specific enhancer factor 2D	1	1	1	TPSLVTSSLTDPRLLSPQQPALQRNSVSPGL			1.19447	1.19447			1.22398	1.22398
B4DTZ6_pS354	NA_pS354	B4DTZ6	NA	Sodium/hydrogen exchanger	0.990813	0.968637		QKINNYLTVPAHKLDSPTMSRARIGSDPLAY	2	1	1.19442	1.19442			0.991346	0.991346
Q54A15_pS361	DTGCU2_pS361	Q54A15	DTGCU2	DTGCU2	1	0.999984		ALSNLEVTLEGGKADSLLEDITDIPKLADNL	2	1	1.1938	1.1938			1.12661	1.12661
A0A140VJZ4_pS130	NA_pS130	A0A140VJZ4	NA	Ubiquitin carboxyl-terminal hydrolase	0.734056		0.991172	SGSTLKKFLEESVSMSPEERARYLENYDAIR	2	1	1.19363	1.19363							1.25339	1.25339
A0A024RD47_pS2120	NCOR1_pS2120	A0A024RD47	NCOR1	Nuclear receptor co-repressor 1, isoform CRA_a	1	1	1	SQAQSVHHQRPGSRVSPENLVDKSRGSRPGK	4	1	1.19276	1.19276			0.926833	0.926833			1.16868	1.16868
Q8NEY1-2_pS391	NAV1_pS391	Q8NEY1-2	NAV1	Isoform 2 of Neuron navigator 1	0.993184	0.999604	0.876408	ESLDSDEVDLKSGYMSDSDLMGKTMTEDDDI			1.19274	1.19274			1.19159	1.19159			1.44674	1.44674
A0A140VK53_pS1499	NA_pS1499	A0A140VK53	NA	Testicular secretory protein Li 53	0.998868	0.999918	0.999902	PEPKALPQTPRPRSRSPSSPELNNKCLTPQR	2	1	1.19233		1.19233	1.02716	0.880818		0.880818	1.11931	1.05817		1.05817	0.962616
Q96T37-4_pS213	RBM15_pS213	Q96T37-4	RBM15	Isoform 4 of Putative RNA-binding protein 15	0.970812	0.99959	0.989317	DRPLKIEAVYVSRRRSRSPLDKDTYPPSASV			1.19223		1.19223		1.11453		1.11453		0.918664		0.918664
Q96T37-4_pS215	RBM15_pS215	Q96T37-4	RBM15	Isoform 4 of Putative RNA-binding protein 15	0.971466	0.999123	0.979892	PLKIEAVYVSRRRSRSPLDKDTYPPSASVVG			1.19223		1.19223		1.11453		1.11453		0.918664		0.918664
Q9UNS2_pS410	COPS3_pS410	Q9UNS2	COPS3	COP9 signalosome complex subunit 3	0.904586	0.795877	0.9539	QEITVNPQFVQKSMGSQEDDSGNKPSSYS__	1	3	1.19143	1.19143			0.946045	0.946045			1.09331	1.09331
A0A0S2Z3L2_pS663	ATP2A2_pS663	A0A0S2Z3L2	ATP2A2	ATPase Ca++ transporting cardiac muscle slow twitch 2 isoform 1 (Fragment)	1	1	1	TSKAFTGREFDELNPSAQRDACLNARCFARV	2	1	1.19136	1.19136			0.82848	0.82848			0.952985	0.952985
Q9UJV9_pS21	DDX41_pS21	Q9UJV9	DDX41	Probable ATP-dependent RNA helicase DDX41	0.991054	0.749634	0.800419	PERKRARTDEVPAGGSRSEAEDEDDEDYVPY	1	2	1.19113		1.19113		1.15976	1.15976			0.957866	0.957866	1.06912
Q9NQS7-2_pS895	INCENP_pS895	Q9NQS7-2	INCENP	Isoform 2 of Inner centromere protein	0.999903	1	0.999951	SKPRYHKRTSSAVWNSPPLQGARVPSSLAYS			1.1907	1.1907		0.707303	1.01333	1.01333		0.772852
A0A024R1I2_pS8	MTMR3_pS8	A0A024R1I2	MTMR3	Myotubularin related protein 3, isoform CRA_d	0.844451	0.916767	0.82265	________MDEETRHSLECIQANQIFPRKQL	3	1	1.19063	1.19063							0.631366	0.631366
A0A024R542_pS672	TNKS1BP1_pS672	A0A024R542	TNKS1BP1	Tankyrase 1 binding protein 1, 182kDa, isoform CRA_a	0.999977	0.999961	0.99995	ETTQARTEAQDLCRASPEPPGPESSSRWLDD	2	1	1.1898	1.1898			1.17717	1.17717			1.14801	1.14801
Q9H792_pT1151	PEAK1_pT1151	Q9H792	PEAK1	Pseudopodium-enriched atypical kinase 1	0.99839	0.998046	0.999874	FGGKTDQEAPNASQPTPPPLPKKMIIRANTE	1	4	1.18977	1.18977							1.47957	1.47957
A0A024RA49_pS54	ANLN_pS54	A0A024RA49	ANLN	Anillin, actin binding protein (Scraps homolog, Drosophila), isoform CRA_e	0.999999	1	0.999997	RARQPLSEASNQQPLSGGEEKSCTKPSPSKK	4	1	1.18944	1.18944			0.652917	0.652917			0.934616	0.934616
Q53EW4_pS548	NA_pS548	Q53EW4	NA	Myotubularin-related protein 9 variant (Fragment)	1	1	1	RRQLAELETEDGMQESP______________	2	1	1.1894	1.1894							0.89183	0.89183
Q5BKZ1_pT274	ZNF326_pT274	Q5BKZ1	ZNF326	DBIRD complex subunit ZNF326	0.987442		0.980302	AKPMEKISLSKSPTKTDPKNEEEEKRRIEAR	1	2	1.18935	1.18935							1.1483	1.1483
O60832_pS513	DKC1_pS513	O60832	DKC1	H/ACA ribonucleoprotein complex subunit 4	1	1	1	KKKKKKKKAKEVELVSE______________	1	3	1.18932	1.18932			0.856448	0.856448			0.879573	0.879573
A0A140VK53_pS783	NA_pS783	A0A140VK53	NA	Testicular secretory protein Li 53	0.997175	0.997551	0.987482	KAKSRLSLRRSLSGSSPCPKQKSQTPPRRSR	2	1	1.1893		1.1893	0.883211	0.867812		0.867812	1.16393	0.975844		0.975844	1.06729
Q9C0D5_pS213	TANC1_pS213	Q9C0D5	TANC1	Protein TANC1	0.925801			CVSKTAANKSPCETISSPSSTLESKDSGIIA	1	3	1.18883	1.18883
A0A140VJN1_pS1312	NA_pS1312	A0A140VJN1	NA	Testicular tissue protein Li 107	0.643727	0.986338		QKQRSSSKDGHQGSKSNDSGEEAEKEFIFV_	2	1	1.18859	1.18859			0.852178	0.852178
Q14181_pS152	POLA2_pS152	Q14181	POLA2	DNA polymerase alpha subunit B	0.993873	0.968016		VSTRSPHQLLSPSSFSPSATPSQKYNSRSNR	1	2	1.18858		1.18858	1.08185	1.28468	1.28468	1.09462
A8K6X9_pS970	NA_pS970	A8K6X9	NA	cDNA FLJ76427, highly similar to Homo sapiens SH2 domain binding protein 1 (tetratricopeptide repeat containing) (SH2BP1), mRNA	1	1	1	RKKKKRRRHPKGEEGSDDDETENGPKPKKRR	2	1	1.18785	1.18785			1.29705	1.29705			1.08198	1.08198
Q4KMP7_pS132	TBC1D10B_pS132	Q4KMP7	TBC1D10B	TBC1 domain family member 10B	1		1	VAGVETSRALAAGADSPKTEEARPSPAPGPG	1	3	1.18777	1.18777							1.22087	1.22087
Q9UHB6-4_pS366	LIMA1_pS366	Q9UHB6-4	LIMA1	Isoform 4 of LIM domain and actin-binding protein 1	0.999062	0.850633	0.920933	SEVQQPVHPKPLSPDSRASSLSESSPPKAMK			1.18774	1.18774			1.04884	1.04884			1.06483	1.06483
Q9UQB8-4_pS256	BAIAP2_pS256	Q9UQB8-4	BAIAP2	Isoform 4 of Brain-specific angiogenesis inhibitor 1-associated protein 2	0.530062		0.359887	VQLMQQVASNGATLPSALSASKSNLVISDPI			1.18717	1.18717
B4DXV9_pS31	NA_pS31	B4DXV9	NA	Protein arginine methyltransferase NDUFAF7	0.999912		0.999999	ARAAIPFIWRGKYFSSGNEPAENPVTPMLRH	2	1	1.18671			1.18671					1.2641			1.2641
B4DXV9_pS30	NA_pS30	B4DXV9	NA	Protein arginine methyltransferase NDUFAF7	0.999911		0.999999	VARAAIPFIWRGKYFSSGNEPAENPVTPMLR	2	1	1.18671			1.18671					1.2641			1.2641
Q9BV36-4_pS201	MLPH_pS201	Q9BV36-4	MLPH	Isoform 4 of Melanophilin	0.893992			KKRLLSVHDFDFEGDSDDSTQPQGHSLHLSS			1.18671	1.18671
A0A023T787_pS56	RBM8_pS56	A0A023T787	RBM8	RNA-binding protein 8A	0.791879	0.922578	0.93771	GSEEGSRARMREDYDSVEQDGDEPGPQRSVE	2	1	1.18671	1.18671			1.11416	1.11416			1.08031	1.08031
Q9H792_pS792	PEAK1_pS792	Q9H792	PEAK1	Pseudopodium-enriched atypical kinase 1	0.993697		0.990083	PQSPPETPQSGPKACSVEELYAIPPDADVAK	1	4	1.18624	1.18624							1.35451	1.35451
A0A0S2Z4W1_pS769	SRRM1_pS769	A0A0S2Z4W1	SRRM1	Serine/arginine repetitive matrix 1 isoform 1 (Fragment)	0.998661	0.998502		SGSPEPAAKKPPAPPSPVQSQSPSTNWSPAV	2	1	1.18622	1.18622	1.20224	1.0511	0.817056	0.817056	0.905945	1.12614
A2A2D0_pS38	STMN1_pS38	A2A2D0	STMN1	Stathmin (Fragment)	1	1	1	ILSPRSKESVPEFPLSPPKKKDLSLEEIQKK	1	8	1.1861	1.1861			0.957699	0.957699
Q68DQ2_pS931	CRYBG3_pS931	Q68DQ2	CRYBG3	Very large A-kinase anchor protein	0.999999	1	1	SKYEDKPEPEVDALGSPPALLKSNISWILPP	1	3	1.18603	1.18603			1.04326	1.04326			1.09582	1.09582
Q9BTC0_pS1456	DIDO1_pS1456	Q9BTC0	DIDO1	Death-inducer obliterator 1	1	1	1	VDDLPNRMCADVRRNSVERPAEPVAGAATPS	1	5	1.18596	1.18596			1.20984	1.20984			1.20724	1.20724
Q9H0B6_pS582	KLC2_pS582	Q9H0B6	KLC2	Kinesin light chain 2	0.999601	0.98314	0.998198	GTPQEPPNPRMKRASSLNFLNKSVEEPTQPG	1	1	1.18593	1.18593			0.888102	0.888102	0.850829		1.00119	1.00119	0.968859
O95817_pS289	BAG3_pS289	O95817	BAG3	BAG family molecular chaperone regulator 3	1	0.999849	0.999942	SSREGSPARSSTPLHSPSPIRVHTVVDRPQQ	1	3	1.1859		1.1859	0.669672	1.01643		1.01643	0.67633	1.40543	1.40543	1.92272	0.927547
Q7Z333-3_pS1366	SETX_pS1366	Q7Z333-3	SETX	Isoform 3 of Probable helicase senataxin	0.999996	1	0.999999	QRQIRPKSQKNRRRLSDCESTDVKRAGSHTA			1.18582	1.18582			1.13515	1.13515
P49792_pT1396	RANBP2_pT1396	P49792	RANBP2	E3 SUMO-protein ligase RanBP2	0.984099	0.670272		SNKELVGPPLAETVFTPKTSPENVQDRFALV	1	2	1.18532	1.18532	0.915441		1.01839	1.01839
P36507_pS295	MAP2K2_pS295	P36507	MAP2K2	Dual specificity mitogen-activated protein kinase kinase 2	0.967088	0.973613	0.965455	GRPVVDGEEGEPHSISPRPRPPGRPVSGHGM	1	1	1.18529	1.18529			0.851748	0.851748			1.05606	1.05606
P20020-6_pS1146	ATP2B1_pS1146	P20020-6	ATP2B1	Isoform K of Plasma membrane calcium-transporting ATPase 1	0.999172	0.998659	0.997578	AEDDAPTKRNSSPPPSPNKNNNAVDSGIHLT			1.18528		1.18528	0.70008	1.91077		1.91077	0.905736	1.49692		1.49692	0.699061
P20020-6_pS1142	ATP2B1_pS1142	P20020-6	ATP2B1	Isoform K of Plasma membrane calcium-transporting ATPase 1	0.964725	0.990646	0.582055	DDTDAEDDAPTKRNSSPPPSPNKNNNAVDSG			1.18528		1.18528	0.70008	1.91077		1.91077	0.905736	1.49692		1.49692	0.699061
P20020-6_pS1141	ATP2B1_pS1141	P20020-6	ATP2B1	Isoform K of Plasma membrane calcium-transporting ATPase 1	0.965968	0.995051	0.582444	IDDTDAEDDAPTKRNSSPPPSPNKNNNAVDS			1.18528		1.18528	0.70008	1.91077		1.91077	0.905736	1.49692		1.49692	0.699061
B4E106_pS441	NA_pS441	B4E106	NA	cDNA FLJ53399, highly similar to Monocarboxylate transporter 1	0.953705	0.494293		RLLAKEQKANEQKKESKEEETSIDVAGKPNE	2	1	1.18501	1.18501
Q96JM3_pS108	CHAMP1_pS108	Q96JM3	CHAMP1	Chromosome alignment-maintaining phosphoprotein 1	0.967592	0.979486	0.993521	DKPKNQLNKETDPVKSPPLPEHQKIPCNSAE	1	2	1.18487	1.18487			0.988207	0.988207			1.38391	1.38391
A0A024RAI5_pS265	BIN1_pS265	A0A024RAI5	BIN1	Bridging integrator 1, isoform CRA_a	1	1	1	VKAQPSDNAPAKGNKSPSPPDGSPAATPEIR	4	1	1.1848	1.1848	1.13485	0.866845	0.805993	0.805993	0.528633	0.424557
Q9Y388_pS272	RBMX2_pS272	Q9Y388	RBMX2	RNA-binding motif protein, X-linked 2	0.959164		0.495003	REAREEKTRIRDRGRSSDAHSSWYNGRSEGR	1	2	1.18456	1.18456
O15320-8_pS59	CTAGE5_pS59	O15320-8	CTAGE5	Isoform 9 of Endoplasmic reticulum export factor CTAGE5	0.780249			AQSLEATCEKLNRSNSELEDEILCLEKELKE			1.18446	1.18446
A0A024QZ68_pS241	RAB34_pS241	A0A024QZ68	RAB34	RAB34, member RAS oncogene family, isoform CRA_b	0.999688	1		EKSGARRIGDVVRINSDDSNLYLTASKKKPT	4	1	1.18424		1.18424		0.571936	0.571936	0.549595
C9JXB8_pT83	RPL24_pT83	C9JXB8	RPL24	60S ribosomal protein L24	0.999981	0.999902	0.999987	QKKRTRRAVKFQRAITGASLADIMAKRNQKP	1	1	1.18419	1.18419			0.508044	0.508044			0.851563	0.851563
B2RTX8_pS226	WAPAL_pS226	B2RTX8	WAPAL	WAPAL protein	0.999996	0.999993	0.999993	WNSQFGKRPESPSEISPIKGSVRTGLFEWDN	2	1	1.18408		1.18408		1.00252		1.00252		1.13704		1.13704
V9HWN7_pS36	HEL-S-87p_pS36	V9HWN7	HEL-S-87p	Fructose-bisphosphate aldolase	0.906173	0.973521	0.854253	HRIVAPGKGILAADESTGSIAKRLQSIGTEN	2	1	1.18404	1.18404			1.06623	1.06623			1.26827	1.26827
Q6WKZ4-2_pS58	RAB11FIP1_pS58	Q6WKZ4-2	RAB11FIP1	Isoform 4 of Rab11 family-interacting protein 1	0.520047			AIIPSTTPSVDSDDESVVKDKKKKSKIKTLL			1.18365	1.18365
P04626-5_pY847	ERBB2_pY847	P04626-5	ERBB2	Isoform 5 of Receptor tyrosine-protein kinase erbB-2	0.997444	0.995943	0.989888	TDFGLARLLDIDETEYHADGGKVPIKWMALE			1.1835	1.1835			0.13636	0.13636			0.0902537	0.0902537
N0E4C7_pS209	CSNK2B_pS209	N0E4C7	CSNK2B	Casein kinase II subunit beta	0.997813	0.999991	0.960013	PMAYQLQLQAASNFKSPVKTIR_________	2	1	1.18348	1.18348			0.956285	0.956285			1.06514	1.06514
Q9Y2H0-3_pT376	DLGAP4_pT376	Q9Y2H0-3	DLGAP4	Isoform 3 of Disks large-associated protein 4	1	1	1	DELYHLKANSWQLVETPEKRKEEKKPPPPVP			1.1831	1.1831			0.873741	0.873741			1.02682	1.02682
B4E2A4_pS833	NA_pS833	B4E2A4	NA	cDNA FLJ53275, highly similar to Homo sapiens spectrin domain with coiled-coils 1 (SPECC1), transcript variant, mRNA	0.652401			RTETLKPDPHLRKSPSLESLSRPPSLGFGDT	2	1	1.18299	1.18299
Q92621_pS1939	NUP205_pS1939	Q92621	NUP205	Nuclear pore complex protein Nup205	0.999598	0.999994	0.999999	LFASRTLFKSRRLQDSFASETNLDFRSGLAI	1	3	1.18297		1.18297		1.23128		1.23128		1.1541		1.1541
Q9UIG0-2_pT941	BAZ1B_pT941	Q9UIG0-2	BAZ1B	Isoform 2 of Tyrosine-protein kinase BAZ1B	0.636881	0.499992	0.964853	HDSIDYRFNHHCKDHTVSGDEDYCPRSKKAN			1.18285	1.18285			0.658175	0.658175			0.938011	0.938011
B7Z7Y3_pT616	NA_pT616	B7Z7Y3	NA	cDNA FLJ61618, highly similar to Discoidin, CUB and LCCL domain-containing protein 2	0.645389	0.750894	0.727096	QPPPLVGTYNTLLSRTDSCSSAQAQYDTPKA	2	1	1.18226		1.18226		0.888722	0.888722			0.881003	0.881003	1.19908
A0A024R178_pS186	ARAF_pS186	A0A024R178	ARAF	V-raf murine sarcoma 3611 viral oncogene homolog, isoform CRA_b	0.999994	1	1	PSNRPLNELLTPQGPSPRTQHCDPEHFPFPA	2	1	1.18215	1.18215	0.875099		1.01275	1.01275	1.31754		1.04205	1.04205	1.29498
P09884_pS186	POLA1_pS186	P09884	POLA1	DNA polymerase alpha catalytic subunit	0.999419	0.992679	0.9997	PQITPPPVMILKKKRSIGASPNPFSVHTATA	1	2	1.18214	1.18214			0.453952	0.453952			0.640914	0.640914
Q5VT52-2_pS577	RPRD2_pS577	Q5VT52-2	RPRD2	Isoform 2 of Regulation of nuclear pre-mRNA domain-containing protein 2	0.999963		0.999985	SEVSSTSASKASIGQSPGLPSTTFKLPSNSL			1.18204	1.18204							1.18071	1.18071
Q8WUM0_pT28	NUP133_pT28	Q8WUM0	NUP133	Nuclear pore complex protein Nup133	0.815692			TGSRRGPLAGLGPGSTPRTASRKGLPLGSAV	1	2	1.1816	1.1816
P85037_pS445	FOXK1_pS445	P85037	FOXK1	Forkhead box protein K1	1	1	1	RSGGLQTPECLSREGSPIPHDPEFGSKLASV	1	1	1.18149	1.18149	1.0282	0.541588	1.23281	1.23281	1.25186	0.830549	1.17228	1.17228	1.04142	0.851945
O43150_pS822	ASAP2_pS822	O43150	ASAP2	Arf-GAP with SH3 domain, ANK repeat and PH domain-containing protein 2	0.930676	0.851899		TNSVSVDGGSRQRSSSDPPAVHPPLPPLRVT	1	3	1.18148	1.18148			1.68872	1.68872
P85037_pS257	FOXK1_pS257	P85037	FOXK1	Forkhead box protein K1	0.575465	0.995443	0.858866	PSPTGTISVPNSCPASPRGAGSSSYRFVQNV	1	1	1.18142	1.18142			1.43627		1.43627	1.01162	1.11974			1.11974
P30622-2_pS180	CLIP1_pS180	P30622-2	CLIP1	Isoform 3 of CAP-Gly domain-containing linker protein 1	0.888615			SNIPQKPSQPAAKEPSATPPISNLTKTASES			1.18125	1.18125
Q9NQS7-2_pS312	INCENP_pS312	Q9NQS7-2	INCENP	Isoform 2 of Inner centromere protein	0.672251	0.761772		RTDSQSVRHSPIAPSSPSPQVLAQKYSLVAK			1.18111	1.18111	1.21807		0.785487			0.785487
Q96RT1-5_pT716	ERBIN_pT716	Q96RT1-5	ERBIN	Isoform 5 of Erbin	0.560714		0.486465	NFNSLLQNGDILNSSTEEKFKAHDKKDFNLP			1.18111	1.18111
A0A024RDV5_pS157	FNDC3A_pS157	A0A024RDV5	FNDC3A	Fibronectin type III domain containing 3A, isoform CRA_b	0.999186	0.999999	0.999973	KDKMSSPPSSPQKCPSPINEHNGLIKGQIAG	4	1	1.18096			1.18096	1.07774			1.07774	1.16152			1.16152
V5YQU3_pS1436	FGFR2-BICC1_pS1436	V5YQU3	FGFR2-BICC1	FGFR2-BICC1 fusion kinase protein	0.987352			GIGPGSHSEFAASIGSPKRKQNKSTEHYLSS	2	1	1.18085	1.18085
Q8IZW8_pS253	TNS4_pS253	Q8IZW8	TNS4	Tensin-4	0.999994	0.999999	0.999999	SKASSPHGLGSPLVASPRLEKRLGGLAPQRG	1	3	1.18077	1.18077	4.03105		1.0862	1.0862		1.19338	2.62055	2.62055
Q9BY89_pS284	KIAA1671_pS284	Q9BY89	KIAA1671	Uncharacterized protein KIAA1671	0.996123		0.999647	PTPPEKTWVRKPRPLSMDLTARFENKEALLR	1	2	1.18026	1.18026
Q7Z3Z5_pS482	TNRC11_pS482	Q7Z3Z5	TNRC11	Mediator of RNA polymerase II transcription subunit 12	1			SRGDLAFGAPGPRPPSPFDDPADDPEHKEAE	1	1	1.18025	1.18025
M0QZ22_pS271	SAMD4B_pS271	M0QZ22	SAMD4B	Protein Smaug homolog 2	0.504832	0.436167		LGARAAFTTPDHAPLSPQSSVASSGSEQTEE	1	1	1.18025	1.18025
D6W646_pS966	hCG_22253_pS966	D6W646	hCG_22253	HCG22253, isoform CRA_a	0.995477	0.997907		RHSPAPPPDPGFPAPSPPPADSPSEGFSLKA	4	1	1.18025	1.18025			1.34497	1.34497
D6W5G0_pS636	AAK1_pS636	D6W5G0	AAK1	AP2 associated kinase 1, isoform CRA_a	0.999984	1	0.999339	PSSPKTQRAGHRRILSDVTHSAVFGVPASKS	4	1	1.18016	1.18016			0.645634	0.645634			1.18279	1.18279
A0A024R8K7_pT1401	ITGB4_pT1401	A0A024R8K7	ITGB4	Integrin beta	0.572734			NSLHRMTTTSAAAYGTHLSPHVPHRVLSTSS	3	1	1.18008	1.18008
Q14181_pT127	POLA2_pT127	Q14181	POLA2	DNA polymerase alpha subunit B	0.951494	0.998701	0.99831	SYTTPSKGSQKRAISTPETPLTKRSVSTRSP	1	2	1.18007	1.18007	1.01405		0.880259	0.880259	1.10083		0.845977	0.845977	1.09764
Q13501_pS28	SQSTM1_pS28	Q13501	SQSTM1	Sequestosome-1	0.841847	0.846092	0.507918	KEDAAREIRRFSFCCSPEPEAEAEAAAGPGP	1	1	1.17976	1.17976			0.985895	0.985895			1.02251	1.02251
A0A024R4H4_pS1476	KIF1B_pS1476	A0A024R4H4	KIF1B	Kinesin family member 1B, isoform CRA_b	0.5	0.843649	0.853044	NSLDQKTPEANSRASSPCPEFEQFQIVPAVE	3	1	1.17933	1.17933			0.990031	0.990031			0.919535	0.919535
A0A024R4H4_pS1475	KIF1B_pS1475	A0A024R4H4	KIF1B	Kinesin family member 1B, isoform CRA_b	0.5	0.5	0.499999	SNSLDQKTPEANSRASSPCPEFEQFQIVPAV	3	1	1.17933	1.17933			1.18646	1.18646			0.767085	0.767085
Q9P035_pS114	HACD3_pS114	Q9P035	HACD3	Very-long-chain (3R)-3-hydroxyacyl-CoA dehydratase 3	1	1	1	RPLFLAPDFDRWLDESDAEMELRAKEEERLN	1	2	1.17914	1.17914			0.976974	0.976974			0.950846	0.950846
Q86YP4-2_pT49	GATAD2A_pT49	Q86YP4-2	GATAD2A	Isoform 2 of Transcriptional repressor p66-alpha	0.999462	0.999527		GLLASDLNTDGDMRVTPEPGAGPTQGLLRAT			1.17907	1.17907			0.954275	0.954275
Q7KZ85_pS1701	SUPT6H_pS1701	Q7KZ85	SUPT6H	Transcription elongation factor SPT6	0.685187	0.731652	0.401698	EAERRKQKQRLTPRPSPSPMIESTPMSIAGD	1	2	1.17891		1.17891		0.69769		0.69769
Q92522_pS31	H1FX_pS31	Q92522	H1FX	Histone H1x	0.994956	0.990028	0.999568	GMAKKVTKAGGSAALSPSKKRKNSKKKNQPG	1	1	1.17883	1.17883			1.0871	1.0871			1.03221	1.03221
A0A024RBH0_pS180	PCTK2_pS180	A0A024RBH0	PCTK2	PCTAIRE protein kinase 2, isoform CRA_a	0.999828	0.998949		SPPFDQPMSRRSRRASLSEIGFGKMETYIKL	4	1	1.17852	1.17852			1.24214	1.24214
Q12906-7_pS382	ILF3_pS382	Q12906-7	ILF3	Isoform 7 of Interleukin enhancer-binding factor 3	0.966014			ITPMKRPMEEDGEEKSPSKKKKKIQKKEEKA			1.17831	1.17831
H0YBF7_pS660	ASAP1_pS660	H0YBF7	ASAP1	Arf-GAP with SH3 domain, ANK repeat and PH domain-containing protein 1 (Fragment)	0.989112			KKRPPPPPPGHKRTLSDPPSPLPHGPPNKGA	1	1	1.17803		1.17803
A0A024R499_pS3	IRS1_pS3	A0A024R499	IRS1	Insulin receptor substrate 1, isoform CRA_a	0.998025	0.999997	0.999962	_____________MASPPESDGFSDVRKVGY	4	1	1.17759	1.17759			0.992647	0.992647			1.22207	1.22207
F8WJN3_pT334	CPSF6_pT334	F8WJN3	CPSF6	Cleavage and polyadenylation-specificity factor subunit 6	0.859363	0.923214		RGDYGPPGREMDTARTPLSEAEFEEIMNRNR	1	1	1.17734	1.17734
Q9BRZ2_pS471	TRIM56_pS471	Q9BRZ2	TRIM56	E3 ubiquitin-protein ligase TRIM56	0.999991	0.99963	0.999448	RPNKKKKFKGRLKSISREPSPALGPNLDGSG	1	3	1.1772		1.1772	1.27873	0.472805		0.472805	1.40986	0.515824		0.515824	1.44015
A0A024R8K7_pS1448	ITGB4_pS1448	A0A024R8K7	ITGB4	Integrin beta	0.647284	0.750458	0.888752	STTLPRDYSTLTSVSSHDSRLTAGVPDTPTR	3	1	1.17704	1.17704	0.442768		0.304607	0.304607	0.714818		0.475792		0.475792
P18085_pS147	ARF4_pS147	P18085	ARF4	ADP-ribosylation factor 4	1	1		NAMAISEMTDKLGLQSLRNRTWYVQATCATQ	1	3	1.17687	1.17687			0.958113	0.958113
Q9Y6D5_pS214	ARFGEF2_pS214	Q9Y6D5	ARFGEF2	Brefeldin A-inhibited guanine nucleotide-exchange protein 2	0.515637			NQVLQEARELEKPIQSKPQSPVIQAAAVSPK	1	3	1.17681		1.17681
B2RAT5_pS3	NA_pS3	B2RAT5	NA	cDNA, FLJ95100, highly similar to Homo sapiens up-regulated gene 4 (URG4), mRNA	1	1	0.999888	_____________MASPGHSDLGEVAPEIKA	2	1	1.17679	1.17679	0.959033						1.25834	1.25834
Q8WYP5_pS1232	AHCTF1_pS1232	Q8WYP5	AHCTF1	Protein ELYS	1	1	1	PSPGRSPQRLKETRISFVEEDVHPKWIPGAA	1	3	1.17671	1.17671			1.02202	1.02202			1.27581	1.27581
Q09666_pS216	AHNAK_pS216	Q09666	AHNAK	Neuroblast differentiation-associated protein AHNAK	0.995602	0.997278	0.988834	SGKTVIRLPSGSGAASPTGSAVDIRAGAISA	1	2	1.17634	1.17634	0.908235	0.833058	1.48896	1.48896	0.803481	0.489784	1.36621	1.36621	0.889488
O95801_pS47	TTC4_pS47	O95801	TTC4	Tetratricopeptide repeat protein 4	1			EDQWEKEFEKVPLFMSRAPSEIDPRENPDLA	1	3	1.17611		1.17611
O95801_pS51	TTC4_pS51	O95801	TTC4	Tetratricopeptide repeat protein 4	1			EKEFEKVPLFMSRAPSEIDPRENPDLACLQS	1	3	1.17611		1.17611
B4DGE7_pS766	NA_pS766	B4DGE7	NA	cDNA FLJ61235, weakly similar to WD repeat protein YBL104C	0.928261	0.996783	0.995015	VPHQGRGFSQYGVSGSPTKSKVTSCPGCRKP	2	1	1.17602	1.17602			1.1012	1.1012			1.24456	1.24456
A0A075B7F8_pS2	POM121C_pS2	A0A075B7F8	POM121C	Nuclear envelope pore membrane protein POM 121C	1	1	1	______________MSPAAAAAGAGERRRPI	1	2	1.17588	1.17588
Q5VT52-2_pS556	RPRD2_pS556	Q5VT52-2	RPRD2	Isoform 2 of Regulation of nuclear pre-mRNA domain-containing protein 2	0.952007		0.982835	LPSSAQPFIPKSFNYSPNSSTSEVSSTSASK			1.17585	1.17585							0.9954	0.9954
D3DVC4_pS325	NES_pS325	D3DVC4	NES	Nestin, isoform CRA_c	0.999996	0.999931	0.999914	NSRLQTPGGGSKTSLSFQDPKLELQFPRTPE	3	1	1.17583	1.17583			1.23343	1.23343			1.2171	1.2171
Q05682-5_pS528	CALD1_pS528	Q05682-5	CALD1	Isoform 5 of Caldesmon	0.881057	0.979838	0.924003	SKRNLWEKQSVDKVTSPTKV___________			1.17565	1.17565			0.887393	0.887393			1.63819	1.63819
Q9H4Z3_pS143	PCIF1_pS143	Q9H4Z3	PCIF1	Phosphorylated CTD-interacting factor 1	0.762203	0.424161	0.920877	PKIEIPVTPTGQSVPSSPSIPGTPTLKMWGT	1	1	1.17564	1.17564							1.29966	1.29966
A0A140VK53_pS992	NA_pS992	A0A140VK53	NA	Testicular secretory protein Li 53	0.966543	0.996364	0.998053	TKVKPETPPRQSHSGSISPYPKVKAQTPPGP	2	1	1.17556	1.17556	0.915764	0.75621	1.35597	1.35597	1.62697		1.14378	1.14378	1.27631
A0A024R872_pS678	C9orf88_pS678	A0A024R872	C9orf88	Chromosome 9 open reading frame 88, isoform CRA_a	0.609275	0.781569	0.894008	APAGESPQPKAAPEASSPPASPLQHLLPGKA	4	1	1.17552	1.17552	0.989869		0.770339	0.770339	0.777205		0.788983	0.788983	1.18444
O95817_pS377	BAG3_pS377	O95817	BAG3	BAG family molecular chaperone regulator 3	0.999997	0.999998	0.999997	VEVKVPPAPVPCPPPSPGPSAVPSSPKSVAT	1	3	1.17543	1.17543	1.15687		1.62543	1.62543	1.26138		1.3904	1.3904	1.19949
B7Z286_pS402	NA_pS402	B7Z286	NA	cDNA FLJ53508, highly similar to Homo sapiens SH3 multiple domains 1 (SH3MD1), mRNA	0.998469			KYEEPEYDIPAFGFDSEPELSEEPVEDRASG	2	1	1.17537	1.17537
B2R6D8_pS142	CDC42EP4_pS142	B2R6D8	CDC42EP4	CDC42 effector protein (Rho GTPase binding) 4, isoform CRA_a	0.915733	0.932057		AAEKGTSKLPKSLSSSPVKKANDGEGGDEEA	2	1	1.17528		1.17528
B2R6D8_pS138	CDC42EP4_pS138	B2R6D8	CDC42EP4	CDC42 effector protein (Rho GTPase binding) 4, isoform CRA_a	0.978847	0.998631		NEKEAAEKGTSKLPKSLSSSPVKKANDGEGG	2	1	1.17528		1.17528
P52735-3_pS769	VAV2_pS769	P52735-3	VAV2	Isoform 3 of Guanine nucleotide exchange factor VAV2	0.866408	0.848249	0.877655	KYPYKSRERSASRASSRSPVFTPRVIGTAVA			1.17498	1.17498			1.32449	1.32449	1.40235		1.13665	1.13665
Q13057-2_pS207	COASY_pS207	Q13057-2	COASY	Isoform 2 of Bifunctional coenzyme A synthase	1			VEPLDVPLPSTIRPASPVAGSPKQPVRGYYR			1.17476		1.17476
Q13057-2_pS212	COASY_pS212	Q13057-2	COASY	Isoform 2 of Bifunctional coenzyme A synthase	1			VPLPSTIRPASPVAGSPKQPVRGYYRGAVGG			1.17476		1.17476
Q9C0D5_pS63	TANC1_pS63	Q9C0D5	TANC1	Protein TANC1	0.893953	0.9917		AEDTYRVSLAKGVSMSLPSSPLLPRQSHLVQ	1	3	1.17465	1.17465	1.09879		0.77461	0.77461	0.590102
Q9P0K7-3_pT241	RAI14_pT241	Q9P0K7-3	RAI14	Isoform 3 of Ankycorbin	0.999019			QSLLLSKISQDADLKTPTKPKQHDQVSKISS			1.17465	1.17465
B4DRG7_pT574	NA_pT574	B4DRG7	NA	Condensin complex subunit 2	0.813138			VGNSDLSPYPCHPPKTAQQNGDTPEAQGLDI	2	1	1.17423	1.17423
Q14669_pS997	TRIP12_pS997	Q14669	TRIP12	E3 ubiquitin-protein ligase TRIP12	0.999982			HSRDDSLDLSPQGRLSDVLKRKRLPKRGPRR	1	1	1.17397	1.17397	0.858252
Q3KQU3-4_pS464	MAP7D1_pS464	Q3KQU3-4	MAP7D1	Isoform 4 of MAP7 domain-containing protein 1	0.999571	0.999963	0.999997	CPSPGPGHTLPPKPPSPRGTTASPKGRVRRK			1.17393	1.17393			0.846699	0.846699			0.909481	0.909481
H6V745_pS267	NR3C1_pS267	H6V745	NR3C1	Glucocorticoid receptor	0.59613			DTKPKIKDNGDLVLSSPSNVTLPQVKTEKED	2	1	1.17381	1.17381
A8K2W3_pS288	NA_pS288	A8K2W3	NA	cDNA FLJ78516	0.555157	0.744703	0.869362	KSLTSNHQKISSGKSSPFKVSPLTFGRKKVR	2	1	1.17372		1.17372		2.33525		2.33525	1.93914	1.96441		1.96441	2.80301
Q8IX90_pS152	SKA3_pS152	Q8IX90	SKA3	Spindle and kinetochore-associated protein 3	0.937252	0.977195	0.999642	DLSDPPVASSCISEKSPRSPQLSDFGLERYI	1	2	1.1737	1.1737			1.10462	1.10462			1.07721	1.07721
Q6WKZ4-2_pS348	RAB11FIP1_pS348	Q6WKZ4-2	RAB11FIP1	Isoform 4 of Rab11 family-interacting protein 1	1	1		EDLVRRSEKDTAAVVSRQGSSLNLFEDVQIT			1.17323	1.17323
Q13057-2_pS19	COASY_pS19	Q13057-2	COASY	Isoform 2 of Bifunctional coenzyme A synthase	0.993287	0.999658	0.999912	PRLRAQPRGAVYQAPSPPPAPVGLGSMAVFR			1.17323	1.17323			0.996515	0.996515			1.03405	1.03405
B7Z6F7_pS1173	NA_pS1173	B7Z6F7	NA	cDNA FLJ61705, highly similar to Symplekin	0.992043			KLKPGGVGAPSSSSPSPSPSARPGPPPSEEA	2	1	1.17303	1.17303
Q7Z6Z7-2_pT3644	HUWE1_pT3644	Q7Z6Z7-2	HUWE1	Isoform 2 of E3 ubiquitin-protein ligase HUWE1	0.848016	0.845991		LREYNLEQQRRAQCETLSPDGLPEEQPQTTK			1.17286	1.17286			0.882758	0.882758
Q3B726_pS328	TWISTNB_pS328	Q3B726	TWISTNB	DNA-directed RNA polymerase I subunit RPA43	1	1	1	RKHSEEAEFTPPLKCSPKRKGKSNFL_____	1	1	1.17266	1.17266	1.02129
B4E106_pS463	NA_pS463	B4E106	NA	cDNA FLJ53399, highly similar to Monocarboxylate transporter 1	1	0.998646	0.999981	IDVAGKPNEVTKAAESPDQKDTEGGPKEEES	2	1	1.17265	1.17265			0.847413	0.847413			0.95153	0.95153
Q8N3F8_pS612	MICALL1_pS612	Q8N3F8	MICALL1	MICAL-like protein 1	0.984377	0.969973	0.9477	CSGATPTPLLLVGDRSPVPSPGSSSPQLQVK	1	2	1.1726		1.1726		1.71953	1.71953			1.70171		1.70171
Q8N3F8_pS619	MICALL1_pS619	Q8N3F8	MICALL1	MICAL-like protein 1	0.668242	0.441784	0.573881	PLLLVGDRSPVPSPGSSSPQLQVKSSCKENP	1	2	1.1726		1.1726						1.70171		1.70171
Q12888_pS809	TP53BP1_pS809	Q12888	TP53BP1	TP53-binding protein 1	0.999992	1	1	IEPCAENRLDTKEEKSVEYEGDLKSGTAETE	1	2	1.17224	1.17224			0.839519	0.839519			0.937706	0.937706
A0A024R499_pS1101	IRS1_pS1101	A0A024R499	IRS1	Insulin receptor substrate 1, isoform CRA_a	0.999517	0.965111	0.997353	KVIRADPQGCRRRHSSETFSSTPSATRVGNT	4	1	1.1722	1.1722			0.966303	0.966303			1.04827	1.04827
Q5T200_pS265	ZC3H13_pS265	Q5T200	ZC3H13	Zinc finger CCCH domain-containing protein 13	1	1	1	NSKTNQSKKKGPRTPSPPPPIPEDIALGKKY	1	1	1.17177		1.17177		0.977337	0.977337	1.16656		1.04754		1.04754
Q5T200_pT263	ZC3H13_pT263	Q5T200	ZC3H13	Zinc finger CCCH domain-containing protein 13	1	1	1	QRNSKTNQSKKKGPRTPSPPPPIPEDIALGK	1	1	1.17177		1.17177		1.16656		1.16656		1.04754		1.04754
A0A024R7G6_pS229	EPS15L1_pS229	A0A024R7G6	EPS15L1	Epidermal growth factor receptor pathway substrate 15-like 1, isoform CRA_a	1	1	1	RKKTVFPGAVPVLPASPPPKDSLRSTPSHGS	4	1	1.17176	1.17176			1.0158	1.0158			1.0114	1.0114
P46937-6_pS251	YAP1_pS251	P46937-6	YAP1	Isoform 6 of Transcriptional coactivator YAP1	0.999336			SQSAPVKQPPPLAPQSPQGGVMGGSNSNQQQ			1.17128	1.17128
Q9UEY8-2_pS647	ADD3_pS647	Q9UEY8-2	ADD3	Isoform 1 of Gamma-adducin	0.663996	0.959452	0.93333	SPEKIEEVLSPEGSPSKSPSKKKKKFRTPSF			1.1712	1.1712	1.31105		2.73808		2.73808	0.65543	1.2933	1.2933	4.5403	1.05728
A0A140VK53_pT2583	NA_pT2583	A0A140VK53	NA	Testicular secretory protein Li 53	0.5		0.790011	LPVQPEVALKRVPSPTPAPKEAVREGRPPEP	2	1	1.17075	1.17075							1.10057	1.10057
A0A024R1D6_pS314	hCG_2011153_pS314	A0A024R1D6	hCG_2011153	HCG2011153, isoform CRA_b	0.940272	0.997594	0.999674	ALFKPPEDSQDDESDSDAEEEQTTKRRRPTL	4	1	1.17067		1.17067		1.12567		1.12567		1.11644		1.11644
A0A024R1D6_pS307	hCG_2011153_pS307	A0A024R1D6	hCG_2011153	HCG2011153, isoform CRA_b	0.865756		0.994906	GSVDEAKALFKPPEDSQDDESDSDAEEEQTT	4	1	1.17067		1.17067						1.21373		1.21373
B7ZLC9_pS777	GEMIN5_pS777	B7ZLC9	GEMIN5	GEMIN5 protein	0.99305	0.999913	0.980456	EESMKENSGPVENGVSDQEGEEQAREPELPC	2	1	1.17012	1.17012			0.961123	0.961123			0.925952	0.925952
Q9UHB6-4_pS225	LIMA1_pS225	Q9UHB6-4	LIMA1	Isoform 4 of LIM domain and actin-binding protein 1	0.910955	0.789468	0.905197	KILRAQSRSASGRKISENSYSLDDLEIGPGQ			1.17006	1.17006			1.0811	1.0811			0.87684	0.87684
Q9BTC0_pS1260	DIDO1_pS1260	Q9BTC0	DIDO1	Death-inducer obliterator 1	0.994548	0.941512	0.984578	PLCSADAAVSTTPPGSPPPPPPLPEPPVLKV	1	5	1.1698		1.1698		1.07116		1.07116		1.21174		1.21174
O94929-2_pS393	ABLIM3_pS393	O94929-2	ABLIM3	Isoform 2 of Actin-binding LIM protein 3	1	1	1	TYHGSPKVPRARRFSSGGEEDDFDRSMHKLQ			1.16971	1.16971	0.847831		0.520221	0.520221	0.764086		1.27253	1.27253	0.686154
A0A024RCC9_pS125	NAP1L4_pS125	A0A024RCC9	NAP1L4	Nucleosome assembly protein 1-like 4, isoform CRA_b	0.923106	0.936133	0.687934	ITGDVEPTDAESEWHSENEEEEKLAGDMKSK	3	1	1.16929	1.16929			1.02132	1.02132			0.971978	0.971978
C9J0I9_pT309	ZC3HC1_pT309	C9J0I9	ZC3HC1	Nuclear-interacting partner of ALK	0.639132		0.412548	GSEQAEKSPGPIVSRTRSWDSSSPVDRPEPE	1	1	1.16927		1.16927
Q9H792_pS898	PEAK1_pS898	Q9H792	PEAK1	Pseudopodium-enriched atypical kinase 1	0.614189		0.484782	GNLLQRHFTNWTKPTSPTRSTEAESVLHSEG	1	4	1.16903	1.16903
P15408-3_pS191	FOSL2_pS191	P15408-3	FOSL2	Isoform 3 of Fos-related antigen 2	0.823065			SVGAVVVKQEPLEEDSPSSSSAGLDKAQRSV			1.16859	1.16859
A0A024R732_pS95	SNTB2_pS95	A0A024R732	SNTB2	Syntrophin, beta 2 (Dystrophin-associated protein A1, 59kDa, basic component 2), isoform CRA_a	1	1	1	GDSLPGSPSRGLGPPSPPAPPRGPAGEAGAS	4	1	1.1685	1.1685			0.964367	0.964367			1.10026	1.10026
Q9HCD6_pS1458	TANC2_pS1458	Q9HCD6	TANC2	Protein TANC2	0.721905	0.39879	0.662755	PPSSPPHRDSAYISSSPLGSHQVFDFRSSSS	1	3	1.16843	1.16843							0.916849	0.916849
Q5TDH0_pS118	DDI2_pS118	Q5TDH0	DDI2	Protein DDI1 homolog 2	0.56716	0.247723	0.62226	GTSSPRQRQPPGTQQSHSSPGEITSSPQGLD	1	1	1.16816	1.16816							1.24666	1.24666
D3DUP2_pS167	WNK1_pS167	D3DUP2	WNK1	WNK lysine deficient protein kinase 1, isoform CRA_d	0.963976	0.910093	0.999082	APSTVPSSTSKDRPVSQPSLVGSKEEPPPAR	4	1	1.16812	1.16812			1.89858	1.89858			1.23228	1.23228
Q12888_pT394	TP53BP1_pT394	Q12888	TP53BP1	TP53-binding protein 1	0.543516	0.514905	0.841617	SSPTEQEGRQDKPMDTSVLSEEGGEPFQKKL	1	2	1.16803		1.16803		0.855661		0.855661		1.00094		1.00094
A0A0S2Q0B1_pS1182	ARID1A_pS1182	A0A0S2Q0B1	ARID1A	AT-rich interactive domain-containing protein 1A	0.701799	0.5	0.5	STPHSQIPPLPGMSRSNSVGIQDAFNDGSDS	4	1	1.16767	1.16767			0.763695	0.763695			0.812583	0.812583
Q9NWH9_pS550	SLTM_pS550	Q9NWH9	SLTM	SAFB-like transcription modulator	0.872571	0.553486	0.500056	QTSESIKKSEEKKRISSKSPGHMVILDQTKG	1	2	1.16747		1.16747						1.01477		1.01477
Q7KZI7-10_pS482	MARK2_pS482	Q7KZI7-10	MARK2	Isoform 10 of Serine/threonine-protein kinase MARK2	0.856787		0.933015	QNGKDSTAPQRVPVASPSAHNISSSGGAPDR			1.16745	1.16745							0.913388	0.913388
O95602_pT359	POLR1A_pT359	O95602	POLR1A	DNA-directed RNA polymerase I subunit RPA1	0.930554	0.779496		LMAQEQKLPEEVATPTTDEEKDSLIAIDRSF	1	2	1.16744	1.16744	1.9452		1.41205		1.41205
A0A024R872_pS679	C9orf88_pS679	A0A024R872	C9orf88	Chromosome 9 open reading frame 88, isoform CRA_a	0.906513	0.951004	0.97697	PAGESPQPKAAPEASSPPASPLQHLLPGKAV	4	1	1.16733	1.16733	1.35276		0.855997		0.855997		0.973085	0.973085	1.18444
Q9UNF3_pS1161	POLE1_pS1161	Q9UNF3	POLE1	DNA polymerase epsilon catalytic subunit protein isoform c	0.792188			LEGRRQVTMAEASEDSPRPSAPDMEDFGLVK	4	1	1.16722	1.16722
Q2NKX8_pS946	ERCC6L_pS946	Q2NKX8	ERCC6L	DNA excision repair protein ERCC-6-like	0.801768	0.464767	0.809597	AQASEAKLEEEPSASSPQYACDFNLFLEDSA	1	1	1.16695	1.16695							0.922254	0.922254
Q9H6F5_pS66	CCDC86_pS66	Q9H6F5	CCDC86	Coiled-coil domain-containing protein 86	0.79126		0.790177	VQRAGLGSPERPPKTSPGSPRLQQGAGLESP	1	1	1.16686			1.16686					0.913173			0.913173
A0A1S5UZ07_pS423	TLN1_pS423	A0A1S5UZ07	TLN1	Talin-1	0.891728	0.560163		HFGLEGDEESTMLEDSVSPKKSTVLQQQYNR	2	1	1.1665	1.1665			0.920414	0.920414
Q9NPQ8-4_pS501	RIC8A_pS501	Q9NPQ8-4	RIC8A	Isoform 4 of Synembryn-A	1	1	1	FDKLSRNRVIQPMGMSPRGHLTSLQDAMCET			1.16627	1.16627			1.2321	1.2321			1.21012	1.21012
Q5U0N1_pS238	MLF2_pS238	Q5U0N1	MLF2	MLF2 protein	0.956622	0.645215		RAEGPPRLAIQGPEDSPSRQSRRYDW_____	2	1	1.16611	1.16611			1.31304	1.31304
A0A024R3I8_pS330	EI24_pS330	A0A024R3I8	EI24	Etoposide induced 2.4 mRNA, isoform CRA_a	1	1	1	LSSSTSAEKFPSPHPSPAKLKATAGH_____	4	1	1.16597		1.16597		1.48602	1.48602	1.01656		1.18135	1.18135	1.16473
Q9H3U1_pT2	UNC45A_pT2	Q9H3U1	UNC45A	Protein unc-45 homolog A	0.502395			______________MTVSGPGTPEPRPATPG	1	1	1.16586			1.16586
Q9H3U1_pS4	UNC45A_pS4	Q9H3U1	UNC45A	Protein unc-45 homolog A	0.502395	0.996884	0.557478	____________MTVSGPGTPEPRPATPGAS	1	1	1.16586			1.16586	0.829644	0.829644		0.62495	1.02245		1.02245	0.929798
Q9H3U1_pS19	UNC45A_pS19	Q9H3U1	UNC45A	Protein unc-45 homolog A	0.762357	0.485777		SGPGTPEPRPATPGASSVEQLRKEGNELFKC	1	1	1.16586			1.16586
Q13177_pS141	PAK2_pS141	Q13177	PAK2	Serine/threonine-protein kinase PAK 2	0.998999	0.999842	0.999895	VLKFYDSNTVKQKYLSFTPPEKDGFPSGTPA	1	3	1.16581	1.16581	0.774425		1.01312	1.01312	0.517453		1.15073	1.15073	0.646882
A0A0J9YWL0_pS483	CRYBG1_pS483	A0A0J9YWL0	CRYBG1	Beta/gamma crystallin domain-containing protein 1	0.998617	0.99828	0.943423	KSPRAALDGGVASAASPESKPSPGTKGQLRG	1	1	1.16579	1.16579	0.746351		1.167	1.167	0.979784		1.34465	1.34465	0.882978
C9J0I9_pS314	ZC3HC1_pS314	C9J0I9	ZC3HC1	Nuclear-interacting partner of ALK	0.564787	0.544249	0.34612	EKSPGPIVSRTRSWDSSSPVDRPEPEAASPT	1	1	1.1655		1.1655		1.16039			1.16039
Q70CQ2-3_pS3125	USP34_pS3125	Q70CQ2-3	USP34	Isoform 3 of Ubiquitin carboxyl-terminal hydrolase 34	0.990312	0.791994	0.996217	KDDEGATPIKRRRVSSDEEHTVDSCISDMKT			1.16526		1.16526		0.772844		0.772844		0.811415		0.811415
Q02880-2_pS1576	TOP2B_pS1576	Q02880-2	TOP2B	Isoform Beta-1 of DNA topoisomerase 2-beta	0.820374			KTTSKKPKKTSFDQDSDVDIFPSDFPTEPPS			1.16513	1.16513	0.850769
Q9UMD9-2_pS85	COL17A1_pS85	Q9UMD9-2	COL17A1	Isoform 2 of Collagen alpha-1(XVII) chain	0.999793	0.999347	0.999949	STRGHASTSSYRRAHSPASTLPNSPGSTFER			1.16505		1.16505	1.35441	1.82723	1.82723	0.670598	1.5494	1.45356	1.45356	1.30282
A4LAA3_pS1061	ATRX_pS1061	A4LAA3	ATRX	Alpha thalassemia/mental retardation syndrome X-linked	0.998703		0.999996	SKKIRDKTSKKKDELSDYAEKSTGKGDSCDS	4	1	1.16505	1.16505							1.11199	1.11199
Q9BUH6_pS152	PAXX_pS152	Q9BUH6	PAXX	Protein PAXX	1	1	1	RRLAAAEETAVSPRKSPRPAGPQLFLPDPDP	1	2	1.16503		1.16503		1.29633	1.29633	1.16251		1.24308	1.24308	1.35713
Q9C0C9_pS896	UBE2O_pS896	Q9C0C9	UBE2O	(E3-independent) E2 ubiquitin-conjugating enzyme	0.708832	0.998954	0.957094	AVPDVERKEDKPEGQSPVKAEWPSETPVLCQ	1	3	1.16502	1.16502			1.33662	1.33662			1.1089	1.1089
Q9H6F5_pT65	CCDC86_pT65	Q9H6F5	CCDC86	Coiled-coil domain-containing protein 86	0.986272	0.968154	0.826344	SVQRAGLGSPERPPKTSPGSPRLQQGAGLES	1	1	1.16482			1.16482	0.957212			0.957212	0.947461			0.947461
Q96T37-4_pS697	RBM15_pS697	Q96T37-4	RBM15	Isoform 4 of Putative RNA-binding protein 15	0.873327		0.955915	ERDRKHRTTAPTEGKSPLKKEDRSDGSAPST			1.16479	1.16479							1.28046	1.28046
B5BU32_pS13	TK1_pS13	B5BU32	TK1	Thymidine kinase	0.949713	0.979685	0.587277	___MSCINLPTVLPGSPSKTRGQIQVILGPM	2	1	1.16469	1.16469			1.32917	1.32917			1.31484	1.31484
D3DVC4_pS471	NES_pS471	D3DVC4	NES	Nestin, isoform CRA_c	0.946045	0.973827	0.962345	TGQSPEDHASLAPPLSPDHSSLEAKDGESGG	3	1	1.16466	1.16466	0.965444		1.08256	1.08256			0.998647	0.998647	1.14805
Q8ND56-2_pS216	LSM14A_pS216	Q8ND56-2	LSM14A	Isoform 2 of Protein LSM14 homolog A	1	0.999999	1	TASAHLPAPAAVGRRSPVSTRPLPSASQKAG			1.16446	1.16446			1.10002	1.10002			1.06865	1.06865
P18858_pS66	LIG1_pS66	P18858	LIG1	DNA ligase 1	1		1	SPVKRPGRKAARVLGSEGEEEDEALSPAKGQ	1	1	1.16442	1.16442	1.8152						0.898511	0.898511	0.969416
A0A1U9X609_pS109	NA_pS109	A0A1U9X609	NA	ABCF1	1	1	1	EKELMERLKKLSVPTSDEEDEVPAPKPRGGK	4	1	1.16422	1.16422	1.85543	0.630137	2.12598	2.12598	1.10615	0.71226	1.97336	1.97336	1.35879	0.708275
A0A024R370_pS344	TMF1_pS344	A0A024R370	TMF1	TATA element modulatory factor 1, isoform CRA_a	0.999996	1	1	FSVQSLDSRSVSEINSDDELSGKGYALVPII	4	1	1.16421	1.16421	1.23208		0.956156	0.956156	0.76506		1.00855	1.00855
Q9BTU6_pS51	PI4K2A_pS51	Q9BTU6	PI4K2A	Phosphatidylinositol 4-kinase type 2-alpha	0.999983	1	0.999999	VRVAAAAGSGPSPPGSPGHDRERQPLLDRAR	1	1	1.16344		1.16344		1.02552		1.02552		1.09861		1.09861
Q68CX0_pT694	DKFZp761I0921_pT694	Q68CX0	DKFZp761I0921	Transporter (Fragment)	0.93757	0.947177	0.927636	PNFGKNIYRKQSGSPTLDTAPNGRYGIGYLM	2	1	1.16343		1.16343		1.37807	1.37807	0.523016		0.505126		0.505126
Q96RN5-3_pT492	MED15_pT492	Q96RN5-3	MED15	Isoform 3 of Mediator of RNA polymerase II transcription subunit 15	0.999993	0.99993	0.999996	CEIALEKLKNDMAVPTPPPPPVPPTKQQYLC			1.16308	1.16308			1.24939	1.24939			1.31288	1.31288
Q9UHB6-4_pS610	LIMA1_pS610	Q9UHB6-4	LIMA1	Isoform 4 of LIM domain and actin-binding protein 1	0.999994	0.999927		AASFQSTSVKSPKTVSPPIRKGWSMSEQSEE			1.16303	1.16303			1.12513	1.12513
P17812_pS573	CTPS1_pS573	P17812	CTPS1	CTP synthase 1	0.515632	0.601125	0.729637	GCRLSPRDTYSDRSGSSSPDSEITELKFPSI	1	2	1.16286		1.16286		1.05441		1.05441		1.21528		1.21528
Q14181_pS147	POLA2_pS147	Q14181	POLA2	DNA polymerase alpha subunit B	0.759426	0.529245	0.73195	LTKRSVSTRSPHQLLSPSSFSPSATPSQKYN	1	2	1.16267		1.16267	1.08185	1.13585	1.13585			1.1212	1.1212
A0A0S2Z4W1_pT778	SRRM1_pT778	A0A0S2Z4W1	SRRM1	Serine/arginine repetitive matrix 1 isoform 1 (Fragment)	0.569396			KPPAPPSPVQSQSPSTNWSPAVPVKKAKSPT	2	1	1.16264			1.16264
Q9HB58-2_pS41	SP110_pS41	Q9HB58-2	SP110	Isoform 2 of Sp110 nuclear body protein	0.989367	0.860263	0.901288	IPQIRDKEDPQEMPHSPLGSMPEIRDNSPEP			1.16234	1.16234							1.11469	1.11469
C9JEZ4_pS144	CDC42EP3_pS144	C9JEZ4	CDC42EP3	Cdc42 effector protein 3 (Fragment)	1	1	1	NSKQESFGPAKLPRLSCEPVMEEKAQEKSSL	1	8	1.16233	1.16233							0.974356	0.974356
B2RWP5_pS214	NSD1_pS214	B2RWP5	NSD1	Histone-lysine N-methyltransferase	0.999577	1	0.999995	HDLLLNGCLKSLAFDSEHSADEKEKPCAKSR	2	1	1.16212		1.16212
B2RWP5_pS217	NSD1_pS217	B2RWP5	NSD1	Histone-lysine N-methyltransferase	0.999997	1	1	LLNGCLKSLAFDSEHSADEKEKPCAKSRARK	2	1	1.16212		1.16212
Q8TAQ2-2_pS283	SMARCC2_pS283	Q8TAQ2-2	SMARCC2	Isoform 2 of SWI/SNF complex subunit SMARCC2	0.999956	0.9912	0.993909	RRKKISAKTLTDEVNSPDSDRRDKKGGNYKK			1.16187	1.16187			0.981942	0.981942	1.10744		1.09472	1.09472	0.988653
Q96P48-3_pS229	ARAP1_pS229	Q96P48-3	ARAP1	Isoform 3 of Arf-GAP with Rho-GAP domain, ANK repeat and PH domain-containing protein 1	0.5	0.999988	0.941995	EIPPKPVRLFPEFDDSDYDEVPEEGPGAPAR			1.1618	1.1618			0.977343	0.977343			1.02554	1.02554
A0A140VK53_pS1012	NA_pS1012	A0A140VK53	NA	Testicular secretory protein Li 53	0.788781		0.545867	PKVKAQTPPGPSLSGSKSPCPQEKSKDSLVQ	2	1	1.16174		1.16174						1.15512		1.15512
A0A0A0MRP0_pS210	MAP7D3_pS210	A0A0A0MRP0	MAP7D3	MAP7 domain-containing protein 3 (Fragment)	0.999483			ALIRQMPLSSAGLQNSVAKRKTDKERSSSLN	1	1	1.16166	1.16166
Q05BU6_pS209	SFRS11_pS209	Q05BU6	SFRS11	SFRS11 protein (Fragment)	0.5			VDPKLNHVAAGLVSPSLKSDTSSKEIEEAMK	2	1	1.16166	1.16166
A0A024RAM4_pS1265	MAP1B_pS1265	A0A024RAM4	MAP1B	Microtubule-associated protein 1B, isoform CRA_b	0.99975	0.999947	0.997989	KVSPSKSPSLSPSPPSPLEKTPLGERSVNFS	4	1	1.1616	1.1616	0.748959	0.940808	0.929927	0.929927	0.737297	0.712278	1.0539	1.0539	0.908688	0.765151
Q5VT52-2_pS939	RPRD2_pS939	Q5VT52-2	RPRD2	Isoform 2 of Regulation of nuclear pre-mRNA domain-containing protein 2	0.963441		0.399615	QYPDSPHPVPHRSLFSPQNTLAAPTGHPPTS			1.16134	1.16134
Q9UID3_pS13	VPS51_pS13	Q9UID3	VPS51	Vacuolar protein sorting-associated protein 51 homolog	0.799071	0.968429	0.575133	___MAAAAAAGPSPGSGPGDSPEGPEGEAPE	1	2	1.16129	1.16129			1.04023	1.04023			0.943645	0.943645
Q9H211_pS318	CDT1_pS318	Q9H211	CDT1	DNA replication factor Cdt1	0.993673	0.984971	0.86492	VEHVKEHHKAFLASLSPAMVVPEDQLTRWHP	1	3	1.16125	1.16125			0.643201	0.643201			1.04384	1.04384
Q8ND56-2_pS192	LSM14A_pS192	Q8ND56-2	LSM14A	Isoform 2 of Protein LSM14 homolog A	0.945821	0.950857	0.990546	LSQGRSSPQLDPLRKSPTMEQAVQTASAHLP			1.16111	1.16111	1.03165		1.07763	1.07763			1.11679	1.11679	0.0893578
P25325-2_pS15	MPST_pS15	P25325-2	MPST	Isoform 2 of 3-mercaptopyruvate sulfurtransferase	0.999608	0.746395	0.984658	_MAEPGSRESETRARSPSVAAMASPQLCRAL			1.1611	1.1611			1.28704	1.28704			1.11328	1.11328
Q8ND56-2_pS219	LSM14A_pS219	Q8ND56-2	LSM14A	Isoform 2 of Protein LSM14 homolog A	0.882597		0.504264	AHLPAPAAVGRRSPVSTRPLPSASQKAGENQ			1.16089	1.16089							1.46441	1.46441
A0A024RD47_pS1472	NCOR1_pS1472	A0A024RD47	NCOR1	Nuclear receptor co-repressor 1, isoform CRA_a	1	1	1	SVLRSTLHEAPKAQLSPGIYDDTSARRTPVS	4	1	1.16084	1.16084			1.02756	1.02756			1.0981	1.0981
Q5T0N5-3_pS443	FNBP1L_pS443	Q5T0N5-3	FNBP1L	Isoform 3 of Formin-binding protein 1-like	0.999574	0.989562		RHSSDINHLVTQGRESPEGSYTDDANQEVRG			1.1608	1.1608	0.920443		1.36065	1.36065
P38432_pT122	COIL_pT122	P38432	COIL	Coilin	1	1	1	RKAKKRAFQLEEGEETEPDCKYSKKHWKSRE	1	1	1.16078	1.16078			1.16253	1.16253			1.04164	1.04164
Q9C0C9_pS839	UBE2O_pS839	Q9C0C9	UBE2O	(E3-independent) E2 ubiquitin-conjugating enzyme	0.810909	0.675705	0.660944	LKNMTVEQLLTGSPTSPTVEPEKPTREKKFL	1	3	1.16058	1.16058			1.03365	1.03365			1.003	1.003
A0A024R582_pY172	DPF2_pY172	A0A024R582	DPF2	D4, zinc and double PHD fingers family 2, isoform CRA_a	0.837336	0.711888		ILEPDDFLDDLDDEDYEEDTPKRRGKGKSKG	4	1	1.16047	1.16047			0.862652	0.862652
Q7Z5L9_pS71	IRF2BP2_pS71	Q7Z5L9	IRF2BP2	Interferon regulatory factor 2-binding protein 2	1			ARQLKRAHGCFPEGRSPPGAAASAAAKPPPL	1	2	1.16034	1.16034
Q03188_pS225	CENPC_pS225	Q03188	CENPC	Centromere protein C	0.998333		0.999986	DDKVMLKKIEIDNKVSDEEDKTSEGQERKPS	1	2	1.16012	1.16012							1.1379	1.1379
M0QZ22_pS172	SAMD4B_pS172	M0QZ22	SAMD4B	Protein Smaug homolog 2	1	1		GFRSRPEPSYHSRQGSDEWGGPAELGPGEAG	1	1	1.16009	1.16009			1.1171	1.1171
Q6PKG0_pT526	LARP1_pT526	Q6PKG0	LARP1	La-related protein 1	1	1	0.999998	YQKETESAPGSPRAVTPVPTKTEEVSNLKTL	1	2	1.16003	1.16003			1.16545	1.16545			1.29705	1.29705
Q92614_pS2006	MYO18A_pS2006	Q92614	MYO18A	Unconventional myosin-XVIIIa	0.50743		0.771396	KGPSKAASDDGSLKSSSPTSYWKSLAPDRSD	1	3	1.15999			1.15999					0.879477			0.879477
Q92614_pS2002	MYO18A_pS2002	Q92614	MYO18A	Unconventional myosin-XVIIIa	0.999672	0.972316	0.99514	LSKNKGPSKAASDDGSLKSSSPTSYWKSLAP	1	3	1.15999			1.15999	1.03439			1.03439	0.924922			0.924922
Q92614_pS1998	MYO18A_pS1998	Q92614	MYO18A	Unconventional myosin-XVIIIa	1	0.999552	0.999751	VKSWLSKNKGPSKAASDDGSLKSSSPTSYWK	1	3	1.15999			1.15999	1.03439			1.03439	0.924922			0.924922
A0A140VK53_pS2581	NA_pS2581	A0A140VK53	NA	Testicular secretory protein Li 53	0.959781	0.96796		SSLPVQPEVALKRVPSPTPAPKEAVREGRPP	2	1	1.15955	1.15955			1.14388	1.14388
B4DJ39_pS106	NA_pS106	B4DJ39	NA	cDNA FLJ54357, highly similar to Epidermal Langerhans cell protein LCP1	0.794883	0.95445	0.602409	LPPAQSPEDRLSTTPSPTSSLHEDGVEDFRR	2	1	1.15944		1.15944	0.957792	1.20009		1.20009	1.10425	1.10864		1.10864	1.10061
Q4LE39-3_pS666	ARID4B_pS666	Q4LE39-3	ARID4B	Isoform 3 of AT-rich interactive domain-containing protein 4B	0.699075		0.981701	KDEKYSPKNCKLRRLSKPPFQTNPSPEMVSK			1.15923	1.15923							1.38094	1.38094
B4DIU6_pS73	NA_pS73	B4DIU6	NA	cDNA FLJ59542, highly similar to Sad1/unc-84-like protein 2	0.998109	0.942003		GGSSVAGSQSTLFKDSPLRTLKRKSSNMKRL	2	1	1.15922	1.15922			0.962974	0.962974
Q7RTP6_pS1152	MICAL3_pS1152	Q7RTP6	MICAL3	[F-actin]-monooxygenase MICAL3	1	1	1	EEKLPASPKHQERGPSQATSPIRSPQESALL	1	2	1.1592		1.1592		0.858997		0.858997		1.11443		1.11443
P49815-7_pS1337	TSC2_pS1337	P49815-7	TSC2	Isoform 7 of Tuberin	0.982336	0.833971		SRGQPEGPLPSSSPRSPSGLRPRGYTISDSA			1.15895	1.15895			1.132		1.132
Q58WW2_pS657	DCAF6_pS657	Q58WW2	DCAF6	DDB1- and CUL4-associated factor 6	0.991595	0.916936	0.805456	EETSTRDSALQDTDDSDDDPVLIPGARYRAG	1	1	1.15892		1.15892						0.949495		0.949495
Q58WW2_pT654	DCAF6_pT654	Q58WW2	DCAF6	DDB1- and CUL4-associated factor 6	0.96012	0.850711	0.970914	SAHEETSTRDSALQDTDDSDDDPVLIPGARY	1	1	1.15892		1.15892						0.983051		0.983051
Q86V48-2_pS995	LUZP1_pS995	Q86V48-2	LUZP1	Isoform 2 of Leucine zipper protein 1	0.994251			PSSGDAPEPSSRRTQSSLTVSEVLTRRNRVG			1.15883	1.15883
Q14157-4_pS598	UBAP2L_pS598	Q14157-4	UBAP2L	Isoform 4 of Ubiquitin-associated protein 2-like	0.79367	0.895238	0.860268	PLYEQRSTQTRRYPSSISSSPQKDLTQAKNG			1.15865		1.15865		0.700762	0.700762	0.797905		0.557766	0.557766	0.803584
Q9H6F5_pT42	CCDC86_pT42	Q9H6F5	CCDC86	Coiled-coil domain-containing protein 86	0.608868			RTRRALVEFESNPEETREPGSPPSVQRAGLG	1	1	1.158	1.158
H0YH87_pS679	ATXN2_pS679	H0YH87	ATXN2	Ataxin-2 (Fragment)	1	1	1	SSEAKDSRLQDQRQNSPAGNKENIKPNETSP	1	1	1.15781	1.15781	1.20439		1.23944	1.23944	1.15245		1.51161	1.51161	1.54056
O60832_pS453	DKC1_pS453	O60832	DKC1	H/ACA ribonucleoprotein complex subunit 4	0.999924	0.98232	0.981123	VAEAAKTAKRKRESESESDETPPAAPQLIKK	1	3	1.15752		1.15752	1.03981	0.818922		0.818922	1.23791	0.91011		0.91011	1.09886
G3V4T7_pS429	FRMD6_pS429	G3V4T7	FRMD6	FERM domain-containing protein 6	0.749024		0.557184	RKLNGHSGLIVKEIGSSTSSSSETVVKLRGQ	1	1	1.15746	1.15746	1.2633						1.34683		1.34683
Q5JVS0_pS108	HABP4_pS108	Q5JVS0	HABP4	Intracellular hyaluronan-binding protein 4	1			KERKSLPAPVAQRPDSPGGGLQAPGQKRTPR	1	1	1.15745	1.15745
D3DUZ3_pT165	IFI16_pT165	D3DUZ3	IFI16	Interferon, gamma-inducible protein 16, isoform CRA_a	0.641541			EEQTQPPSPAGAGMSTAMGRSPSPKTSLSAP	4	1	1.15728			1.15728
D3DUZ3_pS164	IFI16_pS164	D3DUZ3	IFI16	Interferon, gamma-inducible protein 16, isoform CRA_a	0.641541			SEEQTQPPSPAGAGMSTAMGRSPSPKTSLSA	4	1	1.15728			1.15728
P16402_pT18	HIST1H1D_pT18	P16402	HIST1H1D	Histone H1.3	0.999792	0.999944	0.999988	ETAPLAPTIPAPAEKTPVKKKAKKAGATAGK	1	2	1.15713	1.15713	0.934668		0.659821	0.659821	0.583472
Q08378_pS385	GOLGA3_pS385	Q08378	GOLGA3	Golgin subfamily A member 3	1	1	1	AEHQDQGQEVNGEVRSRRDSICSSVSLESSA	1	2	1.15706	1.15706			1.13962	1.13962			1.1067	1.1067
Q6PKG0_pT865	LARP1_pT865	Q6PKG0	LARP1	La-related protein 1	0.647524	0.798201	0.822694	SSPSEGTPTVGSYGCTPQSLPKFQHPSHELL	1	2	1.15691			1.15691	1.51747			1.51747	0.723762			0.723762
O95817_pS386	BAG3_pS386	O95817	BAG3	BAG family molecular chaperone regulator 3	0.647334	0.730653	0.492547	VPCPPPSPGPSAVPSSPKSVATEERAAPSTA	1	3	1.15687		1.15687		1.30314		1.30314
Q8N3F8_pS391	MICALL1_pS391	Q8N3F8	MICALL1	MICAL-like protein 1	0.693027	0.599697	0.620122	QAEPKKKPAPLPPSSSPGPPSQDSRQVENGG	1	2	1.15684	1.15684			1.19587	1.19587			1.29707	1.29707
Q8NEY8-6_pS157	PPHLN1_pS157	Q8NEY8-6	PPHLN1	Isoform 6 of Periphilin-1	0.806405			DKERPVQSLKTSRDTSPSSGSAVSSSKVLDK			1.15666	1.15666	0.713441
A4LAA3_pS1348	ATRX_pS1348	A4LAA3	ATRX	Alpha thalassemia/mental retardation syndrome X-linked	0.998725		0.999999	KPRYRHRLLRHKLTVSDGESGEEKKTKPKEH	4	1	1.15645		1.15645						1.08826		1.08826
A4LAA3_pS1352	ATRX_pS1352	A4LAA3	ATRX	Alpha thalassemia/mental retardation syndrome X-linked	1		1	RHRLLRHKLTVSDGESGEEKKTKPKEHKEVK	4	1	1.15645		1.15645						1.08826		1.08826
Q541A5_pS247	ufd1_pS247	Q541A5	ufd1	Ubiquitin fusion degradation 1 like (Yeast), isoform CRA_b	0.999692	0.998624	0.999995	GNRLDGKKKGVEPSPSPIKPGDIKRGIPNYE	2	1	1.15645	1.15645			1.15599	1.15599			1.24758	1.24758
A0A024R411_pT226	ORC2L_pT226	A0A024R411	ORC2L	Origin recognition complex, subunit 2-like (Yeast), isoform CRA_a	0.979225	0.924486	0.991403	IQAQNRVVSAPVGKETPSKRMKRDKTSDLVE	4	1	1.15584	1.15584			1.19283	1.19283			1.10651	1.10651
B3KY60_pT385	NA_pT385	B3KY60	NA	cDNA FLJ16777 fis, clone BRHIP2029567, highly similar to Cell division cycle 5-like protein	0.90337			MALTNVDTPLKGGLNTPLHESDFSGVTPQRQ	2	1	1.15584		1.15584
B4DWW6_pS68	NA_pS68	B4DWW6	NA	cDNA FLJ53934, highly similar to Homo sapiens RNA pseudouridylate synthase domain containing 2 (RPUSD2), mRNA	1			HQQNGDAGGDAKVELSPGPPKPAGREVEPAP	2	1	1.15546	1.15546
A0A024RDY9_pS525	ARHGEF7_pS525	A0A024RDY9	ARHGEF7	Rho guanine nucleotide exchange factor (GEF) 7, isoform CRA_b	0.871887	0.947201		KPERKPSDEEFASRKSTAALEEDAQILKVIE	4	1	1.1553	1.1553			2.41964	2.41964
Q01804_pS1023	OTUD4_pS1023	Q01804	OTUD4	OTU domain-containing protein 4	1		1	GANSVDSRVQRPKEESSEDENEVSNILRSGR	1	4	1.15522		1.15522						0.976214		0.976214
P39880-3_pS1281	CUX1_pS1281	P39880-3	CUX1	Isoform 3 of Homeobox protein cut-like 1	1	0.999988		EKEALKRAYQQKPYPSPKTIEDLATQLNLKT			1.15516	1.15516			0.742584	0.742584
Q96JM3_pS319	CHAMP1_pS319	Q96JM3	CHAMP1	Chromosome alignment-maintaining phosphoprotein 1	1	1	0.996645	APAVSPGSWKPGPPGSPRPWKSNPSASSGPW	1	2	1.15489	1.15489	1.08901		1.42651	1.42651	0.970391		1.20466		1.20466
Q9HAU0_pS410	PLEKHA5_pS410	Q9HAU0	PLEKHA5	Pleckstrin homology domain-containing family A member 5	0.683692		0.569017	GPLYTEADRVIQRTNSMQQLEQWIKIQKGRG	1	1	1.15468	1.15468							1.39014	1.39014
A0A0S2Z3H1_pT158	CASP2_pT158	A0A0S2Z3H1	CASP2	Caspase 2 apoptosis-related cysteine peptidase isoform 1 (Fragment)	0.593457			PVCESCPLYKKLRLSTDTVEHSLDNKDGPVC	2	1	1.15389	1.15389
A8K670_pS138	NA_pS138	A8K670	NA	Nitric oxide synthase-interacting protein	0.678688			SRPLNPFTAKALSGTSPDDVQPGPSVGPPSK	2	1	1.15361	1.15361
P24928_pT1842	POLR2A_pT1842	P24928	POLR2A	DNA-directed RNA polymerase II subunit RPB1	0.671873			PSSPSYSPASPKYTPTSPSYSPSSPEYTPTS	1	2	1.15344		1.15344
Q92614_pS2043	MYO18A_pS2043	Q92614	MYO18A	Unconventional myosin-XVIIIa	0.994494	0.999181	0.99952	DNTSRPRYSHSYLSDSDTEAKLTETNA____	1	3	1.15334		1.15334		0.83634		0.83634		0.937582		0.937582
Q92614_pS2041	MYO18A_pS2041	Q92614	MYO18A	Unconventional myosin-XVIIIa	0.999165	0.999923	0.999991	PLDNTSRPRYSHSYLSDSDTEAKLTETNA__	1	3	1.15334		1.15334		0.83634		0.83634		0.937582		0.937582
P18583-5_pS1783	SON_pS1783	P18583-5	SON	Isoform D of Protein SON	0.833945			ASPVVSSMPERASESSSEEKDDYEIFVKVKD			1.15322		1.15322
Q96EQ0_pS299	SGTB_pS299	Q96EQ0	SGTB	Small glutamine-rich tetratricopeptide repeat-containing protein beta	0.542131			IEQLRNHIRSRSFSSSAEEHS__________	1	1	1.15294	1.15294
A0A024R0S8_pS268	XRCC1_pS268	A0A024R0S8	XRCC1	X-ray repair complementing defective repair in Chinese hamster cells 1, isoform CRA_b	0.756072	0.648249	0.49998	EEKKTPSKPPAQLSPSVPKRPKLPAPTRTPA	4	1	1.15235	1.15235			0.866713	0.866713			1.10787	1.10787
Q9UPU5_pS2047	USP24_pS2047	Q9UPU5	USP24	Ubiquitin carboxyl-terminal hydrolase 24	1	0.999997	0.999998	WNAYMLFYQRVSDQNSPVLPKKSRVSVVRQE	1	3	1.15206	1.15206			1.21699	1.21699			1.1354	1.1354
Q13573_pS232	SNW1_pS232	Q13573	SNW1	SNW domain-containing protein 1	0.993076	0.999555	0.998519	KIPRGPPSPPAPVMHSPSRKMTVKEQQEWKI	1	1	1.15185		1.15185		1.23344		1.23344		1.09117		1.09117
Q9UJX2-3_pS470	CDC23_pS470	Q9UJX2-3	CDC23	Isoform 3 of Cell division cycle protein 23 homolog	1	0.999992	0.999918	LPASLSANNTPTRRVSPLNLSSVTP______			1.15165	1.15165	1.31806		1.12874	1.12874	1.06929		1.14009	1.14009	1.43439
[truncated: 20,459 more rows]
