# Supplementary material for: Glutamine-Fructose-6-Phosphate Transaminase 2 (GFPT2) Is Upregulated in Breast Epithelial–Mesenchymal Transition and Responds to Oxidative Stress
Source: Mol Cell Proteomics. 2021 Dec 17;21(2):100185. doi: 10.1016/j.mcpro.2021.100185 (PMC8803663; doi:10.1016/j.mcpro.2021.100185)
Supplement: Supplemental Data 9_Peptides_R3 [file mmc17.xlsx]

## Sheet: Peptides
Sequence	N-term cleavage window	C-term cleavage window	Amino acid before	First amino acid	Second amino acid	Second last amino acid	Last amino acid	Amino acid after	A Count	R Count	N Count	D Count	C Count	Q Count	E Count	G Count	H Count	I Count	L Count	K Count	M Count	F Count	P Count	S Count	T Count	W Count	Y Count	V Count	U Count	Length	Missed cleavages	Mass	Proteins	Leading razor protein	Start position	End position	Unique (Groups)	Unique (Proteins)	Charges	PEP	Score	Identification type Phos-R3	Identification type TotProt-R3	Fraction Average	Fraction Std. Dev.	Fraction 1	Fraction 2	Fraction 3	Fraction 4
AAAAAAAAAAGAAGGR	________________	AAGAAGGRGSGPGRRR	M	A	A	G	R	G	12	1	0	0	0	0	0	3	0	0	0	0	0	0	0	0	0	0	0	0	0	16	0	1197.62	sp|Q86U42-2|PABP2_HUMAN;sp|Q86U42|PABP2_HUMAN	sp|Q86U42-2|PABP2_HUMAN	2	17	yes	no	2	4.5349e-09	184.34	By matching	By MS/MS	1.5	0.5	1	1
AAAAAAAATMALAAPSSPTPESPTMLTK	SVLRRVTRAAAAAAAA	ESPTMLTKKPEDNHTQ	R	A	A	T	K	K	11	0	0	0	0	0	1	0	0	0	2	1	2	0	4	3	4	0	0	0	0	28	0	2598.3	sp|Q9NQS7-2|INCE_HUMAN;sp|Q9NQS7|INCE_HUMAN;tr|B3KPD3|B3KPD3_HUMAN;tr|E9PM67|E9PM67_HUMAN	sp|Q9NQS7-2|INCE_HUMAN	127	154	yes	no	3;4	1.0633e-12	114.78	By MS/MS	By matching	3.83	3.02	2		1	2
AAAAAAAAVPSAGPAGPAPTSAAGR	PKQILQPRAAAAAAAA	APTSAAGRTFPASGGG	R	A	A	G	R	T	13	1	0	0	0	0	0	3	0	0	0	0	0	0	4	2	1	0	0	1	0	25	0	2031.05	sp|Q9Y4H2|IRS2_HUMAN;tr|Q96RG4|Q96RG4_HUMAN;tr|Q96RG5|Q96RG5_HUMAN	sp|Q9Y4H2|IRS2_HUMAN	694	718	yes	no	3	0.0082718	55.631	By matching	By MS/MS	9	0
AAAAAAAGDSDSWDADAFSVEDPVR	________________	FSVEDPVRKVGGGGTA	M	A	A	V	R	K	9	1	0	5	0	0	1	1	0	0	0	0	0	1	1	3	0	1	0	2	0	25	0	2464.08	tr|A0A024R5S5|A0A024R5S5_HUMAN;sp|O75822|EIF3J_HUMAN;sp|O75822-3|EIF3J_HUMAN;sp|O75822-2|EIF3J_HUMAN	tr|A0A024R5S5|A0A024R5S5_HUMAN	2	26	yes	no	3	2.312e-06	104.82	By matching	By MS/MS	7	0
AAAAAAAGDSDSWDADAFSVEDPVRK	________________	SVEDPVRKVGGGGTAG	M	A	A	R	K	V	9	1	0	5	0	0	1	1	0	0	0	1	0	1	1	3	0	1	0	2	0	26	1	2592.17	tr|A0A024R5S5|A0A024R5S5_HUMAN;sp|O75822|EIF3J_HUMAN;sp|O75822-3|EIF3J_HUMAN;sp|O75822-2|EIF3J_HUMAN	tr|A0A024R5S5|A0A024R5S5_HUMAN	2	27	yes	no	2;3	1.5211e-17	146.78	By MS/MS	By MS/MS	7	0.756
AAAAAAALQAK	NHKLRVDKAAAAAAAL	AAAALQAKSDEKAAVA	K	A	A	A	K	S	8	0	0	0	0	1	0	0	0	0	1	1	0	0	0	0	0	0	0	0	0	11	0	955.545	sp|P36578|RL4_HUMAN;tr|Q59GY2|Q59GY2_HUMAN;tr|B4DMJ6|B4DMJ6_HUMAN;tr|H3BM89|H3BM89_HUMAN;tr|H3BU31|H3BU31_HUMAN	sp|P36578|RL4_HUMAN	354	364	yes	no	2	0.0001813	132.01	By MS/MS	By MS/MS	9.33	0.471
AAAAAAGAASGLPGPVAQGLK	________________	GPVAQGLKEALVDTLT	M	A	A	L	K	E	9	0	0	0	0	1	0	4	0	0	2	1	0	0	2	1	0	0	0	1	0	21	0	1747.96	sp|Q96P70|IPO9_HUMAN	sp|Q96P70|IPO9_HUMAN	2	22	yes	yes	2;3	6.7947e-15	161.86	By matching	By MS/MS	3.5	0.5			2	2
AAAAAAGAGPEMVR	________________	GAGPEMVRGQVFDVGP	M	A	A	V	R	G	7	1	0	0	0	0	1	2	0	0	0	0	1	0	1	0	0	0	0	1	0	14	0	1241.62	tr|Q1HBJ4|Q1HBJ4_HUMAN;sp|P28482|MK01_HUMAN;sp|P28482-2|MK01_HUMAN;tr|Q499G7|Q499G7_HUMAN	tr|Q1HBJ4|Q1HBJ4_HUMAN	2	15	yes	no	2	0.00051477	94.122	By matching	By MS/MS	7.5	0.5
AAAAAAGEAR	________________	AAAAGEARRVLVYGGR	M	A	A	A	R	R	7	1	0	0	0	0	1	1	0	0	0	0	0	0	0	0	0	0	0	0	0	10	0	857.436	tr|A0A140VKA9|A0A140VKA9_HUMAN;sp|P09417|DHPR_HUMAN;sp|P09417-2|DHPR_HUMAN;tr|B7Z415|B7Z415_HUMAN;tr|D6RGG7|D6RGG7_HUMAN;tr|D6RHJ7|D6RHJ7_HUMAN	tr|A0A140VKA9|A0A140VKA9_HUMAN	2	11	yes	no	2	0.00043286	131.12	By matching	By MS/MS	4	0				1
AAAAAAGPSPGSGPGDSPEGPEGEAPER	________________	PEGEAPERRRKAHGML	M	A	A	E	R	R	7	1	0	1	0	0	4	6	0	0	0	0	0	0	6	3	0	0	0	0	0	28	0	2488.11	sp|Q9UID3|VPS51_HUMAN;tr|E9PRV0|E9PRV0_HUMAN;tr|E9PKX7|E9PKX7_HUMAN;tr|E9PKE5|E9PKE5_HUMAN;tr|A0A1W2PQZ2|A0A1W2PQZ2_HUMAN;tr|E9PQD5|E9PQD5_HUMAN	sp|Q9UID3|VPS51_HUMAN	2	29	yes	no	3	1.5434e-09	101.41	By MS/MS	By MS/MS	3.33	0.943		1		2
AAAAAAGPSPGSGPGDSPEGPEGEAPERR	________________	EGEAPERRRKAHGMLK	M	A	A	R	R	R	7	2	0	1	0	0	4	6	0	0	0	0	0	0	6	3	0	0	0	0	0	29	1	2644.21	sp|Q9UID3|VPS51_HUMAN;tr|E9PRV0|E9PRV0_HUMAN;tr|E9PKX7|E9PKX7_HUMAN;tr|E9PKE5|E9PKE5_HUMAN;tr|A0A1W2PQZ2|A0A1W2PQZ2_HUMAN;tr|E9PQD5|E9PQD5_HUMAN	sp|Q9UID3|VPS51_HUMAN	2	30	yes	no	3	5.7284e-05	69.27	By MS/MS	By matching	4	0				1
AAAAAAGSGTPR	________________	AAGSGTPREEEGPAGE	M	A	A	P	R	E	6	1	0	0	0	0	0	2	0	0	0	0	0	0	1	1	1	0	0	0	0	12	0	999.51	sp|Q9NR33|DPOE4_HUMAN	sp|Q9NR33|DPOE4_HUMAN	2	13	yes	yes	2	0.00027594	117.25	By MS/MS	By MS/MS	4.5	1.5			1
AAAAAALSGAGTPPAGGGAGGGGAGGGGSPPGGWAVAR	________________	PGGWAVARLEGREFEY	M	A	A	A	R	L	12	1	0	0	0	0	0	15	0	0	1	0	0	0	4	2	1	1	0	1	0	38	0	2943.43	sp|Q01167-2|FOXK2_HUMAN;sp|Q01167|FOXK2_HUMAN;sp|Q01167-3|FOXK2_HUMAN	sp|Q01167-2|FOXK2_HUMAN	2	39	yes	no	3;4	0.025279	66.677	By MS/MS	By matching	4.67	3.77		2
AAAAAATAAAAASIR	________________	AAAAASIRERQTVALK	M	A	A	I	R	E	11	1	0	0	0	0	0	0	0	1	0	0	0	0	0	1	1	0	0	0	0	15	0	1256.68	sp|Q8WVM8|SCFD1_HUMAN;tr|Q53GW1|Q53GW1_HUMAN;tr|J3KNG4|J3KNG4_HUMAN;tr|G3V4I1|G3V4I1_HUMAN;tr|G3V5F3|G3V5F3_HUMAN;tr|G3V3K9|G3V3K9_HUMAN	sp|Q8WVM8|SCFD1_HUMAN	2	16	yes	no	2	3.3335e-06	144.29	By matching	By MS/MS	5.5	0.5
AAAAAATAPPSPGPAQPGPR	AAPARAPRAAAAAATA	GPAQPGPRAQRAAPLA	R	A	A	P	R	A	8	1	0	0	0	1	0	2	0	0	0	0	0	0	6	1	1	0	0	0	0	20	0	1754.91	sp|Q6SPF0|SAMD1_HUMAN	sp|Q6SPF0|SAMD1_HUMAN	151	170	yes	yes	2;3	0.00061583	81.854	By MS/MS	By matching	6	0
AAAAAAVGPGAGGAGSAVPGGAGPCATVSVFPGAR	________________	VSVFPGARLLTIGDAN	M	A	A	A	R	L	12	1	0	0	1	0	0	9	0	0	0	0	0	1	4	2	1	0	0	4	0	35	0	2906.45	sp|Q86X55-1|CARM1_HUMAN;sp|Q86X55|CARM1_HUMAN;sp|Q86X55-2|CARM1_HUMAN;tr|K7EK20|K7EK20_HUMAN;tr|K7EPK1|K7EPK1_HUMAN	sp|Q86X55-1|CARM1_HUMAN	2	36	yes	no	3	1.012e-07	86.577	By matching	By MS/MS	5	0
AAAAAGAGSGPWAAQEK	________________	GPWAAQEKQFPPALLS	M	A	A	E	K	Q	8	0	0	0	0	1	1	3	0	0	0	1	0	0	1	1	0	1	0	0	0	17	0	1512.73	sp|P86791|CCZ1_HUMAN;sp|P86790|CCZ1B_HUMAN;tr|F8WD66|F8WD66_HUMAN	sp|P86791|CCZ1_HUMAN	2	18	yes	no	2	6.7614e-06	121.82	By matching	By MS/MS	9	0
AAAAAGTATSQR	________________	AGTATSQRFFQSFSDA	M	A	A	Q	R	F	6	1	0	0	0	1	0	1	0	0	0	0	0	0	0	1	2	0	0	0	0	12	0	1074.54	sp|Q9Y2Z0-2|SGT1_HUMAN;sp|Q9Y2Z0|SGT1_HUMAN;tr|A8K5T7|A8K5T7_HUMAN;tr|A8K7W3|A8K7W3_HUMAN	sp|Q9Y2Z0-2|SGT1_HUMAN	2	13	yes	no	2	3.232e-06	145.23	By matching	By MS/MS	6	0
AAAAALSQQQSLQER	PGRSQSPRAAAAALSQ	QQQSLQERLRLREERK	R	A	A	E	R	L	5	1	0	0	0	4	1	0	0	0	2	0	0	0	0	2	0	0	0	0	0	15	0	1570.81	sp|Q8WUQ7|CATIN_HUMAN;sp|Q8WUQ7-2|CATIN_HUMAN;tr|B4DSX7|B4DSX7_HUMAN	sp|Q8WUQ7|CATIN_HUMAN	129	143	yes	no	2	6.8388e-13	201.3	By matching	By MS/MS	8	0
AAAAAMAEQESAR	________________	MAEQESARNGGRNRGG	M	A	A	A	R	N	7	1	0	0	0	1	2	0	0	0	0	0	1	0	0	1	0	0	0	0	0	13	0	1275.59	sp|Q7L5D6|GET4_HUMAN	sp|Q7L5D6|GET4_HUMAN	2	14	yes	yes	2	0.00053253	99.941	By matching	By MS/MS	6	0
AAAAASAPQQLSDEELFSQLR	________________	EELFSQLRRYGLSPGP	M	A	A	L	R	R	6	1	0	1	0	3	2	0	0	0	3	0	0	1	1	3	0	0	0	0	0	21	0	2202.09	tr|A0A024RBB9|A0A024RBB9_HUMAN;sp|Q9Y2U8|MAN1_HUMAN;tr|B4E2K7|B4E2K7_HUMAN	tr|A0A024RBB9|A0A024RBB9_HUMAN	2	22	yes	no	3	0.0036026	64.346	By matching	By MS/MS	10	0
AAAAASGAGGAAGAGTGGAGPAGR	________________	GGAGPAGRLLPPPAPG	M	A	A	G	R	L	11	1	0	0	0	0	0	9	0	0	0	0	0	0	1	1	1	0	0	0	0	24	0	1753.85	tr|J3KPC8|J3KPC8_HUMAN;tr|H0Y494|H0Y494_HUMAN	tr|J3KPC8|J3KPC8_HUMAN	2	25	yes	no	2	6.3635e-27	178.22	By matching	By MS/MS	7	0
AAAAATVVPPMVGGPPFVGPVGFGPGDR	VQQTLEARAAAAATVV	VGFGPGDRSHLDSPEA	R	A	A	D	R	S	5	1	0	1	0	0	0	6	0	0	0	0	1	2	6	0	1	0	0	5	0	28	0	2590.34	sp|Q9BTD8-4|RBM42_HUMAN;sp|Q9BTD8-2|RBM42_HUMAN;sp|Q9BTD8-3|RBM42_HUMAN;tr|K7EP90|K7EP90_HUMAN;sp|Q9BTD8|RBM42_HUMAN;tr|K7ER08|K7ER08_HUMAN;tr|B4DWT0|B4DWT0_HUMAN	sp|Q9BTD8-4|RBM42_HUMAN	103	130	yes	no	3	1.3029e-05	85.423	By matching	By MS/MS	5.5	4.5	1
AAAAAWEEPSSGNGTAR	________________	SSGNGTARAGPRKRGG	K	A	A	A	R	A	6	1	1	0	0	0	2	2	0	0	0	0	0	0	1	2	1	1	0	0	0	17	0	1644.75	tr|A0A024RAC5|A0A024RAC5_HUMAN;sp|Q9P258|RCC2_HUMAN	tr|A0A024RAC5|A0A024RAC5_HUMAN	6	22	yes	no	2	2.3952e-10	165.58	By MS/MS	By MS/MS	4.67	0.471				1
AAAAECDVVMAATEPELLDDQEAK	________________	LLDDQEAKREAETFKE	M	A	A	A	K	R	7	0	0	3	1	1	4	0	0	0	2	1	1	0	1	0	1	0	0	2	0	24	0	2546.15	sp|Q99615|DNJC7_HUMAN;tr|K7ESP1|K7ESP1_HUMAN;tr|K7ELJ8|K7ELJ8_HUMAN;tr|K7ENB7|K7ENB7_HUMAN	sp|Q99615|DNJC7_HUMAN	2	25	yes	no	3	0.00015717	68.458	By matching	By MS/MS	6	0
AAAAECDVVMAATEPELLDDQEAKR	________________	LDDQEAKREAETFKEQ	M	A	A	K	R	E	7	1	0	3	1	1	4	0	0	0	2	1	1	0	1	0	1	0	0	2	0	25	1	2702.25	sp|Q99615|DNJC7_HUMAN;tr|K7ESP1|K7ESP1_HUMAN;tr|K7ELJ8|K7ELJ8_HUMAN	sp|Q99615|DNJC7_HUMAN	2	26	yes	no	3	1.014e-06	105.38	By matching	By MS/MS	6	0
AAAAEGVLATR	________________	AEGVLATRSDEPARDD	M	A	A	T	R	S	5	1	0	0	0	0	1	1	0	0	1	0	0	0	0	0	1	0	0	1	0	11	0	1028.56	tr|F1T0F0|F1T0F0_HUMAN;sp|Q6QNY1|BL1S2_HUMAN	tr|F1T0F0|F1T0F0_HUMAN	2	12	yes	no	2	0.00020201	160.67	By matching	By MS/MS	8	0
AAAAELSLLEK	________________	AELSLLEKSLGLSKGN	M	A	A	E	K	S	4	0	0	0	0	0	2	0	0	0	3	1	0	0	0	1	0	0	0	0	0	11	0	1114.62	sp|O43324|MCA3_HUMAN;sp|O43324-2|MCA3_HUMAN;tr|D6RBD7|D6RBD7_HUMAN;tr|C9J1V9|C9J1V9_HUMAN	sp|O43324|MCA3_HUMAN	2	12	yes	no	2	5.0676e-05	186.74	By matching	By MS/MS	9	0
AAAAGDADDEPR	________________	GDADDEPRSGHSSSEG	M	A	A	P	R	S	5	1	0	3	0	0	1	1	0	0	0	0	0	0	1	0	0	0	0	0	0	12	0	1157.49	tr|D3YTC9|D3YTC9_HUMAN;sp|Q6NXT1|ANR54_HUMAN;tr|C9JU48|C9JU48_HUMAN	tr|D3YTC9|D3YTC9_HUMAN	2	13	yes	no	2	0.00013245	122.46	By matching	By MS/MS	1	0	1
AAAAGGGGPGTAVGATGSGIAAAAAGLAVYR	________________	AAGLAVYRRKDGGPDT	M	A	A	Y	R	R	12	1	0	0	0	0	0	9	0	1	1	0	0	0	1	1	2	0	1	2	0	31	0	2513.3	tr|Q58EY4|Q58EY4_HUMAN;sp|Q92922|SMRC1_HUMAN;tr|Q05CR1|Q05CR1_HUMAN;tr|Q05BW5|Q05BW5_HUMAN;tr|F8WE13|F8WE13_HUMAN	tr|Q58EY4|Q58EY4_HUMAN	2	32	yes	no	3	7.3684e-07	94.955	By matching	By MS/MS	6.5	1.5
AAAAGLGHPASPGGSEDGPPGSEEEDAAR	MAALAAMRAAAAGLGH	SEEEDAAREGTPGSPG	R	A	A	A	R	E	7	1	0	2	0	0	4	6	1	0	1	0	0	0	4	3	0	0	0	0	0	29	0	2659.17	sp|Q99856|ARI3A_HUMAN	sp|Q99856|ARI3A_HUMAN	67	95	yes	yes	3	0.0057444	66.252	By MS/MS	By matching	3	0			2
AAAAKPNNLSLVVHGPGDLR	________________	VHGPGDLRLENYPIPE	M	A	A	L	R	L	4	1	2	1	0	0	0	2	1	0	3	1	0	0	2	1	0	0	0	2	0	20	1	1999.1	tr|V9HW89|V9HW89_HUMAN;sp|Q00796|DHSO_HUMAN;sp|Q00796-2|DHSO_HUMAN;tr|H0YKB3|H0YKB3_HUMAN	tr|V9HW89|V9HW89_HUMAN	2	21	yes	no	3	7.9144e-18	180.02	By matching	By MS/MS	2.5	0.5		1	1
AAAANSGSSLPLFDCPTWAGKPPPGLHLDVVK	________________	GLHLDVVKGDKLIEKL	M	A	A	V	K	G	5	0	1	2	1	0	0	3	1	0	4	2	0	1	5	3	1	1	0	2	0	32	1	3272.67	sp|Q12972|PP1R8_HUMAN;tr|Q561W4|Q561W4_HUMAN;tr|B4E389|B4E389_HUMAN	sp|Q12972|PP1R8_HUMAN	2	33	yes	no	3	5.5575e-06	64.16	By matching	By MS/MS	10	0
AAAAPAAAAASSEAPAASATAEPEAGDQDSR	________________	EAGDQDSREVRVLQSL	M	A	A	S	R	E	15	1	0	2	0	1	3	1	0	0	0	0	0	0	3	4	1	0	0	0	0	31	0	2782.26	sp|Q15283-2|RASA2_HUMAN;sp|Q15283|RASA2_HUMAN;tr|A0A0A0MSJ9|A0A0A0MSJ9_HUMAN;tr|D6RBA9|D6RBA9_HUMAN	sp|Q15283-2|RASA2_HUMAN	2	32	yes	no	3	7.4426e-07	94.837	By matching	By MS/MS	5	0
AAAAPDSRVSEEENLKK	________________	SEEENLKKTPKKKMKM	M	A	A	K	K	T	4	1	1	1	0	0	3	0	0	0	1	2	0	0	1	2	0	0	0	1	0	17	2	1813.92	sp|Q9Y3B9|RRP15_HUMAN;tr|A0JLN3|A0JLN3_HUMAN	sp|Q9Y3B9|RRP15_HUMAN	2	18	yes	no	3	0.049459	42.682	By MS/MS	By matching	3	0			1
AAAAPGASPSPGGDAAWSEAGPGPR	RASREGGRAAAAPGAS	SEAGPGPRPLARSASP	R	A	A	P	R	P	8	1	0	1	0	0	1	5	0	0	0	0	0	0	5	3	0	1	0	0	0	25	0	2204.02	sp|P52701|MSH6_HUMAN;sp|P52701-3|MSH6_HUMAN;sp|P52701-2|MSH6_HUMAN;tr|Q3SWU9|Q3SWU9_HUMAN;tr|F8WAX8|F8WAX8_HUMAN;tr|F8W7G9|F8W7G9_HUMAN	sp|P52701|MSH6_HUMAN	34	58	yes	no	3	2.6071e-05	81.884	By MS/MS	By matching	6	0
AAAAPGASPSPGGDAAWSEAGPGPRPLAR	RASREGGRAAAAPGAS	PGPRPLARSASPPKAK	R	A	A	A	R	S	9	2	0	1	0	0	1	5	0	0	1	0	0	0	6	3	0	1	0	0	0	29	1	2641.3	sp|P52701|MSH6_HUMAN;sp|P52701-3|MSH6_HUMAN;sp|P52701-2|MSH6_HUMAN;tr|Q3SWU9|Q3SWU9_HUMAN;tr|F8WAX8|F8WAX8_HUMAN;tr|F8W7G9|F8W7G9_HUMAN	sp|P52701|MSH6_HUMAN	34	62	yes	no	3	0.016341	34.04	By matching	By MS/MS	9	0
AAAAPVAADDDERR	________________	AADDDERRRRPGADSI	M	A	A	R	R	R	6	2	0	3	0	0	1	0	0	0	0	0	0	0	1	0	0	0	0	1	0	14	1	1426.68	tr|B4DHR0|B4DHR0_HUMAN;sp|Q9H5N1-2|RABE2_HUMAN;tr|B3KRW4|B3KRW4_HUMAN;sp|Q9H5N1|RABE2_HUMAN;tr|Q49AT6|Q49AT6_HUMAN	tr|B4DHR0|B4DHR0_HUMAN	2	15	yes	no	2	4.9278e-07	193	By matching	By MS/MS	3	0			1
AAAAQLSLTQLSSGNPVYEK	________________	SGNPVYEKYYRQVDTG	M	A	A	E	K	Y	4	0	1	0	0	2	1	1	0	0	3	1	0	0	1	3	1	0	1	1	0	20	0	2047.06	tr|Q7Z5V0|Q7Z5V0_HUMAN;sp|P42566|EPS15_HUMAN;tr|B1AUU8|B1AUU8_HUMAN	sp|P42566|EPS15_HUMAN	2	21	no	no	2;3	3.7756e-17	172.55	By matching	By MS/MS	5	0
AAAASAAEAGIATTGTEDSDDALLK	RQEEEARRAAAASAAE	DSDDALLKMTISQQEF	R	A	A	L	K	M	9	0	0	3	0	0	2	2	0	1	2	1	0	0	0	2	3	0	0	0	0	25	0	2319.11	sp|P55036|PSMD4_HUMAN;tr|H0Y3Y9|H0Y3Y9_HUMAN	sp|P55036|PSMD4_HUMAN	238	262	yes	no	2;3	3.4546e-11	129.74	By MS/MS	By MS/MS	5.67	0.471
AAAASAAEAGIATTGTEGERDSDDALLK	RQEEEARRAAAASAAE	DSDDALLKMTISQQEF	R	A	A	L	K	M	9	1	0	3	0	0	3	3	0	1	2	1	0	0	0	2	3	0	0	0	0	28	1	2661.27	tr|Q5VWC4|Q5VWC4_HUMAN	tr|Q5VWC4|Q5VWC4_HUMAN	238	265	yes	yes	3	0.044697	46.818	By matching	By MS/MS	6	0
AAAAVAAAASSCRPLGSGAGPGPTGAAPVSAPAPGPGPAGK	________________	PGPGPAGKGGGGGGSP	R	A	A	G	K	G	14	1	0	0	1	0	0	8	0	0	1	1	0	0	8	4	1	0	0	2	0	41	1	3449.75	sp|Q9NRL3|STRN4_HUMAN;tr|Q59GV6|Q59GV6_HUMAN;sp|Q9NRL3-3|STRN4_HUMAN	sp|Q9NRL3|STRN4_HUMAN	6	46	yes	no	4	2.3239e-06	59.399	By matching	By MS/MS	4	0				1
AAAAVEPDVVVK	LRQRQLDRAAAAVEPD	VEPDVVVKRQEALAAA	R	A	A	V	K	R	4	0	0	1	0	0	1	0	0	0	0	1	0	0	1	0	0	0	0	4	0	12	0	1167.65	tr|Q6GYA4|Q6GYA4_HUMAN;sp|Q9BQE4|SELS_HUMAN;tr|A0A182DWI4|A0A182DWI4_HUMAN;tr|E9PN30|E9PN30_HUMAN	tr|Q6GYA4|Q6GYA4_HUMAN	66	77	yes	no	2	0.00074272	102.05	By matching	By MS/MS	6	0
AAAAVQGGR	________________	AAAVQGGRSGGSGGCS	M	A	A	G	R	S	4	1	0	0	0	1	0	2	0	0	0	0	0	0	0	0	0	0	0	1	0	9	0	799.43	tr|B4DDB9|B4DDB9_HUMAN;sp|Q15005|SPCS2_HUMAN;tr|A0A087WUC6|A0A087WUC6_HUMAN;tr|E9PI68|E9PI68_HUMAN;tr|E9PL01|E9PL01_HUMAN	tr|B4DDB9|B4DDB9_HUMAN	2	10	yes	no	2	0.0024652	113.26	By matching	By MS/MS	6	0
AAAAVSESWPELELAER	________________	PELELAERERRRELLL	M	A	A	E	R	E	5	1	0	0	0	0	4	0	0	0	2	0	0	0	1	2	0	1	0	1	0	17	0	1827.9	tr|A0A024R4G1|A0A024R4G1_HUMAN;sp|Q8N1G4|LRC47_HUMAN	tr|A0A024R4G1|A0A024R4G1_HUMAN	2	18	yes	no	2;3	2.5024e-08	151.04	By matching	By MS/MS	9.33	0.471
AAAAVVEFQR	________________	AAVVEFQRAQSLLSTD	M	A	A	Q	R	A	4	1	0	0	0	1	1	0	0	0	0	0	0	1	0	0	0	0	0	2	0	10	0	1060.57	sp|O00231|PSD11_HUMAN;sp|O00231-2|PSD11_HUMAN;tr|B4DTS5|B4DTS5_HUMAN;tr|J3QRY4|J3QRY4_HUMAN	sp|O00231|PSD11_HUMAN	2	11	yes	no	2	0.000445	130.41	By matching	By MS/MS	9	0
AAAAVVVPAEWIK	________________	VVPAEWIKNWEKSGRG	M	A	A	I	K	N	5	0	0	0	0	0	1	0	0	1	0	1	0	0	1	0	0	1	0	3	0	13	0	1323.76	sp|Q8NI27|THOC2_HUMAN;tr|F2Z2V2|F2Z2V2_HUMAN	sp|Q8NI27|THOC2_HUMAN	2	14	yes	no	2	0.00060739	98.105	By matching	By MS/MS	6	0
AAADGALPEAAALEQPAELPASVR	________________	AELPASVRASIERKRQ	M	A	A	V	R	A	9	1	0	1	0	1	3	1	0	0	3	0	0	0	3	1	0	0	0	1	0	24	0	2317.19	tr|W0FSR8|W0FSR8_HUMAN;tr|F2Z2T2|F2Z2T2_HUMAN;sp|P23025|XPA_HUMAN	tr|W0FSR8|W0FSR8_HUMAN	2	25	yes	no	3	7.2298e-05	81.574	By matching	By MS/MS	8	0
AAADGDDSLYPIAVLIDELR	________________	AVLIDELRNEDVQLRL	M	A	A	L	R	N	4	1	0	4	0	0	1	1	0	2	3	0	0	0	1	1	0	0	1	1	0	20	0	2116.07	tr|B4DDF7|B4DDF7_HUMAN;tr|A8K7B7|A8K7B7_HUMAN;sp|P30153|2AAA_HUMAN;tr|B4DQY1|B4DQY1_HUMAN;tr|A8K3H8|A8K3H8_HUMAN;tr|C9J9C1|C9J9C1_HUMAN;tr|B4E1Q0|B4E1Q0_HUMAN;tr|M0QXG4|M0QXG4_HUMAN;tr|M0R0K6|M0R0K6_HUMAN	tr|B4DDF7|B4DDF7_HUMAN	2	21	yes	no	3	0.058259	44.539	By MS/MS	By matching	5	0
AAADGGGPGGASVGTEEDGGGVGHR	________________	DGGGVGHRTVYLFDRR	M	A	A	H	R	T	4	1	0	2	0	0	2	10	1	0	0	0	0	0	1	1	1	0	0	2	0	25	0	2136.94	sp|A6NHR9|SMHD1_HUMAN;sp|A6NHR9-2|SMHD1_HUMAN	sp|A6NHR9|SMHD1_HUMAN	2	26	yes	no	2;3	2.1524e-24	171.9	By matching	By MS/MS	4	0				2
AAADGSLFDNPR	________________	GSLFDNPRTFSRRPPA	M	A	A	P	R	T	3	1	1	2	0	0	0	1	0	0	1	0	0	1	1	1	0	0	0	0	0	12	0	1232.58	tr|F8WAJ0|F8WAJ0_HUMAN	tr|F8WAJ0|F8WAJ0_HUMAN	2	13	yes	yes	2	0.00050273	107.39	By matching	By MS/MS	8	0
AAADLMAYCEAHAK	IDRIKVSKAAADLMAY	AYCEAHAKEDPLLTPV	K	A	A	A	K	E	6	0	0	1	1	0	1	0	1	0	1	1	1	0	0	0	0	0	1	0	0	14	0	1520.68	sp|P59768|GBG2_HUMAN;tr|G3V3J9|G3V3J9_HUMAN;tr|G3V2N0|G3V2N0_HUMAN	sp|P59768|GBG2_HUMAN	33	46	yes	no	3	0.015378	52.576	By matching	By MS/MS	9	0
AAADTLQGPMQAAYR	NLTDAIARAAADTLQG	GPMQAAYREAFQSVVL	R	A	A	Y	R	E	5	1	0	1	0	2	0	1	0	0	1	0	1	0	1	0	1	0	1	0	0	15	0	1562.75	sp|Q6P2E9|EDC4_HUMAN;sp|Q6P2E9-2|EDC4_HUMAN;tr|I3L2F4|I3L2F4_HUMAN	sp|Q6P2E9|EDC4_HUMAN	1101	1115	yes	no	2	4.9346e-10	195.1	By matching	By MS/MS	10	0
AAAEAGGDDAR	________________	EAGGDDARCVRLSAER	M	A	A	A	R	C	5	1	0	2	0	0	1	2	0	0	0	0	0	0	0	0	0	0	0	0	0	11	0	1002.44	sp|A6NDG6|PGP_HUMAN	sp|A6NDG6|PGP_HUMAN	2	12	yes	yes	2	0.00015583	139.31	By matching	By MS/MS	1	0	1
AAAEDVNVTFEDQQK	________________	VTFEDQQKINKFARNT	K	A	A	Q	K	I	3	0	1	2	0	2	2	0	0	0	0	1	0	1	0	0	1	0	0	2	0	15	0	1663.77	sp|Q9NQP4|PFD4_HUMAN;tr|B2R548|B2R548_HUMAN;tr|E9PQY2|E9PQY2_HUMAN	sp|Q9NQP4|PFD4_HUMAN	8	22	yes	no	2;3	1.3099e-26	260.29	By matching	By MS/MS	5.5	0.5
AAAEEEDGGPEGPNR	________________	GGPEGPNRERGGAGAT	M	A	A	N	R	E	3	1	1	1	0	0	4	3	0	0	0	0	0	0	2	0	0	0	0	0	0	15	0	1497.63	tr|A0A140TA09|A0A140TA09_HUMAN;tr|A0A024RCQ4|A0A024RCQ4_HUMAN;sp|Q99942|RNF5_HUMAN;tr|B4DJS6|B4DJS6_HUMAN	tr|A0A140TA09|A0A140TA09_HUMAN	2	16	yes	no	2	1.2594e-07	173.33	By matching	By MS/MS	1	0	1
AAAEEEPKPK	________________	AEEEPKPKKLKVEAPQ	M	A	A	P	K	K	3	0	0	0	0	0	3	0	0	0	0	2	0	0	2	0	0	0	0	0	0	10	1	1068.55	sp|P55263|ADK_HUMAN;sp|P55263-3|ADK_HUMAN	sp|P55263|ADK_HUMAN	2	11	yes	no	2	0.00017087	134.84	By matching	By MS/MS	1	0	1
AAAEEGCSVGAEADR	________________	SVGAEADRELEELLES	M	A	A	D	R	E	5	1	0	1	1	0	3	2	0	0	0	0	0	0	0	1	0	0	0	1	0	15	0	1491.63	tr|A0A0S2Z497|A0A0S2Z497_HUMAN;sp|P40855|PEX19_HUMAN;tr|B7Z8B3|B7Z8B3_HUMAN;tr|E9PPB4|E9PPB4_HUMAN	tr|A0A0S2Z497|A0A0S2Z497_HUMAN	2	16	yes	no	2	7.7604e-05	108.14	By matching	By MS/MS	2	0		1
AAAEIYEEFLAAFEGSDGNK	LKKKEDEKAAAEIYEE	FEGSDGNKVKTFVRGG	K	A	A	N	K	V	5	0	1	1	0	0	4	2	0	1	1	1	0	2	0	1	0	0	1	0	0	20	0	2130.97	sp|O15042-2|SR140_HUMAN;sp|O15042|SR140_HUMAN;tr|E7ET15|E7ET15_HUMAN;tr|B4DK81|B4DK81_HUMAN;tr|E7EW00|E7EW00_HUMAN;tr|H0Y8D9|H0Y8D9_HUMAN;tr|C9J5L1|C9J5L1_HUMAN;tr|U3KPT1|U3KPT1_HUMAN;tr|C9JDJ7|C9JDJ7_HUMAN	sp|O15042-2|SR140_HUMAN	112	131	yes	no	2;3	3.8915e-11	145.99	By matching	By MS/MS	5	0
AAAETQSLR	________________	AAETQSLREQPEMEDA	M	A	A	L	R	E	3	1	0	0	0	1	1	0	0	0	1	0	0	0	0	1	1	0	0	0	0	9	0	945.488	tr|A0A024QZY5|A0A024QZY5_HUMAN;sp|Q13523|PRP4B_HUMAN	tr|A0A024QZY5|A0A024QZY5_HUMAN	2	10	yes	no	2	0.014406	103.26	By matching	By MS/MS	5	0
AAAEVAGQFVIK	PELNKVARAAAEVAGQ	VAGQFVIKLTHDVELN	R	A	A	I	K	L	4	0	0	0	0	1	1	1	0	1	0	1	0	1	0	0	0	0	0	2	0	12	0	1202.67	sp|P02786|TFR1_HUMAN;tr|A8K6Q8|A8K6Q8_HUMAN;tr|G3V0E5|G3V0E5_HUMAN;tr|B7Z2I6|B7Z2I6_HUMAN;tr|H7C3V5|H7C3V5_HUMAN	sp|P02786|TFR1_HUMAN	589	600	yes	no	2	0.00012791	124.12	By matching	By MS/MS	2	0		1
AAAEVNQDYGLDPK	KAFGILKRAAAEVNQD	QDYGLDPKIANAIMKA	R	A	A	P	K	I	3	0	1	2	0	1	1	1	0	0	1	1	0	0	1	0	0	0	1	1	0	14	0	1489.7	sp|P07954-2|FUMH_HUMAN;tr|A0A0S2Z4C3|A0A0S2Z4C3_HUMAN;sp|P07954|FUMH_HUMAN;tr|A0A0S2Z3X6|A0A0S2Z3X6_HUMAN;tr|A0A0S2Z4H0|A0A0S2Z4H0_HUMAN;tr|A0A0S2Z3S9|A0A0S2Z3S9_HUMAN;tr|A0A0S2Z3W2|A0A0S2Z3W2_HUMAN	sp|P07954-2|FUMH_HUMAN	59	72	yes	no	2	3.5161e-15	241.42	By matching	By MS/MS	6	0
AAAFEEQENETVVVK	NLVKAAQKAAAFEEQE	ENETVVVKEKMVGGIA	K	A	A	V	K	E	3	0	1	0	0	1	4	0	0	0	0	1	0	1	0	0	1	0	0	3	0	15	0	1662.81	sp|Q9Y490|TLN1_HUMAN;tr|A0A1S5UZ07|A0A1S5UZ07_HUMAN	sp|Q9Y490|TLN1_HUMAN	2477	2491	yes	no	2	2.7723e-20	242.01	By matching	By MS/MS	5	0
AAAFEQLQK	LSTFYQNRAAAFEQLQ	AAFEQLQKWKEVAQDC	R	A	A	Q	K	W	3	0	0	0	0	2	1	0	0	0	1	1	0	1	0	0	0	0	0	0	0	9	0	1004.53	sp|O94826|TOM70_HUMAN;tr|B4DZ87|B4DZ87_HUMAN	sp|O94826|TOM70_HUMAN	160	168	yes	no	2	0.00091767	148.94	By matching	By MS/MS	9	0
AAAFLGDIALDEEDLR	LNYKDPCKAAAFLGDI	ALDEEDLRAFQVQQAV	K	A	A	L	R	A	4	1	0	3	0	0	2	1	0	1	3	0	0	1	0	0	0	0	0	0	0	16	0	1717.85	sp|P13497-5|BMP1_HUMAN;sp|P13497-2|BMP1_HUMAN;sp|P13497-6|BMP1_HUMAN;tr|A5PLK9|A5PLK9_HUMAN;sp|P13497|BMP1_HUMAN;sp|P13497-4|BMP1_HUMAN;tr|Q59F71|Q59F71_HUMAN;tr|B7ZKR5|B7ZKR5_HUMAN;tr|Q3MIM8|Q3MIM8_HUMAN;sp|P13497-3|BMP1_HUMAN	sp|P13497-5|BMP1_HUMAN	49	64	yes	no	2	8.6299e-08	167.69	By matching	By MS/MS	9	0
AAAFMGTPQNQTHQQPHVLR	DPLRTPPRAAAFMGTP	HQQPHVLRAARAEEPA	R	A	A	L	R	A	3	1	1	0	0	4	0	1	2	0	1	0	1	1	2	0	2	0	0	1	0	20	0	2231.1	sp|Q7Z2Z1-2|TICRR_HUMAN;sp|Q7Z2Z1|TICRR_HUMAN	sp|Q7Z2Z1-2|TICRR_HUMAN	1253	1272	yes	no	3	0.059531	44.391	By MS/MS	By matching	10	0
AAAGAQASQAQLGEAAGPASETPAGTESPHSSASPCQEHK	GAAGSGKKAAAGAQAS	ASPCQEHKRGGLGELK	K	A	A	H	K	R	11	0	0	0	1	4	4	4	2	0	1	1	0	0	4	6	2	0	0	0	0	40	0	3843.74	tr|B4DWN5|B4DWN5_HUMAN;sp|Q9Y261|FOXA2_HUMAN;tr|B0ZTD4|B0ZTD4_HUMAN;sp|Q9Y261-2|FOXA2_HUMAN	tr|B4DWN5|B4DWN5_HUMAN	162	201	yes	no	4	0.0094781	52.784	By MS/MS	By matching	5	0
AAAGEFADDPCSSVK	RKQGDLMKAAAGEFAD	DDPCSSVKRGNMVRAA	K	A	A	V	K	R	4	0	0	2	1	0	1	1	0	0	0	1	0	1	1	2	0	0	0	1	0	15	0	1523.66	sp|P35221|CTNA1_HUMAN;tr|B4E2G8|B4E2G8_HUMAN;sp|P35221-2|CTNA1_HUMAN;tr|G3XAM7|G3XAM7_HUMAN;tr|B4DU00|B4DU00_HUMAN;tr|E5RIB1|E5RIB1_HUMAN;tr|E5RG03|E5RG03_HUMAN;tr|E5RGY6|E5RGY6_HUMAN;tr|E5RJ41|E5RJ41_HUMAN;tr|E5RHV7|E5RHV7_HUMAN	sp|P35221|CTNA1_HUMAN	106	120	yes	no	2	3.4867e-07	157.35	By matching	By MS/MS	5	0
AAAGELQEDSGLCVLAR	EFLLIFRKAAAGELQE	SGLCVLARLSEIDVSS	K	A	A	A	R	L	4	1	0	1	1	1	2	2	0	0	3	0	0	0	0	1	0	0	0	1	0	17	0	1758.86	tr|A0A024QZ77|A0A024QZ77_HUMAN;sp|Q96C19|EFHD2_HUMAN;tr|H0Y4Y4|H0Y4Y4_HUMAN	tr|A0A024QZ77|A0A024QZ77_HUMAN	160	176	yes	no	2;3	6.2454e-14	185.99	By matching	By MS/MS	8	0
AAAGGGGGGAAAAGR	________________	GGAAAAGRAYSFKVVL	M	A	A	G	R	A	7	1	0	0	0	0	0	7	0	0	0	0	0	0	0	0	0	0	0	0	0	15	0	1070.52	tr|A0A024RBA9|A0A024RBA9_HUMAN;sp|Q9UL25|RAB21_HUMAN	tr|A0A024RBA9|A0A024RBA9_HUMAN	2	16	yes	no	2	8.4324e-10	191.79	By matching	By MS/MS	4	0				1
AAAGGQGSAVAAEAEPGKEEPPAR	AAAASPCRAAAGGQGS	GKEEPPARSSLFQEKA	R	A	A	A	R	S	8	1	0	0	0	1	4	4	0	0	0	1	0	0	3	1	0	0	0	1	0	24	1	2220.08	sp|Q9GZT9-2|EGLN1_HUMAN;tr|R4SCQ0|R4SCQ0_HUMAN;sp|Q9GZT9|EGLN1_HUMAN;tr|R4S1C5|R4S1C5_HUMAN;tr|R4RYZ7|R4RYZ7_HUMAN;tr|R4SCP5|R4SCP5_HUMAN;tr|R4SCF3|R4SCF3_HUMAN;tr|R4SCC4|R4SCC4_HUMAN;tr|R4RZ18|R4RZ18_HUMAN;tr|R4RYY7|R4RYY7_HUMAN	sp|Q9GZT9-2|EGLN1_HUMAN	129	152	yes	no	3	5.0812e-05	84.107	By matching	By MS/MS	4	0				1
AAAGIQPPGYLIHESACWSDTLQR	VSNYNALRAAAGIQPP	CWSDTLQRWFFLPRRA	R	A	A	Q	R	W	4	1	0	1	1	2	1	2	1	2	2	0	0	0	2	2	1	1	1	0	0	24	0	2640.28	sp|Q8WVQ1-3|CANT1_HUMAN;tr|A0A024R8U8|A0A024R8U8_HUMAN;sp|Q8WVQ1|CANT1_HUMAN	sp|Q8WVQ1-3|CANT1_HUMAN	220	243	yes	no	3	0.0016697	50.956	By matching	By MS/MS	5	0
AAAGLGGGDSGDGTAR	ASCGSALRAAAGLGGG	DSGDGTARAASKCQMM	R	A	A	A	R	A	4	1	0	2	0	0	0	6	0	0	1	0	0	0	0	1	1	0	0	0	0	16	0	1331.61	sp|Q96T51|RUFY1_HUMAN;sp|Q96T51-3|RUFY1_HUMAN	sp|Q96T51|RUFY1_HUMAN	87	102	yes	no	2	0.0030524	71.316	By matching	By MS/MS	5	0
AAAGPLDMSLPSTPDIK	AADEDEKKAAAGPLDM	LPSTPDIKIKEEEPVE	K	A	A	I	K	I	3	0	0	2	0	0	0	1	0	1	2	1	1	0	3	2	1	0	0	0	0	17	0	1682.85	sp|P17544-4|ATF7_HUMAN;sp|P17544-2|ATF7_HUMAN;tr|K7ELQ4|K7ELQ4_HUMAN;tr|B2R8U0|B2R8U0_HUMAN;sp|P17544-6|ATF7_HUMAN	sp|P17544-4|ATF7_HUMAN	89	105	yes	no	2	4.0338e-10	157.28	By MS/MS	By matching	8.33	0.471
AAAGQESEGPAVGPPQPLGK	AAERGEMKAAAGQESE	GPPQPLGKELQDGAES	K	A	A	G	K	E	4	0	0	0	0	2	2	4	0	0	1	1	0	0	4	1	0	0	0	1	0	20	0	1859.94	tr|A0A0S2Q0B1|A0A0S2Q0B1_HUMAN;sp|O14497|ARI1A_HUMAN;sp|O14497-2|ARI1A_HUMAN	tr|A0A0S2Q0B1|A0A0S2Q0B1_HUMAN	52	71	yes	no	2	0.015643	46.415	By matching	By MS/MS	8	0
AAAGVGGSLR	SDEAKVQRAAAGVGGS	AGVGGSLRAQVERLRV	R	A	A	L	R	A	3	1	0	0	0	0	0	3	0	0	1	0	0	0	0	1	0	0	0	1	0	10	0	857.472	tr|Q9BRY6|Q9BRY6_HUMAN;sp|Q9BRK4|LZTS2_HUMAN	tr|Q9BRY6|Q9BRY6_HUMAN	201	210	yes	no	2	0.01851	87.831	By MS/MS	By matching	5	0
AAAIGIDLGTTYSCVGVFQHGK	________________	VGVFQHGKVEIIANDQ	K	A	A	G	K	V	3	0	0	1	1	1	0	4	1	2	1	1	0	1	0	1	2	0	1	2	0	22	0	2264.13	tr|A8K5I0|A8K5I0_HUMAN;sp|P0DMV9|HS71B_HUMAN;sp|P0DMV8|HS71A_HUMAN;tr|A0A0G2JIW1|A0A0G2JIW1_HUMAN;tr|A0A1U9X7W4|A0A1U9X7W4_HUMAN;tr|Q59EJ3|Q59EJ3_HUMAN;tr|B4DWK5|B4DWK5_HUMAN;sp|P0DMV8-2|HS71A_HUMAN;tr|B4DI39|B4DI39_HUMAN;tr|B4DFN9|B4DFN9_HUMAN;tr|B4E1S9|B4E1S9_HUMAN;tr|B4E388|B4E388_HUMAN;tr|B4DVU9|B4DVU9_HUMAN;tr|V9GZ37|V9GZ37_HUMAN;tr|B3KTT5|B3KTT5_HUMAN;tr|B4E1T6|B4E1T6_HUMAN;tr|B4DNX1|B4DNX1…	tr|A8K5I0|A8K5I0_HUMAN	4	25	yes	no	2;3	1.9598e-09	135.43	By matching	By MS/MS	6.5	3.3	1		1
AAALAAAVAQDPAASGAPSS	QKRKKEARAAALAAAV	AASGAPSS________	R	A	A	S	S	-	10	0	0	1	0	1	0	1	0	0	1	0	0	0	2	3	0	0	0	1	0	20	0	1695.84	sp|Q8TAE8|G45IP_HUMAN;tr|Q7LAX7|Q7LAX7_HUMAN	sp|Q8TAE8|G45IP_HUMAN	203	222	yes	no	3	0.027832	51.127	By matching	By MS/MS	9	0
AAALASGCTVEIK	KKAEDCFRAAALASGC	SGCTVEIKGGAHDYYN	R	A	A	I	K	G	4	0	0	0	1	0	1	1	0	1	1	1	0	0	0	1	1	0	0	1	0	13	0	1289.66	sp|Q8IYS1|P20D2_HUMAN	sp|Q8IYS1|P20D2_HUMAN	296	308	yes	yes	2	4.2777e-05	163.71	By matching	By MS/MS	9	0
AAALATVNAWAEQTGMK	GDSKNNVRAAALATVN	WAEQTGMKEWLEGEDL	R	A	A	M	K	E	6	0	1	0	0	1	1	1	0	0	1	1	1	0	0	0	2	1	0	1	0	17	0	1731.86	sp|Q14008|CKAP5_HUMAN;sp|Q14008-3|CKAP5_HUMAN;sp|Q14008-2|CKAP5_HUMAN	sp|Q14008|CKAP5_HUMAN	959	975	yes	no	2;3	3.0473e-22	220.64	By matching	By MS/MS	8	0
AAALEFLNR	WGKGYSRKAAALEFLN	AALEFLNRFEEAKRTY	K	A	A	N	R	F	3	1	1	0	0	0	1	0	0	0	2	0	0	1	0	0	0	0	0	0	0	9	0	1003.55	sp|P31948-2|STIP1_HUMAN;tr|V9HW72|V9HW72_HUMAN;tr|A8K690|A8K690_HUMAN;sp|P31948|STIP1_HUMAN;tr|F5H783|F5H783_HUMAN;tr|F5GXD8|F5GXD8_HUMAN	tr|V9HW72|V9HW72_HUMAN	79	87	no	no	2	0.00059551	146.69	By matching	By MS/MS	5	0
AAALEQFK	IVRGFDTRAAALEQFK	AAALEQFKSLGAEPLE	R	A	A	F	K	S	3	0	0	0	0	1	1	0	0	0	1	1	0	1	0	0	0	0	0	0	0	8	0	876.471	tr|Q2TB59|Q2TB59_HUMAN;tr|A0A024R0C3|A0A024R0C3_HUMAN;sp|Q13423|NNTM_HUMAN;tr|E9PCX7|E9PCX7_HUMAN	tr|Q2TB59|Q2TB59_HUMAN	260	267	yes	no	2	0.051401	71.692	By matching	By MS/MS	9	0
AAALGASGGAGAGDDDFDQFDKPGAER	________________	FDKPGAERSWRRRAAD	M	A	A	E	R	S	7	1	0	5	0	1	1	6	0	0	1	1	0	2	1	1	0	0	0	0	0	27	1	2565.14	sp|Q96EV2|RBM33_HUMAN;sp|Q96EV2-2|RBM33_HUMAN;tr|A8MTF7|A8MTF7_HUMAN	sp|Q96EV2|RBM33_HUMAN	2	28	yes	no	3	1.5446e-08	117.38	By MS/MS	By MS/MS	6	1
AAALQALQAQAPTSPPPPPPPLK	CHRAELERAAALQALQ	PPPPPPLKAEQEEEGL	R	A	A	L	K	A	6	0	0	0	0	3	0	0	0	0	3	1	0	0	8	1	1	0	0	0	0	23	0	2260.26	sp|Q8NAF0|ZN579_HUMAN	sp|Q8NAF0|ZN579_HUMAN	470	492	yes	yes	3	1.9371e-07	122.64	By MS/MS	By matching	2	0		1
AAALSLSTLASPK	HRKHTQQRAAALSLST	LSTLASPKGGSGTAGT	R	A	A	P	K	G	4	0	0	0	0	0	0	0	0	0	3	1	0	0	1	3	1	0	0	0	0	13	0	1228.7	sp|P98172|EFNB1_HUMAN	sp|P98172|EFNB1_HUMAN	277	289	yes	yes	2	0.00043501	119.46	By MS/MS	By MS/MS	3.33	2.05	1		1
AAALVLQTIWGYK	NRSEKEVRAAALVLQT	LQTIWGYKELRKPLEK	R	A	A	Y	K	E	3	0	0	0	0	1	0	1	0	1	2	1	0	0	0	0	1	1	1	1	0	13	0	1432.81	sp|O60716-5|CTND1_HUMAN;sp|O60716-3|CTND1_HUMAN;sp|O60716-8|CTND1_HUMAN;sp|O60716-7|CTND1_HUMAN;tr|C9JZR2|C9JZR2_HUMAN;sp|O60716-2|CTND1_HUMAN;sp|O60716|CTND1_HUMAN;tr|Q68DU0|Q68DU0_HUMAN;sp|O60716-6|CTND1_HUMAN;sp|O60716-4|CTND1_HUMAN;tr|Q96FS1|Q96FS1_HUMAN;sp|O60716-21|CTND1_HUMAN;sp|O60716-19|CTND1_HUMAN;sp|O60716-13|CTND1_HUMAN;sp|O60716-11|CTND1_HUMAN;sp|O60716-24|CTND1_HUMAN;sp|O60716-23|CT…	sp|O60716-5|CTND1_HUMAN	815	827	yes	no	2	3.6328e-05	134.68	By matching	By MS/MS	10	0
AAAMANNLQK	ASQAEKNRAAAMANNL	AMANNLQKGSAGPMRL	R	A	A	Q	K	G	4	0	2	0	0	1	0	0	0	0	1	1	1	0	0	0	0	0	0	0	0	10	0	1030.52	sp|Q14498-2|RBM39_HUMAN;sp|Q14498|RBM39_HUMAN;tr|B4DRA0|B4DRA0_HUMAN;tr|B4DLM0|B4DLM0_HUMAN;tr|B3KWX7|B3KWX7_HUMAN;sp|Q14498-3|RBM39_HUMAN;tr|Q68DD9|Q68DD9_HUMAN;tr|B4E1M7|B4E1M7_HUMAN;tr|G3XAC6|G3XAC6_HUMAN;tr|B7Z4L7|B7Z4L7_HUMAN;tr|Q6N037|Q6N037_HUMAN;tr|E1P5S2|E1P5S2_HUMAN;tr|H0Y4X3|H0Y4X3_HUMAN;tr|Q7Z3L0|Q7Z3L0_HUMAN;tr|Q6MZY7|Q6MZY7_HUMAN;tr|A0A0U1RQH7|A0A0U1RQH7_HUMAN	sp|Q14498-2|RBM39_HUMAN	235	244	yes	no	2	0.00037143	162.97	By matching	By MS/MS	8	0
AAAMDVDTPSGTNSGAGK	________________	GTNSGAGKKRFEVKKW	M	A	A	G	K	K	4	0	1	2	0	0	0	3	0	0	0	1	1	0	1	2	2	0	0	1	0	18	0	1648.74	sp|P62877|RBX1_HUMAN	sp|P62877|RBX1_HUMAN	2	19	yes	yes	2	7.6869e-19	213.02	By matching	By MS/MS	5	0.816				1
AAAMDVDTPSGTNSGAGKK	________________	TNSGAGKKRFEVKKWN	M	A	A	K	K	R	4	0	1	2	0	0	0	3	0	0	0	2	1	0	1	2	2	0	0	1	0	19	1	1776.83	sp|P62877|RBX1_HUMAN	sp|P62877|RBX1_HUMAN	2	20	yes	yes	2	2.8598e-18	206.13	By matching	By MS/MS	6	0
AAAMVPGR	________________	AAAMVPGRSESWERGE	M	A	A	G	R	S	3	1	0	0	0	0	0	1	0	0	0	0	1	0	1	0	0	0	0	1	0	8	0	771.406	sp|O43598|DNPH1_HUMAN;tr|H0Y8X4|H0Y8X4_HUMAN;sp|O43598-2|DNPH1_HUMAN	sp|O43598|DNPH1_HUMAN	2	9	yes	no	2	0.0096207	102.71	By matching	By MS/MS	9	0
AAANEQLTR	AKELDRERAAANEQLT	AANEQLTRAILRERIC	R	A	A	T	R	A	3	1	1	0	0	1	1	0	0	0	1	0	0	0	0	0	1	0	0	0	0	9	0	972.499	tr|A4D1N4|A4D1N4_HUMAN;sp|Q9NX63|MIC19_HUMAN;tr|C9JRZ6|C9JRZ6_HUMAN;tr|B7Z1X9|B7Z1X9_HUMAN;tr|F8WAR4|F8WAR4_HUMAN;tr|A0A286YEX5|A0A286YEX5_HUMAN	tr|A4D1N4|A4D1N4_HUMAN	96	104	yes	no	2	0.0018626	117.02	By matching	By MS/MS	5	0
AAAPAPEEEMDECEQALAAEPK	AERKEEKKAAAPAPEE	QALAAEPKAKDPFAHL	K	A	A	P	K	A	7	0	0	1	1	1	6	0	0	0	1	1	1	0	3	0	0	0	0	0	0	22	0	2356.02	tr|Q53YD7|Q53YD7_HUMAN;sp|P26641|EF1G_HUMAN;sp|P26641-2|EF1G_HUMAN;tr|Q2F840|Q2F840_HUMAN	tr|Q53YD7|Q53YD7_HUMAN	254	275	yes	no	2;3	1.8641e-15	157.98	By matching	By MS/MS	3.71	0.452			2	5
AAAPAPVSEAVCR	TEKTEESKAAAPAPVS	PVSEAVCRTSMCSIQS	K	A	A	C	R	T	5	1	0	0	1	0	1	0	0	0	0	0	0	0	2	1	0	0	0	2	0	13	0	1297.64	sp|P20810-5|ICAL_HUMAN;tr|E9PCH5|E9PCH5_HUMAN;sp|P20810-2|ICAL_HUMAN;tr|A0A1S5UZ18|A0A1S5UZ18_HUMAN;sp|P20810-3|ICAL_HUMAN;tr|Q86YM9|Q86YM9_HUMAN;tr|H0Y7F0|H0Y7F0_HUMAN;tr|Q6AZE3|Q6AZE3_HUMAN;tr|E7EQ12|E7EQ12_HUMAN;tr|E7EQA0|E7EQA0_HUMAN;tr|B7Z7L4|B7Z7L4_HUMAN;sp|P20810-9|ICAL_HUMAN;sp|P20810-10|ICAL_HUMAN;sp|P20810-7|ICAL_HUMAN;sp|P20810-6|ICAL_HUMAN;sp|P20810-4|ICAL_HUMAN;sp|P20810-8|ICAL_HUMAN…	sp|P20810-9|ICAL_HUMAN	439	451	no	no	2	6.7563e-05	124.21	By matching	By MS/MS	7	0
AAAPGTAVLLVTANVGSLFDDPENLQK	________________	DDPENLQKNWLREFYQ	K	A	A	Q	K	N	5	0	2	2	0	1	1	2	0	0	4	1	0	1	2	1	2	0	0	3	0	27	0	2710.42	tr|Q8N6C1|Q8N6C1_HUMAN;tr|Q5T1B5|Q5T1B5_HUMAN;sp|Q14642|I5P1_HUMAN	tr|Q8N6C1|Q8N6C1_HUMAN	5	31	yes	no	3	3.7925e-06	78.098	By matching	By MS/MS	1	0	2
AAAPGTLEPDAAAATPAAPSPASLPLAPGCALR	AGGGGGERAAAPGTLE	LAPGCALRLCPLSFGE	R	A	A	L	R	L	12	1	0	1	1	0	1	2	0	0	4	0	0	0	7	2	2	0	0	0	0	33	0	3052.57	sp|Q8N5W9|RFLB_HUMAN	sp|Q8N5W9|RFLB_HUMAN	52	84	yes	yes	3	0.033421	35.934	By matching	By MS/MS	3	0			1
AAAPGVEDEPLLR	EPTEPKTKAAAPGVED	VEDEPLLRENPRRFVI	K	A	A	L	R	E	3	1	0	1	0	0	2	1	0	0	2	0	0	0	2	0	0	0	0	1	0	13	0	1336.7	sp|P31350|RIR2_HUMAN;tr|D6W4Z6|D6W4Z6_HUMAN;sp|P31350-2|RIR2_HUMAN;tr|A0A286YFD6|A0A286YFD6_HUMAN;tr|C9JXC1|C9JXC1_HUMAN	sp|P31350|RIR2_HUMAN	62	74	yes	no	2	0.019056	59.225	By matching	By MS/MS	6	0
AAAPQAWAGPMEEPPQAQAPPR	ILDSEETRAAAPQAWA	PQAQAPPRGPGSPAED	R	A	A	P	R	G	7	1	0	0	0	3	2	1	0	0	0	0	1	0	6	0	0	1	0	0	0	22	0	2270.09	sp|Q16643|DREB_HUMAN;sp|Q16643-3|DREB_HUMAN;sp|Q16643-2|DREB_HUMAN;tr|B3KSQ7|B3KSQ7_HUMAN;tr|B7Z2Z0|B7Z2Z0_HUMAN;tr|D6R9Q9|D6R9Q9_HUMAN	sp|Q16643|DREB_HUMAN	391	412	yes	no	3	1.9993e-05	91.926	By matching	By MS/MS	9	0
AAAQCYIDLIIK	SSAPTAIKAAAQCYID	CYIDLIIKESDNNVKL	K	A	A	I	K	E	3	0	0	1	1	1	0	0	0	3	1	1	0	0	0	0	0	0	1	0	0	12	0	1377.73	sp|P53618|COPB_HUMAN;tr|E9PP73|E9PP73_HUMAN	sp|P53618|COPB_HUMAN	280	291	yes	no	2	6.5724e-05	137.95	By matching	By MS/MS	7	0
AAAQEADGAR	________________	AQEADGARSAVVAAGG	M	A	A	A	R	S	5	1	0	1	0	1	1	1	0	0	0	0	0	0	0	0	0	0	0	0	0	10	0	958.447	tr|K7EQQ1|K7EQQ1_HUMAN;tr|A0A0S2Z3H2|A0A0S2Z3H2_HUMAN;sp|O96005|CLPT1_HUMAN;tr|A0A0S2Z3H6|A0A0S2Z3H6_HUMAN	tr|A0A0S2Z3H2|A0A0S2Z3H2_HUMAN	2	11	no	no	2	0.0052066	88.155	By matching	By MS/MS	1	0	1
AAAQLLQSQAQQSGAQQTK	VNNFQKKKAAAQLLQS	QSGAQQTKKDKDKKK_	K	A	A	T	K	K	5	0	0	0	0	7	0	1	0	0	2	1	0	0	0	2	1	0	0	0	0	19	0	1956	tr|D6RGI3|D6RGI3_HUMAN;sp|Q9NVA2|SEP11_HUMAN;tr|D6RER5|D6RER5_HUMAN;sp|Q9NVA2-2|SEP11_HUMAN;tr|Q96KC0|Q96KC0_HUMAN;tr|H0Y961|H0Y961_HUMAN;tr|H0Y9G8|H0Y9G8_HUMAN	tr|D6RGI3|D6RGI3_HUMAN	400	418	yes	no	2;3	1.7514e-64	305.63	By MS/MS	By MS/MS	10	0
AAAQYYLGNFR	NAVLYTNRAAAQYYLG	QYYLGNFRSALNDVTA	R	A	A	F	R	S	3	1	1	0	0	1	0	1	0	0	1	0	0	1	0	0	0	0	2	0	0	11	0	1272.63	sp|O95801|TTC4_HUMAN	sp|O95801|TTC4_HUMAN	124	134	yes	yes	2	0.00016911	150.1	By matching	By MS/MS	5	0
AAASGSVLQR	________________	ASGSVLQRCIVSPAGR	M	A	A	Q	R	C	3	1	0	0	0	1	0	1	0	0	1	0	0	0	0	2	0	0	0	1	0	10	0	958.52	sp|Q5VWZ2|LYPL1_HUMAN;sp|Q5VWZ2-2|LYPL1_HUMAN	sp|Q5VWZ2|LYPL1_HUMAN	2	11	yes	no	2	0.0006404	121.6	By matching	By MS/MS	8	0
AAASGYTDLR	________________	ASGYTDLREKLKSMTS	M	A	A	L	R	E	3	1	0	1	0	0	0	1	0	0	1	0	0	0	0	1	1	0	1	0	0	10	0	1023.5	sp|Q6P6C2|ALKB5_HUMAN;sp|Q6P6C2-1|ALKB5_HUMAN	sp|Q6P6C2|ALKB5_HUMAN	2	11	yes	no	2	0.0037492	91.701	By matching	By MS/MS	7	0
AAASLAAVSGTAAASLGSAQPTDLGAHK	TALGLGGRAAASLAAV	PTDLGAHKRPASVSSS	R	A	A	H	K	R	10	0	0	1	0	1	0	3	1	0	3	1	0	0	1	4	2	0	0	1	0	28	0	2493.28	sp|Q7Z5L9-2|I2BP2_HUMAN;sp|Q7Z5L9|I2BP2_HUMAN	sp|Q7Z5L9-2|I2BP2_HUMAN	209	236	yes	no	3	3.6529e-06	96.128	By matching	By MS/MS	5	0
AAASMGDTLSEQQLGDSDIPVIVYR	GWLGAIQKAAASMGDT	DIPVIVYRCVDYITQC	K	A	A	Y	R	C	3	1	0	3	0	2	1	2	0	2	2	0	1	0	1	3	1	0	1	2	0	25	0	2635.28	sp|Q96P48-3|ARAP1_HUMAN;sp|Q96P48|ARAP1_HUMAN;tr|E7EU13|E7EU13_HUMAN;tr|B7ZMI2|B7ZMI2_HUMAN;sp|Q96P48-2|ARAP1_HUMAN;sp|Q96P48-4|ARAP1_HUMAN;sp|Q96P48-1|ARAP1_HUMAN;sp|Q96P48-7|ARAP1_HUMAN;tr|A0A0A0MSJ2|A0A0A0MSJ2_HUMAN;sp|Q96P48-5|ARAP1_HUMAN;tr|F8WBT0|F8WBT0_HUMAN	sp|Q96P48-3|ARAP1_HUMAN	952	976	yes	no	3	5.1666e-05	80.412	By matching	By MS/MS	10	0
AAASVMCHIEPDDGDDFVR	GGRSMGSRAAASVMCH	DDGDDFVRGLICISYP	R	A	A	V	R	G	3	1	0	4	1	0	1	1	1	1	0	0	1	1	1	1	0	0	0	2	0	19	0	2103.9	tr|A0A024RDZ1|A0A024RDZ1_HUMAN;sp|Q5JUR7|TEX30_HUMAN;tr|A0A0C4DFW4|A0A0C4DFW4_HUMAN	tr|A0A024RDZ1|A0A024RDZ1_HUMAN	107	125	yes	no	3	9.754e-05	81.656	By matching	By MS/MS	7	0
AAASVTPPGSLELLQPGFSK	________________	LLQPGFSKTLLGTKLE	M	A	A	S	K	T	3	0	0	0	0	1	1	2	0	0	3	1	0	1	3	3	1	0	0	1	0	20	0	1969.05	tr|B4DGI3|B4DGI3_HUMAN;sp|Q12933-4|TRAF2_HUMAN;sp|Q12933-3|TRAF2_HUMAN;tr|E5KBQ3|E5KBQ3_HUMAN;tr|A0A024R8H5|A0A024R8H5_HUMAN;sp|Q12933|TRAF2_HUMAN;sp|Q12933-2|TRAF2_HUMAN;tr|B1AMY1|B1AMY1_HUMAN;tr|B1AMX7|B1AMX7_HUMAN;tr|B1AMX8|B1AMX8_HUMAN	tr|B4DGI3|B4DGI3_HUMAN	2	21	yes	no	3	0.00024503	71.685	By matching	By MS/MS	6	0
AAATAAAALAAADPPPAMPQAAGAGGPTTR	________________	GAGGPTTRRDFYWLRS	M	A	A	T	R	R	14	1	0	1	0	1	0	3	0	0	1	0	1	0	5	0	3	0	0	0	0	30	0	2615.31	tr|V9GY06|V9GY06_HUMAN;tr|V9GYA5|V9GYA5_HUMAN;tr|B4DHV9|B4DHV9_HUMAN;sp|P16260|GDC_HUMAN	tr|V9GY06|V9GY06_HUMAN	2	31	yes	no	3	2.3339e-05	66.36	By matching	By MS/MS	3	0			1
AAATAEEPDPK	SKVVVTEKAAATAEEP	TAEEPDPKGIPEFWFT	K	A	A	P	K	G	4	0	0	1	0	0	2	0	0	0	0	1	0	0	2	0	1	0	0	0	0	11	0	1098.52	tr|A0A024RCC9|A0A024RCC9_HUMAN;sp|Q99733|NP1L4_HUMAN;tr|B7ZB83|B7ZB83_HUMAN;sp|Q99733-2|NP1L4_HUMAN;tr|B7ZAC7|B7ZAC7_HUMAN;tr|C9JZI7|C9JZI7_HUMAN;tr|B7ZAK9|B7ZAK9_HUMAN;tr|B4DS05|B4DS05_HUMAN;tr|C9J6D1|C9J6D1_HUMAN;tr|A8MXH2|A8MXH2_HUMAN;tr|E9PKT8|E9PKT8_HUMAN;tr|H0YCI4|H0YCI4_HUMAN	tr|A0A024RCC9|A0A024RCC9_HUMAN	147	157	yes	no	2	0.00016599	134.3	By matching	By MS/MS	1	0	2
AAATGAVAASAASGQAEGK	________________	ASGQAEGKKITDLRVI	M	A	A	G	K	K	9	0	0	0	0	1	1	3	0	0	0	1	0	0	0	2	1	0	0	1	0	19	0	1587.79	sp|Q9NWH9|SLTM_HUMAN;tr|H7BXE3|H7BXE3_HUMAN;tr|H0YL55|H0YL55_HUMAN;tr|H0YMW8|H0YMW8_HUMAN;tr|H0YNF3|H0YNF3_HUMAN;tr|H0YMR6|H0YMR6_HUMAN;tr|H0YLE6|H0YLE6_HUMAN;tr|H0YLW7|H0YLW7_HUMAN	sp|Q9NWH9|SLTM_HUMAN	2	20	yes	no	2	4.3558e-11	156.08	By matching	By MS/MS	7	0
AAATGDPGLSK	________________	TGDPGLSKLQFAPFSS	M	A	A	S	K	L	3	0	0	1	0	0	0	2	0	0	1	1	0	0	1	1	1	0	0	0	0	11	0	986.503	tr|A0A024R2E9|A0A024R2E9_HUMAN;tr|B3KQM6|B3KQM6_HUMAN;tr|B2RB57|B2RB57_HUMAN;sp|O95352|ATG7_HUMAN;sp|O95352-3|ATG7_HUMAN;sp|O95352-2|ATG7_HUMAN;tr|B4DQK1|B4DQK1_HUMAN;tr|C9J415|C9J415_HUMAN;tr|C9JFF4|C9JFF4_HUMAN;tr|C9JE55|C9JE55_HUMAN;tr|C9JGL2|C9JGL2_HUMAN;tr|F8WDY9|F8WDY9_HUMAN;tr|C9JNU2|C9JNU2_HUMAN;tr|C9JKA3|C9JKA3_HUMAN	tr|A0A024R2E9|A0A024R2E9_HUMAN	2	12	yes	no	2	0.010548	73.632	By matching	By MS/MS	5	0
AAATGNASPGKLEHSK	PSCTSTNRAAATGNAS	PGKLEHSKAALSVHVP	R	A	A	S	K	A	4	0	1	0	0	0	1	2	1	0	1	2	0	0	1	2	1	0	0	0	0	16	1	1537.78	tr|H0Y6H0|H0Y6H0_HUMAN;sp|Q8NB78|KDM1B_HUMAN	tr|H0Y6H0|H0Y6H0_HUMAN	57	72	yes	no	3	0.039129	48.608	By MS/MS	By matching	5	0
AAATGPSFWLGNETLK	________________	WLGNETLKVPLALFAL	M	A	A	L	K	V	3	0	1	0	0	0	1	2	0	0	2	1	0	1	1	1	2	1	0	0	0	16	0	1661.84	tr|J3K000|J3K000_HUMAN;tr|A0A140VJR2|A0A140VJR2_HUMAN;sp|P12955|PEPD_HUMAN;sp|P12955-3|PEPD_HUMAN;sp|P12955-2|PEPD_HUMAN	tr|J3K000|J3K000_HUMAN	2	17	yes	no	2	1.5906e-13	209.6	By matching	By MS/MS	7	0
AAATIVHDTSEAVELCPAYGLYLKPITK	________________	LYLKPITKMTISVALP	M	A	A	T	K	M	5	0	0	1	1	0	2	1	1	2	3	2	0	0	2	1	3	0	2	2	0	28	1	3030.57	sp|Q02040|AK17A_HUMAN;sp|Q02040-2|AK17A_HUMAN;sp|Q02040-3|AK17A_HUMAN;tr|X6RAJ1|X6RAJ1_HUMAN;tr|Q05DA9|Q05DA9_HUMAN	sp|Q02040|AK17A_HUMAN	2	29	yes	no	3;4	1.8173e-12	128.98	By matching	By MS/MS	7	0
AAATPESQEPQAK	EGTAQEGKAAATPESQ	ESQEPQAKGAEASAAS	K	A	A	A	K	G	4	0	0	0	0	2	2	0	0	0	0	1	0	0	2	1	1	0	0	0	0	13	0	1326.64	sp|P49006|MRP_HUMAN	sp|P49006|MRP_HUMAN	145	157	yes	yes	2	3.2368e-05	166.45	By MS/MS	By MS/MS	2.33	0.943	1		2
AAATTSQPVLTSQQIETIFFK	LLPMKPLKAAATTSQP	QIETIFFKVPELYEIH	K	A	A	F	K	V	3	0	0	0	0	3	1	0	0	2	1	1	0	2	1	2	4	0	0	1	0	21	0	2280.2	tr|A9UEZ6|A9UEZ6_HUMAN;tr|A9UEZ7|A9UEZ7_HUMAN;tr|A9UEZ5|A9UEZ5_HUMAN;tr|J7M832|J7M832_HUMAN;tr|A2RQD6|A2RQD6_HUMAN;tr|Q6QJE6|Q6QJE6_HUMAN;tr|Q6QJE5|Q6QJE5_HUMAN;sp|P11274-2|BCR_HUMAN;sp|P11274|BCR_HUMAN;tr|B4E065|B4E065_HUMAN;tr|E7E8T7|E7E8T7_HUMAN;tr|A0A024R1B9|A0A024R1B9_HUMAN;tr|Q12844|Q12844_HUMAN;tr|Q12843|Q12843_HUMAN;tr|A0A127KQ99|A0A127KQ99_HUMAN;tr|Q6QME9|Q6QME9_HUMAN;tr|H0Y554|H0Y554_HU…	sp|P11274-2|BCR_HUMAN	529	549	no	no	3	0.00026921	68.411	By matching	By MS/MS	8	0
AAAVAAAGAGEPQSPDELLPK	________________	SPDELLPKGDAEKPEE	M	A	A	P	K	G	7	0	0	1	0	1	2	2	0	0	2	1	0	0	3	1	0	0	0	1	0	21	0	1962.01	tr|Q549C5|Q549C5_HUMAN;sp|Q9NS69|TOM22_HUMAN;tr|Q53GB0|Q53GB0_HUMAN	tr|Q549C5|Q549C5_HUMAN	2	22	yes	no	2;3	1.1596e-11	146.1	By MS/MS	By MS/MS	8.2	0.98
AAAVAAPLAAGGEEAAATTSVPGSPGLPGRR	________________	SPGLPGRRSAERALEE	M	A	A	R	R	S	10	2	0	0	0	0	2	5	0	0	2	0	0	0	4	2	2	0	0	2	0	31	1	2772.45	sp|O75427|LRCH4_HUMAN;tr|B4DYF8|B4DYF8_HUMAN;tr|B3KQE9|B3KQE9_HUMAN	sp|O75427|LRCH4_HUMAN	2	32	yes	no	3	5.9669e-05	67.217	By MS/MS	By matching	9	0
AAAVAMETDDAGNR	________________	ETDDAGNRLRFQLELE	M	A	A	N	R	L	5	1	1	2	0	0	1	1	0	0	0	0	1	0	0	0	1	0	0	1	0	14	0	1390.61	sp|Q9Y3C7|MED31_HUMAN;tr|I3L0P8|I3L0P8_HUMAN	sp|Q9Y3C7|MED31_HUMAN	2	15	yes	no	2	1.1452e-05	173.06	By matching	By MS/MS	5	0
AAAVLPVLDLAQR	KNYPEGHKAAAVLPVL	PVLDLAQRQNGWLPIS	K	A	A	Q	R	Q	4	1	0	1	0	1	0	0	0	0	3	0	0	0	1	0	0	0	0	2	0	13	0	1335.79	tr|Q6IPW4|Q6IPW4_HUMAN;tr|Q6IB76|Q6IB76_HUMAN;sp|P19404|NDUV2_HUMAN;tr|E7EPT4|E7EPT4_HUMAN;tr|Q9UEH5|Q9UEH5_HUMAN;tr|A8K750|A8K750_HUMAN	tr|Q6IPW4|Q6IPW4_HUMAN	76	88	yes	no	2;3	1.6889e-05	158.08	By matching	By MS/MS	8	0
AAAVLSGPSAGSAAGVPGGTGGLSAVSSGPR	________________	SAVSSGPRLRLLLLES	M	A	A	P	R	L	7	1	0	0	0	0	0	8	0	0	2	0	0	0	3	6	1	0	0	3	0	31	0	2565.31	tr|A8K548|A8K548_HUMAN;sp|Q8IZL8|PELP1_HUMAN	tr|A8K548|A8K548_HUMAN	2	32	yes	no	3	5.593e-07	97.784	By matching	By MS/MS	4	0				1
AAAVQADDVEVLK	LADHLVKRAAAVQADD	ADDVEVLKVGRTQLID	R	A	A	L	K	V	4	0	0	2	0	1	1	0	0	0	1	1	0	0	0	0	0	0	0	3	0	13	0	1327.7	sp|Q8N201|INT1_HUMAN;tr|A4D212|A4D212_HUMAN;tr|A4D213|A4D213_HUMAN	sp|Q8N201|INT1_HUMAN	683	695	yes	no	2	0.00013102	116.9	By matching	By MS/MS	6	0
AAAVSLENVLLDVK	HELHFVEKAAAVSLEN	ENVLLDVKELGRGMEL	K	A	A	V	K	E	3	0	1	1	0	0	1	0	0	0	3	1	0	0	0	1	0	0	0	3	0	14	0	1440.82	tr|F8W1F5|F8W1F5_HUMAN;sp|Q8IVF7|FMNL3_HUMAN;sp|Q8IVF7-3|FMNL3_HUMAN;tr|Q9NSL0|Q9NSL0_HUMAN;sp|Q8IVF7-2|FMNL3_HUMAN;tr|Q8N4Y7|Q8N4Y7_HUMAN;tr|B3KXD8|B3KXD8_HUMAN;tr|Q6ZN96|Q6ZN96_HUMAN;tr|C9IZY8|C9IZY8_HUMAN;sp|Q96PY5|FMNL2_HUMAN;sp|Q96PY5-3|FMNL2_HUMAN;tr|B3KT32|B3KT32_HUMAN	tr|F8W1F5|F8W1F5_HUMAN	836	849	no	no	2	0.0045097	72.662	By matching	By MS/MS	4	0				1
AAAVSSGFDGAIQLVSLGGR	PDFSKLARAAAVSSGF	QLVSLGGRQLLTPEHV	R	A	A	G	R	Q	4	1	0	1	0	1	0	4	0	1	2	0	0	1	0	3	0	0	0	2	0	20	0	1874.98	sp|O00468-6|AGRIN_HUMAN;sp|O00468-3|AGRIN_HUMAN;sp|O00468-7|AGRIN_HUMAN;sp|O00468-5|AGRIN_HUMAN;sp|O00468-4|AGRIN_HUMAN;sp|O00468|AGRIN_HUMAN;tr|A0A087X208|A0A087X208_HUMAN;sp|O00468-2|AGRIN_HUMAN;tr|H0Y5U1|H0Y5U1_HUMAN	sp|O00468-6|AGRIN_HUMAN	1777	1796	yes	no	3	3.546e-05	85.362	By matching	By MS/MS	9	0
AAAVVGINSETIMKPASISEEELLNLINK	SYVLNKTRAAAVVGIN	ELLNLINKLNNDDNVD	R	A	A	N	K	L	4	0	3	0	0	0	4	1	0	4	3	2	1	0	1	3	1	0	0	2	0	29	1	3053.63	tr|B2R7W0|B2R7W0_HUMAN;sp|P13995|MTDC_HUMAN	tr|B2R7W0|B2R7W0_HUMAN	85	113	yes	no	3	9.9535e-06	84.947	By matching	By MS/MS	6	0
AAAYDISEDEED	PANLSRHKAAAYDISE	DISEDEED________	K	A	A	E	D	-	3	0	0	3	0	0	3	0	0	1	0	0	0	0	0	1	0	0	1	0	0	12	0	1326.51	tr|B2R8P1|B2R8P1_HUMAN;sp|P49585|PCY1A_HUMAN;tr|B4E322|B4E322_HUMAN	sp|P49585|PCY1A_HUMAN	356	367	no	no	2	0.00027913	147.26	By MS/MS	By matching	1	0	1
AAAYLSEAMK	EAISCHKKAAAYLSEA	AYLSEAMKLTQSEQAH	K	A	A	M	K	L	4	0	0	0	0	0	1	0	0	0	1	1	1	0	0	1	0	0	1	0	0	10	0	1053.52	sp|Q96F24-2|NRBF2_HUMAN;sp|Q96F24|NRBF2_HUMAN	sp|Q96F24-2|NRBF2_HUMAN	37	46	yes	no	2	0.002526	99.53	By matching	By MS/MS	10	0
AAAYNLVQHGITNLCVIGGDGSLTGANIFR	FTTREGRRAAAYNLVQ	LTGANIFRSEWGSLLE	R	A	A	F	R	S	4	1	3	1	1	1	0	5	1	3	3	0	0	1	0	1	2	0	1	2	0	30	0	3101.57	sp|P17858|PFKAL_HUMAN;sp|P17858-2|PFKAL_HUMAN;tr|B4E108|B4E108_HUMAN	sp|P17858|PFKAL_HUMAN	100	129	yes	no	3	1.9319e-06	93.546	By matching	By MS/MS	4	0				1
AAAYSAQVQPVDGATR	REALRALRAAAYSAQV	QPVDGATRKKSQRVCR	R	A	A	T	R	K	5	1	0	1	0	2	0	1	0	0	0	0	0	0	1	1	1	0	1	2	0	16	0	1603.8	sp|Q9H7E9|CH033_HUMAN;sp|Q9H7E9-2|CH033_HUMAN	sp|Q9H7E9|CH033_HUMAN	183	198	yes	no	2	1.5565e-05	130.64	By matching	By MS/MS	7	0
AACCLAGAR	LAQLVAQRAACCLAGA	ACCLAGARARFALGLS	R	A	A	A	R	A	4	1	0	0	2	0	0	1	0	0	1	0	0	0	0	0	0	0	0	0	0	9	0	948.427	tr|A0A0K0K1K7|A0A0K0K1K7_HUMAN;sp|O95336|6PGL_HUMAN;tr|M0R261|M0R261_HUMAN;tr|M0R0U3|M0R0U3_HUMAN	tr|A0A0K0K1K7|A0A0K0K1K7_HUMAN	30	38	yes	no	2	0.049413	69.598	By matching	By MS/MS	7	0
AACEQQAVALTLQEDR	EDITPRFRAACEQQAV	ALTLQEDRASLTLSGG	R	A	A	D	R	A	4	1	0	1	1	3	2	0	0	0	2	0	0	0	0	0	1	0	0	1	0	16	0	1801.86	sp|Q9BUH6|PAXX_HUMAN	sp|Q9BUH6|PAXX_HUMAN	78	93	yes	yes	2;3	1.5017e-05	130.95	By matching	By MS/MS	7	0
AACFAIQK	GDIVFVDRAACFAIQK	AACFAIQKGLQASRSD	R	A	A	Q	K	G	3	0	0	0	1	1	0	0	0	1	0	1	0	1	0	0	0	0	0	0	0	8	0	907.459	tr|A0A024R277|A0A024R277_HUMAN;sp|O15269|SPTC1_HUMAN;tr|Q6NUL7|Q6NUL7_HUMAN;tr|Q59EQ4|Q59EQ4_HUMAN	tr|A0A024R277|A0A024R277_HUMAN	190	197	yes	no	2	0.0058269	114.78	By matching	By MS/MS	10	0
AACIHSGMTRK	SGLPPCLKAACIHSGM	IHSGMTRKQRESVLQK	K	A	A	R	K	Q	2	1	0	0	1	0	0	1	1	1	0	1	1	0	0	1	1	0	0	0	0	11	1	1230.6	tr|A0A087WZ30|A0A087WZ30_HUMAN;sp|O94761|RECQ4_HUMAN;tr|V9GYA3|V9GYA3_HUMAN;tr|V9GZ64|V9GZ64_HUMAN;tr|A0A087X072|A0A087X072_HUMAN;tr|X2JEV0|X2JEV0_HUMAN	tr|A0A087WZ30|A0A087WZ30_HUMAN	550	560	yes	no	2	0.059592	42.785	By MS/MS	By matching	1	0	1
AACLCFR	DPEGFKKRAACLCFRS	RAACLCFRSEREDEVL	R	A	A	F	R	S	2	1	0	0	2	0	0	0	0	0	1	0	0	1	0	0	0	0	0	0	0	7	0	896.4	tr|A0A024RBD0|A0A024RBD0_HUMAN;sp|Q9NZJ9|NUDT4_HUMAN;tr|B2RE29|B2RE29_HUMAN;tr|A0A024RBG1|A0A024RBG1_HUMAN;sp|Q9NZJ9-2|NUDT4_HUMAN;sp|Q96G61|NUD11_HUMAN;sp|Q8NFP7|NUD10_HUMAN;sp|O95989|NUDT3_HUMAN	sp|O95989|NUDT3_HUMAN	20	26	no	no	2	0.023496	102.98	By matching	By MS/MS	1	0	1
AACLESAQEPAGAWGNK	AFPPLPEKAACLESAQ	PAGAWGNKIRPIKASV	K	A	A	N	K	I	5	0	1	0	1	1	2	2	0	0	1	1	0	0	1	1	0	1	0	0	0	17	0	1758.8	tr|A0A024R4E5|A0A024R4E5_HUMAN;tr|B2R5V9|B2R5V9_HUMAN;tr|C9JIZ1|C9JIZ1_HUMAN;tr|C9J5E5|C9J5E5_HUMAN;tr|C9JZI8|C9JZI8_HUMAN;tr|C9JHZ8|C9JHZ8_HUMAN;tr|C9JES8|C9JES8_HUMAN;tr|C9JHS7|C9JHS7_HUMAN;tr|C9JT62|C9JT62_HUMAN;tr|C9JK79|C9JK79_HUMAN;tr|C9JBS3|C9JBS3_HUMAN;tr|C9JEJ8|C9JEJ8_HUMAN;tr|C9JHN6|C9JHN6_HUMAN	tr|A0A024R4E5|A0A024R4E5_HUMAN	51	67	yes	no	2;3	1.5023e-18	211.9	By matching	By MS/MS	8	0
AACLLDGVPVALK	GQFSEVYRAACLLDGV	DGVPVALKKVQIFDLM	R	A	A	L	K	K	3	0	0	1	1	0	0	1	0	0	3	1	0	0	1	0	0	0	0	2	0	13	0	1325.74	tr|B2R8K8|B2R8K8_HUMAN;tr|A0A024R964|A0A024R964_HUMAN;sp|Q8TDX7|NEK7_HUMAN;tr|F8WAG2|F8WAG2_HUMAN;sp|Q8TDX7-2|NEK7_HUMAN	tr|B2R8K8|B2R8K8_HUMAN	51	63	yes	no	2	0.0073214	86.772	By matching	By MS/MS	6	0
AACLLDGVPVALKK	GQFSEVYRAACLLDGV	GVPVALKKVQIFDLMD	R	A	A	K	K	V	3	0	0	1	1	0	0	1	0	0	3	2	0	0	1	0	0	0	0	2	0	14	1	1453.83	tr|B2R8K8|B2R8K8_HUMAN;tr|A0A024R964|A0A024R964_HUMAN;sp|Q8TDX7|NEK7_HUMAN;tr|F8WAG2|F8WAG2_HUMAN;sp|Q8TDX7-2|NEK7_HUMAN	tr|B2R8K8|B2R8K8_HUMAN	51	64	yes	no	3	0.0023289	71.268	By matching	By MS/MS	7	0
AACNLLQR	RTREGRLKAACNLLQR	AACNLLQRGITNLCVI	K	A	A	Q	R	G	2	1	1	0	1	1	0	0	0	0	2	0	0	0	0	0	0	0	0	0	0	8	0	944.486	sp|Q01813|PFKAP_HUMAN;sp|Q01813-2|PFKAP_HUMAN;tr|Q5VSR5|Q5VSR5_HUMAN;tr|V9GYV7|V9GYV7_HUMAN	sp|Q01813|PFKAP_HUMAN	110	117	yes	no	2	0.0053468	139.68	By matching	By MS/MS	10	0
AACQCVEPIK	QDILEEIKAACQCVEP	CQCVEPIKSAVCIADP	K	A	A	I	K	S	2	0	0	0	2	1	1	0	0	1	0	1	0	0	1	0	0	0	0	1	0	10	0	1174.55	tr|Q96F88|Q96F88_HUMAN;sp|Q99575|POP1_HUMAN	tr|Q96F88|Q96F88_HUMAN	345	354	yes	no	2	0.027393	63.624	By matching	By MS/MS	6	0
AACQEAQVFGNQLIPPNAQVK	DSDNLLRRAACQEAQV	IPPNAQVKKATVFLNP	R	A	A	V	K	K	4	0	2	0	1	4	1	1	0	1	1	1	0	1	2	0	0	0	0	2	0	21	0	2282.15	tr|E9PC15|E9PC15_HUMAN;tr|B4E2Z8|B4E2Z8_HUMAN;tr|A4D1U5|A4D1U5_HUMAN;sp|Q53H12|AGK_HUMAN;tr|E9PG39|E9PG39_HUMAN;tr|B4DR72|B4DR72_HUMAN	tr|E9PC15|E9PC15_HUMAN	13	33	yes	no	3	0.0010127	58.024	By matching	By MS/MS	3	0			1
AACSAAAMEEDSEASSSR	KDEDEKEKAACSAAAM	DSEASSSRIGDSSQGD	K	A	A	S	R	I	6	1	0	1	1	0	3	0	0	0	0	0	1	0	0	5	0	0	0	0	0	18	0	1828.72	tr|Q9H2G0|Q9H2G0_HUMAN;sp|Q05086-2|UBE3A_HUMAN;tr|Q9BUI6|Q9BUI6_HUMAN;sp|Q05086-3|UBE3A_HUMAN;sp|Q05086|UBE3A_HUMAN;tr|A0A0D9SG77|A0A0D9SG77_HUMAN;tr|A0A1B0GVL3|A0A1B0GVL3_HUMAN;tr|A0A0D9SGI3|A0A0D9SGI3_HUMAN	tr|Q9H2G0|Q9H2G0_HUMAN	173	190	yes	no	2	1.779e-14	194.05	By matching	By MS/MS	3	0			1
AACSSSEEDDCVSLSK	ECCKPEHKAACSSSEE	DDCVSLSKASSFADMM	K	A	A	S	K	A	2	0	0	2	2	0	2	0	0	0	1	1	0	0	0	5	0	0	0	1	0	16	0	1743.69	sp|Q9H019-3|MFR1L_HUMAN;tr|A0A0S2Z5H6|A0A0S2Z5H6_HUMAN;sp|Q9H019|MFR1L_HUMAN;tr|B4DRE5|B4DRE5_HUMAN;tr|E9PLD2|E9PLD2_HUMAN;tr|B2RAQ5|B2RAQ5_HUMAN;tr|E9PPF9|E9PPF9_HUMAN	sp|Q9H019-3|MFR1L_HUMAN	208	223	yes	no	2	8.6299e-08	167.69	By matching	By MS/MS	3	0			1
AADAVEDLR	HDLEQSIRAADAVEDL	ADAVEDLRWFRANHGP	R	A	A	L	R	W	3	1	0	2	0	0	1	0	0	0	1	0	0	0	0	0	0	0	0	1	0	9	0	958.472	tr|Q6FIA3|Q6FIA3_HUMAN;sp|Q9UNF0-2|PACN2_HUMAN;sp|Q9UNF0|PACN2_HUMAN;tr|A0A024R4X1|A0A024R4X1_HUMAN;tr|A0A0U1RR22|A0A0U1RR22_HUMAN	tr|Q6FIA3|Q6FIA3_HUMAN	276	284	yes	no	2	0.0042005	99.973	By matching	By MS/MS	4	0				1
AADCEVEQWDSDEPIPAK	EGRVALARAADCEVEQ	SDEPIPAKELERGVAG	R	A	A	A	K	E	3	0	0	3	1	1	3	0	0	1	0	1	0	0	2	1	0	1	0	1	0	18	0	2058.88	sp|Q9UBQ7|GRHPR_HUMAN;tr|U3KQ56|U3KQ56_HUMAN	sp|Q9UBQ7|GRHPR_HUMAN	26	43	yes	no	2;3	9.8422e-29	193.8	By matching	By MS/MS	4	0				2
AADCISEPVNR	________________	CISEPVNREPPSREAQ	K	A	A	N	R	E	2	1	1	1	1	0	1	0	0	1	0	0	0	0	1	1	0	0	0	1	0	11	0	1230.57	tr|Q53T76|Q53T76_HUMAN;tr|A0A140VJK2|A0A140VJK2_HUMAN;sp|P43304|GPDM_HUMAN;tr|A8K1Z2|A8K1Z2_HUMAN;tr|Q8WUQ0|Q8WUQ0_HUMAN;tr|F5GYK7|F5GYK7_HUMAN;tr|A0A0S2Z3S0|A0A0S2Z3S0_HUMAN;tr|E7EM56|E7EM56_HUMAN	tr|Q53T76|Q53T76_HUMAN	8	18	yes	no	2	0.00037538	119.27	By matching	By MS/MS	5	0
AADDGEGIVGAAMPDSGPLPLLQDMNK	GSKGEPGRAADDGEGI	PLLQDMNKLSGGGGRR	R	A	A	N	K	L	4	0	1	4	0	1	1	4	0	1	3	1	2	0	3	1	0	0	0	1	0	27	0	2681.27	tr|B4DL02|B4DL02_HUMAN;sp|P29353|SHC1_HUMAN;sp|P29353-6|SHC1_HUMAN;tr|Q8NFT1|Q8NFT1_HUMAN	tr|B4DL02|B4DL02_HUMAN	23	49	yes	no	3	5.0738e-05	67.827	By matching	By MS/MS	2.5	0.5		1	1
AADEEAFEDNSEEYIR	IVPNMEFRAADEEAFE	DNSEEYIRRDLEGSDI	R	A	A	I	R	R	3	1	1	2	0	0	5	0	0	1	0	0	0	1	0	1	0	0	1	0	0	16	0	1886.78	sp|P55060-3|XPO2_HUMAN;sp|P55060|XPO2_HUMAN;sp|P55060-4|XPO2_HUMAN;tr|B4DM31|B4DM31_HUMAN;tr|B4DUC5|B4DUC5_HUMAN;tr|B4DPS6|B4DPS6_HUMAN;tr|B4DM67|B4DM67_HUMAN	sp|P55060-3|XPO2_HUMAN	356	371	no	no	2;3	7.1205e-35	276.34	By MS/MS	By MS/MS	3	0			4
AADEEAFEDNSEEYIRR	IVPNMEFRAADEEAFE	NSEEYIRRDLEGSDID	R	A	A	R	R	D	3	2	1	2	0	0	5	0	0	1	0	0	0	1	0	1	0	0	1	0	0	17	1	2042.88	sp|P55060-3|XPO2_HUMAN;sp|P55060|XPO2_HUMAN;sp|P55060-4|XPO2_HUMAN;tr|B4DM31|B4DM31_HUMAN;tr|B4DUC5|B4DUC5_HUMAN;tr|B4DPS6|B4DPS6_HUMAN;tr|B4DM67|B4DM67_HUMAN	sp|P55060-3|XPO2_HUMAN	356	372	no	no	3	0.0046	57.414	By matching	By MS/MS	4	0				1
AADETLCQTK	VKVGEKRKAADETLCQ	DETLCQTKVLLDIFTG	K	A	A	T	K	V	2	0	0	1	1	1	1	0	0	0	1	1	0	0	0	0	2	0	0	0	0	10	0	1135.52	sp|P49916-3|DNLI3_HUMAN;sp|P49916|DNLI3_HUMAN;sp|P49916-4|DNLI3_HUMAN;sp|P49916-2|DNLI3_HUMAN;tr|B7Z6I3|B7Z6I3_HUMAN	sp|P49916-3|DNLI3_HUMAN	836	845	yes	no	2	0.001353	119.03	By matching	By MS/MS	4	0				1
AADFIDQALAQK	NLSAYFERAADFIDQA	IDQALAQKNGRVLVHC	R	A	A	Q	K	N	4	0	0	2	0	2	0	0	0	1	1	1	0	1	0	0	0	0	0	0	0	12	0	1289.66	tr|B5BUI8|B5BUI8_HUMAN;sp|P51452|DUS3_HUMAN;sp|P51452-2|DUS3_HUMAN;tr|K7ES89|K7ES89_HUMAN;tr|K7ELG5|K7ELG5_HUMAN	tr|B5BUI8|B5BUI8_HUMAN	105	116	yes	no	2	0.00012279	122.39	By matching	By MS/MS	1.5	0.5	1	1
AADFQLHTHVNDGTEFGGSIYQK	NNFALGYKAADFQLHT	FGGSIYQKVNEKIETS	K	A	A	Q	K	V	2	0	1	2	0	2	1	3	2	1	1	1	0	2	0	1	2	0	1	1	0	23	0	2534.18	sp|Q9Y277|VDAC3_HUMAN;sp|Q9Y277-2|VDAC3_HUMAN	sp|Q9Y277|VDAC3_HUMAN	175	197	yes	no	3	3.5724e-08	120.23	By matching	By MS/MS	1	0	1
AADGDWQDFYEFQEPAR	________________	YEFQEPARSLLDQENC	M	A	A	A	R	S	3	1	0	3	0	2	2	1	0	0	0	0	0	2	1	0	0	1	1	0	0	17	0	2043.86	tr|Q0D2I6|Q0D2I6_HUMAN;sp|Q9UHY8|FEZ2_HUMAN;sp|Q9UHY8-2|FEZ2_HUMAN;tr|Q3ZCX5|Q3ZCX5_HUMAN;tr|G3V0F5|G3V0F5_HUMAN	tr|Q0D2I6|Q0D2I6_HUMAN	2	18	yes	no	2	0.00031379	89.468	By matching	By MS/MS	8	0
AADGGERPLAASPPGTVK	EPGPEAGRAADGGERP	ASPPGTVKAEEHQRQN	R	A	A	V	K	A	4	1	0	1	0	0	1	3	0	0	1	1	0	0	3	1	1	0	0	1	0	18	1	1692.88	tr|B9EGQ5|B9EGQ5_HUMAN;sp|O95785-4|WIZ_HUMAN;sp|O95785-3|WIZ_HUMAN;tr|M0QXA7|M0QXA7_HUMAN;sp|O95785|WIZ_HUMAN;tr|B3KR89|B3KR89_HUMAN;sp|O95785-2|WIZ_HUMAN	tr|B9EGQ5|B9EGQ5_HUMAN	687	704	yes	no	3	0.0017185	77.191	By MS/MS	By matching	6	0
AADGNTALHYAALYNQPDCLK	NGGHLDAKAADGNTAL	YNQPDCLKLLLKGRAL	K	A	A	L	K	L	5	0	2	2	1	1	0	1	1	0	3	1	0	0	1	0	1	0	2	0	0	21	0	2305.08	tr|B4DRP2|B4DRP2_HUMAN;sp|Q8TDY4-3|ASAP3_HUMAN;tr|A0A024RAB1|A0A024RAB1_HUMAN;sp|Q8TDY4|ASAP3_HUMAN;sp|Q8TDY4-2|ASAP3_HUMAN;tr|Q9NXH7|Q9NXH7_HUMAN	tr|B4DRP2|B4DRP2_HUMAN	488	508	yes	no	3	0.015643	40.315	By matching	By MS/MS	2	0		1
AADGTYILNGDYTLSTLEQDIMYK	NGSFLAIKAADGTYIL	LEQDIMYKGVVLRYSG	K	A	A	Y	K	G	2	0	1	3	0	1	1	2	0	2	3	1	1	0	0	1	3	0	3	0	0	24	0	2694.27	tr|B2RB33|B2RB33_HUMAN;tr|Q5HYL0|Q5HYL0_HUMAN;sp|Q9UHI8|ATS1_HUMAN;tr|Q8NE26|Q8NE26_HUMAN	tr|B2RB33|B2RB33_HUMAN	755	778	yes	no	3	2.9917e-09	119.72	By matching	By MS/MS	10	0
AADHLEALAAIEDFFLEHEALGISMAK	VFRNYIKRAADHLEAL	ALGISMAKVLMAFYQL	R	A	A	A	K	V	7	0	0	2	0	0	4	1	2	2	4	1	1	2	0	1	0	0	0	0	0	27	0	2911.44	sp|Q13144|EI2BE_HUMAN	sp|Q13144|EI2BE_HUMAN	639	665	yes	yes	4	0.0089217	40.396	By matching	By MS/MS	8	0
AADHLKPFLDDSTLR	GKGMDKKKAADHLKPF	FLDDSTLRFVDKLFEA	K	A	A	L	R	F	2	1	0	3	0	0	0	0	1	0	3	1	0	1	1	1	1	0	0	0	0	15	1	1697.87	tr|B4DLS8|B4DLS8_HUMAN;tr|B2R791|B2R791_HUMAN;sp|O43395|PRPF3_HUMAN;tr|Q53GV6|Q53GV6_HUMAN;tr|B4DM28|B4DM28_HUMAN	tr|B4DLS8|B4DLS8_HUMAN	33	47	yes	no	3;4	0.0059023	89.232	By matching	By MS/MS	3	0			3
AADIDQEVK	TCTIKRLKAADIDQEV	ADIDQEVKERAISCMG	K	A	A	V	K	E	2	0	0	2	0	1	1	0	0	1	0	1	0	0	0	0	0	0	0	1	0	9	0	987.487	tr|A8K8U1|A8K8U1_HUMAN;sp|Q86VP6|CAND1_HUMAN	tr|A8K8U1|A8K8U1_HUMAN	578	586	yes	no	2	0.00087361	137.46	By matching	By MS/MS	3	0			1
AADIGVAMGQTGTDVCK	VNDAVALKAADIGVAM	QTGTDVCKEAADMILV	K	A	A	C	K	E	3	0	0	2	1	1	0	3	0	1	0	1	1	0	0	0	2	0	0	2	0	17	0	1692.78	sp|P98194-2|AT2C1_HUMAN;sp|P98194-4|AT2C1_HUMAN;sp|P98194|AT2C1_HUMAN;sp|P98194-3|AT2C1_HUMAN;sp|P98194-5|AT2C1_HUMAN;sp|P98194-9|AT2C1_HUMAN;tr|B4E2Q0|B4E2Q0_HUMAN;sp|P98194-6|AT2C1_HUMAN;sp|P98194-7|AT2C1_HUMAN;tr|H0Y9V7|H0Y9V7_HUMAN;tr|B4E295|B4E295_HUMAN;sp|P98194-8|AT2C1_HUMAN;tr|Q59G44|Q59G44_HUMAN;tr|H0Y9S7|H0Y9S7_HUMAN	sp|P98194-2|AT2C1_HUMAN	654	670	yes	no	2	6.3616e-14	185.71	By matching	By MS/MS	9	0
AADISESSGADCK	________________	ESSGADCKGDPRNSAK	M	A	A	C	K	G	3	0	0	2	1	0	1	1	0	1	0	1	0	0	0	3	0	0	0	0	0	13	0	1309.55	tr|A0A024RBR3|A0A024RBR3_HUMAN;sp|O43583|DENR_HUMAN;tr|F8VVL1|F8VVL1_HUMAN	tr|A0A024RBR3|A0A024RBR3_HUMAN	2	14	yes	no	2	3.9728e-07	194.86	By matching	By MS/MS	3	0			1
AADISLDNLVEGK	EAVTPLTKAADISLDN	LDNLVEGKRKRRSNVS	K	A	A	G	K	R	2	0	1	2	0	0	1	1	0	1	2	1	0	0	0	1	0	0	0	1	0	13	0	1343.69	sp|Q12888|TP53B_HUMAN;sp|Q12888-2|TP53B_HUMAN;sp|Q12888-3|TP53B_HUMAN;tr|A6NNK5|A6NNK5_HUMAN;tr|B7Z3E7|B7Z3E7_HUMAN;tr|B3KVT9|B3KVT9_HUMAN;tr|H7BZY0|H7BZY0_HUMAN	sp|Q12888|TP53B_HUMAN	1614	1626	yes	no	2	4.9701e-05	130.2	By MS/MS	By MS/MS	7.5	1.5
AADKPADQGAEKHEGTGQSSGITDQEK	________________	SGITDQEKELSTNAFQ	M	A	A	E	K	E	4	0	0	3	0	3	3	4	1	1	0	3	0	0	1	2	2	0	0	0	0	27	2	2754.27	sp|Q9H9A5|CNO10_HUMAN;tr|E9PCN5|E9PCN5_HUMAN;sp|Q9H9A5-4|CNO10_HUMAN;sp|Q9H9A5-3|CNO10_HUMAN;sp|Q9H9A5-2|CNO10_HUMAN	sp|Q9H9A5|CNO10_HUMAN	2	28	yes	no	4	3.9132e-05	66.77	By matching	By MS/MS	3	0			1
AADKSPESQNLIDGTK	KEVNDSPRAADKSPES	QNLIDGTKKPSLKQPD	R	A	A	T	K	K	2	0	1	2	0	1	1	1	0	1	1	2	0	0	1	2	1	0	0	0	0	16	1	1672.83	tr|B3KXW2|B3KXW2_HUMAN;tr|A0A024R283|A0A024R283_HUMAN;sp|Q9HCE3|ZN532_HUMAN	tr|B3KXW2|B3KXW2_HUMAN	310	325	yes	no	2	0.003843	107.06	By MS/MS	By matching	4	0				1
AADLLYAMCDR	RDVSVRQRAADLLYAM	LLYAMCDRSNAKQIVS	R	A	A	D	R	S	3	1	0	2	1	0	0	0	0	0	2	0	1	0	0	0	0	0	1	0	0	11	0	1297.58	sp|O95782-2|AP2A1_HUMAN;sp|O95782|AP2A1_HUMAN;tr|B4DXJ6|B4DXJ6_HUMAN	sp|O95782-2|AP2A1_HUMAN	389	399	yes	no	2	0.0059604	80.312	By matching	By MS/MS	2	0		1
AADLNGDLTATR	PRDERRFKAADLNGDL	NGDLTATREEFTAFLH	K	A	A	T	R	E	3	1	1	2	0	0	0	1	0	0	2	0	0	0	0	0	2	0	0	0	0	12	0	1216.6	tr|V9HW95|V9HW95_HUMAN;sp|Q15293|RCN1_HUMAN;sp|Q15293-2|RCN1_HUMAN;tr|Q5J7V8|Q5J7V8_HUMAN;tr|E9PP27|E9PP27_HUMAN	tr|V9HW95|V9HW95_HUMAN	177	188	yes	no	2	7.206e-05	141.34	By matching	By MS/MS	5.8	0.748
AADPPAENSSAPEAEQGGAE	PQDGKETKAADPPAEN	EAEQGGAE________	K	A	A	A	E	-	6	0	1	1	0	1	4	2	0	0	0	0	0	0	3	2	0	0	0	0	0	20	0	1896.8	sp|P67809|YBOX1_HUMAN;tr|H0Y449|H0Y449_HUMAN;tr|Q7KZ24|Q7KZ24_HUMAN;tr|A0JLU4|A0JLU4_HUMAN	sp|P67809|YBOX1_HUMAN	305	324	yes	no	2;3	7.5939e-11	146.28	By MS/MS	By MS/MS	1.12	0.331	7	1
AADPVPSFDESSQDTSEK	FLVRKAQKAADPVPSF	SSQDTSEKSQDCDVQC	K	A	A	E	K	S	2	0	0	3	0	1	2	0	0	0	0	1	0	1	2	4	1	0	0	1	0	18	0	1908.82	sp|Q96QE3-2|ATAD5_HUMAN;tr|A0A075B754|A0A075B754_HUMAN;sp|Q96QE3|ATAD5_HUMAN;tr|H0UIC2|H0UIC2_HUMAN	sp|Q96QE3-2|ATAD5_HUMAN	806	823	yes	no	2	1.2271e-05	124.76	By MS/MS	By matching	4	0				1
AADQFDIYSSQQSK	CLNEDAMRAADQFDIY	IYSSQQSKYSHTVNHK	R	A	A	S	K	Y	2	0	0	2	0	3	0	0	0	1	0	1	0	1	0	3	0	0	1	0	0	14	0	1586.72	tr|H0YAE0|H0YAE0_HUMAN;sp|Q7Z6I8-2|CE024_HUMAN;sp|Q7Z6I8|CE024_HUMAN	tr|H0YAE0|H0YAE0_HUMAN	12	25	yes	no	2	0.0003573	98.421	By matching	By MS/MS	8	0
AADQTTAEQGMR	IVALERTRAADQTTAE	TTAEQGMRQLEQENAA	R	A	A	M	R	Q	3	1	0	1	0	2	1	1	0	0	0	0	1	0	0	0	2	0	0	0	0	12	0	1277.57	tr|Q59HA1|Q59HA1_HUMAN;tr|B4DYI0|B4DYI0_HUMAN;tr|A0A024R869|A0A024R869_HUMAN;sp|Q92805|GOGA1_HUMAN	tr|Q59HA1|Q59HA1_HUMAN	326	337	yes	no	2	1.5748e-06	145.81	By matching	By MS/MS	4	0				1
AADRLEQELLR	VRRKKEEKAADRLEQE	RLEQELLRDTVKFGEV	K	A	A	L	R	D	2	2	0	1	0	1	2	0	0	0	3	0	0	0	0	0	0	0	0	0	0	11	1	1312.71	sp|Q6PK04|CC137_HUMAN;tr|I3L0U5|I3L0U5_HUMAN;tr|H6QX63|H6QX63_HUMAN	sp|Q6PK04|CC137_HUMAN	183	193	yes	no	3	0.00039671	105.46	By matching	By MS/MS	8	0
AADRLPNLSSPSAEGPPGPPSGPAPR	KFLEERAKAADRLPNL	PPSGPAPRKKTQEKDD	K	A	A	P	R	K	4	2	1	1	0	0	1	3	0	0	2	0	0	0	8	4	0	0	0	0	0	26	1	2494.26	tr|B4DJ44|B4DJ44_HUMAN;sp|O60784-4|TOM1_HUMAN;sp|O60784|TOM1_HUMAN;sp|O60784-2|TOM1_HUMAN;tr|B4DKQ5|B4DKQ5_HUMAN;sp|O60784-3|TOM1_HUMAN;tr|B3KUF5|B3KUF5_HUMAN	tr|B4DJ44|B4DJ44_HUMAN	415	440	yes	no	3	5.121e-06	89.297	By MS/MS	By matching	8	0
AADSDDGAVSAPAASDGER	________________	PAASDGERLPRGGVSK	M	A	A	E	R	L	6	1	0	4	0	0	1	2	0	0	0	0	0	0	1	3	0	0	0	1	0	19	0	1760.74	tr|B4DP23|B4DP23_HUMAN	tr|B4DP23|B4DP23_HUMAN	2	20	yes	yes	2	9.2596e-05	100.14	By MS/MS	By matching	1	0	1
AADSDDGAVSAPAASDGGVSK	________________	ASDGGVSKSTTSGEEL	M	A	A	S	K	S	6	0	0	4	0	0	0	3	0	0	0	1	0	0	1	4	0	0	0	2	0	21	0	1846.82	sp|Q96GM8|TOE1_HUMAN	sp|Q96GM8|TOE1_HUMAN	2	22	yes	yes	2	8.9567e-09	141	By MS/MS	By MS/MS	3.33	0.471			2	1
AADSICDGDLVDSQIR	KHLMLLSRAADSICDG	DLVDSQIRSKQNWSLL	R	A	A	I	R	S	2	1	0	4	1	1	0	1	0	2	1	0	0	0	0	2	0	0	0	1	0	16	0	1733.79	sp|P35251-2|RFC1_HUMAN;sp|P35251|RFC1_HUMAN	sp|P35251-2|RFC1_HUMAN	910	925	yes	no	2	7.0551e-08	169.98	By matching	By MS/MS	6	0
AADSQNSGEGNTGAAESSFSQEVSR	GGGEGNHRAADSQNSG	SFSQEVSREQQPSSAS	R	A	A	S	R	E	4	1	2	1	0	2	3	3	0	0	0	0	0	1	0	6	1	0	0	1	0	25	0	2485.06	sp|P12270|TPR_HUMAN	sp|P12270|TPR_HUMAN	2031	2055	yes	yes	2;3	7.5534e-08	112.42	By matching	By MS/MS	5	0
AADTEEMDIEMDSGDEA	LMADILSRAADTEEMD	EMDSGDEA________	R	A	A	E	A	-	3	0	0	4	0	0	4	1	0	1	0	0	2	0	0	1	1	0	0	0	0	17	0	1827.67	tr|O60535|O60535_HUMAN;sp|Q9UBB5|MBD2_HUMAN;tr|Q69YZ5|Q69YZ5_HUMAN	tr|O60535|O60535_HUMAN	184	200	yes	no	2	0.0006596	127.97	By MS/MS	By matching	1	0	3
AADTQVSETLKR	________________	QVSETLKRFAGKVTTA	M	A	A	K	R	F	2	1	0	1	0	1	1	0	0	0	1	1	0	0	0	1	2	0	0	1	0	12	1	1317.69	tr|E1NZA1|E1NZA1_HUMAN;sp|Q92616|GCN1_HUMAN;tr|B4DM32|B4DM32_HUMAN	tr|E1NZA1|E1NZA1_HUMAN	2	13	yes	no	2	0.0002218	158.42	By matching	By MS/MS	7	0
AADVFMCSPR	________________	DVFMCSPRRPRSRGRQ	M	A	A	P	R	R	2	1	0	1	1	0	0	0	0	0	0	0	1	1	1	1	0	0	0	1	0	10	0	1152.51	sp|Q9HAP2|MLXIP_HUMAN;sp|Q9HAP2-3|MLXIP_HUMAN	sp|Q9HAP2|MLXIP_HUMAN	2	11	yes	no	2	0.0060467	102.9	By MS/MS	By matching	8	0
AADVSVTHRPPLSPK	________________	HRPPLSPKSGAEVEAG	M	A	A	P	K	S	2	1	0	1	0	0	0	0	1	0	1	1	0	0	3	2	1	0	0	2	0	15	1	1573.86	tr|A0A087WZ13|A0A087WZ13_HUMAN;sp|Q8IY67-2|RAVR1_HUMAN;sp|Q8IY67|RAVR1_HUMAN;sp|Q8IY67-3|RAVR1_HUMAN	tr|A0A087WZ13|A0A087WZ13_HUMAN	2	16	yes	no	2;3	0.00061519	136.85	By MS/MS	By matching	7.8	0.4
AAEAAAAPAESAAPAAGEEPSKEEGEPK	AAGGEAPKAAEAAAAP	SKEEGEPKKTEAPAAP	K	A	A	P	K	K	11	0	0	0	0	0	7	2	0	0	0	2	0	0	4	2	0	0	0	0	0	28	1	2635.22	sp|P80723|BASP1_HUMAN	sp|P80723|BASP1_HUMAN	122	149	yes	yes	2;3	3.8118e-06	95.926	By MS/MS	By MS/MS	3	0			3
AAEAADLGLGAAVPVELR	________________	AAVPVELRRERRMVCV	M	A	A	L	R	R	6	1	0	1	0	0	2	2	0	0	3	0	0	0	1	0	0	0	0	2	0	18	0	1721.93	sp|Q9Y5Q8-2|TF3C5_HUMAN;sp|Q9Y5Q8|TF3C5_HUMAN;tr|Q5T7U1|Q5T7U1_HUMAN;sp|Q9Y5Q8-3|TF3C5_HUMAN	sp|Q9Y5Q8-2|TF3C5_HUMAN	2	19	yes	no	2	0.00013561	95.205	By matching	By MS/MS	1	0	1
AAEAAPPTQEAQGETEPTEQAPDALEQAADTSR	WEALCQQKAAEAAPPT	EQAADTSRRNAETPEA	K	A	A	S	R	R	9	1	0	2	0	4	6	1	0	0	1	0	0	0	4	1	4	0	0	0	0	33	0	3379.53	tr|B3KTJ9|B3KTJ9_HUMAN;sp|Q8N163|CCAR2_HUMAN;sp|Q8N163-2|CCAR2_HUMAN;tr|H0YB24|H0YB24_HUMAN;tr|G3V119|G3V119_HUMAN	tr|B3KTJ9|B3KTJ9_HUMAN	447	479	yes	no	4	0.008772	36.618	By matching	By MS/MS	4	0				1
AAEADGPLKR	________________	EADGPLKRLLVPILLP	M	A	A	K	R	L	3	1	0	1	0	0	1	1	0	0	1	1	0	0	1	0	0	0	0	0	0	10	1	1026.55	tr|J3QS48|J3QS48_HUMAN;tr|I3L295|I3L295_HUMAN;tr|Q96N63|Q96N63_HUMAN;tr|Q96K24|Q96K24_HUMAN;tr|J3KT75|J3KT75_HUMAN;tr|B4DMY7|B4DMY7_HUMAN;sp|O75352-2|MPU1_HUMAN;tr|J3QW43|J3QW43_HUMAN;tr|J3QRD5|J3QRD5_HUMAN;tr|Q9H3L2|Q9H3L2_HUMAN;tr|B2RB74|B2RB74_HUMAN;tr|A0A0S2Z4W8|A0A0S2Z4W8_HUMAN;sp|O75352|MPU1_HUMAN;tr|B4DLH7|B4DLH7_HUMAN;tr|Q1HDL3|Q1HDL3_HUMAN;tr|I3L1D2|I3L1D2_HUMAN;tr|A0A0S2Z4T4|A0A0S2Z4T4_…	tr|J3QS48|J3QS48_HUMAN	2	11	yes	no	2	0.0050388	107.55	By matching	By MS/MS	6	0
AAEAEQEMQR	EAKLLAQKAAEAEQEM	EAEQEMQRIKATAIRT	K	A	A	Q	R	I	3	1	0	0	0	2	3	0	0	0	0	0	1	0	0	0	0	0	0	0	0	10	0	1161.51	tr|A0A024R1D9|A0A024R1D9_HUMAN;sp|P35240-4|MERL_HUMAN;tr|A0A024R1I0|A0A024R1I0_HUMAN;sp|P35240-6|MERL_HUMAN;tr|A0A024R1F6|A0A024R1F6_HUMAN;sp|P35240-5|MERL_HUMAN;sp|P35240-8|MERL_HUMAN;tr|A0A024R1J9|A0A024R1J9_HUMAN;sp|P35240-3|MERL_HUMAN;tr|A0A024R1J8|A0A024R1J8_HUMAN;sp|P35240|MERL_HUMAN;sp|P35240-2|MERL_HUMAN	tr|A0A024R1D9|A0A024R1D9_HUMAN	319	328	yes	no	2	0.00053498	122.69	By matching	By MS/MS	2	0		2
AAEAEVELSAR	ERQGAELKAAEAEVEL	AEVELSARRLRAWGAR	K	A	A	A	R	R	4	1	0	0	0	0	3	0	0	0	1	0	0	0	0	1	0	0	0	1	0	11	0	1144.57	sp|Q8IZ83-3|A16A1_HUMAN;sp|Q8IZ83|A16A1_HUMAN;tr|B4DVV1|B4DVV1_HUMAN;tr|F5H4B6|F5H4B6_HUMAN;tr|B4DQ15|B4DQ15_HUMAN	sp|Q8IZ83-3|A16A1_HUMAN	568	578	yes	no	2	0.010219	73.273	By matching	By MS/MS	4	0				1
AAEAFSELSK	FFITKLQKAAEAFSEL	EAFSELSKRKKNKKGK	K	A	A	S	K	R	3	0	0	0	0	0	2	0	0	0	1	1	0	1	0	2	0	0	0	0	0	10	0	1051.52	sp|Q12929|EPS8_HUMAN;tr|B4E3T6|B4E3T6_HUMAN;sp|Q12929-2|EPS8_HUMAN	sp|Q12929|EPS8_HUMAN	290	299	yes	no	2	0.001728	106.16	By matching	By MS/MS	8	0
AAEAGGAEEQYGFLTTPTK	YVMAVVDKAAEAGGAE	GFLTTPTKQLGAQSPG	K	A	A	T	K	Q	4	0	0	0	0	1	3	3	0	0	1	1	0	1	1	0	3	0	1	0	0	19	0	1939.92	tr|A0A024RAM4|A0A024RAM4_HUMAN;sp|P46821|MAP1B_HUMAN;tr|A2BDK6|A2BDK6_HUMAN;tr|Q5H9P1|Q5H9P1_HUMAN	tr|A0A024RAM4|A0A024RAM4_HUMAN	1052	1070	yes	no	2;3	3.5484e-11	157.88	By MS/MS	By MS/MS	7.5	1.5
AAEAGVVGAGASPDGDWR	________________	ASPDGDWRDQACGLLL	M	A	A	W	R	D	5	1	0	2	0	0	1	4	0	0	0	0	0	0	1	1	0	1	0	2	0	18	0	1684.78	sp|Q16576-2|RBBP7_HUMAN	sp|Q16576-2|RBBP7_HUMAN	2	19	yes	yes	2	0.0002225	96.504	By MS/MS	By matching	5	0
AAEAHVDAHYYEQNEQPTGTCAACITGDNR	FGEILKRKAAEAHVDA	ACITGDNRSLIANLAA	K	A	A	N	R	S	6	1	2	2	2	2	3	2	2	1	0	0	0	0	1	0	3	0	2	1	0	30	0	3348.42	sp|P55263|ADK_HUMAN;sp|P55263-3|ADK_HUMAN;tr|Q86U79|Q86U79_HUMAN;tr|A0A140VJE0|A0A140VJE0_HUMAN;sp|P55263-2|ADK_HUMAN;sp|P55263-4|ADK_HUMAN	sp|P55263|ADK_HUMAN	120	149	yes	no	4	0.013849	44.6	By MS/MS	By MS/MS	7	0
AAEATNDYETLVK	LVGSPQDKAAEATNDY	NDYETLVKRGKELKEC	K	A	A	V	K	R	3	0	1	1	0	0	2	0	0	0	1	1	0	0	0	0	2	0	1	1	0	13	0	1423.68	sp|Q2NKX8|ERC6L_HUMAN;tr|B5MDQ0|B5MDQ0_HUMAN	sp|Q2NKX8|ERC6L_HUMAN	1193	1205	yes	no	2	0.00036616	103.3	By matching	By MS/MS	6	0
AAEAVAAAVGTGATTAAVMAAAGIAAIGPAK	KVIKKEGKAAEAVAAA	IAAIGPAKELEAERSL	K	A	A	A	K	E	15	0	0	0	0	0	1	4	0	2	0	1	1	0	1	0	3	0	0	3	0	31	0	2623.4	tr|A0A024RAM4|A0A024RAM4_HUMAN;sp|P46821|MAP1B_HUMAN;tr|A2BDK6|A2BDK6_HUMAN;tr|Q5H9P1|Q5H9P1_HUMAN	tr|A0A024RAM4|A0A024RAM4_HUMAN	791	821	yes	no	3	0.00056929	47.376	By matching	By MS/MS	6	4		1
AAECNIVVTQPR	DDFIQNDRAAECNIVV	NIVVTQPRRISAVSVA	R	A	A	P	R	R	2	1	1	0	1	1	1	0	0	1	0	0	0	0	1	0	1	0	0	2	0	12	0	1356.68	sp|Q08211|DHX9_HUMAN;tr|Q58F26|Q58F26_HUMAN;tr|Q6PJK6|Q6PJK6_HUMAN	sp|Q08211|DHX9_HUMAN	435	446	yes	no	2	5.7287e-05	179.59	By matching	By MS/MS	8	0
AAEDELNIEAK	DKFEEKLRAAEDELNI	DELNIEAKDRIPVSYK	R	A	A	A	K	D	3	0	1	1	0	0	3	0	0	1	1	1	0	0	0	0	0	0	0	0	0	11	0	1201.58	sp|Q9UQ90|SPG7_HUMAN;sp|Q9UQ90-2|SPG7_HUMAN	sp|Q9UQ90|SPG7_HUMAN	228	238	yes	no	2	1.4529e-05	139.76	By matching	By MS/MS	4	0				2
AAEDELQLPR	________________	EDELQLPRLPELFETG	M	A	A	P	R	L	2	1	0	1	0	1	2	0	0	0	2	0	0	0	1	0	0	0	0	0	0	10	0	1140.58	sp|P78318|IGBP1_HUMAN	sp|P78318|IGBP1_HUMAN	2	11	yes	yes	2	0.00056223	123.62	By matching	By MS/MS	6	0
AAEDLFVNIR	DEVFHIHKAAEDLFVN	EDLFVNIRGYNKRIND	K	A	A	I	R	G	2	1	1	1	0	0	1	0	0	1	1	0	0	1	0	0	0	0	0	1	0	10	0	1146.6	sp|Q9Y2A7|NCKP1_HUMAN;sp|Q9Y2A7-2|NCKP1_HUMAN	sp|Q9Y2A7|NCKP1_HUMAN	306	315	yes	no	2	0.00034294	144.77	By matching	By MS/MS	1	0	1
AAEDSPYWVSPAYSK	EAILRHAKAAEDSPYW	WVSPAYSKTQPKTMFA	K	A	A	S	K	T	3	0	0	1	0	0	1	0	0	0	0	1	0	0	2	3	0	1	2	1	0	15	0	1669.76	tr|A8K564|A8K564_HUMAN;sp|Q9NW82|WDR70_HUMAN	tr|A8K564|A8K564_HUMAN	612	626	yes	no	2	9.3809e-08	175.66	By matching	By MS/MS	10	0
AAEDYGVIK	EQVAQFLKAAEDYGVI	AEDYGVIKTDMFQTVD	K	A	A	I	K	T	2	0	0	1	0	0	1	1	0	1	0	1	0	0	0	0	0	0	1	1	0	9	0	964.487	tr|Q5U0D2|Q5U0D2_HUMAN;sp|Q01995|TAGL_HUMAN;tr|Q6FI52|Q6FI52_HUMAN;tr|Q53GC9|Q53GC9_HUMAN;tr|H0YCU9|H0YCU9_HUMAN;tr|Q59FA5|Q59FA5_HUMAN	tr|Q5U0D2|Q5U0D2_HUMAN	100	108	yes	no	2	0.018178	82.645	By matching	By MS/MS	6	0
AAEEAASTLASSIHPEQCIK	DSHKEVVRAAEEAAST	IHPEQCIKVLCPIIQT	R	A	A	I	K	V	5	0	0	0	1	1	3	0	1	2	1	1	0	0	1	3	1	0	0	0	0	20	0	2112.02	sp|Q7Z460|CLAP1_HUMAN;sp|Q7Z460-2|CLAP1_HUMAN;tr|F8WA11|F8WA11_HUMAN;sp|Q7Z460-5|CLAP1_HUMAN;sp|Q7Z460-3|CLAP1_HUMAN;tr|B7Z7Q8|B7Z7Q8_HUMAN;tr|B7Z4E5|B7Z4E5_HUMAN;tr|H0Y5T1|H0Y5T1_HUMAN;tr|B7Z2P0|B7Z2P0_HUMAN;tr|Q68D09|Q68D09_HUMAN;tr|B7Z7C4|B7Z7C4_HUMAN;tr|B7Z4J0|B7Z4J0_HUMAN;sp|Q7Z460-4|CLAP1_HUMAN	sp|Q7Z460|CLAP1_HUMAN	1406	1425	no	no	3	7.3347e-05	75.376	By matching	By MS/MS	10	0
AAEEAFVNDIDESSPGTEWER	QKTKANNRAAEEAFVN	SPGTEWERVARLCDFN	R	A	A	E	R	V	3	1	1	2	0	0	5	1	0	1	0	0	0	1	1	2	1	1	0	1	0	21	0	2351.02	sp|P09496-2|CLCA_HUMAN;sp|P09496-5|CLCA_HUMAN	sp|P09496-2|CLCA_HUMAN	163	183	yes	no	2;3	9.3395e-16	181.11	By MS/MS	By MS/MS	4.4	0.49				3
AAEEEPSTSATVPMSK	INPAATKRAAEEEPST	SATVPMSKKKPSRGFG	R	A	A	S	K	K	3	0	0	0	0	0	3	0	0	0	0	1	1	0	2	3	2	0	0	1	0	16	0	1633.75	tr|A8K0I0|A8K0I0_HUMAN;tr|A0A024R1C1|A0A024R1C1_HUMAN;sp|Q13356|PPIL2_HUMAN	tr|A8K0I0|A8K0I0_HUMAN	492	507	yes	no	2	3.4461e-05	120.59	By matching	By MS/MS	5	0
AAEEFVNVYYTTMDK	TYVDQACRAAEEFVNV	VYYTTMDKRRRLLSRL	R	A	A	D	K	R	2	0	1	1	0	0	2	0	0	0	0	1	1	1	0	0	2	0	2	2	0	15	0	1779.8	sp|Q9UKK6|NXT1_HUMAN	sp|Q9UKK6|NXT1_HUMAN	16	30	yes	yes	2	0.00028427	96.208	By matching	By MS/MS	1	0	1
AAEEPQQQK	________________	AEEPQQQKQEPLGSDS	M	A	A	Q	K	Q	2	0	0	0	0	3	2	0	0	0	0	1	0	0	1	0	0	0	0	0	0	9	0	1027.49	sp|Q96FW1|OTUB1_HUMAN;tr|J3KR44|J3KR44_HUMAN;tr|Q659F9|Q659F9_HUMAN;tr|F5H6Q1|F5H6Q1_HUMAN;tr|F5GYJ8|F5GYJ8_HUMAN;tr|F5H3F0|F5H3F0_HUMAN	sp|Q96FW1|OTUB1_HUMAN	2	10	yes	no	2	0.0087464	114.51	By matching	By MS/MS	1	0	2
AAEESASQIQSSAQR	QRTRQMIRAAEESASQ	QIQSSAQRLETQVSAS	R	A	A	Q	R	L	4	1	0	0	0	3	2	0	0	1	0	0	0	0	0	4	0	0	0	0	0	15	0	1561.73	tr|A0A0S2Z3R6|A0A0S2Z3R6_HUMAN;sp|Q13751|LAMB3_HUMAN	tr|A0A0S2Z3R6|A0A0S2Z3R6_HUMAN	855	869	yes	no	2	0.033715	68.845	By matching	By MS/MS	6	0
AAEFGEPTSEQTGTAAGK	MKRKFSLRAAEFGEPT	QTGTAAGKTIAQTTAP	R	A	A	G	K	T	4	0	0	0	0	1	3	3	0	0	0	1	0	1	1	1	3	0	0	0	0	18	0	1750.8	sp|O95425-2|SVIL_HUMAN;sp|O95425-3|SVIL_HUMAN;sp|O95425-4|SVIL_HUMAN;sp|O95425|SVIL_HUMAN	sp|O95425-2|SVIL_HUMAN	629	646	yes	no	2	2.2515e-12	181.86	By matching	By MS/MS	5	0
AAEFYINYVTR	LLYKYLNKAAEFYINY	FYINYVTRSTQIENQH	K	A	A	T	R	S	2	1	1	0	0	0	1	0	0	1	0	0	0	1	0	0	1	0	2	1	0	11	0	1345.67	sp|Q9NVR2|INT10_HUMAN	sp|Q9NVR2|INT10_HUMAN	202	212	yes	yes	2	0.0041742	92.781	By matching	By MS/MS	5	0
AAEGAEAQGFSGLFAAYTDHPPPFR	RLFQFIGRAAEGAEAQ	TDHPPPFREFPSNLGY	R	A	A	F	R	E	6	1	0	1	0	1	2	3	1	0	1	0	0	3	3	1	1	0	1	0	0	25	0	2606.22	tr|A0A024R9R3|A0A024R9R3_HUMAN;sp|Q9P253|VPS18_HUMAN	tr|A0A024R9R3|A0A024R9R3_HUMAN	235	259	yes	no	3	0.0012044	64.522	By matching	By MS/MS	7	0
AAEGGLSSPEFSELCIWLGSQIK	LEEQALTKAAEGGLSS	IWLGSQIKSLCNLEES	K	A	A	I	K	S	2	0	0	0	1	1	3	3	0	2	3	1	0	1	1	4	0	1	0	0	0	23	0	2478.21	sp|Q52LJ0-2|FA98B_HUMAN;sp|Q52LJ0|FA98B_HUMAN	sp|Q52LJ0-2|FA98B_HUMAN	38	60	yes	no	3	0.00018636	65.855	By matching	By MS/MS	9	0
AAEGVSAADMAK	GLIRAGTKAAEGVSAA	VSAADMAKRERFELLK	K	A	A	A	K	R	5	0	0	1	0	0	1	1	0	0	0	1	1	0	0	1	0	0	0	1	0	12	0	1119.52	tr|A0A024R753|A0A024R753_HUMAN;sp|Q9NW13|RBM28_HUMAN;sp|Q9NW13-2|RBM28_HUMAN	tr|A0A024R753|A0A024R753_HUMAN	454	465	yes	no	2	0.00011551	124.38	By matching	By MS/MS	5	0
AAELALK	DIKESVRKAAELALKT	KAAELALKTLSKVCVK	K	A	A	L	K	T	3	0	0	0	0	0	1	0	0	0	2	1	0	0	0	0	0	0	0	0	0	7	0	714.428	sp|Q5VYK3|ECM29_HUMAN;tr|J3KN16|J3KN16_HUMAN;tr|B3KXF2|B3KXF2_HUMAN	sp|Q5VYK3|ECM29_HUMAN	1223	1229	yes	no	2	0.048875	76.774	By matching	By MS/MS	8	0
AAELAVQNEVGLVDNPLK	VVEFATVKAAELAVQN	GLVDNPLKISWLEGQP	K	A	A	L	K	I	3	0	2	1	0	1	2	1	0	0	3	1	0	0	1	0	0	0	0	3	0	18	0	1879.01	sp|Q9NVM6|DJC17_HUMAN	sp|Q9NVM6|DJC17_HUMAN	226	243	yes	yes	2	3.9779e-06	121.82	By matching	By MS/MS	10	0
AAELEMELNEHSLVIDTLK	EQRGLASKAAELEMEL	SLVIDTLKEVDETRKC	K	A	A	L	K	E	2	0	1	1	0	0	4	0	1	1	4	1	1	0	0	1	1	0	0	1	0	19	0	2154.09	tr|B1AQP2|B1AQP2_HUMAN;sp|Q9UHV9|PFD2_HUMAN	tr|B1AQP2|B1AQP2_HUMAN	44	62	yes	no	3	0.00036178	71.601	By matching	By MS/MS	10	0
AAELEPDQLLAWQGLANLYEK	QAQSAYKKAAELEPDQ	GLANLYEKYNHINAKD	K	A	A	E	K	Y	4	0	1	1	0	2	3	1	0	0	5	1	0	0	1	0	0	1	1	0	0	21	0	2371.21	sp|Q6PGP7|TTC37_HUMAN;tr|D6RDA0|D6RDA0_HUMAN	sp|Q6PGP7|TTC37_HUMAN	66	86	yes	no	2;3	8.8279e-18	172.55	By matching	By MS/MS	6	0
AAELETDIR	QSVRIYIRAAELETDI	AELETDIRAKKRVLRK	R	A	A	I	R	A	2	1	0	1	0	0	2	0	0	1	1	0	0	0	0	0	1	0	0	0	0	9	0	1016.51	sp|O94906|PRP6_HUMAN;sp|O94906-2|PRP6_HUMAN	sp|O94906|PRP6_HUMAN	379	387	yes	no	2	0.0076835	87.806	By matching	By MS/MS	5	0
AAELFHQLSQALEVLTDAAAR	DKNPDNPRAAELFHQL	VLTDAAARAAYDKVRK	R	A	A	A	R	A	6	1	0	1	0	2	2	0	1	0	4	0	0	1	0	1	1	0	0	1	0	21	0	2253.18	sp|Q9NVM6|DJC17_HUMAN;tr|S4R343|S4R343_HUMAN;tr|H0YLQ7|H0YLQ7_HUMAN;tr|H0YK99|H0YK99_HUMAN	sp|Q9NVM6|DJC17_HUMAN	49	69	yes	no	3	8.2602e-07	112.55	By matching	By MS/MS	8	0
AAELFVETIAK	EAIFILARAAELFVET	LFVETIAKDAYCCAQQ	R	A	A	A	K	D	3	0	0	0	0	0	2	0	0	1	1	1	0	1	0	0	1	0	0	1	0	11	0	1190.65	sp|Q9NR33|DPOE4_HUMAN	sp|Q9NR33|DPOE4_HUMAN	70	80	yes	yes	2	0.00022163	125.97	By matching	By MS/MS	1.5	0.5	1	1
AAELIANSLATAGDGLIELR	ISAEGDSKAAELIANS	GDGLIELRKLEAAEDI	K	A	A	L	R	K	5	1	1	1	0	0	2	2	0	2	4	0	0	0	0	1	1	0	0	0	0	20	0	1997.08	tr|A8K401|A8K401_HUMAN;sp|P35232|PHB_HUMAN;tr|Q6FHP5|Q6FHP5_HUMAN;tr|Q6PUJ7|Q6PUJ7_HUMAN;tr|C9JW96|C9JW96_HUMAN	tr|A8K401|A8K401_HUMAN	220	239	yes	no	2;3	2.6695e-35	233.34	By MS/MS	By MS/MS	7.5	2.06				1
AAELLAR	IMGLSSTRAAELLARD	RAAELLARDGPNSLTP	R	A	A	A	R	D	3	1	0	0	0	0	1	0	0	0	2	0	0	0	0	0	0	0	0	0	0	7	0	742.434	sp|P54707|AT12A_HUMAN;sp|P54707-2|AT12A_HUMAN	sp|P54707|AT12A_HUMAN	83	89	yes	no	2	0.023678	94.262	By matching	By MS/MS	8	0
AAELLMSCFR	KVGDMLEKAAELLMSC	ELLMSCFRVCASDTRA	K	A	A	F	R	V	2	1	0	0	1	0	1	0	0	0	2	0	1	1	0	1	0	0	0	0	0	10	0	1196.57	sp|Q5JVF3-3|PCID2_HUMAN;sp|Q5JVF3-2|PCID2_HUMAN;tr|A8K097|A8K097_HUMAN;sp|Q5JVF3|PCID2_HUMAN;tr|A0A024RE04|A0A024RE04_HUMAN;sp|Q5JVF3-4|PCID2_HUMAN;tr|A0A024RDZ9|A0A024RDZ9_HUMAN	sp|Q5JVF3-3|PCID2_HUMAN	118	127	yes	no	2	0.031102	73.9	By matching	By MS/MS	8	0
AAELLQDEYSGR	GFSGVGAKAAELLQDE	LQDEYSGRGIITWGLL	K	A	A	G	R	G	2	1	0	1	0	1	2	1	0	0	2	0	0	0	0	1	0	0	1	0	0	12	0	1350.64	sp|Q9BUK6|MSTO1_HUMAN;sp|Q9BUK6-3|MSTO1_HUMAN;tr|A8K3J5|A8K3J5_HUMAN;sp|Q9BUK6-2|MSTO1_HUMAN;tr|D3DVA3|D3DVA3_HUMAN;tr|B4DF47|B4DF47_HUMAN;sp|Q9BUK6-7|MSTO1_HUMAN;tr|B4DLS9|B4DLS9_HUMAN;sp|Q9BUK6-5|MSTO1_HUMAN	sp|Q9BUK6|MSTO1_HUMAN	245	256	yes	no	2	0.00024715	116.9	By matching	By MS/MS	7	0
AAELTATQVEEEEEEEDFRK	LSELAVEKAAELTATQ	EEEEDFRKKLNAGYSN	K	A	A	R	K	K	3	1	0	1	0	1	8	0	0	0	1	1	0	1	0	0	2	0	0	1	0	20	1	2352.06	sp|O75717|WDHD1_HUMAN;tr|A8KAE0|A8KAE0_HUMAN;sp|O75717-2|WDHD1_HUMAN;tr|B3KMD2|B3KMD2_HUMAN;tr|B3KMC2|B3KMC2_HUMAN;tr|B3KMD9|B3KMD9_HUMAN	sp|O75717|WDHD1_HUMAN	820	839	yes	no	3	0.00049021	65.231	By matching	By MS/MS	3	0			1
AAEMLSQLDLFSR	KGLDLLEKAAEMLSQL	SQLDLFSRNEDLEEIA	K	A	A	S	R	N	2	1	0	1	0	1	1	0	0	0	3	0	1	1	0	2	0	0	0	0	0	13	0	1479.74	sp|P78318|IGBP1_HUMAN	sp|P78318|IGBP1_HUMAN	52	64	yes	yes	2	3.142e-05	167.03	By matching	By MS/MS	8	0
AAEMMASLLK	MTNHQKKRAAEMMASL	EMMASLLKDLAEIGIA	R	A	A	L	K	D	3	0	0	0	0	0	1	0	0	0	2	1	2	0	0	1	0	0	0	0	0	10	0	1063.54	tr|V9HW29|V9HW29_HUMAN;sp|P33176|KINH_HUMAN;tr|D3DRX6|D3DRX6_HUMAN;tr|A8K048|A8K048_HUMAN;tr|M1VRN1|M1VRN1_HUMAN;tr|M1VKJ2|M1VKJ2_HUMAN;tr|M1VE91|M1VE91_HUMAN;tr|C1PHA2|C1PHA2_HUMAN;tr|M1V490|M1V490_HUMAN;tr|M1VPF9|M1VPF9_HUMAN;tr|M1V481|M1V481_HUMAN;tr|M1VKI9|M1VKI9_HUMAN;tr|M1VE89|M1VE89_HUMAN;tr|M1VPF7|M1VPF7_HUMAN;tr|M1VRN0|M1VRN0_HUMAN	tr|V9HW29|V9HW29_HUMAN	551	560	yes	no	2	0.00038131	160.75	By matching	By MS/MS	7	0
AAEPNKTEIQTLFK	________________	TEIQTLFKRLRAVPTN	M	A	A	F	K	R	2	0	1	0	0	1	2	0	0	1	1	2	0	1	1	0	2	0	0	0	0	14	1	1588.85	sp|Q8N6H7|ARFG2_HUMAN;tr|A0A0D9SF70|A0A0D9SF70_HUMAN;tr|G5E9L0|G5E9L0_HUMAN;tr|B3KV00|B3KV00_HUMAN;tr|E9PMU9|E9PMU9_HUMAN;tr|E9PQP3|E9PQP3_HUMAN	sp|Q8N6H7|ARFG2_HUMAN	2	15	no	no	2	6.8747e-06	169.3	By matching	By MS/MS	1	0	1
AAEPQEQEFGK	SLGTYGSRAAEPQEQE	PQEQEFGKSAWIRDYS	R	A	A	G	K	S	2	0	0	0	0	2	3	1	0	0	0	1	0	1	1	0	0	0	0	0	0	11	0	1232.57	tr|A0A024R542|A0A024R542_HUMAN;sp|Q9C0C2|TB182_HUMAN;tr|B3KXS7|B3KXS7_HUMAN;sp|Q9C0C2-2|TB182_HUMAN	tr|A0A024R542|A0A024R542_HUMAN	944	954	yes	no	2	0.0010453	105.13	By matching	By MS/MS	3	0			1
AAEPVEDNCINFVAMK	________________	CINFVAMKFIDNTLYF	M	A	A	M	K	F	3	0	2	1	1	0	2	0	0	1	0	1	1	1	1	0	0	0	0	2	0	16	0	1806.83	sp|Q14116|IL18_HUMAN;tr|A0A024R3E0|A0A024R3E0_HUMAN;sp|Q14116-2|IL18_HUMAN;tr|B0YJ28|B0YJ28_HUMAN;tr|Q96KJ8|Q96KJ8_HUMAN	sp|Q14116|IL18_HUMAN	2	17	yes	no	2;3	1.7148e-05	130.47	By matching	By MS/MS	9	0
AAEQDPEAR	________________	AEQDPEARAAARPLLT	M	A	A	A	R	A	3	1	0	1	0	1	2	0	0	0	0	0	0	0	1	0	0	0	0	0	0	9	0	985.446	sp|Q6XQN6|PNCB_HUMAN;sp|Q6XQN6-2|PNCB_HUMAN;sp|Q6XQN6-3|PNCB_HUMAN;tr|G5E977|G5E977_HUMAN;tr|C9J8U2|C9J8U2_HUMAN	sp|Q6XQN6|PNCB_HUMAN	2	10	yes	no	2	0.028501	91.658	By matching	By MS/MS	1	0	1
AAESALQVVEK	________________	SALQVVEKLQARLAAN	M	A	A	E	K	L	3	0	0	0	0	1	2	0	0	0	1	1	0	0	0	1	0	0	0	2	0	11	0	1143.61	tr|A0A024RAC6|A0A024RAC6_HUMAN	tr|A0A024RAC6|A0A024RAC6_HUMAN	2	12	yes	yes	2	0.0010217	106.26	By matching	By MS/MS	7	0
AAESGSDFQQR	________________	SGSDFQQRRRRRRDPE	M	A	A	Q	R	R	2	1	0	1	0	2	1	1	0	0	0	0	0	1	0	2	0	0	0	0	0	11	0	1194.53	sp|Q96BP3|PPWD1_HUMAN;tr|D6RB19|D6RB19_HUMAN;tr|D6RHV0|D6RHV0_HUMAN;tr|D6RA12|D6RA12_HUMAN;tr|D6RDA4|D6RDA4_HUMAN	sp|Q96BP3|PPWD1_HUMAN	2	12	yes	no	2	5.0309e-05	187.42	By matching	By MS/MS	4	0				1
AAESLADPTEYENLFPGLK	NLSKVNQKAAESLADP	ENLFPGLKEAFVVEEW	K	A	A	L	K	E	3	0	1	1	0	0	3	1	0	0	3	1	0	1	2	1	1	0	1	0	0	19	0	2064.01	sp|P35606-2|COPB2_HUMAN;sp|P35606|COPB2_HUMAN	sp|P35606-2|COPB2_HUMAN	755	773	yes	no	2;3	1.9912e-23	229.4	By matching	By MS/MS	2.75	0.433		1	3
AAESLTAIPEPASPQLLETPIHASQIQK	NQRWGAVRAAESLTAI	IHASQIQKVEPAGRSR	R	A	A	Q	K	V	5	0	0	0	0	3	3	0	1	3	3	1	0	0	4	3	2	0	0	0	0	28	0	2939.56	tr|A0A1U9XBF2|A0A1U9XBF2_HUMAN;tr|A0A1U9XBE3|A0A1U9XBE3_HUMAN;tr|A0A1U9XBC1|A0A1U9XBC1_HUMAN;tr|A0A1U9XBC0|A0A1U9XBC0_HUMAN;tr|A0A1U9XBB2|A0A1U9XBB2_HUMAN;sp|Q14676|MDC1_HUMAN;tr|A0A1U9XBD9|A0A1U9XBD9_HUMAN;tr|A0A1U9XBE0|A0A1U9XBE0_HUMAN;tr|A0A1U9XBD4|A0A1U9XBD4_HUMAN;tr|A0A1U9XBC2|A0A1U9XBC2_HUMAN;tr|A0A1U9XBE1|A0A1U9XBE1_HUMAN;sp|Q14676-3|MDC1_HUMAN;sp|Q14676-2|MDC1_HUMAN;tr|A0A1U9XBC3|A0A1U9XB…	tr|A0A1U9XBF2|A0A1U9XBF2_HUMAN	1763	1790	yes	no	3;4	0.0019089	68.309	By MS/MS	By MS/MS	8	3.46		1
AAESPDQKDTEGGPKEEESPV	GKPNEVTKAAESPDQK	PKEEESPV________	K	A	A	P	V	-	2	0	0	2	0	1	5	2	0	0	0	2	0	0	3	2	1	0	0	1	0	21	2	2198.98	tr|B4E106|B4E106_HUMAN	tr|B4E106|B4E106_HUMAN	460	480	yes	yes	2;3	4.2066e-07	118.23	By MS/MS	By MS/MS	1.4	0.49	3	2
AAESVSKPDVSEEAPGPSK	EKKTKKPKAAESVSKP	EEAPGPSKVKTGKPEE	K	A	A	S	K	V	3	0	0	1	0	0	3	1	0	0	0	2	0	0	3	4	0	0	0	2	0	19	1	1883.91	sp|Q9BY42|RTF2_HUMAN;tr|B4DXL5|B4DXL5_HUMAN;tr|A0A0A0MQR2|A0A0A0MQR2_HUMAN;tr|B2RB99|B2RB99_HUMAN;tr|A2A2L5|A2A2L5_HUMAN	sp|Q9BY42|RTF2_HUMAN	204	222	yes	no	3	4.8838e-06	112.91	By matching	By MS/MS	5	0
AAETDPGMVHLALGSDLTTLGLNLNSPENLYPK	IGLLTFIRAAETDPGM	SPENLYPKFASPWASS	R	A	A	P	K	F	3	0	3	2	0	0	2	3	1	0	7	1	1	0	3	2	3	0	1	1	0	33	0	3450.73	tr|F8VV52|F8VV52_HUMAN;tr|B3KTL6|B3KTL6_HUMAN;tr|A0A024RBD8|A0A024RBD8_HUMAN;sp|Q9NZN8|CNOT2_HUMAN;sp|Q9NZN8-4|CNOT2_HUMAN;sp|Q9NZN8-5|CNOT2_HUMAN;sp|Q9NZN8-2|CNOT2_HUMAN;tr|F8VRS8|F8VRS8_HUMAN;sp|Q9NZN8-3|CNOT2_HUMAN;tr|H0YI11|H0YI11_HUMAN;tr|H0YH84|H0YH84_HUMAN	tr|F8VV52|F8VV52_HUMAN	357	389	yes	no	3	0.029975	25.361	By matching	By MS/MS	8	0
AAETIIDTK	SLNRAVAKAAETIIDT	AETIIDTKGVTALVSD	K	A	A	T	K	G	2	0	0	1	0	0	1	0	0	2	0	1	0	0	0	0	2	0	0	0	0	9	0	960.513	sp|Q9GZS1-2|RPA49_HUMAN;sp|Q9GZS1|RPA49_HUMAN;tr|B4DYB1|B4DYB1_HUMAN;tr|B4E005|B4E005_HUMAN	sp|Q9GZS1-2|RPA49_HUMAN	171	179	yes	no	2	0.0009592	134.23	By matching	By MS/MS	6	0
AAETLNFGPEWLR	________________	NFGPEWLRALSGGGSV	M	A	A	L	R	A	2	1	1	0	0	0	2	1	0	0	2	0	0	1	1	0	1	1	0	0	0	13	0	1502.75	sp|O75420|GGYF1_HUMAN	sp|O75420|GGYF1_HUMAN	2	14	yes	yes	2	0.00069396	95.981	By matching	By MS/MS	5	0
AAETQTLNFGPEWLR	________________	NFGPEWLRALSSGGSI	M	A	A	L	R	A	2	1	1	0	0	1	2	1	0	0	2	0	0	1	1	0	2	1	0	0	0	15	0	1731.86	tr|A0A024R4A5|A0A024R4A5_HUMAN;sp|Q6Y7W6|GGYF2_HUMAN;tr|I1E4Y6|I1E4Y6_HUMAN;sp|Q6Y7W6-3|GGYF2_HUMAN;tr|B4DRT8|B4DRT8_HUMAN;tr|C9J0V6|C9J0V6_HUMAN;tr|C9JHT0|C9JHT0_HUMAN;tr|C9JRZ2|C9JRZ2_HUMAN;tr|B4DLU7|B4DLU7_HUMAN;tr|F8WCD5|F8WCD5_HUMAN;tr|C9JPV7|C9JPV7_HUMAN;tr|C9JXQ0|C9JXQ0_HUMAN;tr|C9JW88|C9JW88_HUMAN;sp|Q6Y7W6-4|GGYF2_HUMAN;sp|Q6Y7W6-5|GGYF2_HUMAN;tr|E7ESB6|E7ESB6_HUMAN;tr|C9JHW1|C9JHW1_HUMAN	tr|A0A024R4A5|A0A024R4A5_HUMAN	2	16	no	no	2;3	6.022e-08	179.55	By matching	By MS/MS	5	0
AAEVGDDFLGDFVVGER	APEKPGPKAAEVGDDF	GDFVVGERVWVNGVKP	K	A	A	E	R	V	2	1	0	3	0	0	2	3	0	0	1	0	0	2	0	0	0	0	0	3	0	17	0	1794.84	tr|A7E2F7|A7E2F7_HUMAN;tr|A0A140VJG6|A0A140VJG6_HUMAN;sp|Q9UDT6-2|CLIP2_HUMAN;sp|Q9UDT6|CLIP2_HUMAN	tr|A7E2F7|A7E2F7_HUMAN	68	84	yes	no	2	0.00036338	87.676	By matching	By MS/MS	9	0
AAEVVASAMRPGPESPSTR	AFLSTIQKAAEVVASA	GPESPSTRRLLPRGDT	K	A	A	T	R	R	4	2	0	0	0	0	2	1	0	0	0	0	1	0	3	3	1	0	0	2	0	19	1	1911.95	sp|Q96N21-2|AP4AT_HUMAN;tr|A0A1B0GV70|A0A1B0GV70_HUMAN	sp|Q96N21-2|AP4AT_HUMAN	37	55	yes	no	3	0.0024393	67.685	By MS/MS	By matching	9	0
AAEVWMDEYK	VFARNTRRAAEVWMDE	EVWMDEYKNFYYAAVP	R	A	A	Y	K	N	2	0	0	1	0	0	2	0	0	0	0	1	1	0	0	0	0	1	1	1	0	10	0	1240.54	tr|A0A1L7NY50|A0A1L7NY50_HUMAN;sp|Q10471|GALT2_HUMAN;tr|G3V1S6|G3V1S6_HUMAN;tr|A0A1L7NY41|A0A1L7NY41_HUMAN;tr|B7Z6K2|B7Z6K2_HUMAN;tr|B7Z462|B7Z462_HUMAN;sp|Q8N4A0-2|GALT4_HUMAN;tr|F8VUJ3|F8VUJ3_HUMAN;sp|Q8N4A0|GALT4_HUMAN	tr|A0A1L7NY50|A0A1L7NY50_HUMAN	384	393	yes	no	2	0.0023016	101.39	By matching	By MS/MS	8	0
AAEWQLDQPSWSGR	RATNRGYRAAEWQLDQ	DQPSWSGRLRITAKGQ	R	A	A	G	R	L	2	1	0	1	0	2	1	1	0	0	1	0	0	0	1	2	0	2	0	0	0	14	0	1629.75	tr|Q53FE5|Q53FE5_HUMAN;tr|A0A024QZ81|A0A024QZ81_HUMAN;sp|Q9NVZ3|NECP2_HUMAN;sp|Q9NVZ3-2|NECP2_HUMAN;sp|Q9NVZ3-3|NECP2_HUMAN;tr|B4DUR7|B4DUR7_HUMAN;tr|F6SKB8|F6SKB8_HUMAN;tr|D6RAN6|D6RAN6_HUMAN;tr|H0Y970|H0Y970_HUMAN	tr|Q53FE5|Q53FE5_HUMAN	32	45	yes	no	2	8.93e-06	175.01	By matching	By MS/MS	1	0	1
AAEWYNIDFSLQNQLR	MPPKPADRAAEWYNID	FSLQNQLRLAGASPAT	R	A	A	L	R	L	2	1	2	1	0	2	1	0	0	1	2	0	0	1	0	1	0	1	1	0	0	16	0	1966.95	sp|Q13045-3|FLII_HUMAN;sp|Q13045|FLII_HUMAN;tr|B4DIX0|B4DIX0_HUMAN;tr|Q59H95|Q59H95_HUMAN;tr|B4DNA8|B4DNA8_HUMAN;sp|Q13045-2|FLII_HUMAN;tr|J3KS54|J3KS54_HUMAN	sp|Q13045-3|FLII_HUMAN	375	390	no	no	3	2.3703e-05	108.63	By matching	By MS/MS	7	0
AAEYIAK	ITLYIETKAAEYIAKM	KAAEYIAKMTINPIYE	K	A	A	A	K	M	3	0	0	0	0	0	1	0	0	1	0	1	0	0	0	0	0	0	1	0	0	7	0	764.407	sp|P15882-3|CHIN_HUMAN;sp|P15882|CHIN_HUMAN	sp|P15882-3|CHIN_HUMAN	130	136	yes	no	2	0.04689	78.616	By matching	By MS/MS	7	0
AAFAHFPELYDFALSNVAEVDTR	DRITSLQRAAFAHFPE	NVAEVDTRESLVKFFG	R	A	A	T	R	E	5	1	1	2	0	0	2	0	1	0	2	0	0	3	1	1	1	0	1	2	0	23	0	2582.24	tr|A0A024R9L1|A0A024R9L1_HUMAN;sp|O60306|AQR_HUMAN;tr|B0AZM4|B0AZM4_HUMAN;tr|A8K6F0|A8K6F0_HUMAN;tr|H0YH15|H0YH15_HUMAN	tr|A0A024R9L1|A0A024R9L1_HUMAN	340	362	yes	no	3	1.0057e-07	116.39	By matching	By MS/MS	8	0
AAFALGGLGSGFASNR	LGYPVLVRAAFALGGL	GSGFASNREELSALVA	R	A	A	N	R	E	4	1	1	0	0	0	0	4	0	0	2	0	0	2	0	2	0	0	0	0	0	16	0	1494.76	tr|F8VPD4|F8VPD4_HUMAN;sp|P27708|PYR1_HUMAN;tr|Q53SY7|Q53SY7_HUMAN	tr|F8VPD4|F8VPD4_HUMAN	556	571	yes	no	2;3	2.5902e-05	106.55	By matching	By MS/MS	5.5	4.5	1
AAFAVEPQGPALGSEPMMLGSPTSPK	________________	LGSPTSPKPGVNAQFL	M	A	A	P	K	P	4	0	0	0	0	1	2	3	0	0	2	1	2	1	5	3	1	0	0	1	0	26	0	2569.26	sp|Q8NFH5|NUP53_HUMAN;tr|F8WCF5|F8WCF5_HUMAN;tr|F8WEL4|F8WEL4_HUMAN;tr|A8K0N6|A8K0N6_HUMAN	sp|Q8NFH5|NUP53_HUMAN	2	27	yes	no	3	0.00011426	62.765	By matching	By MS/MS	4	0				1
AAFDDAIAELDTLSEESYK	DRACRLAKAAFDDAIA	TLSEESYKDSTLIMQL	K	A	A	Y	K	D	4	0	0	3	0	0	3	0	0	1	2	1	0	1	0	2	1	0	1	0	0	19	0	2086.96	tr|V9HW98|V9HW98_HUMAN;sp|P62258|1433E_HUMAN;tr|G9K389|G9K389_HUMAN;tr|G9K388|G9K388_HUMAN;sp|P62258-2|1433E_HUMAN;tr|B7ZA86|B7ZA86_HUMAN;tr|K7EM20|K7EM20_HUMAN	tr|V9HW98|V9HW98_HUMAN	197	215	yes	no	2;3	4.3449e-23	226.08	By MS/MS	By MS/MS	8.17	1.57
AAFECMYTLLDSCLDR	DDGLDIRKAAFECMYT	LLDSCLDRLDIFEFLN	K	A	A	D	R	L	2	1	0	2	2	0	1	0	0	0	3	0	1	1	0	1	1	0	1	0	0	16	0	1963.85	tr|A8K8U1|A8K8U1_HUMAN;sp|Q86VP6|CAND1_HUMAN;sp|Q86VP6-2|CAND1_HUMAN;tr|A0A0C4DGH5|A0A0C4DGH5_HUMAN;tr|B3KMG3|B3KMG3_HUMAN;tr|B3KM30|B3KM30_HUMAN	tr|A8K8U1|A8K8U1_HUMAN	1084	1099	yes	no	2;3	1.7996e-05	115.09	By matching	By MS/MS	7	0
AAFGCFGNWLATVEQR	LIQIELTKAAFGCFGN	WLATVEQRQEKETELE	K	A	A	Q	R	Q	3	1	1	0	1	1	1	2	0	0	1	0	0	2	0	0	1	1	0	1	0	16	0	1825.86	sp|Q8IWA0|WDR75_HUMAN;tr|A8K330|A8K330_HUMAN	sp|Q8IWA0|WDR75_HUMAN	393	408	yes	no	2;3	7.6323e-07	149.6	By matching	By MS/MS	2	0		2
AAFGEEVDAVDTGISR	LSKQEESKAAFGEEVD	AVDTGISRETSSDVAL	K	A	A	S	R	E	3	1	0	2	0	0	2	2	0	1	0	0	0	1	0	1	1	0	0	2	0	16	0	1635.77	sp|O00273|DFFA_HUMAN;tr|Q53HN4|Q53HN4_HUMAN;tr|A0A024R4H5|A0A024R4H5_HUMAN;sp|O00273-2|DFFA_HUMAN	sp|O00273|DFFA_HUMAN	214	229	no	no	2;3	1.6314e-07	157.58	By matching	By MS/MS	7	0
AAFGISDSYVDGSSFDPQR	EKKNERLRAAFGISDS	GSSFDPQRRAREAKQP	R	A	A	Q	R	R	2	1	0	3	0	1	0	2	0	1	0	0	0	2	1	4	0	0	1	1	0	19	0	2017.9	tr|A0A140VK53|A0A140VK53_HUMAN;sp|Q9UQ35|SRRM2_HUMAN;sp|Q9UQ35-2|SRRM2_HUMAN;tr|I3L4D8|I3L4D8_HUMAN;tr|I3L182|I3L182_HUMAN;tr|Q9UQ39|Q9UQ39_HUMAN;tr|I3L1I8|I3L1I8_HUMAN;sp|Q9UQ35-3|SRRM2_HUMAN;tr|A0A087X1W1|A0A087X1W1_HUMAN;tr|Q05BI2|Q05BI2_HUMAN;tr|Q05CV9|Q05CV9_HUMAN;tr|I3L1C0|I3L1C0_HUMAN	tr|A0A140VK53|A0A140VK53_HUMAN	137	155	yes	no	2	3.5319e-06	120.4	By matching	By MS/MS	10	0
AAFGISDSYVDGSSFDPQRR	EKKNERLRAAFGISDS	SSFDPQRRAREAKQPA	R	A	A	R	R	A	2	2	0	3	0	1	0	2	0	1	0	0	0	2	1	4	0	0	1	1	0	20	1	2174	tr|A0A140VK53|A0A140VK53_HUMAN;sp|Q9UQ35|SRRM2_HUMAN;sp|Q9UQ35-2|SRRM2_HUMAN;tr|I3L4D8|I3L4D8_HUMAN;tr|I3L182|I3L182_HUMAN;tr|Q9UQ39|Q9UQ39_HUMAN;tr|I3L1I8|I3L1I8_HUMAN;sp|Q9UQ35-3|SRRM2_HUMAN;tr|A0A087X1W1|A0A087X1W1_HUMAN;tr|Q05BI2|Q05BI2_HUMAN;tr|Q05CV9|Q05CV9_HUMAN;tr|I3L1C0|I3L1C0_HUMAN	tr|A0A140VK53|A0A140VK53_HUMAN	137	156	yes	no	3	0.0041841	51.798	By matching	By MS/MS	2	0		1
AAFGLSEAGFNTACVTK	GAGGAGLRAAFGLSEA	FNTACVTKLFPTRSHT	R	A	A	T	K	L	4	0	1	0	1	0	1	2	0	0	1	1	0	2	0	1	2	0	0	1	0	17	0	1742.83	tr|A0A024QZ30|A0A024QZ30_HUMAN;sp|P31040|SDHA_HUMAN;sp|P31040-2|SDHA_HUMAN;tr|D6RFM5|D6RFM5_HUMAN;tr|A0A087X1I3|A0A087X1I3_HUMAN;sp|P31040-3|SDHA_HUMAN;tr|Q0QF12|Q0QF12_HUMAN;tr|B4DYN5|B4DYN5_HUMAN	tr|A0A024QZ30|A0A024QZ30_HUMAN	76	92	yes	no	2	1.0319e-11	175.7	By matching	By MS/MS	4	0				1
AAFLGCLTDVR	GHHLQGLRAAFLGCLT	LGCLTDVRQALAAPRV	R	A	A	V	R	Q	2	1	0	1	1	0	0	1	0	0	2	0	0	1	0	0	1	0	0	1	0	11	0	1221.62	sp|Q9UID3|VPS51_HUMAN;sp|Q9UID3-2|VPS51_HUMAN	sp|Q9UID3|VPS51_HUMAN	416	426	yes	no	2	0.00037277	119.34	By matching	By MS/MS	6	0
AAFLQYCR	EDKIKLLKAAFLQYCR	AAFLQYCRKDLGHAQM	K	A	A	C	R	K	2	1	0	0	1	1	0	0	0	0	1	0	0	1	0	0	0	0	1	0	0	8	0	1027.49	sp|Q8WUM0|NU133_HUMAN;tr|B4E206|B4E206_HUMAN;tr|A0A024R3R6|A0A024R3R6_HUMAN;tr|B4E3T7|B4E3T7_HUMAN	sp|Q8WUM0|NU133_HUMAN	524	531	yes	no	2	0.006014	127.12	By matching	By MS/MS	4	0				1
AAFQPEANPSHLTLNTALVESEDL	SDQGLDIKAAFQPEAN	ALVESEDL________	K	A	A	D	L	-	4	0	2	1	0	1	3	0	1	0	4	0	0	1	2	2	2	0	0	1	0	24	0	2566.26	sp|Q8WX93-4|PALLD_HUMAN;sp|Q8WX93-7|PALLD_HUMAN;tr|Q7L8P5|Q7L8P5_HUMAN;tr|L0R8B3|L0R8B3_HUMAN;sp|Q8WX93|PALLD_HUMAN;sp|Q8WX93-3|PALLD_HUMAN;sp|Q8WX93-5|PALLD_HUMAN;sp|Q8WX93-8|PALLD_HUMAN	sp|Q8WX93|PALLD_HUMAN	1360	1383	no	no	2;3	0.0018512	62.167	By matching	By MS/MS	10	0
AAFQSLLDAQADEAVLDHPDLK	NAFTLLLRAAFQSLLD	VLDHPDLKHIDPVVLK	R	A	A	L	K	H	5	0	0	4	0	2	1	0	1	0	4	1	0	1	1	1	0	0	0	1	0	22	0	2366.18	tr|R4GMX3|R4GMX3_HUMAN;tr|R4GMW6|R4GMW6_HUMAN;sp|Q9UBI1|COMD3_HUMAN;tr|B3KY73|B3KY73_HUMAN;tr|H0Y6Z9|H0Y6Z9_HUMAN;tr|R4GN54|R4GN54_HUMAN;tr|H0Y4W0|H0Y4W0_HUMAN	tr|R4GMX3|R4GMX3_HUMAN	31	52	yes	no	3	0.00034478	61.139	By matching	By MS/MS	10	0
AAFQSQYK	GDRLTAMKAAFQSQYK	AAFQSQYKSHFVAASL	K	A	A	Y	K	S	2	0	0	0	0	2	0	0	0	0	0	1	0	1	0	1	0	0	1	0	0	8	0	941.461	sp|Q86XP3|DDX42_HUMAN;sp|Q86XP3-2|DDX42_HUMAN;tr|A0A0A0MSJ0|A0A0A0MSJ0_HUMAN;tr|B3KTL4|B3KTL4_HUMAN;tr|B3KX23|B3KX23_HUMAN;tr|B3KV84|B3KV84_HUMAN;tr|B3KMI4|B3KMI4_HUMAN;tr|T2DQ69|T2DQ69_HUMAN	sp|Q86XP3|DDX42_HUMAN	701	708	no	no	2	0.026347	82.645	By matching	By MS/MS	8	0
AAFQYGIK	NNKEALPKAAFQYGIK	AAFQYGIKMSEGRKTR	K	A	A	I	K	M	2	0	0	0	0	1	0	1	0	1	0	1	0	1	0	0	0	0	1	0	0	8	0	896.476	tr|Q9UK43|Q9UK43_HUMAN;sp|Q13123|RED_HUMAN;tr|Q95HA6|Q95HA6_HUMAN;tr|B2R5Y4|B2R5Y4_HUMAN;tr|B4DEH2|B4DEH2_HUMAN	tr|Q9UK43|Q9UK43_HUMAN	502	509	yes	no	2	0.025121	78.77	By matching	By MS/MS	1	0	1
AAFTAFEEAQLPR	RHPERRMRAAFTAFEE	FEEAQLPRLKQENPNM	R	A	A	P	R	L	4	1	0	0	0	1	2	0	0	0	1	0	0	2	1	0	1	0	0	0	0	13	0	1449.73	tr|A0A024R7M8|A0A024R7M8_HUMAN;sp|Q96CT7|CC124_HUMAN	tr|A0A024R7M8|A0A024R7M8_HUMAN	171	183	yes	no	2;3	1.2262e-05	142.76	By matching	By MS/MS	1	0	2
AAFTTPDHAPLSPQSSVASSGSEQTEEQGSSR	SPEELGARAAFTTPDH	TEEQGSSRNTFQEDGS	R	A	A	S	R	N	4	1	0	1	0	3	3	2	1	0	1	0	0	1	3	8	3	0	0	1	0	32	0	3245.47	tr|A0A087WZT0|A0A087WZT0_HUMAN;tr|Q66K25|Q66K25_HUMAN;tr|M0QZ22|M0QZ22_HUMAN;tr|A0A024R0N7|A0A024R0N7_HUMAN;sp|Q5PRF9|SMAG2_HUMAN;tr|M0R0X3|M0R0X3_HUMAN;tr|Q9NW90|Q9NW90_HUMAN	tr|A0A087WZT0|A0A087WZT0_HUMAN	260	291	yes	no	3	0.00026107	65.899	By MS/MS	By matching	7	0
AAFTVSLDPGPLEQFPHSMEPQLR	DYARAGNKAAFTVSLD	HSMEPQLRQLGLPTAL	K	A	A	L	R	Q	2	1	0	1	0	2	2	1	1	0	3	0	1	2	4	2	1	0	0	1	0	24	0	2666.32	tr|A0A024RAE1|A0A024RAE1_HUMAN;sp|Q9UKD2|MRT4_HUMAN	tr|A0A024RAE1|A0A024RAE1_HUMAN	131	154	yes	no	3	0.0027402	44.759	By matching	By MS/MS	6	0
AAFVAYALAFPR	QEPHPGERAAFVAYAL	AYALAFPRAFQGLLDT	R	A	A	P	R	A	5	1	0	0	0	0	0	0	0	0	1	0	0	2	1	0	0	0	1	1	0	12	0	1295.7	sp|Q6XQN6|PNCB_HUMAN;sp|Q6XQN6-2|PNCB_HUMAN;sp|Q6XQN6-3|PNCB_HUMAN;tr|G5E977|G5E977_HUMAN;tr|C9J8U2|C9J8U2_HUMAN	sp|Q6XQN6|PNCB_HUMAN	270	281	yes	no	2	6.5618e-05	137.98	By matching	By MS/MS	6	0
AAFVLPEFAR	YYNSDVHRAAFVLPEF	FVLPEFARKALNDVS_	R	A	A	A	R	K	3	1	0	0	0	0	1	0	0	0	1	0	0	2	1	0	0	0	0	1	0	10	0	1119.61	sp|P19623|SPEE_HUMAN;tr|K7EL89|K7EL89_HUMAN	sp|P19623|SPEE_HUMAN	286	295	yes	no	2	0.025011	65.278	By matching	By MS/MS	7.5	0.5
AAFVSEQQQK	CESNLQMRAAFVSEQQ	FVSEQQQKLSRLQYSR	R	A	A	Q	K	L	2	0	0	0	0	3	1	0	0	0	0	1	0	1	0	1	0	0	0	1	0	10	0	1134.57	tr|B4E0H8|B4E0H8_HUMAN;tr|A0A140VJM0|A0A140VJM0_HUMAN;sp|P26006|ITA3_HUMAN;sp|P26006-1|ITA3_HUMAN;tr|Q59F03|Q59F03_HUMAN;tr|H0YA49|H0YA49_HUMAN	tr|B4E0H8|B4E0H8_HUMAN	615	624	yes	no	2	0.00032231	198.72	By matching	By MS/MS	7	0
AAFYHQPWAQEAVGR	GNPEEERRAAFYHQPW	WAQEAVGRHIFAKVQQ	R	A	A	G	R	H	4	1	0	0	0	2	1	1	1	0	0	0	0	1	1	0	0	1	1	1	0	15	0	1729.83	tr|J3KMX2|J3KMX2_HUMAN;sp|Q92925-3|SMRD2_HUMAN;tr|B9EGA3|B9EGA3_HUMAN;sp|Q92925-2|SMRD2_HUMAN;sp|Q92925|SMRD2_HUMAN;tr|J3QWB6|J3QWB6_HUMAN	tr|J3KMX2|J3KMX2_HUMAN	420	434	yes	no	3	2.4962e-05	115.34	By matching	By MS/MS	4	0				1
AAGAEPDSILKPELLSAIEK	MAVLEDIKAAGAEPDS	ELLSAIEKLL______	K	A	A	E	K	L	4	0	0	1	0	0	3	1	0	2	3	2	0	0	2	2	0	0	0	0	0	20	1	2051.11	tr|K7EP32|K7EP32_HUMAN;sp|Q9BZV1-2|UBXN6_HUMAN;sp|Q9BZV1|UBXN6_HUMAN	tr|K7EP32|K7EP32_HUMAN	350	369	yes	no	3	0.00034938	67.994	By matching	By MS/MS	2	0		1
AAGAGEDADWLEGGSPVSGQLLAGVQVQK	RKLLQEERAAGAGEDA	LAGVQVQKQWDKVEEM	R	A	A	Q	K	Q	5	0	0	2	0	3	2	6	0	0	3	1	0	0	1	2	0	1	0	3	0	29	0	2809.39	sp|Q8IY92|SLX4_HUMAN;sp|Q8IY92-2|SLX4_HUMAN	sp|Q8IY92|SLX4_HUMAN	870	898	yes	no	3	0.0014791	59.912	By MS/MS	By matching	10	0
AAGAGGSGSESDHTAPSGVGSSWR	PGREKERRAAGAGGSG	SGVGSSWRERPAGQLS	R	A	A	W	R	E	4	1	0	1	0	0	1	6	1	0	0	0	0	0	1	6	1	1	0	1	0	24	0	2186.96	tr|B7Z1E8|B7Z1E8_HUMAN;sp|O14640-2|DVL1_HUMAN;sp|O14640|DVL1_HUMAN;tr|Q8NA39|Q8NA39_HUMAN;tr|Q6PJD6|Q6PJD6_HUMAN;tr|B7Z6B5|B7Z6B5_HUMAN;tr|B3KTN8|B3KTN8_HUMAN;tr|A0A024R080|A0A024R080_HUMAN;tr|Q86TH3|Q86TH3_HUMAN;tr|A0A087WWA7|A0A087WWA7_HUMAN	tr|B7Z1E8|B7Z1E8_HUMAN	518	541	yes	no	3	0.018268	49.125	By matching	By MS/MS	7	0
AAGALGSASSGSMPNLAAR	QRQRQRQRAAGALGSA	SMPNLAARGGAGGAGG	R	A	A	A	R	G	6	1	1	0	0	0	0	3	0	0	2	0	1	0	1	4	0	0	0	0	0	19	0	1687.83	sp|Q9P2Q2|FRM4A_HUMAN	sp|Q9P2Q2|FRM4A_HUMAN	789	807	yes	yes	2;3	1.2441e-12	180.93	By MS/MS	By MS/MS	7.25	3.03		1
AAGALLNGPPQFSTAPEIK	TPSFSDAKAAGALLNG	FSTAPEIKAPEPLSSL	K	A	A	I	K	A	4	0	1	0	0	1	1	2	0	1	2	1	0	1	3	1	1	0	0	0	0	19	0	1881	tr|H7C3F5|H7C3F5_HUMAN;sp|O75175-3|CNOT3_HUMAN;sp|O75175-2|CNOT3_HUMAN;tr|Q6ZMJ6|Q6ZMJ6_HUMAN;tr|B7Z6J7|B7Z6J7_HUMAN;tr|A0A024R4R3|A0A024R4R3_HUMAN;sp|O75175|CNOT3_HUMAN;tr|H0Y5X7|H0Y5X7_HUMAN	tr|H7C3F5|H7C3F5_HUMAN	336	354	yes	no	2	0.00046863	107.72	By matching	By MS/MS	2.33	1.89	2
AAGALLTEGEACHMSLSSPELGPLTK	DAVIEQVKAAGALLTE	PELGPLTKGLESAFTE	K	A	A	T	K	G	4	0	0	0	1	0	3	3	1	0	5	1	1	0	2	3	2	0	0	0	0	26	0	2639.29	sp|Q12802-4|AKP13_HUMAN;sp|Q12802|AKP13_HUMAN;sp|Q12802-2|AKP13_HUMAN;tr|H0YMW2|H0YMW2_HUMAN	sp|Q12802-4|AKP13_HUMAN	1265	1290	yes	no	3	0.00014774	71.042	By MS/MS	By matching	10	0
AAGARPLTSPESLSR	EAVSRAAKAAGARPLT	TSPESLSRDLEAPEVQ	K	A	A	S	R	D	3	2	0	0	0	0	1	1	0	0	2	0	0	0	2	3	1	0	0	0	0	15	1	1511.81	tr|A0A1U9X7A9|A0A1U9X7A9_HUMAN;tr|A0A1U9X7A6|A0A1U9X7A6_HUMAN;tr|A0A024RCR6|A0A024RCR6_HUMAN;sp|P46379-2|BAG6_HUMAN;tr|A0A0G2JK23|A0A0G2JK23_HUMAN;sp|P46379|BAG6_HUMAN;sp|P46379-3|BAG6_HUMAN	tr|A0A1U9X7A9|A0A1U9X7A9_HUMAN	1067	1081	yes	no	3	0.018002	62.081	By MS/MS	By matching	7	0
AAGASDVVLYK	SKEQGNVKAAGASDVV	ASDVVLYKIDVPANRY	K	A	A	Y	K	I	3	0	0	1	0	0	0	1	0	0	1	1	0	0	0	1	0	0	1	2	0	11	0	1092.58	tr|Q9BR63|Q9BR63_HUMAN;sp|Q9NSD9|SYFB_HUMAN	tr|Q9BR63|Q9BR63_HUMAN	50	60	yes	no	2	0.00015013	141.89	By matching	By MS/MS	8	0
AAGCCGVKKQK	________________	CCGVKKQKLSSSPPSG	M	A	A	Q	K	L	2	0	0	0	2	1	0	2	0	0	0	3	0	0	0	0	0	0	0	1	0	11	2	1205.6	tr|B2RBC1|B2RBC1_HUMAN;tr|A0A0S2Z4X0|A0A0S2Z4X0_HUMAN;sp|Q9Y4X0|AMMR1_HUMAN;sp|Q9Y4X0-2|AMMR1_HUMAN;tr|A0A0S2Z4V0|A0A0S2Z4V0_HUMAN;sp|Q9Y4X0-3|AMMR1_HUMAN	tr|B2RBC1|B2RBC1_HUMAN	2	12	yes	no	2	0.015747	72.325	By matching	By MS/MS	2	0		1
AAGCDFTNVVK	KNMGEILKAAGCDFTN	CDFTNVVKTTVLLADI	K	A	A	V	K	T	2	0	1	1	1	0	0	1	0	0	0	1	0	1	0	0	1	0	0	2	0	11	0	1180.55	tr|A0A024R9H2|A0A024R9H2_HUMAN;sp|P52758|RIDA_HUMAN;tr|H0YBX3|H0YBX3_HUMAN;tr|H0YB34|H0YB34_HUMAN	tr|A0A024R9H2|A0A024R9H2_HUMAN	68	78	yes	no	2	0.019152	66.326	By matching	By MS/MS	9	0
AAGCNIPVASVAAGFPAGQTHLK	CDAVKALKAAGCNIPV	PAGQTHLKTRLEEIRL	K	A	A	L	K	T	6	0	1	0	1	1	0	3	1	1	1	1	0	1	2	1	1	0	0	2	0	23	0	2236.14	sp|Q9Y315|DEOC_HUMAN;tr|E9PPM8|E9PPM8_HUMAN;tr|G3V158|G3V158_HUMAN;tr|E9PML7|E9PML7_HUMAN;tr|E9PMH9|E9PMH9_HUMAN;tr|B4DKS9|B4DKS9_HUMAN;tr|E9PPK3|E9PPK3_HUMAN	sp|Q9Y315|DEOC_HUMAN	115	137	yes	no	3	1.4705e-07	113.63	By matching	By MS/MS	6	0
AAGDTTVIENSDVSPETESSEK	LIQSKIVKAAGDTTVI	PETESSEKETMSVSLN	K	A	A	E	K	E	2	0	1	2	0	0	4	1	0	1	0	1	0	0	1	4	3	0	0	2	0	22	0	2265.01	tr|A0A024R663|A0A024R663_HUMAN;sp|Q86UP2|KTN1_HUMAN;sp|Q86UP2-2|KTN1_HUMAN;sp|Q86UP2-4|KTN1_HUMAN;sp|Q86UP2-3|KTN1_HUMAN;tr|G3V4Y7|G3V4Y7_HUMAN;tr|B7Z6P3|B7Z6P3_HUMAN;tr|B3KWP6|B3KWP6_HUMAN;tr|H0YJP2|H0YJP2_HUMAN	tr|A0A024R663|A0A024R663_HUMAN	1300	1321	yes	no	2;3	2.6943e-11	138.04	By matching	By MS/MS	4	0				2
AAGEPIKEGDNDYFTCITK	KHHPDKRKAAGEPIKE	DYFTCITKAYEMLSDP	K	A	A	T	K	A	2	0	1	2	1	0	2	2	0	2	0	2	0	1	1	0	2	0	1	0	0	19	1	2127.98	sp|Q99543-2|DNJC2_HUMAN;sp|Q99543|DNJC2_HUMAN;tr|Q6P5S9|Q6P5S9_HUMAN;tr|H7C3L7|H7C3L7_HUMAN;tr|F2Z3N9|F2Z3N9_HUMAN;tr|C9IZ83|C9IZ83_HUMAN	sp|Q99543-2|DNJC2_HUMAN	125	143	yes	no	3	0.00087632	63.46	By matching	By MS/MS	9	0
AAGESMAQR	________________	AGESMAQRMVWVDLEM	M	A	A	Q	R	M	3	1	0	0	0	1	1	1	0	0	0	0	1	0	0	1	0	0	0	0	0	9	0	919.418	sp|Q9Y3B8-3|ORN_HUMAN	sp|Q9Y3B8-3|ORN_HUMAN	2	10	yes	yes	2	0.00081364	161.27	By matching	By MS/MS	4	0				1
AAGEVLEPANLLAEEKDEDLLFE	EKDLEQRRAAGEVLEP	KDEDLLFE________	R	A	A	F	E	-	4	0	1	2	0	0	6	1	0	0	5	1	0	1	1	0	0	0	0	1	0	23	1	2514.24	tr|G3V2S6|G3V2S6_HUMAN;tr|Q9H3H0|Q9H3H0_HUMAN;tr|A0A024R683|A0A024R683_HUMAN;sp|Q9Y5K8|VATD_HUMAN;tr|Q8N5Z9|Q8N5Z9_HUMAN;tr|Q6PJ05|Q6PJ05_HUMAN;tr|G3V2V6|G3V2V6_HUMAN;tr|H0YJH8|H0YJH8_HUMAN	tr|G3V2S6|G3V2S6_HUMAN	170	192	yes	no	2	0.00035166	73.294	By matching	By MS/MS	8	0
AAGFKDPLLASGTDGVGTK	FAGLFDLKAAGFKDPL	GTDGVGTKLKIAQLCN	K	A	A	T	K	L	3	0	0	2	0	0	0	4	0	0	2	2	0	1	1	1	2	0	0	1	0	19	1	1803.94	sp|P22102|PUR2_HUMAN;tr|Q59HH3|Q59HH3_HUMAN;tr|Q3B7A7|Q3B7A7_HUMAN;tr|B4DJ93|B4DJ93_HUMAN;tr|O14660|O14660_HUMAN;tr|Q71VH3|Q71VH3_HUMAN	sp|P22102|PUR2_HUMAN	481	499	yes	no	2;3	2.818e-08	142.84	By matching	By MS/MS	10	0
AAGFNVLR	NALGEAARAAGFNVLR	AAGFNVLRLIHEPSAA	R	A	A	L	R	L	2	1	1	0	0	0	0	1	0	0	1	0	0	1	0	0	0	0	0	1	0	8	0	846.471	sp|Q0VDF9|HSP7E_HUMAN	sp|Q0VDF9|HSP7E_HUMAN	161	168	yes	yes	2	0.0042126	139.68	By matching	By MS/MS	3	0			1
AAGFPYALR	________________	AGFPYALRAYLGYQAV	M	A	A	L	R	A	3	1	0	0	0	0	0	1	0	0	1	0	0	1	1	0	0	0	1	0	0	9	0	964.513	sp|P17676-3|CEBPB_HUMAN	sp|P17676-3|CEBPB_HUMAN	2	10	yes	yes	2	0.0053218	95.909	By matching	By MS/MS	6	0
AAGFSSSTTSTSWEGNR	QELIKLVKAAGFSSST	STSWEGNRASQTLSFQ	K	A	A	N	R	A	2	1	1	0	0	0	1	2	0	0	0	0	0	1	0	5	3	1	0	0	0	17	0	1744.77	sp|Q7Z478|DHX29_HUMAN;tr|A0A087WYN9|A0A087WYN9_HUMAN	sp|Q7Z478|DHX29_HUMAN	1187	1203	yes	no	2	1.9293e-05	125.39	By matching	By MS/MS	9	0
AAGGAAPETPAISPSKR	________________	PAISPSKRARPAEVGG	M	A	A	K	R	A	5	1	0	0	0	0	1	2	0	1	0	1	0	0	3	2	1	0	0	0	0	17	1	1579.83	tr|H0YNW5|H0YNW5_HUMAN;tr|H0YMM5|H0YMM5_HUMAN	tr|H0YNW5|H0YNW5_HUMAN	2	18	yes	no	2	7.6515e-05	112.56	By MS/MS	By matching	6	0
AAGGAPSPPPPVR	GLKSRGSRAAGGAPSP	PSPPPPVRRASAGPAP	R	A	A	V	R	R	3	1	0	0	0	0	0	2	0	0	0	0	0	0	5	1	0	0	0	1	0	13	0	1172.63	sp|Q4KMP7|TB10B_HUMAN;sp|Q4KMP7-2|TB10B_HUMAN	sp|Q4KMP7|TB10B_HUMAN	672	684	yes	no	2	0.011827	80.387	By MS/MS	By matching	5.5	0.5
AAGGAVAAAPECR	________________	VAAAPECRLLPYALHK	M	A	A	C	R	L	6	1	0	0	1	0	1	2	0	0	0	0	0	0	1	0	0	0	0	1	0	13	0	1199.57	sp|Q9UL63|MKLN1_HUMAN;tr|F8WEY7|F8WEY7_HUMAN	sp|Q9UL63|MKLN1_HUMAN	2	14	yes	no	2	0.03575	80.69	By matching	By MS/MS	6	0
AAGGDHGSPDSYR	________________	HGSPDSYRSPLASRYA	M	A	A	Y	R	S	2	1	0	2	0	0	0	3	1	0	0	0	0	0	1	2	0	0	1	0	0	13	0	1288.54	tr|A0A1B0GWJ0|A0A1B0GWJ0_HUMAN;tr|A0A1B0GTJ7|A0A1B0GTJ7_HUMAN;tr|X5D8S6|X5D8S6_HUMAN;sp|P30566|PUR8_HUMAN;tr|Q71UA4|Q71UA4_HUMAN;tr|B4DP46|B4DP46_HUMAN;tr|A0A0A6YY92|A0A0A6YY92_HUMAN;sp|P30566-2|PUR8_HUMAN;tr|X5DP48|X5DP48_HUMAN;tr|X5D2Z4|X5D2Z4_HUMAN;tr|A0A1B0GTG9|A0A1B0GTG9_HUMAN;tr|A0A1B0GWF8|A0A1B0GWF8_HUMAN;tr|A0A096LNY5|A0A096LNY5_HUMAN;tr|A0A096LNY4|A0A096LNY4_HUMAN;tr|X5D7W4|X5D7W4_HUMAN;…	tr|A0A1B0GWJ0|A0A1B0GWJ0_HUMAN	2	14	yes	no	2	0.00020144	120.63	By MS/MS	By MS/MS	3.25	1.3		2		1
AAGGGGSCDPLAPAGVPCAFSPHSQAYFALASTDGHLR	________________	ASTDGHLRVWETANNR	M	A	A	L	R	V	8	1	0	2	2	1	0	6	2	0	3	0	0	2	4	4	1	0	1	1	0	38	0	3769.74	sp|Q15061|WDR43_HUMAN	sp|Q15061|WDR43_HUMAN	2	39	yes	yes	3	0.00021585	49.623	By matching	By MS/MS	7	0
AAGGIELFVGGIGPDGHIAFNEPGSSLVSR	DAFEEKIKAAGGIELF	PGSSLVSRTRVKTLAM	K	A	A	S	R	T	3	1	1	1	0	0	2	7	1	3	2	0	0	2	2	3	0	0	0	2	0	30	0	2923.48	sp|P46926|GNPI1_HUMAN;tr|D6R9P4|D6R9P4_HUMAN;tr|A8K3S1|A8K3S1_HUMAN;tr|D6RAY7|D6RAY7_HUMAN;tr|D6RFF8|D6RFF8_HUMAN;tr|B3KMV2|B3KMV2_HUMAN;tr|D6RB13|D6RB13_HUMAN	sp|P46926|GNPI1_HUMAN	127	156	yes	no	3;4	7.6918e-06	81.94	By matching	By MS/MS	8	0
AAGGLHLLPWSR	FGGSGARRAAGGLHLL	LHLLPWSRGEPGAAEP	R	A	A	S	R	G	2	1	0	0	0	0	0	2	1	0	3	0	0	0	1	1	0	1	0	0	0	12	0	1276.7	sp|Q8IYS2|K2013_HUMAN;sp|Q8IYS2-2|K2013_HUMAN	sp|Q8IYS2|K2013_HUMAN	43	54	yes	no	3	0.032805	45.764	By matching	By MS/MS	2	0		1
AAGGNSREPSPLPELALR	GLASEGSKAAGGNSRE	PLPELALRKVGAPSRG	K	A	A	L	R	K	3	2	1	0	0	0	2	2	0	0	3	0	0	0	3	2	0	0	0	0	0	18	1	1833.97	tr|Q69YM3|Q69YM3_HUMAN;tr|A0A024QZ86|A0A024QZ86_HUMAN;sp|Q13207|TBX2_HUMAN	tr|Q69YM3|Q69YM3_HUMAN	587	604	yes	no	3	0.022184	52.926	By MS/MS	By matching	7	0
AAGIDEQENWHEGK	VLVGLGKKAAGIDEQE	QENWHEGKENIRAAVA	K	A	A	G	K	E	2	0	1	1	0	1	3	2	1	1	0	1	0	0	0	0	0	1	0	0	0	14	0	1582.7	sp|P28838-2|AMPL_HUMAN;tr|V9HW38|V9HW38_HUMAN;sp|P28838|AMPL_HUMAN	sp|P28838-2|AMPL_HUMAN	74	87	yes	no	2;3	1.0203e-24	197.38	By matching	By MS/MS	5	0
AAGIIHLGATSCYVGDNTDLIILR	TFGHCCPKAAGIIHLG	NTDLIILRNALDLLLP	K	A	A	L	R	N	3	1	1	2	1	0	0	3	1	4	3	0	0	0	0	1	2	0	1	1	0	24	0	2542.32	tr|A0A1B0GWJ0|A0A1B0GWJ0_HUMAN;tr|A0A1B0GTJ7|A0A1B0GTJ7_HUMAN;tr|X5D8S6|X5D8S6_HUMAN;sp|P30566|PUR8_HUMAN;tr|Q71UA4|Q71UA4_HUMAN;sp|P30566-2|PUR8_HUMAN;tr|X5DP48|X5DP48_HUMAN;tr|X5D2Z4|X5D2Z4_HUMAN;tr|A0A1B0GTG9|A0A1B0GTG9_HUMAN;tr|A0A1B0GWF8|A0A1B0GWF8_HUMAN;tr|A8K4X6|A8K4X6_HUMAN;tr|A0A096LNY4|A0A096LNY4_HUMAN	tr|A0A1B0GWJ0|A0A1B0GWJ0_HUMAN	102	125	yes	no	3	2.4827e-09	110.33	By matching	By MS/MS	8	0
AAGISLIVPGKSPTR	PNNPDLAKAAGISLIV	VPGKSPTRKKSGPFGS	K	A	A	T	R	K	2	1	0	0	0	0	0	2	0	2	1	1	0	0	2	2	1	0	0	1	0	15	1	1465.86	sp|P47736-3|RPGP1_HUMAN;tr|J3KPC5|J3KPC5_HUMAN;tr|F2Z357|F2Z357_HUMAN;tr|A0A024RAB5|A0A024RAB5_HUMAN;sp|P47736|RPGP1_HUMAN;sp|P47736-4|RPGP1_HUMAN	sp|P47736-3|RPGP1_HUMAN	503	517	yes	no	2;3	0.0028547	99.413	By MS/MS	By matching	4	0				2
AAGLATMISTMRPDIDNMDEYVR	EIISNLAKAAGLATMI	DNMDEYVRNTTARAFA	K	A	A	V	R	N	3	2	1	3	0	0	1	1	0	2	1	0	3	0	1	1	2	0	1	1	0	23	1	2569.2	sp|O75533|SF3B1_HUMAN;tr|Q7Z497|Q7Z497_HUMAN	sp|O75533|SF3B1_HUMAN	603	625	yes	no	3	3.1889e-05	89.604	By matching	By MS/MS	7	0
AAGLEPVGHYEEVELTETSVNVGPER	ACPLAELRAAGLEPVG	SVNVGPERIGPHCFEL	R	A	A	E	R	I	2	1	1	0	0	0	6	3	1	0	2	0	0	0	2	1	2	0	1	4	0	26	0	2781.35	sp|Q9UBS0|KS6B2_HUMAN;tr|E9PQF6|E9PQF6_HUMAN;tr|G3V2F1|G3V2F1_HUMAN;sp|Q9UBS0-2|KS6B2_HUMAN;tr|Q9BRS0|Q9BRS0_HUMAN	sp|Q9UBS0|KS6B2_HUMAN	36	61	yes	no	3	0.0010073	62.193	By matching	By MS/MS	8	0
AAGLVSDLDADSGLTLSR	KEAQQSLRAAGLVSDL	DSGLTLSRRIRRAQLA	R	A	A	S	R	R	3	1	0	3	0	0	0	2	0	0	4	0	0	0	0	3	1	0	0	1	0	18	0	1759.9	sp|Q9BW92|SYTM_HUMAN;tr|U3KQG0|U3KQG0_HUMAN;sp|Q9BW92-2|SYTM_HUMAN;tr|Q6ST48|Q6ST48_HUMAN;tr|F6S7Q7|F6S7Q7_HUMAN;tr|Q9H045|Q9H045_HUMAN	sp|Q9BW92|SYTM_HUMAN	638	655	yes	no	2	0.00065854	93.115	By matching	By MS/MS	10	0
AAGMNMEEEEELQQNLWGLK	AGKGYLWKAAGMNMEE	QQNLWGLKINMEEESE	K	A	A	L	K	I	2	0	2	0	0	2	5	2	0	0	3	1	2	0	0	0	0	1	0	0	0	20	0	2319.05	sp|Q13144|EI2BE_HUMAN;tr|Q59HD8|Q59HD8_HUMAN	sp|Q13144|EI2BE_HUMAN	499	518	yes	no	3	9.6906e-06	96.805	By matching	By MS/MS	10	0
AAGMSSPGAQSHPEELPR	LRAERAEKAAGMSSPG	SHPEELPRGASTPSEK	K	A	A	P	R	G	3	1	0	0	0	1	2	2	1	0	1	0	1	0	3	3	0	0	0	0	0	18	0	1820.85	tr|M0R0P8|M0R0P8_HUMAN;tr|B0I1T6|B0I1T6_HUMAN;sp|Q13459|MYO9B_HUMAN;sp|Q13459-2|MYO9B_HUMAN;tr|Q4LE74|Q4LE74_HUMAN;tr|M0R300|M0R300_HUMAN;tr|M0QZY4|M0QZY4_HUMAN;tr|M0R2J3|M0R2J3_HUMAN	tr|M0R0P8|M0R0P8_HUMAN	712	729	yes	no	2;3	0.0072562	64.476	By MS/MS	By MS/MS	5	0
AAGNESFRNGQYAEASALYGR	PDSVEELRAAGNESFR	EASALYGRALRVLQAQ	R	A	A	G	R	A	5	2	2	0	0	1	2	3	0	0	1	0	0	1	0	2	0	0	2	0	0	21	1	2231.04	sp|Q15785|TOM34_HUMAN;tr|Q6ZPD0|Q6ZPD0_HUMAN	sp|Q15785|TOM34_HUMAN	14	34	yes	no	3	0.0017712	82.609	By matching	By MS/MS	9	0
AAGNPGSLAAPIDHKPCSAPLEPK	PSCIKRQRAAGNPGSL	CSAPLEPKSQASRNQR	R	A	A	P	K	S	5	0	1	1	1	0	1	2	1	1	2	2	0	0	5	2	0	0	0	0	0	24	1	2397.21	tr|A0A1U9XBF2|A0A1U9XBF2_HUMAN;tr|A0A1U9XBE3|A0A1U9XBE3_HUMAN;tr|A0A1U9XBC1|A0A1U9XBC1_HUMAN;tr|A0A1U9XBC0|A0A1U9XBC0_HUMAN;tr|A0A1U9XBB2|A0A1U9XBB2_HUMAN;sp|Q14676|MDC1_HUMAN;tr|A0A1U9XBE0|A0A1U9XBE0_HUMAN;tr|A0A1U9XBD4|A0A1U9XBD4_HUMAN;tr|A0A1U9XBC2|A0A1U9XBC2_HUMAN;tr|A0A1U9XBE1|A0A1U9XBE1_HUMAN;sp|Q14676-3|MDC1_HUMAN;sp|Q14676-2|MDC1_HUMAN;tr|B4DYH4|B4DYH4_HUMAN	tr|A0A1U9XBF2|A0A1U9XBF2_HUMAN	1726	1749	yes	no	4	0.01429	40.622	By matching	By MS/MS	10	0
AAGPASPPEEDPER	SGGMEALKAAGPASPP	PPEEDPERTKHRRKQK	K	A	A	E	R	T	3	1	0	1	0	0	3	1	0	0	0	0	0	0	4	1	0	0	0	0	0	14	0	1421.64	sp|Q96KM6|Z512B_HUMAN	sp|Q96KM6|Z512B_HUMAN	404	417	yes	yes	2	0.0060137	85.176	By MS/MS	By matching	1	0	1
AAGPEPQALDEFTSLLIADDTR	EDVESQNKAAGPEPQA	LLIADDTRVVVDLLKL	K	A	A	T	R	V	4	1	0	3	0	1	2	1	0	1	3	0	0	1	2	1	2	0	0	0	0	22	0	2329.14	tr|A0A0J9YVP0|A0A0J9YVP0_HUMAN;sp|O95714|HERC2_HUMAN	tr|A0A0J9YVP0|A0A0J9YVP0_HUMAN	773	794	yes	no	2	0.00019826	79.177	By matching	By MS/MS	2	0		1
AAGPISER	________________	AAGPISERNQDATVYV	M	A	A	E	R	N	2	1	0	0	0	0	1	1	0	1	0	0	0	0	1	1	0	0	0	0	0	8	0	799.419	tr|Q53FG6|Q53FG6_HUMAN;sp|Q15427|SF3B4_HUMAN;tr|B3KUJ0|B3KUJ0_HUMAN	tr|Q53FG6|Q53FG6_HUMAN	2	9	yes	no	2	0.01647	109.71	By matching	By MS/MS	5	0
AAGPLLTDECR	GVDGCIHRAAGPLLTD	PLLTDECRTLQSCKTG	R	A	A	C	R	T	2	1	0	1	1	0	1	1	0	0	2	0	0	0	1	0	1	0	0	0	0	11	0	1201.58	sp|Q9BQ69|MACD1_HUMAN	sp|Q9BQ69|MACD1_HUMAN	190	200	yes	yes	2	0.0077091	75.229	By matching	By MS/MS	7	0
AAGPLQLR	DLGMEPHRAAGPLQLR	AAGPLQLRFSPYVFNG	R	A	A	L	R	F	2	1	0	0	0	1	0	1	0	0	2	0	0	0	1	0	0	0	0	0	0	8	0	824.487	tr|Q53FT8|Q53FT8_HUMAN;tr|A0A140VK45|A0A140VK45_HUMAN;sp|P20618|PSB1_HUMAN;tr|Q59GN1|Q59GN1_HUMAN	tr|Q53FT8|Q53FT8_HUMAN	22	29	yes	no	2	0.010006	100.19	By matching	By MS/MS	10	0
AAGQYSTSYAQQK	EHEEEARRAAGQYSTS	STSYAQQKRKVSDKEK	R	A	A	Q	K	R	3	0	0	0	0	3	0	1	0	0	0	1	0	0	0	2	1	0	2	0	0	13	0	1401.65	tr|E5KLM1|E5KLM1_HUMAN;sp|O60313-2|OPA1_HUMAN;tr|E5KLL9|E5KLL9_HUMAN;sp|O60313-10|OPA1_HUMAN;sp|O60313-9|OPA1_HUMAN;tr|E5KLJ9|E5KLJ9_HUMAN	tr|E5KLM1|E5KLM1_HUMAN	231	243	yes	no	2	0.00011115	118.76	By matching	By MS/MS	7	0
AAGSGELGVTMK	TDFKVDTKAAGSGELG	GELGVTMKGPKGLEEL	K	A	A	M	K	G	2	0	0	0	0	0	1	3	0	0	1	1	1	0	0	1	1	0	0	1	0	12	0	1119.56	sp|O75369-2|FLNB_HUMAN;sp|O75369-9|FLNB_HUMAN;sp|O75369|FLNB_HUMAN;sp|O75369-6|FLNB_HUMAN;sp|O75369-3|FLNB_HUMAN;tr|A0A024R321|A0A024R321_HUMAN;tr|Q68CT4|Q68CT4_HUMAN;tr|E7EN95|E7EN95_HUMAN;sp|O75369-7|FLNB_HUMAN;sp|O75369-5|FLNB_HUMAN;sp|O75369-4|FLNB_HUMAN;sp|O75369-8|FLNB_HUMAN	sp|O75369-8|FLNB_HUMAN	481	492	no	no	2	0.0022199	87.641	By matching	By MS/MS	8	0
AAGSPSSSDQDEKLPGQDESTAGTSEQNDILK	ACWRDGGKAAGSPSSS	SEQNDILKVVEKRIAC	K	A	A	L	K	V	3	0	1	4	0	3	3	3	0	1	2	2	0	0	2	6	2	0	0	0	0	32	1	3261.48	sp|Q9Y520-4|PRC2C_HUMAN;tr|E7EPN9|E7EPN9_HUMAN;sp|Q9Y520-5|PRC2C_HUMAN;sp|Q9Y520|PRC2C_HUMAN;sp|Q9Y520-7|PRC2C_HUMAN;sp|Q9Y520-3|PRC2C_HUMAN;sp|Q9Y520-6|PRC2C_HUMAN	sp|Q9Y520-4|PRC2C_HUMAN	184	215	yes	no	3	2.961e-06	67.367	By MS/MS	By MS/MS	4.5	0.5				1
AAGSSGFEAVEVAWPYAETPEALAR	SGLPARVRAAGSSGFE	ETPEALARAAREAGLR	R	A	A	A	R	A	7	1	0	0	0	0	4	2	0	0	1	0	0	1	2	2	1	1	1	2	0	25	0	2578.23	sp|Q5T013|HYI_HUMAN;tr|F6UJY1|F6UJY1_HUMAN;sp|Q5T013-3|HYI_HUMAN;tr|A0A0A0MTR5|A0A0A0MTR5_HUMAN;tr|E7EWH8|E7EWH8_HUMAN	sp|Q5T013|HYI_HUMAN	26	50	yes	no	3	4.4356e-05	82.56	By matching	By MS/MS	2	0		1
AAGSYGGMASPMGVYSGHPEQYSAGMGR	LSEQNYYRAAGSYGGM	QYSAGMGRSYAPYHHH	R	A	A	G	R	S	4	1	0	0	0	1	1	7	1	0	0	0	3	0	2	4	0	0	3	1	0	28	0	2775.18	sp|Q99958|FOXC2_HUMAN;tr|I6ZVX6|I6ZVX6_HUMAN	sp|Q99958|FOXC2_HUMAN	27	54	yes	no	3	2.277e-05	78.352	By matching	By MS/MS	3	0			2
AAGTAAALAFLSQESR	________________	AFLSQESRTRAGGVGG	M	A	A	S	R	T	6	1	0	0	0	1	1	1	0	0	2	0	0	1	0	2	1	0	0	0	0	16	0	1562.81	sp|O75607|NPM3_HUMAN	sp|O75607|NPM3_HUMAN	2	17	yes	yes	2	6.8442e-19	180.56	By matching	By MS/MS	9	0
AAGTCGVLLR	GRGAQYIRAAGTCGVL	GTCGVLLRKVNGTAII	R	A	A	L	R	K	2	1	0	0	1	0	0	2	0	0	2	0	0	0	0	0	1	0	0	1	0	10	0	1016.54	sp|Q5T653|RM02_HUMAN;tr|A0A024RD44|A0A024RD44_HUMAN	sp|Q5T653|RM02_HUMAN	209	218	yes	no	2	0.0015654	112.71	By matching	By MS/MS	10	0
AAGTLYTYPENWR	________________	YTYPENWRAFKALIAA	M	A	A	W	R	A	2	1	1	0	0	0	1	1	0	0	1	0	0	0	1	0	2	1	2	0	0	13	0	1540.73	tr|Q53YD7|Q53YD7_HUMAN;sp|P26641|EF1G_HUMAN;tr|B4DUK7|B4DUK7_HUMAN;tr|B4DSR4|B4DSR4_HUMAN;tr|Q2F838|Q2F838_HUMAN	tr|Q53YD7|Q53YD7_HUMAN	2	14	yes	no	2	6.5154e-07	190.78	By MS/MS	By MS/MS	4.5	3.2		1	2
AAGTSSYWEDLRK	________________	SYWEDLRKQARQLENE	M	A	A	R	K	Q	2	1	0	1	0	0	1	1	0	0	1	1	0	0	0	2	1	1	1	0	0	13	1	1482.71	tr|B4DQA8|B4DQA8_HUMAN;tr|E9PCW1|E9PCW1_HUMAN;tr|Q96QI9|Q96QI9_HUMAN;tr|K7EJC8|K7EJC8_HUMAN;tr|A8K5R6|A8K5R6_HUMAN;sp|O95249|GOSR1_HUMAN;tr|F6RU00|F6RU00_HUMAN	tr|B4DQA8|B4DQA8_HUMAN	2	14	yes	no	2	6.8368e-05	176.99	By matching	By MS/MS	10	0
AAGVDCGDGVGAR	________________	CGDGVGARQHVFLVSE	M	A	A	A	R	Q	3	1	0	2	1	0	0	4	0	0	0	0	0	0	0	0	0	0	0	2	0	13	0	1203.53	sp|Q5TBB1|RNH2B_HUMAN;sp|Q5TBB1-2|RNH2B_HUMAN;tr|Q8N451|Q8N451_HUMAN	sp|Q5TBB1|RNH2B_HUMAN	2	14	yes	no	2	0.0025732	82.705	By matching	By MS/MS	5	0
AAGVEAAAEVAATEIK	________________	EVAATEIKMEEESGAP	M	A	A	I	K	M	7	0	0	0	0	0	3	1	0	1	0	1	0	0	0	0	1	0	0	2	0	16	0	1499.78	sp|P52272-2|HNRPM_HUMAN;sp|P52272|HNRPM_HUMAN;tr|A0A087X0X3|A0A087X0X3_HUMAN;tr|M0R019|M0R019_HUMAN;tr|M0R2T0|M0R2T0_HUMAN;tr|B4DEG4|B4DEG4_HUMAN;tr|M0R0N3|M0R0N3_HUMAN;tr|M0QYQ7|M0QYQ7_HUMAN;tr|M0R0Y6|M0R0Y6_HUMAN	sp|P52272-2|HNRPM_HUMAN	2	17	yes	no	2	3.8324e-16	224.67	By MS/MS	By MS/MS	5.33	3.54	2			1
AAGVNVEPFWPGLFAK	DKINALIKAAGVNVEP	FWPGLFAKALANVNIG	K	A	A	A	K	A	3	0	1	0	0	0	1	2	0	0	1	1	0	2	2	0	0	1	0	2	0	16	0	1701.89	tr|Q7Z612|Q7Z612_HUMAN	tr|Q7Z612|Q7Z612_HUMAN	34	49	no	no	2;3	7.0551e-08	169.98	By MS/MS	By MS/MS	2.6	0.8		3	1	1
AAGVVLEMIR	VGQLAARRAAGVVLEM	GVVLEMIREGKIAGRA	R	A	A	I	R	E	2	1	0	0	0	0	1	1	0	1	1	0	1	0	0	0	0	0	0	2	0	10	0	1057.6	sp|Q9Y230|RUVB2_HUMAN;sp|Q9Y230-2|RUVB2_HUMAN;tr|B3KNL2|B3KNL2_HUMAN;tr|M0R0Y3|M0R0Y3_HUMAN;tr|B4DW30|B4DW30_HUMAN;tr|M0QXI6|M0QXI6_HUMAN	sp|Q9Y230|RUVB2_HUMAN	55	64	no	no	2	0.0014649	115.7	By matching	By MS/MS	6	0
AAGYDLYSAYDYTIPPMEK	APTRGSARAAGYDLYS	YTIPPMEKAVVKTDIQ	R	A	A	E	K	A	3	0	0	2	0	0	1	1	0	1	1	1	1	0	2	1	1	0	4	0	0	19	0	2166.98	sp|P33316-2|DUT_HUMAN;tr|H0YNJ9|H0YNJ9_HUMAN;tr|H0YKC5|H0YKC5_HUMAN;tr|A0A0C4DGL3|A0A0C4DGL3_HUMAN;sp|P33316|DUT_HUMAN;tr|H0YKI0|H0YKI0_HUMAN;tr|H0YNW5|H0YNW5_HUMAN;tr|H0YMM5|H0YMM5_HUMAN	sp|P33316-2|DUT_HUMAN	45	63	no	no	2;3	3.3116e-08	139.46	By matching	By MS/MS	2.33	0.471		2	1
AAGYNFYGTER	EYFGEMLKAAGYNFYG	YNFYGTERLYSGISGL	K	A	A	E	R	L	2	1	1	0	0	0	1	2	0	0	0	0	0	1	0	0	1	0	2	0	0	11	0	1247.56	sp|Q9H9Y6-5|RPA2_HUMAN;sp|Q9H9Y6-2|RPA2_HUMAN;sp|Q9H9Y6|RPA2_HUMAN;sp|Q9H9Y6-3|RPA2_HUMAN;tr|B7Z1W6|B7Z1W6_HUMAN;sp|Q9H9Y6-4|RPA2_HUMAN;tr|Q9H6S8|Q9H6S8_HUMAN;tr|Q6DKI9|Q6DKI9_HUMAN;tr|Q9BSR4|Q9BSR4_HUMAN;tr|Q4QRK8|Q4QRK8_HUMAN	sp|Q9H9Y6-5|RPA2_HUMAN	785	795	yes	no	2	0.00061606	113.61	By matching	By MS/MS	10	0
AAHEALGQFCCALHK	CPHLNVRKAAHEALGQ	QFCCALHKACQSCPSE	K	A	A	H	K	A	4	0	0	0	2	1	1	1	2	0	2	1	0	1	0	0	0	0	0	0	0	15	0	1711.79	sp|Q8TEX9|IPO4_HUMAN;sp|Q8TEX9-2|IPO4_HUMAN;tr|B3KQ33|B3KQ33_HUMAN;tr|H0YN14|H0YN14_HUMAN;tr|D3DS63|D3DS63_HUMAN;tr|B3KT38|B3KT38_HUMAN;tr|B3KPY9|B3KPY9_HUMAN;tr|Q6I9Y8|Q6I9Y8_HUMAN;tr|B3KSQ4|B3KSQ4_HUMAN;tr|Q59H62|Q59H62_HUMAN;tr|B4DXR7|B4DXR7_HUMAN;tr|H0YMR4|H0YMR4_HUMAN;tr|Q59FI4|Q59FI4_HUMAN	sp|Q8TEX9|IPO4_HUMAN	716	730	no	no	3;4	0.00053454	79.885	By matching	By MS/MS	5	0
AAHEWDWFQR	________________	HEWDWFQREELIGQIS	M	A	A	Q	R	E	2	1	0	1	0	1	1	0	1	0	0	0	0	1	0	0	0	2	0	0	0	10	0	1344.6	tr|Q6NUQ2|Q6NUQ2_HUMAN;sp|Q96JQ2|CLMN_HUMAN;tr|G3V3D8|G3V3D8_HUMAN	tr|Q6NUQ2|Q6NUQ2_HUMAN	2	11	yes	no	2	0.0006174	121.9	By matching	By MS/MS	4	0				1
AAHFFSTLK	YLGPLKIKAAHFFSTL	AHFFSTLKEWPQTHQA	K	A	A	L	K	E	2	0	0	0	0	0	0	0	1	0	1	1	0	2	0	1	1	0	0	0	0	9	0	1020.54	tr|E9PC15|E9PC15_HUMAN;tr|B4E2Z8|B4E2Z8_HUMAN;tr|A4D1U5|A4D1U5_HUMAN;sp|Q53H12|AGK_HUMAN;tr|E9PG39|E9PG39_HUMAN;tr|B4DR72|B4DR72_HUMAN;tr|A0A0G2JLG5|A0A0G2JLG5_HUMAN;tr|A0A0G2JLD0|A0A0G2JLD0_HUMAN	tr|E9PC15|E9PC15_HUMAN	206	214	yes	no	3	0.0019491	94.85	By matching	By MS/MS	8	0
AAHGGSAASSALK	________________	SAASSALKGLIQQFTT	M	A	A	L	K	G	5	0	0	0	0	0	0	2	1	0	1	1	0	0	0	3	0	0	0	0	0	13	0	1126.57	sp|O94888|UBXN7_HUMAN;tr|F8WB69|F8WB69_HUMAN	sp|O94888|UBXN7_HUMAN	2	14	yes	no	2	0.00069044	96.067	By matching	By MS/MS	7	0
AAHIFFTDTCPEPLFSELGR	GTPTFTYKAAHIFFTD	PLFSELGRSRLAKVVK	K	A	A	G	R	S	2	1	0	1	1	0	2	1	1	1	2	0	0	3	2	1	2	0	0	0	0	20	0	2307.1	tr|O00184|O00184_HUMAN;sp|Q15833-2|STXB2_HUMAN;tr|Q53GF4|Q53GF4_HUMAN;sp|Q15833|STXB2_HUMAN;sp|Q15833-3|STXB2_HUMAN;tr|B4DY46|B4DY46_HUMAN;tr|M0R0M7|M0R0M7_HUMAN;tr|M0QZ54|M0QZ54_HUMAN;tr|M0R118|M0R118_HUMAN;tr|A0A087WUN8|A0A087WUN8_HUMAN;tr|Q8WYX9|Q8WYX9_HUMAN	tr|O00184|O00184_HUMAN	101	120	yes	no	3	1.2379e-08	123.14	By matching	By MS/MS	7	0
AAHIFNEALVCHQIR	CIKPNDKKAAHIFNEA	ALVCHQIRYLGLLENV	K	A	A	I	R	Y	3	1	1	0	1	1	1	0	2	2	1	0	0	1	0	0	0	0	0	1	0	15	0	1777.9	tr|E9PDF6|E9PDF6_HUMAN;tr|B0I1S9|B0I1S9_HUMAN;sp|O43795|MYO1B_HUMAN;sp|O43795-2|MYO1B_HUMAN	sp|O43795-2|MYO1B_HUMAN	603	617	no	no	3;4	0.00065918	81.128	By matching	By MS/MS	6	0
AAHLCAEAALR	GRKADVIKAAHLCAEA	LCAEAALRLVKPGNQN	K	A	A	L	R	L	5	1	0	0	1	0	1	0	1	0	2	0	0	0	0	0	0	0	0	0	0	11	0	1181.6	tr|A0A024RB85|A0A024RB85_HUMAN;sp|Q9UQ80|PA2G4_HUMAN;tr|A8K6Y1|A8K6Y1_HUMAN;tr|Q6PIN5|Q6PIN5_HUMAN;sp|Q9UQ80-2|PA2G4_HUMAN;tr|Q05D08|Q05D08_HUMAN;tr|F8VR77|F8VR77_HUMAN;tr|F8W0A3|F8W0A3_HUMAN;tr|H0YIN7|H0YIN7_HUMAN	tr|A0A024RB85|A0A024RB85_HUMAN	145	155	yes	no	2;3	0.00034388	117.14	By matching	By MS/MS	9	0
AAHSEGNTTAGLDMR	ADLVAQLRAAHSEGNT	TTAGLDMREGTIGDMA	R	A	A	M	R	E	3	1	1	1	0	0	1	2	1	0	1	0	1	0	0	1	2	0	0	0	0	15	0	1529.69	tr|V9HW96|V9HW96_HUMAN;sp|P78371|TCPB_HUMAN;sp|P78371-2|TCPB_HUMAN;tr|B7Z4R3|B7Z4R3_HUMAN;tr|Q9H369|Q9H369_HUMAN	tr|V9HW96|V9HW96_HUMAN	467	481	yes	no	2;3	1.3827e-07	171.11	By matching	By MS/MS	6	0
AAHTEDINACTLTTSPR	ASEPSLHRAAHTEDIN	CTLTTSPRLPVF____	R	A	A	P	R	L	3	1	1	1	1	0	1	0	1	1	1	0	0	0	1	1	4	0	0	0	0	17	0	1856.87	tr|A0A0S2Z4L5|A0A0S2Z4L5_HUMAN;tr|L7RRS6|L7RRS6_HUMAN;sp|P04049|RAF1_HUMAN;tr|A0A0S2Z559|A0A0S2Z559_HUMAN;sp|P04049-2|RAF1_HUMAN;tr|H7C155|H7C155_HUMAN;tr|B4E0X2|B4E0X2_HUMAN;tr|B4E1N6|B4E1N6_HUMAN;tr|C7TPG7|C7TPG7_HUMAN;tr|D7PBN3|D7PBN3_HUMAN	tr|A0A0S2Z4L5|A0A0S2Z4L5_HUMAN	595	611	no	no	3	0.025866	53.395	By MS/MS	By matching	6	0
AAHVFFTDSCPDALFNELVK	DPPTAKYRAAHVFFTD	ALFNELVKSRAAKVIK	R	A	A	V	K	S	3	0	1	2	1	0	1	0	1	0	2	1	0	3	1	1	1	0	0	2	0	20	0	2280.09	tr|A0A1B0GWF2|A0A1B0GWF2_HUMAN;tr|A0A1B0GVQ5|A0A1B0GVQ5_HUMAN;tr|A0A0D9SG72|A0A0D9SG72_HUMAN;tr|A0A1B0GTP9|A0A1B0GTP9_HUMAN;tr|Q68CM6|Q68CM6_HUMAN;sp|P61764|STXB1_HUMAN;sp|P61764-2|STXB1_HUMAN;tr|B7Z2V7|B7Z2V7_HUMAN;tr|A0A1B0GW76|A0A1B0GW76_HUMAN;tr|B7Z1V5|B7Z1V5_HUMAN;tr|A0A0D9SFQ7|A0A0D9SFQ7_HUMAN;tr|A0A0D9SFW6|A0A0D9SFW6_HUMAN;tr|A0A0D9SEP9|A0A0D9SEP9_HUMAN	tr|A0A1B0GWF2|A0A1B0GWF2_HUMAN	101	120	yes	no	3	3.7676e-06	104.26	By matching	By MS/MS	8	0
AAHVLMPHESTVEHTHVDINEMESPLATR	YPFSYLFRAAHVLMPH	MESPLATRNRTSVDFK	R	A	A	T	R	N	3	1	1	1	0	0	4	0	4	1	2	0	2	0	2	2	3	0	0	3	0	29	0	3250.55	sp|P49902-2|5NTC_HUMAN;tr|A8K6K2|A8K6K2_HUMAN;sp|P49902|5NTC_HUMAN;tr|B3KXN5|B3KXN5_HUMAN	sp|P49902-2|5NTC_HUMAN	450	478	yes	no	5	0.032261	27.309	By matching	By MS/MS	10	0
AAHVPENSDTEQDVLTVKPVR	LRKKKSLRAAHVPENS	VLTVKPVRKVKAGKLI	R	A	A	V	R	K	2	1	1	2	0	1	2	0	1	0	1	1	0	0	2	1	2	0	0	4	0	21	1	2304.17	sp|Q9H2Y7|ZN106_HUMAN;tr|A0A024R9R5|A0A024R9R5_HUMAN;tr|A0A0C4DGM5|A0A0C4DGM5_HUMAN;sp|Q9H2Y7-2|ZN106_HUMAN;tr|Q86T35|Q86T35_HUMAN;tr|H3BS99|H3BS99_HUMAN	sp|Q9H2Y7|ZN106_HUMAN	1363	1383	yes	no	3;4	0.0013045	72.383	By MS/MS	By matching	6.75	0.433
AAIAECEEVR	FDSFAKLKAAIAECEE	IAECEEVRRKSELFNP	K	A	A	V	R	R	3	1	0	0	1	0	3	0	0	1	0	0	0	0	0	0	0	0	0	1	0	10	0	1146.53	sp|P0CAP2-3|GRL1A_HUMAN;tr|Q53ER8|Q53ER8_HUMAN;sp|P0CAP2|GRL1A_HUMAN;tr|H8Y6P7|H8Y6P7_HUMAN;sp|Q9BZD3|GCOM2_HUMAN	sp|P0CAP2-3|GRL1A_HUMAN	60	69	yes	no	2	0.0052572	87.184	By matching	By MS/MS	3	0			1
AAIAQALAGEVSVVPPSR	GSSKEKRRAAIAQALA	VSVVPPSRLMALLGQA	R	A	A	S	R	L	5	1	0	0	0	1	1	1	0	1	1	0	0	0	2	2	0	0	0	3	0	18	0	1734.96	tr|A0MNN4|A0MNN4_HUMAN;sp|Q2TAY7|SMU1_HUMAN	tr|A0MNN4|A0MNN4_HUMAN	143	160	yes	no	2;3	9.0957e-06	113.33	By matching	By MS/MS	5	0
AAIAQLNGK	MEKEADAKAAIAQLNG	AIAQLNGKEVKGKRIN	K	A	A	G	K	E	3	0	1	0	0	1	0	1	0	1	1	1	0	0	0	0	0	0	0	0	0	9	0	884.508	tr|A0A0S2Z4Z0|A0A0S2Z4Z0_HUMAN;sp|Q96PK6|RBM14_HUMAN;tr|Q59GV2|Q59GV2_HUMAN;tr|A0A0S2Z567|A0A0S2Z567_HUMAN;sp|Q96PK6-2|RBM14_HUMAN	tr|A0A0S2Z4Z0|A0A0S2Z4Z0_HUMAN	127	135	yes	no	2	0.023689	99.139	By matching	By MS/MS	7	0
AAIDAVDNK	LDQGEYERAAIDAVDN	AIDAVDNKKNTPLHYA	R	A	A	N	K	K	3	0	1	2	0	0	0	0	0	1	0	1	0	0	0	0	0	0	0	1	0	9	0	915.466	sp|Q9P2G1|AKIB1_HUMAN;tr|H7C2V2|H7C2V2_HUMAN	sp|Q9P2G1|AKIB1_HUMAN	136	144	yes	no	2	0.028841	66.692	By matching	By MS/MS	6	0
AAIDWFDGK	FDDPPSAKAAIDWFDG	AIDWFDGKEFSGNPIK	K	A	A	G	K	E	2	0	0	2	0	0	0	1	0	1	0	1	0	1	0	0	0	1	0	0	0	9	0	1021.49	sp|Q92804-2|RBP56_HUMAN;sp|Q92804|RBP56_HUMAN;tr|B4E312|B4E312_HUMAN;tr|A0A075B7D9|A0A075B7D9_HUMAN;tr|Q70T18|Q70T18_HUMAN;tr|Q59H57|Q59H57_HUMAN;tr|B4DR70|B4DR70_HUMAN;tr|A8K4H1|A8K4H1_HUMAN;sp|P35637-2|FUS_HUMAN;tr|Q8TBR3|Q8TBR3_HUMAN;tr|Q6IBQ5|Q6IBQ5_HUMAN;sp|P35637|FUS_HUMAN;tr|H3BPE7|H3BPE7_HUMAN;tr|Q13344|Q13344_HUMAN	tr|Q59H57|Q59H57_HUMAN	123	131	no	no	2	0.0034084	104.42	By matching	By MS/MS	1.5	0.5	1	1
AAIDWFDGKEFSGNPIK	FDDPPSAKAAIDWFDG	EFSGNPIKVSFATRRA	K	A	A	I	K	V	2	0	1	2	0	0	1	2	0	2	0	2	0	2	1	1	0	1	0	0	0	17	1	1893.93	tr|Q70T18|Q70T18_HUMAN;tr|Q59H57|Q59H57_HUMAN;tr|B4DR70|B4DR70_HUMAN;tr|A8K4H1|A8K4H1_HUMAN;sp|P35637-2|FUS_HUMAN;tr|Q8TBR3|Q8TBR3_HUMAN;tr|Q6IBQ5|Q6IBQ5_HUMAN;sp|P35637|FUS_HUMAN;tr|H3BPE7|H3BPE7_HUMAN;tr|Q13344|Q13344_HUMAN	tr|Q59H57|Q59H57_HUMAN	123	139	no	no	2;3	5.1485e-12	180.93	By matching	By MS/MS	5	0
AAIELPSLEVLSDQEEDREQCGVK	________________	DREQCGVKNDESSSSS	R	A	A	V	K	N	2	1	0	2	1	2	5	1	0	1	3	1	0	0	1	2	0	0	0	2	0	24	1	2714.31	tr|Q75MR0|Q75MR0_HUMAN;tr|B4DIP4|B4DIP4_HUMAN;sp|Q9BQI3-2|E2AK1_HUMAN;tr|A0A024QZU1|A0A024QZU1_HUMAN;sp|Q9BQI3|E2AK1_HUMAN	tr|Q75MR0|Q75MR0_HUMAN	3	26	yes	no	3	0.029469	43.164	By MS/MS	By matching	9	0
AAIEVNAGR	RKERKDLRAAIEVNAG	AIEVNAGRKPQAILEE	R	A	A	G	R	K	3	1	1	0	0	0	1	1	0	1	0	0	0	0	0	0	0	0	0	1	0	9	0	899.482	sp|Q8N556|AFAP1_HUMAN;sp|Q8N556-2|AFAP1_HUMAN;tr|Q6ZRV0|Q6ZRV0_HUMAN	sp|Q8N556|AFAP1_HUMAN	597	605	yes	no	2	0.005326	93.649	By matching	By MS/MS	7	0
AAIGLLAR	LKDPASFRAAIGLLAR	AAIGLLARHLKATHGG	R	A	A	A	R	H	3	1	0	0	0	0	0	1	0	1	2	0	0	0	0	0	0	0	0	0	0	8	0	783.497	sp|P07741|APT_HUMAN;sp|P07741-2|APT_HUMAN;tr|H3BQZ9|H3BQZ9_HUMAN;tr|H3BQB1|H3BQB1_HUMAN;tr|H3BQF1|H3BQF1_HUMAN;tr|H3BSW3|H3BSW3_HUMAN	sp|P07741|APT_HUMAN	41	48	yes	no	2	0.0035836	146.94	By matching	By MS/MS	5	0
AAIISAEGDSK	EKAEQQKKAAIISAEG	ISAEGDSKAAELIANS	K	A	A	S	K	A	3	0	0	1	0	0	1	1	0	2	0	1	0	0	0	2	0	0	0	0	0	11	0	1060.54	tr|A8K401|A8K401_HUMAN;sp|P35232|PHB_HUMAN;tr|Q6FHP5|Q6FHP5_HUMAN;tr|Q53FV0|Q53FV0_HUMAN;tr|Q6PUJ7|Q6PUJ7_HUMAN;tr|C9JW96|C9JW96_HUMAN	tr|A8K401|A8K401_HUMAN	209	219	yes	no	2	0.00014795	137.01	By matching	By MS/MS	6	0
AAILETAPK	SIQVLTSKAAILETAP	AILETAPKEVPMVVVP	K	A	A	P	K	E	3	0	0	0	0	0	1	0	0	1	1	1	0	0	1	0	1	0	0	0	0	9	0	912.528	tr|A0A0A0MRV0|A0A0A0MRV0_HUMAN;sp|Q9P2E9|RRBP1_HUMAN;tr|A7BI36|A7BI36_HUMAN;sp|Q9P2E9-2|RRBP1_HUMAN;sp|Q9P2E9-3|RRBP1_HUMAN;tr|A2A2S5|A2A2S5_HUMAN;tr|Q32NB1|Q32NB1_HUMAN	tr|A0A0A0MRV0|A0A0A0MRV0_HUMAN	167	175	yes	no	2	0.0011014	128.86	By matching	By MS/MS	8	0
AAILPTSIFLTNK	RWLGEPIKAAILPTSI	TSIFLTNKKGFPVLSK	K	A	A	N	K	K	2	0	1	0	0	0	0	0	0	2	2	1	0	1	1	1	2	0	0	0	0	13	0	1387.81	sp|O14744|ANM5_HUMAN;tr|B2RDD7|B2RDD7_HUMAN;sp|O14744-5|ANM5_HUMAN;sp|O14744-2|ANM5_HUMAN;sp|O14744-3|ANM5_HUMAN;tr|B4DV00|B4DV00_HUMAN;tr|H0YJX6|H0YJX6_HUMAN	sp|O14744|ANM5_HUMAN	228	240	yes	no	2	5.692e-05	127.78	By matching	By MS/MS	4	0				1
AAIPSSGSLVATHDYYR	________________	VATHDYYRRRLGSTSS	M	A	A	Y	R	R	3	1	0	1	0	0	0	1	1	1	1	0	0	0	1	3	1	0	2	1	0	17	0	1806.89	sp|Q9H3Y8-2|PPDPF_HUMAN;sp|Q9H3Y8|PPDPF_HUMAN;tr|X6R7I6|X6R7I6_HUMAN	sp|Q9H3Y8-2|PPDPF_HUMAN	2	18	yes	no	2	7.0042e-08	146.2	By matching	By MS/MS	2	0		1
AAISLVPEVPK	SQADAFFKAAISLVPE	SLVPEVPKMINIDGKM	K	A	A	P	K	M	2	0	0	0	0	0	1	0	0	1	1	1	0	0	2	1	0	0	0	2	0	11	0	1122.66	tr|C9J7I2|C9J7I2_HUMAN;sp|Q7Z3J2-2|CP062_HUMAN;tr|B3KT69|B3KT69_HUMAN;tr|F5H7K1|F5H7K1_HUMAN;sp|Q7Z3J2|CP062_HUMAN;tr|E7EWW0|E7EWW0_HUMAN;tr|H3BV68|H3BV68_HUMAN	tr|C9J7I2|C9J7I2_HUMAN	597	607	yes	no	2	0.003596	87.184	By matching	By MS/MS	3	0			1
AAISQLR	DEESEEGKAAISQLRS	KAAISQLRSPRVKESI	K	A	A	L	R	S	2	1	0	0	0	1	0	0	0	1	1	0	0	0	0	1	0	0	0	0	0	7	0	757.445	tr|A0A024R2M7|A0A024R2M7_HUMAN;sp|O95747|OXSR1_HUMAN;tr|C9JIG9|C9JIG9_HUMAN	tr|A0A024R2M7|A0A024R2M7_HUMAN	352	358	yes	no	2	0.045458	78.77	By matching	By MS/MS	8	0
AAISQLRSPR	DEESEEGKAAISQLRS	ISQLRSPRVKESISNS	K	A	A	P	R	V	2	2	0	0	0	1	0	0	0	1	1	0	0	0	1	2	0	0	0	0	0	10	1	1097.63	tr|A0A024R2M7|A0A024R2M7_HUMAN;sp|O95747|OXSR1_HUMAN;tr|C9JIG9|C9JIG9_HUMAN	tr|A0A024R2M7|A0A024R2M7_HUMAN	352	361	yes	no	3	0.044443	57.59	By MS/MS	By matching	7	0
AAISSGIEDPVPTLHLTER	SLKSMAERAAISSGIE	PTLHLTERDIILSSTS	R	A	A	E	R	D	2	1	0	1	0	0	2	1	1	2	2	0	0	0	2	2	2	0	0	1	0	19	0	2005.05	tr|H7C3F5|H7C3F5_HUMAN;sp|O75175-3|CNOT3_HUMAN;sp|O75175-2|CNOT3_HUMAN;tr|Q6ZMJ6|Q6ZMJ6_HUMAN;tr|B7Z6J7|B7Z6J7_HUMAN;tr|A0A024R4R3|A0A024R4R3_HUMAN;sp|O75175|CNOT3_HUMAN;tr|H0Y5X7|H0Y5X7_HUMAN	tr|H7C3F5|H7C3F5_HUMAN	369	387	yes	no	3	0.0024167	57.148	By matching	By MS/MS	10	0
AAIVCYDLTDSSSFER	RIYYRGAKAAIVCYDL	TDSSSFERAKFWVKEL	K	A	A	E	R	A	2	1	0	2	1	0	1	0	0	1	1	0	0	1	0	3	1	0	1	1	0	16	0	1832.83	tr|Q8WY67|Q8WY67_HUMAN;sp|Q969Q5|RAB24_HUMAN;tr|Q9HAG2|Q9HAG2_HUMAN;tr|F8W8H5|F8W8H5_HUMAN	tr|Q8WY67|Q8WY67_HUMAN	83	98	yes	no	2	0.00059341	86.548	By matching	By MS/MS	10	0
AAKLSEGSQPAEEEEDQETPSR	SSRVRQARAAKLSEGS	EDQETPSRNLRVRADR	R	A	A	S	R	N	3	1	0	1	0	2	6	1	0	0	1	1	0	0	2	3	1	0	0	0	0	22	1	2387.07	tr|B4DQZ7|B4DQZ7_HUMAN;tr|S4R3H4|S4R3H4_HUMAN;tr|E7EQT4|E7EQT4_HUMAN;sp|Q9UKV3|ACINU_HUMAN;sp|Q9UKV3-5|ACINU_HUMAN	tr|S4R3H4|S4R3H4_HUMAN	178	199	no	no	3	5.9832e-05	90.964	By MS/MS	By matching	1	0	3
AAKPGPAEAPSPTASPSGDASPPATAPYDPR	TDSTASSRAAKPGPAE	ATAPYDPRVLAAGGLG	R	A	A	P	R	V	8	1	0	2	0	0	1	2	0	0	0	1	0	0	9	4	2	0	1	0	0	31	1	2930.4	sp|Q9UPT8|ZC3H4_HUMAN;tr|M0QY97|M0QY97_HUMAN	sp|Q9UPT8|ZC3H4_HUMAN	1094	1124	yes	no	3	7.4112e-05	71.556	By MS/MS	By matching	6.33	0.471
AALAALCPGDLIQAINGESTELMTHLEAQNR	SRVHAGSKAALAALCP	THLEAQNRIKGCHDHL	K	A	A	N	R	I	6	1	2	1	1	2	3	2	1	2	5	0	1	0	1	1	2	0	0	0	0	31	0	3306.63	sp|P50479|PDLI4_HUMAN;tr|A0A0S2Z4P0|A0A0S2Z4P0_HUMAN;tr|A0A0S2Z4N4|A0A0S2Z4N4_HUMAN;sp|P50479-2|PDLI4_HUMAN	sp|P50479|PDLI4_HUMAN	38	68	yes	no	4	1.1655e-06	77.241	By matching	By MS/MS	7.67	1.89
AALADDFDTPR	SSTKRAVKAALADDFD	ADDFDTPRVVDAILGL	K	A	A	P	R	V	3	1	0	3	0	0	0	0	0	0	1	0	0	1	1	0	1	0	0	0	0	11	0	1190.56	sp|Q9HA77|SYCM_HUMAN;tr|A0A087WWV1|A0A087WWV1_HUMAN;tr|Q6AW83|Q6AW83_HUMAN;tr|H0YFF0|H0YFF0_HUMAN	sp|Q9HA77|SYCM_HUMAN	408	418	yes	no	2	0.0038373	93.839	By matching	By MS/MS	6	0
AALADVLR	EDEITVLKAALADVLR	AALADVLRRLAISEDH	K	A	A	L	R	R	3	1	0	1	0	0	0	0	0	0	2	0	0	0	0	0	0	0	0	1	0	8	0	827.486	sp|Q9HC35|EMAL4_HUMAN;tr|B5MBZ0|B5MBZ0_HUMAN;sp|Q9HC35-2|EMAL4_HUMAN;tr|A6P4V4|A6P4V4_HUMAN;tr|B6EXY3|B6EXY3_HUMAN;tr|C1PHA1|C1PHA1_HUMAN;tr|J7MA22|J7MA22_HUMAN;tr|A6P4T4|A6P4T4_HUMAN;tr|C1PHA0|C1PHA0_HUMAN;tr|B3XZL9|B3XZL9_HUMAN;tr|B3XZM0|B3XZM0_HUMAN;tr|A9YLN7|A9YLN7_HUMAN;tr|I1X3U7|I1X3U7_HUMAN;tr|B6EXY4|B6EXY4_HUMAN;tr|B6EXY5|B6EXY5_HUMAN	sp|Q9HC35|EMAL4_HUMAN	43	50	yes	no	2	0.034706	87.639	By matching	By MS/MS	1	0	1
AALAFGFLDLLK	KELNRLRKAALAFGFL	FGFLDLLKGVADMLER	K	A	A	L	K	G	3	0	0	1	0	0	0	1	0	0	4	1	0	2	0	0	0	0	0	0	0	12	0	1277.74	sp|Q96SY0-4|INT14_HUMAN;sp|Q96SY0-3|INT14_HUMAN;tr|B4DVT3|B4DVT3_HUMAN;sp|Q96SY0|INT14_HUMAN;tr|B4DJL6|B4DJL6_HUMAN;tr|H3BRY6|H3BRY6_HUMAN;tr|B4DWZ3|B4DWZ3_HUMAN	sp|Q96SY0-4|INT14_HUMAN	364	375	yes	no	2	6.9179e-05	137.01	By matching	By MS/MS	9	0
AALAGGTTMIIDHVVPEPESSLTEAYEK	DDFFQGTKAALAGGTT	SLTEAYEKWREWADGK	K	A	A	E	K	W	4	0	0	1	0	0	4	2	1	2	2	1	1	0	2	2	3	0	1	2	0	28	0	2928.44	tr|Q6DEN2|Q6DEN2_HUMAN;tr|A0A140VK07|A0A140VK07_HUMAN;sp|Q14195-2|DPYL3_HUMAN;tr|Q8IXW6|Q8IXW6_HUMAN;sp|Q14195|DPYL3_HUMAN	tr|Q6DEN2|Q6DEN2_HUMAN	209	236	yes	no	3;4	1.4538e-05	84.327	By matching	By MS/MS	4	4.24	2
AALAGGTTMIIDHVVPEPGTSLLAAFDQWR	DDFFQGTKAALAGGTT	LAAFDQWREWADSKSC	K	A	A	W	R	E	5	1	0	2	0	1	1	3	1	2	3	0	1	1	2	1	3	1	0	2	0	30	0	3136.6	sp|Q16555|DPYL2_HUMAN;tr|Q59GB4|Q59GB4_HUMAN;tr|A0A1C7CYX9|A0A1C7CYX9_HUMAN;sp|Q16555-2|DPYL2_HUMAN;tr|Q53ET2|Q53ET2_HUMAN;tr|Q86U75|Q86U75_HUMAN	sp|Q16555|DPYL2_HUMAN	95	124	no	no	4	0.015338	34.408	By matching	By MS/MS	2	0		1
AALAHSEEVTASQVAATK	QLLEEQHRAALAHSEE	ASQVAATKTLPNGRDA	R	A	A	T	K	T	6	0	0	0	0	1	2	0	1	0	1	1	0	0	0	2	2	0	0	2	0	18	0	1782.91	sp|Q15149-3|PLEC_HUMAN;tr|D3DWL0|D3DWL0_HUMAN;tr|H0YDN1|H0YDN1_HUMAN;sp|Q15149-9|PLEC_HUMAN;sp|Q15149-7|PLEC_HUMAN;sp|Q15149-5|PLEC_HUMAN;sp|Q15149-8|PLEC_HUMAN;sp|Q15149|PLEC_HUMAN;sp|Q15149-4|PLEC_HUMAN;sp|Q15149-2|PLEC_HUMAN;sp|Q15149-6|PLEC_HUMAN	sp|Q15149|PLEC_HUMAN	2744	2761	no	no	2;3	5.137e-08	144.17	By MS/MS	By MS/MS	7	0
AALANLCIGDVITAIDGENTSNMTHLEAQNR	SRVTPGSKAALANLCI	THLEAQNRIKGCTDNL	K	A	A	N	R	I	5	1	4	2	1	1	2	2	1	3	3	0	1	0	0	1	3	0	0	1	0	31	0	3311.59	tr|V9HW92|V9HW92_HUMAN;sp|O00151|PDLI1_HUMAN	tr|V9HW92|V9HW92_HUMAN	39	69	yes	no	3;4	3.1655e-06	80.664	By matching	By MS/MS	6	0
AALAPAKESPR	SGKTHQIRAALAPAKE	APAKESPRKGAAPTPP	R	A	A	P	R	K	4	1	0	0	0	0	1	0	0	0	1	1	0	0	2	1	0	0	0	0	0	11	1	1109.62	tr|J3KQ96|J3KQ96_HUMAN;sp|Q13428-6|TCOF_HUMAN;sp|Q13428-7|TCOF_HUMAN;tr|E7ETY2|E7ETY2_HUMAN;tr|B4DRA2|B4DRA2_HUMAN;sp|Q13428-5|TCOF_HUMAN;tr|B4DLB1|B4DLB1_HUMAN;tr|H0YAB7|H0YAB7_HUMAN;sp|Q13428|TCOF_HUMAN;sp|Q13428-3|TCOF_HUMAN;sp|Q13428-4|TCOF_HUMAN;sp|Q13428-2|TCOF_HUMAN;sp|Q13428-8|TCOF_HUMAN;tr|Q59FZ2|Q59FZ2_HUMAN	sp|Q13428|TCOF_HUMAN	898	908	no	no	2;3	0.0036199	125.33	By MS/MS	By matching	4.33	0.471				6
AALAPELALEIPSGSQADIPLPK	KYQVTVPRAALAPELA	QADIPLPKTECSTDLQ	R	A	A	P	K	T	5	0	0	1	0	1	2	1	0	2	4	1	0	0	4	2	0	0	0	0	0	23	0	2300.26	sp|Q8IVF2-3|AHNK2_HUMAN;sp|Q8IVF2|AHNK2_HUMAN	sp|Q8IVF2-3|AHNK2_HUMAN	4702	4724	no	no	2	0.0041535	52.91	By matching	By MS/MS	4	0				1
AALAPLPPLPAQFK	________________	PPLPAQFKSIQHHLRT	M	A	A	F	K	S	4	0	0	0	0	1	0	0	0	0	3	1	0	1	4	0	0	0	0	0	0	14	0	1432.84	tr|A0A087WY55|A0A087WY55_HUMAN;sp|Q9NP79|VTA1_HUMAN	tr|A0A087WY55|A0A087WY55_HUMAN	2	15	yes	no	2	1.561e-05	148.28	By MS/MS	By MS/MS	7	4.24	1
AALASAHQCHPLPR	EERELSVRAALASAHQ	HQCHPLPRTLSVLKST	R	A	A	P	R	T	4	1	0	0	1	1	0	0	2	0	2	0	0	0	2	1	0	0	0	0	0	14	0	1527.77	sp|Q9NWZ5-4|UCKL1_HUMAN;tr|Q53HM1|Q53HM1_HUMAN;sp|Q9NWZ5|UCKL1_HUMAN;sp|Q9NWZ5-3|UCKL1_HUMAN	sp|Q9NWZ5-4|UCKL1_HUMAN	294	307	yes	no	3	0.002132	71.176	By matching	By MS/MS	10	0
AALAVLK	PVQQPRTRAALAVLKS	RAALAVLKSGNPRGLA	R	A	A	L	K	S	3	0	0	0	0	0	0	0	0	0	2	1	0	0	0	0	0	0	0	1	0	7	0	684.453	sp|P20248|CCNA2_HUMAN	sp|P20248|CCNA2_HUMAN	48	54	yes	yes	2	0.015012	106.29	By matching	By MS/MS	2	0		1
AALCAVHVIR	SNSYLRKKAALCAVHV	LCAVHVIRKVPELMEM	K	A	A	I	R	K	3	1	0	0	1	0	0	0	1	1	1	0	0	0	0	0	0	0	0	2	0	10	0	1108.62	sp|O43747|AP1G1_HUMAN;tr|Q8IY97|Q8IY97_HUMAN;tr|A0A140VJE7|A0A140VJE7_HUMAN;sp|O43747-2|AP1G1_HUMAN;tr|B3KXW5|B3KXW5_HUMAN;tr|B4DS96|B4DS96_HUMAN;tr|B4DDL1|B4DDL1_HUMAN;tr|H3BNR4|H3BNR4_HUMAN;tr|H3BR36|H3BR36_HUMAN;tr|H3BUN9|H3BUN9_HUMAN	sp|O43747|AP1G1_HUMAN	157	166	yes	no	3	0.015903	57.859	By matching	By MS/MS	3	0			1
AALCHFCIDMLNAK	SAKDYFFKAALCHFCI	CIDMLNAKLAVQKYEE	K	A	A	A	K	L	3	0	1	1	2	0	0	0	1	1	2	1	1	1	0	0	0	0	0	0	0	14	0	1662.77	tr|A0A024R0R9|A0A024R0R9_HUMAN;sp|P54920|SNAA_HUMAN;tr|M0R2M1|M0R2M1_HUMAN;tr|M0R0Y2|M0R0Y2_HUMAN;tr|A0A024R0V6|A0A024R0V6_HUMAN;tr|M0R0I4|M0R0I4_HUMAN	tr|A0A024R0R9|A0A024R0R9_HUMAN	209	222	yes	no	3	4.8679e-05	107.39	By matching	By MS/MS	8	0
AALDCSTSHLDEFYSDPHAVAGALK	ASKLKKLKAALDCSTS	HAVAGALKSYLRELPE	K	A	A	L	K	S	5	0	0	3	1	0	1	1	2	0	3	1	0	1	1	3	1	0	1	1	0	25	0	2674.23	sp|Q68EM7|RHG17_HUMAN;sp|Q68EM7-6|RHG17_HUMAN;sp|Q68EM7-5|RHG17_HUMAN;sp|Q68EM7-2|RHG17_HUMAN;tr|B4DWE9|B4DWE9_HUMAN;sp|Q68EM7-3|RHG17_HUMAN	sp|Q68EM7|RHG17_HUMAN	301	325	yes	no	4	0.027305	44.029	By matching	By MS/MS	10	0
AALDEAQGVGLDSTGYYDQEIYGGSDSR	IREIQGKKAALDEAQG	IYGGSDSRFAGYVTSI	K	A	A	S	R	F	3	1	0	4	0	2	2	5	0	1	2	0	0	0	0	3	1	0	3	1	0	28	0	2936.29	sp|O75533|SF3B1_HUMAN;tr|Q7Z497|Q7Z497_HUMAN;tr|A0JLT9|A0JLT9_HUMAN;tr|Q32Q20|Q32Q20_HUMAN;tr|A0PJH5|A0PJH5_HUMAN;sp|O75533-2|SF3B1_HUMAN;tr|B4DGZ4|B4DGZ4_HUMAN	sp|O75533|SF3B1_HUMAN	23	50	yes	no	3	3.5475e-05	70.229	By matching	By MS/MS	8	0
AALDGGVASAASPESKPSPGTK	EKKVKSPRAALDGGVA	SKPSPGTKGQLRGESD	R	A	A	T	K	G	5	0	0	1	0	0	1	3	0	0	1	2	0	0	3	4	1	0	0	1	0	22	1	1997.01	tr|A0A0J9YWL0|A0A0J9YWL0_HUMAN;sp|Q9Y4K1|CRBG1_HUMAN;tr|B3KWJ0|B3KWJ0_HUMAN;tr|B3KPT0|B3KPT0_HUMAN	tr|A0A0J9YWL0|A0A0J9YWL0_HUMAN	472	493	yes	no	2;3	4.2359e-07	145.21	By MS/MS	By MS/MS	5.43	1.05				2
AALDGTPGMIGYGMAK	LLTLAGAKAALDGTPG	MIGYGMAKGAVHQLCQ	K	A	A	A	K	G	3	0	0	1	0	0	0	4	0	1	1	1	2	0	1	0	1	0	1	0	0	16	0	1551.74	tr|A0A140VKA9|A0A140VKA9_HUMAN;sp|P09417|DHPR_HUMAN;sp|P09417-2|DHPR_HUMAN	tr|A0A140VKA9|A0A140VKA9_HUMAN	139	154	yes	no	2	1.2285e-07	162.88	By matching	By MS/MS	3	0			3
AALDSGAFQSVWVSTDHDEIENVAK	PLIGWVLRAALDSGAF	DEIENVAKQFGAQVHR	R	A	A	A	K	Q	4	0	1	3	0	1	2	1	1	1	1	1	0	1	0	3	1	1	0	3	0	25	0	2688.27	sp|Q8NFW8|NEUA_HUMAN;tr|Q53GF0|Q53GF0_HUMAN;sp|Q8NFW8-2|NEUA_HUMAN	sp|Q8NFW8|NEUA_HUMAN	78	102	yes	no	3	0.00023547	58.93	By matching	By MS/MS	1	0	1
AALEAIDELDLFGAHGGR	ASSVGMAKAALEAIDE	LFGAHGGRKSVIHVLP	K	A	A	G	R	K	4	1	0	2	0	0	2	3	1	1	3	0	0	1	0	0	0	0	0	0	0	18	0	1853.93	sp|P46019|KPB2_HUMAN	sp|P46019|KPB2_HUMAN	207	224	yes	yes	3	0.034993	51.591	By matching	By MS/MS	3	0			1
AALEALDELDLFGVK	ASSVGMAKAALEALDE	ELDLFGVKGGPQSVIH	K	A	A	V	K	G	3	0	0	2	0	0	2	1	0	0	4	1	0	1	0	0	0	0	0	1	0	15	0	1602.85	sp|P46020-3|KPB1_HUMAN;tr|A6NIT2|A6NIT2_HUMAN;sp|P46020-2|KPB1_HUMAN;sp|P46020|KPB1_HUMAN;tr|A6NMN0|A6NMN0_HUMAN	sp|P46020-3|KPB1_HUMAN	207	221	yes	no	2	5.9635e-05	121.99	By matching	By MS/MS	5	0
AALEALGSCLNNK	ASENFCSRAALEALGS	LGSCLNNKYPEGYPGK	R	A	A	N	K	Y	3	0	2	0	1	0	1	1	0	0	3	1	0	0	0	1	0	0	0	0	0	13	0	1359.68	tr|Q5HYG8|Q5HYG8_HUMAN;tr|A0A024RB99|A0A024RB99_HUMAN;sp|P34897-3|GLYM_HUMAN;tr|V9HW06|V9HW06_HUMAN;tr|Q53ET4|Q53ET4_HUMAN;sp|P34897|GLYM_HUMAN;tr|B4E1G2|B4E1G2_HUMAN;sp|P34897-2|GLYM_HUMAN;tr|B4DW25|B4DW25_HUMAN;tr|B4DJQ3|B4DJQ3_HUMAN;tr|G3V5L0|G3V5L0_HUMAN;tr|G3V4W5|G3V4W5_HUMAN;tr|G3V540|G3V540_HUMAN;tr|G3V241|G3V241_HUMAN;tr|G3V3Y8|G3V3Y8_HUMAN;tr|G3V4T0|G3V4T0_HUMAN;tr|G3V4X0|G3V4X0_HUMAN;tr…	tr|Q5HYG8|Q5HYG8_HUMAN	62	74	yes	no	2;3	2.4909e-14	232.78	By MS/MS	By MS/MS	5.33	3.3			4
AALEAQNALHNMK	FVTFYTRKAALEAQNA	QNALHNMKVLPGMHHP	K	A	A	M	K	V	4	0	2	0	0	1	1	0	1	0	2	1	1	0	0	0	0	0	0	0	0	13	0	1409.71	sp|Q92879-4|CELF1_HUMAN;tr|G5EA30|G5EA30_HUMAN;sp|Q92879-2|CELF1_HUMAN;sp|Q92879-3|CELF1_HUMAN;sp|Q92879-6|CELF1_HUMAN;sp|Q92879|CELF1_HUMAN;sp|Q92879-5|CELF1_HUMAN;tr|E9PKU1|E9PKU1_HUMAN;tr|E9PQK4|E9PQK4_HUMAN;tr|E9PSH0|E9PSH0_HUMAN	sp|Q92879-4|CELF1_HUMAN	98	110	yes	no	2	0.00015273	114.87	By matching	By MS/MS	10	0
AALEAVGGTVVLE	KAEAEKIKAALEAVGG	VGGTVVLE________	K	A	A	L	E	-	3	0	0	0	0	0	2	2	0	0	2	0	0	0	0	0	1	0	0	3	0	13	0	1227.67	tr|Q96Q74|Q96Q74_HUMAN;sp|P52815|RM12_HUMAN	tr|Q96Q74|Q96Q74_HUMAN	47	59	yes	no	2	0.00039175	108.56	By MS/MS	By MS/MS	9	0
AALEDSSGSSELQEIMR	YSQITVQKAALEDSSG	SELQEIMRRRQEKISA	K	A	A	M	R	R	2	1	0	1	0	1	3	1	0	1	2	0	1	0	0	4	0	0	0	0	0	17	0	1821.84	sp|Q12929|EPS8_HUMAN;sp|Q12929-2|EPS8_HUMAN	sp|Q12929|EPS8_HUMAN	782	798	yes	no	2	3.1634e-14	193.3	By MS/MS	By MS/MS	7	1
AALEDTLAETEAR	LQSQLSMKAALEDTLA	TLAETEARFGAQLAHI	K	A	A	A	R	F	4	1	0	1	0	0	3	0	0	0	2	0	0	0	0	0	2	0	0	0	0	13	0	1388.68	CON__P08727;sp|P08727|K1C19_HUMAN;tr|K7EMS3|K7EMS3_HUMAN;tr|B4DE59|B4DE59_HUMAN	tr|B4DE59|B4DE59_HUMAN	481	493	no	no	2;3	1.516e-25	202.61	By matching	By MS/MS	5.25	0.433
AALEEANGEIEK	TTAMNRFKAALEEANG	EANGEIEKFSNRSNIC	K	A	A	E	K	F	3	0	1	0	0	0	4	1	0	1	1	1	0	0	0	0	0	0	0	0	0	12	0	1272.62	tr|Q5JPC5|Q5JPC5_HUMAN;sp|Q8NB16|MLKL_HUMAN;tr|I3L2T9|I3L2T9_HUMAN;sp|Q8NB16-2|MLKL_HUMAN;tr|I3L4Z5|I3L4Z5_HUMAN	tr|Q5JPC5|Q5JPC5_HUMAN	67	78	yes	no	2	3.6614e-19	190.85	By matching	By MS/MS	3	0			2
AALEEFSR	RVASAAAKAALEEFSR	AALEEFSRVREEVPLE	K	A	A	S	R	V	2	1	0	0	0	0	2	0	0	0	1	0	0	1	0	1	0	0	0	0	0	8	0	921.456	tr|Q58EY4|Q58EY4_HUMAN;sp|Q92922|SMRC1_HUMAN;tr|Q05CR1|Q05CR1_HUMAN;tr|Q05BW5|Q05BW5_HUMAN;tr|B4DYQ1|B4DYQ1_HUMAN;tr|B4DYF9|B4DYF9_HUMAN	tr|Q58EY4|Q58EY4_HUMAN	717	724	yes	no	2	0.01212	95.358	By matching	By MS/MS	7	0
AALEEGSSQPTER	LPSHPPRRAALEEGSS	GSSQPTERLFGQVSGG	R	A	A	E	R	L	2	1	0	0	0	1	3	1	0	0	1	0	0	0	1	2	1	0	0	0	0	13	0	1373.64	sp|Q96RT7-2|GCP6_HUMAN;sp|Q96RT7-3|GCP6_HUMAN;tr|B2RWN4|B2RWN4_HUMAN;sp|Q96RT7|GCP6_HUMAN;tr|E7EQL8|E7EQL8_HUMAN;tr|A7E2V7|A7E2V7_HUMAN	sp|Q96RT7-2|GCP6_HUMAN	1012	1024	yes	no	2	0.0001115	118.73	By matching	By MS/MS	3	0			1
AALEELVK	________________	AALEELVKLQGERVRG	R	A	A	V	K	L	2	0	0	0	0	0	2	0	0	0	2	1	0	0	0	0	0	0	0	1	0	8	0	871.501	sp|P12081|SYHC_HUMAN;sp|P12081-4|SYHC_HUMAN;tr|B4DDD8|B4DDD8_HUMAN;sp|P12081-2|SYHC_HUMAN;sp|P12081-3|SYHC_HUMAN;tr|B4E1C5|B4E1C5_HUMAN;tr|E7ETE2|E7ETE2_HUMAN;tr|B4DEA2|B4DEA2_HUMAN;tr|D6RF05|D6RF05_HUMAN	sp|P12081|SYHC_HUMAN	5	12	yes	no	2	0.0061424	123.98	By matching	By MS/MS	9	0
AALEEVER	EEAARQRKAALEEVER	AALEEVERLKAKVEEA	K	A	A	E	R	L	2	1	0	0	0	0	3	0	0	0	1	0	0	0	0	0	0	0	0	1	0	8	0	915.466	sp|Q15149-3|PLEC_HUMAN;sp|Q15149-9|PLEC_HUMAN;sp|Q15149-7|PLEC_HUMAN;sp|Q15149-5|PLEC_HUMAN;sp|Q15149-8|PLEC_HUMAN;sp|Q15149|PLEC_HUMAN;sp|Q15149-4|PLEC_HUMAN;sp|Q15149-2|PLEC_HUMAN;sp|Q15149-6|PLEC_HUMAN	sp|Q15149|PLEC_HUMAN	2143	2150	no	no	2	0.0056739	115.7	By matching	By MS/MS	3	0			1
AALEEVYPDLTPEETR	FVDERRLRAALEEVYP	DLTPEETRRNSLGGDV	R	A	A	T	R	R	2	1	0	1	0	0	4	0	0	0	2	0	0	0	2	0	2	0	1	1	0	16	0	1831.88	tr|B3KMC9|B3KMC9_HUMAN;sp|Q9H0D6|XRN2_HUMAN;sp|Q9H0D6-2|XRN2_HUMAN;tr|B4DZC3|B4DZC3_HUMAN;tr|B4E0B9|B4E0B9_HUMAN	tr|B3KMC9|B3KMC9_HUMAN	660	675	yes	no	2	1.84e-05	129.05	By matching	By MS/MS	7	0
AALEEVYPDLTPEETRR	FVDERRLRAALEEVYP	LTPEETRRNSLGGDVL	R	A	A	R	R	N	2	2	0	1	0	0	4	0	0	0	2	0	0	0	2	0	2	0	1	1	0	17	1	1987.99	tr|B3KMC9|B3KMC9_HUMAN;sp|Q9H0D6|XRN2_HUMAN;sp|Q9H0D6-2|XRN2_HUMAN;tr|B4DZC3|B4DZC3_HUMAN;tr|B4E0B9|B4E0B9_HUMAN	tr|B3KMC9|B3KMC9_HUMAN	660	676	yes	no	3	0.011047	70.373	By matching	By MS/MS	8	0
AALEEWLPR	TKSPEETRAALEEWLP	ALEEWLPRELWHEING	R	A	A	P	R	E	2	1	0	0	0	0	2	0	0	0	2	0	0	0	1	0	0	1	0	0	0	9	0	1083.57	sp|P78549-3|NTH_HUMAN;sp|P78549-2|NTH_HUMAN;tr|E5KTI5|E5KTI5_HUMAN;sp|P78549|NTH_HUMAN;tr|H3BPD5|H3BPD5_HUMAN	sp|P78549-3|NTH_HUMAN	249	257	yes	no	2	0.0028521	117.31	By matching	By MS/MS	4	0				1
AALEQDLAFWYGPR	FPEELHRKAALEQDLA	LAFWYGPRWQEVIPYT	K	A	A	P	R	W	3	1	0	1	0	1	1	1	0	0	2	0	0	1	1	0	0	1	1	0	0	14	0	1635.8	tr|Q6FH11|Q6FH11_HUMAN;tr|B2R7U4|B2R7U4_HUMAN;sp|P09601|HMOX1_HUMAN;tr|Q96DI8|Q96DI8_HUMAN;tr|F2YMD9|F2YMD9_HUMAN;tr|B1AHA8|B1AHA8_HUMAN	tr|Q6FH11|Q6FH11_HUMAN	87	100	yes	no	2	2.2505e-05	128.76	By matching	By MS/MS	5	0
AALETDENLLLCAPTGAGK	RIQSKLYRAALETDEN	CAPTGAGKTNVALMCM	R	A	A	G	K	T	4	0	1	1	1	0	2	2	0	0	4	1	0	0	1	0	2	0	0	0	0	19	0	1942.97	sp|O75643|U520_HUMAN;tr|A4FU77|A4FU77_HUMAN;sp|O75643-2|U520_HUMAN	sp|O75643|U520_HUMAN	491	509	yes	no	2	5.7012e-09	151.28	By matching	By MS/MS	9	0
AALGHLAGEAAAAPGPGTPCASR	________________	PGTPCASRGARLPGPV	M	A	A	S	R	G	8	1	0	0	1	0	1	4	1	0	2	0	0	0	3	1	1	0	0	0	0	23	0	2102.03	sp|Q9H7E9|CH033_HUMAN;sp|Q9H7E9-2|CH033_HUMAN	sp|Q9H7E9|CH033_HUMAN	2	24	yes	no	3	7.8667e-05	87.654	By MS/MS	By MS/MS	5	4	1
AALGLQDSDDEDAAVDIDEQIESMFNSK	NERKKLQKAALGLQDS	IESMFNSKKRVKDMAA	K	A	A	S	K	K	4	0	1	6	0	2	3	1	0	2	2	1	1	1	0	3	0	0	0	1	0	28	0	3025.33	tr|A8K6X3|A8K6X3_HUMAN;tr|A0A0C4DG89|A0A0C4DG89_HUMAN;tr|D3DQA6|D3DQA6_HUMAN;sp|Q7L014|DDX46_HUMAN	sp|Q7L014|DDX46_HUMAN	797	824	no	no	3	1.0719e-13	139.47	By MS/MS	By matching	9	0
AALGPLVTGLYDVQAFK	________________	LYDVQAFKFGDFVLKS	R	A	A	F	K	F	3	0	0	1	0	1	0	2	0	0	3	1	0	1	1	0	1	0	1	2	0	17	0	1761.97	tr|A8K5J1|A8K5J1_HUMAN;sp|P11172|UMPS_HUMAN;tr|B5LY69|B5LY69_HUMAN;tr|E9PFD2|E9PFD2_HUMAN;tr|F2Z3P2|F2Z3P2_HUMAN;tr|F2Z303|F2Z303_HUMAN;tr|F8WDG4|F8WDG4_HUMAN;tr|B5LY71|B5LY71_HUMAN	tr|A8K5J1|A8K5J1_HUMAN	6	22	no	no	3	2.0376e-14	188.12	By matching	By MS/MS	1	0	1
AALGPPAGTGGPAPLQPVPPTPAQTEQPPR	SKRAPRPRAALGPPAG	AQTEQPPREQRGPDQP	R	A	A	P	R	E	5	1	0	0	0	3	1	4	0	0	2	0	0	0	10	0	3	0	0	1	0	30	0	2869.51	sp|P38935|SMBP2_HUMAN	sp|P38935|SMBP2_HUMAN	791	820	yes	yes	3	0.0032224	55.691	By matching	By MS/MS	1	0	1
AALGPSSQNVTEYVVR	________________	NVTEYVVRVPKNTTKK	M	A	A	V	R	V	2	1	1	0	0	1	1	1	0	0	1	0	0	0	1	2	1	0	1	3	0	16	0	1689.87	tr|Q6IBK5|Q6IBK5_HUMAN;sp|P35269|T2FA_HUMAN;tr|B4DDB5|B4DDB5_HUMAN;tr|M0R0Z3|M0R0Z3_HUMAN	tr|Q6IBK5|Q6IBK5_HUMAN	2	17	yes	no	2;3	5.8174e-05	112.24	By matching	By MS/MS	10	0
AALGVAEAVAAPHPAEGAETAEAVELSR	________________	AEAVELSRALSRLLPG	M	A	A	S	R	A	10	1	0	0	0	0	5	2	1	0	2	0	0	0	2	1	1	0	0	3	0	28	0	2686.36	sp|Q86Y56|DAAF5_HUMAN;sp|Q86Y56-2|DAAF5_HUMAN	sp|Q86Y56|DAAF5_HUMAN	2	29	yes	no	3	7.5854e-13	133.41	By matching	By MS/MS	9	0
AALGVLR	LERTDITKAALGVLRQ	KAALGVLRQSRVKTVW	K	A	A	L	R	Q	2	1	0	0	0	0	0	1	0	0	2	0	0	0	0	0	0	0	0	1	0	7	0	698.444	sp|P22570-5|ADRO_HUMAN;tr|B4DDI9|B4DDI9_HUMAN;tr|Q6GSK2|Q6GSK2_HUMAN;sp|P22570|ADRO_HUMAN;sp|P22570-7|ADRO_HUMAN;sp|P22570-3|ADRO_HUMAN;sp|P22570-4|ADRO_HUMAN;sp|P22570-6|ADRO_HUMAN;tr|A0A0A0MTR6|A0A0A0MTR6_HUMAN;tr|A0A0C4DFN8|A0A0C4DFN8_HUMAN;sp|P22570-2|ADRO_HUMAN;tr|A0A0A0MSZ4|A0A0A0MSZ4_HUMAN;tr|A0A0A0MT64|A0A0A0MT64_HUMAN;tr|A0A0A0MTN9|A0A0A0MTN9_HUMAN;tr|A0A0C4DGN7|A0A0C4DGN7_HUMAN;tr|J3QQX…	sp|P22570-5|ADRO_HUMAN	202	208	yes	no	2	0.020368	106.76	By matching	By MS/MS	1	0	1
AALHSPVSEGAPVIPPSSGLPLPTPDAR	SSPPGSPKAALHSPVS	PLPTPDARVGASTCGP	K	A	A	A	R	V	4	1	0	1	0	0	1	2	1	1	3	0	0	0	7	4	1	0	0	2	0	28	0	2732.45	tr|E9PCV4|E9PCV4_HUMAN;sp|Q9NRA0-4|SPHK2_HUMAN;sp|Q9NRA0-2|SPHK2_HUMAN;tr|B3KV83|B3KV83_HUMAN;tr|A0A024QZH5|A0A024QZH5_HUMAN;sp|Q9NRA0|SPHK2_HUMAN;tr|M0R344|M0R344_HUMAN;sp|Q9NRA0-5|SPHK2_HUMAN;sp|Q9NRA0-3|SPHK2_HUMAN;tr|Q8N2M3|Q8N2M3_HUMAN	tr|E9PCV4|E9PCV4_HUMAN	274	301	yes	no	3	0.0026076	55.051	By MS/MS	By matching	1	0	1
AALHTTPDSPAAQLER	________________	SPAAQLERAEDGSECD	M	A	A	E	R	A	4	1	0	1	0	1	1	0	1	0	2	0	0	0	2	1	2	0	0	0	0	16	0	1676.85	sp|A6NFI3|ZN316_HUMAN	sp|A6NFI3|ZN316_HUMAN	2	17	yes	yes	3	0.012282	77.08	By MS/MS	By matching	6	0
AALIYTCTVCR	HAQKAAAKAALIYTCT	IYTCTVCRTQMPDPKT	K	A	A	C	R	T	2	1	0	0	2	0	0	0	0	1	1	0	0	0	0	0	2	0	1	1	0	11	0	1326.64	tr|Q9HB72|Q9HB72_HUMAN;sp|Q9Y5V0|ZN706_HUMAN;tr|E5RHV4|E5RHV4_HUMAN;tr|H0YAP1|H0YAP1_HUMAN;tr|E5RHR6|E5RHR6_HUMAN	tr|Q9HB72|Q9HB72_HUMAN	35	45	yes	no	2	0.0004196	118.23	By matching	By MS/MS	3	0			1
AALLEAGMPECTEDK	RGVLTQFRAALLEAGM	MPECTEDK________	R	A	A	D	K	-	3	0	0	1	1	0	3	1	0	0	2	1	1	0	1	0	1	0	0	0	0	15	0	1633.73	sp|Q9C0C9|UBE2O_HUMAN;tr|K7ES11|K7ES11_HUMAN	sp|Q9C0C9|UBE2O_HUMAN	1278	1292	yes	no	2	4.8415e-05	125.47	By matching	By MS/MS	8	0
AALLELWELR	LTVLSEERAALLELWE	LLELWELRRQQYEQCM	R	A	A	L	R	R	2	1	0	0	0	0	2	0	0	0	4	0	0	0	0	0	0	1	0	0	0	10	0	1212.69	tr|A0A024R889|A0A024R889_HUMAN;sp|Q13813-3|SPTN1_HUMAN;tr|A0A0D9SF54|A0A0D9SF54_HUMAN;tr|B4DTV8|B4DTV8_HUMAN;sp|Q13813|SPTN1_HUMAN;sp|Q13813-2|SPTN1_HUMAN;tr|A0A0D9SGF6|A0A0D9SGF6_HUMAN;tr|B4DGT1|B4DGT1_HUMAN	tr|A0A024R889|A0A024R889_HUMAN	450	459	no	no	2	0.00040261	130.98	By matching	By MS/MS	10	0
AALLELWELRR	LTVLSEERAALLELWE	LELWELRRQQYEQCMD	R	A	A	R	R	Q	2	2	0	0	0	0	2	0	0	0	4	0	0	0	0	0	0	1	0	0	0	11	1	1368.79	tr|A0A024R889|A0A024R889_HUMAN;sp|Q13813-3|SPTN1_HUMAN;tr|A0A0D9SF54|A0A0D9SF54_HUMAN;tr|B4DTV8|B4DTV8_HUMAN;sp|Q13813|SPTN1_HUMAN;sp|Q13813-2|SPTN1_HUMAN;tr|A0A0D9SGF6|A0A0D9SGF6_HUMAN;tr|B4DGT1|B4DGT1_HUMAN	tr|A0A024R889|A0A024R889_HUMAN	450	460	no	no	3	0.045939	43.635	By matching	By MS/MS	1	0	1
AALLKASPK	DEVKKLQKAALLKASP	ALLKASPKKAPGTKGT	K	A	A	P	K	K	3	0	0	0	0	0	0	0	0	0	2	2	0	0	1	1	0	0	0	0	0	9	1	897.565	tr|A8K7N0|A8K7N0_HUMAN;sp|P50914|RL14_HUMAN;tr|Q6IPH7|Q6IPH7_HUMAN;tr|A8K3Q9|A8K3Q9_HUMAN	tr|A8K7N0|A8K7N0_HUMAN	133	141	yes	no	2	0.014741	119.21	By MS/MS	By matching	8	0
AALLNAIR	DVIQPVPKAALLNAIR	AALLNAIRKLHVGKVG	K	A	A	I	R	K	3	1	1	0	0	0	0	0	0	1	2	0	0	0	0	0	0	0	0	0	0	8	0	840.518	tr|Q9HBP0|Q9HBP0_HUMAN;tr|Q53H39|Q53H39_HUMAN;tr|A4D1W7|A4D1W7_HUMAN;sp|P08476|INHBA_HUMAN	tr|Q9HBP0|Q9HBP0_HUMAN	81	88	yes	no	2	0.0043678	137.18	By matching	By MS/MS	5	0
AALLNQHYQVNFK	YLHIGHAKAALLNQHY	QHYQVNFKGKLIMRFD	K	A	A	F	K	G	2	0	2	0	0	2	0	0	1	0	2	1	0	1	0	0	0	0	1	1	0	13	0	1544.81	sp|P07814|SYEP_HUMAN;tr|Q3KQZ8|Q3KQZ8_HUMAN;tr|V9GYZ6|V9GYZ6_HUMAN;tr|B4DKX5|B4DKX5_HUMAN;tr|H6WCP5|H6WCP5_HUMAN	sp|P07814|SYEP_HUMAN	217	229	yes	no	2;3	2.859e-06	184.36	By matching	By MS/MS	6	0
AALLSGPPGVGK	KDDGSSFKAALLSGPP	SGPPGVGKTTTASLVC	K	A	A	G	K	T	2	0	0	0	0	0	0	3	0	0	2	1	0	0	2	1	0	0	0	1	0	12	0	1065.62	sp|P35251-2|RFC1_HUMAN;sp|P35251|RFC1_HUMAN	sp|P35251-2|RFC1_HUMAN	645	656	yes	no	2	0.0085183	72.34	By matching	By MS/MS	3	0			1
AALLWALAAALER	AGQSPGARAALLWALA	ALAAALERRKSTLASR	R	A	A	E	R	R	6	1	0	0	0	0	1	0	0	0	4	0	0	0	0	0	0	1	0	0	0	13	0	1367.79	sp|Q8IZ83-3|A16A1_HUMAN;sp|Q8IZ83|A16A1_HUMAN;tr|B4DVV1|B4DVV1_HUMAN;tr|F5H4B6|F5H4B6_HUMAN;tr|B4DQ15|B4DQ15_HUMAN	sp|Q8IZ83-3|A16A1_HUMAN	538	550	yes	no	2	0.0034204	77.185	By matching	By MS/MS	2	0		1
AALMESQGQQQEER	GNELERLRAALMESQG	QGQQQEERGQQEREVA	R	A	A	E	R	G	2	1	0	0	0	4	3	1	0	0	1	0	1	0	0	1	0	0	0	0	0	14	0	1603.73	tr|A0A024R5M9|A0A024R5M9_HUMAN;sp|Q14980-2|NUMA1_HUMAN;tr|A0A087WY61|A0A087WY61_HUMAN;tr|Q59HB8|Q59HB8_HUMAN;tr|A0A024R5G4|A0A024R5G4_HUMAN;tr|Q7Z757|Q7Z757_HUMAN;tr|Q9UPG3|Q9UPG3_HUMAN;sp|Q14980|NUMA1_HUMAN;tr|Q4LE64|Q4LE64_HUMAN;sp|Q14980-4|NUMA1_HUMAN;sp|Q14980-3|NUMA1_HUMAN	sp|Q14980|NUMA1_HUMAN	986	999	no	no	2	5.8259e-09	205.3	By matching	By MS/MS	5	0
AALMFANAEEEFFYEEQGKPEVLGGPDTR	KKPSNKKKAALMFANA	VLGGPDTRRGLEPVPI	K	A	A	T	R	R	4	1	1	1	0	1	6	3	0	0	2	1	1	3	2	0	1	0	1	1	0	29	1	3244.5	sp|Q9P287-4|BCCIP_HUMAN;sp|Q9P287-2|BCCIP_HUMAN;tr|B4E318|B4E318_HUMAN	sp|Q9P287-4|BCCIP_HUMAN	244	272	yes	no	3	3.2794e-05	65.197	By matching	By MS/MS	10	0
AALMFANAEEEFFYEK	KKPSNKKKAALMFANA	EEEFFYEKAILKFNYS	K	A	A	E	K	A	4	0	1	0	0	0	4	0	0	0	1	1	1	3	0	0	0	0	1	0	0	16	0	1908.86	sp|Q9P287|BCCIP_HUMAN;sp|Q9P287-3|BCCIP_HUMAN	sp|Q9P287|BCCIP_HUMAN	244	259	yes	no	2	5.8665e-08	172.56	By matching	By MS/MS	1	0	1
AALNALQPPEFR	________________	ALQPPEFRNESSLAST	K	A	A	F	R	N	3	1	1	0	0	1	1	0	0	0	2	0	0	1	2	0	0	0	0	0	0	12	0	1325.71	sp|Q3ZAQ7|VMA21_HUMAN	sp|Q3ZAQ7|VMA21_HUMAN	7	18	yes	yes	2	0.001269	92.792	By matching	By MS/MS	4	0				1
AALNELLK	MQDATLSKAALNELLK	AALNELLKHIKHKDSN	K	A	A	L	K	H	2	0	1	0	0	0	1	0	0	0	3	1	0	0	0	0	0	0	0	0	0	8	0	870.517	sp|Q6PGP7|TTC37_HUMAN	sp|Q6PGP7|TTC37_HUMAN	1143	1150	yes	yes	2	0.011425	96.948	By matching	By MS/MS	3	0			1
AALNGADIYAGCCTLK	VLCAQKAKAALNGADI	YAGCCTLKIEYARPTR	K	A	A	L	K	I	4	0	1	1	2	0	0	2	0	1	2	1	0	0	0	0	1	0	1	0	0	16	0	1696.79	tr|D6W592|D6W592_HUMAN;tr|A0A0S2Z6K1|A0A0S2Z6K1_HUMAN;sp|Q8WVV9|HNRLL_HUMAN;tr|A0A0S2Z5U3|A0A0S2Z5U3_HUMAN;tr|C9IYN3|C9IYN3_HUMAN;sp|Q8WVV9-4|HNRLL_HUMAN;tr|A8K894|A8K894_HUMAN;tr|A0A0S2Z610|A0A0S2Z610_HUMAN;sp|Q8WVV9-2|HNRLL_HUMAN;sp|Q8WVV9-3|HNRLL_HUMAN;tr|H7BXH8|H7BXH8_HUMAN	tr|D6W592|D6W592_HUMAN	223	238	yes	no	2	0.019771	84.895	By matching	By MS/MS	10	0
AALNLPEAASYDEVR	HCGPQAVRAALNLPEA	AASYDEVRGKWQDAHL	R	A	A	V	R	G	4	1	1	1	0	0	2	0	0	0	2	0	0	0	1	1	0	0	1	1	0	15	0	1617.8	sp|O95602|RPA1_HUMAN;tr|B9ZVN9|B9ZVN9_HUMAN;tr|B7ZKR9|B7ZKR9_HUMAN;tr|B7Z284|B7Z284_HUMAN;tr|B7Z8X7|B7Z8X7_HUMAN;tr|Q53T12|Q53T12_HUMAN	sp|O95602|RPA1_HUMAN	829	843	yes	no	2	6.7903e-05	112.57	By matching	By MS/MS	9	0
AALPFGLVR	PNTEGFSRAALPFGLV	ALPFGLVRRELSCEGY	R	A	A	V	R	R	2	1	0	0	0	0	0	1	0	0	2	0	0	1	1	0	0	0	0	1	0	9	0	942.565	tr|B1ALU1|B1ALU1_HUMAN;sp|O95490-2|AGRL2_HUMAN;sp|O95490-5|AGRL2_HUMAN;tr|B1ALU3|B1ALU3_HUMAN;sp|O95490|AGRL2_HUMAN;sp|O95490-7|AGRL2_HUMAN;sp|O95490-6|AGRL2_HUMAN;sp|O95490-3|AGRL2_HUMAN;sp|O95490-4|AGRL2_HUMAN;tr|B3KVU1|B3KVU1_HUMAN	tr|B1ALU1|B1ALU1_HUMAN	29	37	yes	no	2	0.0080303	93.374	By matching	By MS/MS	10	0
AALPSHVVTMLDNFPTNLHPMSQLSAAVTALNSESNFAR	LSKEWAKRAALPSHVV	NSESNFARAYAQGISR	R	A	A	A	R	A	6	1	4	1	0	1	1	0	2	0	5	0	2	2	3	5	3	0	0	3	0	39	0	4151.06	tr|B4DJV2|B4DJV2_HUMAN;tr|A0A024RB75|A0A024RB75_HUMAN;sp|O75390|CISY_HUMAN;tr|B3KTN4|B3KTN4_HUMAN;tr|A0A0C4DGI3|A0A0C4DGI3_HUMAN;tr|B7Z1E1|B7Z1E1_HUMAN;tr|F8VRI6|F8VRI6_HUMAN;tr|F8VPA1|F8VPA1_HUMAN;tr|H0YH82|H0YH82_HUMAN;tr|F8VPF9|F8VPF9_HUMAN;tr|F8VR34|F8VR34_HUMAN;tr|F8W1S4|F8W1S4_HUMAN;tr|F8VRP1|F8VRP1_HUMAN;tr|F8VX68|F8VX68_HUMAN	tr|B4DJV2|B4DJV2_HUMAN	132	170	yes	no	4	0.00023926	45.652	By matching	By MS/MS	8	0
AALQALK	KHGTKNKRAALQALKR	RAALQALKRKKRYEKQ	R	A	A	L	K	R	3	0	0	0	0	1	0	0	0	0	2	1	0	0	0	0	0	0	0	0	0	7	0	713.444	sp|Q9H444|CHM4B_HUMAN;sp|Q96CF2|CHM4C_HUMAN	sp|Q9H444|CHM4B_HUMAN	64	70	yes	no	2	0.017705	138.48	By matching	By MS/MS	9	0
AALQEELQLCK	EEGCLSERAALQEELQ	QEELQLCKGLVQALQT	R	A	A	C	K	G	2	0	0	0	1	2	2	0	0	0	3	1	0	0	0	0	0	0	0	0	0	11	0	1301.66	sp|P49327|FAS_HUMAN;tr|A0A0U1RQF0|A0A0U1RQF0_HUMAN;tr|Q6PJJ3|Q6PJJ3_HUMAN	sp|P49327|FAS_HUMAN	1132	1142	yes	no	2	7.1792e-07	218.07	By MS/MS	By MS/MS	8	0
AALQEGHQFLCSIEA	LAQFKEMKAALQEGHQ	QFLCSIEA________	K	A	A	E	A	-	3	0	0	0	1	2	2	1	1	1	2	0	0	1	0	1	0	0	0	0	0	15	0	1672.79	sp|P50583|AP4A_HUMAN	sp|P50583|AP4A_HUMAN	133	147	yes	yes	2	0.0095206	78.401	By matching	By MS/MS	10	0
AALQELLSK	KIRGSLARAALQELLS	ALQELLSKGLIKLVSK	R	A	A	S	K	G	2	0	0	0	0	1	1	0	0	0	3	1	0	0	0	1	0	0	0	0	0	9	0	971.565	sp|P62851|RS25_HUMAN	sp|P62851|RS25_HUMAN	86	94	yes	yes	2	0.00055295	201.61	By matching	By MS/MS	3.33	0.471			2	1
AALQLQLNTIK	LKTQGSEKAALQLQLN	QLQLNTIKTNWDTFNK	K	A	A	I	K	T	2	0	1	0	0	2	0	0	0	1	3	1	0	0	0	0	1	0	0	0	0	11	0	1211.72	tr|F6QMI7|F6QMI7_HUMAN;sp|Q03001-14|DYST_HUMAN;tr|E9PHM6|E9PHM6_HUMAN;tr|F8W9J4|F8W9J4_HUMAN;sp|Q03001|DYST_HUMAN;sp|Q03001-8|DYST_HUMAN	tr|F8W9J4|F8W9J4_HUMAN	4923	4933	no	no	2	4.5463e-05	189.57	By matching	By MS/MS	5	0
AALQTAPESADDSPSQLSK	RGRAAKKKAALQTAPE	DSPSQLSKWPGSPTSR	K	A	A	S	K	W	4	0	0	2	0	2	1	0	0	0	2	1	0	0	2	4	1	0	0	0	0	19	0	1914.92	sp|O43524|FOXO3_HUMAN;tr|B4E1P9|B4E1P9_HUMAN;tr|Q68DV3|Q68DV3_HUMAN;sp|O43524-2|FOXO3_HUMAN	sp|O43524|FOXO3_HUMAN	272	290	yes	no	2	1.4232e-08	147.6	By MS/MS	By MS/MS	4.33	1.25			1	1
AALRPLVKPK	________________	LRPLVKPKIVKKRTKK	M	A	A	P	K	I	2	1	0	0	0	0	0	0	0	0	2	2	0	0	2	0	0	0	0	1	0	10	2	1091.72	tr|D3YTB1|D3YTB1_HUMAN;tr|A0A024R2G7|A0A024R2G7_HUMAN;sp|P62910|RL32_HUMAN;tr|F8W727|F8W727_HUMAN;tr|D3YTI8|D3YTI8_HUMAN	tr|D3YTB1|D3YTB1_HUMAN	2	11	yes	no	3	0.0036954	82.645	By matching	By MS/MS	5.5	0.5
AALRPTDVVLEVGPGTGNMTVK	IINSIIDKAALRPTDV	GTGNMTVKLLEKAKEV	K	A	A	V	K	L	2	1	1	1	0	0	1	3	0	0	2	1	1	0	2	0	3	0	0	4	0	22	1	2224.19	tr|A8K9K8|A8K9K8_HUMAN;sp|Q9UNQ2|DIM1_HUMAN;tr|B4DRY2|B4DRY2_HUMAN;tr|A0A0C4DGB1|A0A0C4DGB1_HUMAN;tr|D6RCL3|D6RCL3_HUMAN	tr|A8K9K8|A8K9K8_HUMAN	52	73	yes	no	3	1.0914e-09	134.32	By matching	By MS/MS	3	0			1
AALSALESFLK	HTNVELKKAALSALES	SALESFLKQVSNMVAK	K	A	A	L	K	Q	3	0	0	0	0	0	1	0	0	0	3	1	0	1	0	2	0	0	0	0	0	11	0	1148.64	sp|P78527|PRKDC_HUMAN;sp|P78527-2|PRKDC_HUMAN;tr|B4DL41|B4DL41_HUMAN	sp|P78527|PRKDC_HUMAN	311	321	yes	no	2	4.3595e-05	193.3	By matching	By MS/MS	1	0	1
AALSASEGEEVPQDK	TPEQKQKKAALSASEG	GEEVPQDKAPSHVPFL	K	A	A	D	K	A	3	0	0	1	0	1	3	1	0	0	1	1	0	0	1	2	0	0	0	1	0	15	0	1529.72	sp|O95831-3|AIFM1_HUMAN;sp|O95831|AIFM1_HUMAN;sp|O95831-6|AIFM1_HUMAN;sp|O95831-4|AIFM1_HUMAN;tr|Q5RZA0|Q5RZA0_HUMAN	sp|O95831-3|AIFM1_HUMAN	109	123	yes	no	2	5.9087e-10	193.98	By matching	By MS/MS	3	0			1
AALSEEELEK	LPPVSPLKAALSEEEL	LSEEELEKKSKAIIEE	K	A	A	E	K	K	2	0	0	0	0	0	4	0	0	0	2	1	0	0	0	1	0	0	0	0	0	10	0	1117.55	sp|Q04637-3|IF4G1_HUMAN;tr|B4DGF1|B4DGF1_HUMAN;sp|Q04637|IF4G1_HUMAN;tr|B2RU10|B2RU10_HUMAN;tr|B2RU06|B2RU06_HUMAN;sp|Q04637-9|IF4G1_HUMAN;tr|Q4LE58|Q4LE58_HUMAN;sp|Q04637-6|IF4G1_HUMAN;tr|Q96I65|Q96I65_HUMAN;tr|B4DSI9|B4DSI9_HUMAN;sp|Q04637-4|IF4G1_HUMAN;tr|E9PGM1|E9PGM1_HUMAN;sp|Q04637-5|IF4G1_HUMAN	tr|B4DSI9|B4DSI9_HUMAN	1195	1204	no	no	2	0.00029209	138.25	By matching	By MS/MS	2.5	0.5		1	1
AALSEEELEKK	LPPVSPLKAALSEEEL	SEEELEKKSKAIIEEY	K	A	A	K	K	S	2	0	0	0	0	0	4	0	0	0	2	2	0	0	0	1	0	0	0	0	0	11	1	1245.65	sp|Q04637-3|IF4G1_HUMAN;tr|B4DGF1|B4DGF1_HUMAN;sp|Q04637|IF4G1_HUMAN;tr|B2RU10|B2RU10_HUMAN;tr|B2RU06|B2RU06_HUMAN;sp|Q04637-9|IF4G1_HUMAN;tr|Q4LE58|Q4LE58_HUMAN;sp|Q04637-6|IF4G1_HUMAN;tr|Q96I65|Q96I65_HUMAN;tr|B4DSI9|B4DSI9_HUMAN;sp|Q04637-4|IF4G1_HUMAN;tr|E9PGM1|E9PGM1_HUMAN;sp|Q04637-5|IF4G1_HUMAN	tr|B4DSI9|B4DSI9_HUMAN	1195	1205	no	no	2;3	0.0001735	141.89	By MS/MS	By MS/MS	3	1.41	1			2
AALSEEELER	SAMSAHDKAALSEEEL	LSEEELERKSKSIIDE	K	A	A	E	R	K	2	1	0	0	0	0	4	0	0	0	2	0	0	0	0	1	0	0	0	0	0	10	0	1145.56	tr|A0A0U1RQK7|A0A0U1RQK7_HUMAN;tr|Q59GJ0|Q59GJ0_HUMAN;sp|O43432|IF4G3_HUMAN;sp|O43432-3|IF4G3_HUMAN;tr|A0A0A0MSA7|A0A0A0MSA7_HUMAN;tr|B4DH17|B4DH17_HUMAN;tr|B4DZE1|B4DZE1_HUMAN;sp|O43432-4|IF4G3_HUMAN	tr|A0A0U1RQK7|A0A0U1RQK7_HUMAN	1404	1413	yes	no	2	0.0014232	110.08	By matching	By MS/MS	3	0			1
AALSEMVEYITHNR	LKWKEVKRAALSEMVE	VEYITHNRNVITEPIY	R	A	A	N	R	N	2	1	1	0	0	0	2	0	1	1	1	0	1	0	0	1	1	0	1	1	0	14	0	1632.79	tr|Q96L52|Q96L52_HUMAN;tr|Q7L7W2|Q7L7W2_HUMAN;tr|Q96L51|Q96L51_HUMAN;sp|Q13362-3|2A5G_HUMAN;sp|Q13362|2A5G_HUMAN;sp|Q13362-4|2A5G_HUMAN;tr|H0YJ75|H0YJ75_HUMAN;sp|Q13362-5|2A5G_HUMAN;sp|Q13362-2|2A5G_HUMAN;tr|Q96B13|Q96B13_HUMAN;tr|B4DI74|B4DI74_HUMAN;tr|G3V2U3|G3V2U3_HUMAN	tr|Q96L52|Q96L52_HUMAN	61	74	yes	no	3	0.0030473	67.879	By matching	By MS/MS	8	0
AALSGANVLTLIEK	EQHPSIMRAALSGANV	NVLTLIEKDIRTPNGL	R	A	A	E	K	D	3	0	1	0	0	0	1	1	0	1	3	1	0	0	0	1	1	0	0	1	0	14	0	1398.81	sp|Q07954|LRP1_HUMAN;tr|Q59FG2|Q59FG2_HUMAN;tr|H0YJI8|H0YJI8_HUMAN	sp|Q07954|LRP1_HUMAN	2361	2374	yes	no	2	0.028095	55.815	By matching	By MS/MS	6	0
AALSLPAK	TKPKATAKAALSLPAK	AALSLPAKQAPQGSRD	K	A	A	A	K	Q	3	0	0	0	0	0	0	0	0	0	2	1	0	0	1	1	0	0	0	0	0	8	0	769.47	tr|B2RAU8|B2RAU8_HUMAN;sp|Q14978|NOLC1_HUMAN;tr|A0A0A0MRM9|A0A0A0MRM9_HUMAN;sp|Q14978-2|NOLC1_HUMAN;tr|Q96J17|Q96J17_HUMAN;sp|Q14978-3|NOLC1_HUMAN	tr|B2RAU8|B2RAU8_HUMAN	453	460	no	no	2	0.0041771	140.09	By matching	By MS/MS	10	0
AALSPTFATSTQDSTCLQDSEFPVSSK	________________	SEFPVSSKDHSCPQNL	M	A	A	S	K	D	3	0	0	2	1	2	1	0	0	0	2	1	0	2	2	6	4	0	0	1	0	27	0	2874.32	tr|K7EKT9|K7EKT9_HUMAN;tr|B4E3U6|B4E3U6_HUMAN;tr|A0A024R775|A0A024R775_HUMAN;sp|Q96PQ6-2|ZN317_HUMAN;tr|B3KPP0|B3KPP0_HUMAN;tr|B2RB98|B2RB98_HUMAN;tr|A0A024R7B1|A0A024R7B1_HUMAN;sp|Q96PQ6|ZN317_HUMAN	tr|K7EKT9|K7EKT9_HUMAN	2	28	yes	no	3	0.0018126	56.681	By MS/MS	By matching	9	0
AALSSFQK	ALKEDDPKAALSSFQK	AALSSFQKVLELEGEK	K	A	A	Q	K	V	2	0	0	0	0	1	0	0	0	0	1	1	0	1	0	2	0	0	0	0	0	8	0	850.455	sp|P61201|CSN2_HUMAN;sp|P61201-2|CSN2_HUMAN;tr|Q59EL2|Q59EL2_HUMAN;tr|B2R6N0|B2R6N0_HUMAN;tr|Q53HJ0|Q53HJ0_HUMAN;tr|H0YKU5|H0YKU5_HUMAN	sp|P61201|CSN2_HUMAN	49	56	yes	no	2	0.026443	77.318	By matching	By MS/MS	10	0
AALSSQQQQQLALLLQQFQTLK	QVLAQQQKAALSSQQQ	LQQFQTLKMRISDQNI	K	A	A	L	K	M	3	0	0	0	0	8	0	0	0	0	6	1	0	1	0	2	1	0	0	0	0	22	0	2484.37	tr|A0A024R4A5|A0A024R4A5_HUMAN;sp|Q6Y7W6|GGYF2_HUMAN;tr|I1E4Y6|I1E4Y6_HUMAN;sp|Q6Y7W6-3|GGYF2_HUMAN;tr|B4DRT8|B4DRT8_HUMAN;tr|B4DZM1|B4DZM1_HUMAN;sp|Q6Y7W6-4|GGYF2_HUMAN;sp|Q6Y7W6-5|GGYF2_HUMAN;tr|E7ESB6|E7ESB6_HUMAN;tr|C9JHW1|C9JHW1_HUMAN	tr|A0A024R4A5|A0A024R4A5_HUMAN	646	667	no	no	3	7.6889e-10	135.36	By matching	By MS/MS	4.5	0.5				1
AALTAEHFAALQSLLK	________________	AALQSLLKLLQALHRL	M	A	A	L	K	L	5	0	0	0	0	1	1	0	1	0	4	1	0	1	0	1	1	0	0	0	0	16	0	1682.94	sp|Q9P000-2|COMD9_HUMAN;tr|Q53FR9|Q53FR9_HUMAN;sp|Q9P000|COMD9_HUMAN;tr|B4DIH0|B4DIH0_HUMAN;tr|B4DQW0|B4DQW0_HUMAN;tr|E9PJ95|E9PJ95_HUMAN	sp|Q9P000-2|COMD9_HUMAN	2	17	yes	no	2;3	5.147e-08	164.2	By matching	By MS/MS	3	0			2
AALTFVQDENMINFIK	YAECLLQKAALTFVQD	ENMINFIKGGLKIRTS	K	A	A	I	K	G	2	0	2	1	0	1	1	0	0	2	1	1	1	2	0	0	1	0	0	1	0	16	0	1852.94	sp|Q5VTQ0-5|TT39B_HUMAN;sp|Q5VTQ0-2|TT39B_HUMAN;sp|Q5VTQ0-6|TT39B_HUMAN;sp|Q5VTQ0-3|TT39B_HUMAN;sp|Q5VTQ0-4|TT39B_HUMAN;sp|Q5VTQ0|TT39B_HUMAN	sp|Q5VTQ0-5|TT39B_HUMAN	82	97	yes	no	2	5.9553e-13	162.7	By matching	By MS/MS	7	0
AALTGLLHR	LMPHDLARAALTGLLH	ALTGLLHRTSVPKEVV	R	A	A	H	R	T	2	1	0	0	0	0	0	1	1	0	3	0	0	0	0	0	1	0	0	0	0	9	0	950.566	sp|P55084-2|ECHB_HUMAN;sp|P55084|ECHB_HUMAN;tr|B4DY96|B4DY96_HUMAN;tr|D6W539|D6W539_HUMAN;tr|B5MD38|B5MD38_HUMAN;tr|C9JEY0|C9JEY0_HUMAN;tr|C9JE81|C9JE81_HUMAN	sp|P55084-2|ECHB_HUMAN	60	68	yes	no	2	0.0027001	109.48	By matching	By MS/MS	6	0
AALTIIR	RMRYKRTKAALTIIRY	KAALTIIRYYRRYKVK	K	A	A	I	R	Y	2	1	0	0	0	0	0	0	0	2	1	0	0	0	0	0	1	0	0	0	0	7	0	756.486	tr|J3QRN6|J3QRN6_HUMAN;sp|O94832|MYO1D_HUMAN;tr|Q7Z3N6|Q7Z3N6_HUMAN;tr|K7EIG7|K7EIG7_HUMAN	tr|J3QRN6|J3QRN6_HUMAN	723	729	yes	no	2	0.020084	107.32	By matching	By MS/MS	3	0			1
AALTTLFK	________________	AALTTLFKYIDENQDR	M	A	A	F	K	Y	2	0	0	0	0	0	0	0	0	0	2	1	0	1	0	0	2	0	0	0	0	8	0	863.512	tr|B4DV28|B4DV28_HUMAN;sp|Q96KP4|CNDP2_HUMAN;sp|Q96KP4-2|CNDP2_HUMAN;tr|A0A024R382|A0A024R382_HUMAN;tr|J3QKT2|J3QKT2_HUMAN;tr|J3QQN6|J3QQN6_HUMAN;tr|J3QR27|J3QR27_HUMAN;tr|J3QLU1|J3QLU1_HUMAN;tr|J3QKQ0|J3QKQ0_HUMAN;tr|J3QRD0|J3QRD0_HUMAN;tr|J3QRA8|J3QRA8_HUMAN;tr|J3QL02|J3QL02_HUMAN;tr|J3KSV5|J3KSV5_HUMAN;tr|A0A087WYZ1|A0A087WYZ1_HUMAN;tr|J3KSS4|J3KSS4_HUMAN	tr|B4DV28|B4DV28_HUMAN	2	9	no	no	2	0.0018308	178.99	By matching	By MS/MS	1	0	1
AALVDLEPGTMDSVR	SSQKYVPRAALVDLEP	PGTMDSVRSGPFGQLF	R	A	A	V	R	S	2	1	0	2	0	0	1	1	0	0	2	0	1	0	1	1	1	0	0	2	0	15	0	1572.78	sp|Q9BUF5|TBB6_HUMAN;tr|B4DP54|B4DP54_HUMAN;tr|K7EL29|K7EL29_HUMAN;tr|K7EN98|K7EN98_HUMAN;tr|K7ESQ3|K7ESQ3_HUMAN;tr|K7EQT3|K7EQT3_HUMAN;tr|K7EJ64|K7EJ64_HUMAN;tr|K7ERA8|K7ERA8_HUMAN;tr|K7EJZ4|K7EJZ4_HUMAN;tr|K7EPE5|K7EPE5_HUMAN	sp|Q9BUF5|TBB6_HUMAN	63	77	no	no	2;3	2.8209e-07	161.49	By matching	By MS/MS	8.75	0.433
AALVDYLDGK	ECHLMMAKAALVDYLD	LVDYLDGKAVDYIEKA	K	A	A	G	K	A	2	0	0	2	0	0	0	1	0	0	2	1	0	0	0	0	0	0	1	1	0	10	0	1063.56	sp|Q6PGP7|TTC37_HUMAN	sp|Q6PGP7|TTC37_HUMAN	682	691	yes	yes	2	0.045937	69.346	By matching	By MS/MS	10	0
AALVLEDGSVLR	________________	LEDGSVLRGQPFGAAV	M	A	A	L	R	G	2	1	0	1	0	0	1	1	0	0	3	0	0	0	0	1	0	0	0	2	0	12	0	1241.7	tr|F8VPD4|F8VPD4_HUMAN;sp|P27708|PYR1_HUMAN;tr|G1UI39|G1UI39_HUMAN;tr|Q53SZ4|Q53SZ4_HUMAN	tr|F8VPD4|F8VPD4_HUMAN	2	13	yes	no	2	2.1497e-05	184.44	By matching	By MS/MS	10	0
AALVVLENYYK	LGHLSIQRAALVVLEN	VVLENYYKDFTIYNPN	R	A	A	Y	K	D	2	0	1	0	0	0	1	0	0	0	2	1	0	0	0	0	0	0	2	2	0	11	0	1281.7	sp|Q8TAA9-2|VANG1_HUMAN;tr|A0A024R0E3|A0A024R0E3_HUMAN;sp|Q8TAA9|VANG1_HUMAN	sp|Q8TAA9-2|VANG1_HUMAN	273	283	yes	no	2	0.0015486	108.9	By matching	By MS/MS	6	0
AALWALQGGTSVVIANGTHPK	GGMEAKVKAALWALQG	IANGTHPKVSGHVITD	K	A	A	P	K	V	4	0	1	0	0	1	0	3	1	1	2	1	0	0	1	1	2	1	0	2	0	21	0	2090.13	sp|P54886-2|P5CS_HUMAN;sp|P54886|P5CS_HUMAN	sp|P54886-2|P5CS_HUMAN	312	332	yes	no	3	0.00028799	73.953	By matching	By MS/MS	9	0
AAMAVGGAGGSR	________________	VGGAGGSRVSSGRDLN	M	A	A	S	R	V	4	1	0	0	0	0	0	4	0	0	0	0	1	0	0	1	0	0	0	1	0	12	0	1003.49	sp|O14744|ANM5_HUMAN;tr|B2RDD7|B2RDD7_HUMAN;sp|O14744-5|ANM5_HUMAN;tr|G3V580|G3V580_HUMAN;tr|G3V2L6|G3V2L6_HUMAN;tr|C9JSX3|C9JSX3_HUMAN;tr|G3V2X6|G3V2X6_HUMAN	sp|O14744|ANM5_HUMAN	2	13	no	no	2	7.5561e-05	136.81	By matching	By MS/MS	8	0
AAMDNSEIAGEK	NAHSNILKAAMDNSEI	NSEIAGEKKSAQWRTV	K	A	A	E	K	K	3	0	1	1	0	0	2	1	0	1	0	1	1	0	0	1	0	0	0	0	0	12	0	1234.55	sp|Q16891-2|MIC60_HUMAN;tr|B9A067|B9A067_HUMAN;tr|B4DS66|B4DS66_HUMAN;tr|B4DKR1|B4DKR1_HUMAN;tr|H7C463|H7C463_HUMAN;tr|B4DT20|B4DT20_HUMAN;tr|Q05DN3|Q05DN3_HUMAN;sp|Q16891|MIC60_HUMAN;sp|Q16891-3|MIC60_HUMAN;sp|Q16891-4|MIC60_HUMAN	sp|Q16891-2|MIC60_HUMAN	247	258	no	no	2	7.9895e-05	167.22	By matching	By MS/MS	3.33	0.943		1		2
AAMDNSEIAGEKK	NAHSNILKAAMDNSEI	SEIAGEKKSAQWRTVE	K	A	A	K	K	S	3	0	1	1	0	0	2	1	0	1	0	2	1	0	0	1	0	0	0	0	0	13	1	1362.64	sp|Q16891-2|MIC60_HUMAN;tr|B9A067|B9A067_HUMAN;tr|B4DS66|B4DS66_HUMAN;tr|B4DKR1|B4DKR1_HUMAN;tr|H7C463|H7C463_HUMAN;tr|B4DT20|B4DT20_HUMAN;tr|Q05DN3|Q05DN3_HUMAN;sp|Q16891|MIC60_HUMAN;sp|Q16891-3|MIC60_HUMAN;sp|Q16891-4|MIC60_HUMAN	sp|Q16891-2|MIC60_HUMAN	247	259	no	no	2;3	0.00077321	95.264	By matching	By MS/MS	4	0				2
AAMEALVVEVTK	AACITGLRAAMEALVV	ALVVEVTKQPAIISQL	R	A	A	T	K	Q	3	0	0	0	0	0	2	0	0	0	1	1	1	0	0	0	1	0	0	3	0	12	0	1259.68	sp|Q08211|DHX9_HUMAN;tr|B3KU66|B3KU66_HUMAN;sp|Q08211-2|DHX9_HUMAN	sp|Q08211|DHX9_HUMAN	1105	1116	yes	no	2;3	0.0001195	162.93	By matching	By MS/MS	1	0	2
AAMEPIVISAK	AQISPEGRAAMEPIVI	EPIVISAKTMLESAGG	R	A	A	A	K	T	3	0	0	0	0	0	1	0	0	2	0	1	1	0	1	1	0	0	0	1	0	11	0	1128.62	sp|Q9Y490|TLN1_HUMAN;tr|A0A1S5UZ07|A0A1S5UZ07_HUMAN	sp|Q9Y490|TLN1_HUMAN	1594	1604	yes	no	2	0.0089804	74.237	By matching	By MS/MS	10	0
AAMFPETLDEGMQIPSTQFDAAHPTNVQR	MTRAQRVRAAMFPETL	AHPTNVQRLAEPSQML	R	A	A	Q	R	L	4	1	1	2	0	3	2	1	1	1	1	0	2	2	3	1	3	0	0	1	0	29	0	3201.49	tr|A0A024R2Q3|A0A024R2Q3_HUMAN;sp|P35222|CTNB1_HUMAN;tr|B5BU28|B5BU28_HUMAN;tr|B4DGU4|B4DGU4_HUMAN;tr|B4DSW9|B4DSW9_HUMAN;tr|E7EMJ5|E7EMJ5_HUMAN	tr|A0A024R2Q3|A0A024R2Q3_HUMAN	96	124	yes	no	3	0.00011425	72.899	By matching	By MS/MS	2	0		2
AAMGNFVDLCR	LYVSCNPRAAMGNFVD	GNFVDLCRAPSNRVKG	R	A	A	C	R	A	2	1	1	1	1	0	0	1	0	0	1	0	1	1	0	0	0	0	0	1	0	11	0	1252.57	sp|Q8IZ69|TRM2A_HUMAN;tr|F2Z2W7|F2Z2W7_HUMAN	sp|Q8IZ69|TRM2A_HUMAN	542	552	yes	no	2	0.002929	98.407	By matching	By MS/MS	3	0			1
AAMIELVER	SKDSGGLKAAMIELVE	AMIELVERLKFKSSDP	K	A	A	E	R	L	2	1	0	0	0	0	2	0	0	1	1	0	1	0	0	0	0	0	0	1	0	9	0	1030.55	sp|Q96DX7|TRI44_HUMAN	sp|Q96DX7|TRI44_HUMAN	232	240	yes	yes	2	0.015854	74.841	By matching	By MS/MS	9	0
AAMIVNQLSK	EDPVVVTKAAMIVNQL	MIVNQLSKKEASRRAL	K	A	A	S	K	K	2	0	1	0	0	1	0	0	0	1	1	1	1	0	0	1	0	0	0	1	0	10	0	1073.59	tr|B4DE59|B4DE59_HUMAN;tr|C9JTX4|C9JTX4_HUMAN;tr|C9J826|C9J826_HUMAN;tr|C9JK18|C9JK18_HUMAN;tr|C9JKY1|C9JKY1_HUMAN;tr|A0A0S2Z487|A0A0S2Z487_HUMAN;tr|A0A024R1X8|A0A024R1X8_HUMAN;sp|P14923|PLAK_HUMAN	tr|B4DE59|B4DE59_HUMAN	162	171	no	no	2	0.010091	88.134	By matching	By MS/MS	4	0				1
AAMIWIVGEYAER	SLDEPDARAAMIWIVG	IVGEYAERIDNADELL	R	A	A	E	R	I	3	1	0	0	0	0	2	1	0	2	0	0	1	0	0	0	0	1	1	1	0	13	0	1507.75	tr|H0UID4|H0UID4_HUMAN;sp|P63010|AP2B1_HUMAN;tr|H0UID3|H0UID3_HUMAN;tr|A8K916|A8K916_HUMAN;tr|A0A140VJE8|A0A140VJE8_HUMAN;sp|P63010-2|AP2B1_HUMAN;tr|A8K0G3|A8K0G3_HUMAN;tr|H0UID5|H0UID5_HUMAN;sp|P63010-3|AP2B1_HUMAN;tr|A0A087X253|A0A087X253_HUMAN;tr|B4DWG4|B4DWG4_HUMAN;tr|A0A087WU93|A0A087WU93_HUMAN;tr|A0A087WZQ6|A0A087WZQ6_HUMAN;tr|B4E261|B4E261_HUMAN;tr|A0A087WYD1|A0A087WYD1_HUMAN;tr|Q96EL6|Q96…	tr|H0UID4|H0UID4_HUMAN	444	456	no	no	3	1.1213e-05	137.01	By matching	By MS/MS	8	0
AAMWNPSIFLK	ASSVMVARAAMWNPSI	WNPSIFLKEGLRPLEE	R	A	A	L	K	E	2	0	1	0	0	0	0	0	0	1	1	1	1	1	1	1	0	1	0	0	0	11	0	1276.66	tr|E7EUN9|E7EUN9_HUMAN;tr|B4DKP8|B4DKP8_HUMAN;tr|A0A024R6Z7|A0A024R6Z7_HUMAN;sp|Q9NX74|DUS2L_HUMAN	tr|E7EUN9|E7EUN9_HUMAN	209	219	yes	no	2	0.00075318	110.38	By matching	By MS/MS	3	0			1
AAMYDIISSPSK	DEKEQSEKAAMYDIIS	DIISSPSKDSTKLTLR	K	A	A	S	K	D	2	0	0	1	0	0	0	0	0	2	0	1	1	0	1	3	0	0	1	0	0	12	0	1281.63	sp|Q6KC79-2|NIPBL_HUMAN;tr|Q6IEH8|Q6IEH8_HUMAN;sp|Q6KC79|NIPBL_HUMAN;sp|Q6KC79-3|NIPBL_HUMAN;tr|A8K2T2|A8K2T2_HUMAN;tr|A6QL62|A6QL62_HUMAN	sp|Q6KC79-2|NIPBL_HUMAN	342	353	yes	no	2	0.019984	86.539	By MS/MS	By matching	9	0
AAMYDIISSPSKDSTK	DEKEQSEKAAMYDIIS	SPSKDSTKLTLRLSRV	K	A	A	T	K	L	2	0	0	2	0	0	0	0	0	2	0	2	1	0	1	4	1	0	1	0	0	16	1	1712.83	sp|Q6KC79-2|NIPBL_HUMAN;tr|Q6IEH8|Q6IEH8_HUMAN;sp|Q6KC79|NIPBL_HUMAN;sp|Q6KC79-3|NIPBL_HUMAN;tr|A8K2T2|A8K2T2_HUMAN;tr|A6QL62|A6QL62_HUMAN	sp|Q6KC79-2|NIPBL_HUMAN	342	357	yes	no	2;3	2.8629e-08	174.19	By MS/MS	By matching	8	0
AANAAENDFSVSQAEMSSR	ERQVASLKAANAAEND	SQAEMSSRQAMLENAS	K	A	A	S	R	Q	5	1	2	1	0	1	2	0	0	0	0	0	1	1	0	4	0	0	0	1	0	19	0	1983.86	tr|A0A1U9X609|A0A1U9X609_HUMAN;sp|Q8NE71|ABCF1_HUMAN;tr|Q2L6I2|Q2L6I2_HUMAN;sp|Q8NE71-2|ABCF1_HUMAN;tr|B4DNU2|B4DNU2_HUMAN;tr|Q5STZ8|Q5STZ8_HUMAN;tr|Q59F96|Q59F96_HUMAN;tr|H0YGW7|H0YGW7_HUMAN	tr|A0A1U9X609|A0A1U9X609_HUMAN	276	294	yes	no	2	1.3919e-14	188.54	By matching	By MS/MS	5.5	0.5
AANATTNPSQLLPLELVDK	________________	LPLELVDKCIGSRIHI	M	A	A	D	K	C	3	0	2	1	0	1	1	0	0	0	4	1	0	0	2	1	2	0	0	1	0	19	0	1994.07	tr|B8ZZF8|B8ZZF8_HUMAN;tr|A0A090N8Y5|A0A090N8Y5_HUMAN;sp|Q9Y4Y9|LSM5_HUMAN	tr|B8ZZF8|B8ZZF8_HUMAN	2	20	yes	no	2;3	1.5044e-14	188.54	By matching	By MS/MS	2.88	0.927		4	1	3
AANDAGYFNDEMAPIEVK	LQSQQRWKAANDAGYF	EMAPIEVKTKKGKQTM	K	A	A	V	K	T	4	0	2	2	0	0	2	1	0	1	0	1	1	1	1	0	0	0	1	1	0	18	0	1953.88	tr|A0A0B4J2A4|A0A0B4J2A4_HUMAN;tr|B2RB23|B2RB23_HUMAN;sp|P42765|THIM_HUMAN;tr|B3KNP8|B3KNP8_HUMAN;tr|K7EME0|K7EME0_HUMAN	tr|A0A0B4J2A4|A0A0B4J2A4_HUMAN	189	206	yes	no	2	0.0035034	83.065	By matching	By MS/MS	8	0
AANGLEADNSCPNSK	EGLSKGKKAANGLEAD	DNSCPNSKAPVLSKYP	K	A	A	S	K	A	3	0	3	1	1	0	1	1	0	0	1	1	0	0	1	2	0	0	0	0	0	15	0	1546.67	tr|A0A024RAC0|A0A024RAC0_HUMAN;sp|Q86V48|LUZP1_HUMAN;sp|Q86V48-2|LUZP1_HUMAN;sp|Q86V48-3|LUZP1_HUMAN	tr|A0A024RAC0|A0A024RAC0_HUMAN	584	598	yes	no	2	4.8027e-09	188	By matching	By MS/MS	3	0			3
AANGVVLATEK	GAPSVGIKAANGVVLA	GVVLATEKKQKSILYD	K	A	A	E	K	K	3	0	1	0	0	0	1	1	0	0	1	1	0	0	0	0	1	0	0	2	0	11	0	1071.59	tr|Q53GF5|Q53GF5_HUMAN;tr|A0A024RA52|A0A024RA52_HUMAN;sp|P25787|PSA2_HUMAN	tr|Q53GF5|Q53GF5_HUMAN	40	50	yes	no	2	0.0002167	126.71	By matching	By MS/MS	6.33	0.471
AANILVGENLVCK	NYVHRDLRAANILVGE	VGENLVCKVADFGLAR	R	A	A	C	K	V	2	0	2	0	1	0	1	1	0	1	2	1	0	0	0	0	0	0	0	2	0	13	0	1399.75	sp|P12931|SRC_HUMAN;sp|P12931-2|SRC_HUMAN;tr|Q9H7V3|Q9H7V3_HUMAN;tr|Q9P134|Q9P134_HUMAN;tr|B2RA70|B2RA70_HUMAN;sp|P07947|YES_HUMAN;tr|J3QRU1|J3QRU1_HUMAN	sp|P12931|SRC_HUMAN	392	404	no	no	2	3.3742e-05	172.33	By matching	By MS/MS	3	0			1
AANIPEHNTIGFMFACVGR	EAAMQRLKAANIPEHN	FMFACVGRGFQYYRAK	K	A	A	G	R	G	3	1	2	0	1	0	1	2	1	2	0	0	1	2	1	0	1	0	0	1	0	19	0	2104	tr|Q53EY9|Q53EY9_HUMAN;sp|Q8NEZ5|FBX22_HUMAN;tr|B4DFX7|B4DFX7_HUMAN;tr|H3BTR7|H3BTR7_HUMAN	tr|Q53EY9|Q53EY9_HUMAN	311	329	yes	no	3	0.0040259	54.253	By matching	By MS/MS	10	0
AANLEMFK	SRMEERLKAANLEMFK	AANLEMFKGKGIEERQ	K	A	A	F	K	G	2	0	1	0	0	0	1	0	0	0	1	1	1	1	0	0	0	0	0	0	0	8	0	922.458	tr|A0A0U1RRM1|A0A0U1RRM1_HUMAN;tr|B3KSZ4|B3KSZ4_HUMAN;sp|Q8WXI9|P66B_HUMAN;tr|A0A0U1RR34|A0A0U1RR34_HUMAN	tr|A0A0U1RRM1|A0A0U1RRM1_HUMAN	148	155	yes	no	2	0.0055006	110.76	By matching	By MS/MS	1	0	2
AANLNNLVVEAYQK	IAGEIESKAANLNNLV	LVVEAYQKLISEVKVQ	K	A	A	Q	K	L	3	0	3	0	0	1	1	0	0	0	2	1	0	0	0	0	0	0	1	2	0	14	0	1545.82	tr|Q9BUG9|Q9BUG9_HUMAN;sp|P26012-2|ITB8_HUMAN;sp|P26012|ITB8_HUMAN	tr|Q9BUG9|Q9BUG9_HUMAN	370	383	yes	no	2	1.4863e-05	150.9	By matching	By MS/MS	2	0		1
AANMLQQSGSK	NSGNFQKKAANMLQQS	MLQQSGSKNTGAKKRK	K	A	A	S	K	N	2	0	1	0	0	2	0	1	0	0	1	1	1	0	0	2	0	0	0	0	0	11	0	1133.55	tr|A0A024RAV2|A0A024RAV2_HUMAN;sp|P46063|RECQ1_HUMAN	tr|A0A024RAV2|A0A024RAV2_HUMAN	627	637	yes	no	2	0.00015764	159.44	By matching	By MS/MS	9	0
AANNIASLLTK	NNPLAVNRAANNIASL	NIASLLTKSQIKEGKP	R	A	A	T	K	S	3	0	2	0	0	0	0	0	0	1	2	1	0	0	0	1	1	0	0	0	0	11	0	1114.63	tr|A0A024R2F4|A0A024R2F4_HUMAN;sp|Q9BV44|THUM3_HUMAN;tr|H7C0R6|H7C0R6_HUMAN	tr|A0A024R2F4|A0A024R2F4_HUMAN	359	369	yes	no	2	0.0054797	81.709	By matching	By MS/MS	6	0
AANSLEAFIFETQDK	LEKQEREKAANSLEAF	FIFETQDKLYQPEYQE	K	A	A	D	K	L	3	0	1	1	0	1	2	0	0	1	1	1	0	2	0	1	1	0	0	0	0	15	0	1682.82	sp|Q9Y4L1|HYOU1_HUMAN;tr|A0A087X054|A0A087X054_HUMAN;tr|B3KXH0|B3KXH0_HUMAN;tr|B7Z766|B7Z766_HUMAN;tr|B7Z602|B7Z602_HUMAN;tr|B7Z2N4|B7Z2N4_HUMAN	sp|Q9Y4L1|HYOU1_HUMAN	739	753	no	no	2;3	5.6637e-13	203.92	By matching	By MS/MS	3	0			2
AANVFPFR	________________	AANVFPFRDARAAPDP	M	A	A	F	R	D	2	1	1	0	0	0	0	0	0	0	0	0	0	2	1	0	0	0	0	1	0	8	0	920.487	sp|Q9H9F9|ARP5_HUMAN	sp|Q9H9F9|ARP5_HUMAN	2	9	yes	yes	2	0.0054839	119.29	By matching	By MS/MS	7	0
AANVGSMFQYWK	________________	GSMFQYWKRFDLQQLQ	M	A	A	W	K	R	2	0	1	0	0	1	0	1	0	0	0	1	1	1	0	1	0	1	1	1	0	12	0	1400.65	sp|P39880-3|CUX1_HUMAN	sp|P39880-3|CUX1_HUMAN	2	13	no	no	2	0.046349	41.109	By MS/MS	By matching	1.5	0.5	1	1
AANVLLSEHGEVK	KKIHRDIKAANVLLSE	LSEHGEVKLADFGVAG	K	A	A	V	K	L	2	0	1	0	0	0	2	1	1	0	2	1	0	0	0	1	0	0	0	2	0	13	0	1365.73	tr|B4DR80|B4DR80_HUMAN;tr|Q5U0E6|Q5U0E6_HUMAN;sp|Q9Y6E0-2|STK24_HUMAN;tr|Q6P0Y1|Q6P0Y1_HUMAN;sp|Q9Y6E0|STK24_HUMAN;tr|B4DT57|B4DT57_HUMAN;tr|Q6FG81|Q6FG81_HUMAN;tr|H0Y630|H0Y630_HUMAN;tr|B4DMR0|B4DMR0_HUMAN	tr|B4DR80|B4DR80_HUMAN	128	140	yes	no	3	0.0035511	69.03	By matching	By MS/MS	9	0
AANVLLSEQGDVK	KKIHRDIKAANVLLSE	LSEQGDVKLADFGVAG	K	A	A	V	K	L	2	0	1	1	0	1	1	1	0	0	2	1	0	0	0	1	0	0	0	2	0	13	0	1342.71	tr|Q8NBY1|Q8NBY1_HUMAN;tr|Q499L9|Q499L9_HUMAN;sp|Q9P289|STK26_HUMAN;tr|B4E0Y9|B4E0Y9_HUMAN;tr|Q9NWX4|Q9NWX4_HUMAN;sp|Q9P289-2|STK26_HUMAN;sp|Q9P289-3|STK26_HUMAN;tr|C9JJV0|C9JJV0_HUMAN;tr|H7C279|H7C279_HUMAN;tr|Q5CZ67|Q5CZ67_HUMAN;tr|B4E185|B4E185_HUMAN;sp|O00506-3|STK25_HUMAN;tr|B3KRS6|B3KRS6_HUMAN;tr|A0A0S2Z4Y2|A0A0S2Z4Y2_HUMAN;sp|O00506-2|STK25_HUMAN;tr|B4DVS7|B4DVS7_HUMAN;tr|Q96BA2|Q96BA2_HUM…	tr|Q8NBY1|Q8NBY1_HUMAN	147	159	no	no	2	0.030667	71.933	By matching	By MS/MS	8	0
AANVTLLTSLVEGEAVHLAR	NLPAGRRKAANVTLLT	GEAVHLARDFGYVCET	K	A	A	A	R	D	4	1	1	0	0	0	2	1	1	0	4	0	0	0	0	1	2	0	0	3	0	20	0	2063.14	sp|P05549-5|AP2A_HUMAN;sp|P05549-6|AP2A_HUMAN;sp|P05549|AP2A_HUMAN;tr|Q96SH1|Q96SH1_HUMAN;sp|Q6VUC0|AP2E_HUMAN;tr|B2R9E2|B2R9E2_HUMAN;tr|A8K557|A8K557_HUMAN;sp|Q92481|AP2B_HUMAN;sp|Q92481-2|AP2B_HUMAN	sp|P05549-5|AP2A_HUMAN	277	296	yes	no	3	0.005452	47.68	By matching	By MS/MS	7	0
AANYDFYQLLEEK	RDDPFDIKAANYDFYQ	FYQLLEEKCCGKLDHI	K	A	A	E	K	C	2	0	1	1	0	1	2	0	0	0	2	1	0	1	0	0	0	0	2	0	0	13	0	1602.76	sp|Q8ND04|SMG8_HUMAN;sp|Q8ND04-2|SMG8_HUMAN;tr|J3KTD7|J3KTD7_HUMAN	sp|Q8ND04|SMG8_HUMAN	628	640	yes	no	2	2.6715e-32	211.82	By matching	By MS/MS	2	0		2
AANYSSTSTR	________________	NYSSTSTRREHVKVKT	M	A	A	T	R	R	2	1	1	0	0	0	0	0	0	0	0	0	0	0	0	3	2	0	1	0	0	10	0	1056.48	tr|A0A024R2F9|A0A024R2F9_HUMAN;sp|Q9BTV4|TMM43_HUMAN;tr|A0A0S2Z5N2|A0A0S2Z5N2_HUMAN	tr|A0A024R2F9|A0A024R2F9_HUMAN	2	11	yes	no	2	0.028862	64.103	By matching	By MS/MS	5	0
AAPAGGFQNIACLR	QDRIRALRAAPAGGFQ	FQNIACLRSNAMKHLP	R	A	A	L	R	S	4	1	1	0	1	1	0	2	0	1	1	0	0	1	1	0	0	0	0	0	0	14	0	1444.72	sp|Q9UBP6|TRMB_HUMAN;tr|A0A024RB62|A0A024RB62_HUMAN;tr|H0YIH0|H0YIH0_HUMAN	sp|Q9UBP6|TRMB_HUMAN	125	138	yes	no	2	5.0255e-05	128.36	By matching	By MS/MS	4	0				1
AAPAQQTTQPGGGK	________________	TTQPGGGKRKGKAQYV	M	A	A	G	K	R	3	0	0	0	0	3	0	3	0	0	0	1	0	0	2	0	2	0	0	0	0	14	0	1310.66	tr|A0A024R388|A0A024R388_HUMAN;sp|Q9NXG2|THUM1_HUMAN;tr|H3BNW0|H3BNW0_HUMAN	tr|A0A024R388|A0A024R388_HUMAN	2	15	yes	no	2	0.00079632	89.624	By matching	By MS/MS	5	0
AAPAQQTTQPGGGKR	________________	TQPGGGKRKGKAQYVL	M	A	A	K	R	K	3	1	0	0	0	3	0	3	0	0	0	1	0	0	2	0	2	0	0	0	0	15	1	1466.76	tr|A0A024R388|A0A024R388_HUMAN;sp|Q9NXG2|THUM1_HUMAN;tr|H3BNW0|H3BNW0_HUMAN	tr|A0A024R388|A0A024R388_HUMAN	2	16	yes	no	2	0.0044018	79.885	By matching	By MS/MS	5	0
AAPAQVRPPSPGNIRPVK	SLPPGSVKAAPAQVRP	PGNIRPVKREVKVEPE	K	A	A	V	K	R	3	2	1	0	0	1	0	1	0	1	0	1	0	0	5	1	0	0	0	2	0	18	2	1854.06	sp|Q14244-3|MAP7_HUMAN;sp|Q14244-6|MAP7_HUMAN;tr|B2R704|B2R704_HUMAN;sp|Q14244|MAP7_HUMAN;sp|Q14244-7|MAP7_HUMAN;tr|B7Z3Y3|B7Z3Y3_HUMAN;sp|Q14244-5|MAP7_HUMAN;sp|Q14244-2|MAP7_HUMAN;sp|Q14244-4|MAP7_HUMAN;tr|B7ZB64|B7ZB64_HUMAN;tr|A0A087WZ40|A0A087WZ40_HUMAN;tr|B7Z3E1|B7Z3E1_HUMAN	sp|Q14244-3|MAP7_HUMAN	262	279	yes	no	3	0.030658	48.391	By MS/MS	By matching	9	0
AAPCEGQAFAVGVEK	________________	AFAVGVEKNWGAVVRS	M	A	A	E	K	N	4	0	0	0	1	1	2	2	0	0	0	1	0	1	1	0	0	0	0	2	0	15	0	1532.73	tr|C9J0I9|C9J0I9_HUMAN;sp|Q86WB0|NIPA_HUMAN;sp|Q86WB0-3|NIPA_HUMAN;tr|F8WAU5|F8WAU5_HUMAN;tr|F8WBD7|F8WBD7_HUMAN;tr|F8WDK5|F8WDK5_HUMAN;tr|F8WF13|F8WF13_HUMAN	tr|C9J0I9|C9J0I9_HUMAN	2	16	yes	no	2	0.0063413	68.243	By matching	By MS/MS	8	0
AAPCGSELPANSPLK	________________	LPANSPLKIPKMEVLS	M	A	A	L	K	I	3	0	1	0	1	0	1	1	0	0	2	1	0	0	3	2	0	0	0	0	0	15	0	1510.74	tr|B4E1M0|B4E1M0_HUMAN;tr|E9PPE2|E9PPE2_HUMAN;sp|Q6P1R3-3|MSD2_HUMAN;sp|Q6P1R3|MSD2_HUMAN	tr|B4E1M0|B4E1M0_HUMAN	2	16	yes	no	2	0.0083768	77.42	By MS/MS	By matching	6	0
AAPCGSELPANSPLKIPK	________________	NSPLKIPKMEVLSPAS	M	A	A	P	K	M	3	0	1	0	1	0	1	1	0	1	2	2	0	0	4	2	0	0	0	0	0	18	1	1848.98	tr|B4E1M0|B4E1M0_HUMAN;tr|E9PPE2|E9PPE2_HUMAN;sp|Q6P1R3-3|MSD2_HUMAN;sp|Q6P1R3|MSD2_HUMAN	tr|B4E1M0|B4E1M0_HUMAN	2	19	yes	no	2;3	0.01204	76.744	By MS/MS	By matching	9	0
AAPCIYWLPLTDSQIVQK	DDLFRKTKAAPCIYWL	TDSQIVQKEAERAERA	K	A	A	Q	K	E	2	0	0	1	1	2	0	0	0	2	2	1	0	0	2	1	1	1	1	1	0	18	0	2102.09	tr|S4R3H4|S4R3H4_HUMAN;tr|E7EQT4|E7EQT4_HUMAN;sp|Q9UKV3|ACINU_HUMAN;sp|Q9UKV3-5|ACINU_HUMAN;tr|Q69YJ6|Q69YJ6_HUMAN;sp|Q9UKV3-3|ACINU_HUMAN;sp|Q9UKV3-2|ACINU_HUMAN;tr|G3V3B0|G3V3B0_HUMAN	tr|S4R3H4|S4R3H4_HUMAN	1162	1179	yes	no	2;3	8.6983e-07	130.4	By matching	By MS/MS	1	0	2
AAPDDPSGFAVLASCAR	SVKAALLRAAPDDPSG	AVLASCARAARAEAAV	R	A	A	A	R	A	5	1	0	2	1	0	0	1	0	0	1	0	0	1	2	2	0	0	0	1	0	17	0	1703.79	tr|B3KP31|B3KP31_HUMAN;tr|A0A0B4J2A0|A0A0B4J2A0_HUMAN;sp|Q9UHJ6|SHPK_HUMAN	tr|B3KP31|B3KP31_HUMAN	24	40	yes	no	2	6.398e-08	146.3	By matching	By MS/MS	1	0	1
AAPDDPSGFAVLASCARAAR	SVKAALLRAAPDDPSG	ASCARAARAEAAVESA	R	A	A	A	R	A	7	2	0	2	1	0	0	1	0	0	1	0	0	1	2	2	0	0	0	1	0	20	1	2001.97	tr|B3KP31|B3KP31_HUMAN;tr|A0A0B4J2A0|A0A0B4J2A0_HUMAN;sp|Q9UHJ6|SHPK_HUMAN	tr|B3KP31|B3KP31_HUMAN	24	43	yes	no	3	0.056989	27.838	By matching	By MS/MS	8	0
AAPDILIATPGR	KSQEAALRAAPDILIA	ILIATPGRLIDHLHNC	R	A	A	G	R	L	3	1	0	1	0	0	0	1	0	2	1	0	0	0	2	0	1	0	0	0	0	12	0	1193.68	tr|B7Z6D5|B7Z6D5_HUMAN;tr|B3GQE6|B3GQE6_HUMAN;sp|Q96GQ7|DDX27_HUMAN;tr|A0A087X059|A0A087X059_HUMAN	tr|B7Z6D5|B7Z6D5_HUMAN	307	318	yes	no	2	0.0041798	103.46	By matching	By MS/MS	2	0		2
AAPDPVLEAGPVAHGPLPVPLVLDNGSFQVR	VFPFRDARAAPDPVLE	DNGSFQVRAGWACPGQ	R	A	A	V	R	A	4	1	1	2	0	1	1	3	1	0	4	0	0	1	6	1	0	0	0	5	0	31	0	3131.68	sp|Q9H9F9|ARP5_HUMAN	sp|Q9H9F9|ARP5_HUMAN	13	43	yes	yes	3	0.00037478	51.619	By matching	By MS/MS	6.5	1.5
AAPEASGTPSSDAVSR	GLDTGRRRAAPEASGT	PSSDAVSRLEEEMRKL	R	A	A	S	R	L	4	1	0	1	0	0	1	1	0	0	0	0	0	0	2	4	1	0	0	1	0	16	0	1501.7	tr|A0A024R611|A0A024R611_HUMAN;sp|P31146|COR1A_HUMAN;tr|Q59G88|Q59G88_HUMAN	tr|A0A024R611|A0A024R611_HUMAN	417	432	yes	no	2	8.0473e-08	168.45	By matching	By MS/MS	5	0
AAPEASSPPASPLQHLLPGK	AGESPQPKAAPEASSP	LQHLLPGKAVDLGPPK	K	A	A	G	K	A	4	0	0	0	0	1	1	1	1	0	3	1	0	0	5	3	0	0	0	0	0	20	0	1967.05	tr|A0A024R872|A0A024R872_HUMAN;sp|Q96TA1-2|NIBL1_HUMAN;sp|Q96TA1|NIBL1_HUMAN;tr|Q9H8K1|Q9H8K1_HUMAN;tr|Q2YD88|Q2YD88_HUMAN;tr|Q9H6L6|Q9H6L6_HUMAN	tr|A0A024R872|A0A024R872_HUMAN	673	692	yes	no	2;3	4.0716e-05	107.88	By MS/MS	By MS/MS	6.5	1.98				1
AAPEEHDSPTEASQPIVEEEETK	________________	IVEEEETKTFKDLGVT	M	A	A	T	K	T	3	0	0	1	0	1	7	0	1	1	0	1	0	0	3	2	2	0	0	1	0	23	0	2522.13	tr|A0A024RAS3|A0A024RAS3_HUMAN;sp|Q9H0S4|DDX47_HUMAN;sp|Q9H0S4-2|DDX47_HUMAN;tr|Q9H4E3|Q9H4E3_HUMAN;tr|F5H1N9|F5H1N9_HUMAN;tr|B4DYP6|B4DYP6_HUMAN	tr|A0A024RAS3|A0A024RAS3_HUMAN	2	24	yes	no	2;3	2.5285e-07	119.2	By MS/MS	By MS/MS	1.67	0.943	4		2
AAPEEPQQRPPEAVAAAPAGTTSSR	QEGGEAAKAAPEEPQQ	PAGTTSSRVLRGGRDR	K	A	A	S	R	V	7	2	0	0	0	2	3	1	0	0	0	0	0	0	5	2	2	0	0	1	0	25	1	2488.23	tr|A0A024R4Z4|A0A024R4Z4_HUMAN;tr|A0A024R4Z1|A0A024R4Z1_HUMAN;sp|Q96JP5|ZFP91_HUMAN;tr|A0A0A6YYC7|A0A0A6YYC7_HUMAN;sp|Q96JP5-2|ZFP91_HUMAN	tr|A0A024R4Z4|A0A024R4Z4_HUMAN	24	48	yes	no	3	7.071e-05	75.3	By matching	By MS/MS	6	0
AAPEGSGLGEDAR	________________	SGLGEDARLDQETAQW	M	A	A	A	R	L	3	1	0	1	0	0	2	3	0	0	1	0	0	0	1	1	0	0	0	0	0	13	0	1228.57	sp|Q96G03|PGM2_HUMAN;tr|E7ENQ8|E7ENQ8_HUMAN;tr|Q4W5D6|Q4W5D6_HUMAN;tr|E9PD70|E9PD70_HUMAN	sp|Q96G03|PGM2_HUMAN	2	14	yes	no	2	0.00037681	103.76	By matching	By MS/MS	4	0				1
AAPFSLEYR	SGFSTEERAAPFSLEY	APFSLEYRVFLKNEKG	R	A	A	Y	R	V	2	1	0	0	0	0	1	0	0	0	1	0	0	1	1	1	0	0	1	0	0	9	0	1052.53	tr|V9HWB5|V9HWB5_HUMAN;sp|Q15181|IPYR_HUMAN;tr|Q5SQT6|Q5SQT6_HUMAN	tr|V9HWB5|V9HWB5_HUMAN	10	18	yes	no	2	0.0082393	86.882	By matching	By MS/MS	3	0			2
AAPGAEFAPNK	GTPPAFNRAAPGAEFA	GAEFAPNKRRRY____	R	A	A	N	K	R	4	0	1	0	0	0	1	1	0	0	0	1	0	1	2	0	0	0	0	0	0	11	0	1071.53	tr|A8K525|A8K525_HUMAN;tr|A0A0S2Z4Z9|A0A0S2Z4Z9_HUMAN;sp|Q15233|NONO_HUMAN;sp|Q15233-2|NONO_HUMAN	tr|A8K525|A8K525_HUMAN	457	467	yes	no	2	0.017791	67.385	By matching	By MS/MS	7	0
AAPGAEFAPNKR	GTPPAFNRAAPGAEFA	AEFAPNKRRRY_____	R	A	A	K	R	R	4	1	1	0	0	0	1	1	0	0	0	1	0	1	2	0	0	0	0	0	0	12	1	1227.64	tr|A8K525|A8K525_HUMAN;tr|A0A0S2Z4Z9|A0A0S2Z4Z9_HUMAN;sp|Q15233|NONO_HUMAN;sp|Q15233-2|NONO_HUMAN	tr|A8K525|A8K525_HUMAN	457	468	yes	no	2	0.0029157	86.463	By matching	By MS/MS	8	0
AAPGAGDAAAGSGAEFAGGDGAAR	GSAGEGERAAPGAGDA	AGGDGAARGGGAAAPL	R	A	A	A	R	G	10	1	0	2	0	0	1	7	0	0	0	0	0	1	1	1	0	0	0	0	0	24	0	1973.88	sp|Q5K4L6-2|S27A3_HUMAN;sp|Q5K4L6|S27A3_HUMAN;tr|X6R3N0|X6R3N0_HUMAN;sp|Q5K4L6-3|S27A3_HUMAN	sp|Q5K4L6-2|S27A3_HUMAN	180	203	yes	no	2	2.9002e-27	174.85	By matching	By MS/MS	6	0
AAPGPGPSTFSFVPPSK	SSGSDSSKAAPGPGPS	FSFVPPSKASLAPTPA	K	A	A	S	K	A	2	0	0	0	0	0	0	2	0	0	0	1	0	2	5	3	1	0	0	1	0	17	0	1642.84	sp|P35658-2|NU214_HUMAN;sp|P35658-4|NU214_HUMAN;sp|P35658|NU214_HUMAN;sp|P35658-3|NU214_HUMAN;sp|P35658-5|NU214_HUMAN;tr|A0A024R8B6|A0A024R8B6_HUMAN	sp|P35658-2|NU214_HUMAN	511	527	yes	no	2	0.020662	53.395	By matching	By MS/MS	5	0
AAPLAGFGYGLPISR	RPSLEPTRAAPLAGFG	GYGLPISRLYARYFQG	R	A	A	S	R	L	3	1	0	0	0	0	0	3	0	1	2	0	0	1	2	1	0	0	1	0	0	15	0	1488.81	sp|Q15120|PDK3_HUMAN;sp|Q15120-2|PDK3_HUMAN	sp|Q15120|PDK3_HUMAN	318	332	yes	no	2	5.0528e-08	140.31	By matching	By MS/MS	1	0	1
AAPLDSIHSLAAYYIDCIR	TYGLQCTRAAPLDSIH	AYYIDCIRQVQPEGPY	R	A	A	I	R	Q	4	1	0	2	1	0	0	0	1	3	2	0	0	0	1	2	0	0	2	0	0	19	0	2148.07	sp|P49327|FAS_HUMAN;tr|A0A0U1RQF0|A0A0U1RQF0_HUMAN	sp|P49327|FAS_HUMAN	2276	2294	yes	no	3	1.0337e-05	105	By matching	By MS/MS	4	0				1
AAPLIPLSQQIPTGNSLYESYYK	________________	SLYESYYKQVDPAYTG	M	A	A	Y	K	Q	2	0	1	0	0	2	1	1	0	2	3	1	0	0	3	3	1	0	3	0	0	23	0	2552.32	tr|A0A024R7G6|A0A024R7G6_HUMAN;sp|Q9UBC2-3|EP15R_HUMAN;sp|Q9UBC2|EP15R_HUMAN;sp|Q9UBC2-2|EP15R_HUMAN;tr|A5PKY0|A5PKY0_HUMAN;sp|Q9UBC2-4|EP15R_HUMAN;tr|M0R165|M0R165_HUMAN;tr|A8K5P4|A8K5P4_HUMAN;tr|M0R1V5|M0R1V5_HUMAN;tr|K7EJR2|K7EJR2_HUMAN;tr|M0R330|M0R330_HUMAN	tr|A0A024R7G6|A0A024R7G6_HUMAN	2	24	yes	no	3	6.793e-05	82.367	By matching	By MS/MS	9	0
AAPPALLEPLQPPTDVSQDPR	ALRLLFEKAAPPALLE	TDVSQDPRHMVLVRGL	K	A	A	P	R	H	3	1	0	2	0	2	1	0	0	0	3	0	0	0	6	1	1	0	0	1	0	21	0	2211.15	tr|B9TX32|B9TX32_HUMAN;tr|B9TX33|B9TX33_HUMAN;tr|B3KP71|B3KP71_HUMAN;sp|Q71SY5-5|MED25_HUMAN;sp|Q71SY5|MED25_HUMAN;sp|Q71SY5-2|MED25_HUMAN;sp|Q71SY5-4|MED25_HUMAN;sp|Q71SY5-3|MED25_HUMAN;tr|M0QYR4|M0QYR4_HUMAN;tr|B9TX35|B9TX35_HUMAN	tr|B9TX32|B9TX32_HUMAN	198	218	yes	no	3	0.046605	29.311	By matching	By MS/MS	2	0		1
AAPPGEYFSVGSQVSCR	________________	VGSQVSCRTCQEQRLQ	M	A	A	C	R	T	2	1	0	0	1	1	1	2	0	0	0	0	0	1	2	3	0	0	1	2	0	17	0	1810.83	sp|Q3MHD2|LSM12_HUMAN;sp|Q3MHD2-2|LSM12_HUMAN;tr|K7ELG9|K7ELG9_HUMAN;tr|B4DUG4|B4DUG4_HUMAN	sp|Q3MHD2|LSM12_HUMAN	2	18	yes	no	2	2.5739e-06	129.88	By matching	By MS/MS	1	0	1
AAPPPPPPPPPLESSPR	TISPSKEKAAPPPPPP	PPLESSPRVKSPSKQA	K	A	A	P	R	V	2	1	0	0	0	0	1	0	0	0	1	0	0	0	10	2	0	0	0	0	0	17	0	1702.9	sp|Q5T4S7-3|UBR4_HUMAN;sp|Q5T4S7|UBR4_HUMAN;sp|Q5T4S7-2|UBR4_HUMAN;sp|Q5T4S7-4|UBR4_HUMAN;sp|Q5T4S7-5|UBR4_HUMAN	sp|Q5T4S7-3|UBR4_HUMAN	606	622	yes	no	2;3	7.3823e-05	109.99	By MS/MS	By matching	7	0
AAPPQPVTHLIFDMDGLLLDTER	________________	GLLLDTERLYSVVFQE	M	A	A	E	R	L	2	1	0	3	0	1	1	1	1	1	4	0	1	1	3	0	2	0	0	1	0	23	0	2548.3	tr|E7EVH9|E7EVH9_HUMAN;sp|Q08623-3|HDHD1_HUMAN;sp|Q08623|HDHD1_HUMAN;sp|Q08623-2|HDHD1_HUMAN	tr|E7EVH9|E7EVH9_HUMAN	2	24	yes	no	3	1.0019e-06	101.6	By matching	By MS/MS	7	0
AAPQSPSVPK	QELVNQSKAAPQSPSV	PQSPSVPKKPGPPVLS	K	A	A	P	K	K	2	0	0	0	0	1	0	0	0	0	0	1	0	0	3	2	0	0	0	1	0	10	0	980.529	tr|A0A024R071|A0A024R071_HUMAN;sp|O75694|NU155_HUMAN;sp|O75694-2|NU155_HUMAN;tr|B4DLT2|B4DLT2_HUMAN;tr|E9PF10|E9PF10_HUMAN	tr|A0A024R071|A0A024R071_HUMAN	988	997	yes	no	2	0.033718	77.74	By MS/MS	By matching	4	0				2
AAPRPAPVAQPPAAAPPSAVGSSAAAPR	ASRAPQMRAAPRPAPV	GSSAAAPRQPGLMAQM	R	A	A	P	R	Q	11	2	0	0	0	1	0	1	0	0	0	0	0	0	8	3	0	0	0	2	0	28	1	2532.36	sp|Q9Y6H1|CHCH2_HUMAN;sp|Q5T1J5|CHCH9_HUMAN	sp|Q9Y6H1|CHCH2_HUMAN	24	51	yes	no	3	3.7215e-06	96.181	By matching	By MS/MS	9	0
AAPRPSPAISVSVSAPAFYAPQK	________________	PAFYAPQKKFGPVVAP	M	A	A	Q	K	K	6	1	0	0	0	1	0	0	0	1	0	1	0	1	5	4	0	0	1	2	0	23	1	2311.23	sp|Q15942|ZYX_HUMAN;tr|H0Y2Y8|H0Y2Y8_HUMAN;tr|C9IZ41|C9IZ41_HUMAN	sp|Q15942|ZYX_HUMAN	2	24	yes	no	3	1.6531e-05	94.707	By MS/MS	By matching	4	0				1
AAPSAGSWSTFQHK	________________	SWSTFQHKELMAADRG	M	A	A	H	K	E	3	0	0	0	0	1	0	1	1	0	0	1	0	1	1	3	1	1	0	0	0	14	0	1473.7	tr|D3DXD8|D3DXD8_HUMAN;tr|A0A0S2Z3H1|A0A0S2Z3H1_HUMAN;sp|P42575|CASP2_HUMAN;tr|C9JRR9|C9JRR9_HUMAN;tr|A0A087WYM1|A0A087WYM1_HUMAN;tr|A0A0S2Z3I0|A0A0S2Z3I0_HUMAN	tr|D3DXD8|D3DXD8_HUMAN	2	15	yes	no	2	0.0021789	104.81	By matching	By MS/MS	2	0		2
AAPSDGFKPR	________________	PSDGFKPRERSGGEQA	M	A	A	P	R	E	2	1	0	1	0	0	0	1	0	0	0	1	0	1	2	1	0	0	0	0	0	10	1	1044.54	tr|A8K6D2|A8K6D2_HUMAN;sp|Q92979|NEP1_HUMAN;tr|B4DQC7|B4DQC7_HUMAN;tr|B4DP65|B4DP65_HUMAN	tr|A8K6D2|A8K6D2_HUMAN	2	11	yes	no	2	0.0088268	70.412	By matching	By MS/MS	7	0
AAPSEVAAIAPGEGDGGGGGFGSWLDGR	________________	FGSWLDGRLEALGVDR	M	A	A	G	R	L	5	1	0	2	0	0	2	9	0	1	1	0	0	1	2	2	0	1	0	1	0	28	0	2557.18	sp|Q96MW1|CCD43_HUMAN;tr|Q86WV7|Q86WV7_HUMAN;sp|Q96MW1-2|CCD43_HUMAN	sp|Q96MW1|CCD43_HUMAN	2	29	yes	no	3	1.1856e-12	130.81	By matching	By MS/MS	1	0	1
AAPSGGVNCEEFAEFQELLK	________________	AEFQELLKVMRTIDDR	M	A	A	L	K	V	3	0	1	0	1	1	4	2	0	0	2	1	0	2	1	1	0	0	0	1	0	20	0	2195.02	sp|Q4VC31|CCD58_HUMAN	sp|Q4VC31|CCD58_HUMAN	2	21	yes	yes	3	0.00014335	73.984	By matching	By MS/MS	10	0
AAPSTAPAEATPPKPGEAEAPPK	KSVATEERAAPSTAPA	GEAEAPPKHPGVLKVE	R	A	A	P	K	H	7	0	0	0	0	0	3	1	0	0	0	2	0	0	7	1	2	0	0	0	0	23	1	2184.11	sp|O95817|BAG3_HUMAN;tr|Q53GY1|Q53GY1_HUMAN	sp|O95817|BAG3_HUMAN	396	418	yes	no	3	0.019396	48.053	By MS/MS	By MS/MS	5.5	0.5
AAPTAASDQPDSAATTEK	PSAPQGSRAAPTAASD	DSAATTEKAKKIKNLK	R	A	A	E	K	A	6	0	0	2	0	1	1	0	0	0	0	1	0	0	2	2	3	0	0	0	0	18	0	1730.8	sp|Q9BRP8|PYM1_HUMAN;sp|Q9BRP8-2|PYM1_HUMAN	sp|Q9BRP8|PYM1_HUMAN	133	150	yes	no	2	1.245e-18	210.39	By matching	By MS/MS	3.75	0.433			1	3
AAPTPTPAPVPVPVPLPAPAPAPHGEAR	AAKTPDAKAAPTPTPA	PAPHGEARILTVTPSN	K	A	A	A	R	I	7	1	0	0	0	0	1	1	1	0	1	0	0	0	11	0	2	0	0	3	0	28	0	2674.46	sp|Q96T58|MINT_HUMAN	sp|Q96T58|MINT_HUMAN	3241	3268	yes	yes	3	3.4232e-06	96.793	By matching	By MS/MS	5	0
AAPVDLELKK	________________	PVDLELKKAFTELQAK	M	A	A	K	K	A	2	0	0	1	0	0	1	0	0	0	2	2	0	0	1	0	0	0	0	1	0	10	1	1082.63	tr|E5RGS4|E5RGS4_HUMAN;sp|O60925|PFD1_HUMAN;tr|D6RGG5|D6RGG5_HUMAN	tr|E5RGS4|E5RGS4_HUMAN	2	11	yes	no	2	0.025727	80.706	By matching	By MS/MS	9	0
AAPVTGGMGAVLMR	IKKDQFLRAAPVTGGM	GMGAVLMRKMGWREGE	R	A	A	M	R	K	3	1	0	0	0	0	0	3	0	0	1	0	2	0	1	0	1	0	0	2	0	14	0	1329.69	sp|P18583-2|SON_HUMAN;sp|P18583-5|SON_HUMAN;sp|P18583-7|SON_HUMAN;sp|P18583|SON_HUMAN;sp|P18583-9|SON_HUMAN;tr|H7C1M2|H7C1M2_HUMAN;tr|B3KRA1|B3KRA1_HUMAN;tr|Q6ZRV7|Q6ZRV7_HUMAN;tr|J3QSZ5|J3QSZ5_HUMAN	sp|P18583-2|SON_HUMAN	1982	1995	yes	no	2	0.00053078	92.151	By matching	By MS/MS	5	0
AAQALALLR	________________	AQALALLREVARLEAP	M	A	A	L	R	E	4	1	0	0	0	1	0	0	0	0	3	0	0	0	0	0	0	0	0	0	0	9	0	925.571	sp|Q16401-2|PSMD5_HUMAN;tr|A8K4T6|A8K4T6_HUMAN;sp|Q16401|PSMD5_HUMAN;tr|F2Z3J2|F2Z3J2_HUMAN	sp|Q16401-2|PSMD5_HUMAN	2	10	yes	no	2	0.0011743	194.29	By matching	By MS/MS	8	0
AAQAPDGASEPR	RQRWGFRRAAQAPDGA	PDGASEPRASASRPQP	R	A	A	P	R	A	4	1	0	1	0	1	1	1	0	0	0	0	0	0	2	1	0	0	0	0	0	12	0	1168.55	tr|A9UEZ6|A9UEZ6_HUMAN;tr|A9UF02|A9UF02_HUMAN;tr|A9UEZ7|A9UEZ7_HUMAN;tr|A9UEZ5|A9UEZ5_HUMAN;tr|A9UF07|A9UF07_HUMAN;tr|A9UEZ8|A9UEZ8_HUMAN;tr|A9UF00|A9UF00_HUMAN;tr|A9UF06|A9UF06_HUMAN;tr|A9UF08|A9UF08_HUMAN;tr|A9UEZ4|A9UEZ4_HUMAN;tr|A9UEZ9|A9UEZ9_HUMAN;tr|A9UF04|A9UF04_HUMAN;tr|A9UF03|A9UF03_HUMAN;tr|A9UF01|A9UF01_HUMAN;tr|A9UF05|A9UF05_HUMAN;tr|Q13746|Q13746_HUMAN;sp|P11274-2|BCR_HUMAN;sp|P11274…	sp|P11274-2|BCR_HUMAN	80	91	no	no	2	0.015052	66.267	By matching	By MS/MS	3	0			1
AAQAPSSFQLLYDLK	ALAQAVQRAAQAPSSF	FQLLYDLKLPVEDKIR	R	A	A	L	K	L	3	0	0	1	0	2	0	0	0	0	3	1	0	1	1	2	0	0	1	0	0	15	0	1650.86	tr|A0A024R652|A0A024R652_HUMAN;sp|P11586|C1TC_HUMAN;tr|F5H2F4|F5H2F4_HUMAN;tr|B7Z809|B7Z809_HUMAN	tr|A0A024R652|A0A024R652_HUMAN	805	819	no	no	2	3.823e-07	155.26	By matching	By MS/MS	6.5	0.5
AAQCVTK	________________	MAAQCVTKVALNVSCA	M	A	A	T	K	V	2	0	0	0	1	1	0	0	0	0	0	1	0	0	0	0	1	0	0	1	0	7	0	776.385	tr|A0A024R994|A0A024R994_HUMAN;sp|O75131|CPNE3_HUMAN;tr|Q05DL8|Q05DL8_HUMAN;tr|A0A087WYQ3|A0A087WYQ3_HUMAN;tr|E5RHZ0|E5RHZ0_HUMAN;tr|A0A087WXR6|A0A087WXR6_HUMAN;tr|A0A087WUS8|A0A087WUS8_HUMAN;tr|E5RFT7|E5RFT7_HUMAN;tr|A0A0G2JMP5|A0A0G2JMP5_HUMAN	tr|A0A024R994|A0A024R994_HUMAN	2	8	yes	no	2	0.04354	84.743	By matching	By MS/MS	5	0
AAQDFFSTCR	LPEFRETRAAQDFFST	QDFFSTCRSPEACCEL	R	A	A	C	R	S	2	1	0	1	1	1	0	0	0	0	0	0	0	2	0	1	1	0	0	0	0	10	0	1201.52	sp|P06132|DCUP_HUMAN;tr|A0A1B0GVZ4|A0A1B0GVZ4_HUMAN;tr|A0A1B0GVN9|A0A1B0GVN9_HUMAN;tr|H0Y5R6|H0Y5R6_HUMAN;tr|Q5T446|Q5T446_HUMAN;tr|B4DHV6|B4DHV6_HUMAN;tr|B4DEM5|B4DEM5_HUMAN	sp|P06132|DCUP_HUMAN	51	60	yes	no	2	0.0020553	103.44	By matching	By MS/MS	1	0	1
AAQDFFSTCRSPEACCELTLQPLR	LPEFRETRAAQDFFST	ELTLQPLRRFPLDAAI	R	A	A	L	R	R	3	2	0	1	3	2	2	0	0	0	3	0	0	2	2	2	2	0	0	0	0	24	1	2856.3	sp|P06132|DCUP_HUMAN;tr|A0A1B0GVZ4|A0A1B0GVZ4_HUMAN;tr|A0A1B0GVN9|A0A1B0GVN9_HUMAN;tr|H0Y5R6|H0Y5R6_HUMAN	sp|P06132|DCUP_HUMAN	51	74	yes	no	3	0.014301	48.077	By MS/MS	By matching	2	0		1
AAQDIKDEEPGDLGR	RESKLEGKAAQDIKDE	EEPGDLGRPKPECEGY	K	A	A	G	R	P	2	1	0	3	0	1	2	2	0	1	1	1	0	0	1	0	0	0	0	0	0	15	1	1612.77	sp|Q9BTC0|DIDO1_HUMAN;sp|Q9BTC0-1|DIDO1_HUMAN;sp|Q9BTC0-2|DIDO1_HUMAN;sp|Q9BTC0-3|DIDO1_HUMAN	sp|Q9BTC0|DIDO1_HUMAN	242	256	yes	no	3	0.0016929	70.889	By matching	By MS/MS	3	0			1
AAQDLCEEALR	EWVQDNIRAAQDLCEE	DLCEEALRHYEDFPKL	R	A	A	L	R	H	3	1	0	1	1	1	2	0	0	0	2	0	0	0	0	0	0	0	0	0	0	11	0	1274.59	sp|O94906|PRP6_HUMAN;sp|O94906-2|PRP6_HUMAN	sp|O94906|PRP6_HUMAN	693	703	yes	no	2	1.1531e-08	159.44	By matching	By MS/MS	6	0
AAQDRDQIYR	GGGGGGWRAAQDRDQI	QDRDQIYRRRSPSPYY	R	A	A	Y	R	R	2	2	0	2	0	2	0	0	0	1	0	0	0	0	0	0	0	0	1	0	0	10	1	1234.61	tr|Q8N1H4|Q8N1H4_HUMAN;tr|B2RDQ3|B2RDQ3_HUMAN;sp|P62995|TRA2B_HUMAN;sp|P62995-3|TRA2B_HUMAN;tr|Q68DZ9|Q68DZ9_HUMAN;tr|Q59GA1|Q59GA1_HUMAN;tr|H7C2L4|H7C2L4_HUMAN	tr|Q8N1H4|Q8N1H4_HUMAN	216	225	yes	no	2;3	0.0098313	75.652	By matching	By MS/MS	5	0
AAQEEYVK	GGKKENLKAAQEEYVK	AAQEEYVKRALANSLA	K	A	A	V	K	R	2	0	0	0	0	1	2	0	0	0	0	1	0	0	0	0	0	0	1	1	0	8	0	936.455	tr|V9HWN7|V9HWN7_HUMAN;sp|P04075|ALDOA_HUMAN;sp|P04075-2|ALDOA_HUMAN;tr|J3KPS3|J3KPS3_HUMAN;tr|H3BQN4|H3BQN4_HUMAN;tr|A0A0M4FNU3|A0A0M4FNU3_HUMAN;tr|H3BR68|H3BR68_HUMAN	tr|V9HWN7|V9HWN7_HUMAN	323	330	yes	no	2	0.0044426	131.62	By matching	By MS/MS	4	0				1
AAQEQVLNASR	VEMVKAKKAAQEQVLN	EQVLNASRAKK_____	K	A	A	S	R	A	3	1	1	0	0	2	1	0	0	0	1	0	0	0	0	1	0	0	0	1	0	11	0	1185.61	sp|Q99543-2|DNJC2_HUMAN;sp|Q99543|DNJC2_HUMAN;tr|Q08AR5|Q08AR5_HUMAN	sp|Q99543-2|DNJC2_HUMAN	555	565	yes	no	2	0.0020694	102.73	By matching	By MS/MS	7	0
AAQFVDLLGYFSLK	ELPAYGRKAAQFVDLL	LLGYFSLKTPQTEKKL	K	A	A	L	K	T	2	0	0	1	0	1	0	1	0	0	3	1	0	2	0	1	0	0	1	1	0	14	0	1570.84	sp|Q5T4S7-3|UBR4_HUMAN;sp|Q5T4S7|UBR4_HUMAN;sp|Q5T4S7-2|UBR4_HUMAN;sp|Q5T4S7-4|UBR4_HUMAN;tr|A0A024RAC9|A0A024RAC9_HUMAN	sp|Q5T4S7-3|UBR4_HUMAN	3441	3454	no	no	2	0.0018089	81.526	By matching	By MS/MS	8	0
AAQGEPQVQFK	________________	GEPQVQFKLVLVGDGG	M	A	A	F	K	L	2	0	0	0	0	3	1	1	0	0	0	1	0	1	1	0	0	0	0	1	0	11	0	1201.61	sp|P62826|RAN_HUMAN;tr|B5MDF5|B5MDF5_HUMAN;tr|A0A087X0W0|A0A087X0W0_HUMAN	sp|P62826|RAN_HUMAN	2	12	yes	no	2	0.00015583	139.31	By MS/MS	By MS/MS	7	0
AAQGPPAPAVPPNTDVMACTQTALLQK	EGAAAGLKAAQGPPAP	TQTALLQKLTWASAEL	K	A	A	Q	K	L	6	0	1	1	1	3	0	1	0	0	2	1	1	0	5	0	3	0	0	2	0	27	0	2746.38	sp|O60232|SSA27_HUMAN;tr|H0YEB6|H0YEB6_HUMAN;tr|G3V1B8|G3V1B8_HUMAN	sp|O60232|SSA27_HUMAN	134	160	yes	no	3	1.9648e-09	96.777	By matching	By MS/MS	3.5	0.5			2	2
AAQGVGPGPGSAAPPGLEAAR	________________	PPGLEAARQKLALRRK	M	A	A	A	R	Q	6	1	0	0	0	1	1	5	0	0	1	0	0	0	4	1	0	0	0	1	0	21	0	1829.94	sp|Q6NZ67|MZT2B_HUMAN;tr|B8ZZ87|B8ZZ87_HUMAN;sp|Q6P582|MZT2A_HUMAN	sp|Q6NZ67|MZT2B_HUMAN	2	22	no	no	2;3	0.00045742	88.765	By matching	By MS/MS	9	0
AAQHDLPASEGEVWSMPVPVER	KLDSTPLKAAQHDLPA	SMPVPVERRPSPGPRK	K	A	A	E	R	R	3	1	0	1	0	1	3	1	1	0	1	0	1	0	3	2	0	1	0	3	0	22	0	2404.15	tr|B7ZBC9|B7ZBC9_HUMAN;tr|B7ZBC8|B7ZBC8_HUMAN;tr|A8K7S5|A8K7S5_HUMAN;sp|O75449|KTNA1_HUMAN;sp|O75449-2|KTNA1_HUMAN	tr|B7ZBC9|B7ZBC9_HUMAN	85	106	yes	no	3	0.021964	37.169	By matching	By MS/MS	10	0
AAQHGVCSVLK	HPKPKIRKAAQHGVCS	HGVCSVLKGSEFMFEK	K	A	A	L	K	G	2	0	0	0	1	1	0	1	1	0	1	1	0	0	0	1	0	0	0	2	0	11	0	1168.6	tr|B3KMR5|B3KMR5_HUMAN;sp|Q5JTH9|RRP12_HUMAN;sp|Q5JTH9-2|RRP12_HUMAN;sp|Q5JTH9-3|RRP12_HUMAN	tr|B3KMR5|B3KMR5_HUMAN	255	265	yes	no	2	0.012811	83.182	By matching	By MS/MS	9	0
AAQHQANQAAVAAQAAAAAATVMAFPPGALHPLPK	AHLQAKIKAAQHQANQ	GALHPLPKRQALEKSN	K	A	A	P	K	R	15	0	1	0	0	4	0	1	2	0	2	1	1	1	4	0	1	0	0	2	0	35	0	3360.75	tr|A2A3S3|A2A3S3_HUMAN;sp|Q5VZF2-3|MBNL2_HUMAN;sp|Q5VZF2-2|MBNL2_HUMAN;sp|Q5VZF2|MBNL2_HUMAN	tr|A2A3S3|A2A3S3_HUMAN	246	280	yes	no	4	1.6029e-08	97.839	By matching	By MS/MS	4	0				1
AAQIFITELTLR	EAPVLFAKAAQIFITE	FITELTLRAWIHTEDN	K	A	A	L	R	A	2	1	0	0	0	1	1	0	0	2	2	0	0	1	0	0	2	0	0	0	0	12	0	1374.79	tr|Q5T6K7|Q5T6K7_HUMAN;tr|E9PI99|E9PI99_HUMAN;tr|A0A0A0MT00|A0A0A0MT00_HUMAN;sp|Q13952-6|NFYC_HUMAN;tr|Q5T6K5|Q5T6K5_HUMAN;sp|Q13952-7|NFYC_HUMAN;sp|Q13952-2|NFYC_HUMAN;sp|Q13952-5|NFYC_HUMAN;sp|Q13952-3|NFYC_HUMAN;sp|Q13952|NFYC_HUMAN;tr|E9PL11|E9PL11_HUMAN	tr|Q5T6K7|Q5T6K7_HUMAN	72	83	yes	no	2	6.5473e-05	138.02	By matching	By MS/MS	9	0
AAQIGAHTLSGACLDPGAFK	IRVCLVEKAAQIGAHT	CLDPGAFKELFPDWKE	K	A	A	F	K	E	5	0	0	1	1	1	0	3	1	1	2	1	0	1	1	1	1	0	0	0	0	20	0	1983.98	tr|B4DEQ0|B4DEQ0_HUMAN;sp|Q16134-3|ETFD_HUMAN;tr|Q547S8|Q547S8_HUMAN;tr|A7UNU5|A7UNU5_HUMAN;sp|Q16134|ETFD_HUMAN	tr|B4DEQ0|B4DEQ0_HUMAN	45	64	yes	no	3	0.0013567	75.682	By matching	By MS/MS	4	0				3
AAQIPIVATTSTPGIVR	________________	TSTPGIVRNSKKRPAS	M	A	A	V	R	N	3	1	0	0	0	1	0	1	0	3	0	0	0	0	2	1	3	0	0	2	0	17	0	1693.97	sp|Q6PI98|IN80C_HUMAN;sp|Q6PI98-4|IN80C_HUMAN;tr|K7ELX9|K7ELX9_HUMAN;tr|K7EQ79|K7EQ79_HUMAN;tr|K7ENM4|K7ENM4_HUMAN;tr|K7ENP7|K7ENP7_HUMAN;sp|Q6PI98-3|IN80C_HUMAN	sp|Q6PI98|IN80C_HUMAN	2	18	yes	no	2	0.00048584	94.203	By MS/MS	By MS/MS	3	2	1
AAQLAIR	NRKAIVERAAQLAIRV	RAAQLAIRVTNPNARL	R	A	A	I	R	V	3	1	0	0	0	1	0	0	0	1	1	0	0	0	0	0	0	0	0	0	0	7	0	741.45	tr|D3YTB1|D3YTB1_HUMAN;tr|A0A024R2G7|A0A024R2G7_HUMAN;sp|P62910|RL32_HUMAN;tr|F8W727|F8W727_HUMAN	tr|D3YTB1|D3YTB1_HUMAN	115	121	yes	no	2	0.015794	105.2	By matching	By MS/MS	9	0
AAQLATEIADIK	MKDLFEQKAAQLATEI	ATEIADIKSKYDEERS	K	A	A	I	K	S	4	0	0	1	0	1	1	0	0	2	1	1	0	0	0	0	1	0	0	0	0	12	0	1242.68	sp|Q15075|EEA1_HUMAN;tr|A8K7J3|A8K7J3_HUMAN;tr|Q05D76|Q05D76_HUMAN	sp|Q15075|EEA1_HUMAN	165	176	yes	no	2	8.8618e-05	168.61	By matching	By MS/MS	9	0
AAQLCGAGMAAVVDK	VCGVVSRRAAQLCGAG	GMAAVVDKIRENRGLD	R	A	A	D	K	I	5	0	0	1	1	1	0	2	0	0	1	1	1	0	0	0	0	0	0	2	0	15	0	1460.71	sp|P19367-4|HXK1_HUMAN;tr|B4DG62|B4DG62_HUMAN;sp|P19367-2|HXK1_HUMAN;tr|A8K7J7|A8K7J7_HUMAN;sp|P19367|HXK1_HUMAN;tr|A0A024QZK7|A0A024QZK7_HUMAN;sp|P19367-3|HXK1_HUMAN;tr|Q59FD4|Q59FD4_HUMAN;tr|B3KXY9|B3KXY9_HUMAN	sp|P19367-4|HXK1_HUMAN	818	832	yes	no	2	3.0515e-06	144.4	By matching	By MS/MS	9	0
AAQLCGAGMAAVVDR	VCTVVARRAAQLCGAG	GMAAVVDRIRENRGLD	R	A	A	D	R	I	5	1	0	1	1	1	0	2	0	0	1	0	1	0	0	0	0	0	0	2	0	15	0	1488.72	tr|E9PB90|E9PB90_HUMAN;tr|A8K2U2|A8K2U2_HUMAN;sp|P52789|HXK2_HUMAN;tr|Q68E10|Q68E10_HUMAN;tr|Q53QX9|Q53QX9_HUMAN	tr|E9PB90|E9PB90_HUMAN	802	816	yes	no	2	5.2639e-05	124.25	By matching	By MS/MS	10	0
AAQLGFK	LMYVAAIKAAQLGFKT	KAAQLGFKTVCIEKNE	K	A	A	F	K	T	2	0	0	0	0	1	0	1	0	0	1	1	0	1	0	0	0	0	0	0	0	7	0	733.412	tr|B4DFL1|B4DFL1_HUMAN;tr|A0A024R713|A0A024R713_HUMAN;sp|P09622|DLDH_HUMAN;sp|P09622-3|DLDH_HUMAN;tr|E9PEX6|E9PEX6_HUMAN;tr|B4DMK9|B4DMK9_HUMAN;tr|F8WDM5|F8WDM5_HUMAN;tr|A0A1W2PR83|A0A1W2PR83_HUMAN;tr|F2Z2E3|F2Z2E3_HUMAN	tr|B4DFL1|B4DFL1_HUMAN	10	16	yes	no	2	0.016585	114.19	By matching	By MS/MS	10	0
AAQLIGTCSQNVAAIQEQVLGLGALR	GAAGLRWRAAQLIGTC	VLGLGALRKLLRLLDR	R	A	A	L	R	K	5	1	1	0	1	4	1	3	0	2	4	0	0	0	0	1	1	0	0	2	0	26	0	2680.43	sp|Q9NZL4-3|HPBP1_HUMAN;sp|Q9NZL4|HPBP1_HUMAN;sp|Q9NZL4-2|HPBP1_HUMAN;tr|K7EL16|K7EL16_HUMAN;tr|A0A024R4R7|A0A024R4R7_HUMAN;tr|K7EN20|K7EN20_HUMAN	sp|Q9NZL4-3|HPBP1_HUMAN	211	236	yes	no	2;3;4	8.1319e-21	161.46	By matching	By MS/MS	2	0		3
AAQLPNDVVLQIMELCGATR	GRVLELFRAAQLPNDV	MELCGATRLGYFGRSQ	R	A	A	T	R	L	3	1	1	1	1	2	1	1	0	1	3	0	1	0	1	0	1	0	0	2	0	20	0	2198.12	sp|Q96D71-3|REPS1_HUMAN;sp|Q96D71|REPS1_HUMAN;tr|E9PMG1|E9PMG1_HUMAN;sp|Q96D71-4|REPS1_HUMAN;sp|Q96D71-2|REPS1_HUMAN;tr|H0YDT0|H0YDT0_HUMAN;tr|F2Z3L2|F2Z3L2_HUMAN	sp|Q96D71-3|REPS1_HUMAN	41	60	yes	no	3	6.3693e-15	156.08	By matching	By MS/MS	10	0
AAQLVDKDSTFLSTLEHHLSR	DWLTNQPRAAQLVDKD	TLEHHLSRYLKDVKQH	R	A	A	S	R	Y	2	1	0	2	0	1	1	0	2	0	4	1	0	1	0	3	2	0	0	1	0	21	1	2367.22	tr|B2RA56|B2RA56_HUMAN;sp|Q969V3-2|NCLN_HUMAN;sp|Q969V3|NCLN_HUMAN;tr|K7EMW4|K7EMW4_HUMAN;tr|A0A0C4DGP7|A0A0C4DGP7_HUMAN;tr|K7ELZ9|K7ELZ9_HUMAN	tr|B2RA56|B2RA56_HUMAN	454	474	yes	no	5	0.019911	39.387	By matching	By MS/MS	7	0
AAQNSGEAEYIEK	NVEELKRKAAQNSGEA	GEAEYIEKVVYTVKQS	K	A	A	E	K	V	3	0	1	0	0	1	3	1	0	1	0	1	0	0	0	1	0	0	1	0	0	13	0	1408.65	sp|P07942|LAMB1_HUMAN;tr|G3XAI2|G3XAI2_HUMAN;tr|Q8TAS6|Q8TAS6_HUMAN	sp|P07942|LAMB1_HUMAN	1662	1674	yes	no	2	3.0804e-05	170.26	By matching	By MS/MS	3	0			1
AAQPPAQPCQLCGR	GPSRRAPRAAQPPAQP	QPCQLCGRSPLGEAPP	R	A	A	G	R	S	3	1	0	0	2	3	0	1	0	0	1	0	0	0	3	0	0	0	0	0	0	14	0	1552.72	tr|I6L9C8|I6L9C8_HUMAN;sp|Q96B54|ZN428_HUMAN;tr|M0QXZ5|M0QXZ5_HUMAN	tr|I6L9C8|I6L9C8_HUMAN	85	98	yes	no	2	0.00020365	103.97	By matching	By MS/MS	8	0
AAQPPAQPCQLCGRSPLGEAPPGTPPCR	GPSRRAPRAAQPPAQP	PPGTPPCRLCCPATAP	R	A	A	C	R	L	4	2	0	0	3	3	1	3	0	0	2	0	0	0	8	1	1	0	0	0	0	28	1	2969.41	tr|I6L9C8|I6L9C8_HUMAN;sp|Q96B54|ZN428_HUMAN;tr|M0QXZ5|M0QXZ5_HUMAN	tr|I6L9C8|I6L9C8_HUMAN	85	112	yes	no	3;4	0.0029549	58.345	By MS/MS	By matching	8	0
AAQQAASSSGQGQQAQTPTGF	DWTMLKQKAAQQAASS	QAQTPTGF________	K	A	A	G	F	-	5	0	0	0	0	6	0	3	0	0	0	0	0	1	1	3	2	0	0	0	0	21	0	2019.92	sp|P48729-3|KC1A_HUMAN;tr|D6REM4|D6REM4_HUMAN;tr|E7ETM0|E7ETM0_HUMAN;tr|B4DFH4|B4DFH4_HUMAN	sp|P48729-3|KC1A_HUMAN	305	325	yes	no	2	3.4774e-16	163.15	By MS/MS	By MS/MS	6	1
AAQQLQQEGGLGPPPPPPPSPR	MKRQAKDKAAQQLQQE	PPPPPSPRRVAVPVLV	K	A	A	P	R	R	2	1	0	0	0	4	1	3	0	0	2	0	0	0	8	1	0	0	0	0	0	22	0	2218.15	sp|Q9H2Z4|NKX24_HUMAN	sp|Q9H2Z4|NKX24_HUMAN	252	273	yes	yes	3	6.6686e-05	107.72	By MS/MS	By matching	7	0
AAQQQEEQEEKEEEDDEQTLHR	AAPEEFRKAAQQQEEQ	DDEQTLHRAREWDDWK	K	A	A	H	R	A	2	1	0	2	0	5	8	0	1	0	1	1	0	0	0	0	1	0	0	0	0	22	1	2698.16	sp|P78318|IGBP1_HUMAN	sp|P78318|IGBP1_HUMAN	296	317	yes	yes	4	0.0039692	50.358	By matching	By MS/MS	1	0	1
AAQQQQPSASPR	AEQQERERAAQQQQPS	QQPSASPRAGTPVGAL	R	A	A	P	R	A	3	1	0	0	0	4	0	0	0	0	0	0	0	0	2	2	0	0	0	0	0	12	0	1267.63	sp|Q86U86-8|PB1_HUMAN;sp|Q86U86|PB1_HUMAN	sp|Q86U86-8|PB1_HUMAN	1459	1470	yes	no	2	0.00096298	118.2	By MS/MS	By matching	3	0			1
AAQSANISVR	QRFDAILKAAQSANIS	QSANISVRGYVSCALG	K	A	A	V	R	G	3	1	1	0	0	1	0	0	0	1	0	0	0	0	0	2	0	0	0	1	0	10	0	1015.54	tr|B1AK13|B1AK13_HUMAN;sp|P35914|HMGCL_HUMAN	tr|B1AK13|B1AK13_HUMAN	131	140	yes	no	2	0.023184	76.332	By matching	By MS/MS	7	0
AAQSLLNK	DEEEKEDRAAQSLLNK	AAQSLLNKLIRSNLVD	R	A	A	N	K	L	2	0	1	0	0	1	0	0	0	0	2	1	0	0	0	1	0	0	0	0	0	8	0	843.481	tr|F6QDS0|F6QDS0_HUMAN;tr|Q9HBZ9|Q9HBZ9_HUMAN;sp|Q9UMR2-2|DD19B_HUMAN;tr|Q53G16|Q53G16_HUMAN;tr|A0A0U4B4U6|A0A0U4B4U6_HUMAN;sp|Q9UMR2|DD19B_HUMAN;tr|Q2NL95|Q2NL95_HUMAN;sp|Q9UMR2-4|DD19B_HUMAN;tr|H3BQK0|H3BQK0_HUMAN;tr|Q7Z4W5|Q7Z4W5_HUMAN;tr|H3BN59|H3BN59_HUMAN;tr|H3BMQ5|H3BMQ5_HUMAN;sp|Q9NUU7|DD19A_HUMAN;tr|I3L0H8|I3L0H8_HUMAN;tr|B4DS24|B4DS24_HUMAN;tr|H3BTB3|H3BTB3_HUMAN	tr|F6QDS0|F6QDS0_HUMAN	57	64	no	no	2	0.0057575	116.05	By matching	By MS/MS	9	0
AAQTAEDAMQIMEQMTK	RKQADKAKAAQTAEDA	QIMEQMTKEKTETLAS	K	A	A	T	K	E	4	0	0	1	0	3	2	0	0	1	0	1	3	0	0	0	2	0	0	0	0	17	0	1895.84	sp|P30622-2|CLIP1_HUMAN;tr|A0A024RBR1|A0A024RBR1_HUMAN;sp|P30622-1|CLIP1_HUMAN;sp|P30622|CLIP1_HUMAN;tr|J3KP58|J3KP58_HUMAN;tr|Q59GJ4|Q59GJ4_HUMAN;tr|F5H0N7|F5H0N7_HUMAN;tr|B3KXA5|B3KXA5_HUMAN	sp|P30622-2|CLIP1_HUMAN	1038	1054	yes	no	2	0.004358	84.249	By matching	By MS/MS	2	0		1
AAQVGLLFLK	GHSEAAEKAAQVGLLF	QVGLLFLKLLGKVETA	K	A	A	L	K	L	2	0	0	0	0	1	0	1	0	0	3	1	0	1	0	0	0	0	0	1	0	10	0	1058.65	tr|E5RIH5|E5RIH5_HUMAN;sp|Q6NXR4|TTI2_HUMAN	tr|E5RIH5|E5RIH5_HUMAN	113	122	yes	no	2	0.00043653	128.86	By matching	By MS/MS	1	0	1
AAQVMGPPDR	DDGISPERAAQVMGPP	QVMGPPDRCQHAAHII	R	A	A	D	R	C	2	1	0	1	0	1	0	1	0	0	0	0	1	0	2	0	0	0	0	1	0	10	0	1040.51	tr|A0A024R8A7|A0A024R8A7_HUMAN;sp|Q96I24|FUBP3_HUMAN	tr|A0A024R8A7|A0A024R8A7_HUMAN	300	309	yes	no	2	0.02567	64.82	By matching	By MS/MS	7	0
AAQYQVNQAAAAQAAATAAAMGIPQAVLPPLPK	AHLQAKIKAAQYQVNQ	AVLPPLPKRPALEKTN	K	A	A	P	K	R	13	0	1	0	0	5	0	1	0	1	2	1	1	0	4	0	1	0	1	2	0	33	0	3201.7	sp|Q9NR56-3|MBNL1_HUMAN;sp|Q9NR56-4|MBNL1_HUMAN;sp|Q9NR56-6|MBNL1_HUMAN;sp|Q9NR56-2|MBNL1_HUMAN;sp|Q9NR56-5|MBNL1_HUMAN;tr|H7C4T5|H7C4T5_HUMAN;tr|B4DLS5|B4DLS5_HUMAN	sp|Q9NR56-3|MBNL1_HUMAN	181	213	yes	no	3;4	0.0004456	46.532	By matching	By MS/MS	3	0			2
AAQYQVNQAAAAQAAATAAAMTQSAVK	AHLQAKIKAAQYQVNQ	AMTQSAVKSLKRPLEA	K	A	A	V	K	S	13	0	1	0	0	5	0	0	0	0	0	1	1	0	0	1	2	0	1	2	0	27	0	2605.29	tr|C9JP00|C9JP00_HUMAN;sp|Q9NR56|MBNL1_HUMAN;tr|A0A0A0MQX8|A0A0A0MQX8_HUMAN;tr|Q86VM6|Q86VM6_HUMAN;tr|B4E233|B4E233_HUMAN	tr|C9JP00|C9JP00_HUMAN	249	275	yes	no	3	2.5219e-08	110.53	By matching	By MS/MS	6	0
AARDSDSEEDLVSYGTGLEPLEEGERPK	________________	LEEGERPKKPIPLQDQ	M	A	A	P	K	K	2	2	0	3	0	0	6	3	0	0	3	1	0	0	2	3	1	0	1	1	0	28	2	3048.42	tr|A8K8Y8|A8K8Y8_HUMAN;sp|Q9BRR8|GPTC1_HUMAN;tr|K7EQ19|K7EQ19_HUMAN	tr|A8K8Y8|A8K8Y8_HUMAN	2	29	yes	no	3	9.1645e-10	100.88	By MS/MS	By matching	5	0
AARPPPAASATPTAQPLPQPPAPR	SLFRPGGRAARPPPAA	LPQPPAPRAPEGDDFL	R	A	A	P	R	A	7	2	0	0	0	2	0	0	0	0	1	0	0	0	9	1	2	0	0	0	0	24	1	2359.28	tr|A0A024QZH6|A0A024QZH6_HUMAN	tr|A0A024QZH6|A0A024QZH6_HUMAN	416	439	yes	yes	3	1.9152e-08	113.49	By MS/MS	By MS/MS	9	1
AASAAAAELQASGGPR	________________	LQASGGPRHPVCLLVL	M	A	A	P	R	H	7	1	0	0	0	1	1	2	0	0	1	0	0	0	1	2	0	0	0	0	0	16	0	1426.72	tr|Q53RZ9|Q53RZ9_HUMAN;sp|Q9HCN4|GPN1_HUMAN;tr|F8WD09|F8WD09_HUMAN	tr|Q53RZ9|Q53RZ9_HUMAN	2	17	yes	no	2	0.00027904	94.203	By matching	By MS/MS	8	0
AASAAAASAAAASAASGSPGPGEGSAGGEK	________________	EGSAGGEKRSTAPSAA	M	A	A	E	K	R	13	0	0	0	0	0	2	6	0	0	0	1	0	0	2	6	0	0	0	0	0	30	0	2386.1	tr|B2R8R5|B2R8R5_HUMAN;sp|Q13263|TIF1B_HUMAN;sp|Q13263-2|TIF1B_HUMAN	tr|B2R8R5|B2R8R5_HUMAN	2	31	yes	no	2;3	1.7008e-14	141	By MS/MS	By MS/MS	6.67	2.11	1
AASAAAASAAAASAASGSPGPGEGSAGGEKR	________________	GSAGGEKRSTAPSAAA	M	A	A	K	R	S	13	1	0	0	0	0	2	6	0	0	0	1	0	0	2	6	0	0	0	0	0	31	1	2542.2	tr|B2R8R5|B2R8R5_HUMAN;sp|Q13263|TIF1B_HUMAN;sp|Q13263-2|TIF1B_HUMAN	tr|B2R8R5|B2R8R5_HUMAN	2	32	yes	no	2;3	9.2379e-14	131.64	By MS/MS	By MS/MS	7.5	0.764
AASAAFQENVGR	DRDINCRRAASAAFQE	AFQENVGRQGTFPHGI	R	A	A	G	R	Q	4	1	1	0	0	1	1	1	0	0	0	0	0	1	0	1	0	0	0	1	0	12	0	1219.59	sp|Q9BTW9|TBCD_HUMAN;tr|J3KR97|J3KR97_HUMAN;sp|Q9BTW9-4|TBCD_HUMAN;sp|Q9BTW9-5|TBCD_HUMAN;tr|B4DE53|B4DE53_HUMAN;tr|I6L959|I6L959_HUMAN;tr|I3L0V3|I3L0V3_HUMAN	sp|Q9BTW9|TBCD_HUMAN	509	520	yes	no	2	0.00013483	169.09	By matching	By MS/MS	7	0
AASAAGAAGSAGGSSGAAGAAGGGAGAGTRPGDGGTASAGAAGPGAATK	KKKERSNRAASAAGAA	AGPGAATKAVTKDEDE	R	A	A	T	K	A	19	1	0	1	0	0	0	17	0	0	0	1	0	0	2	5	3	0	0	0	0	49	1	3668.71	sp|Q9UKY7|CDV3_HUMAN;sp|Q9UKY7-2|CDV3_HUMAN	sp|Q9UKY7|CDV3_HUMAN	28	76	yes	no	3;4	5.2169e-14	89.634	By MS/MS	By MS/MS	6.14	2.8		2
AASAAGVPLEASGEQVR	DSEDPLAKAASAAGVP	EASGEQVRLQRQIKRD	K	A	A	V	R	L	5	1	0	0	0	1	2	2	0	0	1	0	0	0	1	2	0	0	0	2	0	17	0	1611.82	sp|Q9Y4F5-3|C170B_HUMAN;sp|Q9Y4F5-2|C170B_HUMAN;sp|Q9Y4F5|C170B_HUMAN;tr|J3KQR7|J3KQR7_HUMAN	sp|Q9Y4F5-3|C170B_HUMAN	299	315	yes	no	2	5.9392e-06	135.55	By matching	By MS/MS	7	0
AASAATAAPTATPAAQESGTIPK	TNECKARRAASAATAA	QESGTIPKKRQEVMKW	R	A	A	P	K	K	9	0	0	0	0	1	1	1	0	1	0	1	0	0	3	2	4	0	0	0	0	23	0	2082.06	sp|O00116|ADAS_HUMAN;tr|Q53SG6|Q53SG6_HUMAN;tr|B8ZZ81|B8ZZ81_HUMAN	sp|O00116|ADAS_HUMAN	63	85	yes	no	2;3	2.2527e-16	164.18	By matching	By MS/MS	7	0
AASADSTTEGTPADGFTVLSTK	KKQGEVSKAASADSTT	GFTVLSTKSLFLGQKL	K	A	A	T	K	S	4	0	0	2	0	0	1	2	0	0	1	1	0	1	1	3	5	0	0	1	0	22	0	2126	sp|O75367-3|H2AY_HUMAN;sp|O75367|H2AY_HUMAN;sp|O75367-2|H2AY_HUMAN	sp|O75367-3|H2AY_HUMAN	167	188	yes	no	2;3	2.3426e-15	163.96	By matching	By MS/MS	9	0
AASAFFTYVSLSQEGR	DSSQKRYRAASAFFTY	VSLSQEGRSLPVPQLV	R	A	A	G	R	S	3	1	0	0	0	1	1	1	0	0	1	0	0	2	0	3	1	0	1	1	0	16	0	1732.84	sp|O00154-4|BACH_HUMAN;sp|O00154-6|BACH_HUMAN;sp|O00154-7|BACH_HUMAN;sp|O00154|BACH_HUMAN;sp|O00154-5|BACH_HUMAN;tr|B4DUX0|B4DUX0_HUMAN	sp|O00154-4|BACH_HUMAN	283	298	yes	no	2	1.4716e-13	209.6	By matching	By MS/MS	1	0	1
AASAGQEPLHNEELAGAGR	FLTRSRGRAASAGQEP	EELAGAGRVAQPGPLE	R	A	A	G	R	V	5	1	1	0	0	1	3	3	1	0	2	0	0	0	1	1	0	0	0	0	0	19	0	1876.9	sp|Q96HY6|DDRGK_HUMAN;sp|Q96HY6-2|DDRGK_HUMAN;tr|A0A0A0MRX2|A0A0A0MRX2_HUMAN	sp|Q96HY6|DDRGK_HUMAN	28	46	yes	no	3	0.026648	53.519	By matching	By MS/MS	6	0
AASAIYSGYIFDYDYYR	DRPKGLKRAASAIYSG	IFDYDYYRDDFYDRLF	R	A	A	Y	R	D	3	1	0	2	0	0	0	1	0	2	0	0	0	1	0	2	0	0	5	0	0	17	0	2036.92	sp|Q9UKM9|RALY_HUMAN;tr|Q5QPM1|Q5QPM1_HUMAN;tr|B4DSJ1|B4DSJ1_HUMAN;tr|Q53GL6|Q53GL6_HUMAN	sp|Q9UKM9|RALY_HUMAN	104	120	no	no	2	3.6581e-12	181.81	By MS/MS	By MS/MS	5.5	1.5				1
AASAPAKGTPGKGATPAPPGK	SEKILQVRAASAPAKG	ATPAPPGKAGAVASQT	R	A	A	G	K	A	6	0	0	0	0	0	0	4	0	0	0	3	0	0	5	1	2	0	0	0	0	21	2	1831	tr|J3KQ96|J3KQ96_HUMAN;sp|Q13428-6|TCOF_HUMAN;sp|Q13428-7|TCOF_HUMAN;tr|E7ETY2|E7ETY2_HUMAN;sp|Q13428-5|TCOF_HUMAN;sp|Q13428|TCOF_HUMAN;sp|Q13428-3|TCOF_HUMAN;sp|Q13428-4|TCOF_HUMAN;sp|Q13428-2|TCOF_HUMAN;sp|Q13428-8|TCOF_HUMAN	sp|Q13428|TCOF_HUMAN	302	322	no	no	3	0.0001718	81.477	By MS/MS	By matching	5.33	0.943				1
AASAPYFEVLEK	ELCLYLTKAASAPYFE	PYFEVLEKWIYRGIIH	K	A	A	E	K	W	3	0	0	0	0	0	2	0	0	0	1	1	0	1	1	1	0	0	1	1	0	12	0	1323.67	tr|Q53EQ3|Q53EQ3_HUMAN;sp|Q9BSJ2|GCP2_HUMAN;sp|Q9BSJ2-4|GCP2_HUMAN;tr|F2Z2B9|F2Z2B9_HUMAN;tr|B3KRS1|B3KRS1_HUMAN;sp|Q9BSJ2-3|GCP2_HUMAN;tr|B4DS45|B4DS45_HUMAN	tr|Q53EQ3|Q53EQ3_HUMAN	382	393	yes	no	2	0.0013656	91.093	By matching	By MS/MS	10	0
AASASESALQTVIK	AAEDAANRAASASESA	SALQTVIKEDLPRKAK	R	A	A	I	K	E	4	0	0	0	0	1	1	0	0	1	1	1	0	0	0	3	1	0	0	1	0	14	0	1374.74	tr|A0A0A6YYF2|A0A0A6YYF2_HUMAN;sp|Q16787-1|LAMA3_HUMAN;tr|A0A0A0MTS5|A0A0A0MTS5_HUMAN;sp|Q16787-4|LAMA3_HUMAN;sp|Q16787|LAMA3_HUMAN;tr|B0YJ32|B0YJ32_HUMAN;tr|A0A0A0MSA0|A0A0A0MSA0_HUMAN;sp|Q16787-3|LAMA3_HUMAN;tr|Q59HA6|Q59HA6_HUMAN;tr|K7EIP4|K7EIP4_HUMAN	tr|A0A0A6YYF2|A0A0A6YYF2_HUMAN	587	600	yes	no	2	0.001719	95.755	By matching	By MS/MS	9	0
AASAYAVGDVK	ALVTNKPRAASAYAVG	AYAVGDVKCLVMDVQA	R	A	A	V	K	C	4	0	0	1	0	0	0	1	0	0	0	1	0	0	0	1	0	0	1	2	0	11	0	1050.53	tr|A0A0S2Z472|A0A0S2Z472_HUMAN;sp|P13861-2|KAP2_HUMAN;tr|A8KAH7|A8KAH7_HUMAN;tr|A0A024R2W3|A0A024R2W3_HUMAN;sp|P13861|KAP2_HUMAN;tr|H7C330|H7C330_HUMAN	tr|A0A0S2Z472|A0A0S2Z472_HUMAN	326	336	yes	no	2	0.000173	151.79	By matching	By MS/MS	7	0
AASCVLLHTGQK	________________	VLLHTGQKMPLIGLGT	M	A	A	Q	K	M	2	0	0	0	1	1	0	1	1	0	2	1	0	0	0	1	1	0	0	1	0	12	0	1283.67	tr|V9HWI0|V9HWI0_HUMAN;sp|P14550|AK1A1_HUMAN;tr|Q5T621|Q5T621_HUMAN;tr|V9GYP9|V9GYP9_HUMAN;tr|V9GYG2|V9GYG2_HUMAN	tr|V9HWI0|V9HWI0_HUMAN	2	13	yes	no	2	1.2873e-05	199.12	By matching	By MS/MS	2	0		1
AASDDGSLKSSSPTSYWK	SKNKGPSKAASDDGSL	SSPTSYWKSLAPDRSD	K	A	A	W	K	S	2	0	0	2	0	0	0	1	0	0	1	2	0	0	1	6	1	1	1	0	0	18	1	1885.87	sp|Q92614|MY18A_HUMAN;tr|A0A0D9SFK2|A0A0D9SFK2_HUMAN;tr|A0A024QZ63|A0A024QZ63_HUMAN;sp|Q92614-4|MY18A_HUMAN;sp|Q92614-2|MY18A_HUMAN;sp|Q92614-3|MY18A_HUMAN;sp|Q92614-5|MY18A_HUMAN;tr|B4DZ32|B4DZ32_HUMAN;tr|B4DFN7|B4DFN7_HUMAN;tr|B3KVF8|B3KVF8_HUMAN;tr|Q9NYE8|Q9NYE8_HUMAN	sp|Q92614|MY18A_HUMAN	1996	2013	yes	no	2;3	0.017306	52.657	By MS/MS	By matching	6	0
AASDGQYENQSPEATSPR	PPAPLRRRAASDGQYE	SPEATSPRSPGVRSPV	R	A	A	P	R	S	3	1	1	1	0	2	2	1	0	0	0	0	0	0	2	3	1	0	1	0	0	18	0	1906.83	tr|B2RU35|B2RU35_HUMAN;tr|A1L0S7|A1L0S7_HUMAN;tr|Q0VG54|Q0VG54_HUMAN;tr|A0A087WWW7|A0A087WWW7_HUMAN;tr|E9PGF5|E9PGF5_HUMAN;tr|Q0VG55|Q0VG55_HUMAN;tr|E9PF55|E9PF55_HUMAN;sp|Q9HBL0|TENS1_HUMAN;tr|H0Y4U1|H0Y4U1_HUMAN;tr|Q59G71|Q59G71_HUMAN;tr|B7Z6H8|B7Z6H8_HUMAN	tr|B2RU35|B2RU35_HUMAN	897	914	yes	no	2;3	3.5236e-20	203.53	By MS/MS	By matching	2	0.816	2	2	2
AASDGQYENQSPEATSPRSPGVR	PPAPLRRRAASDGQYE	SPRSPGVRSPVQCVSP	R	A	A	V	R	S	3	2	1	1	0	2	2	2	0	0	0	0	0	0	3	4	1	0	1	1	0	23	1	2403.11	tr|B2RU35|B2RU35_HUMAN;tr|A1L0S7|A1L0S7_HUMAN;tr|Q0VG54|Q0VG54_HUMAN;tr|A0A087WWW7|A0A087WWW7_HUMAN;tr|E9PGF5|E9PGF5_HUMAN;tr|Q0VG55|Q0VG55_HUMAN;tr|E9PF55|E9PF55_HUMAN;sp|Q9HBL0|TENS1_HUMAN;tr|H0Y4U1|H0Y4U1_HUMAN;tr|Q59G71|Q59G71_HUMAN;tr|B7Z6H8|B7Z6H8_HUMAN	tr|B2RU35|B2RU35_HUMAN	897	919	yes	no	3	0.028009	55.707	By MS/MS	By matching	3	0			2
AASDIAMTELPPTHPIR	ENSLVAYKAASDIAMT	LPPTHPIRLGLALNFS	K	A	A	I	R	L	3	1	0	1	0	0	1	0	1	2	1	0	1	0	3	1	2	0	0	0	0	17	0	1818.93	tr|V9HW98|V9HW98_HUMAN;sp|P62258|1433E_HUMAN;tr|G9K389|G9K389_HUMAN;tr|G9K388|G9K388_HUMAN;sp|P62258-2|1433E_HUMAN;tr|B7ZA86|B7ZA86_HUMAN;tr|K7EM20|K7EM20_HUMAN	tr|V9HW98|V9HW98_HUMAN	154	170	yes	no	3;4	2.2939e-07	136.33	By matching	By MS/MS	6.6	4.18	1	1
AASDIWKPVLSIDTEPR	SGPSESPKAASDIWKP	LSIDTEPRKPALFPEP	K	A	A	P	R	K	2	1	0	2	0	0	1	0	0	2	1	1	0	0	2	2	1	1	0	1	0	17	1	1896.99	sp|Q96JM3|CHAP1_HUMAN	sp|Q96JM3|CHAP1_HUMAN	510	526	yes	yes	3	3.1157e-07	135.61	By matching	By MS/MS	6	0
AASDPLLSSVSPAVSK	GGALSPLRAASDPLLS	SVSPAVSKASSRRSSF	R	A	A	S	K	A	3	0	0	1	0	0	0	0	0	0	2	1	0	0	2	5	0	0	0	2	0	16	0	1527.81	tr|B4DIA5|B4DIA5_HUMAN;tr|A0A024QZ23|A0A024QZ23_HUMAN;sp|P19532|TFE3_HUMAN	tr|B4DIA5|B4DIA5_HUMAN	441	456	yes	no	2	3.0547e-08	169.62	By MS/MS	By matching	6	1
AASDSDPDEQASLLQR	RVRRALARAASDSDPD	EQASLLQRLRLLQRQE	R	A	A	Q	R	L	3	1	0	3	0	2	1	0	0	0	2	0	0	0	1	3	0	0	0	0	0	16	0	1701.78	tr|A6NN40|A6NN40_HUMAN;sp|Q2M3G4|SHRM1_HUMAN	tr|A6NN40|A6NN40_HUMAN	664	679	yes	no	2	3.5879e-08	146.68	By MS/MS	By matching	4	0				1
AASDSNPAGPLR	LDVVRRPRAASDSNPA	SNPAGPLRDKVHPMIL	R	A	A	L	R	D	3	1	1	1	0	0	0	1	0	0	1	0	0	0	2	2	0	0	0	0	0	12	0	1154.57	sp|Q9BUU2-2|MET22_HUMAN;sp|Q9BUU2|MET22_HUMAN	sp|Q9BUU2-2|MET22_HUMAN	130	141	yes	no	2	0.0098813	85.473	By MS/MS	By matching	5	0
AASDTERDGLAPEK	________________	RDGLAPEKTSPDRDKK	M	A	A	E	K	T	3	1	0	2	0	0	2	1	0	0	1	1	0	0	1	1	1	0	0	0	0	14	1	1458.7	sp|Q7L4I2|RSRC2_HUMAN;tr|E9PI52|E9PI52_HUMAN	sp|Q7L4I2|RSRC2_HUMAN	2	15	yes	no	2	0.0010301	116.51	By MS/MS	By matching	1	0	1
AASDTERDGLAPEKTSPDR	________________	PEKTSPDRDKKKEQSE	M	A	A	D	R	D	3	2	0	3	0	0	2	1	0	0	1	1	0	0	2	2	2	0	0	0	0	19	2	2014.96	sp|Q7L4I2|RSRC2_HUMAN;tr|E9PI52|E9PI52_HUMAN	sp|Q7L4I2|RSRC2_HUMAN	2	20	yes	no	3	0.0029823	62.67	By MS/MS	By matching	1	0	1
AASEAAVVSSPSLK	________________	VVSSPSLKTDTSPVLE	M	A	A	L	K	T	4	0	0	0	0	0	1	0	0	0	1	1	0	0	1	4	0	0	0	2	0	14	0	1315.7	sp|Q8WWH5|TRUB1_HUMAN	sp|Q8WWH5|TRUB1_HUMAN	2	15	yes	yes	2	0.0022212	94.569	By MS/MS	By matching	5	0
AASEELLEK	PATGVLKKAASEELLE	ASEELLEKSSYPSSEE	K	A	A	E	K	S	2	0	0	0	0	0	3	0	0	0	2	1	0	0	0	1	0	0	0	0	0	9	0	988.508	tr|F8VY01|F8VY01_HUMAN;sp|Q6ZV73-2|FGD6_HUMAN;sp|Q6ZV73|FGD6_HUMAN	tr|F8VY01|F8VY01_HUMAN	513	521	yes	no	2	0.0065448	115.92	By MS/MS	By matching	1	0	1
AASEFESSEGVFLFPELR	SGVHHFARAASEFESS	VFLFPELRIISTITRE	R	A	A	L	R	I	2	1	0	0	0	0	4	1	0	0	2	0	0	3	1	3	0	0	0	1	0	18	0	2013.97	tr|B3KMD3|B3KMD3_HUMAN;tr|Q5SR54|Q5SR54_HUMAN;tr|B4E3Q1|B4E3Q1_HUMAN;sp|O94985-2|CSTN1_HUMAN;sp|O94985|CSTN1_HUMAN	tr|B3KMD3|B3KMD3_HUMAN	21	38	yes	no	2	0.00036621	83.758	By matching	By MS/MS	3	0			1
AASESTEQEEGDAPQEDFIQYIAR	RHHFQRQRAASESTEQ	DFIQYIARAGDAVAFP	R	A	A	A	R	A	4	1	0	2	0	3	5	1	0	2	0	0	0	1	1	2	1	0	1	0	0	24	0	2683.19	sp|Q8N350|CBARP_HUMAN;tr|A0A140LJL2|A0A140LJL2_HUMAN;sp|Q8N350-4|CBARP_HUMAN	sp|Q8N350|CBARP_HUMAN	339	362	yes	no	3	0.0041002	56.332	By MS/MS	By matching	8	0
AASEVAGVVANAPSPPESSSLCASK	________________	SSSLCASKSDEGLPDG	M	A	A	S	K	S	6	0	1	0	1	0	2	1	0	0	1	1	0	0	3	6	0	0	0	3	0	25	0	2385.15	tr|A0A024R3D4|A0A024R3D4_HUMAN;sp|Q8ND24|RN214_HUMAN;sp|Q8ND24-2|RN214_HUMAN;tr|E9PN76|E9PN76_HUMAN;tr|E9PRE9|E9PRE9_HUMAN	tr|A0A024R3D4|A0A024R3D4_HUMAN	2	26	yes	no	3	7.241e-06	90.084	By MS/MS	By MS/MS	9.33	0.943
AASGEDSTEEALAAAAAPWEGGPVPGVDR	NGHRPQLRAASGEDST	GPVPGVDRSPFAKSLG	R	A	A	D	R	S	8	1	0	2	0	0	4	4	0	0	1	0	0	0	3	2	1	1	0	2	0	29	0	2780.29	sp|Q641Q2|WAC2A_HUMAN;tr|E7ESD2|E7ESD2_HUMAN;sp|Q641Q2-2|WAC2A_HUMAN;tr|F8W7U3|F8W7U3_HUMAN;tr|A0A087WYF6|A0A087WYF6_HUMAN;tr|Q9NVB8|Q9NVB8_HUMAN;tr|B4E255|B4E255_HUMAN;tr|Q5SNT8|Q5SNT8_HUMAN	sp|Q641Q2|WAC2A_HUMAN	1085	1113	no	no	2;3	1.6133e-06	88.587	By MS/MS	By MS/MS	8.25	0.433
AASGEDSTEEALAAAAAPWEGGPVPGVDRSPFAK	NGHRPQLRAASGEDST	VDRSPFAKSLGHSRGE	R	A	A	A	K	S	9	1	0	2	0	0	4	4	0	0	1	1	0	1	4	3	1	1	0	2	0	34	1	3310.57	sp|Q641Q2|WAC2A_HUMAN;tr|E7ESD2|E7ESD2_HUMAN;sp|Q641Q2-2|WAC2A_HUMAN;tr|F8W7U3|F8W7U3_HUMAN;tr|A0A087WYF6|A0A087WYF6_HUMAN;tr|Q9NVB8|Q9NVB8_HUMAN;tr|B4E255|B4E255_HUMAN;tr|Q5SNT8|Q5SNT8_HUMAN	sp|Q641Q2|WAC2A_HUMAN	1085	1118	no	no	3;4	5.282e-06	81.943	By MS/MS	By matching	9	0
AASGESGTSGGGGSTEEAFMTFYSEVK	________________	MTFYSEVKQIEKRDSV	M	A	A	V	K	Q	3	0	0	0	0	0	4	6	0	0	0	1	1	2	0	5	3	0	1	1	0	27	0	2643.13	sp|O75937|DNJC8_HUMAN	sp|O75937|DNJC8_HUMAN	2	28	yes	yes	3	2.5198e-08	112.47	By matching	By MS/MS	10	0
AASGFNAMEDAQTLR	ATKGGTVKAASGFNAM	MEDAQTLRKAMKGLGT	K	A	A	L	R	K	4	1	1	1	0	1	1	1	0	0	1	0	1	1	0	1	1	0	0	0	0	15	0	1580.73	sp|P09525|ANXA4_HUMAN;tr|V9HW59|V9HW59_HUMAN;tr|Q6LES2|Q6LES2_HUMAN;tr|Q6P452|Q6P452_HUMAN;tr|B4DDZ4|B4DDZ4_HUMAN;tr|B4E1S2|B4E1S2_HUMAN	sp|P09525|ANXA4_HUMAN	10	24	yes	no	2	1.2442e-16	230.96	By matching	By MS/MS	8	0
AASGGSGSENVGPPAAAVPGPLSR	NSPQPLRRAASGGSGS	AVPGPLSRSTSVASHI	R	A	A	S	R	S	5	1	1	0	0	0	1	5	0	0	1	0	0	0	4	4	0	0	0	2	0	24	0	2105.05	sp|Q9UL54-2|TAOK2_HUMAN;tr|B4E2V3|B4E2V3_HUMAN	sp|Q9UL54-2|TAOK2_HUMAN	1009	1032	yes	no	3	0.0002474	70.051	By MS/MS	By matching	9	0
AASGSGMAQK	________________	SGSGMAQKTWELANNM	M	A	A	Q	K	T	3	0	0	0	0	1	0	2	0	0	0	1	1	0	0	2	0	0	0	0	0	10	0	906.423	tr|A0A024R7W9|A0A024R7W9_HUMAN;sp|Q92905|CSN5_HUMAN;tr|E5RFS1|E5RFS1_HUMAN;tr|E5RG35|E5RG35_HUMAN;tr|E5RK55|E5RK55_HUMAN	tr|A0A024R7W9|A0A024R7W9_HUMAN	2	11	yes	no	2	0.0047728	112.3	By matching	By MS/MS	4	0				1
AASIFGGAK	ASTSQSTRAASIFGGA	ASIFGGAKPVDTAARE	R	A	A	A	K	P	3	0	0	0	0	0	0	2	0	1	0	1	0	1	0	1	0	0	0	0	0	9	0	820.444	sp|P23588|IF4B_HUMAN;tr|E7EX17|E7EX17_HUMAN;tr|B4DRM3|B4DRM3_HUMAN;sp|P23588-2|IF4B_HUMAN;tr|B4DEP6|B4DEP6_HUMAN;tr|B4DS01|B4DS01_HUMAN;tr|Q7Z5Y0|Q7Z5Y0_HUMAN;tr|F8VX11|F8VX11_HUMAN	sp|P23588|IF4B_HUMAN	357	365	yes	no	2	0.0074609	88.177	By matching	By MS/MS	3	0			1
AASIFGGAKPVDTAAR	ASTSQSTRAASIFGGA	KPVDTAAREREVEERL	R	A	A	A	R	E	5	1	0	1	0	0	0	2	0	1	0	1	0	1	1	1	1	0	0	1	0	16	1	1530.82	sp|P23588|IF4B_HUMAN;tr|E7EX17|E7EX17_HUMAN;tr|B4DRM3|B4DRM3_HUMAN;sp|P23588-2|IF4B_HUMAN;tr|B4DEP6|B4DEP6_HUMAN;tr|B4DS01|B4DS01_HUMAN;tr|Q7Z5Y0|Q7Z5Y0_HUMAN;tr|F8VX11|F8VX11_HUMAN	sp|P23588|IF4B_HUMAN	357	372	yes	no	2;3	0.0003922	90.259	By matching	By MS/MS	3	0			2
AASITSEVFNK	GELNLMKKAASITSEV	ITSEVFNKFFKERVME	K	A	A	N	K	F	2	0	1	0	0	0	1	0	0	1	0	1	0	1	0	2	1	0	0	1	0	11	0	1165.6	sp|Q9Y5B9|SP16H_HUMAN;tr|Q0VGA3|Q0VGA3_HUMAN	sp|Q9Y5B9|SP16H_HUMAN	186	196	yes	no	2	4.3595e-05	193.3	By matching	By MS/MS	10	0
AASIYSSWAEEQR	LMHTLHTRAASIYSSW	SSWAEEQRHLETGGQK	R	A	A	Q	R	H	3	1	0	0	0	1	2	0	0	1	0	0	0	0	0	3	0	1	1	0	0	13	0	1496.69	sp|Q92538-3|GBF1_HUMAN;sp|Q92538-2|GBF1_HUMAN;sp|Q92538|GBF1_HUMAN	sp|Q92538-3|GBF1_HUMAN	1505	1517	yes	no	2	3.6913e-05	146.67	By matching	By MS/MS	10	0
AASLDSVATSR	LGCSSSQRAASLDSVA	LDSVATSRVQDLSDMV	R	A	A	S	R	V	3	1	0	1	0	0	0	0	0	0	1	0	0	0	0	3	1	0	0	1	0	11	0	1076.55	sp|Q9Y2J4|AMOL2_HUMAN;sp|Q9Y2J4-2|AMOL2_HUMAN;sp|Q9Y2J4-4|AMOL2_HUMAN;sp|Q9Y2J4-3|AMOL2_HUMAN;tr|B3KQD2|B3KQD2_HUMAN;tr|B3KR56|B3KR56_HUMAN	sp|Q9Y2J4|AMOL2_HUMAN	757	767	yes	no	2	0.015243	83.633	By MS/MS	By matching	5	0
AASLEAVSYAIDTLK	IAVSSAHRAASLEAVS	SYAIDTLKAKVPIWKK	R	A	A	L	K	A	4	0	0	1	0	0	1	0	0	1	2	1	0	0	0	2	1	0	1	1	0	15	0	1550.82	tr|A0A024QZS1|A0A024QZS1_HUMAN;sp|O96007|MOC2B_HUMAN	tr|A0A024QZS1|A0A024QZS1_HUMAN	145	159	yes	no	2;3	8.6235e-08	176.43	By matching	By MS/MS	5	0
AASLEYDYETIR	PPPSSPEKAASLEYDY	EYDYETIRNIDCYSTD	K	A	A	I	R	N	2	1	0	1	0	0	2	0	0	1	1	0	0	0	0	1	1	0	2	0	0	12	0	1429.67	tr|B4DDH8|B4DDH8_HUMAN;sp|Q96N66|MBOA7_HUMAN;sp|Q96N66-3|MBOA7_HUMAN;sp|Q96N66-2|MBOA7_HUMAN	tr|B4DDH8|B4DDH8_HUMAN	271	282	yes	no	2	4.6611e-19	187.58	By matching	By MS/MS	7	0
AASLMNLENI	VITVQRRKAASLMNLE	SLMNLENI________	K	A	A	N	I	-	2	0	2	0	0	0	1	0	0	1	2	0	1	0	0	1	0	0	0	0	0	10	0	1074.54	sp|Q96NL6|SCLT1_HUMAN;sp|Q96NL6-3|SCLT1_HUMAN;tr|D6RBP0|D6RBP0_HUMAN;sp|Q96NL6-2|SCLT1_HUMAN	sp|Q96NL6|SCLT1_HUMAN	679	688	yes	no	2	0.012625	96.371	By MS/MS	By matching	8	0
AASLNYLNQPSAAPLQVSR	PSSSNMKRAASLNYLN	AAPLQVSRGLSASTMD	R	A	A	S	R	G	4	1	2	0	0	2	0	0	0	0	3	0	0	0	2	3	0	0	1	1	0	19	0	1999.05	sp|Q9NSK0-5|KLC4_HUMAN;tr|A0A024RCZ8|A0A024RCZ8_HUMAN;sp|Q9NSK0|KLC4_HUMAN;sp|Q9NSK0-3|KLC4_HUMAN	tr|A0A024RCZ8|A0A024RCZ8_HUMAN	588	606	no	no	2;3	4.9835e-06	150.22	By MS/MS	By matching	1	0	3
AASLPGKNGNPTFAAVTAGYDK	GSKHKLTKAASLPGKN	AVTAGYDKSPGGNGFA	K	A	A	D	K	S	5	0	2	1	0	0	0	3	0	0	1	2	0	1	2	1	2	0	1	1	0	22	1	2149.08	sp|Q92545|TM131_HUMAN;tr|Q0P631|Q0P631_HUMAN	sp|Q92545|TM131_HUMAN	1647	1668	yes	no	3	0.0063754	56.488	By MS/MS	By matching	10	0
AASLTEDR	SQPEGLRKAASLTEDR	AASLTEDRDRGRDAVK	K	A	A	D	R	D	2	1	0	1	0	0	1	0	0	0	1	0	0	0	0	1	1	0	0	0	0	8	0	861.419	sp|Q04637-3|IF4G1_HUMAN;tr|B4DGF1|B4DGF1_HUMAN;sp|Q04637|IF4G1_HUMAN;tr|B2RU10|B2RU10_HUMAN;tr|B2RU06|B2RU06_HUMAN;sp|Q04637-9|IF4G1_HUMAN;tr|Q4LE58|Q4LE58_HUMAN;sp|Q04637-6|IF4G1_HUMAN;tr|Q96I65|Q96I65_HUMAN;tr|B4DSI9|B4DSI9_HUMAN;sp|Q04637-4|IF4G1_HUMAN;tr|E9PGM1|E9PGM1_HUMAN;sp|Q04637-5|IF4G1_HUMAN	tr|B4DSI9|B4DSI9_HUMAN	1167	1174	no	no	2	0.055855	79.07	By MS/MS	By matching	1	0	1
AASLTEDRDR	SQPEGLRKAASLTEDR	SLTEDRDRGRDAVKRE	K	A	A	D	R	G	2	2	0	2	0	0	1	0	0	0	1	0	0	0	0	1	1	0	0	0	0	10	1	1132.55	sp|Q04637-3|IF4G1_HUMAN;tr|B4DGF1|B4DGF1_HUMAN;sp|Q04637|IF4G1_HUMAN;tr|B2RU10|B2RU10_HUMAN;tr|B2RU06|B2RU06_HUMAN;sp|Q04637-9|IF4G1_HUMAN;tr|Q4LE58|Q4LE58_HUMAN;sp|Q04637-6|IF4G1_HUMAN;tr|Q96I65|Q96I65_HUMAN;tr|B4DSI9|B4DSI9_HUMAN;sp|Q04637-4|IF4G1_HUMAN;tr|E9PGM1|E9PGM1_HUMAN;sp|Q04637-5|IF4G1_HUMAN	tr|B4DSI9|B4DSI9_HUMAN	1167	1176	no	no	2	0.017911	106.79	By MS/MS	By matching	1	0	2
AASNCGIVESILNWVK	QLSEKFFKAASNCGIV	ESILNWVKFKAQTQLN	K	A	A	V	K	F	2	0	2	0	1	0	1	1	0	2	1	1	0	0	0	2	0	1	0	2	0	16	0	1759.89	tr|Q71UH4|Q71UH4_HUMAN;sp|Q02880-2|TOP2B_HUMAN;sp|Q02880|TOP2B_HUMAN;tr|B4DKD0|B4DKD0_HUMAN;tr|E9PCY5|E9PCY5_HUMAN	tr|Q71UH4|Q71UH4_HUMAN	394	409	yes	no	2;3	1.6625e-05	128.74	By matching	By MS/MS	5	0
AASPAKPSSLDLVPNLPK	EPAKVSPRAASPAKPS	DLVPNLPKGALPPSPA	R	A	A	P	K	G	3	0	1	1	0	0	0	0	0	0	3	2	0	0	4	3	0	0	0	1	0	18	1	1804.01	sp|Q8N3V7-2|SYNPO_HUMAN;tr|A7MD96|A7MD96_HUMAN;sp|Q8N3V7-3|SYNPO_HUMAN;sp|Q8N3V7|SYNPO_HUMAN	sp|Q8N3V7-2|SYNPO_HUMAN	587	604	yes	no	2;3	5.4364e-05	105.46	By MS/MS	By matching	2	0		2
AASPESASSTPESLQAR	GDEDASGRAASPESAS	TPESLQARRHHQFLEP	R	A	A	A	R	R	4	1	0	0	0	1	2	0	0	0	1	0	0	0	2	5	1	0	0	0	0	17	0	1687.8	tr|B3KPB2|B3KPB2_HUMAN;tr|A8K662|A8K662_HUMAN;sp|Q96BT3|CENPT_HUMAN;tr|B4DV17|B4DV17_HUMAN;tr|B4DWP4|B4DWP4_HUMAN	tr|B3KPB2|B3KPB2_HUMAN	395	411	yes	no	2	0.00020682	100.28	By MS/MS	By matching	4	0				1
AASPHQVTPQADEK	LTPRQKERAASPHQVT	VTPQADEKMPVLESSS	R	A	A	E	K	M	3	0	0	1	0	2	1	0	1	0	0	1	0	0	2	1	1	0	0	1	0	14	0	1477.72	tr|B2RWP5|B2RWP5_HUMAN;sp|Q96L73-2|NSD1_HUMAN;sp|Q96L73-3|NSD1_HUMAN;sp|Q96L73|NSD1_HUMAN;tr|A0A1D8GZ55|A0A1D8GZ55_HUMAN	tr|A0A1D8GZ55|A0A1D8GZ55_HUMAN	1626	1639	no	no	2;3	0.0003967	123	By MS/MS	By matching	3	0			3
AASPPASASDLIEQQQK	IKVIRNMRAASPPASA	DLIEQQQKRGRREHKA	R	A	A	Q	K	R	4	0	0	1	0	3	1	0	0	1	1	1	0	0	2	3	0	0	0	0	0	17	0	1739.87	tr|A8K4U4|A8K4U4_HUMAN;sp|Q5VSL9|STRP1_HUMAN;sp|Q5VSL9-2|STRP1_HUMAN;sp|Q5VSL9-3|STRP1_HUMAN	tr|A8K4U4|A8K4U4_HUMAN	333	349	yes	no	2;3	1.2426e-05	153.36	By MS/MS	By matching	6.5	0.5
AASPPKPLLSNASATPVGR	SPMPSEEKAASPPKPL	ASATPVGRRGRLANLA	K	A	A	G	R	R	4	1	1	0	0	0	0	1	0	0	2	1	0	0	4	3	1	0	0	1	0	19	1	1833.01	tr|B4DSL6|B4DSL6_HUMAN	tr|B4DSL6|B4DSL6_HUMAN	57	75	yes	yes	2;3	0.00072841	94.845	By MS/MS	By MS/MS	7.25	3.7	1
AASPPRPLLSNASATPVGR	SPMPSEEKAASPPRPL	ASATPVGRRGRLANLA	K	A	A	G	R	R	4	2	1	0	0	0	0	1	0	0	2	0	0	0	4	3	1	0	0	1	0	19	1	1861.02	tr|A0A024RA49|A0A024RA49_HUMAN;sp|Q9NQW6|ANLN_HUMAN;tr|A8K5D9|A8K5D9_HUMAN;sp|Q9NQW6-2|ANLN_HUMAN	tr|A0A024RA49|A0A024RA49_HUMAN	180	198	yes	no	2;3	0.0035764	70.335	By MS/MS	By matching	9.25	0.829
AASPPSYTLDLGESQLAPPPSK	IQVVKSMRAASPPSYT	QLAPPPSKLRGRRGSR	R	A	A	S	K	L	3	0	0	1	0	1	1	1	0	0	3	1	0	0	5	4	1	0	1	0	0	22	0	2225.12	tr|A8K2A0|A8K2A0_HUMAN;sp|Q9ULQ0|STRP2_HUMAN;tr|A4D1K4|A4D1K4_HUMAN;sp|Q9ULQ0-2|STRP2_HUMAN	tr|A8K2A0|A8K2A0_HUMAN	316	337	yes	no	2;3	9.771e-06	103.75	By MS/MS	By matching	9.33	0.471
AASPQDLAGGYTSSLACHR	LGYLNHVRAASPQDLA	TSSLACHRALQDAFSG	R	A	A	H	R	A	4	1	0	1	1	1	0	2	1	0	2	0	0	0	1	3	1	0	1	0	0	19	0	1960.91	tr|A0A024R688|A0A024R688_HUMAN;sp|P51948|MAT1_HUMAN;tr|H0YJ92|H0YJ92_HUMAN;tr|A0A024R669|A0A024R669_HUMAN;sp|P51948-2|MAT1_HUMAN	tr|A0A024R688|A0A024R688_HUMAN	277	295	yes	no	3	0.00078877	64.565	By matching	By MS/MS	1	0	1
AASPSELTCPPGWEWEDDAWSYDINR	YTDANGDKAASPSELT	AWSYDINRAVDEKGWE	K	A	A	N	R	A	3	1	1	3	1	0	3	1	0	1	1	0	0	0	3	3	1	3	1	0	0	26	0	3051.3	sp|Q9NZM1-6|MYOF_HUMAN;sp|Q9NZM1|MYOF_HUMAN;sp|Q9NZM1-3|MYOF_HUMAN;sp|Q9NZM1-2|MYOF_HUMAN;sp|Q9NZM1-5|MYOF_HUMAN;tr|H0YD14|H0YD14_HUMAN	sp|Q9NZM1-6|MYOF_HUMAN	948	973	yes	no	2	0.00014356	74.408	By matching	By MS/MS	10	0
AASPSPQSVR	PEPKKIKKAASPSPQS	SPSPQSVRRVSSSRSV	K	A	A	V	R	R	2	1	0	0	0	1	0	0	0	0	0	0	0	0	2	3	0	0	0	1	0	10	0	998.515	tr|B7Z7U0|B7Z7U0_HUMAN;tr|A9Z1X7|A9Z1X7_HUMAN;tr|A0A0S2Z4Z6|A0A0S2Z4Z6_HUMAN;tr|A0A0S2Z4W1|A0A0S2Z4W1_HUMAN;sp|Q8IYB3|SRRM1_HUMAN;sp|Q8IYB3-2|SRRM1_HUMAN;tr|E9PCT1|E9PCT1_HUMAN	tr|B7Z7U0|B7Z7U0_HUMAN	748	757	yes	no	2	0.020184	87.363	By MS/MS	By matching	1.6	1.2	4			1
AASPVLLSSNSQK	VPIPSLDRAASPVLLS	LLSSNSQKS_______	R	A	A	Q	K	S	2	0	1	0	0	1	0	0	0	0	2	1	0	0	1	4	0	0	0	1	0	13	0	1300.7	tr|A0A024RBE2|A0A024RBE2_HUMAN;sp|P41970|ELK3_HUMAN;tr|G3V1Z7|G3V1Z7_HUMAN	tr|A0A024RBE2|A0A024RBE2_HUMAN	394	406	yes	no	2	0.0004037	120.99	By MS/MS	By matching	8	0
AASPYSQRPASPTAIR	STTLPAARAASPYSQR	PASPTAIRRIGSVTSR	R	A	A	I	R	R	4	2	0	0	0	1	0	0	0	1	0	0	0	0	3	3	1	0	1	0	0	16	1	1671.87	sp|Q99569-2|PKP4_HUMAN;sp|Q99569|PKP4_HUMAN;tr|Q6LCG8|Q6LCG8_HUMAN;tr|Q4W5T8|Q4W5T8_HUMAN;tr|A0A0D9SF60|A0A0D9SF60_HUMAN	sp|Q99569-2|PKP4_HUMAN	271	286	yes	no	2	0.035855	71.001	By MS/MS	By matching	6.5	0.5
AASQAVEEMR	________________	SQAVEEMRSRVVLGEF	M	A	A	M	R	S	3	1	0	0	0	1	2	0	0	0	0	0	1	0	0	1	0	0	0	1	0	10	0	1090.51	sp|O15160|RPAC1_HUMAN;sp|O15160-2|RPAC1_HUMAN;tr|E7EQB9|E7EQB9_HUMAN;tr|B4DEC2|B4DEC2_HUMAN	sp|O15160|RPAC1_HUMAN	2	11	yes	no	2	0.00099186	117.09	By matching	By MS/MS	5	0
AASQPTSLAPEK	GGSPSRRKAASQPTSL	PTSLAPEKLREE____	K	A	A	E	K	L	3	0	0	0	0	1	1	0	0	0	1	1	0	0	2	2	1	0	0	0	0	12	0	1198.62	tr|B4DDH8|B4DDH8_HUMAN;sp|Q96N66|MBOA7_HUMAN;sp|Q96N66-2|MBOA7_HUMAN	tr|B4DDH8|B4DDH8_HUMAN	439	450	yes	no	2	0.0074335	88.101	By matching	By MS/MS	6	0
AASSAAQGAFQGN	FSSRTFHRAASSAAQG	AQGAFQGN________	R	A	A	G	N	-	5	0	1	0	0	2	0	2	0	0	0	0	0	1	0	2	0	0	0	0	0	13	0	1178.53	tr|Q6IBK3|Q6IBK3_HUMAN;tr|A8K769|A8K769_HUMAN;tr|A0A140VK92|A0A140VK92_HUMAN;sp|O15127|SCAM2_HUMAN	tr|Q6IBK3|Q6IBK3_HUMAN	317	329	yes	no	2	1.8478e-05	132.86	By MS/MS	By MS/MS	6	1
AASSDQLRDNSPPPAFKPEPPK	EPRAQMRRAASSDQLR	AFKPEPPKAKTQNKEE	R	A	A	P	K	A	3	1	1	2	0	1	1	0	0	0	1	2	0	1	6	3	0	0	0	0	0	22	2	2348.18	tr|A0A024R233|A0A024R233_HUMAN;sp|Q9UDY2-3|ZO2_HUMAN;sp|Q9UDY2|ZO2_HUMAN;sp|Q9UDY2-7|ZO2_HUMAN;tr|A0A1B0GTW1|A0A1B0GTW1_HUMAN;tr|B7Z954|B7Z954_HUMAN	tr|A0A024R233|A0A024R233_HUMAN	976	997	yes	no	3	5.726e-05	89.979	By MS/MS	By matching	6.5	0.5
AASSLLANLWQYNK	PDSEKSSRAASSLLAN	ANLWQYNKLHRDFRAK	R	A	A	N	K	L	3	0	2	0	0	1	0	0	0	0	3	1	0	0	0	2	0	1	1	0	0	14	0	1577.82	sp|Q9Y446|PKP3_HUMAN;sp|Q9Y446-2|PKP3_HUMAN;tr|H0YEY5|H0YEY5_HUMAN	sp|Q9Y446|PKP3_HUMAN	766	779	yes	no	2	2.0763e-07	190.34	By matching	By MS/MS	4	0				1
AASSLNLSNGETESVK	TSGPEDTRAASSLNLS	NGETESVKTMIVHDDV	R	A	A	V	K	T	2	0	2	0	0	0	2	1	0	0	2	1	0	0	0	4	1	0	0	1	0	16	0	1605.78	sp|O95819-6|M4K4_HUMAN;tr|B7Z388|B7Z388_HUMAN;tr|E7EN19|E7EN19_HUMAN;tr|E7ENQ1|E7ENQ1_HUMAN;sp|O95819|M4K4_HUMAN;tr|G3XAA2|G3XAA2_HUMAN;sp|O95819-4|M4K4_HUMAN;tr|H7C360|H7C360_HUMAN;sp|O95819-5|M4K4_HUMAN;tr|E7EX83|E7EX83_HUMAN;tr|H7C0P6|H7C0P6_HUMAN	sp|O95819-6|M4K4_HUMAN	768	783	no	no	2	5.1963e-08	164.74	By MS/MS	By MS/MS	5.33	1.25				1
AASSSSPGSPVASSPSR	FEKPESPRAASSSSPG	PVASSPSRLSPTPDGP	R	A	A	S	R	L	3	1	0	0	0	0	0	1	0	0	0	0	0	0	3	8	0	0	0	1	0	17	0	1530.73	sp|Q92538-3|GBF1_HUMAN;sp|Q92538-2|GBF1_HUMAN;sp|Q92538|GBF1_HUMAN	sp|Q92538-3|GBF1_HUMAN	1772	1788	yes	no	2	0.00015362	108.25	By MS/MS	By matching	4	0.816			1	1
AASTAPSSTSTPAASSAGLIYIDPSNLR	VRNTQHQRAASTAPSS	YIDPSNLRRSGTISTS	R	A	A	L	R	R	6	1	1	1	0	0	0	1	0	2	2	0	0	0	3	7	3	0	1	0	0	28	0	2705.35	sp|O95071-2|UBR5_HUMAN;sp|O95071|UBR5_HUMAN;tr|E7EMW7|E7EMW7_HUMAN	sp|O95071-2|UBR5_HUMAN	1726	1753	yes	no	3	0.00075284	51.473	By matching	By MS/MS	4	0				1
AASVEEGDEGQDSPGGQSR	KKGSKLKKAASVEEGD	DSPGGQSRGATRQKKT	K	A	A	S	R	G	2	1	0	2	0	2	3	4	0	0	0	0	0	0	1	3	0	0	0	1	0	19	0	1874.79	tr|B9DI82|B9DI82_HUMAN;sp|O75038-3|PLCH2_HUMAN;sp|O75038|PLCH2_HUMAN;tr|Q86YU9|Q86YU9_HUMAN;sp|O75038-2|PLCH2_HUMAN;sp|O75038-4|PLCH2_HUMAN	tr|B9DI82|B9DI82_HUMAN	452	470	yes	no	2	3.9394e-29	194.67	By MS/MS	By MS/MS	1	0	2
AASVEQR	________________	MAASVEQREGTIQVQG	M	A	A	Q	R	E	2	1	0	0	0	1	1	0	0	0	0	0	0	0	0	1	0	0	0	1	0	7	0	759.388	tr|B4DNR3|B4DNR3_HUMAN;tr|V9HW87|V9HW87_HUMAN;sp|Q96IU4|ABHEB_HUMAN;tr|B4DQI4|B4DQI4_HUMAN;tr|F8W9U3|F8W9U3_HUMAN	tr|B4DNR3|B4DNR3_HUMAN	2	8	yes	no	2	0.042724	113.41	By matching	By MS/MS	3	0			1
AASVVQPQPLVVVK	QPKKQELRAASVVQPQ	PQPLVVVKEEKIHSPI	R	A	A	V	K	E	2	0	0	0	0	2	0	0	0	0	1	1	0	0	2	1	0	0	0	5	0	14	0	1433.86	sp|O60885|BRD4_HUMAN	sp|O60885|BRD4_HUMAN	1098	1111	yes	yes	2	1.3499e-05	142.39	By matching	By MS/MS	2	0		1
AASYFGMK	SAHAAFNKAASYFGMK	AASYFGMKIVRVPLTK	K	A	A	M	K	I	2	0	0	0	0	0	0	1	0	0	0	1	1	1	0	1	0	0	1	0	0	8	0	873.405	sp|O95470|SGPL1_HUMAN	sp|O95470|SGPL1_HUMAN	248	255	yes	yes	2	0.026443	77.318	By matching	By MS/MS	3	0			1
AASYTEEDENHTAK	LRNYFTDKAASYTEED	EDENHTAKDCLLVYSQ	K	A	A	A	K	D	3	0	1	1	0	0	3	0	1	0	0	1	0	0	0	1	2	0	1	0	0	14	0	1564.66	sp|Q14126|DSG2_HUMAN	sp|Q14126|DSG2_HUMAN	780	793	yes	yes	2	1.3884e-17	191.36	By MS/MS	By matching	1	0	2
AATAAADFTAK	TLNKDATKAATAAADF	AAADFTAKVWDAVSGD	K	A	A	A	K	V	6	0	0	1	0	0	0	0	0	0	0	1	0	1	0	0	2	0	0	0	0	11	0	1036.52	sp|Q9Y3F4|STRAP_HUMAN;sp|Q9Y3F4-2|STRAP_HUMAN	sp|Q9Y3F4|STRAP_HUMAN	74	84	yes	no	2	0.00074233	110.64	By matching	By MS/MS	7	0
AATAAAVVAEEDTELR	________________	AEEDTELRDLLVQTLE	M	A	A	L	R	D	6	1	0	1	0	0	3	0	0	0	1	0	0	0	0	0	2	0	0	2	0	16	0	1615.81	sp|O95684-2|FR1OP_HUMAN;sp|O95684|FR1OP_HUMAN;tr|A0A087WV25|A0A087WV25_HUMAN;tr|B4DH64|B4DH64_HUMAN;sp|Q8N103-3|TAGAP_HUMAN	sp|O95684-2|FR1OP_HUMAN	2	17	yes	no	2	3.0425e-13	203.27	By matching	By MS/MS	5	0
AATAAEAVASGSGEPR	________________	ASGSGEPREEAGALGP	M	A	A	P	R	E	6	1	0	0	0	0	2	2	0	0	0	0	0	0	1	2	1	0	0	1	0	16	0	1443.7	sp|Q9NWT6|HIF1N_HUMAN;tr|E9PNR8|E9PNR8_HUMAN	sp|Q9NWT6|HIF1N_HUMAN	2	17	yes	no	2	0.0023661	109.14	By matching	By MS/MS	7	0
AATAARPPAPPPAPQPPSPTPSPPRPTLAR	HDIALAHRAATAARPP	PPRPTLAREDNEEDED	R	A	A	A	R	E	7	3	0	0	0	1	0	0	0	0	1	0	0	0	13	2	3	0	0	0	0	30	2	2963.61	sp|Q96B36-3|AKTS1_HUMAN;tr|A0A024QZF6|A0A024QZF6_HUMAN;sp|Q96B36|AKTS1_HUMAN;tr|H9KV91|H9KV91_HUMAN	tr|A0A024QZF6|A0A024QZF6_HUMAN	91	120	no	no	3;4	2.0215e-10	110.83	By MS/MS	By matching	8.62	0.484
AATACFGFPK	YPGGGPVRAATACFGF	TACFGFPKSFLSGLYE	R	A	A	P	K	S	3	0	0	0	1	0	0	1	0	0	0	1	0	2	1	0	1	0	0	0	0	10	0	1068.51	sp|Q9UJA5|TRM6_HUMAN;sp|Q9UJA5-2|TRM6_HUMAN;sp|Q9UJA5-4|TRM6_HUMAN;sp|Q9UJA5-3|TRM6_HUMAN	sp|Q9UJA5|TRM6_HUMAN	239	248	yes	no	2	0.00043577	128.91	By matching	By MS/MS	3	0			1
AATALKDVVK	RLTPEWKKAATALKDV	TALKDVVKVGAVDADK	K	A	A	V	K	V	3	0	0	1	0	0	0	0	0	0	1	2	0	0	0	0	1	0	0	2	0	10	1	1014.61	sp|Q15084-3|PDIA6_HUMAN;sp|Q15084|PDIA6_HUMAN;sp|Q15084-4|PDIA6_HUMAN;sp|Q15084-5|PDIA6_HUMAN;sp|Q15084-2|PDIA6_HUMAN	sp|Q15084-3|PDIA6_HUMAN	65	74	yes	no	3	0.031548	50.108	By matching	By MS/MS	9	0
AATALLEAGLAR	________________	LLEAGLARVLFYPTLL	M	A	A	A	R	V	5	1	0	0	0	0	1	1	0	0	3	0	0	0	0	0	1	0	0	0	0	12	0	1155.66	sp|Q8WUK0|PTPM1_HUMAN;tr|B4DGK8|B4DGK8_HUMAN;sp|Q8WUK0-2|PTPM1_HUMAN;sp|Q8WUK0-3|PTPM1_HUMAN;tr|E9PQM0|E9PQM0_HUMAN	sp|Q8WUK0|PTPM1_HUMAN	2	13	yes	no	2	9.7901e-05	131.17	By matching	By MS/MS	5	0
AATAPLLEAVDNLSAFASNPEFSSIPAQISPEGR	EENRAQCRAATAPLLE	AQISPEGRAAMEPIVI	R	A	A	G	R	A	7	1	2	1	0	1	3	1	0	2	3	0	0	2	4	5	1	0	0	1	0	34	0	3469.74	sp|Q9Y490|TLN1_HUMAN;tr|A0A1S5UZ07|A0A1S5UZ07_HUMAN	sp|Q9Y490|TLN1_HUMAN	1560	1593	yes	no	4	2.8232e-06	63.925	By matching	By MS/MS	10	0
AATASAGAGGIDGKPR	________________	GGIDGKPRTSPKMGAT	M	A	A	P	R	T	5	1	0	1	0	0	0	4	0	1	0	1	0	0	1	1	1	0	0	0	0	16	1	1398.72	tr|I3L1P8|I3L1P8_HUMAN;tr|Q6IBH0|Q6IBH0_HUMAN;sp|Q02978|M2OM_HUMAN;sp|Q02978-2|M2OM_HUMAN	tr|I3L1P8|I3L1P8_HUMAN	2	17	yes	no	2	2.3106e-08	175.27	By matching	By MS/MS	6.5	0.5
AATASAGVPATVSEK	________________	VPATVSEKQEFYQLLK	M	A	A	E	K	Q	5	0	0	0	0	0	1	1	0	0	0	1	0	0	1	2	2	0	0	2	0	15	0	1358.7	sp|O60518|RNBP6_HUMAN;tr|A0A096LPA6|A0A096LPA6_HUMAN;tr|A0A096LNS2|A0A096LNS2_HUMAN	sp|O60518|RNBP6_HUMAN	2	16	yes	no	2	0.00037522	93.106	By matching	By MS/MS	7	0
AATCEGSESSGFGK	PSLNNIIKAATCEGSE	SESSGFGKLPKNVSSA	K	A	A	G	K	L	2	0	0	0	1	0	2	3	0	0	0	1	0	1	0	3	1	0	0	0	0	14	0	1386.57	sp|Q9UPN4-3|CP131_HUMAN;tr|B2RN10|B2RN10_HUMAN;sp|Q9UPN4-2|CP131_HUMAN;tr|I3L2J8|I3L2J8_HUMAN;sp|Q9UPN4|CP131_HUMAN	sp|Q9UPN4-3|CP131_HUMAN	215	228	yes	no	2	0.00020755	103.83	By matching	By MS/MS	4	0				1
AATDLERFSNAEPEPR	________________	SNAEPEPRSLSLGGHV	M	A	A	P	R	S	3	2	1	1	0	0	3	0	0	0	1	0	0	1	2	1	1	0	0	0	0	16	1	1801.86	tr|A0A087X142|A0A087X142_HUMAN;tr|B7ZVZ1|B7ZVZ1_HUMAN;sp|Q92599-2|SEPT8_HUMAN;tr|A6NMH6|A6NMH6_HUMAN;tr|A6NFQ9|A6NFQ9_HUMAN;sp|Q92599-4|SEPT8_HUMAN;tr|F8W8I8|F8W8I8_HUMAN;sp|Q92599|SEPT8_HUMAN	tr|A0A087X142|A0A087X142_HUMAN	2	17	yes	no	2	0.0028447	96.455	By MS/MS	By matching	4	0				1
AATEALGEKSPDSATVSGYDIMK	SRLKEQLKAATEALGE	VSGYDIMKSKSNPDFL	K	A	A	M	K	S	4	0	0	2	0	0	2	2	0	1	1	2	1	0	1	3	2	0	1	1	0	23	1	2340.12	tr|B9EGI2|B9EGI2_HUMAN;sp|Q6WCQ1-2|MPRIP_HUMAN;sp|Q6WCQ1-3|MPRIP_HUMAN;tr|J3KSW8|J3KSW8_HUMAN;tr|H0Y2S9|H0Y2S9_HUMAN;tr|Q9Y6X7|Q9Y6X7_HUMAN;tr|Q96EE5|Q96EE5_HUMAN;tr|K7EL39|K7EL39_HUMAN;tr|J3QRL2|J3QRL2_HUMAN;sp|Q6WCQ1|MPRIP_HUMAN;tr|H0Y7E2|H0Y7E2_HUMAN;tr|H7C3G6|H7C3G6_HUMAN	tr|B9EGI2|B9EGI2_HUMAN	967	989	no	no	3	1.3445e-06	101.6	By MS/MS	By matching	7	0
AATECMCNLAMSK	EEHEMIRRAATECMCN	MCNLAMSKEVQDLFEA	R	A	A	S	K	E	3	0	1	0	2	0	1	0	0	0	1	1	2	0	0	1	1	0	0	0	0	13	0	1485.61	sp|Q9H3U1|UN45A_HUMAN;tr|A0A1W2PNX8|A0A1W2PNX8_HUMAN;sp|Q9H3U1-3|UN45A_HUMAN;sp|Q9H3U1-2|UN45A_HUMAN	sp|Q9H3U1|UN45A_HUMAN	794	806	no	no	2	4.288e-05	163.33	By matching	By MS/MS	9	0
AATEELLANK	AAAVERERAATEELLA	TEELLANKIQMSSMES	R	A	A	N	K	I	3	0	1	0	0	0	2	0	0	0	2	1	0	0	0	0	1	0	0	0	0	10	0	1058.56	tr|A0A024R370|A0A024R370_HUMAN;sp|P82094|TMF1_HUMAN;sp|P82094-2|TMF1_HUMAN;tr|B4DQY7|B4DQY7_HUMAN	tr|A0A024R370|A0A024R370_HUMAN	816	825	yes	no	2	0.00036834	163.66	By matching	By MS/MS	7	0
AATENIPVVR	SHPVYVRRAATENIPV	TENIPVVRRPDRKDLL	R	A	A	V	R	R	2	1	1	0	0	0	1	0	0	1	0	0	0	0	1	0	1	0	0	2	0	10	0	1068.59	sp|Q6P1J9|CDC73_HUMAN;tr|A0A1B0GUB2|A0A1B0GUB2_HUMAN;tr|B4DV47|B4DV47_HUMAN	sp|Q6P1J9|CDC73_HUMAN	78	87	yes	no	2	0.0031359	94.465	By matching	By MS/MS	8	0
AATEPELLDDQEAKR	________________	LDDQEAKREAETFKEQ	M	A	A	K	R	E	3	1	0	2	0	1	3	0	0	0	2	1	0	0	1	0	1	0	0	0	0	15	1	1684.83	tr|A8K4T2|A8K4T2_HUMAN	tr|A8K4T2|A8K4T2_HUMAN	2	16	no	no	2	0.0009847	100.11	By matching	By MS/MS	4	0				1
AATESVPCSPSPLAGEIR	VHRQDMCKAATESVPC	SPLAGEIRRGTSAASR	K	A	A	I	R	R	3	1	0	0	1	0	2	1	0	1	1	0	0	0	3	3	1	0	0	1	0	18	0	1840.9	sp|Q8N9M1-2|CS047_HUMAN;sp|Q8N9M1|CS047_HUMAN;tr|J3QKZ5|J3QKZ5_HUMAN;tr|J3QS16|J3QS16_HUMAN;tr|J9JIE4|J9JIE4_HUMAN	sp|Q8N9M1-2|CS047_HUMAN	49	66	yes	no	2	0.020671	76.526	By MS/MS	By matching	6	0
AATFFGCIGIDK	WMIQQPHKAATFFGCI	FGCIGIDKFGEILKRK	K	A	A	D	K	F	2	0	0	1	1	0	0	2	0	2	0	1	0	2	0	0	1	0	0	0	0	12	0	1298.63	sp|P55263|ADK_HUMAN;sp|P55263-3|ADK_HUMAN;tr|Q86U79|Q86U79_HUMAN;tr|A0A140VJE0|A0A140VJE0_HUMAN;sp|P55263-2|ADK_HUMAN;sp|P55263-4|ADK_HUMAN	sp|P55263|ADK_HUMAN	100	111	yes	no	2	1.4209e-05	187.78	By matching	By MS/MS	8	0
AATFFGEVVK	________________	TFFGEVVKAPCRAGTE	M	A	A	V	K	A	2	0	0	0	0	0	1	1	0	0	0	1	0	2	0	0	1	0	0	2	0	10	0	1067.57	tr|B2RD51|B2RD51_HUMAN;sp|O95456|PSMG1_HUMAN;sp|O95456-2|PSMG1_HUMAN;tr|F8WBH7|F8WBH7_HUMAN	tr|B2RD51|B2RD51_HUMAN	2	11	yes	no	2	0.00033081	175.65	By matching	By MS/MS	6	0
AATFGLILDDVSLTHLTFGK	VSDDLTERAATFGLIL	LTHLTFGKEFTEAVEA	R	A	A	G	K	E	2	0	0	2	0	0	0	2	1	1	4	1	0	2	0	1	3	0	0	1	0	20	0	2118.14	tr|A8K401|A8K401_HUMAN;sp|P35232|PHB_HUMAN;tr|Q53FV0|Q53FV0_HUMAN;tr|Q6PUJ7|Q6PUJ7_HUMAN;tr|C9JW96|C9JW96_HUMAN;tr|C9JZ20|C9JZ20_HUMAN;tr|E7ESE2|E7ESE2_HUMAN;tr|E9PCW0|E9PCW0_HUMAN	tr|A8K401|A8K401_HUMAN	158	177	yes	no	3	1.1412e-05	94.639	By matching	By MS/MS	1.5	0.5	1	1
AATGEEVSAEDLGGADLHCR	LAGPPLVKAATGEEVS	GGADLHCRKSGVSDHW	K	A	A	C	R	K	4	1	0	2	1	0	3	3	1	0	2	0	0	0	0	1	1	0	0	1	0	20	0	2056.91	tr|A0A140VK29|A0A140VK29_HUMAN;sp|Q9HCC0|MCCB_HUMAN;sp|Q9HCC0-2|MCCB_HUMAN;tr|D6RDF7|D6RDF7_HUMAN;tr|A0A0S2Z5R4|A0A0S2Z5R4_HUMAN;tr|B3KR24|B3KR24_HUMAN;tr|D6RD67|D6RD67_HUMAN;tr|D6R9R1|D6R9R1_HUMAN	tr|A0A140VK29|A0A140VK29_HUMAN	249	268	yes	no	3	2.8915e-05	87.088	By matching	By MS/MS	6	0
AATHYTITIR	STDLPGLKAATHYTIT	THYTITIRGVTQDFST	K	A	A	I	R	G	2	1	0	0	0	0	0	0	1	2	0	0	0	0	0	0	3	0	1	0	0	10	0	1145.62	tr|J3QSU6|J3QSU6_HUMAN;sp|P24821-4|TENA_HUMAN;tr|A0A024R884|A0A024R884_HUMAN;sp|P24821|TENA_HUMAN;tr|Q4LE33|Q4LE33_HUMAN;tr|E9PC84|E9PC84_HUMAN;tr|A7MBN2|A7MBN2_HUMAN	tr|J3QSU6|J3QSU6_HUMAN	1227	1236	yes	no	3	0.0010313	98.044	By matching	By MS/MS	1	0	1
AATIVATSEGSLWGLDR	ALMYNTPRAATIVATS	GSLWGLDRVTFRRIIV	R	A	A	D	R	V	3	1	0	1	0	0	1	2	0	1	2	0	0	0	0	2	2	1	0	1	0	17	0	1745.89	tr|A0A0S2Z472|A0A0S2Z472_HUMAN;sp|P13861-2|KAP2_HUMAN;tr|A8KAH7|A8KAH7_HUMAN;tr|A0A024R2W3|A0A024R2W3_HUMAN;sp|P13861|KAP2_HUMAN;tr|H7C1L0|H7C1L0_HUMAN	tr|A0A0S2Z472|A0A0S2Z472_HUMAN	218	234	yes	no	2	4.6177e-18	202.34	By matching	By MS/MS	4	0				1
AATLAQELEK	LKEEASKRAATLAQEL	TLAQELEKFNRDQKAD	R	A	A	E	K	F	3	0	0	0	0	1	2	0	0	0	2	1	0	0	0	0	1	0	0	0	0	10	0	1072.58	sp|Q14683|SMC1A_HUMAN;tr|G8JLG1|G8JLG1_HUMAN;tr|Q6P2R1|Q6P2R1_HUMAN;tr|A8K7A6|A8K7A6_HUMAN;tr|Q6MZR8|Q6MZR8_HUMAN;tr|B7Z709|B7Z709_HUMAN;tr|Q68EN4|Q68EN4_HUMAN	sp|Q14683|SMC1A_HUMAN	386	395	yes	no	2	0.0033591	92.611	By matching	By MS/MS	6	0
AATLILEPAGR	________________	LILEPAGRCCWDEPVR	M	A	A	G	R	C	3	1	0	0	0	0	1	1	0	1	2	0	0	0	1	0	1	0	0	0	0	11	0	1110.64	tr|A0A087X0W7|A0A087X0W7_HUMAN;tr|E9KL42|E9KL42_HUMAN;tr|A1L172|A1L172_HUMAN;sp|Q86TX2|ACOT1_HUMAN;tr|G3V4F2|G3V4F2_HUMAN;tr|B7ZMC1|B7ZMC1_HUMAN;tr|B4DV16|B4DV16_HUMAN	tr|A0A087X0W7|A0A087X0W7_HUMAN	2	12	yes	no	2	0.003596	87.184	By matching	By MS/MS	1.5	0.5	1	1
AATLMMLGR	NASYYGNRAATLMMLG	ATLMMLGRFREALGDA	R	A	A	G	R	F	2	1	0	0	0	0	0	1	0	0	2	0	2	0	0	0	1	0	0	0	0	9	0	962.504	tr|A8K4T2|A8K4T2_HUMAN;tr|K7EIH8|K7EIH8_HUMAN;tr|K7ER44|K7ER44_HUMAN;tr|K7EJL5|K7EJL5_HUMAN;tr|K7EN19|K7EN19_HUMAN;tr|K7EJV7|K7EJV7_HUMAN;tr|K7EJE9|K7EJE9_HUMAN;tr|K7EK03|K7EK03_HUMAN;sp|Q99615|DNJC7_HUMAN;sp|Q99615-2|DNJC7_HUMAN;tr|B7Z9W6|B7Z9W6_HUMAN;tr|K7ESP1|K7ESP1_HUMAN;tr|K7ELJ8|K7ELJ8_HUMAN	sp|Q99615|DNJC7_HUMAN	69	77	no	no	2	0.0022307	113.71	By matching	By MS/MS	8	0
AATMSAVEAATCR	ALEQGGLRAATMSAVE	AVEAATCRAKELSRK_	R	A	A	C	R	A	5	1	0	0	1	0	1	0	0	0	0	0	1	0	0	1	2	0	0	1	0	13	0	1337.61	sp|Q53H96|P5CR3_HUMAN;tr|D3DWK4|D3DWK4_HUMAN;tr|A0A0A0MQS1|A0A0A0MQS1_HUMAN;sp|Q53H96-2|P5CR3_HUMAN;tr|B4DI71|B4DI71_HUMAN;tr|B5MD87|B5MD87_HUMAN;tr|B4DGI7|B4DGI7_HUMAN	sp|Q53H96|P5CR3_HUMAN	255	267	yes	no	2	1.8028e-05	133.04	By matching	By MS/MS	8	0
AATQFWR	VDFSFDYRAATQFWRS	RAATQFWRSKVLEVAK	R	A	A	W	R	S	2	1	0	0	0	1	0	0	0	0	0	0	0	1	0	0	1	1	0	0	0	7	0	878.44	tr|A0A090N8Y2|A0A090N8Y2_HUMAN;sp|P13667|PDIA4_HUMAN	tr|A0A090N8Y2|A0A090N8Y2_HUMAN	429	435	yes	no	2	0.024655	101.6	By matching	By MS/MS	3	0			1
AATSEEPTGFSVDSNLLGSLSPK	DPIPQRHRAATSEEPT	LLGSLSPKTGLPATSA	R	A	A	P	K	T	2	0	1	1	0	0	2	2	0	0	3	1	0	1	2	5	2	0	0	1	0	23	0	2306.13	sp|Q96PE2|ARHGH_HUMAN	sp|Q96PE2|ARHGH_HUMAN	744	766	yes	yes	2	0.00016906	97.059	By MS/MS	By matching	10	0
AATSPALFNR	SSEGLKDRAATSPALF	TSPALFNRCVLNWFGD	R	A	A	N	R	C	3	1	1	0	0	0	0	0	0	0	1	0	0	1	1	1	1	0	0	0	0	10	0	1046.55	sp|Q14204|DYHC1_HUMAN	sp|Q14204|DYHC1_HUMAN	3079	3088	yes	yes	2	0.00043577	128.91	By matching	By MS/MS	1	0	1
AATTATPAATTSPK	SLGGSVPKAATTATPA	PAATTSPKESSEPPAP	K	A	A	P	K	E	5	0	0	0	0	0	0	0	0	0	0	1	0	0	2	1	5	0	0	0	0	14	0	1287.67	tr|A0A024QZU8|A0A024QZU8_HUMAN;sp|Q92766|RREB1_HUMAN;sp|Q92766-2|RREB1_HUMAN;tr|A0A087X055|A0A087X055_HUMAN;sp|Q92766-5|RREB1_HUMAN;sp|Q92766-3|RREB1_HUMAN	tr|A0A024QZU8|A0A024QZU8_HUMAN	1111	1124	yes	no	2	0.00035248	117.7	By MS/MS	By matching	4	0				1
AATTEPTEVEEVVPALEPTETLLSEK	ELDEEEVKAATTEPTE	TETLLSEKEINAREES	K	A	A	E	K	E	3	0	0	0	0	0	7	0	0	0	3	1	0	0	3	1	5	0	0	3	0	26	0	2782.4	sp|Q9BXK5|B2L13_HUMAN;tr|B2RB43|B2RB43_HUMAN;tr|A0A087WX97|A0A087WX97_HUMAN;tr|A0A087WTL4|A0A087WTL4_HUMAN;tr|B7Z238|B7Z238_HUMAN;tr|B7Z737|B7Z737_HUMAN;tr|A8K5Y4|A8K5Y4_HUMAN;sp|Q9BXK5-4|B2L13_HUMAN	sp|Q9BXK5|B2L13_HUMAN	387	412	yes	no	3	8.9982e-06	94.259	By matching	By MS/MS	7	0
AATTGHVIDIYACALDQTGLLEMK	HFEALANRAATTGHVI	QTGLLEMKCCPNLTGG	R	A	A	M	K	C	4	0	0	2	1	1	1	2	1	2	3	1	1	0	0	0	3	0	1	1	0	24	0	2590.28	tr|F5H365|F5H365_HUMAN;sp|Q15436|SC23A_HUMAN;tr|B4DSQ5|B4DSQ5_HUMAN;tr|B4DF60|B4DF60_HUMAN;tr|B4E0Q9|B4E0Q9_HUMAN;sp|Q15436-2|SC23A_HUMAN	tr|F5H365|F5H365_HUMAN	309	332	yes	no	3	1.2212e-07	110.75	By matching	By MS/MS	8	0
AATTGSGVK	________________	ATTGSGVKVPRNFRLL	M	A	A	V	K	V	2	0	0	0	0	0	0	2	0	0	0	1	0	0	0	1	2	0	0	1	0	9	0	790.418	sp|Q13404|UB2V1_HUMAN;sp|Q13404-8|UB2V1_HUMAN	sp|Q13404|UB2V1_HUMAN	2	10	yes	no	2	0.00094046	140.11	By matching	By MS/MS	4	0				1
AAVAASGLNTMLEGNGQYTLLAPTNEAFEK	EDTFETLRAAVAASGL	PTNEAFEKIPSETLNR	R	A	A	E	K	I	6	0	3	0	0	1	3	3	0	0	4	1	1	1	1	1	3	0	1	1	0	30	0	3080.51	tr|A0A0S2Z4Q2|A0A0S2Z4Q2_HUMAN;sp|Q15582|BGH3_HUMAN;tr|Q53GU8|Q53GU8_HUMAN;tr|S4R3C6|S4R3C6_HUMAN;tr|H0Y9D7|H0Y9D7_HUMAN	tr|A0A0S2Z4Q2|A0A0S2Z4Q2_HUMAN	258	287	yes	no	3	0.00080202	54.363	By matching	By MS/MS	4	0				2
AAVAGLDK	IDIVISNKAAVAGLDK	AAVAGLDKAERAGIPT	K	A	A	D	K	A	3	0	0	1	0	0	0	1	0	0	1	1	0	0	0	0	0	0	0	1	0	8	0	743.418	sp|P22102|PUR2_HUMAN;tr|Q59HH3|Q59HH3_HUMAN;tr|Q3B7A7|Q3B7A7_HUMAN;tr|B4DJ93|B4DJ93_HUMAN;tr|A0A140TA71|A0A140TA71_HUMAN	sp|P22102|PUR2_HUMAN	845	852	yes	no	2	0.017784	86.833	By matching	By MS/MS	6	0
AAVATFLQSVQVPEFTPK	GLTGSQDRAAVATFLQ	QVPEFTPKSGVKIHVS	R	A	A	P	K	S	3	0	0	0	0	2	1	0	0	0	1	1	0	2	2	1	2	0	0	3	0	18	0	1932.04	tr|A0A024R1A3|A0A024R1A3_HUMAN;sp|P22314|UBA1_HUMAN;tr|B4DL67|B4DL67_HUMAN;tr|B4DDE4|B4DDE4_HUMAN;tr|Q5JRR6|Q5JRR6_HUMAN;tr|B3KUJ2|B3KUJ2_HUMAN;sp|P22314-2|UBA1_HUMAN	tr|A0A024R1A3|A0A024R1A3_HUMAN	785	802	no	no	2;3	3.4662e-19	214.81	By MS/MS	By MS/MS	2.2	0.4		4	1
AAVAWANQNR	LRDQPWYKAAVAWANQ	VAWANQNRAPVLSIDP	K	A	A	N	R	A	4	1	2	0	0	1	0	0	0	0	0	0	0	0	0	0	0	1	0	1	0	10	0	1099.55	sp|Q96F86|EDC3_HUMAN	sp|Q96F86|EDC3_HUMAN	427	436	yes	yes	2	0.00037062	163.15	By matching	By MS/MS	10	0
AAVAWEAGKPLSIEEIEVAPPK	ANEVIKCKAAVAWEAG	EIEVAPPKAHEVRIKI	K	A	A	P	K	A	5	0	0	0	0	0	4	1	0	2	1	2	0	0	3	1	0	1	0	2	0	22	1	2304.24	tr|Q6IRT1|Q6IRT1_HUMAN;tr|Q6FI45|Q6FI45_HUMAN;sp|P11766|ADHX_HUMAN;tr|Q5U043|Q5U043_HUMAN;tr|Q2VIM7|Q2VIM7_HUMAN;tr|H0YAG8|H0YAG8_HUMAN;tr|D6RFE4|D6RFE4_HUMAN;tr|D6RAY0|D6RAY0_HUMAN;tr|D6R9G2|D6R9G2_HUMAN	tr|Q6IRT1|Q6IRT1_HUMAN	10	31	yes	no	2;3	6.4062e-09	130.37	By matching	By MS/MS	2	0		3
AAVDAGFVPNDMQVGQTGK	HAAVGASRAAVDAGFV	MQVGQTGKIVAPELYI	R	A	A	G	K	I	3	0	1	2	0	2	0	3	0	0	0	1	1	1	1	0	1	0	0	3	0	19	0	1903.91	tr|A0A0S2Z3L0|A0A0S2Z3L0_HUMAN;sp|P13804|ETFA_HUMAN;sp|P13804-2|ETFA_HUMAN;tr|H0YLU7|H0YLU7_HUMAN;tr|A0A0S2Z3M4|A0A0S2Z3M4_HUMAN;tr|H0YL12|H0YL12_HUMAN;tr|H0YNX6|H0YNX6_HUMAN;tr|H0YK49|H0YK49_HUMAN	tr|A0A0S2Z3L0|A0A0S2Z3L0_HUMAN	250	268	yes	no	2;3	6.4469e-07	130.02	By MS/MS	By MS/MS	8.5	1.5
AAVDLEK	________________	MAAVDLEKLRASGAGK	M	A	A	E	K	L	2	0	0	1	0	0	1	0	0	0	1	1	0	0	0	0	0	0	0	1	0	7	0	744.402	sp|P17858|PFKAL_HUMAN;tr|F8WEU2|F8WEU2_HUMAN	sp|P17858|PFKAL_HUMAN	2	8	yes	no	2	0.058701	73.616	By matching	By MS/MS	5	0
AAVDSDVESLPR	________________	SDVESLPRGGFRCCLC	M	A	A	P	R	G	2	1	0	2	0	0	1	0	0	0	1	0	0	0	1	2	0	0	0	2	0	12	0	1257.62	tr|F8WA97|F8WA97_HUMAN;tr|J3KN81|J3KN81_HUMAN;tr|H3BRB1|H3BRB1_HUMAN;tr|A0A0A8K9B1|A0A0A8K9B1_HUMAN;sp|Q9H6E5|STPAP_HUMAN	tr|F8WA97|F8WA97_HUMAN	2	13	yes	no	2	0.0037505	95.094	By MS/MS	By matching	4	0				1
AAVDSFYLLYR	________________	DSFYLLYREIARSCNC	M	A	A	Y	R	E	2	1	0	1	0	0	0	0	0	0	2	0	0	1	0	1	0	0	2	1	0	11	0	1316.68	tr|H3BQI7|H3BQI7_HUMAN;tr|H3BT52|H3BT52_HUMAN;sp|Q3SXM5-2|HSDL1_HUMAN;tr|I6L975|I6L975_HUMAN;sp|Q3SXM5|HSDL1_HUMAN;tr|H3BNH5|H3BNH5_HUMAN	tr|H3BQI7|H3BQI7_HUMAN	2	12	yes	no	2	0.00018238	133.89	By matching	By MS/MS	8	0
AAVEALQSQALHATSQQPLR	TNAFNRRKAAVEALQS	ATSQQPLRKDKDKKN_	K	A	A	L	R	K	5	1	0	0	0	4	1	0	1	0	3	0	0	0	1	2	1	0	0	1	0	20	0	2118.12	tr|A0A087X142|A0A087X142_HUMAN;tr|B7ZVZ1|B7ZVZ1_HUMAN;sp|Q92599-2|SEPT8_HUMAN;tr|A6NMH6|A6NMH6_HUMAN;tr|A6NFQ9|A6NFQ9_HUMAN;sp|Q92599-4|SEPT8_HUMAN;tr|F8W8I8|F8W8I8_HUMAN;sp|Q92599|SEPT8_HUMAN;sp|Q92599-3|SEPT8_HUMAN	tr|A0A087X142|A0A087X142_HUMAN	400	419	yes	no	3	0.00019574	71.929	By matching	By MS/MS	3	0			1
AAVEDSGTTVETIK	TSMPPEKKAAVEDSGT	GTTVETIKLGGVSSTE	K	A	A	I	K	L	2	0	0	1	0	0	2	1	0	1	0	1	0	0	0	1	3	0	0	2	0	14	0	1419.71	sp|Q5VTR2|BRE1A_HUMAN;tr|C9J0A5|C9J0A5_HUMAN;tr|C9JXC9|C9JXC9_HUMAN;tr|C9JWJ4|C9JWJ4_HUMAN	sp|Q5VTR2|BRE1A_HUMAN	23	36	yes	no	2	1.4e-05	157.5	By matching	By MS/MS	5	0
AAVEEGIVLGGGCALLR	TDALNATRAAVEEGIV	GGGCALLRCIPALDSL	R	A	A	L	R	C	3	1	0	0	1	0	2	4	0	1	3	0	0	0	0	0	0	0	0	2	0	17	0	1683.9	tr|A0A024R3X4|A0A024R3X4_HUMAN;sp|P10809|CH60_HUMAN;tr|B3GQS7|B3GQS7_HUMAN;tr|B7Z597|B7Z597_HUMAN;tr|B7Z4F6|B7Z4F6_HUMAN;tr|B7Z5E7|B7Z5E7_HUMAN	tr|A0A024R3X4|A0A024R3X4_HUMAN	430	446	yes	no	2;3	1.917e-18	201.08	By MS/MS	By MS/MS	2.57	0.728		4	2	1
AAVEELLER	VATFVRERAAVEELLE	AVEELLERAESVERLE	R	A	A	E	R	A	2	1	0	0	0	0	3	0	0	0	2	0	0	0	0	0	0	0	0	1	0	9	0	1028.55	sp|Q15814|TBCC_HUMAN	sp|Q15814|TBCC_HUMAN	69	77	yes	yes	2	0.0021536	114.4	By matching	By MS/MS	7	0
AAVEENLLNFR	TIEAEAKRAAVEENLL	EENLLNFRNQLEENTF	R	A	A	F	R	N	2	1	2	0	0	0	2	0	0	0	2	0	0	1	0	0	0	0	0	1	0	11	0	1274.66	sp|Q03001-3|DYST_HUMAN	sp|Q03001-3|DYST_HUMAN	1229	1239	yes	yes	2	0.0037253	94.402	By matching	By MS/MS	10	0
AAVELEEPEDAR	PNSVRLWKAAVELEEP	LEEPEDARIMLSRAVE	K	A	A	A	R	I	3	1	0	1	0	0	4	0	0	0	1	0	0	0	1	0	0	0	0	1	0	12	0	1327.63	sp|O94906|PRP6_HUMAN;sp|O94906-2|PRP6_HUMAN	sp|O94906|PRP6_HUMAN	409	420	yes	no	2	0.00010912	126.12	By matching	By MS/MS	3	0			1
AAVENLPTFLVELSR	AAQKFLERAAVENLPT	TFLVELSRVLANPGNS	R	A	A	S	R	V	2	1	1	0	0	0	2	0	0	0	3	0	0	1	1	1	1	0	0	2	0	15	0	1657.9	sp|Q14974|IMB1_HUMAN;tr|B2RBR9|B2RBR9_HUMAN;tr|J3QR48|J3QR48_HUMAN	sp|Q14974|IMB1_HUMAN	28	42	yes	no	2;3	2.2379e-19	188.92	By matching	By MS/MS	9	0
AAVEQLTEEQK	________________	EQLTEEQKNEFKAAFD	K	A	A	Q	K	N	2	0	0	0	0	2	3	0	0	0	1	1	0	0	0	0	1	0	0	1	0	11	0	1244.62	tr|Q6FH91|Q6FH91_HUMAN;sp|P63316|TNNC1_HUMAN	tr|Q6FH91|Q6FH91_HUMAN	7	17	yes	no	2	1.6399e-08	178.53	By MS/MS	By matching	6	0
AAVEQLTEEQKNEFK	________________	EEQKNEFKAAFDIFVL	K	A	A	F	K	A	2	0	1	0	0	2	4	0	0	0	1	2	0	1	0	0	1	0	0	1	0	15	1	1762.87	tr|Q6FH91|Q6FH91_HUMAN;sp|P63316|TNNC1_HUMAN	tr|Q6FH91|Q6FH91_HUMAN	7	21	yes	no	3	0.041604	66.784	By MS/MS	By matching	6	0
AAVESLGFILFR	DVNDDVRRAAVESLGF	SLGFILFRTPEQCPSV	R	A	A	F	R	T	2	1	0	0	0	0	1	1	0	1	2	0	0	2	0	1	0	0	0	1	0	12	0	1321.74	sp|Q99460|PSMD1_HUMAN;tr|A0A087WW66|A0A087WW66_HUMAN;sp|Q99460-2|PSMD1_HUMAN;tr|B2R6D0|B2R6D0_HUMAN;tr|Q05CW6|Q05CW6_HUMAN;tr|Q05BX4|Q05BX4_HUMAN;tr|H7C378|H7C378_HUMAN	sp|Q99460|PSMD1_HUMAN	617	628	yes	no	2	1.3449e-05	191.53	By matching	By MS/MS	4	0				1
AAVETLGVPCFLGGMAR	PTSADKLRAAVETLGV	CFLGGMARGLLGRNHP	R	A	A	A	R	G	3	1	0	0	1	0	1	3	0	0	2	0	1	1	1	0	1	0	0	2	0	17	0	1747.87	tr|M0R026|M0R026_HUMAN;sp|A1L0T0|ILVBL_HUMAN;tr|Q59GP4|Q59GP4_HUMAN;tr|M0QZX5|M0QZX5_HUMAN	tr|M0R026|M0R026_HUMAN	199	215	yes	no	2;3	4.8934e-05	109.79	By matching	By MS/MS	10	0
AAVETSFLDYGENLVQK	SDILSTQKAAVETSFL	YGENLVQKWQVLSEVL	K	A	A	Q	K	W	2	0	1	1	0	1	2	1	0	0	2	1	0	1	0	1	1	0	1	2	0	17	0	1882.93	tr|B4DRU1|B4DRU1_HUMAN;sp|Q14674-2|ESPL1_HUMAN;sp|Q14674|ESPL1_HUMAN	tr|B4DRU1|B4DRU1_HUMAN	175	191	yes	no	2	0.00012476	100.69	By matching	By MS/MS	1	0	1
AAVEWFDGK	YEDPPTAKAAVEWFDG	AVEWFDGKDFQGSKLK	K	A	A	G	K	D	2	0	0	1	0	0	1	1	0	0	0	1	0	1	0	0	0	1	0	1	0	9	0	1021.49	sp|Q01844-6|EWS_HUMAN;tr|B0QYK0|B0QYK0_HUMAN;sp|Q01844-3|EWS_HUMAN;sp|Q01844|EWS_HUMAN;sp|Q01844-5|EWS_HUMAN;sp|Q01844-2|EWS_HUMAN;tr|A0A0D9SFL3|A0A0D9SFL3_HUMAN;tr|C9JGE3|C9JGE3_HUMAN;tr|H7BY36|H7BY36_HUMAN	sp|Q01844-6|EWS_HUMAN	369	377	yes	no	2	0.0015675	119.68	By matching	By MS/MS	10	0
AAVEWFDGKDFQGSK	YEDPPTAKAAVEWFDG	GKDFQGSKLKVSLARK	K	A	A	S	K	L	2	0	0	2	0	1	1	2	0	0	0	2	0	2	0	1	0	1	0	1	0	15	1	1683.79	sp|Q01844-6|EWS_HUMAN;tr|B0QYK0|B0QYK0_HUMAN;sp|Q01844-3|EWS_HUMAN;sp|Q01844|EWS_HUMAN;sp|Q01844-5|EWS_HUMAN;sp|Q01844-2|EWS_HUMAN;tr|A0A0D9SFL3|A0A0D9SFL3_HUMAN;tr|C9JGE3|C9JGE3_HUMAN;tr|H7BY36|H7BY36_HUMAN	sp|Q01844-6|EWS_HUMAN	369	383	yes	no	2;3	3.2985e-07	160.63	By matching	By MS/MS	1	0	2
AAVFEEEDFQSMTYGFK	IAREKVNKAAVFEEED	QSMTYGFKMANSVTDL	K	A	A	F	K	M	2	0	0	1	0	1	3	1	0	0	0	1	1	3	0	1	1	0	1	1	0	17	0	1997.87	tr|A8K874|A8K874_HUMAN;sp|Q5VZE5|NAA35_HUMAN;sp|Q5VZE5-2|NAA35_HUMAN	tr|A8K874|A8K874_HUMAN	167	183	yes	no	2	4.0801e-22	216.71	By matching	By MS/MS	1	0	1
AAVFEEIDTYER	GNLALFDKAAVFEEID	EEIDTYERRSGTRSRG	K	A	A	E	R	R	2	1	0	1	0	0	3	0	0	1	0	0	0	1	0	0	1	0	1	1	0	12	0	1441.67	sp|Q96F86|EDC3_HUMAN;tr|H3BPW9|H3BPW9_HUMAN;tr|H3BSQ0|H3BSQ0_HUMAN	sp|Q96F86|EDC3_HUMAN	216	227	yes	no	2	0.00079464	107.39	By matching	By MS/MS	7	0
AAVFLALEEQEK	NRIKAELRAAVFLALE	LALEEQEKVENKTPLV	R	A	A	E	K	V	3	0	0	0	0	1	3	0	0	0	2	1	0	1	0	0	0	0	0	1	0	12	0	1346.71	sp|O95684-2|FR1OP_HUMAN;sp|O95684|FR1OP_HUMAN;tr|A0A087WV25|A0A087WV25_HUMAN;sp|Q8N103-3|TAGAP_HUMAN	sp|O95684-2|FR1OP_HUMAN	39	50	yes	no	2	7.1487e-05	136.38	By matching	By MS/MS	10	0
AAVGEEKDINTFVGTPVEK	GKAMHTPKAAVGEEKD	FVGTPVEKLDLLGNLP	K	A	A	E	K	L	2	0	1	1	0	0	3	2	0	1	0	2	0	1	1	0	2	0	0	3	0	19	1	2003.02	sp|P46013|KI67_HUMAN;sp|P46013-2|KI67_HUMAN	sp|P46013|KI67_HUMAN	1909	1927	yes	no	3	1.585e-05	101.9	By MS/MS	By MS/MS	7	1
AAVGQESPGGLEAGNAK	PINKGRKRAAVGQESP	GLEAGNAKAPKLQDLA	R	A	A	A	K	A	4	0	1	0	0	1	2	4	0	0	1	1	0	0	1	1	0	0	0	1	0	17	0	1554.76	tr|G1UI16|G1UI16_HUMAN;sp|Q29RF7|PDS5A_HUMAN;tr|B3KMN2|B3KMN2_HUMAN;tr|Q96DB6|Q96DB6_HUMAN	tr|G1UI16|G1UI16_HUMAN	1299	1315	yes	no	2;3	3.7147e-19	215.37	By MS/MS	By MS/MS	4.14	0.99			2	3
AAVHTYGIASVPNQPLKK	VDWDVEVKAAVHTYGI	VPNQPLKKQIQKIERT	K	A	A	K	K	Q	3	0	1	0	0	1	0	1	1	1	1	2	0	0	2	1	1	0	1	2	0	18	1	1893.05	tr|Q8TDR3|Q8TDR3_HUMAN;tr|Q8IYV2|Q8IYV2_HUMAN;sp|Q9UHI6|DDX20_HUMAN;tr|Q8NEH0|Q8NEH0_HUMAN;tr|E9PJ60|E9PJ60_HUMAN	tr|Q8TDR3|Q8TDR3_HUMAN	457	474	yes	no	3	4.9544e-07	131.72	By matching	By MS/MS	3	0			1
AAVIGDVIR	IKCHWTQRAAVIGDVI	AVIGDVIRVYSGHQGR	R	A	A	I	R	V	2	1	0	1	0	0	0	1	0	2	0	0	0	0	0	0	0	0	0	2	0	9	0	912.539	sp|Q9NR30|DDX21_HUMAN;sp|Q9NR30-2|DDX21_HUMAN	sp|Q9NR30|DDX21_HUMAN	424	432	yes	no	2	0.0024807	111.46	By matching	By MS/MS	10	0
AAVKDVEEEKFPTQLSR	TIDLFRGKAAVKDVEE	KFPTQLSRHIKFGQKS	K	A	A	S	R	H	2	1	0	1	0	1	3	0	0	0	1	2	0	1	1	1	1	0	0	2	0	17	2	1946.01	tr|A0MNN4|A0MNN4_HUMAN;sp|Q2TAY7|SMU1_HUMAN;sp|Q2TAY7-2|SMU1_HUMAN	tr|A0MNN4|A0MNN4_HUMAN	191	207	yes	no	3	0.00025525	84.195	By matching	By MS/MS	8	0
AAVLKPVLLGLR	________________	KPVLLGLRDAPVHGSP	M	A	A	L	R	D	2	1	0	0	0	0	0	1	0	0	4	1	0	0	1	0	0	0	0	2	0	12	1	1248.83	sp|Q9BRP1|PDD2L_HUMAN	sp|Q9BRP1|PDD2L_HUMAN	2	13	yes	yes	2	0.00016354	113.44	By matching	By MS/MS	6	0
AAVLLEQER	ELLEQQKRAAVLLEQE	AVLLEQERQQEIAKMG	R	A	A	E	R	Q	2	1	0	0	0	1	2	0	0	0	2	0	0	0	0	0	0	0	0	1	0	9	0	1027.57	sp|Q13435|SF3B2_HUMAN;tr|Q7Z3K9|Q7Z3K9_HUMAN;tr|E9PJ04|E9PJ04_HUMAN;tr|H0YCG1|H0YCG1_HUMAN;tr|E9PJT3|E9PJT3_HUMAN	sp|Q13435|SF3B2_HUMAN	184	192	yes	no	2	0.0029647	109.83	By matching	By MS/MS	8	0
AAVLNAER	________________	AAVLNAERLEVSVDGL	M	A	A	E	R	L	3	1	1	0	0	0	1	0	0	0	1	0	0	0	0	0	0	0	0	1	0	8	0	842.461	tr|A0A024R3P9|A0A024R3P9_HUMAN;sp|Q9H3P7|GCP60_HUMAN	tr|A0A024R3P9|A0A024R3P9_HUMAN	2	9	yes	no	2	0.025495	80.455	By matching	By MS/MS	8	0
AAVLQQVLER	________________	VLQQVLERTELNKLPK	M	A	A	E	R	T	2	1	0	0	0	2	1	0	0	0	2	0	0	0	0	0	0	0	0	2	0	10	0	1125.65	sp|P12270|TPR_HUMAN;sp|P12270-2|TPR_HUMAN;tr|Q58F23|Q58F23_HUMAN;tr|Q504U6|Q504U6_HUMAN	sp|P12270|TPR_HUMAN	2	11	yes	no	2	0.00030413	211.78	By matching	By MS/MS	7	0
AAVLSDSEDEEK	EEKVAKRKAAVLSDSE	SDSEDEEKASAKKSRV	K	A	A	E	K	A	2	0	0	2	0	0	3	0	0	0	1	1	0	0	0	2	0	0	0	1	0	12	0	1291.58	tr|B4DGM5|B4DGM5_HUMAN;tr|B4DL52|B4DL52_HUMAN;sp|Q96ST2|IWS1_HUMAN;sp|Q96ST2-3|IWS1_HUMAN;sp|Q96ST2-2|IWS1_HUMAN;tr|B4DJ84|B4DJ84_HUMAN	tr|B4DGM5|B4DGM5_HUMAN	304	315	yes	no	2	0.0011656	123.14	By MS/MS	By matching	1	0	1
AAVLSDSEDEEKASAK	EEKVAKRKAAVLSDSE	DEEKASAKKSRVVSDA	K	A	A	A	K	K	4	0	0	2	0	0	3	0	0	0	1	2	0	0	0	3	0	0	0	1	0	16	1	1648.78	tr|B4DGM5|B4DGM5_HUMAN;tr|B4DL52|B4DL52_HUMAN;sp|Q96ST2|IWS1_HUMAN;sp|Q96ST2-3|IWS1_HUMAN;sp|Q96ST2-2|IWS1_HUMAN;tr|B4DJ84|B4DJ84_HUMAN	tr|B4DGM5|B4DGM5_HUMAN	304	319	yes	no	2	0.00047267	130.07	By MS/MS	By matching	1	0	1
AAVLYVMDLSEQCGHGLR	ITALAHLRAAVLYVMD	EQCGHGLREQLELFQN	R	A	A	L	R	E	2	1	0	1	1	1	1	2	1	0	3	0	1	0	0	1	0	0	1	2	0	18	0	2017.97	tr|Q8N4P8|Q8N4P8_HUMAN;tr|D2CFK9|D2CFK9_HUMAN;sp|Q9BZE4|NOG1_HUMAN;sp|Q9BZE4-2|NOG1_HUMAN;tr|Q53GS0|Q53GS0_HUMAN;tr|B4DHR2|B4DHR2_HUMAN;sp|Q9BZE4-3|NOG1_HUMAN	tr|Q8N4P8|Q8N4P8_HUMAN	247	264	yes	no	3	0.0011896	64.52	By matching	By MS/MS	6	0
AAVMHDILDMMPEGIK	SHFDLELRAAVMHDIL	DMMPEGIKQNKARTIL	R	A	A	I	K	Q	2	0	0	2	0	0	1	1	1	2	1	1	3	0	1	0	0	0	0	1	0	16	0	1769.85	sp|Q6P2Q9|PRP8_HUMAN;tr|I3L0J9|I3L0J9_HUMAN	sp|Q6P2Q9|PRP8_HUMAN	687	702	yes	no	2;3	6.4807e-05	105.39	By matching	By MS/MS	6	0
AAVMVHQLSK	EDQVVVNKAAVMVHQL	VMVHQLSKKEASRHAI	K	A	A	S	K	K	2	0	0	0	0	1	0	0	1	0	1	1	1	0	0	1	0	0	0	2	0	10	0	1082.59	tr|A0A024R2Q3|A0A024R2Q3_HUMAN;sp|P35222|CTNB1_HUMAN;tr|B4DL06|B4DL06_HUMAN;tr|B5BU28|B5BU28_HUMAN;tr|B4DGU4|B4DGU4_HUMAN;tr|B4DSW9|B4DSW9_HUMAN	tr|A0A024R2Q3|A0A024R2Q3_HUMAN	171	180	yes	no	2;3	0.00040094	131.09	By matching	By MS/MS	1	0	2
AAVMVYDDANK	EQSICQARAAVMVYDD	MVYDDANKKWVPAGGS	R	A	A	N	K	K	3	0	1	2	0	0	0	0	0	0	0	1	1	0	0	0	0	0	1	2	0	11	0	1195.55	tr|A0A0U1RRM6|A0A0U1RRM6_HUMAN;sp|Q8N8S7-3|ENAH_HUMAN;tr|A8K2B4|A8K2B4_HUMAN;sp|Q8N8S7-2|ENAH_HUMAN;tr|A0A097PID1|A0A097PID1_HUMAN;sp|Q8N8S7|ENAH_HUMAN;tr|A0A097PIC4|A0A097PIC4_HUMAN;tr|A0A075B6E5|A0A075B6E5_HUMAN	tr|A0A0U1RRM6|A0A0U1RRM6_HUMAN	11	21	yes	no	2	0.01527	69.346	By matching	By MS/MS	7	0
AAVMVYDDANKK	EQSICQARAAVMVYDD	VYDDANKKWVPAGGST	R	A	A	K	K	W	3	0	1	2	0	0	0	0	0	0	0	2	1	0	0	0	0	0	1	2	0	12	1	1323.65	tr|A0A0U1RRM6|A0A0U1RRM6_HUMAN;sp|Q8N8S7-3|ENAH_HUMAN;tr|A8K2B4|A8K2B4_HUMAN;sp|Q8N8S7-2|ENAH_HUMAN;tr|A0A097PID1|A0A097PID1_HUMAN;sp|Q8N8S7|ENAH_HUMAN;tr|A0A097PIC4|A0A097PIC4_HUMAN;tr|A0A075B6E5|A0A075B6E5_HUMAN	tr|A0A0U1RRM6|A0A0U1RRM6_HUMAN	11	22	yes	no	2	0.0070134	94.465	By matching	By MS/MS	8	0
AAVPELLQQQEEDR	________________	LQQQEEDRSKLRSVSV	M	A	A	D	R	S	2	1	0	1	0	3	3	0	0	0	2	0	0	0	1	0	0	0	0	1	0	14	0	1624.81	sp|Q9Y5X3|SNX5_HUMAN;tr|Q5QPE4|Q5QPE4_HUMAN;tr|Q5QPE5|Q5QPE5_HUMAN;tr|U3KQL0|U3KQL0_HUMAN;tr|U3KQP5|U3KQP5_HUMAN;tr|A0A0S2Z5F1|A0A0S2Z5F1_HUMAN;sp|Q9Y5X3-2|SNX5_HUMAN	sp|Q9Y5X3|SNX5_HUMAN	2	15	yes	no	2	6.3224e-17	175.66	By matching	By MS/MS	8	0
AAVPLGGFLCNVADK	QPMELENKAAVPLGGF	FLCNVADKSGAMEMAG	K	A	A	D	K	S	3	0	1	1	1	0	0	2	0	0	2	1	0	1	1	0	0	0	0	2	0	15	0	1530.79	sp|Q7L8L6|FAKD5_HUMAN	sp|Q7L8L6|FAKD5_HUMAN	661	675	yes	yes	2	0.0003199	94.45	By matching	By MS/MS	8	0
AAVPSGASTGIYEALELR	FTSKGLFRAAVPSGAS	IYEALELRDNDKTRYM	R	A	A	L	R	D	4	1	0	0	0	0	2	2	0	1	2	0	0	0	1	2	1	0	1	1	0	18	0	1803.94	tr|A0A024R4F1|A0A024R4F1_HUMAN;sp|P06733|ENOA_HUMAN;tr|K7EM90|K7EM90_HUMAN;sp|P13929-2|ENOB_HUMAN;sp|P13929|ENOB_HUMAN;sp|P13929-3|ENOB_HUMAN;tr|E5RGZ4|E5RGZ4_HUMAN;tr|E5RI09|E5RI09_HUMAN;tr|E5RG95|E5RG95_HUMAN;tr|K7EPM1|K7EPM1_HUMAN;tr|K7EKN2|K7EKN2_HUMAN;tr|B4DUJ6|B4DUJ6_HUMAN;sp|P09104-2|ENOG_HUMAN;tr|Q6FHV6|Q6FHV6_HUMAN;sp|P09104|ENOG_HUMAN;tr|A8K3B0|A8K3B0_HUMAN;tr|F5H0C8|F5H0C8_HUMAN;tr|F5H…	tr|A0A024R4F1|A0A024R4F1_HUMAN	33	50	no	no	2;3	5.9423e-12	176.44	By MS/MS	By MS/MS	3	1.47		7	2	1
AAVQAAEVK	________________	AVQAAEVKVDGSEPKL	M	A	A	V	K	V	4	0	0	0	0	1	1	0	0	0	0	1	0	0	0	0	0	0	0	2	0	9	0	885.492	sp|Q15046|SYK_HUMAN;tr|H3BRC9|H3BRC9_HUMAN;tr|Q6ZTI3|Q6ZTI3_HUMAN	sp|Q15046|SYK_HUMAN	2	10	no	no	2	0.00095394	142.43	By matching	By MS/MS	5	0
AAVQELSSSILAGEDPEER	HRSTPESRAAVQELSS	AGEDPEERGVKLGLGD	R	A	A	E	R	G	3	1	0	1	0	1	4	1	0	1	2	0	0	0	1	3	0	0	0	1	0	19	0	1999.97	tr|B7Z8T5|B7Z8T5_HUMAN;sp|P49768-7|PSN1_HUMAN;tr|Q53FV8|Q53FV8_HUMAN;tr|A0A0S2Z4D2|A0A0S2Z4D2_HUMAN;sp|P49768-2|PSN1_HUMAN;tr|A0A218KGQ6|A0A218KGQ6_HUMAN;tr|A0A218KGQ3|A0A218KGQ3_HUMAN;tr|A0A218KGP3|A0A218KGP3_HUMAN;tr|A0A218KGP1|A0A218KGP1_HUMAN;tr|A0A218KGP0|A0A218KGP0_HUMAN;tr|A0A218KGN7|A0A218KGN7_HUMAN;tr|A0A218KGN4|A0A218KGN4_HUMAN;tr|A0A218KGN3|A0A218KGN3_HUMAN;tr|A0A024R6A3|A0A024R6A3_HUM…	tr|B7Z8T5|B7Z8T5_HUMAN	156	174	yes	no	2;3	5.5218e-06	149.07	By MS/MS	By matching	5.33	0.943				1
AAVQVLDDIEK	GPGTRIPKAAVQVLDD	QVLDDIEKCLEKKQQS	K	A	A	E	K	C	2	0	0	2	0	1	1	0	0	1	1	1	0	0	0	0	0	0	0	2	0	11	0	1199.64	tr|B2R6K1|B2R6K1_HUMAN;tr|A0A024RD82|A0A024RD82_HUMAN;sp|P22033|MUTA_HUMAN;tr|Q59HB4|Q59HB4_HUMAN	tr|B2R6K1|B2R6K1_HUMAN	731	741	yes	no	2	0.00014723	140.63	By matching	By MS/MS	7	0
AAVSHWQQQSYLDSGIHSGATTTAPSLSGK	MAMEPDRKAAVSHWQQ	TAPSLSGKGNPEEEDV	K	A	A	G	K	G	4	0	0	1	0	3	0	3	2	1	2	1	0	0	1	6	3	1	1	1	0	30	0	3084.49	tr|A0A024R2Q3|A0A024R2Q3_HUMAN;sp|P35222|CTNB1_HUMAN;tr|B4DL06|B4DL06_HUMAN;tr|B5BU28|B5BU28_HUMAN;tr|B4DGU4|B4DGU4_HUMAN;tr|E7EMJ5|E7EMJ5_HUMAN;tr|G9GAG7|G9GAG7_HUMAN;tr|E9PDF9|E9PDF9_HUMAN;tr|E7EV28|E7EV28_HUMAN;tr|C9IZ65|C9IZ65_HUMAN	tr|A0A024R2Q3|A0A024R2Q3_HUMAN	20	49	yes	no	3;4	1.3206e-06	78.755	By matching	By MS/MS	3	0			2
AAVSVYAPPVGGFSFDNCR	________________	GFSFDNCRRNAVLEAD	M	A	A	C	R	R	3	1	1	1	1	0	0	2	0	0	0	0	0	2	2	2	0	0	1	3	0	19	0	2012.94	tr|Q86U62|Q86U62_HUMAN;tr|Q6IBT1|Q6IBT1_HUMAN;tr|E9KL30|E9KL30_HUMAN;sp|Q99436|PSB7_HUMAN;tr|B2RAQ9|B2RAQ9_HUMAN;sp|Q99436-2|PSB7_HUMAN;tr|Q5TBG5|Q5TBG5_HUMAN	tr|Q86U62|Q86U62_HUMAN	2	20	yes	no	2	4.1025e-05	102.5	By matching	By MS/MS	7	0
AAVSWLTPAPSK	SGQPLDKKAAVSWLTP	WLTPAPSKKADSVAAK	K	A	A	S	K	K	3	0	0	0	0	0	0	0	0	0	1	1	0	0	2	2	1	1	0	1	0	12	0	1226.67	sp|Q9H9L3|I20L2_HUMAN	sp|Q9H9L3|I20L2_HUMAN	96	107	yes	yes	2	0.0045196	78.705	By matching	By MS/MS	7	0
AAVVENVVK	________________	AVVENVVKLLGEQYYK	M	A	A	V	K	L	2	0	1	0	0	0	1	0	0	0	0	1	0	0	0	0	0	0	0	4	0	9	0	927.539	tr|A0A024R582|A0A024R582_HUMAN;sp|Q92785|REQU_HUMAN;tr|J3KMZ8|J3KMZ8_HUMAN;sp|Q92785-2|REQU_HUMAN;tr|E9PN04|E9PN04_HUMAN	tr|A0A024R582|A0A024R582_HUMAN	2	10	yes	no	2	0.004595	99.688	By matching	By MS/MS	9	0
AAVVPLGTWR	TTWLLSGRAAVVPLGT	VVPLGTWRRLSLCWFA	R	A	A	W	R	R	2	1	0	0	0	0	0	1	0	0	1	0	0	0	1	0	1	1	0	2	0	10	0	1068.61	tr|A0A024QYX0|A0A024QYX0_HUMAN;sp|Q15125|EBP_HUMAN;tr|C9J719|C9J719_HUMAN;tr|C9JJ78|C9JJ78_HUMAN	tr|A0A024QYX0|A0A024QYX0_HUMAN	53	62	yes	no	2	0.00763	81.95	By matching	By MS/MS	7	0
AAVVTSPPPTTAPHK	________________	PPTTAPHKERYFDRVD	R	A	A	H	K	E	3	0	0	0	0	0	0	0	1	0	0	1	0	0	4	1	3	0	0	2	0	15	0	1472.8	sp|P35611-6|ADDA_HUMAN;tr|E7ENY0|E7ENY0_HUMAN;sp|P35611-3|ADDA_HUMAN;sp|P35611-2|ADDA_HUMAN;tr|E7EV99|E7EV99_HUMAN;sp|P35611-4|ADDA_HUMAN;sp|P35611|ADDA_HUMAN;sp|P35611-5|ADDA_HUMAN;tr|Q96D30|Q96D30_HUMAN;tr|A0A0A0MSR2|A0A0A0MSR2_HUMAN;tr|D6RF25|D6RF25_HUMAN;tr|D6RJE2|D6RJE2_HUMAN;tr|D6RAH3|D6RAH3_HUMAN	sp|P35611-6|ADDA_HUMAN	7	21	yes	no	2;3	0.0022502	93.812	By MS/MS	By MS/MS	7	1
AAVWEVDFPDVAR	KTAGRLARAAVWEVDF	VDFPDVARRKAERIGE	R	A	A	A	R	R	3	1	0	2	0	0	1	0	0	0	0	0	0	1	1	0	0	1	0	3	0	13	0	1473.73	tr|A8K972|A8K972_HUMAN;sp|O60294|TYW4_HUMAN	tr|A8K972|A8K972_HUMAN	108	120	yes	no	2	3.7067e-05	125.53	By matching	By MS/MS	2	0		2
AAVYQPQPHPQPPPYGHCVTDSGVVYSVGMQWLK	SGPFTDVRAAVYQPQP	SVGMQWLKTQGNKQML	R	A	A	L	K	T	2	0	0	1	1	4	0	3	2	0	1	1	1	0	6	2	1	1	3	5	0	34	0	3792.82	tr|A0A024R462|A0A024R462_HUMAN;sp|P02751-3|FINC_HUMAN;tr|B7ZLE5|B7ZLE5_HUMAN;sp|P02751-14|FINC_HUMAN;sp|P02751-17|FINC_HUMAN;sp|P02751-7|FINC_HUMAN;sp|P02751-9|FINC_HUMAN;sp|P02751-10|FINC_HUMAN;sp|P02751-6|FINC_HUMAN;sp|P02751-5|FINC_HUMAN;sp|P02751-13|FINC_HUMAN;sp|P02751-12|FINC_HUMAN;sp|P02751-4|FINC_HUMAN;tr|Q6MZF4|Q6MZF4_HUMAN;sp|P02751-16|FINC_HUMAN;sp|P02751-2|FINC_HUMAN;sp|P02751|FINC_HU…	tr|A0A024R462|A0A024R462_HUMAN	291	324	no	no	3;4	7.3749e-05	63.657	By matching	By MS/MS	9	0
AAWEAYLSR	EAAEMYRKAAWEAYLS	AWEAYLSRLGV_____	K	A	A	S	R	L	3	1	0	0	0	0	1	0	0	0	1	0	0	0	0	1	0	1	1	0	0	9	0	1065.52	tr|A8K5J1|A8K5J1_HUMAN;sp|P11172|UMPS_HUMAN;sp|P11172-3|UMPS_HUMAN;tr|B5LY64|B5LY64_HUMAN;sp|P11172-2|UMPS_HUMAN;tr|B5LY69|B5LY69_HUMAN;tr|B5LY70|B5LY70_HUMAN;sp|P11172-4|UMPS_HUMAN	tr|A8K5J1|A8K5J1_HUMAN	469	477	yes	no	2	0.0075949	94.692	By matching	By MS/MS	4	0				3
AAWEDPVEWVR	GIKVHGQKAAWEDPVE	EDPVEWVRDTLPWPSA	K	A	A	V	R	D	2	1	0	1	0	0	2	0	0	0	0	0	0	0	1	0	0	2	0	2	0	11	0	1356.65	sp|Q8NEY1-2|NAV1_HUMAN;sp|Q8NEY1-3|NAV1_HUMAN;sp|Q8NEY1|NAV1_HUMAN;sp|Q8NEY1-7|NAV1_HUMAN;sp|Q8NEY1-4|NAV1_HUMAN;tr|A0A0A0MRJ3|A0A0A0MRJ3_HUMAN;sp|Q8NEY1-5|NAV1_HUMAN;tr|Q659D6|Q659D6_HUMAN;tr|A4FUT7|A4FUT7_HUMAN	sp|Q8NEY1-2|NAV1_HUMAN	1778	1788	yes	no	2	0.034727	58.172	By matching	By MS/MS	10	0
AAWGEETDYTPVWCMR	LKNDTFLRAAWGEETD	YTPVWCMRQAGRYLPE	R	A	A	M	R	Q	2	1	0	1	1	0	2	1	0	0	0	0	1	0	1	0	2	2	1	1	0	16	0	1970.83	sp|P06132|DCUP_HUMAN;tr|A0A1B0GVZ4|A0A1B0GVZ4_HUMAN;tr|A0A1B0GVN9|A0A1B0GVN9_HUMAN;tr|H0Y5R6|H0Y5R6_HUMAN;tr|Q5T446|Q5T446_HUMAN;tr|B4DHV6|B4DHV6_HUMAN	sp|P06132|DCUP_HUMAN	22	37	yes	no	2	4.0178e-08	176.56	By matching	By MS/MS	3.5	0.5			1	1
AAYAGGLVLDPK	KYKKGRKKAAYAGGLV	GGLVLDPKVGFYDKFI	K	A	A	P	K	V	3	0	0	1	0	0	0	2	0	0	2	1	0	0	1	0	0	0	1	1	0	12	0	1173.64	sp|P09884|DPOLA_HUMAN;tr|A6NMQ1|A6NMQ1_HUMAN;tr|A0A087WU64|A0A087WU64_HUMAN	sp|P09884|DPOLA_HUMAN	837	848	yes	no	2	0.010154	84.821	By matching	By MS/MS	1	0	1
AAYDREESTNLEDYEPNTVASLLK	KSKVDELKAAYDREES	NTVASLLKQYLRDLPE	K	A	A	L	K	Q	3	1	2	2	0	0	4	0	0	0	3	1	0	0	1	2	2	0	2	1	0	24	1	2727.29	sp|Q15311|RBP1_HUMAN;tr|B4DUY4|B4DUY4_HUMAN;tr|Q59E87|Q59E87_HUMAN;tr|Q5GJ68|Q5GJ68_HUMAN	sp|Q15311|RBP1_HUMAN	245	268	yes	no	3	1.4145e-07	109.23	By matching	By MS/MS	10	0
AAYEAELGDAR	SREVSGIKAAYEAELG	EAELGDARKTLDSVAK	K	A	A	A	R	K	4	1	0	1	0	0	2	1	0	0	1	0	0	0	0	0	0	0	1	0	0	11	0	1164.54	sp|P02545-2|LMNA_HUMAN;tr|W8QEH3|W8QEH3_HUMAN;tr|Q5I6Y5|Q5I6Y5_HUMAN;tr|Q3BDU5|Q3BDU5_HUMAN;tr|Q8N519|Q8N519_HUMAN;sp|P02545|LMNA_HUMAN;sp|P02545-3|LMNA_HUMAN;sp|P02545-6|LMNA_HUMAN;tr|W5X314|W5X314_HUMAN	sp|P02545|LMNA_HUMAN	79	89	no	no	2	0.00029677	166.29	By MS/MS	By MS/MS	5	0
AAYEAELGDARK	SREVSGIKAAYEAELG	AELGDARKTLDSVAKE	K	A	A	R	K	T	4	1	0	1	0	0	2	1	0	0	1	1	0	0	0	0	0	0	1	0	0	12	1	1292.64	sp|P02545-2|LMNA_HUMAN;tr|W8QEH3|W8QEH3_HUMAN;tr|Q5I6Y5|Q5I6Y5_HUMAN;tr|Q3BDU5|Q3BDU5_HUMAN;tr|Q8N519|Q8N519_HUMAN;sp|P02545|LMNA_HUMAN;sp|P02545-3|LMNA_HUMAN;sp|P02545-6|LMNA_HUMAN;tr|W5X314|W5X314_HUMAN	sp|P02545|LMNA_HUMAN	79	90	no	no	3	0.0048009	69.672	By matching	By MS/MS	5	0
AAYFGIYDTAK	VQGIIIYRAAYFGIYD	FGIYDTAKGMLPDPKN	R	A	A	A	K	G	3	0	0	1	0	0	0	1	0	1	0	1	0	1	0	0	1	0	2	0	0	11	0	1218.59	sp|P05141|ADT2_HUMAN;tr|Q6NVC0|Q6NVC0_HUMAN	sp|P05141|ADT2_HUMAN	189	199	yes	no	2	0.0027785	89.561	By matching	By MS/MS	4	0				1
AAYFGVYDTAK	VQGIIIYRAAYFGVYD	FGVYDTAKGMLPDPKN	R	A	A	A	K	G	3	0	0	1	0	0	0	1	0	0	0	1	0	1	0	0	1	0	2	1	0	11	0	1204.58	tr|A0A0S2Z3H3|A0A0S2Z3H3_HUMAN;sp|P12235|ADT1_HUMAN;tr|A8K787|A8K787_HUMAN;tr|V9GYG0|V9GYG0_HUMAN;tr|A0A0S2Z3C4|A0A0S2Z3C4_HUMAN;tr|Q59EP7|Q59EP7_HUMAN;tr|Q6I9V5|Q6I9V5_HUMAN;sp|P12236|ADT3_HUMAN;tr|Q59EI9|Q59EI9_HUMAN	tr|Q6I9V5|Q6I9V5_HUMAN	189	199	no	no	2	0.0017038	97.734	By matching	By MS/MS	2	0		1
AAYGDLSSEEEEENEPESLGVVYK	TRDSGKQKAAYGDLSS	ESLGVVYKSTRSAKPV	K	A	A	Y	K	S	2	0	1	1	0	0	7	2	0	0	2	1	0	0	1	3	0	0	2	2	0	24	0	2643.17	sp|O15541|R113A_HUMAN;tr|A2VCQ9|A2VCQ9_HUMAN	sp|O15541|R113A_HUMAN	78	101	yes	no	2;3	0.0082653	53.998	By MS/MS	By matching	5	0
AAYISALPTSPHWGR	QEKEARSRAAYISALP	PTSPHWGRGFDEDKDE	R	A	A	G	R	G	3	1	0	0	0	0	0	1	1	1	1	0	0	0	2	2	1	1	1	0	0	15	0	1625.83	tr|B4DVE8|B4DVE8_HUMAN;tr|E9PK78|E9PK78_HUMAN;tr|B3KPE1|B3KPE1_HUMAN;tr|A2RRA6|A2RRA6_HUMAN;sp|Q9P2H5-2|UBP35_HUMAN;sp|Q9P2H5|UBP35_HUMAN	tr|B4DVE8|B4DVE8_HUMAN	405	419	yes	no	2	0.010938	77.13	By MS/MS	By matching	3	0			1
AAYIYFTDFCPDNLFNK	SKSENKYKAAYIYFTD	CPDNLFNKIKASCSKS	K	A	A	N	K	I	2	0	2	2	1	0	0	0	0	1	1	1	0	3	1	0	1	0	2	0	0	17	0	2097.95	sp|O00186|STXB3_HUMAN	sp|O00186|STXB3_HUMAN	105	121	yes	yes	2	9.0871e-23	228.76	By matching	By MS/MS	10	0
AAYIYIR	GGRAMGARAAYIYIRG	RAAYIYIRGEFYNEAS	R	A	A	I	R	G	2	1	0	0	0	0	0	0	0	2	0	0	0	0	0	0	0	0	2	0	0	7	0	868.481	sp|P49821-2|NDUV1_HUMAN;tr|G3V0I5|G3V0I5_HUMAN;tr|E5KNH5|E5KNH5_HUMAN;sp|P49821|NDUV1_HUMAN;tr|Q53G70|Q53G70_HUMAN;tr|Q96ID4|Q96ID4_HUMAN;tr|B4DE93|B4DE93_HUMAN;tr|E9PMX3|E9PMX3_HUMAN;tr|E9PQP1|E9PQP1_HUMAN;tr|E9PLC6|E9PLC6_HUMAN;tr|E9PPR0|E9PPR0_HUMAN;tr|E9PJL9|E9PJL9_HUMAN	sp|P49821-2|NDUV1_HUMAN	144	150	yes	no	2	0.050453	75.311	By matching	By MS/MS	3	0			1
AAYLNMSEDPSHPSMALNTR	VIEEQLRRAAYLNMSE	PSMALNTRFAEVECLA	R	A	A	T	R	F	3	1	2	1	0	0	1	0	1	0	2	0	2	0	2	3	1	0	1	0	0	20	0	2204	tr|F5GWX5|F5GWX5_HUMAN;sp|Q14839|CHD4_HUMAN;tr|A0A0C4DGG9|A0A0C4DGG9_HUMAN;sp|Q14839-2|CHD4_HUMAN;tr|B3KY63|B3KY63_HUMAN	tr|F5GWX5|F5GWX5_HUMAN	1795	1814	yes	no	3	0.00041681	65.949	By matching	By MS/MS	1	0	1
AAYLQETGKPLDETLK	NAQRQQIKAAYLQETG	KPLDETLKKALTGHLE	K	A	A	L	K	K	2	0	0	1	0	1	2	1	0	0	3	2	0	0	1	0	2	0	1	0	0	16	1	1775.93	tr|Q5TZZ9|Q5TZZ9_HUMAN;sp|P04083|ANXA1_HUMAN;tr|B5BU38|B5BU38_HUMAN;tr|Q5T3N1|Q5T3N1_HUMAN;tr|Q5T3N0|Q5T3N0_HUMAN	tr|Q5TZZ9|Q5TZZ9_HUMAN	82	97	yes	no	2;3	4.4575e-11	199.84	By matching	By MS/MS	9	0
AAYLQETGKPLDETLKK	NAQRQQIKAAYLQETG	PLDETLKKALTGHLEE	K	A	A	K	K	A	2	0	0	1	0	1	2	1	0	0	3	3	0	0	1	0	2	0	1	0	0	17	2	1904.03	tr|Q5TZZ9|Q5TZZ9_HUMAN;sp|P04083|ANXA1_HUMAN;tr|B5BU38|B5BU38_HUMAN;tr|Q5T3N1|Q5T3N1_HUMAN;tr|Q5T3N0|Q5T3N0_HUMAN	tr|Q5TZZ9|Q5TZZ9_HUMAN	82	98	yes	no	2;3	1.0231e-14	195.5	By matching	By MS/MS	9	0
AAYLQWR	________________	MAAYLQWRRFVFFDKE	M	A	A	W	R	R	2	1	0	0	0	1	0	0	0	0	1	0	0	0	0	0	0	1	1	0	0	7	0	906.471	tr|Q53FX3|Q53FX3_HUMAN;tr|A0A087WXL6|A0A087WXL6_HUMAN;sp|Q9H270|VPS11_HUMAN;tr|Q658K0|Q658K0_HUMAN	tr|Q53FX3|Q53FX3_HUMAN	2	8	yes	no	2	0.019527	111.28	By matching	By MS/MS	7	0
AAYNLVK	REREGRLRAAYNLVKR	RAAYNLVKRGITNLCV	R	A	A	V	K	R	2	0	1	0	0	0	0	0	0	0	1	1	0	0	0	0	0	0	1	1	0	7	0	777.438	tr|A0A024R0Y5|A0A024R0Y5_HUMAN;sp|P08237|PFKAM_HUMAN;sp|P08237-3|PFKAM_HUMAN;tr|A0A0S2Z4A1|A0A0S2Z4A1_HUMAN;tr|Q96I60|Q96I60_HUMAN;tr|A0A0S2Z4I1|A0A0S2Z4I1_HUMAN;sp|P08237-2|PFKAM_HUMAN;tr|F8VX13|F8VX13_HUMAN;tr|F8VNX2|F8VNX2_HUMAN;tr|F8VZQ1|F8VZQ1_HUMAN;tr|F8VSL1|F8VSL1_HUMAN;tr|F8VW30|F8VW30_HUMAN;tr|F8VZI0|F8VZI0_HUMAN	tr|A0A024R0Y5|A0A024R0Y5_HUMAN	101	107	yes	no	2	0.022574	95.793	By matching	By MS/MS	9	0
AAYNLVR	KIDKEACRAAYNLVRD	RAAYNLVRDDGSAVIW	R	A	A	V	R	D	2	1	1	0	0	0	0	0	0	0	1	0	0	0	0	0	0	0	1	1	0	7	0	805.445	sp|Q14019|COTL1_HUMAN	sp|Q14019|COTL1_HUMAN	12	18	yes	yes	2	0.010031	137.83	By matching	By MS/MS	9	0
AAYNPGQAVPWNAVK	LGEKVLVKAAYNPGQA	AVPWNAVKVQTLSNQP	K	A	A	V	K	V	4	0	2	0	0	1	0	1	0	0	0	1	0	0	2	0	0	1	1	2	0	15	0	1584.8	tr|B3KTJ9|B3KTJ9_HUMAN;sp|Q8N163|CCAR2_HUMAN;sp|Q8N163-2|CCAR2_HUMAN;tr|E5RFJ3|E5RFJ3_HUMAN;tr|H0YC69|H0YC69_HUMAN;tr|E5RGU7|E5RGU7_HUMAN;tr|H0YC58|H0YC58_HUMAN	tr|B3KTJ9|B3KTJ9_HUMAN	98	112	yes	no	2	8.0724e-08	176.99	By matching	By MS/MS	4	0				1
AAYNVTLLNFMDPQK	DEVDIKSRAAYNVTLL	LNFMDPQKMPYLKEEP	R	A	A	Q	K	M	2	0	2	1	0	1	0	0	0	0	2	1	1	1	1	0	1	0	1	1	0	15	0	1723.86	tr|A0A1B0GUC3|A0A1B0GUC3_HUMAN;tr|A0A1B0GV98|A0A1B0GV98_HUMAN;tr|A0A1B0GTC5|A0A1B0GTC5_HUMAN;tr|A0A1B0GU26|A0A1B0GU26_HUMAN;tr|B3KU60|B3KU60_HUMAN;sp|Q9C0B1|FTO_HUMAN;tr|A0A1B0GTC3|A0A1B0GTC3_HUMAN;tr|A0A1B0GVH5|A0A1B0GVH5_HUMAN;tr|A0A1B0GTY1|A0A1B0GTY1_HUMAN	tr|A0A1B0GUC3|A0A1B0GUC3_HUMAN	191	205	yes	no	2	7.0259e-06	137.39	By matching	By MS/MS	1	0	1
AAYPDLENPPLLVTPSQQAK	EVFGHAIKAAYPDLEN	VTPSQQAKFGDYQCNS	K	A	A	A	K	F	3	0	1	1	0	2	1	0	0	0	3	1	0	0	4	1	1	0	1	1	0	20	0	2151.12	sp|P54136|SYRC_HUMAN;sp|P54136-2|SYRC_HUMAN;tr|E5RJM9|E5RJM9_HUMAN	sp|P54136|SYRC_HUMAN	90	109	yes	no	2;3	6.504e-11	140.8	By matching	By MS/MS	2.6	0.49		2	3
AAYQVAALPK	FKSNFPARAAYQVAAL	YQVAALPKGSRIEIEA	R	A	A	P	K	G	4	0	0	0	0	1	0	0	0	0	1	1	0	0	1	0	0	0	1	1	0	10	0	1030.58	tr|A0A024R9H2|A0A024R9H2_HUMAN;sp|P52758|RIDA_HUMAN;tr|H0YBX3|H0YBX3_HUMAN;tr|H0YB34|H0YB34_HUMAN	tr|A0A024R9H2|A0A024R9H2_HUMAN	108	117	yes	no	2	0.0019368	104.42	By matching	By MS/MS	10	0
AAYWEEEPAEVR	YLYDRIRKAAYWEEEP	EEEPAEVRRCTWFYKG	K	A	A	V	R	R	3	1	0	0	0	0	4	0	0	0	0	0	0	0	1	0	0	1	1	1	0	12	0	1448.66	tr|B3KM47|B3KM47_HUMAN;sp|Q9Y6Y8|S23IP_HUMAN;tr|B4DWG1|B4DWG1_HUMAN;sp|Q9Y6Y8-2|S23IP_HUMAN;tr|A0A0C4DH82|A0A0C4DH82_HUMAN;tr|H7C0V8|H7C0V8_HUMAN;tr|H7C4C4|H7C4C4_HUMAN	tr|B3KM47|B3KM47_HUMAN	330	341	yes	no	2	9.9947e-05	127.17	By matching	By MS/MS	6	0
ACADAGLLDESFLR	LKKLVRCKACADAGLL	LLDESFLRRCLNFYGL	K	A	C	L	R	R	3	1	0	2	1	0	1	1	0	0	3	0	0	1	0	1	0	0	0	0	0	14	0	1536.72	sp|O95155-2|UBE4B_HUMAN;sp|O95155|UBE4B_HUMAN;sp|O95155-4|UBE4B_HUMAN;tr|B4E2Y2|B4E2Y2_HUMAN;sp|O95155-3|UBE4B_HUMAN	sp|O95155-2|UBE4B_HUMAN	699	712	yes	no	2	1.4e-05	145.52	By matching	By MS/MS	10	0
ACADATLSQITNNIDPVGR	NQIRDARKACADATLS	NNIDPVGRIQMRTRRT	K	A	C	G	R	I	3	1	2	2	1	1	0	1	0	2	1	0	0	0	1	1	2	0	0	1	0	19	0	2014.97	tr|B2R6K4|B2R6K4_HUMAN;tr|A0A024R056|A0A024R056_HUMAN;sp|P62873|GBB1_HUMAN;sp|P62873-2|GBB1_HUMAN;tr|F6UT28|F6UT28_HUMAN;tr|B1AKQ8|B1AKQ8_HUMAN	tr|B2R6K4|B2R6K4_HUMAN	24	42	yes	no	2;3	7.114e-19	208.4	By matching	By MS/MS	4.5	3.5	2
ACAEIAAQR	ISLMEHLKACAEIAAQ	CAEIAAQRTINWQKFC	K	A	C	Q	R	T	4	1	0	0	1	1	1	0	0	1	0	0	0	0	0	0	0	0	0	0	0	9	0	988.476	sp|Q5T4S7-3|UBR4_HUMAN;sp|Q5T4S7|UBR4_HUMAN;sp|Q5T4S7-2|UBR4_HUMAN;sp|Q5T4S7-4|UBR4_HUMAN;tr|A0A0A0MSW0|A0A0A0MSW0_HUMAN;tr|X6RE05|X6RE05_HUMAN;tr|A0A024RAC9|A0A024RAC9_HUMAN	sp|Q5T4S7-3|UBR4_HUMAN	3254	3262	no	no	2	0.0088848	85.807	By matching	By MS/MS	5	0
ACAELHQNVNVK	QTLNPFLRACAELHQN	LHQNVNVKNIIIALID	R	A	C	V	K	N	2	0	2	0	1	1	1	0	1	0	1	1	0	0	0	0	0	0	0	2	0	12	0	1381.68	sp|Q96QK1|VPS35_HUMAN;tr|Q53FR4|Q53FR4_HUMAN;tr|Q5HYM2|Q5HYM2_HUMAN	sp|Q96QK1|VPS35_HUMAN	285	296	yes	no	2;3	5.0175e-06	152.67	By matching	By MS/MS	7	0
ACALQVLSAILEGSK	KDPSPKTRACALQVLS	SAILEGSKQFLSVAED	R	A	C	S	K	Q	3	0	0	0	1	1	1	1	0	1	3	1	0	0	0	2	0	0	0	1	0	15	0	1558.84	sp|Q6AI08|HEAT6_HUMAN;tr|Q0VD96|Q0VD96_HUMAN;tr|A0A087WXZ7|A0A087WXZ7_HUMAN;tr|K7EIX2|K7EIX2_HUMAN	sp|Q6AI08|HEAT6_HUMAN	475	489	yes	no	3	0.00011621	95.195	By matching	By MS/MS	7	0
ACALSIEESCRPGDK	LDLVVFGRACALSIEE	ESCRPGDKVPPIKPNA	R	A	C	D	K	V	2	1	0	1	2	0	2	1	0	1	1	1	0	0	1	2	0	0	0	0	0	15	1	1691.76	tr|A0A024QZ30|A0A024QZ30_HUMAN;sp|P31040|SDHA_HUMAN;sp|P31040-2|SDHA_HUMAN;tr|D6RFM5|D6RFM5_HUMAN;tr|B3KT34|B3KT34_HUMAN;tr|A0A087X1I3|A0A087X1I3_HUMAN;sp|P31040-3|SDHA_HUMAN;tr|Q0QF12|Q0QF12_HUMAN;tr|B4DYN5|B4DYN5_HUMAN;tr|H0Y8X1|H0Y8X1_HUMAN	tr|A0A024QZ30|A0A024QZ30_HUMAN	466	480	yes	no	2;3	1.5751e-08	183.81	By matching	By MS/MS	7	0
ACANPAAGSVILLENLR	CVGPEVEKACANPAAG	VILLENLRFHVEEEGK	K	A	C	L	R	F	4	1	2	0	1	0	1	1	0	1	3	0	0	0	1	1	0	0	0	1	0	17	0	1767.93	tr|V9HWF4|V9HWF4_HUMAN;sp|P00558|PGK1_HUMAN;sp|P00558-2|PGK1_HUMAN	tr|V9HWF4|V9HWF4_HUMAN	107	123	yes	no	2;3	1.6884e-18	202.92	By matching	By MS/MS	4.88	1.17		1
ACAQGTFKPLSGEGSCQPCPANSHSNTIGSAVCQCR	AEGNTKCRACAQGTFK	GSAVCQCRVGYFRART	R	A	C	C	R	V	4	1	2	0	5	3	1	4	1	1	1	1	0	1	3	5	2	0	0	1	0	36	1	3893.68	tr|Q59F17|Q59F17_HUMAN;tr|Q541P7|Q541P7_HUMAN;sp|P54760|EPHB4_HUMAN;tr|Q96L35|Q96L35_HUMAN;sp|P54760-4|EPHB4_HUMAN;sp|P54760-2|EPHB4_HUMAN	tr|Q59F17|Q59F17_HUMAN	269	304	yes	no	4	1.3621e-07	76.583	By matching	By MS/MS	1	0	1
ACASPSAQVEGSPVAGSDGSQPAVK	LSLSPSKRACASPSAQ	DGSQPAVKLEPLHFLQ	R	A	C	V	K	L	5	0	0	1	1	2	1	3	0	0	0	1	0	0	3	5	0	0	0	3	0	25	0	2356.1	tr|A0A140VJD0|A0A140VJD0_HUMAN;sp|Q9UFC0|LRWD1_HUMAN;tr|F8WDB4|F8WDB4_HUMAN	tr|A0A140VJD0|A0A140VJD0_HUMAN	248	272	yes	no	2;3	6.1964e-07	104.09	By MS/MS	By matching	4.71	0.452				2
ACCISTGGHSQCSESLPVR	PGTLYKLRACCISTGG	CSESLPVRTLSIAPGQ	R	A	C	V	R	T	1	1	0	0	3	1	1	2	1	1	1	0	0	0	1	4	1	0	0	1	0	19	0	2104.91	sp|Q53EP0|FND3B_HUMAN	sp|Q53EP0|FND3B_HUMAN	647	665	yes	yes	3	3.6906e-05	90.453	By matching	By MS/MS	8	0
ACCPLEGVRPSPQQTEYR	EQRHKHNKACCPLEGV	SPQQTEYRNKCEFLVG	K	A	C	Y	R	N	1	2	0	0	2	2	2	1	0	0	1	0	0	0	3	1	1	0	1	1	0	18	1	2146.99	sp|Q8IZ69|TRM2A_HUMAN;tr|F2Z2W7|F2Z2W7_HUMAN;sp|Q8IZ69-2|TRM2A_HUMAN	sp|Q8IZ69|TRM2A_HUMAN	223	240	yes	no	3	0.027776	49.595	By matching	By MS/MS	9	0
ACDCDFR	GDVATGCRACDCDFRG	RACDCDFRGTEGPGCD	R	A	C	F	R	G	1	1	0	2	2	0	0	0	0	0	0	0	0	1	0	0	0	0	0	0	0	7	0	942.332	tr|A0A0S2Z3R6|A0A0S2Z3R6_HUMAN;sp|Q13751|LAMB3_HUMAN	tr|A0A0S2Z3R6|A0A0S2Z3R6_HUMAN	533	539	yes	no	2	0.013679	110.81	By matching	By MS/MS	4	0				1
ACDELVEEMEHYGK	WFPIFSEKACDELVEE	EEMEHYGKWSGGKHHD	K	A	C	G	K	W	1	0	0	1	1	0	4	1	1	0	1	1	1	0	0	0	0	0	1	1	0	14	0	1708.71	sp|O00469-2|PLOD2_HUMAN;tr|E7ETU9|E7ETU9_HUMAN;tr|B4DHG3|B4DHG3_HUMAN;sp|O00469|PLOD2_HUMAN;sp|O00469-3|PLOD2_HUMAN;tr|Q96AR9|Q96AR9_HUMAN	sp|O00469-2|PLOD2_HUMAN	596	609	yes	no	2;3	7.7852e-09	201.48	By matching	By MS/MS	6	0
ACDESFQPLGDIMK	TMSLLVKRACDESFQP	QPLGDIMKMWGRVPFS	R	A	C	M	K	M	1	0	0	2	1	1	1	1	0	1	1	1	1	1	1	1	0	0	0	0	0	14	0	1609.71	tr|A0A024R4A5|A0A024R4A5_HUMAN;sp|Q6Y7W6|GGYF2_HUMAN;tr|I1E4Y6|I1E4Y6_HUMAN;sp|Q6Y7W6-3|GGYF2_HUMAN;tr|B4DRT8|B4DRT8_HUMAN;tr|B4DZM1|B4DZM1_HUMAN;sp|Q6Y7W6-4|GGYF2_HUMAN;sp|Q6Y7W6-5|GGYF2_HUMAN;tr|E7ESB6|E7ESB6_HUMAN;tr|C9JHW1|C9JHW1_HUMAN	tr|A0A024R4A5|A0A024R4A5_HUMAN	572	585	no	no	2	1.5291e-05	153.94	By matching	By MS/MS	10	0
ACDESVLMDLK	IATTFINKACDESVLM	ESVLMDLKALLLEAKQ	K	A	C	L	K	A	1	0	0	2	1	0	1	0	0	0	2	1	1	0	0	1	0	0	0	1	0	11	0	1279.58	sp|Q9UJV9|DDX41_HUMAN;tr|J3KNN5|J3KNN5_HUMAN;tr|Q53HI2|Q53HI2_HUMAN;tr|B3KRK2|B3KRK2_HUMAN	sp|Q9UJV9|DDX41_HUMAN	539	549	yes	no	2	0.00017922	132.32	By matching	By MS/MS	7	0
ACDILAIDK	CLEDLRSKACDILAID	CDILAIDKSLTPVTLV	K	A	C	D	K	S	2	0	0	2	1	0	0	0	0	2	1	1	0	0	0	0	0	0	0	0	0	9	0	1017.52	sp|O00273|DFFA_HUMAN;tr|Q53HN4|Q53HN4_HUMAN;tr|K7ERT1|K7ERT1_HUMAN;tr|A0A024R4H5|A0A024R4H5_HUMAN;sp|O00273-2|DFFA_HUMAN	sp|O00273|DFFA_HUMAN	46	54	no	no	2	0.0025999	110.38	By matching	By MS/MS	9	0
ACDLGHIWACANASR	LACKYSMKACDLGHIW	WACANASRMYKLGDGV	K	A	C	S	R	M	4	1	1	1	2	0	0	1	1	1	1	0	0	0	0	1	0	1	0	0	0	15	0	1700.75	sp|Q96BR5|COA7_HUMAN	sp|Q96BR5|COA7_HUMAN	178	192	yes	yes	3	1.8336e-06	138.21	By matching	By MS/MS	5	0
ACDLPAWVHFPDTER	RVVRLGVRACDLPAWV	VHFPDTERAEWLNKTV	R	A	C	E	R	A	2	1	0	2	1	0	1	0	1	0	1	0	0	1	2	0	1	1	0	1	0	15	0	1812.83	tr|H7BXI1|H7BXI1_HUMAN;sp|A0FGR8-2|ESYT2_HUMAN;sp|A0FGR8-6|ESYT2_HUMAN;tr|A0A087WXU3|A0A087WXU3_HUMAN;sp|A0FGR8|ESYT2_HUMAN	tr|H7BXI1|H7BXI1_HUMAN	122	136	yes	no	3	0.0015116	71.531	By matching	By MS/MS	3	0			1
ACDSVTSNVLPLLLEQFHK	AAAGASARACDSVTSN	LLLEQFHKHSQSSQRR	R	A	C	H	K	H	1	0	1	1	1	1	1	0	1	0	4	1	0	1	1	2	1	0	0	2	0	19	0	2170.11	sp|Q96T76|MMS19_HUMAN;sp|Q96T76-8|MMS19_HUMAN;sp|Q96T76-9|MMS19_HUMAN;tr|H7C1W5|H7C1W5_HUMAN	sp|Q96T76|MMS19_HUMAN	385	403	yes	no	3	2.7366e-07	129.05	By matching	By MS/MS	1.5	0.5	1	1
ACDTLLMCIVTVMNHGLR	RELDSTERACDTLLMC	TVMNHGLRNGGGVGDI	R	A	C	L	R	N	1	1	1	1	2	0	0	1	1	1	3	0	2	0	0	0	2	0	0	2	0	18	0	2103.01	sp|Q14573|ITPR3_HUMAN;tr|Q59ES2|Q59ES2_HUMAN	sp|Q14573|ITPR3_HUMAN	2454	2471	yes	no	3	1.1201e-05	110.97	By matching	By MS/MS	9	0
ACEAFEAQECER	EWQSEHIKACEAFEAQ	FEAQECERINFFRNAL	K	A	C	E	R	I	3	1	0	0	2	1	4	0	0	0	0	0	0	1	0	0	0	0	0	0	0	12	0	1498.58	tr|A0A0S2Z505|A0A0S2Z505_HUMAN;tr|A0A0S2Z5F6|A0A0S2Z5F6_HUMAN;sp|Q9H939-2|PPIP2_HUMAN;tr|A0A0S2Z4R2|A0A0S2Z4R2_HUMAN;sp|Q9H939|PPIP2_HUMAN	tr|A0A0S2Z505|A0A0S2Z505_HUMAN	186	197	yes	no	2	0.00090334	106.79	By matching	By MS/MS	4	0				1
ACEAITVGK	LGPEQLLRACEAITVG	CEAITVGKVDLSSWRE	R	A	C	G	K	V	2	0	0	0	1	0	1	1	0	1	0	1	0	0	0	0	1	0	0	1	0	9	0	947.475	tr|B4DYK6|B4DYK6_HUMAN;tr|A0A1U9X7R2|A0A1U9X7R2_HUMAN;tr|A0A024RCR2|A0A024RCR2_HUMAN;sp|P36915|GNL1_HUMAN;tr|Q0EFC6|Q0EFC6_HUMAN;tr|Q6P458|Q6P458_HUMAN;tr|B4DNS8|B4DNS8_HUMAN;tr|B7ZAS6|B7ZAS6_HUMAN;tr|B4DWZ0|B4DWZ0_HUMAN;tr|A0A140T8Y2|A0A140T8Y2_HUMAN;tr|Q96QB8|Q96QB8_HUMAN;sp|P36915-2|GNL1_HUMAN;tr|Q86Z07|Q86Z07_HUMAN	tr|B4DYK6|B4DYK6_HUMAN	291	299	yes	no	2	0.0055769	92.239	By matching	By MS/MS	7	0
ACEEQGAALR	ADALRRLRACEEQGAA	EEQGAALRARGTPKGR	R	A	C	L	R	A	3	1	0	0	1	1	2	1	0	0	1	0	0	0	0	0	0	0	0	0	0	10	0	1103.5	sp|O95834-2|EMAL2_HUMAN;sp|O95834-3|EMAL2_HUMAN;tr|C9JRL6|C9JRL6_HUMAN;tr|B7Z872|B7Z872_HUMAN;tr|B7Z2F5|B7Z2F5_HUMAN;tr|K7ESL7|K7ESL7_HUMAN	sp|O95834-2|EMAL2_HUMAN	49	58	yes	no	2	0.010614	87.568	By matching	By MS/MS	4	0				1
ACEFAGFQCQIQFGPHNEQK	SHPVSFDKACEFAGFQ	FGPHNEQKHKAGFLDL	K	A	C	Q	K	H	2	0	1	0	2	4	2	2	1	1	0	1	0	3	1	0	0	0	0	0	0	20	0	2395.05	sp|Q9Y490|TLN1_HUMAN;tr|A0A1S5UZ07|A0A1S5UZ07_HUMAN	sp|Q9Y490|TLN1_HUMAN	235	254	yes	no	2;3	3.3159e-12	153.06	By matching	By MS/MS	4	0				2
ACEPGFSYSEEVCR	RPCTNRQKACEPGFSY	SYSEEVCRCVPSYWKR	K	A	C	C	R	C	1	1	0	0	2	0	3	1	0	0	0	0	0	1	1	2	0	0	1	1	0	14	0	1689.68	tr|Q6FH59|Q6FH59_HUMAN;sp|P49767|VEGFC_HUMAN	tr|Q6FH59|Q6FH59_HUMAN	394	407	yes	no	2	1.742e-05	136.83	By matching	By MS/MS	6	0
ACEPIIQNFCHDVADNQIDSGDLMECLIQNK	QIEALLMRACEPIIQN	MECLIQNKHQKDMNEK	R	A	C	N	K	H	2	0	3	4	3	3	2	1	1	4	2	1	1	1	1	1	0	0	0	1	0	31	0	3646.62	sp|Q92896|GSLG1_HUMAN;sp|Q92896-2|GSLG1_HUMAN;sp|Q92896-3|GSLG1_HUMAN	sp|Q92896|GSLG1_HUMAN	695	725	yes	no	3;4	0.00010575	69.052	By matching	By MS/MS	1	0	2
ACEVALEEIKAETEKQSPPHGEAK	AHHSQLRKACEVALEE	SPPHGEAKAGSSTLPP	K	A	C	A	K	A	4	0	0	0	1	1	6	1	1	1	1	3	0	0	2	1	1	0	0	1	0	24	2	2650.29	tr|A0A024R7X0|A0A024R7X0_HUMAN;sp|Q9Y6D6|BIG1_HUMAN;tr|E5RJN9|E5RJN9_HUMAN	tr|A0A024R7X0|A0A024R7X0_HUMAN	36	59	yes	no	4	0.015167	47.75	By MS/MS	By matching	6	0
ACFGAENLMR	SESLLKSKACFGAENL	FGAENLMRVLGNYCRL	K	A	C	M	R	V	2	1	1	0	1	0	1	1	0	0	1	0	1	1	0	0	0	0	0	0	0	10	0	1167.52	tr|Q05DU1|Q05DU1_HUMAN;tr|A0A024R9Y6|A0A024R9Y6_HUMAN;sp|Q9NVN8|GNL3L_HUMAN	tr|Q05DU1|Q05DU1_HUMAN	229	238	yes	no	2	0.0080989	80.916	By matching	By MS/MS	1	0	1
ACFQVGTSEEMK	ELKARTSKACFQVGTS	VGTSEEMKMLRTESDD	K	A	C	M	K	M	1	0	0	0	1	1	2	1	0	0	0	1	1	1	0	1	1	0	0	1	0	12	0	1385.6	sp|P35658-2|NU214_HUMAN;sp|P35658-4|NU214_HUMAN;sp|P35658|NU214_HUMAN;sp|P35658-3|NU214_HUMAN;sp|P35658-5|NU214_HUMAN;tr|A0A024R8B6|A0A024R8B6_HUMAN;tr|A0A0A0MSW3|A0A0A0MSW3_HUMAN;tr|Q7Z3C4|Q7Z3C4_HUMAN	sp|P35658-2|NU214_HUMAN	716	727	yes	no	2	0.00031486	113.95	By matching	By MS/MS	8	0
ACFTMDPK	GSSLDWDRACFTMDPK	ACFTMDPKLSAAVTEA	R	A	C	P	K	L	1	0	0	1	1	0	0	0	0	0	0	1	1	1	1	0	1	0	0	0	0	8	0	968.41	tr|A0A1U9X9D5|A0A1U9X9D5_HUMAN;tr|A0A1U9X9C8|A0A1U9X9C8_HUMAN;tr|A0A1U9X9C7|A0A1U9X9C7_HUMAN;tr|A0A1U9X9C4|A0A1U9X9C4_HUMAN;tr|A0A1U9X9C1|A0A1U9X9C1_HUMAN;tr|A0A024RCN6|A0A024RCN6_HUMAN;sp|P26640|SYVC_HUMAN;tr|A0A1U9X9A3|A0A1U9X9A3_HUMAN;tr|A0A1U9X9A1|A0A1U9X9A1_HUMAN;tr|A0A140T936|A0A140T936_HUMAN;sp|P26640-2|SYVC_HUMAN	tr|A0A1U9X9D5|A0A1U9X9D5_HUMAN	443	450	yes	no	2	0.02448	79.474	By matching	By MS/MS	9	0
ACFYNLDK	YFGGRVVKACFYNLDK	ACFYNLDKFRVLDLAE	K	A	C	D	K	F	1	0	1	1	1	0	0	0	0	0	1	1	0	1	0	0	0	0	1	0	0	8	0	1029.46	tr|Q5W009|Q5W009_HUMAN;sp|Q96I25|SPF45_HUMAN	tr|Q5W009|Q5W009_HUMAN	384	391	yes	no	2	0.018418	86.136	By matching	By MS/MS	10	0
ACGADSYEMEEDGVR	TDHGSCVRACGADSYE	EMEEDGVRKCKKCEGP	R	A	C	V	R	K	2	1	0	2	1	0	3	2	0	0	0	0	1	0	0	1	0	0	1	1	0	15	0	1687.65	tr|Q2TTR7|Q2TTR7_HUMAN;sp|P00533|EGFR_HUMAN;tr|E9PFD7|E9PFD7_HUMAN;tr|A9CB80|A9CB80_HUMAN;tr|A8K2T7|A8K2T7_HUMAN;tr|B7Z2I3|B7Z2I3_HUMAN;tr|F2YGG7|F2YGG7_HUMAN;tr|Q59FL8|Q59FL8_HUMAN;tr|E7BSV0|E7BSV0_HUMAN;tr|Q504U8|Q504U8_HUMAN;sp|P00533-4|EGFR_HUMAN;sp|P00533-3|EGFR_HUMAN;tr|Q68GS6|Q68GS6_HUMAN;tr|A0A1W2PRR9|A0A1W2PRR9_HUMAN;sp|P00533-2|EGFR_HUMAN;tr|Q147T7|Q147T7_HUMAN;tr|A2VCQ7|A2VCQ7_HUMAN	tr|Q2TTR7|Q2TTR7_HUMAN	310	324	yes	no	2	1.3253e-34	214.48	By matching	By MS/MS	3	0			1
ACGADSYEMEEDGVRK	TDHGSCVRACGADSYE	MEEDGVRKCKKCEGPC	R	A	C	R	K	C	2	1	0	2	1	0	3	2	0	0	0	1	1	0	0	1	0	0	1	1	0	16	1	1815.74	tr|Q2TTR7|Q2TTR7_HUMAN;sp|P00533|EGFR_HUMAN;tr|E9PFD7|E9PFD7_HUMAN;tr|A9CB80|A9CB80_HUMAN;tr|A8K2T7|A8K2T7_HUMAN;tr|B7Z2I3|B7Z2I3_HUMAN;tr|F2YGG7|F2YGG7_HUMAN;tr|Q59FL8|Q59FL8_HUMAN;tr|E7BSV0|E7BSV0_HUMAN;tr|Q504U8|Q504U8_HUMAN;sp|P00533-4|EGFR_HUMAN;sp|P00533-3|EGFR_HUMAN;tr|Q68GS6|Q68GS6_HUMAN;tr|A0A1W2PRR9|A0A1W2PRR9_HUMAN;sp|P00533-2|EGFR_HUMAN;tr|Q147T7|Q147T7_HUMAN;tr|A2VCQ7|A2VCQ7_HUMAN	tr|Q2TTR7|Q2TTR7_HUMAN	310	325	yes	no	3	0.00034079	83.243	By matching	By MS/MS	4	0				1
ACGDSTLTQITAGLDPVGR	NQIRDARKACGDSTLT	AGLDPVGRIQMRTRRT	K	A	C	G	R	I	2	1	0	2	1	1	0	3	0	1	2	0	0	0	1	1	3	0	0	1	0	19	0	1930.94	tr|Q6FHM2|Q6FHM2_HUMAN;sp|P62879|GBB2_HUMAN;tr|C9JXA5|C9JXA5_HUMAN;tr|C9JIS1|C9JIS1_HUMAN;tr|C9JZN1|C9JZN1_HUMAN	tr|Q6FHM2|Q6FHM2_HUMAN	24	42	yes	no	2;3	5.0922e-15	189.04	By matching	By MS/MS	2	0		2
ACGEGFCDSCSSK	NDTKHHCRACGEGFCD	FCDSCSSKTRPVPERG	R	A	C	S	K	T	1	0	0	1	3	0	1	2	0	0	0	1	0	1	0	3	0	0	0	0	0	13	0	1463.51	sp|Q9HBF4-3|ZFYV1_HUMAN;sp|Q9HBF4|ZFYV1_HUMAN;tr|G3V5N8|G3V5N8_HUMAN;sp|Q9HBF4-2|ZFYV1_HUMAN	sp|Q9HBF4-3|ZFYV1_HUMAN	608	620	yes	no	2	0.0029116	79.886	By matching	By MS/MS	4	0				1
ACGLIIFR	________________	ACGLIIFRRCLIPKVD	R	A	C	F	R	R	1	1	0	0	1	0	0	1	0	2	1	0	0	1	0	0	0	0	0	0	0	8	0	948.522	sp|P50583|AP4A_HUMAN	sp|P50583|AP4A_HUMAN	5	12	yes	yes	2	0.0073877	104.45	By matching	By MS/MS	9	0
ACGLNFADLMAR	GQLTLRLRACGLNFAD	NFADLMARQGLYDRLP	R	A	C	A	R	Q	3	1	1	1	1	0	0	1	0	0	2	0	1	1	0	0	0	0	0	0	0	12	0	1337.62	tr|A0A024R1Z6|A0A024R1Z6_HUMAN;sp|Q99536|VAT1_HUMAN;tr|K7ERT7|K7ERT7_HUMAN	tr|A0A024R1Z6|A0A024R1Z6_HUMAN	85	96	yes	no	2	0.00010023	128.54	By matching	By MS/MS	8	0
ACGLVASNLNLK	________________	VASNLNLKPGECLRVR	M	A	C	L	K	P	2	0	2	0	1	0	0	1	0	0	3	1	0	0	0	1	0	0	0	1	0	12	0	1258.67	sp|P09382|LEG1_HUMAN;tr|F8WEI7|F8WEI7_HUMAN	sp|P09382|LEG1_HUMAN	2	13	yes	no	2	7.1686e-05	147.26	By matching	By MS/MS	4	0				1
ACGLVASNLNLKPGECLR	________________	LKPGECLRVRGEVAPD	M	A	C	L	R	V	2	1	2	0	2	0	1	2	0	0	4	1	0	0	1	1	0	0	0	1	0	18	1	1971	sp|P09382|LEG1_HUMAN;tr|F8WEI7|F8WEI7_HUMAN	sp|P09382|LEG1_HUMAN	2	19	yes	no	2;3	9.8908e-19	206.81	By MS/MS	By MS/MS	4.43	2	1	2	7	2
ACGNFGIPCELR	GHCEKIKKACGNFGIP	FGIPCELRVTSAHKGP	K	A	C	L	R	V	1	1	1	0	2	0	1	2	0	1	1	0	0	1	1	0	0	0	0	0	0	12	0	1392.63	tr|A0A024RD93|A0A024RD93_HUMAN;sp|P22234|PUR6_HUMAN;tr|E9PBS1|E9PBS1_HUMAN;sp|P22234-2|PUR6_HUMAN;tr|D6RF62|D6RF62_HUMAN	tr|A0A024RD93|A0A024RD93_HUMAN	287	298	yes	no	2	0.00011962	123.26	By matching	By MS/MS	1	0	2
ACGNMFGLMHGTCPETSGGLLICLPR	AKMAAVSKACGNMFGL	GLLICLPREQAARFCA	K	A	C	P	R	E	1	1	1	0	3	0	1	5	1	1	4	0	2	1	2	1	2	0	0	0	0	26	0	2848.3	sp|P49903|SPS1_HUMAN;sp|P49903-3|SPS1_HUMAN;tr|B4DLS1|B4DLS1_HUMAN	sp|P49903|SPS1_HUMAN	305	330	yes	no	3	5.6078e-06	98.957	By matching	By MS/MS	2	0		1
ACGQIFCGK	MTRKHHCRACGQIFCG	CGQIFCGKCSSKYSTI	R	A	C	G	K	C	1	0	0	0	2	1	0	2	0	1	0	1	0	1	0	0	0	0	0	0	0	9	0	1039.46	tr|B4E1E2|B4E1E2_HUMAN;tr|A0A0S2Z4R4|A0A0S2Z4R4_HUMAN;sp|O14964|HGS_HUMAN;sp|O14964-2|HGS_HUMAN;tr|A0A0S2Z4Q4|A0A0S2Z4Q4_HUMAN;tr|I3L1P5|I3L1P5_HUMAN;tr|B4DFP5|B4DFP5_HUMAN	tr|B4E1E2|B4E1E2_HUMAN	184	192	yes	no	2	0.020873	71.692	By matching	By MS/MS	9	0
ACGVSRPVIACSVTIK	RSKQALGRACGVSRPV	IACSVTIKEGSQLKQQ	R	A	C	I	K	E	2	1	0	0	2	0	0	1	0	2	0	1	0	0	1	2	1	0	0	3	0	16	1	1716.9	tr|Q6FHM6|Q6FHM6_HUMAN;sp|P55769|NH2L1_HUMAN;tr|B1AHD1|B1AHD1_HUMAN	tr|Q6FHM6|Q6FHM6_HUMAN	92	107	yes	no	2;3	3.3397e-07	152.94	By matching	By MS/MS	2.33	0.471		2	1
ACHGLPLINGQSCDPYATVSLVGPSR	QQLVVHIKACHGLPLI	VSLVGPSRNDQKKTKV	K	A	C	S	R	N	2	1	1	1	2	1	0	3	1	1	3	0	0	0	3	3	1	0	1	2	0	26	0	2768.34	sp|Q15283-2|RASA2_HUMAN;sp|Q15283|RASA2_HUMAN;tr|A0A0A0MSJ9|A0A0A0MSJ9_HUMAN	sp|Q15283-2|RASA2_HUMAN	179	204	yes	no	3	0.024585	55.588	By matching	By MS/MS	5	0
ACIDSNEDGDLSK	WHDGEVWRACIDSNED	NEDGDLSKSTVLRNYK	R	A	C	S	K	S	1	0	1	3	1	0	1	1	0	1	1	1	0	0	0	2	0	0	0	0	0	13	0	1422.59	sp|P29144|TPP2_HUMAN;tr|Q5VZU9|Q5VZU9_HUMAN;tr|B7Z920|B7Z920_HUMAN	sp|P29144|TPP2_HUMAN	208	220	yes	no	2	7.0619e-06	182.72	By matching	By MS/MS	3	0			1
ACIGDTLCQK	GDRYDALRACIGDTLC	IGDTLCQKLQNLNIFL	R	A	C	Q	K	L	1	0	0	1	2	1	0	1	0	1	1	1	0	0	0	0	1	0	0	0	0	10	0	1164.53	tr|A0A024RDB0|A0A024RDB0_HUMAN;sp|A0AVT1|UBA6_HUMAN;tr|B3KSS1|B3KSS1_HUMAN	tr|A0A024RDB0|A0A024RDB0_HUMAN	448	457	yes	no	2	0.0034039	92.239	By matching	By MS/MS	8	0
ACILCVHPR	YFSNQAVRACILCVHP	CILCVHPRTRVVHLSL	R	A	C	P	R	T	1	1	0	0	2	0	0	0	1	1	1	0	0	0	1	0	0	0	0	1	0	9	0	1124.56	sp|Q14690|RRP5_HUMAN;tr|B4DH82|B4DH82_HUMAN;tr|B4DES7|B4DES7_HUMAN	sp|Q14690|RRP5_HUMAN	329	337	yes	no	2;3	0.0029575	110.31	By matching	By MS/MS	3	0			4
ACINTLQFLYSR	EKTDNDIRACINTLQF	TLQFLYSRGQRELSVR	R	A	C	S	R	G	1	1	1	0	1	1	0	0	0	1	2	0	0	1	0	1	1	0	1	0	0	12	0	1484.74	tr|E7EXA6|E7EXA6_HUMAN;sp|Q8WVB6|CTF18_HUMAN;sp|Q8WVB6-2|CTF18_HUMAN;tr|Q96S08|Q96S08_HUMAN;tr|A0A0D9SF58|A0A0D9SF58_HUMAN;sp|Q8WVB6-3|CTF18_HUMAN	tr|E7EXA6|E7EXA6_HUMAN	551	562	yes	no	2	0.028734	54.393	By MS/MS	By matching	1	0	1
ACIPVGLLGK	KQPTPIQKACIPVGLL	IPVGLLGKDICACAAT	K	A	C	G	K	D	1	0	0	0	1	0	0	2	0	1	2	1	0	0	1	0	0	0	0	1	0	10	0	1026.59	tr|B7Z6D5|B7Z6D5_HUMAN;tr|B3GQE6|B3GQE6_HUMAN;sp|Q96GQ7|DDX27_HUMAN;tr|A0A087X059|A0A087X059_HUMAN	tr|B7Z6D5|B7Z6D5_HUMAN	216	225	yes	no	2	0.0013034	111.74	By matching	By MS/MS	7	0
ACIPYLK	RGTYLASKACIPYLKK	KACIPYLKKSKVAHIL	K	A	C	L	K	K	1	0	0	0	1	0	0	0	0	1	1	1	0	0	1	0	0	0	1	0	0	7	0	863.458	sp|Q6YN16|HSDL2_HUMAN;tr|B4E136|B4E136_HUMAN	sp|Q6YN16|HSDL2_HUMAN	135	141	yes	no	2	0.04499	80.377	By matching	By MS/MS	3	0			1
ACLALLPCCNR	WKYCACCKACLALLPC	ALLPCCNRGHMVGFKE	K	A	C	N	R	G	2	1	1	0	3	0	0	0	0	0	3	0	0	0	1	0	0	0	0	0	0	11	0	1346.63	tr|A0A024R8K7|A0A024R8K7_HUMAN;sp|P16144-2|ITB4_HUMAN;sp|P16144-4|ITB4_HUMAN;tr|B7ZLD8|B7ZLD8_HUMAN;tr|B7ZLD5|B7ZLD5_HUMAN;tr|A0A024R8T0|A0A024R8T0_HUMAN;sp|P16144|ITB4_HUMAN;sp|P16144-3|ITB4_HUMAN;tr|A0A024R8N2|A0A024R8N2_HUMAN;tr|Q59H46|Q59H46_HUMAN;sp|P16144-5|ITB4_HUMAN	tr|A0A024R8K7|A0A024R8K7_HUMAN	741	751	yes	no	2	0.0049969	91.867	By matching	By MS/MS	6	0
ACLDTAVENMPSLK	LLDSPALKACLDTAVE	VENMPSLKMKVVEVLA	K	A	C	L	K	M	2	0	1	1	1	0	1	0	0	0	2	1	1	0	1	1	1	0	0	1	0	14	0	1547.73	sp|P49327|FAS_HUMAN;tr|A0A0U1RQF0|A0A0U1RQF0_HUMAN;tr|Q6PJJ3|Q6PJJ3_HUMAN	sp|P49327|FAS_HUMAN	1226	1239	yes	no	2;3	2.3741e-28	272.77	By matching	By MS/MS	10	0
ACLDYPVTSVLPPASLCK	CLWCNTNKACLDYPVT	LPPASLCKLSSARWGV	K	A	C	C	K	L	2	0	0	1	2	0	0	0	0	0	3	1	0	0	3	2	1	0	1	2	0	18	0	1989.99	tr|A8MZH8|A8MZH8_HUMAN;tr|A8MXQ1|A8MXQ1_HUMAN;tr|A8K274|A8K274_HUMAN;sp|P53801|PTTG_HUMAN	tr|A8MZH8|A8MZH8_HUMAN	65	82	yes	no	2	2.2562e-05	113.88	By matching	By MS/MS	6.5	0.5
ACLENLGLK	VEKMIDPKACLENLGL	CLENLGLKHIFSEDTS	K	A	C	L	K	H	1	0	1	0	1	0	1	1	0	0	3	1	0	0	0	0	0	0	0	0	0	9	0	1016.53	tr|A0A024R2B6|A0A024R2B6_HUMAN;sp|P36952|SPB5_HUMAN;tr|B4DWS9|B4DWS9_HUMAN	tr|A0A024R2B6|A0A024R2B6_HUMAN	286	294	no	no	2	0.0069491	89.029	By matching	By MS/MS	1	0	1
ACLFVPSIDVLNQNTLR	YYTDDINRACLFVPSI	VLNQNTLRIKETAQAM	R	A	C	L	R	I	1	1	2	1	1	1	0	0	0	1	3	0	0	1	1	1	1	0	0	2	0	17	0	1959.02	tr|Q6NUL1|Q6NUL1_HUMAN;sp|Q93063|EXT2_HUMAN;sp|Q93063-2|EXT2_HUMAN;tr|D3DR24|D3DR24_HUMAN;sp|Q93063-3|EXT2_HUMAN	tr|Q6NUL1|Q6NUL1_HUMAN	150	166	yes	no	2;3	3.0958e-06	127.29	By matching	By MS/MS	1	0	2
ACLIFFDEIDAIGGAR	FEMARTKKACLIFFDE	IDAIGGARFDDGAGGD	K	A	C	A	R	F	3	1	0	2	1	0	1	2	0	3	1	0	0	2	0	0	0	0	0	0	0	16	0	1766.87	tr|A0A140VK70|A0A140VK70_HUMAN;sp|P35998|PRS7_HUMAN;tr|Q75L23|Q75L23_HUMAN;tr|A0A1W2PQS1|A0A1W2PQS1_HUMAN;sp|P35998-2|PRS7_HUMAN	tr|A0A140VK70|A0A140VK70_HUMAN	269	284	yes	no	2;3	2.3814e-08	171.73	By matching	By MS/MS	6.33	0.471
ACLISLGYDIGNDPQGEAEFAR	TLGPEEFKACLISLGY	QGEAEFARIMSIVDPN	K	A	C	A	R	I	3	1	1	2	1	1	2	3	0	2	2	0	0	1	1	1	0	0	1	0	0	22	0	2395.11	tr|A0A024R694|A0A024R694_HUMAN;sp|P12814|ACTN1_HUMAN	tr|A0A024R694|A0A024R694_HUMAN	773	794	yes	no	2;3	1.7162e-18	180.39	By matching	By MS/MS	2	0		2
ACLISLGYDVENDR	ALGPEEFKACLISLGY	GYDVENDRQGEAEFNR	K	A	C	D	R	Q	1	1	1	2	1	0	1	1	0	1	2	0	0	0	0	1	0	0	1	1	0	14	0	1623.76	tr|A0A0S2Z3G9|A0A0S2Z3G9_HUMAN;sp|O43707|ACTN4_HUMAN;sp|O43707-2|ACTN4_HUMAN;tr|Q96BG6|Q96BG6_HUMAN;tr|F5GXS2|F5GXS2_HUMAN;sp|O43707-3|ACTN4_HUMAN;tr|A0A0S2Z3X3|A0A0S2Z3X3_HUMAN	tr|A0A0S2Z3G9|A0A0S2Z3G9_HUMAN	792	805	yes	no	2;3	5.4481e-06	170.74	By MS/MS	By MS/MS	1	0	3
ACLISLGYDVENDRQGEAEFNR	ALGPEEFKACLISLGY	QGEAEFNRIMSLVDPN	K	A	C	N	R	I	2	2	2	2	1	1	3	2	0	1	2	0	0	1	0	1	0	0	1	1	0	22	1	2555.17	tr|A0A0S2Z3G9|A0A0S2Z3G9_HUMAN;sp|O43707|ACTN4_HUMAN;sp|O43707-2|ACTN4_HUMAN;tr|Q96BG6|Q96BG6_HUMAN;tr|F5GXS2|F5GXS2_HUMAN;sp|O43707-3|ACTN4_HUMAN;tr|A0A0S2Z3X3|A0A0S2Z3X3_HUMAN	tr|A0A0S2Z3G9|A0A0S2Z3G9_HUMAN	792	813	yes	no	3;4	5.1824e-05	84.581	By matching	By MS/MS	10	0
ACLLETPIR	________________	CLLETPIRMSVLSEVT	M	A	C	I	R	M	1	1	0	0	1	0	1	0	0	1	2	0	0	0	1	0	1	0	0	0	0	9	0	1071.57	sp|Q8IUR7|ARMC8_HUMAN;sp|Q8IUR7-7|ARMC8_HUMAN;sp|Q8IUR7-8|ARMC8_HUMAN;tr|C9JAA7|C9JAA7_HUMAN;tr|C9J2I1|C9J2I1_HUMAN;tr|C9JBY2|C9JBY2_HUMAN;tr|G5E9V6|G5E9V6_HUMAN	sp|Q8IUR7|ARMC8_HUMAN	2	10	no	no	2	0.00092853	138.06	By matching	By MS/MS	2	0		1
ACLNFLK	LYTEERPRACLNFLKL	RACLNFLKLCKIKYYN	R	A	C	L	K	L	1	0	1	0	1	0	0	0	0	0	2	1	0	1	0	0	0	0	0	0	0	7	0	864.453	sp|Q8WUA2|PPIL4_HUMAN;tr|Q6P392|Q6P392_HUMAN;tr|Q32Q83|Q32Q83_HUMAN;tr|B3KRR4|B3KRR4_HUMAN	sp|Q8WUA2|PPIL4_HUMAN	24	30	yes	no	2	0.015066	118.69	By matching	By MS/MS	5	0
ACLPAPCPDTSNINLWNILR	GAFRNGRRACLPAPCP	INLWNILRNNIGKDLS	R	A	C	L	R	N	2	1	3	1	2	0	0	0	0	2	3	0	0	0	3	1	1	1	0	0	0	20	0	2324.14	sp|Q9BZF3-3|OSBL6_HUMAN;sp|Q9BZF3-2|OSBL6_HUMAN;sp|Q9BZF3-4|OSBL6_HUMAN;sp|Q9BZF3|OSBL6_HUMAN;sp|Q9BZF3-5|OSBL6_HUMAN	sp|Q9BZF3-3|OSBL6_HUMAN	561	580	yes	no	2;3	0.00017586	77.037	By matching	By MS/MS	2	0		2
ACLPSGSFLTCSSDNTIR	YPEFEDQRACLPSGSF	CSSDNTIRFWNLDSSP	R	A	C	I	R	F	1	1	1	1	2	0	0	1	0	1	2	0	0	1	1	4	2	0	0	0	0	18	0	1984.9	sp|O43379|WDR62_HUMAN;sp|O43379-4|WDR62_HUMAN;sp|O43379-2|WDR62_HUMAN	sp|O43379|WDR62_HUMAN	421	438	yes	no	2	0.015433	70.944	By matching	By MS/MS	4	0				1
ACLQDSYDNLQEIMK	NEKLLESKACLQDSYD	DNLQEIMKFEIDQLSR	K	A	C	M	K	F	1	0	1	2	1	2	1	0	0	1	2	1	1	0	0	1	0	0	1	0	0	15	0	1826.82	sp|Q9NS87|KIF15_HUMAN;sp|Q9NS87-4|KIF15_HUMAN;sp|Q9NS87-2|KIF15_HUMAN;tr|C9JKA9|C9JKA9_HUMAN;tr|D6RCT7|D6RCT7_HUMAN;tr|H7C1K7|H7C1K7_HUMAN	sp|Q9NS87|KIF15_HUMAN	861	875	yes	no	2	8.634e-10	190.82	By matching	By MS/MS	1	0	1
ACLQPSQDPQMR	PHVVPTLRACLQPSQD	PSQDPQMRLKLFSILS	R	A	C	M	R	L	1	1	0	1	1	3	0	0	0	0	1	0	1	0	2	1	0	0	0	0	0	12	0	1429.64	sp|Q86Y56|DAAF5_HUMAN;sp|Q86Y56-2|DAAF5_HUMAN;tr|H0Y650|H0Y650_HUMAN;tr|B3KU91|B3KU91_HUMAN;tr|E9PGY2|E9PGY2_HUMAN;tr|B3KNN3|B3KNN3_HUMAN;tr|B3KPE2|B3KPE2_HUMAN;tr|A0A024R803|A0A024R803_HUMAN	sp|Q86Y56|DAAF5_HUMAN	611	622	yes	no	2	0.00061781	104.24	By matching	By MS/MS	7	0
ACMGGLPSNAYSAIK	LDCDKMDKACMGGLPS	SNAYSAIKNLGGLETE	K	A	C	I	K	N	3	0	1	0	1	0	0	2	0	1	1	1	1	0	1	2	0	0	1	0	0	15	0	1538.72	tr|H0YD65|H0YD65_HUMAN;tr|Q6FHS1|Q6FHS1_HUMAN;tr|A0A024R5G9|A0A024R5G9_HUMAN;sp|Q9UBX1|CATF_HUMAN	tr|H0YD65|H0YD65_HUMAN	180	194	yes	no	2	0.00065772	103.88	By matching	By MS/MS	2	0		1
ACMLTTATAHDGDVNVISWSR	DIRAAPSKACMLTTAT	VNVISWSRREPFLLSG	K	A	C	S	R	R	3	1	1	2	1	0	0	1	1	1	1	0	1	0	0	2	3	1	0	2	0	21	0	2304.06	tr|Q8NCK5|Q8NCK5_HUMAN;sp|Q9BQ67|GRWD1_HUMAN;tr|M0QX71|M0QX71_HUMAN;tr|B4DTI1|B4DTI1_HUMAN	tr|Q8NCK5|Q8NCK5_HUMAN	298	318	yes	no	3	2.4052e-05	89.468	By matching	By MS/MS	3.5	0.5			1	1
ACMPFGLHR	HYSNEINKACMPFGLH	CMPFGLHRQFPENSLQ	K	A	C	H	R	Q	1	1	0	0	1	0	0	1	1	0	1	0	1	1	1	0	0	0	0	0	0	9	0	1087.51	sp|O95602|RPA1_HUMAN;tr|B9ZVN9|B9ZVN9_HUMAN;tr|B7ZKR9|B7ZKR9_HUMAN;tr|B7Z284|B7Z284_HUMAN;tr|B7Z8X7|B7Z8X7_HUMAN;tr|Q53T12|Q53T12_HUMAN	sp|O95602|RPA1_HUMAN	879	887	yes	no	3	0.0051937	77.923	By matching	By MS/MS	6	0
ACMTYFPR	QSALEGMKACMTYFPR	ACMTYFPRACGSLKGK	K	A	C	P	R	A	1	1	0	0	1	0	0	0	0	0	0	0	1	1	1	0	1	0	1	0	0	8	0	1044.45	tr|A8K548|A8K548_HUMAN;sp|Q8IZL8|PELP1_HUMAN;tr|C9JFV4|C9JFV4_HUMAN;tr|B4DR36|B4DR36_HUMAN;tr|E7EV54|E7EV54_HUMAN;tr|B4DEX7|B4DEX7_HUMAN;tr|O15451|O15451_HUMAN;tr|I3L445|I3L445_HUMAN;tr|I3L4P1|I3L4P1_HUMAN	tr|A8K548|A8K548_HUMAN	201	208	yes	no	2	0.0069778	107.9	By matching	By MS/MS	2	0		1
ACNCLLLK	IERAVEEKACNCLLLK	ACNCLLLKVNQIGSVT	K	A	C	L	K	V	1	0	1	0	2	0	0	0	0	0	3	1	0	0	0	0	0	0	0	0	0	8	0	990.499	sp|P13929-2|ENOB_HUMAN;sp|P13929|ENOB_HUMAN;sp|P13929-3|ENOB_HUMAN;tr|D3DTL4|D3DTL4_HUMAN;tr|Q9NPL4|Q9NPL4_HUMAN;tr|U3KQQ1|U3KQQ1_HUMAN;sp|P09104-2|ENOG_HUMAN;tr|Q6FHV6|Q6FHV6_HUMAN;sp|P09104|ENOG_HUMAN;tr|A8K3B0|A8K3B0_HUMAN;tr|F5H0C8|F5H0C8_HUMAN	sp|P09104-2|ENOG_HUMAN	293	300	no	no	2	0.026937	76.774	By matching	By MS/MS	1	0	1
ACNCNPMGSEPVGCR	PNPADKCRACNCNPMG	GSEPVGCRSDGTCVCK	R	A	C	C	R	S	1	1	2	0	3	0	1	2	0	0	0	0	1	0	2	1	0	0	0	1	0	15	0	1707.66	sp|Q13753|LAMC2_HUMAN;sp|Q13753-2|LAMC2_HUMAN;tr|B4DLD1|B4DLD1_HUMAN	sp|Q13753|LAMC2_HUMAN	572	586	yes	no	2;3	6.626e-27	192.46	By matching	By MS/MS	6.33	0.943
ACNDATLVQITSNMDSVGR	NQIQDARKACNDATLV	SNMDSVGRIQMRTRRT	K	A	C	G	R	I	2	1	2	2	1	1	0	1	0	1	1	0	1	0	0	2	2	0	0	2	0	19	0	2050.94	sp|Q9HAV0|GBB4_HUMAN;tr|A8K3F6|A8K3F6_HUMAN;tr|C9JD14|C9JD14_HUMAN	sp|Q9HAV0|GBB4_HUMAN	24	42	yes	no	2;3	1.2655e-12	180.86	By matching	By MS/MS	1	0	2
ACNPQPNGENAISAR	HDPLSLCKACNPQPNG	GENAISARSDLNPANG	K	A	C	A	R	S	3	1	3	0	1	1	1	1	0	1	0	0	0	0	2	1	0	0	0	0	0	15	0	1597.73	sp|Q8NHP8|PLBL2_HUMAN;sp|Q8NHP8-2|PLBL2_HUMAN	sp|Q8NHP8|PLBL2_HUMAN	494	508	yes	no	2	0.0025672	91.076	By matching	By MS/MS	5.5	0.5
ACNQLGQFLQHR	SEPNLLVRACNQLGQF	LGQFLQHRETNLRYLA	R	A	C	H	R	E	1	1	1	0	1	3	0	1	1	0	2	0	0	1	0	0	0	0	0	0	0	12	0	1470.71	sp|O95782-2|AP2A1_HUMAN;sp|O95782|AP2A1_HUMAN;tr|B4DXJ6|B4DXJ6_HUMAN;sp|O94973|AP2A2_HUMAN;tr|A0A0G2JS82|A0A0G2JS82_HUMAN;tr|B7Z5S9|B7Z5S9_HUMAN;sp|O94973-2|AP2A2_HUMAN;sp|O94973-3|AP2A2_HUMAN;tr|A0A0G2JQM1|A0A0G2JQM1_HUMAN;tr|Q8N2F8|Q8N2F8_HUMAN	sp|O95782-2|AP2A1_HUMAN	330	341	no	no	2;3	0.00019281	119.27	By matching	By MS/MS	5	0
ACPCPHTNSFATGCVVNGGDVR	NAVHGSCRACPCPHTN	VVNGGDVRCSCKAGYT	R	A	C	V	R	C	2	1	2	1	3	0	0	3	1	0	0	0	0	1	2	1	2	0	0	3	0	22	0	2375.02	tr|A0A0A6YYF2|A0A0A6YYF2_HUMAN;sp|Q16787-1|LAMA3_HUMAN;tr|A0A0A0MTS5|A0A0A0MTS5_HUMAN;sp|Q16787-4|LAMA3_HUMAN;sp|Q16787|LAMA3_HUMAN;tr|B0YJ32|B0YJ32_HUMAN;tr|A0A0A0MSA0|A0A0A0MSA0_HUMAN;sp|Q16787-3|LAMA3_HUMAN;tr|Q99533|Q99533_HUMAN	tr|A0A0A6YYF2|A0A0A6YYF2_HUMAN	124	145	yes	no	3	0.00015947	84.946	By matching	By MS/MS	8.5	0.5
ACPGPPPPSPEPLAR	DDSSRPSRACPGPPPP	PSPEPLARLALAMELS	R	A	C	A	R	L	2	1	0	0	1	0	1	1	0	0	1	0	0	0	7	1	0	0	0	0	0	15	0	1541.77	tr|A0A087WSV0|A0A087WSV0_HUMAN;sp|Q9HB09-3|B2L12_HUMAN;sp|Q9HB09|B2L12_HUMAN	tr|A0A087WSV0|A0A087WSV0_HUMAN	181	195	yes	no	2;3	0.0017834	89.311	By MS/MS	By matching	5	0
ACPHVWFER	VIQRAMVKACPHVWFE	CPHVWFERSEVKDRHL	K	A	C	E	R	S	1	1	0	0	1	0	1	0	1	0	0	0	0	1	1	0	0	1	0	1	0	9	0	1200.55	tr|Q2TU73|Q2TU73_HUMAN;sp|Q86UL3|GPAT4_HUMAN;tr|Q8NDD3|Q8NDD3_HUMAN;tr|A0A024RDG5|A0A024RDG5_HUMAN;sp|Q53EU6|GPAT3_HUMAN	tr|Q2TU73|Q2TU73_HUMAN	284	292	no	no	3	0.0050577	78.516	By matching	By MS/MS	2	0		1
ACPLDQAIGLLVAIFHK	________________	LLVAIFHKYSGREGDK	M	A	C	H	K	Y	3	0	0	1	1	1	0	1	1	2	3	1	0	1	1	0	0	0	0	1	0	17	0	1865.02	tr|R4GN98|R4GN98_HUMAN;sp|P06703|S10A6_HUMAN;tr|B2R577|B2R577_HUMAN	tr|R4GN98|R4GN98_HUMAN	2	18	yes	no	2	2.9585e-05	115.87	By matching	By MS/MS	7	0
ACPQIVTALTLLNR	EKASLLWRACPQIVTA	TALTLLNREASQEQPV	R	A	C	N	R	E	2	1	1	0	1	1	0	0	0	1	3	0	0	0	1	0	2	0	0	1	0	14	0	1568.87	tr|A8K4P8|A8K4P8_HUMAN;sp|Q14146|URB2_HUMAN	tr|A8K4P8|A8K4P8_HUMAN	1293	1306	yes	no	3	0.00010565	101.32	By matching	By MS/MS	3	0			1
ACPRPEGLNFQDLK	NQVLNLIKACPRPEGL	GLNFQDLKNQLKHMSV	K	A	C	L	K	N	1	1	1	1	1	1	1	1	0	0	2	1	0	1	2	0	0	0	0	0	0	14	1	1643.81	sp|P15927|RFA2_HUMAN;sp|P15927-2|RFA2_HUMAN;sp|P15927-3|RFA2_HUMAN;tr|B2R7E8|B2R7E8_HUMAN;tr|B4DQD9|B4DQD9_HUMAN;tr|B4DUL2|B4DUL2_HUMAN;tr|B4DL94|B4DL94_HUMAN;tr|Q5TEJ0|Q5TEJ0_HUMAN	sp|P15927|RFA2_HUMAN	218	231	yes	no	2;3	0.00037823	99.069	By matching	By MS/MS	10	0
ACPSHQPDISSGLELPFPPGVPTLDNIK	PQPHYQLRACPSHQPD	VPTLDNIKNICHLRRF	R	A	C	I	K	N	1	0	1	2	1	1	1	2	1	2	3	1	0	1	6	3	1	0	0	1	0	28	0	2985.49	tr|A0A140VJI7|A0A140VJI7_HUMAN;sp|Q16610|ECM1_HUMAN;sp|Q16610-4|ECM1_HUMAN;tr|C8CHS3|C8CHS3_HUMAN	tr|A0A140VJI7|A0A140VJI7_HUMAN	283	310	yes	no	3	0.004074	56.562	By matching	By MS/MS	7	0
ACQALGAMLSK	GTAASYPRACQALGAM	ALGAMLSKGALNPADI	R	A	C	S	K	G	3	0	0	0	1	1	0	1	0	0	2	1	1	0	0	1	0	0	0	0	0	11	0	1148.57	sp|Q8IXH7-4|NELFD_HUMAN;sp|Q8IXH7|NELFD_HUMAN;tr|X6RLT1|X6RLT1_HUMAN;tr|H0UI80|H0UI80_HUMAN	sp|Q8IXH7-4|NELFD_HUMAN	283	293	yes	no	2	0.00015246	142.89	By matching	By MS/MS	4	0				1
ACQFLIK	TMNPNKFRACQFLIKF	RACQFLIKFHERRNDK	R	A	C	I	K	F	1	0	0	0	1	1	0	0	0	1	1	1	0	1	0	0	0	0	0	0	0	7	0	878.468	tr|A8K359|A8K359_HUMAN;sp|P19447|ERCC3_HUMAN;tr|G3V1S1|G3V1S1_HUMAN;tr|B3KTH1|B3KTH1_HUMAN;tr|B3KRG2|B3KRG2_HUMAN;tr|Q53HW5|Q53HW5_HUMAN	tr|A8K359|A8K359_HUMAN	543	549	yes	no	2	0.013596	110.34	By matching	By MS/MS	2	0		1
ACQGQYETIER	LGSPEKVKACQGQYET	GQYETIERLRSLSPKI	K	A	C	E	R	L	1	1	0	0	1	2	2	1	0	1	0	0	0	0	0	0	1	0	1	0	0	11	0	1353.6	tr|B3KSB3|B3KSB3_HUMAN;tr|B5MD46|B5MD46_HUMAN;tr|B7ZVY9|B7ZVY9_HUMAN;tr|A7E244|A7E244_HUMAN;sp|Q9BXI6|TB10A_HUMAN;sp|Q9BXI6-2|TB10A_HUMAN;tr|H7C471|H7C471_HUMAN;tr|H0Y5R9|H0Y5R9_HUMAN;tr|H0Y2U5|H0Y2U5_HUMAN;tr|F8WCD1|F8WCD1_HUMAN;tr|H7C1Q1|H7C1Q1_HUMAN	tr|B3KSB3|B3KSB3_HUMAN	181	191	yes	no	2	0.00066324	112.5	By matching	By MS/MS	5	0
ACQIFVR	HAPGVARKACQIFVRN	KACQIFVRNLPFDFTW	K	A	C	V	R	N	1	1	0	0	1	1	0	0	0	1	0	0	0	1	0	0	0	0	0	1	0	7	0	892.459	sp|P52272-2|HNRPM_HUMAN;sp|P52272|HNRPM_HUMAN;tr|A0A087X0X3|A0A087X0X3_HUMAN;tr|Q7KYM9|Q7KYM9_HUMAN;tr|Q59ES8|Q59ES8_HUMAN;tr|Q6P2D7|Q6P2D7_HUMAN;tr|M0R2I7|M0R2I7_HUMAN;tr|M0QY96|M0QY96_HUMAN	sp|P52272-2|HNRPM_HUMAN	613	619	yes	no	2	0.012964	121.29	By matching	By MS/MS	1	0	1
ACQLSVVVDDKK	PLHVFAPRACQLSVVV	SVVVDDKKFVSNITRL	R	A	C	K	K	F	1	0	0	2	1	1	0	0	0	0	1	2	0	0	0	1	0	0	0	3	0	12	1	1360.7	sp|P26358-2|DNMT1_HUMAN;sp|P26358|DNMT1_HUMAN;tr|A0A024R7E3|A0A024R7E3_HUMAN;tr|Q59FP7|Q59FP7_HUMAN;tr|I6L9H2|I6L9H2_HUMAN;sp|P26358-3|DNMT1_HUMAN;tr|B3KVA0|B3KVA0_HUMAN;tr|K7ENW7|K7ENW7_HUMAN	sp|P26358-2|DNMT1_HUMAN	1354	1365	yes	no	3	0.0048479	85.973	By matching	By MS/MS	8	0
ACQSCPSEPNTAALQAALAR	QFCCALHKACQSCPSE	ALQAALARVVPSYMQA	K	A	C	A	R	V	6	1	1	0	2	2	1	0	0	0	2	0	0	0	2	2	1	0	0	0	0	20	0	2114.98	sp|Q8TEX9|IPO4_HUMAN;sp|Q8TEX9-2|IPO4_HUMAN;tr|B3KQ33|B3KQ33_HUMAN;tr|H0YN14|H0YN14_HUMAN;tr|D3DS63|D3DS63_HUMAN;tr|B3KT38|B3KT38_HUMAN;tr|B3KPY9|B3KPY9_HUMAN;tr|Q6I9Y8|Q6I9Y8_HUMAN;tr|B3KSQ4|B3KSQ4_HUMAN;tr|Q59H62|Q59H62_HUMAN;tr|B4DXR7|B4DXR7_HUMAN;tr|H0YMR4|H0YMR4_HUMAN;tr|Q59FI4|Q59FI4_HUMAN	sp|Q8TEX9|IPO4_HUMAN	731	750	no	no	3	1.4539e-06	110.26	By matching	By MS/MS	10	0
ACQSIYPLHDVFVR	SIGKDIEKACQSIYPL	PLHDVFVRKVKMLKKP	K	A	C	V	R	K	1	1	0	1	1	1	0	0	1	1	1	0	0	1	1	1	0	0	1	2	0	14	0	1703.85	tr|Q6NXR8|Q6NXR8_HUMAN;sp|P61247|RS3A_HUMAN;tr|A8K4W0|A8K4W0_HUMAN;tr|D6RAT0|D6RAT0_HUMAN;tr|D6RG13|D6RG13_HUMAN;tr|D6RB09|D6RB09_HUMAN;tr|H0Y9Y4|H0Y9Y4_HUMAN;tr|D6R9B6|D6R9B6_HUMAN	tr|Q6NXR8|Q6NXR8_HUMAN	200	213	yes	no	2;3	1.322e-05	169.98	By MS/MS	By MS/MS	7	0
ACQVPEPEER	KFRKFIHRACQVPEPE	QVPEPEERFAVDEYSD	R	A	C	E	R	F	1	1	0	0	1	1	3	0	0	0	0	0	0	0	2	0	0	0	0	1	0	10	0	1213.54	tr|F2Z2E2|F2Z2E2_HUMAN;tr|A2RRC9|A2RRC9_HUMAN;sp|Q86VI3|IQGA3_HUMAN	tr|F2Z2E2|F2Z2E2_HUMAN	1210	1219	yes	no	2	0.0048268	88.134	By matching	By MS/MS	3	0			1
ACRPRSPPR	________________	CRPRSPPRHQSRCDGD	M	A	C	P	R	H	1	3	0	0	1	0	0	0	0	0	0	0	0	0	3	1	0	0	0	0	0	9	2	1095.57	tr|Q53XR2|Q53XR2_HUMAN;sp|Q14493|SLBP_HUMAN;tr|F8W8D3|F8W8D3_HUMAN;tr|E7EUV9|E7EUV9_HUMAN;tr|B4DUW7|B4DUW7_HUMAN;tr|B3KST9|B3KST9_HUMAN;sp|Q14493-2|SLBP_HUMAN	tr|Q53XR2|Q53XR2_HUMAN	2	10	yes	no	3	0.028772	66.429	By MS/MS	By matching	4	0				2
ACRTPESFLGPSASSLVNLDSLVK	TQPSKEARACRTPESF	VNLDSLVKAPQVAKTR	R	A	C	V	K	A	2	1	1	1	1	0	1	1	0	0	4	1	0	1	2	5	1	0	0	2	0	24	1	2547.3	tr|A4QMU9|A4QMU9_HUMAN;sp|Q9H201|EPN3_HUMAN;tr|B4DK18|B4DK18_HUMAN;tr|B4DUG9|B4DUG9_HUMAN	tr|A4QMU9|A4QMU9_HUMAN	481	504	yes	no	3	0.0023832	76.21	By MS/MS	By matching	6	0
ACSIVQFCYFQDLQAAR	________________	FQDLQAARDFLFPHLR	M	A	C	A	R	D	3	1	0	1	2	3	0	0	0	1	1	0	0	2	0	1	0	0	1	1	0	17	0	2075.96	sp|Q9H2M9|RBGPR_HUMAN;sp|Q9H2M9-2|RBGPR_HUMAN;tr|F8WDJ2|F8WDJ2_HUMAN	sp|Q9H2M9|RBGPR_HUMAN	2	18	yes	no	2	0.00030495	89.669	By matching	By MS/MS	9	0
ACSPAASEITGLSTAVLAAHGR	SLCVAPGKACSPAASE	AVLAAHGRQCFDDNLA	K	A	C	G	R	Q	6	1	0	0	1	0	1	2	1	1	2	0	0	0	1	3	2	0	0	1	0	22	0	2139.07	tr|Q6IAN5|Q6IAN5_HUMAN;tr|Q5TZT0|Q5TZT0_HUMAN;sp|Q9NSU2-2|TREX1_HUMAN;sp|Q9NSU2-3|TREX1_HUMAN;sp|Q9NSU2|TREX1_HUMAN	tr|Q6IAN5|Q6IAN5_HUMAN	66	87	yes	no	3	0.053021	38.377	By matching	By MS/MS	6	0
ACSPDAVVSPSSAFLR	________________	SPSSAFLRSGSVYEPL	M	A	C	L	R	S	3	1	0	1	1	0	0	0	0	0	1	0	0	1	2	4	0	0	0	2	0	16	0	1662.8	sp|Q93100-4|KPBB_HUMAN;sp|Q93100-2|KPBB_HUMAN;tr|I3L3F2|I3L3F2_HUMAN;tr|H3BV13|H3BV13_HUMAN;tr|H3BQ89|H3BQ89_HUMAN;tr|B4DQ16|B4DQ16_HUMAN	sp|Q93100-4|KPBB_HUMAN	2	17	yes	no	2;3	0.019455	64.331	By MS/MS	By matching	10	0
ACSTPPGPQTVLIFDELSDSLCR	KTELLVDRACSTPPGP	ELSDSLCRVADLADFV	R	A	C	C	R	V	1	1	0	2	2	1	1	1	0	1	3	0	0	1	3	3	2	0	0	1	0	23	0	2562.21	sp|Q99797|MIPEP_HUMAN	sp|Q99797|MIPEP_HUMAN	95	117	yes	yes	3	0.0001165	73.722	By matching	By MS/MS	5	0
ACSVEELYAIPPDADVAK	ETPQSGPKACSVEELY	PPDADVAKSTPKSTPV	K	A	C	A	K	S	4	0	0	2	1	0	2	0	0	1	1	1	0	0	2	1	0	0	1	2	0	18	0	1946.93	sp|Q9H792|PEAK1_HUMAN;tr|H0YN99|H0YN99_HUMAN	sp|Q9H792|PEAK1_HUMAN	790	807	yes	no	2	0.043791	51.876	By MS/MS	By matching	6	0
ACSVIFPLIYSEMK	SSGAVLYKACSVIFPL	PLIYSEMKYMVH____	K	A	C	M	K	Y	1	0	0	0	1	0	1	0	0	2	1	1	1	1	1	2	0	0	1	1	0	14	0	1656.83	tr|Q9UNR6|Q9UNR6_HUMAN;tr|Q5HYI4|Q5HYI4_HUMAN;sp|Q14534|ERG1_HUMAN;tr|E7EVQ6|E7EVQ6_HUMAN;tr|B4DX34|B4DX34_HUMAN;tr|B4DHX0|B4DHX0_HUMAN	tr|Q9UNR6|Q9UNR6_HUMAN	557	570	yes	no	2;3	5.1475e-06	137.84	By matching	By MS/MS	2	0		2
ACTGLSGPGSGSKSPPATR	________________	SKSPPATRAKALRRRG	K	A	C	T	R	A	2	1	0	0	1	0	0	4	0	0	1	1	0	0	3	4	2	0	0	0	0	19	1	1786.86	tr|I3L2J0|I3L2J0_HUMAN;tr|I3L2I4|I3L2I4_HUMAN	tr|I3L2J0|I3L2J0_HUMAN	7	25	yes	no	3	0.028762	47.548	By MS/MS	By matching	6	0
ACTILLR	ITDCKDPKACTILLRG	KACTILLRGASKEILS	K	A	C	L	R	G	1	1	0	0	1	0	0	0	0	1	2	0	0	0	0	0	1	0	0	0	0	7	0	845.479	tr|B3KX11|B3KX11_HUMAN;sp|P49368|TCPG_HUMAN;tr|Q59H77|Q59H77_HUMAN;tr|B4DUR8|B4DUR8_HUMAN;sp|P49368-2|TCPG_HUMAN;tr|Q2TU64|Q2TU64_HUMAN	tr|B3KX11|B3KX11_HUMAN	348	354	yes	no	2	0.013374	143.02	By matching	By MS/MS	2	0		1
ACTLTVFPPEENPGSPSR	PESLGGIRACTLTVFP	ENPGSPSRESPLSAPS	R	A	C	S	R	E	1	1	1	0	1	0	2	1	0	0	1	0	0	1	4	2	2	0	0	1	0	18	0	1957.92	tr|Q58EZ4|Q58EZ4_HUMAN;sp|Q9P2J3|KLHL9_HUMAN;tr|Q5JC44|Q5JC44_HUMAN;tr|Q7Z350|Q7Z350_HUMAN;tr|Q9H8J3|Q9H8J3_HUMAN	tr|Q58EZ4|Q58EZ4_HUMAN	589	606	yes	no	2	0.00097771	87.468	By MS/MS	By matching	9	0
ACVCQTLGISPEEK	RSDYAGFRACVCQTLG	LGISPEEKFVITTTSR	R	A	C	E	K	F	1	0	0	0	2	1	2	1	0	1	1	1	0	0	1	1	1	0	0	1	0	14	0	1590.74	sp|A6NHR9|SMHD1_HUMAN;sp|A6NHR9-2|SMHD1_HUMAN	sp|A6NHR9|SMHD1_HUMAN	58	71	yes	no	2	1.3718e-05	169.3	By matching	By MS/MS	9	0
ACVIVYYIEDDGEIISDVLK	PENSWTPKACVIVYYI	EIISDVLKIPVQLVFK	K	A	C	L	K	I	1	0	0	3	1	0	2	1	0	4	1	1	0	0	0	1	0	0	2	3	0	20	0	2313.14	sp|Q6YHK3|CD109_HUMAN;sp|Q6YHK3-4|CD109_HUMAN;sp|Q6YHK3-2|CD109_HUMAN;sp|Q6YHK3-3|CD109_HUMAN	sp|Q6YHK3|CD109_HUMAN	529	548	yes	no	3	0.00023741	70.802	By matching	By MS/MS	1	0	1
ACVMMQGR	VFGFLNGRACVMMQGR	ACVMMQGRFHMYEGYP	R	A	C	G	R	F	1	1	0	0	1	1	0	1	0	0	0	0	2	0	0	0	0	0	0	1	0	8	0	951.409	tr|V9HWH6|V9HWH6_HUMAN;sp|P00491|PNPH_HUMAN;tr|Q8N7G1|Q8N7G1_HUMAN;tr|G3V5M2|G3V5M2_HUMAN;tr|G3V2H3|G3V2H3_HUMAN	tr|V9HWH6|V9HWH6_HUMAN	77	84	yes	no	2	0.026475	77.282	By matching	By MS/MS	9	0
ACVQGECGVCHYCR	RVRCRKCKACVQGECG	CGVCHYCRDMKKFGGP	K	A	C	C	R	D	1	1	0	0	4	1	1	2	1	0	0	0	0	0	0	0	0	0	1	2	0	14	0	1754.67	tr|I3VM54|I3VM54_HUMAN;tr|I3VM53|I3VM53_HUMAN;sp|Q9Y2K7|KDM2A_HUMAN;sp|Q9Y2K7-5|KDM2A_HUMAN;sp|Q9Y2K7-2|KDM2A_HUMAN;sp|Q9Y2K7-4|KDM2A_HUMAN;sp|Q9Y2K7-3|KDM2A_HUMAN;tr|B4DSG1|B4DSG1_HUMAN	tr|I3VM54|I3VM54_HUMAN	559	572	yes	no	3	0.047276	39.006	By matching	By MS/MS	7	0
ACVSMLGVPVDPDTLHATLR	DMVTVLIRACVSMLGV	DTLHATLRLCLRLTRD	R	A	C	L	R	L	2	1	0	2	1	0	0	1	1	0	3	0	1	0	2	1	2	0	0	3	0	20	0	2151.08	sp|Q7Z6Z7-2|HUWE1_HUMAN;tr|A0A024R9U8|A0A024R9U8_HUMAN;sp|Q7Z6Z7-3|HUWE1_HUMAN;tr|A0A024R9W5|A0A024R9W5_HUMAN;sp|Q7Z6Z7|HUWE1_HUMAN;tr|A0A024R9Y3|A0A024R9Y3_HUMAN;tr|Q5H924|Q5H924_HUMAN	sp|Q7Z6Z7-2|HUWE1_HUMAN	1761	1780	yes	no	3	3.1189e-05	86.488	By matching	By MS/MS	7	0
ACVVHGSDLK	QVNPRDAKACVVHGSD	VVHGSDLKDMTSEQLD	K	A	C	L	K	D	1	0	0	1	1	0	0	1	1	0	1	1	0	0	0	1	0	0	0	2	0	10	0	1084.53	sp|P05023-4|AT1A1_HUMAN;sp|P05023|AT1A1_HUMAN;sp|P05023-3|AT1A1_HUMAN;tr|B7Z3V1|B7Z3V1_HUMAN;tr|B7Z1N5|B7Z1N5_HUMAN;tr|B3KRI1|B3KRI1_HUMAN;tr|B1AKY9|B1AKY9_HUMAN;tr|B2RAQ4|B2RAQ4_HUMAN;tr|A0A0S2Z3W6|A0A0S2Z3W6_HUMAN;sp|P50993|AT1A2_HUMAN;tr|B3KX35|B3KX35_HUMAN;tr|H0Y7C1|H0Y7C1_HUMAN;tr|B4DIQ8|B4DIQ8_HUMAN;tr|B3KW93|B3KW93_HUMAN;tr|Q58I23|Q58I23_HUMAN	sp|P05023-4|AT1A1_HUMAN	662	671	yes	no	2	0.0058568	85.862	By matching	By MS/MS	7	0
ACWVLHYFCEVK	ELGYMRARACWVLHYF	LHYFCEVKFKSDQNLQ	R	A	C	V	K	F	1	0	0	0	2	0	1	0	1	0	1	1	0	1	0	0	0	1	1	2	0	12	0	1610.74	sp|O95373|IPO7_HUMAN;tr|B3KQG6|B3KQG6_HUMAN	sp|O95373|IPO7_HUMAN	476	487	yes	no	2;3	0.00032786	113.38	By matching	By MS/MS	2	0		2
ACYALENFVENLGPK	GHTHHLAKACYALENF	FVENLGPKVQPYLPEL	K	A	C	P	K	V	2	0	2	0	1	0	2	1	0	0	2	1	0	1	1	0	0	0	1	1	0	15	0	1723.82	sp|Q8TEX9|IPO4_HUMAN;sp|Q8TEX9-2|IPO4_HUMAN;tr|B3KQ33|B3KQ33_HUMAN;tr|H0YN14|H0YN14_HUMAN;tr|D3DS63|D3DS63_HUMAN;tr|B3KT38|B3KT38_HUMAN;tr|B3KPY9|B3KPY9_HUMAN;tr|Q6I9Y8|Q6I9Y8_HUMAN;tr|B3KSQ4|B3KSQ4_HUMAN;tr|Q59H62|Q59H62_HUMAN;tr|B4DXR7|B4DXR7_HUMAN;tr|Q59FI4|Q59FI4_HUMAN	sp|Q8TEX9|IPO4_HUMAN	458	472	no	no	2;3	3.4405e-75	258.42	By matching	By MS/MS	7	0
ACYGVLR	LGGLAVRRACYGVLRF	RACYGVLRFIMESGAK	R	A	C	L	R	F	1	1	0	0	1	0	0	1	0	0	1	0	0	0	0	0	0	0	1	1	0	7	0	837.417	sp|P23396|RS3_HUMAN;tr|Q53G83|Q53G83_HUMAN;sp|P23396-2|RS3_HUMAN;tr|E9PL09|E9PL09_HUMAN;tr|H0YEU2|H0YEU2_HUMAN;tr|Q9NQS8|Q9NQS8_HUMAN;tr|A7E2S3|A7E2S3_HUMAN	sp|P23396|RS3_HUMAN	118	124	yes	no	2	0.014865	117.56	By matching	By MS/MS	9	0
ACYLSINPQKDETLETEK	IVKAIKERACYLSINP	DETLETEKAQYYLPDG	R	A	C	E	K	A	1	0	1	1	1	1	3	0	0	1	2	2	0	0	1	1	2	0	1	0	0	18	1	2138.02	tr|R4GMT0|R4GMT0_HUMAN;sp|P61163|ACTZ_HUMAN;tr|B4DM97|B4DM97_HUMAN;tr|B4DXP9|B4DXP9_HUMAN;tr|B4DMT4|B4DMT4_HUMAN	tr|R4GMT0|R4GMT0_HUMAN	221	238	yes	no	2;3	1.4775e-22	224.15	By matching	By MS/MS	9	0
ADAAEFWR	GDTFRITKADAAEFWR	ADAAEFWRKAFGEKTI	K	A	D	W	R	K	3	1	0	1	0	0	1	0	0	0	0	0	0	1	0	0	0	1	0	0	0	8	0	964.44	sp|P22681|CBL_HUMAN;tr|A0A0U1RR39|A0A0U1RR39_HUMAN;tr|A0A1B0GW38|A0A1B0GW38_HUMAN;tr|A0A0U1RQX8|A0A0U1RQX8_HUMAN;sp|Q13191-3|CBLB_HUMAN;tr|B5MC15|B5MC15_HUMAN;sp|Q13191-2|CBLB_HUMAN;tr|B7ZAG1|B7ZAG1_HUMAN;tr|B4DYP3|B4DYP3_HUMAN;tr|B8K284|B8K284_HUMAN;sp|Q13191|CBLB_HUMAN	sp|P22681|CBL_HUMAN	184	191	no	no	2	0.018418	86.136	By matching	By MS/MS	9	0
ADAAPQLGK	________________	DAAPQLGKRKRELDVE	M	A	D	G	K	R	3	0	0	1	0	1	0	1	0	0	1	1	0	0	1	0	0	0	0	0	0	9	0	869.461	sp|Q96C86|DCPS_HUMAN;tr|Q53G42|Q53G42_HUMAN	sp|Q96C86|DCPS_HUMAN	2	10	yes	no	2	0.027788	68.657	By matching	By MS/MS	6	0
ADAASSLTVDVTPPTAK	DPATTTAKADAASSLT	DVTPPTAKAPTTVEDR	K	A	D	A	K	A	4	0	0	2	0	0	0	0	0	0	1	1	0	0	2	2	3	0	0	2	0	17	0	1642.84	sp|Q9H8Y8-2|GORS2_HUMAN;tr|B4DEI4|B4DEI4_HUMAN;tr|B4DNR1|B4DNR1_HUMAN;sp|Q9H8Y8|GORS2_HUMAN;sp|Q9H8Y8-3|GORS2_HUMAN;tr|B4DQF1|B4DQF1_HUMAN	sp|Q9H8Y8-2|GORS2_HUMAN	336	352	yes	no	2	8.9883e-08	143.28	By matching	By MS/MS	9	0
ADADTVLLFLK	LELFESFRADADTVLL	DTVLLFLKSVQDVSLY	R	A	D	L	K	S	2	0	0	2	0	0	0	0	0	0	3	1	0	1	0	0	1	0	0	1	0	11	0	1204.67	sp|Q9NZJ4|SACS_HUMAN;tr|H0Y6M8|H0Y6M8_HUMAN	sp|Q9NZJ4|SACS_HUMAN	301	311	yes	no	2	0.017322	67.749	By matching	By MS/MS	6	0
ADAEAECNILR	RGLYTTAKADAEAECN	EAECNILRKALDKIAE	K	A	D	L	R	K	3	1	1	1	1	0	2	0	0	1	1	0	0	0	0	0	0	0	0	0	0	11	0	1260.58	sp|Q96ES7|SGF29_HUMAN	sp|Q96ES7|SGF29_HUMAN	68	78	yes	yes	2	0.00070462	111.52	By matching	By MS/MS	5	0
ADAECYTAMK	FLAREKAKADAECYTA	AECYTAMKIAEANKLK	K	A	D	M	K	I	3	0	0	1	1	0	1	0	0	0	0	1	1	0	0	0	1	0	1	0	0	10	0	1158.47	tr|E5RHW4|E5RHW4_HUMAN;sp|O94905|ERLN2_HUMAN	tr|E5RHW4|E5RHW4_HUMAN	258	267	yes	no	2	0.0058791	85.813	By matching	By MS/MS	6	0
ADAEEEAATR	LAEINANRADAEEEAA	AEEEAATRIPA_____	R	A	D	T	R	I	4	1	0	1	0	0	3	0	0	0	0	0	0	0	0	0	1	0	0	0	0	10	0	1061.46	sp|Q13409-3|DC1I2_HUMAN;sp|Q13409-2|DC1I2_HUMAN;sp|Q13409-6|DC1I2_HUMAN;sp|Q13409-7|DC1I2_HUMAN;tr|A0A140VKE9|A0A140VKE9_HUMAN;sp|Q13409|DC1I2_HUMAN;sp|Q13409-5|DC1I2_HUMAN;tr|B4DPZ3|B4DPZ3_HUMAN;tr|Q59GU5|Q59GU5_HUMAN;tr|Q9H5W7|Q9H5W7_HUMAN;tr|B4DX93|B4DX93_HUMAN	sp|Q13409-3|DC1I2_HUMAN	600	609	yes	no	2	0.00032652	187.16	By matching	By MS/MS	1	0	1
ADAEGESDLENSR	SDLVNAIKADAEGESD	ESDLENSRKLLSAAKI	K	A	D	S	R	K	2	1	1	2	0	0	3	1	0	0	1	0	0	0	0	2	0	0	0	0	0	13	0	1391.58	sp|Q9Y490|TLN1_HUMAN;tr|A0A1S5UZ07|A0A1S5UZ07_HUMAN	sp|Q9Y490|TLN1_HUMAN	842	854	yes	no	2	1.2716e-14	240.18	By matching	By MS/MS	1	0	1
ADAEGESDLENSRK	SDLVNAIKADAEGESD	SDLENSRKLLSAAKIL	K	A	D	R	K	L	2	1	1	2	0	0	3	1	0	0	1	1	0	0	0	2	0	0	0	0	0	14	1	1519.67	sp|Q9Y490|TLN1_HUMAN;tr|A0A1S5UZ07|A0A1S5UZ07_HUMAN	sp|Q9Y490|TLN1_HUMAN	842	855	yes	no	2;3	3.5301e-07	185.2	By matching	By MS/MS	1	0	3
ADAEVIILPK	________________	AEVIILPKKHKKKKER	M	A	D	P	K	K	2	0	0	1	0	0	1	0	0	2	1	1	0	0	1	0	0	0	0	1	0	10	0	1067.62	sp|O60832|DKC1_HUMAN;sp|O60832-2|DKC1_HUMAN;tr|C9IYT0|C9IYT0_HUMAN;tr|U5UA77|U5UA77_HUMAN;tr|U5U7S7|U5U7S7_HUMAN;tr|U5U768|U5U768_HUMAN	sp|O60832|DKC1_HUMAN	2	11	yes	no	2	0.0025548	100.88	By matching	By MS/MS	9	0
ADAEYYAAHK	FLAREKAKADAEYYAA	AEYYAAHKYATSNKHK	K	A	D	H	K	Y	4	0	0	1	0	0	1	0	1	0	0	1	0	0	0	0	0	0	2	0	0	10	0	1137.51	tr|B2RDK6|B2RDK6_HUMAN;sp|O75477|ERLN1_HUMAN;tr|D3DR65|D3DR65_HUMAN;tr|B0QZ43|B0QZ43_HUMAN;tr|B4DPN7|B4DPN7_HUMAN	tr|B2RDK6|B2RDK6_HUMAN	258	267	yes	no	2;3	0.0016049	107.55	By matching	By MS/MS	5	0
ADAGFVYSEAVASHYMR	LCFEIVKRADAGFVYS	AVASHYMRQILEALRY	R	A	D	M	R	Q	4	1	0	1	0	0	1	1	1	0	0	0	1	1	0	2	0	0	2	2	0	17	0	1872.85	sp|O14936-3|CSKP_HUMAN;tr|B7ZKY2|B7ZKY2_HUMAN;sp|O14936-4|CSKP_HUMAN;sp|O14936|CSKP_HUMAN;sp|O14936-6|CSKP_HUMAN;sp|O14936-2|CSKP_HUMAN;tr|Q5JS74|Q5JS74_HUMAN	sp|O14936-3|CSKP_HUMAN	107	123	yes	no	3	0.00067877	72.321	By matching	By MS/MS	2	0		1
ADAHEEDELR	AGLSATEKADAHEEDE	AHEEDELRAAEEQRIQ	K	A	D	L	R	A	2	1	0	2	0	0	3	0	1	0	1	0	0	0	0	0	0	0	0	0	0	10	0	1183.51	tr|F8W9X7|F8W9X7_HUMAN;sp|Q567U6|CCD93_HUMAN	tr|F8W9X7|F8W9X7_HUMAN	236	245	yes	no	3	0.02623	52.49	By matching	By MS/MS	1	0	1
ADAHLGSSSVALPK	SPSDKVGRADAHLGSS	SSSVALPKEASDGTGA	R	A	D	P	K	E	3	0	0	1	0	0	0	1	1	0	2	1	0	0	1	3	0	0	0	1	0	14	0	1351.71	tr|A0A024R957|A0A024R957_HUMAN;sp|Q8NFQ8|TOIP2_HUMAN	tr|A0A024R957|A0A024R957_HUMAN	128	141	yes	no	3	0.00019572	92.781	By matching	By MS/MS	9	0
ADAIYNMIGYPNFIMDPK	TRKSAKEKADAIYNMI	PNFIMDPKELDKVFND	K	A	D	P	K	E	2	0	2	2	0	0	0	1	0	3	0	1	2	1	2	0	0	0	2	0	0	18	0	2071.97	tr|A0A024RAB2|A0A024RAB2_HUMAN;sp|P42892-4|ECE1_HUMAN;tr|B4DKB2|B4DKB2_HUMAN;sp|P42892-3|ECE1_HUMAN;tr|A0A024RAB0|A0A024RAB0_HUMAN;sp|P42892-2|ECE1_HUMAN;tr|A0A024RAF7|A0A024RAF7_HUMAN;sp|P42892|ECE1_HUMAN	tr|A0A024RAB2|A0A024RAB2_HUMAN	494	511	yes	no	2	0.00029574	86.179	By matching	By MS/MS	10	0
ADALLADLESTTSHISK	________________	STTSHISKRPVFLSEE	M	A	D	S	K	R	3	0	0	2	0	0	1	0	1	1	3	1	0	0	0	3	2	0	0	0	0	17	0	1770.9	tr|F5GZ78|F5GZ78_HUMAN;tr|B3KVL0|B3KVL0_HUMAN	tr|F5GZ78|F5GZ78_HUMAN	2	18	yes	no	2	0.00048526	85.576	By matching	By MS/MS	3	0			1
ADALQAGASQFETSAAK	KLSELDDRADALQAGA	QFETSAAKLKRKYWWK	R	A	D	A	K	L	6	0	0	1	0	2	1	1	0	0	1	1	0	1	0	2	1	0	0	0	0	17	0	1664.8	tr|J3QRU4|J3QRU4_HUMAN;sp|P63027|VAMP2_HUMAN;tr|F8WCA0|F8WCA0_HUMAN;tr|L7N2F9|L7N2F9_HUMAN;tr|K7ENK9|K7ENK9_HUMAN;tr|K7EKX0|K7EKX0_HUMAN;tr|Q6FGG2|Q6FGG2_HUMAN;sp|Q15836|VAMP3_HUMAN	tr|Q6FGG2|Q6FGG2_HUMAN	50	66	no	no	2	1.2632e-22	227.41	By MS/MS	By MS/MS	7	1
ADALQLSVEEFVER	AVADNVERADALQLSV	SVEEFVERYERPYKPV	R	A	D	E	R	Y	2	1	0	1	0	1	3	0	0	0	2	0	0	1	0	1	0	0	0	2	0	14	0	1604.8	tr|B2WTI3|B2WTI3_HUMAN;tr|B2WTI4|B2WTI4_HUMAN;sp|Q6NYC1-2|JMJD6_HUMAN;tr|K7EJU9|K7EJU9_HUMAN;sp|Q6NYC1|JMJD6_HUMAN;tr|A0A0S2PZM4|A0A0S2PZM4_HUMAN;sp|Q6NYC1-3|JMJD6_HUMAN	tr|B2WTI3|B2WTI3_HUMAN	49	62	yes	no	2	2.8633e-05	125.67	By matching	By MS/MS	9	0
ADAPDAGAQSDSELPSYHQNDVSLDR	AALQATARADAPDAGA	QNDVSLDRGYTSDSEV	R	A	D	D	R	G	4	1	1	5	0	2	1	1	1	0	2	0	0	0	2	4	0	0	1	1	0	26	0	2757.21	sp|Q92538-3|GBF1_HUMAN;sp|Q92538-2|GBF1_HUMAN;sp|Q92538|GBF1_HUMAN	sp|Q92538-3|GBF1_HUMAN	1289	1314	yes	no	2;3;4	2.1796e-06	96.723	By MS/MS	By MS/MS	5.14	0.35
ADAPVALVVHMAPASVLVDSR	TFQRYQGKADAPVALV	ASVLVDSRYQQWMERF	K	A	D	S	R	Y	5	1	0	2	0	0	0	0	1	0	2	0	1	0	2	2	0	0	0	5	0	21	0	2117.13	tr|B3KT00|B3KT00_HUMAN;tr|G5E9D5|G5E9D5_HUMAN;tr|B3KSU9|B3KSU9_HUMAN;sp|Q9BQ52-2|RNZ2_HUMAN;tr|H7C2I4|H7C2I4_HUMAN;tr|B4DT15|B4DT15_HUMAN;tr|A0A0S2Z5M8|A0A0S2Z5M8_HUMAN;sp|Q9BQ52|RNZ2_HUMAN;sp|Q9BQ52-4|RNZ2_HUMAN	tr|B4DT15|B4DT15_HUMAN	318	338	no	no	3	2.9354e-10	137.52	By matching	By MS/MS	8	0
ADASGFAPGFVALSVLPK	SVSIRRLKADASGFAP	VALSVLPKHLVSYSIE	K	A	D	P	K	H	4	0	0	1	0	0	0	2	0	0	2	1	0	2	2	2	0	0	0	2	0	18	0	1745.94	tr|G9JXB8|G9JXB8_HUMAN;tr|A0A087WZG2|A0A087WZG2_HUMAN;sp|Q04912-2|RON_HUMAN;sp|Q04912|RON_HUMAN;sp|Q04912-5|RON_HUMAN;tr|J3KQS7|J3KQS7_HUMAN;tr|K9JYP4|K9JYP4_HUMAN;sp|Q04912-3|RON_HUMAN;sp|Q04912-4|RON_HUMAN;sp|Q04912-6|RON_HUMAN	tr|G9JXB8|G9JXB8_HUMAN	223	240	yes	no	2	0.0091495	74.812	By matching	By MS/MS	1	0	1
ADATLIGK	SNISLNGKADATLIGK	ADATLIGKVSSHLVLR	K	A	D	G	K	V	2	0	0	1	0	0	0	1	0	1	1	1	0	0	0	0	1	0	0	0	0	8	0	787.444	sp|Q9C0D5-2|TANC1_HUMAN;sp|Q9C0D5|TANC1_HUMAN;tr|B9EK39|B9EK39_HUMAN	sp|Q9C0D5-2|TANC1_HUMAN	578	585	yes	no	2	0.04409	67.169	By matching	By MS/MS	7	0
ADATNVNNWHWTER	PRWIVEERADATNVNN	NNWHWTERDASNWSTD	R	A	D	E	R	D	2	1	3	1	0	0	1	0	1	0	0	0	0	0	0	0	2	2	0	1	0	14	0	1712.77	sp|O95433|AHSA1_HUMAN;sp|O95433-2|AHSA1_HUMAN;tr|G3V3W9|G3V3W9_HUMAN	sp|O95433|AHSA1_HUMAN	17	30	yes	no	2;3	3.5137e-13	232.13	By matching	By MS/MS	9.33	0.943
ADATSSQDSELER	SKNRGKRKADATSSQD	SQDSELERVFLWDLDE	K	A	D	E	R	V	2	1	0	2	0	1	2	0	0	0	1	0	0	0	0	3	1	0	0	0	0	13	0	1407.61	tr|Q0P685|Q0P685_HUMAN;sp|Q99504-5|EYA3_HUMAN;sp|Q99504-3|EYA3_HUMAN;sp|Q99504|EYA3_HUMAN;tr|B1APR7|B1APR7_HUMAN;sp|Q99504-2|EYA3_HUMAN;sp|Q99504-4|EYA3_HUMAN	tr|Q0P685|Q0P685_HUMAN	292	304	yes	no	2	0.0078887	70.628	By matching	By MS/MS	1	0	1
ADCASGIFLAAEK	DSCEPEFKADCASGIF	GIFLAAEKYAPSKRWH	K	A	D	E	K	Y	4	0	0	1	1	0	1	1	0	1	1	1	0	1	0	1	0	0	0	0	0	13	0	1351.64	sp|O43747|AP1G1_HUMAN;tr|Q8IY97|Q8IY97_HUMAN;tr|A0A140VJE7|A0A140VJE7_HUMAN;sp|O43747-2|AP1G1_HUMAN;tr|B3KXW5|B3KXW5_HUMAN;tr|B4DS96|B4DS96_HUMAN	sp|O43747|AP1G1_HUMAN	398	410	yes	no	2	0.00013387	116.63	By matching	By MS/MS	10	0
ADCHEALLAAWK	LRALVAEKADCHEALL	EALLAAWKKNPKCEFD	K	A	D	W	K	K	4	0	0	1	1	0	1	0	1	0	2	1	0	0	0	0	0	1	0	0	0	12	0	1383.66	tr|F5H3Y4|F5H3Y4_HUMAN;sp|Q8IY37|DHX37_HUMAN;tr|Q6IPP7|Q6IPP7_HUMAN	tr|F5H3Y4|F5H3Y4_HUMAN	901	912	yes	no	3	0.0015237	80.737	By matching	By MS/MS	3	0			1
ADCILYYGFGDIFR	RAGRDDMKADCILYYG	YGFGDIFRISSMVVME	K	A	D	F	R	I	1	1	0	2	1	0	0	2	0	2	1	0	0	2	0	0	0	0	2	0	0	14	0	1708.79	tr|A0A024RAV2|A0A024RAV2_HUMAN;sp|P46063|RECQ1_HUMAN	tr|A0A024RAV2|A0A024RAV2_HUMAN	412	425	yes	no	2;3	2.4967e-07	188.13	By matching	By MS/MS	1	0	2
ADCLMGEFK	VYNSHSLRADCLMGEF	DCLMGEFKIDVGFVYD	R	A	D	F	K	I	1	0	0	1	1	0	1	1	0	0	1	1	1	1	0	0	0	0	0	0	0	9	0	1069.46	sp|Q9NZM1-6|MYOF_HUMAN;sp|Q9NZM1|MYOF_HUMAN;sp|Q9NZM1-3|MYOF_HUMAN;sp|Q9NZM1-2|MYOF_HUMAN;sp|Q9NZM1-5|MYOF_HUMAN;sp|Q9NZM1-7|MYOF_HUMAN;sp|Q9NZM1-8|MYOF_HUMAN	sp|Q9NZM1-6|MYOF_HUMAN	273	281	yes	no	2	0.0052085	94.309	By matching	By MS/MS	8	0
ADCTITMADSDFLALMTGK	VLPNSDKKADCTITMA	FLALMTGKMNPQSAFF	K	A	D	G	K	M	3	0	0	3	1	0	0	1	0	1	2	1	2	1	0	1	3	0	0	0	0	19	0	2059.93	sp|P22307-4|NLTP_HUMAN;sp|P22307-7|NLTP_HUMAN;sp|P22307-8|NLTP_HUMAN;tr|B2R761|B2R761_HUMAN;sp|P22307|NLTP_HUMAN;sp|P22307-6|NLTP_HUMAN;sp|P22307-2|NLTP_HUMAN;tr|B4E0J3|B4E0J3_HUMAN;tr|H0YF61|H0YF61_HUMAN	sp|P22307-4|NLTP_HUMAN	412	430	yes	no	2;3	9.3776e-20	213.71	By matching	By MS/MS	6	0
ADDADEFGYSR	LWRYGDFRADDADEFG	ADEFGYSR________	R	A	D	S	R	-	2	1	0	3	0	0	1	1	0	0	0	0	0	1	0	1	0	0	1	0	0	11	0	1244.49	tr|A0A140VK49|A0A140VK49_HUMAN;sp|Q7KZF4|SND1_HUMAN;tr|B2R5U1|B2R5U1_HUMAN;tr|Q59FF0|Q59FF0_HUMAN;tr|B3KU67|B3KU67_HUMAN;tr|B4E299|B4E299_HUMAN	tr|A0A140VK49|A0A140VK49_HUMAN	900	910	yes	no	2	0.00016046	146.36	By MS/MS	By MS/MS	3	1.41	1			2
ADDDEENESPAETDLQAQLQMFR	DCHSDTVRADDDEENE	QAQLQMFRAQWMFELA	R	A	D	F	R	A	3	1	1	4	0	3	4	0	0	0	2	0	1	1	1	1	1	0	0	0	0	23	0	2651.13	sp|Q9UK97-2|FBX9_HUMAN;tr|Q4W8W0|Q4W8W0_HUMAN;sp|Q9UK97|FBX9_HUMAN	sp|Q9UK97-2|FBX9_HUMAN	15	37	yes	no	3	0.00024248	73.688	By MS/MS	By matching	9	0
ADDFPVRDDPSDVTDEDEGPAEPPPPPK	EGSDTQRRADDFPVRD	AEPPPPPKLPLPAFRL	R	A	D	P	K	L	2	1	0	7	0	0	3	1	0	0	0	1	0	1	8	1	1	0	0	2	0	28	1	3003.33	sp|Q3YEC7|RABL6_HUMAN;tr|H0Y4Z8|H0Y4Z8_HUMAN;sp|Q3YEC7-2|RABL6_HUMAN;tr|B3KXX7|B3KXX7_HUMAN;tr|Q9NWD6|Q9NWD6_HUMAN;tr|Q9NW45|Q9NW45_HUMAN	sp|Q3YEC7|RABL6_HUMAN	586	613	yes	no	3;4	0.00012839	73.113	By MS/MS	By matching	2.33	0.471		2	1
ADDGAGEFSTSVTRPSVLCDGQWHR	TEKQVLLRADDGAGEF	LCDGQWHRLAVMKSGN	R	A	D	H	R	L	2	2	0	3	1	1	1	3	1	0	1	0	0	1	1	3	2	1	0	2	0	25	1	2747.24	sp|O15230|LAMA5_HUMAN	sp|O15230|LAMA5_HUMAN	3583	3607	yes	yes	4	0.0010202	55.621	By matching	By MS/MS	10	0
ADDGFHLLLMTPK	SMMLLDSRADDGFHLL	HLLLMTPKPMIRAFDH	R	A	D	P	K	P	1	0	0	2	0	0	0	1	1	0	3	1	1	1	1	0	1	0	0	0	0	13	0	1456.74	sp|Q9H6R4-4|NOL6_HUMAN;sp|Q9H6R4|NOL6_HUMAN;sp|Q9H6R4-2|NOL6_HUMAN;tr|A0A0A0MRW6|A0A0A0MRW6_HUMAN;tr|B4DF80|B4DF80_HUMAN;sp|Q9H6R4-3|NOL6_HUMAN	sp|Q9H6R4-4|NOL6_HUMAN	449	461	yes	no	3	0.00055322	87.641	By matching	By MS/MS	7	0
ADDGGLTEQSVAQVLQSAK	VIQKVNFRADDGGLTE	AQVLQSAKEQIKWSLL	R	A	D	A	K	E	3	0	0	2	0	3	1	2	0	0	2	1	0	0	0	2	1	0	0	2	0	19	0	1915.95	sp|Q9P299|COPZ2_HUMAN;tr|J3KRJ9|J3KRJ9_HUMAN	sp|Q9P299|COPZ2_HUMAN	183	201	yes	no	2	4.0842e-16	200.45	By matching	By MS/MS	10	0
ADDGRPFPQVIK	FHETLYQKADDGRPFP	RPFPQVIKSKGGVVGI	K	A	D	I	K	S	1	1	0	2	0	1	0	1	0	1	0	1	0	1	2	0	0	0	0	1	0	12	1	1341.7	tr|V9HWN7|V9HWN7_HUMAN;sp|P04075|ALDOA_HUMAN;sp|P04075-2|ALDOA_HUMAN;tr|J3KPS3|J3KPS3_HUMAN;tr|H3BQN4|H3BQN4_HUMAN;tr|H3BPS8|H3BPS8_HUMAN;tr|H3BUH7|H3BUH7_HUMAN;tr|H3BR04|H3BR04_HUMAN;tr|H3BMQ8|H3BMQ8_HUMAN;tr|H3BU78|H3BU78_HUMAN	tr|V9HWN7|V9HWN7_HUMAN	88	99	yes	no	2;3	0.00062774	115	By MS/MS	By MS/MS	9.2	1.6
ADDICDHTLEQQQMQPLCFNCPICDK	IKKCPICKADDICDHT	FNCPICDKIFPATEKQ	K	A	D	D	K	I	1	0	1	4	4	4	1	0	1	2	2	1	1	1	2	0	1	0	0	0	0	26	0	3235.35	sp|Q13137-2|CACO2_HUMAN;sp|Q13137|CACO2_HUMAN;sp|Q13137-3|CACO2_HUMAN;sp|Q13137-4|CACO2_HUMAN;sp|Q13137-5|CACO2_HUMAN;tr|B4E1X7|B4E1X7_HUMAN	sp|Q13137-2|CACO2_HUMAN	360	385	yes	no	3	0.00022247	74.123	By matching	By MS/MS	10	0
ADDIDIEAMLEAPYKK	________________	MLEAPYKKDENKLSSA	M	A	D	K	K	D	3	0	0	3	0	0	2	0	0	2	1	2	1	0	1	0	0	0	1	0	0	16	1	1820.89	sp|Q14498-2|RBM39_HUMAN;sp|Q14498|RBM39_HUMAN;tr|B4DRA0|B4DRA0_HUMAN;sp|Q14498-3|RBM39_HUMAN;tr|G3XAC6|G3XAC6_HUMAN;tr|Q5QP23|Q5QP23_HUMAN;tr|Q5QP22|Q5QP22_HUMAN;tr|F8WF24|F8WF24_HUMAN;tr|F2Z3E6|F2Z3E6_HUMAN;tr|F2Z2Z5|F2Z2Z5_HUMAN;tr|F8WF73|F8WF73_HUMAN;tr|A8MYG5|A8MYG5_HUMAN	sp|Q14498-2|RBM39_HUMAN	2	17	yes	no	2	4.7134e-06	144.29	By matching	By MS/MS	10	0
ADDILDLK	RLYQAIQRADDILDLK	ADDILDLKFCMDGVQT	R	A	D	L	K	F	1	0	0	3	0	0	0	0	0	1	2	1	0	0	0	0	0	0	0	0	0	8	0	901.476	tr|Q6PIW8|Q6PIW8_HUMAN;sp|Q9H9E3|COG4_HUMAN;tr|A0A0A0MS45|A0A0A0MS45_HUMAN;tr|J3KNI1|J3KNI1_HUMAN;tr|A0A024QZ89|A0A024QZ89_HUMAN;sp|Q9H9E3-3|COG4_HUMAN;tr|A2VCL3|A2VCL3_HUMAN;sp|Q9H9E3-2|COG4_HUMAN;tr|H3BMV9|H3BMV9_HUMAN;tr|J3KRB5|J3KRB5_HUMAN	tr|Q6PIW8|Q6PIW8_HUMAN	128	135	yes	no	2	0.0058082	114.89	By matching	By MS/MS	7	0
ADDKDSLPK	________________	DDKDSLPKLKDLAFLK	M	A	D	P	K	L	1	0	0	3	0	0	0	0	0	0	1	2	0	0	1	1	0	0	0	0	0	9	1	987.487	sp|L0R6Q1|S35U4_HUMAN	sp|L0R6Q1|S35U4_HUMAN	2	10	yes	yes	2	0.00093344	117.02	By matching	By MS/MS	3	0			1
ADDKLIAEEGVDSLNVK	TMRLRSIKADDKLIAE	GVDSLNVKELQAACRA	K	A	D	V	K	E	2	0	1	3	0	0	2	1	0	1	2	2	0	0	0	1	0	0	0	2	0	17	1	1814.93	sp|O95202|LETM1_HUMAN;tr|D3DVQ1|D3DVQ1_HUMAN	sp|O95202|LETM1_HUMAN	357	373	yes	no	3	0.005362	56.25	By matching	By MS/MS	7	0
ADDLDFETGDAGASATFPMQCSALR	________________	PMQCSALRKNGFVVLK	M	A	D	L	R	K	5	1	0	4	1	1	1	2	0	0	2	0	1	2	1	2	2	0	0	0	0	25	0	2645.14	tr|I3L397|I3L397_HUMAN;sp|P63241|IF5A1_HUMAN;tr|I3L504|I3L504_HUMAN;sp|Q6IS14|IF5AL_HUMAN	tr|I3L397|I3L397_HUMAN	2	26	yes	no	3	2.1016e-20	161.04	By MS/MS	By MS/MS	9	0.535
ADDPLRLDQELQQPQTQEK	QPSLPLVRADDPLRLD	QQPQTQEKTSNSLTED	R	A	D	E	K	T	1	1	0	3	0	5	2	0	0	0	3	1	0	0	2	0	1	0	0	0	0	19	1	2251.11	sp|Q12888|TP53B_HUMAN;sp|Q12888-2|TP53B_HUMAN;sp|Q12888-3|TP53B_HUMAN;tr|A6NNK5|A6NNK5_HUMAN;tr|B7Z3E7|B7Z3E7_HUMAN;tr|A8KA50|A8KA50_HUMAN;tr|C9JXV0|C9JXV0_HUMAN;tr|H7C3N7|H7C3N7_HUMAN	sp|Q12888|TP53B_HUMAN	840	858	yes	no	3	1.2022e-08	140.46	By matching	By MS/MS	7	0
ADDPSAADR	________________	DDPSAADRNVEIWKIK	M	A	D	D	R	N	3	1	0	3	0	0	0	0	0	0	0	0	0	0	1	1	0	0	0	0	0	9	0	916.389	sp|P62495|ERF1_HUMAN;tr|D6RCB3|D6RCB3_HUMAN	sp|P62495|ERF1_HUMAN	2	10	yes	no	1;2	0.0012795	125.75	By matching	By MS/MS	1	0	2
ADDPSAADRNVEIWK	________________	DRNVEIWKIKKLIKSL	M	A	D	W	K	I	3	1	1	3	0	0	1	0	0	1	0	1	0	0	1	1	0	1	0	1	0	15	1	1685.8	sp|P62495|ERF1_HUMAN;tr|D6RCB3|D6RCB3_HUMAN	sp|P62495|ERF1_HUMAN	2	16	yes	no	2	0.022603	49.265	By matching	By MS/MS	7	0
ADDPSSYMEVVQAANTSGNWEELVK	EAIDSYIKADDPSSYM	GNWEELVKYLQMARKK	K	A	D	V	K	Y	3	0	2	2	0	1	3	1	0	0	1	1	1	0	1	3	1	1	1	3	0	25	0	2739.23	sp|Q00610-2|CLH1_HUMAN;sp|Q00610|CLH1_HUMAN;tr|A0A087WVQ6|A0A087WVQ6_HUMAN	sp|Q00610-2|CLH1_HUMAN	1131	1155	yes	no	2;3	4.8713e-16	142.79	By matching	By MS/MS	3.5	3.77	2	1
ADDPTMGEGPDK	QDKLDAYKADDPTMGE	TMGEGPDKARSQLLIL	K	A	D	D	K	A	1	0	0	3	0	0	1	2	0	0	0	1	1	0	2	0	1	0	0	0	0	12	0	1231.5	tr|A0A1B0GWF2|A0A1B0GWF2_HUMAN;tr|A0A1B0GVQ5|A0A1B0GVQ5_HUMAN;tr|A0A0D9SG72|A0A0D9SG72_HUMAN;tr|A0A1B0GTP9|A0A1B0GTP9_HUMAN;tr|Q68CM6|Q68CM6_HUMAN;sp|P61764|STXB1_HUMAN;sp|P61764-2|STXB1_HUMAN;tr|B7Z2V7|B7Z2V7_HUMAN;tr|A0A1B0GW76|A0A1B0GW76_HUMAN;tr|B7Z1V5|B7Z1V5_HUMAN;tr|Q59GC9|Q59GC9_HUMAN	tr|A0A1B0GWF2|A0A1B0GWF2_HUMAN	214	225	yes	no	2	3.3215e-05	182.71	By matching	By MS/MS	1	0	1
ADDPYAHLSK	EEEGGESKADDPYAHL	DPYAHLSKKEKKKLKK	K	A	D	S	K	K	2	0	0	2	0	0	0	0	1	0	1	1	0	0	1	1	0	0	1	0	0	10	0	1115.52	tr|A0A1U9X609|A0A1U9X609_HUMAN;sp|Q8NE71|ABCF1_HUMAN;tr|B4DNU2|B4DNU2_HUMAN;tr|Q5STZ8|Q5STZ8_HUMAN	tr|A0A1U9X609|A0A1U9X609_HUMAN	246	255	yes	no	2	0.0031603	105.4	By matching	By MS/MS	6	0
ADDQGCIEEQGVEDSANEDSVDAKPDR	________________	SVDAKPDRSSFVPSLF	M	A	D	D	R	S	3	1	1	6	1	2	4	2	0	1	0	1	0	0	1	2	0	0	0	2	0	27	1	2948.22	tr|Q5SVL2|Q5SVL2_HUMAN;sp|P55210|CASP7_HUMAN;tr|B4DUB5|B4DUB5_HUMAN;sp|P55210-2|CASP7_HUMAN	tr|Q5SVL2|Q5SVL2_HUMAN	2	28	no	no	2;3	4.9179e-09	98.95	By MS/MS	By matching	1.5	0.5	2	2
ADDTDSQSWR	EVRVLGPRADDTDSQS	DTDSQSWRSPLKALSE	R	A	D	W	R	S	1	1	0	3	0	1	0	0	0	0	0	0	0	0	0	2	1	1	0	0	0	10	0	1179.48	sp|O75369-8|FLNB_HUMAN	sp|O75369-8|FLNB_HUMAN	1464	1473	yes	yes	2	0.00038407	150.04	By matching	By MS/MS	3	0			1
ADDTDSQSWRSPLK	EVRVLGPRADDTDSQS	QSWRSPLKALSEFFKG	R	A	D	L	K	A	1	1	0	3	0	1	0	0	0	0	1	1	0	0	1	3	1	1	0	0	0	14	1	1604.74	sp|O75369-8|FLNB_HUMAN	sp|O75369-8|FLNB_HUMAN	1464	1477	yes	yes	2;3	0.00036758	141.85	By MS/MS	By matching	6	0
ADDVDQQQTTNTVEEPLDLIR	________________	EEPLDLIRLSLDERIY	M	A	D	I	R	L	1	1	1	4	0	3	2	0	0	1	2	0	0	0	1	0	3	0	0	2	0	21	0	2399.15	sp|P62310|LSM3_HUMAN	sp|P62310|LSM3_HUMAN	2	22	yes	yes	3	1.074e-09	136.43	By MS/MS	By MS/MS	7	0
ADDVRPEVTWSFSR	TCNITTDRADDVRPEV	EVTWSFSRMPDSTLPG	R	A	D	S	R	M	1	2	0	2	0	0	1	0	0	0	0	0	0	1	1	2	1	1	0	2	0	14	1	1663.8	sp|Q9P2B2|FPRP_HUMAN;tr|Q1WWL2|Q1WWL2_HUMAN;tr|Q4QQP8|Q4QQP8_HUMAN;tr|A4QPA1|A4QPA1_HUMAN	sp|Q9P2B2|FPRP_HUMAN	306	319	yes	no	3	0.00065503	82.515	By matching	By MS/MS	1	0	1
ADDYEQVK	EGLAQLARADDYEQVK	ADDYEQVKNVADYYPE	R	A	D	V	K	N	1	0	0	2	0	1	1	0	0	0	0	1	0	0	0	0	0	0	1	1	0	8	0	966.429	tr|B2R7M1|B2R7M1_HUMAN;sp|P61421|VA0D1_HUMAN;tr|F5GYQ1|F5GYQ1_HUMAN;tr|J3QL14|J3QL14_HUMAN;tr|R4GN72|R4GN72_HUMAN;tr|B7Z6L9|B7Z6L9_HUMAN;tr|B7Z788|B7Z788_HUMAN	tr|B2R7M1|B2R7M1_HUMAN	258	265	yes	no	2	0.012511	93.598	By matching	By MS/MS	1	0	1
ADEAALALQPGGSPSAAGADR	________________	PSAAGADREAASSPAG	M	A	D	D	R	E	7	1	0	2	0	1	1	3	0	0	2	0	0	0	2	2	0	0	0	0	0	21	0	1923.93	tr|A0A024QZQ1|A0A024QZQ1_HUMAN;sp|Q96EB6|SIR1_HUMAN;sp|Q96EB6-2|SIR1_HUMAN	tr|A0A024QZQ1|A0A024QZQ1_HUMAN	2	22	yes	no	2;3	0.00053051	80.016	By MS/MS	By matching	6	0
ADEALAGLDEGALR	________________	GLDEGALRKLLEVTAD	M	A	D	L	R	K	4	1	0	2	0	0	2	2	0	0	3	0	0	0	0	0	0	0	0	0	0	14	0	1399.69	sp|P53814-5|SMTN_HUMAN;sp|P53814|SMTN_HUMAN;sp|P53814-6|SMTN_HUMAN;tr|B3KY54|B3KY54_HUMAN;tr|B4E0L3|B4E0L3_HUMAN;tr|B4DEL1|B4DEL1_HUMAN;tr|H7C372|H7C372_HUMAN;tr|B4DUZ2|B4DUZ2_HUMAN;tr|C9JGQ0|C9JGQ0_HUMAN	sp|P53814-5|SMTN_HUMAN	2	15	yes	no	2	2.5909e-05	135.14	By matching	By MS/MS	7	0
ADEASELACPTPK	KLQELSSKADEASELA	ELACPTPKEDGLAQQQ	K	A	D	P	K	E	3	0	0	1	1	0	2	0	0	0	1	1	0	0	2	1	1	0	0	0	0	13	0	1387.63	sp|P49327|FAS_HUMAN;tr|A0A0U1RQF0|A0A0U1RQF0_HUMAN	sp|P49327|FAS_HUMAN	2194	2206	yes	no	2;3	6.2771e-07	190.35	By MS/MS	By MS/MS	2.43	1.18	1	4	1
ADEASELACPTPKEDGLAQQQTQLNLR	KLQELSSKADEASELA	QQTQLNLRSLLVNPEG	K	A	D	L	R	S	4	1	1	2	1	4	3	1	0	0	4	1	0	0	2	1	2	0	0	0	0	27	1	2982.44	sp|P49327|FAS_HUMAN;tr|A0A0U1RQF0|A0A0U1RQF0_HUMAN	sp|P49327|FAS_HUMAN	2194	2220	yes	no	2;3;4	9.1404e-09	102.29	By MS/MS	By matching	6.83	0.373
ADEDPALFQSVK	QVEPADYKADEDPALF	PALFQSVKTKRGPLGP	K	A	D	V	K	T	2	0	0	2	0	1	1	0	0	0	1	1	0	1	1	1	0	0	0	1	0	12	0	1318.64	sp|P48739|PIPNB_HUMAN;sp|P48739-3|PIPNB_HUMAN;tr|B2R7P6|B2R7P6_HUMAN;tr|A0A0A0MSW4|A0A0A0MSW4_HUMAN;sp|P48739-2|PIPNB_HUMAN;tr|B3KYB6|B3KYB6_HUMAN	sp|P48739|PIPNB_HUMAN	156	167	yes	no	2	0.00032417	113.54	By matching	By MS/MS	7	0
ADEDPIMGFHQMFLLK	SMVVGQLKADEDPIMG	FHQMFLLKNINDAWVC	K	A	D	L	K	N	1	0	0	2	0	1	1	1	1	1	2	1	2	2	1	0	0	0	0	0	0	16	0	1890.9	tr|A0A024R6Y2|A0A024R6Y2_HUMAN;sp|P61970|NTF2_HUMAN;tr|H3BRV9|H3BRV9_HUMAN	tr|A0A024R6Y2|A0A024R6Y2_HUMAN	91	106	yes	no	3	1.9383e-05	113.52	By matching	By MS/MS	1	0	2
ADEEAGGTER	________________	EEAGGTERMEISAELP	M	A	D	E	R	M	2	1	0	1	0	0	3	2	0	0	0	0	0	0	0	0	1	0	0	0	0	10	0	1033.43	sp|Q8IWV7|UBR1_HUMAN;sp|Q8IWV7-2|UBR1_HUMAN;tr|A8K901|A8K901_HUMAN;tr|B4DYL2|B4DYL2_HUMAN;tr|A0A087WTJ9|A0A087WTJ9_HUMAN;tr|H3BS20|H3BS20_HUMAN;tr|H3BNQ6|H3BNQ6_HUMAN	sp|Q8IWV7|UBR1_HUMAN	2	11	yes	no	2	0.02157	68.786	By matching	By MS/MS	1	0	1
ADEEEEVKPILQK	________________	EVKPILQKLQELVDQL	-	A	D	Q	K	L	1	0	0	1	0	1	4	0	0	1	1	2	0	0	1	0	0	0	0	1	0	13	1	1526.78	tr|Q86T04|Q86T04_HUMAN	tr|Q86T04|Q86T04_HUMAN	1	13	yes	yes	2	1.5487e-05	156.52	By matching	By MS/MS	5	0
ADEEEMLDNLPEAGDSR	KHARQKQKADEEEMLD	LPEAGDSRVHNSTQKR	K	A	D	S	R	V	2	1	1	3	0	0	4	1	0	0	2	0	1	0	1	1	0	0	0	0	0	17	0	1889.79	tr|A0A024R9A9|A0A024R9A9_HUMAN;sp|Q9NPD8|UBE2T_HUMAN	tr|A0A024R9A9|A0A024R9A9_HUMAN	157	173	yes	no	2	1.5789e-10	155.24	By matching	By MS/MS	4	0				1
ADEEKLPPGWEK	________________	KLPPGWEKRMSRSSGR	M	A	D	E	K	R	1	0	0	1	0	0	3	1	0	0	1	2	0	0	2	0	0	1	0	0	0	12	1	1397.68	sp|Q13526|PIN1_HUMAN;tr|K7EMU7|K7EMU7_HUMAN;tr|B3KUM4|B3KUM4_HUMAN;tr|Q8NFL2|Q8NFL2_HUMAN;sp|O15428|PINL_HUMAN	sp|Q13526|PIN1_HUMAN	2	13	yes	no	2	0.0061862	96.371	By matching	By MS/MS	6	0
ADEELEALR	________________	DEELEALRRQRLAELQ	M	A	D	L	R	R	2	1	0	1	0	0	3	0	0	0	2	0	0	0	0	0	0	0	0	0	0	9	0	1044.51	sp|O14737|PDCD5_HUMAN;sp|O14737-2|PDCD5_HUMAN;tr|K7ESJ4|K7ESJ4_HUMAN;tr|Q3HM38|Q3HM38_HUMAN;tr|X6R2P6|X6R2P6_HUMAN	sp|O14737|PDCD5_HUMAN	2	10	yes	no	2	0.0012218	127.76	By matching	By MS/MS	4	0				1
ADEELEALRR	________________	EELEALRRQRLAELQA	M	A	D	R	R	Q	2	2	0	1	0	0	3	0	0	0	2	0	0	0	0	0	0	0	0	0	0	10	1	1200.61	sp|O14737|PDCD5_HUMAN;sp|O14737-2|PDCD5_HUMAN;tr|K7ESJ4|K7ESJ4_HUMAN;tr|Q3HM38|Q3HM38_HUMAN;tr|X6R2P6|X6R2P6_HUMAN	sp|O14737|PDCD5_HUMAN	2	11	yes	no	2	0.0028612	94.409	By matching	By MS/MS	6	0
ADEEPTPADGR	KAEIKAAKADEEPTPA	EPTPADGRIIYRKPVK	K	A	D	G	R	I	2	1	0	2	0	0	2	1	0	0	0	0	0	0	2	0	1	0	0	0	0	11	0	1156.5	tr|A0A024R2T2|A0A024R2T2_HUMAN;sp|Q96AT1|K1143_HUMAN	tr|A0A024R2T2|A0A024R2T2_HUMAN	84	94	yes	no	2	0.00014928	136.81	By matching	By MS/MS	1	0	2
ADEGISFR	AQDYGVLKADEGISFR	ADEGISFRGLFIIDDK	K	A	D	F	R	G	1	1	0	1	0	0	1	1	0	1	0	0	0	1	0	1	0	0	0	0	0	8	0	893.424	sp|Q06830|PRDX1_HUMAN;tr|A0A0A0MSI0|A0A0A0MSI0_HUMAN;tr|B2R4P2|B2R4P2_HUMAN	sp|Q06830|PRDX1_HUMAN	121	128	yes	no	2	0.0020667	176.44	By MS/MS	By MS/MS	6.25	0.829
ADEGLASLSEDGR	AYYKLLKKADEGLASL	ASLSEDGRSPISIRQM	K	A	D	G	R	S	2	1	0	2	0	0	2	2	0	0	2	0	0	0	0	2	0	0	0	0	0	13	0	1318.6	tr|B3KQT0|B3KQT0_HUMAN;sp|Q96BI3-2|APH1A_HUMAN;sp|Q96BI3|APH1A_HUMAN;tr|Q5TB21|Q5TB21_HUMAN;tr|B4DUG7|B4DUG7_HUMAN	tr|B3KQT0|B3KQT0_HUMAN	97	109	yes	no	2	0.00021569	108.97	By matching	By MS/MS	4	0				1
ADEHVIDQGDDGDNFYVIER	AMFERIVKADEHVIDQ	DNFYVIERGTYDILVT	K	A	D	E	R	G	1	1	1	5	0	1	2	2	1	2	0	0	0	1	0	0	0	0	1	2	0	20	0	2306.01	tr|A0A0S2Z472|A0A0S2Z472_HUMAN;sp|P13861-2|KAP2_HUMAN;tr|A8KAH7|A8KAH7_HUMAN;tr|A0A024R2W3|A0A024R2W3_HUMAN;sp|P13861|KAP2_HUMAN;tr|H7C1L0|H7C1L0_HUMAN	tr|A0A0S2Z472|A0A0S2Z472_HUMAN	162	181	yes	no	3	3.1634e-15	162.81	By matching	By MS/MS	6	0
ADELASQDGR	KALEAHCRADELASQD	ELASQDGR________	R	A	D	G	R	-	2	1	0	2	0	1	1	1	0	0	1	0	0	0	0	1	0	0	0	0	0	10	0	1060.48	tr|Q96L52|Q96L52_HUMAN;tr|Q7L7W2|Q7L7W2_HUMAN;sp|Q13362-3|2A5G_HUMAN;sp|Q13362|2A5G_HUMAN;sp|Q13362-4|2A5G_HUMAN;tr|H0YJ75|H0YJ75_HUMAN;sp|Q13362-5|2A5G_HUMAN	tr|Q96L52|Q96L52_HUMAN	466	475	yes	no	2	0.00030049	160.91	By matching	By MS/MS	2	0		1
ADELLCWEDSAGHWLYE	REIALWFRADELLCWE	SAGHWLYE________	R	A	D	Y	E	-	2	0	0	2	1	0	3	1	1	0	3	0	0	0	0	1	0	2	1	0	0	17	0	2092.88	tr|Q9NUF9|Q9NUF9_HUMAN;sp|Q13232|NDK3_HUMAN;tr|H3BPR2|H3BPR2_HUMAN	tr|Q9NUF9|Q9NUF9_HUMAN	137	153	yes	no	2	1.4539e-05	129.01	By matching	By MS/MS	10	0
ADELSEK	________________	MADELSEKQVYDAHTK	M	A	D	E	K	Q	1	0	0	1	0	0	2	0	0	0	1	1	0	0	0	1	0	0	0	0	0	7	0	790.371	tr|C9JKI3|C9JKI3_HUMAN;tr|A0A024R757|A0A024R757_HUMAN;sp|Q03135-2|CAV1_HUMAN;tr|Q7Z4F3|Q7Z4F3_HUMAN	tr|C9JKI3|C9JKI3_HUMAN	2	8	yes	no	1;2	0.0053149	120.65	By matching	By MS/MS	1	0	2
ADELSEKQVYDAHTK	________________	QVYDAHTKEIDLVNRD	M	A	D	T	K	E	2	0	0	2	0	1	2	0	1	0	1	2	0	0	0	1	1	0	1	1	0	15	1	1732.83	tr|C9JKI3|C9JKI3_HUMAN;tr|A0A024R757|A0A024R757_HUMAN;sp|Q03135-2|CAV1_HUMAN;tr|Q7Z4F3|Q7Z4F3_HUMAN	tr|C9JKI3|C9JKI3_HUMAN	2	16	yes	no	2;3	2.9097e-07	163.15	By MS/MS	By matching	4	0				4
ADEQTTCEVLDYFLR	QDLLLGPKADEQTTCE	EVLDYFLRRLGSSQVA	K	A	D	L	R	R	1	1	0	2	1	1	2	0	0	0	2	0	0	1	0	0	2	0	1	1	0	15	0	1858.84	sp|Q8N201|INT1_HUMAN;tr|A4D212|A4D212_HUMAN;tr|A4D213|A4D213_HUMAN;tr|Q9BT91|Q9BT91_HUMAN	sp|Q8N201|INT1_HUMAN	963	977	yes	no	2;3	4.6399e-06	138.81	By matching	By MS/MS	3	0			2
ADETKDEQFEQCVQNFNK	KVLQKLGKADETKDEQ	QCVQNFNKQLTEGTRL	K	A	D	N	K	Q	1	0	2	2	1	3	3	0	0	0	0	2	0	2	0	0	1	0	0	1	0	18	1	2228.96	tr|B7Z6Y2|B7Z6Y2_HUMAN;tr|A0A024RAI6|A0A024RAI6_HUMAN;sp|O00499-9|BIN1_HUMAN;tr|A0A024RAG9|A0A024RAG9_HUMAN;sp|O00499-10|BIN1_HUMAN;tr|A0A024RAG8|A0A024RAG8_HUMAN;sp|O00499-7|BIN1_HUMAN;tr|A0A024RAE9|A0A024RAE9_HUMAN;sp|O00499-8|BIN1_HUMAN;tr|A0A024RAI4|A0A024RAI4_HUMAN;sp|O00499-4|BIN1_HUMAN;tr|A0A024RAJ3|A0A024RAJ3_HUMAN;sp|O00499-3|BIN1_HUMAN;tr|A0A024RAF6|A0A024RAF6_HUMAN;sp|O00499-5|BIN1_HUM…	tr|A0A024RAI5|A0A024RAI5_HUMAN	12	29	no	no	3	6.7464e-10	153.41	By matching	By MS/MS	7	0
ADEVLEILK	DAIVSQKKADEVLEIL	DEVLEILKTASDDREC	K	A	D	L	K	T	1	0	0	1	0	0	2	0	0	1	2	1	0	0	0	0	0	0	0	1	0	9	0	1028.58	sp|O75643|U520_HUMAN;tr|A4FU77|A4FU77_HUMAN;sp|O75643-2|U520_HUMAN	sp|O75643|U520_HUMAN	286	294	yes	no	2	0.0018068	117.53	By matching	By MS/MS	9	0
ADEVVWVR	VRDLTIQKADEVVWVR	ADEVVWVRARVHTSRA	K	A	D	V	R	A	1	1	0	1	0	0	1	0	0	0	0	0	0	0	0	0	0	1	0	3	0	8	0	972.503	tr|A0A140VJW5|A0A140VJW5_HUMAN;sp|P14868|SYDC_HUMAN;tr|D3DP78|D3DP78_HUMAN;tr|C9J7S3|C9J7S3_HUMAN;tr|C9JLC1|C9JLC1_HUMAN;tr|Q53R85|Q53R85_HUMAN;tr|H7C278|H7C278_HUMAN;tr|C9JQM9|C9JQM9_HUMAN	tr|A0A140VJW5|A0A140VJW5_HUMAN	56	63	yes	no	2	0.004565	122.52	By matching	By MS/MS	8	0
ADEWACELR	KPDPDGGRADEWACEL	DEWACELRLFGRVLER	R	A	D	L	R	L	2	1	0	1	1	0	2	0	0	0	1	0	0	0	0	0	0	1	0	0	0	9	0	1148.49	tr|B4DVZ5|B4DVZ5_HUMAN;sp|Q92791|SC65_HUMAN	tr|B4DVZ5|B4DVZ5_HUMAN	96	104	yes	no	2	0.0029541	110.53	By matching	By MS/MS	6	0
ADEWLMK	YAGKVDYKADEWLMKN	KADEWLMKNMDPLNDN	K	A	D	M	K	N	1	0	0	1	0	0	1	0	0	0	1	1	1	0	0	0	0	1	0	0	0	7	0	891.416	tr|A0A024R1N1|A0A024R1N1_HUMAN;sp|P35579|MYH9_HUMAN;sp|P35579-2|MYH9_HUMAN;tr|Q86XU5|Q86XU5_HUMAN;tr|B4E3S1|B4E3S1_HUMAN;tr|A0A0U4BW16|A0A0U4BW16_HUMAN;sp|P35580|MYH10_HUMAN;sp|P35580-3|MYH10_HUMAN;sp|P35580-5|MYH10_HUMAN;sp|P35580-2|MYH10_HUMAN;sp|P35580-4|MYH10_HUMAN	tr|A0A024R1N1|A0A024R1N1_HUMAN	581	587	no	no	2	0.012201	170.73	By matching	By MS/MS	9	0
ADFAQACQDAGVR	GYGFLSERADFAQACQ	ACQDAGVRFIGPSPEV	R	A	D	V	R	F	4	1	0	2	1	2	0	1	0	0	0	0	0	1	0	0	0	0	0	1	0	13	0	1407.62	tr|A0A024R5C5|A0A024R5C5_HUMAN;sp|P11498|PYC_HUMAN;tr|E9PRE7|E9PRE7_HUMAN;sp|P11498-2|PYC_HUMAN	tr|A0A024R5C5|A0A024R5C5_HUMAN	125	137	yes	no	2	0.00014251	115.83	By matching	By MS/MS	7	0
ADFCIIHYAGK	KPKQLKDKADFCIIHY	CIIHYAGKVDYKADEW	K	A	D	G	K	V	2	0	0	1	1	0	0	1	1	2	0	1	0	1	0	0	0	0	1	0	0	11	0	1293.62	tr|A0A024R1N1|A0A024R1N1_HUMAN;sp|P35579|MYH9_HUMAN;sp|P35579-2|MYH9_HUMAN;tr|Q86XU5|Q86XU5_HUMAN;tr|B4E3S1|B4E3S1_HUMAN;tr|A0A0U4BW16|A0A0U4BW16_HUMAN;sp|P35580|MYH10_HUMAN;sp|P35580-3|MYH10_HUMAN;sp|P35580-5|MYH10_HUMAN;sp|P35580-2|MYH10_HUMAN;sp|P35580-4|MYH10_HUMAN	tr|A0A024R1N1|A0A024R1N1_HUMAN	566	576	no	no	2;3	0.00019547	129.89	By matching	By MS/MS	4	0				2
ADFCPFK	PVRDTQERADFCPFKV	RADFCPFKVVDNKGQR	R	A	D	F	K	V	1	0	0	1	1	0	0	0	0	0	0	1	0	2	1	0	0	0	0	0	0	7	0	883.39	sp|Q12802-4|AKP13_HUMAN;sp|Q12802|AKP13_HUMAN;sp|Q12802-2|AKP13_HUMAN;tr|H0YMW2|H0YMW2_HUMAN	sp|Q12802-4|AKP13_HUMAN	729	735	yes	no	2	0.040266	82.305	By matching	By MS/MS	1	0	1
ADFDDRVSDEEK	________________	DRVSDEEKVRIAAKFI	M	A	D	E	K	V	1	1	0	4	0	0	2	0	0	0	0	1	0	1	0	1	0	0	0	1	0	12	1	1424.61	tr|A0A024R0E5|A0A024R0E5_HUMAN;sp|P52907|CAZA1_HUMAN;tr|A8K0T9|A8K0T9_HUMAN	tr|A0A024R0E5|A0A024R0E5_HUMAN	2	13	yes	no	2	5.2265e-05	156.81	By MS/MS	By MS/MS	1.5	0.5	1	1
ADFDDRVSDEEKVR	________________	VSDEEKVRIAAKFITH	M	A	D	V	R	I	1	2	0	4	0	0	2	0	0	0	0	1	0	1	0	1	0	0	0	2	0	14	2	1679.78	tr|A0A024R0E5|A0A024R0E5_HUMAN;sp|P52907|CAZA1_HUMAN;tr|A8K0T9|A8K0T9_HUMAN	tr|A0A024R0E5|A0A024R0E5_HUMAN	2	15	yes	no	2;3	0.054481	61.757	By MS/MS	By matching	2	0		2
ADFDNTVAIHPTSSEELVTLR	AVKMGATKADFDNTVA	SEELVTLR________	K	A	D	L	R	-	2	1	1	2	0	0	2	0	1	1	2	0	0	1	1	2	3	0	0	2	0	21	0	2314.14	sp|P00390-2|GSHR_HUMAN;tr|V9HW90|V9HW90_HUMAN;sp|P00390|GSHR_HUMAN;sp|P00390-4|GSHR_HUMAN;sp|P00390-3|GSHR_HUMAN;sp|P00390-5|GSHR_HUMAN	sp|P00390-2|GSHR_HUMAN	459	479	yes	no	3	7.2967e-05	77.871	By matching	By MS/MS	9	0
ADFDTYDDR	________________	DFDTYDDRAYSSFGGG	M	A	D	D	R	A	1	1	0	4	0	0	0	0	0	0	0	0	0	1	0	0	1	0	1	0	0	9	0	1116.44	sp|Q15056-2|IF4H_HUMAN;sp|Q15056|IF4H_HUMAN;tr|Q75MU1|Q75MU1_HUMAN;tr|B4DMV6|B4DMV6_HUMAN;tr|Q75MU2|Q75MU2_HUMAN	sp|Q15056-2|IF4H_HUMAN	2	10	yes	no	2	0.00059215	170.5	By matching	By MS/MS	4	0				1
ADFFEDENGQR	YKNEAKTKADFFEDEN	FEDENGQRWLCTGDIG	K	A	D	Q	R	W	1	1	1	2	0	1	2	1	0	0	0	0	0	2	0	0	0	0	0	0	0	11	0	1326.55	tr|B2RBE0|B2RBE0_HUMAN;tr|A0A024R497|A0A024R497_HUMAN;sp|O95573|ACSL3_HUMAN;tr|B3KN05|B3KN05_HUMAN;tr|B3KMA6|B3KMA6_HUMAN	tr|B2RBE0|B2RBE0_HUMAN	548	558	yes	no	2	4.5668e-05	189.17	By matching	By MS/MS	4.33	0.471				2
ADFNLADFECEEDPFDNLELK	VLSPPHIKADFNLADF	PFDNLELKTIDEKEEL	K	A	D	L	K	T	2	0	2	4	1	0	4	0	0	0	3	1	0	3	1	0	0	0	0	0	0	21	0	2530.08	sp|Q9NZ09-2|UBAP1_HUMAN;sp|Q9NZ09|UBAP1_HUMAN;sp|Q9NZ09-4|UBAP1_HUMAN;tr|A0A0D9SG79|A0A0D9SG79_HUMAN;sp|Q9NZ09-3|UBAP1_HUMAN	sp|Q9NZ09-2|UBAP1_HUMAN	152	172	yes	no	2	6.679e-07	119.38	By matching	By MS/MS	9	0
ADFQGISPER	IQINPQNKADFQGISP	FQGISPERAFADFLFA	K	A	D	E	R	A	1	1	0	1	0	1	1	1	0	1	0	0	0	1	1	1	0	0	0	0	0	10	0	1118.54	tr|F5GXX5|F5GXX5_HUMAN;sp|P61803|DAD1_HUMAN	tr|F5GXX5|F5GXX5_HUMAN	55	64	yes	no	2	0.0054039	93.839	By matching	By MS/MS	7	0
ADFSGMSQTDLSLSK	TDAFELGKADFSGMSQ	QTDLSLSKVVHKSFVE	K	A	D	S	K	V	1	0	0	2	0	1	0	1	0	0	2	1	1	1	0	4	1	0	0	0	0	15	0	1585.73	tr|A0A024QZX3|A0A024QZX3_HUMAN;sp|P35237|SPB6_HUMAN;tr|A0A024QZX5|A0A024QZX5_HUMAN;tr|A0A087X1N8|A0A087X1N8_HUMAN;tr|Q8IXH2|Q8IXH2_HUMAN;tr|A0A024QZT8|A0A024QZT8_HUMAN	tr|A0A024QZX3|A0A024QZX3_HUMAN	300	314	yes	no	2	2.2317e-13	211.57	By matching	By MS/MS	10	0
ADFSPFGNSQGPSR	LHERVPEKADFSPFGN	GNSQGPSRVAQFLVIY	K	A	D	S	R	V	1	1	1	1	0	1	0	2	0	0	0	0	0	2	2	3	0	0	0	0	0	14	0	1465.66	sp|Q9H2M9|RBGPR_HUMAN	sp|Q9H2M9|RBGPR_HUMAN	447	460	yes	yes	2	8.1048e-05	120.29	By matching	By MS/MS	1	0	1
ADFSVLIWDICSK	AAGLDKHRADFSVLIW	LIWDICSKYTPDIVPM	R	A	D	S	K	Y	1	0	0	2	1	0	0	0	0	2	1	1	0	1	0	2	0	1	0	1	0	13	0	1552.76	tr|B4DGE7|B4DGE7_HUMAN;tr|A0A024RA24|A0A024RA24_HUMAN;sp|Q9NXC5|MIO_HUMAN;sp|Q9NXC5-2|MIO_HUMAN;tr|C9JTV2|C9JTV2_HUMAN;tr|C9JAQ1|C9JAQ1_HUMAN	tr|B4DGE7|B4DGE7_HUMAN	138	150	yes	no	2	0.00069138	94.673	By matching	By MS/MS	10	0
ADFTVVAGDEGSSTTGGSSEENKGPSGSAVSR	LYQLSKEKADFTVVAG	PSGSAVSRKAPSKPSA	K	A	D	S	R	K	3	1	1	2	0	0	3	6	0	0	0	1	0	1	1	7	3	0	0	3	0	32	1	3042.36	sp|P49916-3|DNLI3_HUMAN;sp|P49916|DNLI3_HUMAN;sp|P49916-4|DNLI3_HUMAN;sp|P49916-2|DNLI3_HUMAN;tr|B7Z6I3|B7Z6I3_HUMAN	sp|P49916-3|DNLI3_HUMAN	749	780	yes	no	3	3.4536e-07	83.879	By matching	By MS/MS	7	0
ADFVLAANSYDLAIK	CGNAHYQRADFVLAAN	NSYDLAIKAITSSAKV	R	A	D	I	K	A	4	0	1	2	0	0	0	0	0	1	2	1	0	1	0	1	0	0	1	1	0	15	0	1609.84	tr|B2R8G6|B2R8G6_HUMAN;tr|A0A024R7P2|A0A024R7P2_HUMAN;sp|Q14318|FKBP8_HUMAN;sp|Q14318-2|FKBP8_HUMAN;tr|B7Z6M0|B7Z6M0_HUMAN;tr|U3KQ64|U3KQ64_HUMAN;tr|M0R2K9|M0R2K9_HUMAN	tr|B2R8G6|B2R8G6_HUMAN	179	193	yes	no	2	9.938e-19	172.09	By matching	By MS/MS	4	0				2
ADGAPSAAPPDGLLASPDLGLLK	APPPTPLRADGAPSAA	SPDLGLLKLASPELER	R	A	D	L	K	L	5	0	0	3	0	0	0	3	0	0	5	1	0	0	4	2	0	0	0	0	0	23	0	2145.13	sp|P17535|JUND_HUMAN	sp|P17535|JUND_HUMAN	75	97	yes	yes	2;3	7.4688e-08	120.66	By MS/MS	By MS/MS	7	3				2
ADGATSDDLDLHDDR	LVWVSEGKADGATSDD	DLDLHDDRLSYLSAPG	K	A	D	D	R	L	2	1	0	6	0	0	0	1	1	0	2	0	0	0	0	1	1	0	0	0	0	15	0	1614.68	sp|Q07157|ZO1_HUMAN;tr|G3V1L9|G3V1L9_HUMAN;tr|A9CQZ8|A9CQZ8_HUMAN;sp|Q07157-2|ZO1_HUMAN;tr|G5E9E7|G5E9E7_HUMAN;tr|A0A087X0K9|A0A087X0K9_HUMAN;tr|Q6MZU1|Q6MZU1_HUMAN;tr|Q68DX9|Q68DX9_HUMAN	sp|Q07157|ZO1_HUMAN	805	819	no	no	2;3	1.3726e-07	171.21	By MS/MS	By MS/MS	1.67	0.471	1	2
ADGDSGSERGGGGGPCGFQPASR	________________	CGFQPASRGGGEQETQ	M	A	D	S	R	G	2	2	0	2	1	1	1	8	0	0	0	0	0	1	2	3	0	0	0	0	0	23	1	2177.91	sp|Q96QR8|PURB_HUMAN	sp|Q96QR8|PURB_HUMAN	2	24	yes	yes	2;3	0.0014162	79.553	By MS/MS	By matching	5	0
ADGDTLSCICGK	YGQIKVVRADGDTLSC	TLSCICGKTKLGEDML	R	A	D	G	K	T	1	0	0	2	2	0	0	2	0	1	1	1	0	0	0	1	1	0	0	0	0	12	0	1295.55	sp|Q8IWB1|IPRI_HUMAN	sp|Q8IWB1|IPRI_HUMAN	248	259	yes	yes	2	0.033326	71.806	By matching	By MS/MS	7	0
ADGELNVDSLITR	________________	NVDSLITRLLEVRGCR	M	A	D	T	R	L	1	1	1	2	0	0	1	1	0	1	2	0	0	0	0	1	1	0	0	1	0	13	0	1401.71	tr|V9HW04|V9HW04_HUMAN;sp|P62140|PP1B_HUMAN;tr|C9J9S3|C9J9S3_HUMAN;tr|C9JP48|C9JP48_HUMAN	tr|V9HW04|V9HW04_HUMAN	2	14	yes	no	2	2.624e-08	201.08	By matching	By MS/MS	9	0
ADGETILK	LDFMLGAKADGETILK	ADGETILKGLQSIFQE	K	A	D	L	K	G	1	0	0	1	0	0	1	1	0	1	1	1	0	0	0	0	1	0	0	0	0	8	0	845.449	sp|P52788|SPSY_HUMAN;sp|P52788-2|SPSY_HUMAN	sp|P52788|SPSY_HUMAN	17	24	yes	no	2	0.0045439	124.08	By matching	By MS/MS	5	0
ADGGAEYATYQTK	QRRKKKGKADGGAEYA	EYATYQTKSTTPAEQR	K	A	D	T	K	S	3	0	0	1	0	1	1	2	0	0	0	1	0	0	0	0	2	0	2	0	0	13	0	1373.61	sp|P15529-16|MCP_HUMAN;sp|P15529-7|MCP_HUMAN;sp|P15529-4|MCP_HUMAN;sp|P15529-6|MCP_HUMAN;sp|P15529-3|MCP_HUMAN;sp|P15529-5|MCP_HUMAN;sp|P15529-2|MCP_HUMAN;tr|R4GN18|R4GN18_HUMAN	sp|P15529-16|MCP_HUMAN	315	327	yes	no	2	0.0022997	95.854	By matching	By MS/MS	5	0
ADGGGVVYSGTPWK	GRAAGGGRADGGGVVY	VYSGTPWKRRNYNQGV	R	A	D	W	K	R	1	0	0	1	0	0	0	4	0	0	0	1	0	0	1	1	1	1	1	2	0	14	0	1392.67	sp|Q8NDF8-2|PAPD5_HUMAN;sp|Q8NDF8|PAPD5_HUMAN;sp|Q8NDF8-3|PAPD5_HUMAN;tr|H3BQM0|H3BQM0_HUMAN;tr|G4U4J3|G4U4J3_HUMAN;sp|Q8NDF8-5|PAPD5_HUMAN;sp|Q8NDF8-4|PAPD5_HUMAN	sp|Q8NDF8-2|PAPD5_HUMAN	96	109	yes	no	2	0.055322	48.608	By matching	By MS/MS	10	0
ADGGPEAGELPSIGEATAALALAGR	NLCAEYSRADGGPEAG	AALALAGRRPSRGLAG	R	A	D	G	R	R	7	1	0	1	0	0	3	5	0	1	3	0	0	0	2	1	1	0	0	0	0	25	0	2293.16	tr|A0A024R3F4|A0A024R3F4_HUMAN;sp|Q86UU1-2|PHLB1_HUMAN;sp|Q86UU1-3|PHLB1_HUMAN;tr|A0A024R3H6|A0A024R3H6_HUMAN;sp|Q86UU1|PHLB1_HUMAN;tr|Q5W9G0|Q5W9G0_HUMAN	tr|A0A024R3F4|A0A024R3F4_HUMAN	627	651	yes	no	2;3	4.4525e-11	127.35	By matching	By MS/MS	4	0				2
ADGGSPFLGR	________________	GGSPFLGRRDFVYPSS	M	A	D	G	R	R	1	1	0	1	0	0	0	3	0	0	1	0	0	1	1	1	0	0	0	0	0	10	0	975.477	sp|O60504-2|VINEX_HUMAN;tr|E5RJP2|E5RJP2_HUMAN;tr|E5RIA0|E5RIA0_HUMAN	sp|O60504-2|VINEX_HUMAN	2	11	yes	no	2	6.4971e-12	183.06	By MS/MS	By matching	6	0
ADGGTGDSSPSPGSSLPSPLSDPR	LLAPEAGRADGGTGDS	PSPLSDPRREPMNIYN	R	A	D	P	R	R	1	1	0	3	0	0	0	4	0	0	2	0	0	0	5	7	1	0	0	0	0	24	0	2240.02	sp|Q8TD16|BICD2_HUMAN;sp|Q8TD16-2|BICD2_HUMAN	sp|Q8TD16|BICD2_HUMAN	598	621	yes	no	3	0.005652	52.09	By MS/MS	By matching	7	0
ADGGTQVIDTK	KNQVTATKADGGTQVI	GTQVIDTKNILIATGS	K	A	D	T	K	N	1	0	0	2	0	1	0	2	0	1	0	1	0	0	0	0	2	0	0	1	0	11	0	1103.55	tr|B4DFL1|B4DFL1_HUMAN;tr|A0A024R713|A0A024R713_HUMAN;sp|P09622|DLDH_HUMAN;tr|E9PEX6|E9PEX6_HUMAN;tr|B4DMK9|B4DMK9_HUMAN;sp|P09622-2|DLDH_HUMAN	tr|B4DFL1|B4DFL1_HUMAN	117	127	yes	no	2	0.00014844	158.34	By matching	By MS/MS	4	0				1
ADGLLGMFLK	LEGEFGKKADGLLGMF	GLLGMFLKRLSSQLIL	K	A	D	L	K	R	1	0	0	1	0	0	0	2	0	0	3	1	1	1	0	0	0	0	0	0	0	10	0	1063.57	sp|Q8N766-3|EMC1_HUMAN;sp|Q8N766-2|EMC1_HUMAN;sp|Q8N766|EMC1_HUMAN;sp|Q8N766-4|EMC1_HUMAN	sp|Q8N766-3|EMC1_HUMAN	476	485	yes	no	2	0.029494	62.166	By matching	By MS/MS	3	0			1
ADGNQLTLEER	TATVKVTRADGNQLTL	NQLTLEERRNNVVITV	R	A	D	E	R	R	1	1	1	1	0	1	2	1	0	0	2	0	0	0	0	0	1	0	0	0	0	11	0	1244.6	sp|Q6YHK3|CD109_HUMAN;sp|Q6YHK3-4|CD109_HUMAN;sp|Q6YHK3-2|CD109_HUMAN;sp|Q6YHK3-3|CD109_HUMAN	sp|Q6YHK3|CD109_HUMAN	375	385	yes	no	2	1.5878e-05	210.44	By matching	By MS/MS	5	0
ADGQVAELLLR	________________	QVAELLLRRLEASDGG	M	A	D	L	R	R	2	1	0	1	0	1	1	1	0	0	3	0	0	0	0	0	0	0	0	1	0	11	0	1183.66	tr|Q6IBR2|Q6IBR2_HUMAN;sp|Q9Y285|SYFA_HUMAN;sp|Q9Y285-2|SYFA_HUMAN;tr|K7ER16|K7ER16_HUMAN;tr|K7EK06|K7EK06_HUMAN	tr|Q6IBR2|Q6IBR2_HUMAN	2	12	yes	no	2	4.5645e-05	196.02	By matching	By MS/MS	1	0	1
ADGSGSVVLR	EKMGTCSKADGSGSVV	GSGSVVLRNSTTLVMH	K	A	D	L	R	N	1	1	0	1	0	0	0	2	0	0	1	0	0	0	0	2	0	0	0	2	0	10	0	959.504	sp|Q07954|LRP1_HUMAN	sp|Q07954|LRP1_HUMAN	1815	1824	yes	yes	2	0.0052731	94.363	By matching	By MS/MS	7	0
ADGSLTGGGLEAAAMAPER	________________	AAAMAPERTGWAVEQE	M	A	D	E	R	T	5	1	0	1	0	0	2	4	0	0	2	0	1	0	1	1	1	0	0	0	0	19	0	1772.84	tr|A8K7Z9|A8K7Z9_HUMAN;tr|A0A024R6R1|A0A024R6R1_HUMAN;sp|Q8NEM2|SHCBP_HUMAN;tr|B2RDX0|B2RDX0_HUMAN	tr|A8K7Z9|A8K7Z9_HUMAN	2	20	yes	no	2	0.0015522	82.265	By MS/MS	By MS/MS	7	1
ADGVHTVEPTEAGDYK	LLVSESRKADGVHTVE	PTEAGDYKLCFDNSFS	K	A	D	Y	K	L	2	0	0	2	0	0	2	2	1	0	0	1	0	0	1	0	2	0	1	2	0	16	0	1687.77	sp|Q13445|TMED1_HUMAN	sp|Q13445|TMED1_HUMAN	89	104	yes	yes	3	0.012385	51.073	By matching	By MS/MS	4	0				1
ADGVVEGIDVNGPK	ILEMPPEKADGVVEGI	GIDVNGPKAQLMLRYP	K	A	D	P	K	A	1	0	1	2	0	0	1	3	0	1	0	1	0	0	1	0	0	0	0	3	0	14	0	1368.69	sp|O94888|UBXN7_HUMAN;tr|C9JAT7|C9JAT7_HUMAN;tr|B4E126|B4E126_HUMAN	sp|O94888|UBXN7_HUMAN	399	412	yes	no	2	0.0065453	85.909	By matching	By MS/MS	7	0
ADGYEPPVQESV	ETGAKVERADGYEPPV	EPPVQESV________	R	A	D	S	V	-	1	0	0	1	0	1	2	1	0	0	0	0	0	0	2	1	0	0	1	2	0	12	0	1289.58	tr|Q6NXR8|Q6NXR8_HUMAN;sp|P61247|RS3A_HUMAN;tr|D6RAT0|D6RAT0_HUMAN;tr|H0Y9Y4|H0Y9Y4_HUMAN;tr|D6R9B6|D6R9B6_HUMAN	tr|Q6NXR8|Q6NXR8_HUMAN	253	264	yes	no	2	0.00017854	122.33	By MS/MS	By MS/MS	3.25	0.433			3	1
ADGYVDNLAEAVDLLLQHADK	DEHHPEVKADGYVDNL	LLLQHADK________	K	A	D	D	K	-	4	0	1	4	0	1	1	1	1	0	4	1	0	0	0	0	0	0	1	2	0	21	0	2269.12	sp|Q9H008|LHPP_HUMAN	sp|Q9H008|LHPP_HUMAN	250	270	yes	yes	3	0.0052074	61.561	By matching	By MS/MS	6	0
ADGYVLEGK	SRPGQCGRADGYVLEG	DGYVLEGKELEFYLRK	R	A	D	G	K	E	1	0	0	1	0	0	1	2	0	0	1	1	0	0	0	0	0	0	1	1	0	9	0	950.471	tr|Q5JR94|Q5JR94_HUMAN;sp|P62241|RS8_HUMAN;tr|Q5JR95|Q5JR95_HUMAN;tr|Q9BS10|Q9BS10_HUMAN	tr|Q5JR94|Q5JR94_HUMAN	185	193	yes	no	2	0.00088025	142	By MS/MS	By MS/MS	6	0
ADHDFVVQEDFMK	EAGMFAIRADHDFVVQ	VVQEDFMKAVRKVADS	R	A	D	M	K	A	1	0	0	3	0	1	1	0	1	0	0	1	1	2	0	0	0	0	0	2	0	13	0	1579.7	sp|P62333|PRS10_HUMAN;tr|A0A087X2I1|A0A087X2I1_HUMAN;tr|V9HW24|V9HW24_HUMAN	sp|P62333|PRS10_HUMAN	357	369	yes	no	2;3	5.8125e-09	155.39	By matching	By MS/MS	8	0
ADHGVPLPGSPPPTVALPLPSR	PRPRGPLRADHGVPLP	VALPLPSRTNLARSKG	R	A	D	S	R	T	2	1	0	1	0	0	0	2	1	0	3	0	0	0	7	2	1	0	0	2	0	22	0	2174.18	tr|A0A1W2PRX0|A0A1W2PRX0_HUMAN;tr|V9GYJ6|V9GYJ6_HUMAN;tr|V9GY36|V9GY36_HUMAN;sp|Q9UK80-2|UBP21_HUMAN;sp|Q9UK80-3|UBP21_HUMAN;sp|Q9UK80|UBP21_HUMAN	tr|A0A1W2PRX0|A0A1W2PRX0_HUMAN	50	71	yes	no	3	0.00051787	73.294	By MS/MS	By matching	2	0		1
ADHHATNGVVHLIDK	VNCARLLKADHHATNG	GVVHLIDKVISTITNN	K	A	D	D	K	V	2	0	1	2	0	0	0	1	3	1	1	1	0	0	0	0	1	0	0	2	0	15	0	1625.83	tr|A0A0S2Z4Q2|A0A0S2Z4Q2_HUMAN;sp|Q15582|BGH3_HUMAN;tr|Q53GU8|Q53GU8_HUMAN	tr|A0A0S2Z4Q2|A0A0S2Z4Q2_HUMAN	220	234	yes	no	3;4	0.0016267	94.45	By matching	By MS/MS	8	0.707
ADHNPDSDSTPR	________________	PDSDSTPRTLLRRVLD	M	A	D	P	R	T	1	1	1	3	0	0	0	0	1	0	0	0	0	0	2	2	1	0	0	0	0	12	0	1310.55	tr|B3KPB2|B3KPB2_HUMAN;tr|A8K662|A8K662_HUMAN;sp|Q96BT3|CENPT_HUMAN;tr|H3BMP6|H3BMP6_HUMAN;tr|H3BQS6|H3BQS6_HUMAN;tr|H3BN05|H3BN05_HUMAN;tr|H3BTS2|H3BTS2_HUMAN;tr|H3BQJ0|H3BQJ0_HUMAN;sp|Q96BT3-3|CENPT_HUMAN;tr|I3L4F8|I3L4F8_HUMAN;tr|H3BUW2|H3BUW2_HUMAN;sp|Q96BT3-2|CENPT_HUMAN;tr|H3BTR4|H3BTR4_HUMAN;tr|H3BQ71|H3BQ71_HUMAN	tr|B3KPB2|B3KPB2_HUMAN	2	13	yes	no	2	0.00051762	106.79	By matching	By MS/MS	2	0		1
ADHQPLTEASYVNLPTIALCNTDSPLR	LLVVTDPRADHQPLTE	CNTDSPLRYVDIAIPC	R	A	D	L	R	Y	3	1	2	2	1	1	1	0	1	1	4	0	0	0	3	2	3	0	1	1	0	27	0	2995.47	tr|C9J9K3|C9J9K3_HUMAN;tr|A0A024R2P0|A0A024R2P0_HUMAN;sp|P08865|RSSA_HUMAN;tr|A0A0C4DG17|A0A0C4DG17_HUMAN;tr|A0A024R7P5|A0A024R7P5_HUMAN	tr|C9J9K3|C9J9K3_HUMAN	129	155	yes	no	2;3;4	3.6874e-06	103.57	By matching	By MS/MS	5.25	0.433
ADHRSSPNVANQPPSPGGK	DDRLMKNRADHRSSPN	QPPSPGGKSAYASGTT	R	A	D	G	K	S	2	1	2	1	0	1	0	2	1	0	0	1	0	0	4	3	0	0	0	1	0	19	1	1914.93	sp|P55196-1|AFAD_HUMAN;sp|P55196-2|AFAD_HUMAN;sp|P55196-6|AFAD_HUMAN;tr|Q5TIG5|Q5TIG5_HUMAN;tr|G1UI22|G1UI22_HUMAN;tr|A8MQ02|A8MQ02_HUMAN;tr|A0A1P7ZIN0|A0A1P7ZIN0_HUMAN;sp|P55196|AFAD_HUMAN;tr|J3KN01|J3KN01_HUMAN;sp|P55196-5|AFAD_HUMAN	tr|G1UI22|G1UI22_HUMAN	1127	1145	no	no	3	0.00017488	93.712	By MS/MS	By matching	3	1		1		1
ADHSFSDGVPSDSVEAAK	________________	SDSVEAAKNASNTEKL	M	A	D	A	K	N	3	0	0	3	0	0	1	1	1	0	0	1	0	1	1	4	0	0	0	2	0	18	0	1817.81	tr|A0A024RCC9|A0A024RCC9_HUMAN;sp|Q99733|NP1L4_HUMAN;tr|B7ZB83|B7ZB83_HUMAN;sp|Q99733-2|NP1L4_HUMAN;tr|B7ZAC7|B7ZAC7_HUMAN;tr|C9JZI7|C9JZI7_HUMAN;tr|B7ZAK9|B7ZAK9_HUMAN;tr|B4DS05|B4DS05_HUMAN;tr|C9J6D1|C9J6D1_HUMAN;tr|E9PNJ7|E9PNJ7_HUMAN;tr|E9PKT8|E9PKT8_HUMAN;tr|E9PS34|E9PS34_HUMAN;tr|E9PNW0|E9PNW0_HUMAN;tr|E9PJJ2|E9PJJ2_HUMAN;tr|E9PP22|E9PP22_HUMAN;tr|E9PKI2|E9PKI2_HUMAN;tr|C9J1B1|C9J1B1_HUMAN	tr|A0A024RCC9|A0A024RCC9_HUMAN	2	19	yes	no	2;3	4.1997e-07	143.84	By MS/MS	By MS/MS	4.44	0.956			2	2
ADHVQSLAQLENLCK	________________	AQLENLCKQLYETTDT	M	A	D	C	K	Q	2	0	1	1	1	2	1	0	1	0	3	1	0	0	0	1	0	0	0	1	0	15	0	1724.85	sp|Q9UIA9|XPO7_HUMAN;tr|A8K607|A8K607_HUMAN	sp|Q9UIA9|XPO7_HUMAN	2	16	yes	no	2;3	3.362e-20	241.3	By matching	By MS/MS	2	0		2
ADHWMLYECESPWAGGSR	MWFHAPFRADHWMLYE	SPWAGGSRGLVHGRLW	R	A	D	S	R	G	2	1	0	1	1	0	2	2	1	0	1	0	1	0	1	2	0	2	1	0	0	18	0	2150.89	tr|Q6FHI2|Q6FHI2_HUMAN;sp|O14734|ACOT8_HUMAN	tr|Q6FHI2|Q6FHI2_HUMAN	267	284	yes	no	3	1.0255e-05	112.03	By matching	By MS/MS	2	0		1
ADIAESQVNK	ELDEAEERADIAESQV	IAESQVNKLRAKSRDI	R	A	D	N	K	L	2	0	1	1	0	1	1	0	0	1	0	1	0	0	0	1	0	0	0	1	0	10	0	1073.54	sp|Q9UKX3|MYH13_HUMAN;tr|O60661|O60661_HUMAN;sp|P13533|MYH6_HUMAN;sp|P12883|MYH7_HUMAN;tr|A5YM51|A5YM51_HUMAN;tr|Q59EV3|Q59EV3_HUMAN;tr|Q5GJ54|Q5GJ54_HUMAN;tr|Q14905|Q14905_HUMAN;sp|Q9UKX2-2|MYH2_HUMAN;sp|P11055|MYH3_HUMAN;tr|Q5GJ67|Q5GJ67_HUMAN;sp|Q9UKX2|MYH2_HUMAN;tr|V9HWC1|V9HWC1_HUMAN;sp|P12882|MYH1_HUMAN;sp|P13535|MYH8_HUMAN;sp|Q9Y623|MYH4_HUMAN	sp|P13533|MYH6_HUMAN	1912	1921	no	no	2	0.0048432	133.91	By MS/MS	By matching	6	0
ADIALIK	KIKDVDEKADIALIKI	KADIALIKIDHQGKLP	K	A	D	I	K	I	2	0	0	1	0	0	0	0	0	2	1	1	0	0	0	0	0	0	0	0	0	7	0	742.459	sp|Q92743|HTRA1_HUMAN;tr|Q05DJ8|Q05DJ8_HUMAN;tr|B3KRN4|B3KRN4_HUMAN	sp|Q92743|HTRA1_HUMAN	249	255	yes	no	2	0.014675	117.93	By matching	By MS/MS	9.5	0.5
ADIDISGPNVDVDVPDVNIEGPDAK	EVDVTLPKADIDISGP	NIEGPDAKLKGPKFKM	K	A	D	A	K	L	2	0	2	6	0	0	1	2	0	3	0	1	0	0	3	1	0	0	0	4	0	25	0	2563.23	sp|Q09666|AHNK_HUMAN	sp|Q09666|AHNK_HUMAN	3629	3653	yes	yes	3	0.0018201	48.224	By matching	By MS/MS	8	0
ADIDLTK	YAHVVLRKADIDLTKR	KADIDLTKRAGELTED	K	A	D	T	K	R	1	0	0	2	0	0	0	0	0	1	1	1	0	0	0	0	1	0	0	0	0	7	0	774.412	sp|P62269|RS18_HUMAN	sp|P62269|RS18_HUMAN	48	54	yes	yes	2	0.022013	104.75	By matching	By MS/MS	6	0
ADIDNLPR	________________	ADIDNLPRVVKRRVNA	M	A	D	P	R	V	1	1	1	2	0	0	0	0	0	1	1	0	0	0	1	0	0	0	0	0	0	8	0	912.466	tr|F8W543|F8W543_HUMAN	tr|F8W543|F8W543_HUMAN	2	9	yes	yes	2	0.0036047	149.82	By matching	By MS/MS	6	0
ADIDVSGPSVDTDAPDLDIEGPEGK	EVDVNLPKADIDVSGP	DIEGPEGKLKGSKFKM	K	A	D	G	K	L	2	0	0	6	0	0	2	3	0	2	1	1	0	0	3	2	1	0	0	2	0	25	0	2511.15	sp|Q09666|AHNK_HUMAN	sp|Q09666|AHNK_HUMAN	1739	1763	yes	yes	2;3	3.0553e-20	154.84	By MS/MS	By MS/MS	6	0
ADIEEIK	HFREKLQKADIEEIKS	KADIEEIKSGRLSKEL	K	A	D	I	K	S	1	0	0	1	0	0	2	0	0	2	0	1	0	0	0	0	0	0	0	0	0	7	0	816.423	tr|V9HW75|V9HW75_HUMAN;tr|A0A087WSV8|A0A087WSV8_HUMAN;sp|P80303-2|NUCB2_HUMAN;sp|P80303|NUCB2_HUMAN;tr|Q2L696|Q2L696_HUMAN;tr|E9PKG6|E9PKG6_HUMAN;tr|E9PLR0|E9PLR0_HUMAN;tr|E9PLE9|E9PLE9_HUMAN;tr|E9PM22|E9PM22_HUMAN	tr|V9HW75|V9HW75_HUMAN	78	84	yes	no	2	0.029197	96.19	By matching	By MS/MS	3	0			1
ADIEISGPK	DVDVTLPKADIEISGP	DIEISGPKVDIDAPDV	K	A	D	P	K	V	1	0	0	1	0	0	1	1	0	2	0	1	0	0	1	1	0	0	0	0	0	9	0	928.487	sp|Q09666|AHNK_HUMAN;tr|Q6ZQN2|Q6ZQN2_HUMAN;tr|Q13727|Q13727_HUMAN	sp|Q09666|AHNK_HUMAN	4343	4351	yes	no	2	0.015549	85.355	By matching	By MS/MS	6.5	0.5
ADIEMPFDPSK	HIPGSPFKADIEMPFD	EMPFDPSKVVASGPGL	K	A	D	S	K	V	1	0	0	2	0	0	1	0	0	1	0	1	1	1	2	1	0	0	0	0	0	11	0	1248.57	sp|O75369-2|FLNB_HUMAN;sp|O75369-9|FLNB_HUMAN;sp|O75369|FLNB_HUMAN;sp|O75369-6|FLNB_HUMAN;sp|O75369-3|FLNB_HUMAN;tr|A0A024R321|A0A024R321_HUMAN;tr|Q68CT4|Q68CT4_HUMAN;tr|E7EN95|E7EN95_HUMAN;sp|O75369-7|FLNB_HUMAN;sp|O75369-5|FLNB_HUMAN;sp|O75369-4|FLNB_HUMAN;sp|O75369-8|FLNB_HUMAN	sp|O75369-8|FLNB_HUMAN	1125	1135	no	no	2	0.0062425	79.492	By matching	By MS/MS	9	0
ADIEVACYGYEGIDAVK	TPQAVKIRADIEVACY	YEGIDAVKEALRAGLN	R	A	D	V	K	E	3	0	0	2	1	0	2	2	0	2	0	1	0	0	0	0	0	0	2	2	0	17	0	1871.86	tr|Q53XC0|Q53XC0_HUMAN;sp|P05198|IF2A_HUMAN;tr|G3V4T5|G3V4T5_HUMAN;tr|H0YJS4|H0YJS4_HUMAN	tr|Q53XC0|Q53XC0_HUMAN	193	209	yes	no	2;3	6.8554e-09	152.94	By matching	By MS/MS	8	0
ADIFMFDEPSSYLDVK	CAVVCIQKADIFMFDE	PSSYLDVKQRLKAAIT	K	A	D	V	K	Q	1	0	0	3	0	0	1	0	0	1	1	1	1	2	1	2	0	0	1	1	0	16	0	1875.86	sp|P61221|ABCE1_HUMAN;tr|D6R9I9|D6R9I9_HUMAN	sp|P61221|ABCE1_HUMAN	235	250	yes	no	2;3	9.0171e-08	167.18	By matching	By MS/MS	2.8	0.4		1	4
ADIFVDPVLHTACALDIK	LNMLKESKADIFVDPV	TACALDIKHHCAAITP	K	A	D	I	K	H	3	0	0	3	1	0	0	0	1	2	2	1	0	1	1	0	1	0	0	2	0	18	0	1997.03	sp|Q92896|GSLG1_HUMAN;sp|Q92896-2|GSLG1_HUMAN;sp|Q92896-3|GSLG1_HUMAN;tr|Q6ZMF1|Q6ZMF1_HUMAN	sp|Q92896|GSLG1_HUMAN	1059	1076	yes	no	3	0.00017676	80.411	By matching	By MS/MS	5	0
ADIGPNLDQLKDDEILR	YVLSKSTKADIGPNLD	LKDDEILRHCNPWPII	K	A	D	L	R	H	1	1	1	4	0	1	1	1	0	2	3	1	0	0	1	0	0	0	0	0	0	17	1	1923.99	sp|Q2NKX8|ERC6L_HUMAN;tr|B5MDQ0|B5MDQ0_HUMAN	sp|Q2NKX8|ERC6L_HUMAN	875	891	yes	no	3	0.0012423	67.846	By matching	By MS/MS	9	0
ADIGVAMGIAGSDVSK	NDSPALKKADIGVAMG	IAGSDVSKQAADMILL	K	A	D	S	K	Q	3	0	0	2	0	0	0	3	0	2	0	1	1	0	0	2	0	0	0	2	0	16	0	1489.74	sp|P05023-4|AT1A1_HUMAN;sp|P05023|AT1A1_HUMAN;sp|P05023-3|AT1A1_HUMAN;tr|B7Z3V1|B7Z3V1_HUMAN;tr|B7Z1N5|B7Z1N5_HUMAN;tr|M0R116|M0R116_HUMAN;tr|Q53ES0|Q53ES0_HUMAN;sp|P13637|AT1A3_HUMAN;sp|P13637-2|AT1A3_HUMAN;tr|B7Z9V4|B7Z9V4_HUMAN;sp|P13637-3|AT1A3_HUMAN;tr|A0A0A0MT26|A0A0A0MT26_HUMAN;tr|B7Z1Q9|B7Z1Q9_HUMAN;tr|B7Z3F8|B7Z3F8_HUMAN;tr|B3KV59|B3KV59_HUMAN;tr|B3KSY7|B3KSY7_HUMAN	sp|P05023-4|AT1A1_HUMAN	728	743	yes	no	2	8.0366e-08	168.47	By matching	By MS/MS	1	0	1
ADIIHACDIVEDAAIAYGYNNIQMTLPK	EIEIPPTRADIIHACD	NIQMTLPKTYTIANQF	R	A	D	P	K	T	5	0	2	3	1	1	1	1	1	5	1	1	1	0	1	0	1	0	2	1	0	28	0	3118.51	tr|Q9BR63|Q9BR63_HUMAN;sp|Q9NSD9|SYFB_HUMAN;tr|A8K666|A8K666_HUMAN;sp|Q9NSD9-2|SYFB_HUMAN;tr|B7ZB32|B7ZB32_HUMAN	tr|Q9BR63|Q9BR63_HUMAN	352	379	yes	no	3;4	4.6897e-05	66.401	By matching	By MS/MS	5	0
ADIIVSELLGSFADNELSPECLDGAQHFLK	REWVAPEKADIIVSEL	DGAQHFLKDDGVSIPG	K	A	D	L	K	D	3	0	1	3	1	1	3	2	1	2	5	1	0	2	1	3	0	0	0	1	0	30	0	3287.6	sp|O14744|ANM5_HUMAN;tr|B2RDD7|B2RDD7_HUMAN;sp|O14744-5|ANM5_HUMAN;sp|O14744-2|ANM5_HUMAN;sp|O14744-3|ANM5_HUMAN;sp|O14744-4|ANM5_HUMAN;tr|B4DV00|B4DV00_HUMAN;tr|H0YJD3|H0YJD3_HUMAN	sp|O14744|ANM5_HUMAN	429	458	yes	no	4	0.048035	34.488	By matching	By MS/MS	6	0
ADIKSPSLDVTVPEAELNLETPEISVGGK	GFGAKSPKADIKSPSL	PEISVGGKGKKSKFKM	K	A	D	G	K	G	2	0	1	2	0	0	4	2	0	2	3	2	0	0	3	3	2	0	0	3	0	29	1	3007.56	sp|Q09666|AHNK_HUMAN;tr|Q6ZQN2|Q6ZQN2_HUMAN	sp|Q09666|AHNK_HUMAN	4989	5017	yes	no	3	0.0092889	48.124	By MS/MS	By matching	9	0
ADILEDKDGK	SMAGVVVRADILEDKD	ILEDKDGKSRGIGTVT	R	A	D	G	K	S	1	0	0	3	0	0	1	1	0	1	1	2	0	0	0	0	0	0	0	0	0	10	1	1102.55	sp|P52272-2|HNRPM_HUMAN;sp|P52272|HNRPM_HUMAN;tr|A0A087X0X3|A0A087X0X3_HUMAN;tr|Q7KYM9|Q7KYM9_HUMAN;tr|Q59ES8|Q59ES8_HUMAN;tr|M0R019|M0R019_HUMAN;tr|M0R2T0|M0R2T0_HUMAN;tr|B4DEG4|B4DEG4_HUMAN;tr|M0R0N3|M0R0N3_HUMAN;tr|M0QYQ7|M0QYQ7_HUMAN;tr|M0QZM1|M0QZM1_HUMAN	sp|P52272-2|HNRPM_HUMAN	194	203	no	no	2	0.00057972	123.62	By matching	By MS/MS	4	0				1
ADILQVGLR	GTNGQVTRADILQVGL	DILQVGLRELLNALFS	R	A	D	L	R	E	1	1	0	1	0	1	0	1	0	1	2	0	0	0	0	0	0	0	0	1	0	9	0	983.576	tr|A0A024R094|A0A024R094_HUMAN;sp|Q9H074-3|PAIP1_HUMAN;tr|D6RJF2|D6RJF2_HUMAN;sp|Q9H074|PAIP1_HUMAN;sp|Q9H074-2|PAIP1_HUMAN;tr|D6REB4|D6REB4_HUMAN	sp|Q9H074|PAIP1_HUMAN	293	301	no	no	2	0.0011304	127.76	By matching	By MS/MS	3	0			1
ADILSQSETLASQDLSGDFK	________________	QDLSGDFKKPALPVSP	M	A	D	F	K	K	2	0	0	3	0	2	1	1	0	1	3	1	0	1	0	4	1	0	0	0	0	20	0	2124.02	tr|A0A087X0M4|A0A087X0M4_HUMAN;tr|A0A087WWF4|A0A087WWF4_HUMAN	tr|A0A087X0M4|A0A087X0M4_HUMAN	2	21	yes	no	3	5.558e-07	118.54	By matching	By MS/MS	10	0
ADIPVKSSPQAAVPYKK	PQPKVQEKADIPVKSS	QAAVPYKKDVGKTLCP	K	A	D	K	K	D	3	0	0	1	0	1	0	0	0	1	0	3	0	0	3	2	0	0	1	2	0	17	2	1798	tr|B2RBM8|B2RBM8_HUMAN;sp|Q9H2P0|ADNP_HUMAN;tr|Q6DHZ8|Q6DHZ8_HUMAN	tr|B2RBM8|B2RBM8_HUMAN	601	617	yes	no	3	0.0034803	101.42	By MS/MS	By matching	8	0
ADIQMPFTCSVTYYGPSGQK	TLEYKTTKADIQMPFT	YYGPSGQKTIHSEQAV	K	A	D	Q	K	T	1	0	0	1	1	2	0	2	0	1	0	1	1	1	2	2	2	0	2	1	0	20	0	2249.01	sp|Q13740-2|CD166_HUMAN;sp|Q13740|CD166_HUMAN;tr|F5GXJ9|F5GXJ9_HUMAN;tr|H7C543|H7C543_HUMAN;sp|Q13740-4|CD166_HUMAN;tr|B3KNN9|B3KNN9_HUMAN;tr|B4DX43|B4DX43_HUMAN	sp|Q13740-2|CD166_HUMAN	212	231	no	no	2;3	8.1087e-06	113.51	By matching	By MS/MS	6	0
ADIQTER	________________	MADIQTERAYQKQPTI	M	A	D	E	R	A	1	1	0	1	0	1	1	0	0	1	0	0	0	0	0	0	1	0	0	0	0	7	0	831.409	sp|P62280|RS11_HUMAN;tr|M0QZC5|M0QZC5_HUMAN;tr|M0R1H6|M0R1H6_HUMAN	sp|P62280|RS11_HUMAN	2	8	yes	no	2	0.014088	161.02	By MS/MS	By MS/MS	3.33	0.943		1		2
ADISLDELIR	________________	ISLDELIRKRGAAAKG	M	A	D	I	R	K	1	1	0	2	0	0	1	0	0	2	2	0	0	0	0	1	0	0	0	0	0	10	0	1143.61	sp|Q9BY77|PDIP3_HUMAN;tr|F6VRR5|F6VRR5_HUMAN;tr|B4E0L0|B4E0L0_HUMAN;tr|F8WCX5|F8WCX5_HUMAN;tr|B4DSH9|B4DSH9_HUMAN;tr|Q6R954|Q6R954_HUMAN;sp|Q9BY77-2|PDIP3_HUMAN;tr|Q8WUT1|Q8WUT1_HUMAN;tr|F8WEE2|F8WEE2_HUMAN	sp|Q9BY77-2|PDIP3_HUMAN	2	11	no	no	2	0.00033394	175.15	By matching	By MS/MS	10	0
ADIWSLGITAIELAK	QQSAYDSKADIWSLGI	ITAIELAKGEPPNSDM	K	A	D	A	K	G	3	0	0	1	0	0	1	1	0	3	2	1	0	0	0	1	1	1	0	0	0	15	0	1599.89	tr|Q8NBY1|Q8NBY1_HUMAN;tr|Q499L9|Q499L9_HUMAN;sp|Q9P289|STK26_HUMAN;tr|B4E0Y9|B4E0Y9_HUMAN;tr|Q9NWX4|Q9NWX4_HUMAN;sp|Q9P289-2|STK26_HUMAN;tr|Q96SR7|Q96SR7_HUMAN;tr|H7C279|H7C279_HUMAN;tr|Q5CZ67|Q5CZ67_HUMAN;tr|B4E185|B4E185_HUMAN;sp|O00506-3|STK25_HUMAN;tr|B3KRS6|B3KRS6_HUMAN;tr|A0A0S2Z4Y2|A0A0S2Z4Y2_HUMAN;sp|O00506-2|STK25_HUMAN;tr|B4DVS7|B4DVS7_HUMAN;tr|Q96BA2|Q96BA2_HUMAN;tr|A0A024R4B2|A0A024R…	tr|Q8NBY1|Q8NBY1_HUMAN	200	214	no	no	2;3	1.4273e-06	150.12	By matching	By MS/MS	2	0		2
ADIWSLGITAIELAR	KQSAYDSKADIWSLGI	ITAIELARGEPPHSEL	K	A	D	A	R	G	3	1	0	1	0	0	1	1	0	3	2	0	0	0	0	1	1	1	0	0	0	15	0	1627.89	tr|B4DR80|B4DR80_HUMAN;tr|Q5U0E6|Q5U0E6_HUMAN;sp|Q9Y6E0-2|STK24_HUMAN;tr|Q6P0Y1|Q6P0Y1_HUMAN;sp|Q9Y6E0|STK24_HUMAN;tr|B4DT57|B4DT57_HUMAN;tr|Q6FG81|Q6FG81_HUMAN;tr|H0Y630|H0Y630_HUMAN;tr|B4DMR0|B4DMR0_HUMAN;tr|Q5JV98|Q5JV98_HUMAN	tr|B4DR80|B4DR80_HUMAN	181	195	yes	no	2;3	4.4313e-13	206.67	By matching	By MS/MS	2	0		2
ADKDQANDGLSSALLILYLDSAR	DKVLTDIKADKDQAND	ILYLDSARNLPSNPLE	K	A	D	A	R	N	4	1	1	4	0	1	0	1	0	1	5	1	0	0	0	3	0	0	1	0	0	23	1	2448.25	tr|H7BXI1|H7BXI1_HUMAN;sp|A0FGR8-2|ESYT2_HUMAN;sp|A0FGR8-6|ESYT2_HUMAN;tr|A0A087WXU3|A0A087WXU3_HUMAN;sp|A0FGR8|ESYT2_HUMAN;sp|A0FGR8-4|ESYT2_HUMAN	tr|H7BXI1|H7BXI1_HUMAN	466	488	yes	no	3	0.00019792	84.166	By matching	By MS/MS	8	0
ADKEAAFDDAVEER	________________	FDDAVEERVINEEYKI	M	A	D	E	R	V	4	1	0	3	0	0	3	0	0	0	0	1	0	1	0	0	0	0	0	1	0	14	1	1564.7	sp|Q09028-3|RBBP4_HUMAN;sp|Q09028|RBBP4_HUMAN;tr|E9PNS2|E9PNS2_HUMAN;tr|E9PIC4|E9PIC4_HUMAN;tr|E9PNS6|E9PNS6_HUMAN	sp|Q09028-3|RBBP4_HUMAN	2	15	yes	no	2;3	7.1954e-06	161.94	By matching	By MS/MS	3	0			3
ADKMDMSLDDIIK	________________	MSLDDIIKLNRSQRGG	M	A	D	I	K	L	1	0	0	4	0	0	0	0	0	2	1	2	2	0	0	1	0	0	0	0	0	13	1	1493.71	sp|Q86V81|THOC4_HUMAN	sp|Q86V81|THOC4_HUMAN	2	14	yes	yes	2	1.5081e-05	165.34	By MS/MS	By MS/MS	9	1
ADKNEVAAEVAK	VRELKAQKADKNEVAA	EVAAEVAKLLDLKKQL	K	A	D	A	K	L	4	0	1	1	0	0	2	0	0	0	0	2	0	0	0	0	0	0	0	2	0	12	1	1243.64	tr|A8K492|A8K492_HUMAN;sp|P56192|SYMC_HUMAN;tr|H0YIP0|H0YIP0_HUMAN	tr|A8K492|A8K492_HUMAN	864	875	yes	no	2;3	0.00011528	173.59	By matching	By MS/MS	4	0				3
ADKPDMGEIASFDK	________________	GEIASFDKAKLKKTET	M	A	D	D	K	A	2	0	0	3	0	0	1	1	0	1	0	2	1	1	1	1	0	0	0	0	0	14	1	1522.7	sp|P63313|TYB10_HUMAN	sp|P63313|TYB10_HUMAN	2	15	yes	yes	2	6.4925e-06	144.15	By matching	By MS/MS	6.67	1.25
ADKPHQDCHFTIR	IYCDFFQRADKPHQDC	QDCHFTIRGGRLKEDG	R	A	D	I	R	G	1	1	0	2	1	1	0	0	2	1	0	1	0	1	1	0	1	0	0	0	0	13	1	1623.76	sp|Q99797|MIPEP_HUMAN	sp|Q99797|MIPEP_HUMAN	441	453	yes	yes	4	0.0049064	69.216	By matching	By MS/MS	8	0
ADLAAVEAK	ISEAQAIKADLAAVEA	DLAAVEAKVNRSTALL	K	A	D	A	K	V	4	0	0	1	0	0	1	0	0	0	1	1	0	0	0	0	0	0	0	1	0	9	0	886.476	sp|Q14204|DYHC1_HUMAN	sp|Q14204|DYHC1_HUMAN	3463	3471	yes	yes	2	0.016997	83.862	By matching	By MS/MS	5	0
ADLAECNIK	________________	DLAECNIKVMCRFRPL	M	A	D	I	K	V	2	0	1	1	1	0	1	0	0	1	1	1	0	0	0	0	0	0	0	0	0	9	0	1032.49	tr|V9HW29|V9HW29_HUMAN;sp|P33176|KINH_HUMAN;tr|D3DRX6|D3DRX6_HUMAN;tr|A8K048|A8K048_HUMAN;tr|M1VRN1|M1VRN1_HUMAN;tr|M1VKJ2|M1VKJ2_HUMAN;tr|M1VE91|M1VE91_HUMAN;tr|C1PHA2|C1PHA2_HUMAN;tr|M1V490|M1V490_HUMAN;tr|M1VPF9|M1VPF9_HUMAN;tr|M1V481|M1V481_HUMAN;tr|M1VKI9|M1VKI9_HUMAN;tr|M1VE89|M1VE89_HUMAN;tr|M1VPF7|M1VPF7_HUMAN;tr|M1VRN0|M1VRN0_HUMAN;tr|B4DS27|B4DS27_HUMAN;tr|Q6P164|Q6P164_HUMAN;tr|Q2TA90|…	tr|V9HW29|V9HW29_HUMAN	2	10	yes	no	2	0.05822	81.525	By matching	By MS/MS	6	0
ADLAEEYSK	PQPEHPLRADLAEEYS	DLAEEYSKDRKKFCKN	R	A	D	S	K	D	2	0	0	1	0	0	2	0	0	0	1	1	0	0	0	1	0	0	1	0	0	9	0	1024.47	tr|A8K4W8|A8K4W8_HUMAN;tr|A0A024R1A4|A0A024R1A4_HUMAN;sp|P68036|UB2L3_HUMAN;sp|P68036-3|UB2L3_HUMAN;sp|P68036-2|UB2L3_HUMAN	tr|A8K4W8|A8K4W8_HUMAN	123	131	yes	no	2	0.00063155	166.07	By matching	By MS/MS	4	0				1
ADLANEEKPAIAPPVFVFQK	________________	PPVFVFQKDKGQKRSA	M	A	D	Q	K	D	4	0	1	1	0	1	2	0	0	1	1	2	0	2	3	0	0	0	0	2	0	20	1	2183.16	sp|Q9H6Z4-3|RANB3_HUMAN;sp|Q9H6Z4|RANB3_HUMAN;tr|B7Z664|B7Z664_HUMAN;tr|K7EID7|K7EID7_HUMAN;tr|K7ENB9|K7ENB9_HUMAN;tr|K7ENJ2|K7ENJ2_HUMAN;tr|K7EPW1|K7EPW1_HUMAN;tr|B7Z7F3|B7Z7F3_HUMAN;sp|Q9H6Z4-2|RANB3_HUMAN;tr|Q308M8|Q308M8_HUMAN;tr|Q53GE1|Q53GE1_HUMAN	sp|Q9H6Z4-3|RANB3_HUMAN	2	21	no	no	2;3	8.3718e-15	156.08	By matching	By MS/MS	6	0
ADLATAPPHVTVVR	LKVVYPSKADLATAPP	PPHVTVVR________	K	A	D	V	R	-	3	1	0	1	0	0	0	0	1	0	1	0	0	0	2	0	2	0	0	3	0	14	0	1445.8	tr|A0A024R4G1|A0A024R4G1_HUMAN;sp|Q8N1G4|LRC47_HUMAN	tr|A0A024R4G1|A0A024R4G1_HUMAN	570	583	yes	no	3	0.0044765	62.732	By matching	By MS/MS	10	0
ADLDKLNIDSIIQR	________________	NIDSIIQRLLEVRGSK	M	A	D	Q	R	L	1	1	1	3	0	1	0	0	0	3	2	1	0	0	0	1	0	0	0	0	0	14	1	1612.88	tr|Q9UPN1|Q9UPN1_HUMAN;tr|F8VYE8|F8VYE8_HUMAN;tr|A0A024RBP2|A0A024RBP2_HUMAN;sp|P36873|PP1G_HUMAN;sp|P36873-2|PP1G_HUMAN;tr|F8VR82|F8VR82_HUMAN;tr|A0A087WYY5|A0A087WYY5_HUMAN	tr|Q9UPN1|Q9UPN1_HUMAN	2	15	yes	no	2;3	4.2813e-17	176.56	By matching	By MS/MS	4	0				3
ADLDSPPK	________________	ADLDSPPKLSGVQQPS	-	A	D	P	K	L	1	0	0	2	0	0	0	0	0	0	1	1	0	0	2	1	0	0	0	0	0	8	0	841.418	tr|Q6PIW8|Q6PIW8_HUMAN;sp|Q9H9E3|COG4_HUMAN;tr|A2VCL3|A2VCL3_HUMAN;sp|Q9H9E3-2|COG4_HUMAN	tr|Q6PIW8|Q6PIW8_HUMAN	1	8	yes	no	2	0.0051588	110.84	By MS/MS	By matching	2	0		2
ADLDSPPKLSGVQQPSEGVGGGR	________________	SEGVGGGRCSEISAEL	-	A	D	G	R	C	1	1	0	2	0	2	1	5	0	0	2	1	0	0	3	3	0	0	0	2	0	23	1	2250.12	tr|Q6PIW8|Q6PIW8_HUMAN;sp|Q9H9E3|COG4_HUMAN;tr|A2VCL3|A2VCL3_HUMAN;sp|Q9H9E3-2|COG4_HUMAN	tr|Q6PIW8|Q6PIW8_HUMAN	1	23	yes	no	2;3	2.4655e-07	113.49	By MS/MS	By matching	7	0
ADLDVSGPK	DVDVNLPKADLDVSGP	DLDVSGPKVDIDVPDV	K	A	D	P	K	V	1	0	0	2	0	0	0	1	0	0	1	1	0	0	1	1	0	0	0	1	0	9	0	900.455	sp|Q09666|AHNK_HUMAN;tr|Q6ZQN2|Q6ZQN2_HUMAN;tr|Q13727|Q13727_HUMAN	sp|Q09666|AHNK_HUMAN	3049	3057	yes	no	2	0.00088556	142.98	By MS/MS	By MS/MS	5.57	1.05			1
ADLDVSGPKVDIDVPDVNIEGPEGK	DVDVNLPKADLDVSGP	NIEGPEGKLKGPKFKM	K	A	D	G	K	L	1	0	1	5	0	0	2	3	0	2	1	2	0	0	3	1	0	0	0	4	0	25	1	2577.28	sp|Q09666|AHNK_HUMAN	sp|Q09666|AHNK_HUMAN	3049	3073	yes	no	3	6.1072e-06	92.39	By MS/MS	By matching	8	0
ADLDVSGPKVDVDVPDVNIEGPDAK	EVDVNLPKADLDVSGP	NIEGPDAKLKGPKFKM	K	A	D	A	K	L	2	0	1	6	0	0	1	2	0	1	1	2	0	0	3	1	0	0	0	5	0	25	1	2563.27	sp|Q09666|AHNK_HUMAN	sp|Q09666|AHNK_HUMAN	3177	3201	yes	no	3	6.7615e-05	78.428	By MS/MS	By matching	7.5	0.5
ADLEEQLSDEEK	________________	EQLSDEEKVRMAAKFI	M	A	D	E	K	V	1	0	0	2	0	1	4	0	0	0	2	1	0	0	0	1	0	0	0	0	0	12	0	1404.63	tr|Q53GE2|Q53GE2_HUMAN;tr|Q53GC7|Q53GC7_HUMAN;tr|A4D0V4|A4D0V4_HUMAN;sp|P47755|CAZA2_HUMAN;tr|F8W9N7|F8W9N7_HUMAN;tr|C9JUG7|C9JUG7_HUMAN;sp|P47755-2|CAZA2_HUMAN;tr|F8WED3|F8WED3_HUMAN	tr|Q53GE2|Q53GE2_HUMAN	2	13	yes	no	2	0.00012179	160.18	By MS/MS	By MS/MS	1.5	0.5	1	1
ADLEEQLSDEEKVR	________________	LSDEEKVRMAAKFIIH	M	A	D	V	R	M	1	1	0	2	0	1	4	0	0	0	2	1	0	0	0	1	0	0	0	1	0	14	1	1659.8	tr|Q53GE2|Q53GE2_HUMAN;tr|Q53GC7|Q53GC7_HUMAN;tr|A4D0V4|A4D0V4_HUMAN;sp|P47755|CAZA2_HUMAN;tr|F8W9N7|F8W9N7_HUMAN;tr|C9JUG7|C9JUG7_HUMAN;sp|P47755-2|CAZA2_HUMAN	tr|Q53GE2|Q53GE2_HUMAN	2	15	yes	no	2	6.9811e-06	167.22	By MS/MS	By MS/MS	2.5	1.5	1			1
ADLELPWRPLYDMVER	KKKELLSRADLELPWR	PLYDMVERILYSKTEH	R	A	D	E	R	I	1	2	0	2	0	0	2	0	0	0	3	0	1	0	2	0	0	1	1	1	0	16	1	2002	sp|Q14997|PSME4_HUMAN;tr|G1UI18|G1UI18_HUMAN;tr|F8WBH5|F8WBH5_HUMAN	sp|Q14997|PSME4_HUMAN	136	151	yes	no	3	0.00040116	79.875	By matching	By MS/MS	8	0
ADLEMQIENLK	LDELTLARADLEMQIE	EMQIENLKEELAYLKK	R	A	D	L	K	E	1	0	1	1	0	1	2	0	0	1	2	1	1	0	0	0	0	0	0	0	0	11	0	1302.65	sp|Q04695|K1C17_HUMAN;CON__Q04695;tr|F5GWP8|F5GWP8_HUMAN;tr|Q14666|Q14666_HUMAN;tr|K7EPJ9|K7EPJ9_HUMAN	sp|Q04695|K1C17_HUMAN	202	212	no	no	2	7.0391e-13	174.23	By matching	By MS/MS	8	0
ADLEMQIESLKEELAYLK	LDELTLARADLEMQIE	KEELAYLKKNHEEEMN	R	A	D	L	K	K	2	0	0	1	0	1	4	0	0	1	4	2	1	0	0	1	0	0	1	0	0	18	1	2122.09	sp|P02533|K1C14_HUMAN;CON__P02533;tr|A0A024R1X6|A0A024R1X6_HUMAN	sp|P02533|K1C14_HUMAN	233	250	yes	no	3	0.017709	73.834	By matching	By MS/MS	4	0				1
ADLEMQIESLTEELAYLKK	LDELTLTKADLEMQIE	EELAYLKKNHEEEMKD	K	A	D	K	K	N	2	0	0	1	0	1	4	0	0	1	4	2	1	0	0	1	1	0	1	0	0	19	1	2223.13	sp|P13645|K1C10_HUMAN;CON__P13645	sp|P13645|K1C10_HUMAN	267	285	yes	no	3	0.051754	40.493	By matching	By MS/MS	3	0			1
ADLESESFRPNLSDPSELLLPDQIEK	SKQVATVKADLESESF	LLPDQIEKLTKHLPPR	K	A	D	E	K	L	1	1	1	3	0	1	4	0	0	1	5	1	0	1	3	4	0	0	0	0	0	26	1	2941.46	sp|Q8N573-2|OXR1_HUMAN;sp|Q8N573-5|OXR1_HUMAN;sp|Q8N573-8|OXR1_HUMAN;sp|Q8N573|OXR1_HUMAN;sp|Q8N573-7|OXR1_HUMAN;tr|B7Z833|B7Z833_HUMAN;sp|Q8N573-4|OXR1_HUMAN	sp|Q8N573-2|OXR1_HUMAN	662	687	yes	no	3	0.0063542	61.04	By matching	By MS/MS	10	0
ADLESLLQTPGGKPR	LKALETSKADLESLLQ	QTPGGKPRGFSEAAAP	K	A	D	P	R	G	1	1	0	1	0	1	1	2	0	0	3	1	0	0	2	1	1	0	0	0	0	15	1	1580.85	tr|B3KRQ2|B3KRQ2_HUMAN;sp|Q86XI2|CNDG2_HUMAN;sp|Q86XI2-2|CNDG2_HUMAN;tr|Q9NXD3|Q9NXD3_HUMAN;tr|H0Y6U5|H0Y6U5_HUMAN;tr|B4DXB7|B4DXB7_HUMAN;tr|B4DHE5|B4DHE5_HUMAN	tr|B3KRQ2|B3KRQ2_HUMAN	797	811	yes	no	3	0.0022825	68.277	By matching	By MS/MS	5	0
ADLFPILMR	AVVKTAHRADLFPILM	DLFPILMRILYGRMKN	R	A	D	M	R	I	1	1	0	1	0	0	0	0	0	1	2	0	1	1	1	0	0	0	0	0	0	9	0	1074.59	sp|O75691|UTP20_HUMAN	sp|O75691|UTP20_HUMAN	1006	1014	yes	yes	2	0.0034814	104.01	By matching	By MS/MS	1	0	1
ADLGALELWR	TYANGSCKADLGALEL	LGALELWRTSDLGKSF	K	A	D	W	R	T	2	1	0	1	0	0	1	1	0	0	3	0	0	0	0	0	0	1	0	0	0	10	0	1142.61	tr|A8KAQ3|A8KAQ3_HUMAN;sp|Q99523|SORT_HUMAN	tr|A8KAQ3|A8KAQ3_HUMAN	279	288	yes	no	2	0.00097051	127.83	By matching	By MS/MS	5	0
ADLGLWR	LVSQELQRADLGLWRG	RADLGLWRGEEVTLSN	R	A	D	W	R	G	1	1	0	1	0	0	0	1	0	0	2	0	0	0	0	0	0	1	0	0	0	7	0	829.445	sp|Q14669-3|TRIPC_HUMAN;sp|Q14669|TRIPC_HUMAN;sp|Q14669-2|TRIPC_HUMAN;sp|Q14669-4|TRIPC_HUMAN	sp|Q14669-3|TRIPC_HUMAN	1693	1699	yes	no	2	0.014301	127.84	By matching	By MS/MS	4	0				1
ADLGVSGPK	EVDMNLPKADLGVSGP	DLGVSGPKVDIDVPDV	K	A	D	P	K	V	1	0	0	1	0	0	0	2	0	0	1	1	0	0	1	1	0	0	0	1	0	9	0	842.45	sp|Q09666|AHNK_HUMAN	sp|Q09666|AHNK_HUMAN	1537	1545	yes	yes	2	0.0035055	103.88	By matching	By MS/MS	7	0
ADLHAVQGWAAR	LEELRQTRADLHAVQG	AVQGWAARSWLPAGCE	R	A	D	A	R	S	4	1	0	1	0	1	0	1	1	0	1	0	0	0	0	0	0	1	0	1	0	12	0	1293.66	sp|P26022|PTX3_HUMAN	sp|P26022|PTX3_HUMAN	161	172	yes	yes	2;3	0.00051251	91.469	By matching	By MS/MS	2	0		2
ADLIAYLK	GIKKKEERADLIAYLK	ADLIAYLKK_______	R	A	D	L	K	K	2	0	0	1	0	0	0	0	0	1	2	1	0	0	0	0	0	0	1	0	0	8	0	905.522	tr|C9JFR7|C9JFR7_HUMAN;tr|G4XXL9|G4XXL9_HUMAN;sp|P99999|CYC_HUMAN;tr|Q6LER6|Q6LER6_HUMAN	tr|C9JFR7|C9JFR7_HUMAN	93	100	yes	no	2	0.0045318	124.98	By MS/MS	By MS/MS	5.33	0.471
ADLINNLGTIAK	DTGIGMTKADLINNLG	NNLGTIAKSGTKAFME	K	A	D	A	K	S	2	0	2	1	0	0	0	1	0	2	2	1	0	0	0	0	1	0	0	0	0	12	0	1241.7	tr|A0A024RD80|A0A024RD80_HUMAN;sp|P08238|HS90B_HUMAN;tr|B4DMA2|B4DMA2_HUMAN;tr|B4DGL0|B4DGL0_HUMAN;tr|Q6PK50|Q6PK50_HUMAN;tr|O14942|O14942_HUMAN;sp|Q58FF8|H90B2_HUMAN;tr|K9JA46|K9JA46_HUMAN;sp|P07900|HS90A_HUMAN;sp|P07900-2|HS90A_HUMAN;tr|Q2VPJ6|Q2VPJ6_HUMAN;tr|Q8TBA7|Q8TBA7_HUMAN;tr|B4DTA5|B4DTA5_HUMAN;tr|Q86SX1|Q86SX1_HUMAN;sp|Q14568|HS902_HUMAN	tr|A0A024RD80|A0A024RD80_HUMAN	96	107	no	no	2	1.0737e-44	238.07	By MS/MS	By MS/MS	4.5	2.32	1	3		3
ADLIPYQDSPEGPDHSSASSGVPNPPK	ERRFPIYKADLIPYQD	SGVPNPPKARTYTETV	K	A	D	P	K	A	2	0	1	3	0	1	1	2	1	1	1	1	0	0	6	5	0	0	1	1	0	27	0	2761.28	sp|Q8WUA4|TF3C2_HUMAN;tr|Q53SY8|Q53SY8_HUMAN;tr|H0Y4Q6|H0Y4Q6_HUMAN;tr|H7C318|H7C318_HUMAN	sp|Q8WUA4|TF3C2_HUMAN	757	783	yes	no	3	0.0052934	41.853	By matching	By MS/MS	8	0
ADLISEDVQR	AFELDRTRADLISEDV	LISEDVQRRFVQEVVQ	R	A	D	Q	R	R	1	1	0	2	0	1	1	0	0	1	1	0	0	0	0	1	0	0	0	1	0	10	0	1144.57	tr|A0A024R0R1|A0A024R0R1_HUMAN;sp|Q92888|ARHG1_HUMAN;sp|Q92888-3|ARHG1_HUMAN;tr|M0QZR4|M0QZR4_HUMAN;sp|Q92888-2|ARHG1_HUMAN;sp|Q92888-4|ARHG1_HUMAN;tr|Q8NF33|Q8NF33_HUMAN	tr|A0A024R0R1|A0A024R0R1_HUMAN	127	136	yes	no	2	0.00031471	136.49	By matching	By MS/MS	5	0
ADLLGIVSELQLK	VVRLQAEKADLLGIVS	IVSELQLKLNSSGSSE	K	A	D	L	K	L	1	0	0	1	0	1	1	1	0	1	4	1	0	0	0	1	0	0	0	1	0	13	0	1397.81	tr|B4E184|B4E184_HUMAN;tr|B7ZA56|B7ZA56_HUMAN;sp|Q96CV9-3|OPTN_HUMAN;sp|Q96CV9-2|OPTN_HUMAN;tr|A0A0S2Z500|A0A0S2Z500_HUMAN;sp|Q96CV9|OPTN_HUMAN;tr|A0A087WY28|A0A087WY28_HUMAN;tr|A0A0S2Z5I6|A0A0S2Z5I6_HUMAN	tr|B4E184|B4E184_HUMAN	98	110	yes	no	2	0.00030082	105.03	By matching	By MS/MS	10	0
ADLLGSILSSMEKPPSLGDQETR	________________	SLGDQETRRKAREQAA	M	A	D	T	R	R	1	1	0	2	0	1	2	2	0	1	4	1	1	0	2	4	1	0	0	0	0	23	1	2443.23	sp|O75391|SPAG7_HUMAN	sp|O75391|SPAG7_HUMAN	2	24	yes	yes	3	0.0001047	69.612	By matching	By MS/MS	3	0			2
ADLLLSTQPGR	ASASLPAKADLLLSTQ	LLSTQPGREEGSPLEL	K	A	D	G	R	E	1	1	0	1	0	1	0	1	0	0	3	0	0	0	1	1	1	0	0	0	0	11	0	1169.64	sp|P08195-3|4F2_HUMAN;tr|F5GZS6|F5GZS6_HUMAN;sp|P08195|4F2_HUMAN;tr|J3KPF3|J3KPF3_HUMAN;sp|P08195-4|4F2_HUMAN;tr|F5GZI0|F5GZI0_HUMAN;sp|P08195-2|4F2_HUMAN;tr|B4E2Z3|B4E2Z3_HUMAN	sp|P08195-2|4F2_HUMAN	531	541	no	no	2	0.0083873	74.698	By matching	By MS/MS	1	0	1
ADLLLSTQPGREEGSPLELER	ASASLPAKADLLLSTQ	GSPLELERLKLEPHEG	K	A	D	E	R	L	1	2	0	1	0	1	4	2	0	0	5	0	0	0	2	2	1	0	0	0	0	21	1	2309.19	sp|P08195-3|4F2_HUMAN;tr|F5GZS6|F5GZS6_HUMAN;sp|P08195|4F2_HUMAN;tr|J3KPF3|J3KPF3_HUMAN;sp|P08195-4|4F2_HUMAN;tr|F5GZI0|F5GZI0_HUMAN;sp|P08195-2|4F2_HUMAN;tr|B4E2Z3|B4E2Z3_HUMAN	sp|P08195-2|4F2_HUMAN	531	551	no	no	3	1.4664e-05	94.325	By matching	By MS/MS	9	0
ADLNQGIGEPQSPSR	LSAKLLRRADLNQGIG	GEPQSPSRRVFNPYTE	R	A	D	S	R	R	1	1	1	1	0	2	1	2	0	1	1	0	0	0	2	2	0	0	0	0	0	15	0	1567.76	tr|A0A024QZ77|A0A024QZ77_HUMAN;sp|Q96C19|EFHD2_HUMAN	tr|A0A024QZ77|A0A024QZ77_HUMAN	63	77	yes	no	2;3	2.4005e-16	184.83	By MS/MS	By MS/MS	5.4	0.8
ADLNQGIGEPQSPSRR	LSAKLLRRADLNQGIG	EPQSPSRRVFNPYTEF	R	A	D	R	R	V	1	2	1	1	0	2	1	2	0	1	1	0	0	0	2	2	0	0	0	0	0	16	1	1723.86	tr|A0A024QZ77|A0A024QZ77_HUMAN;sp|Q96C19|EFHD2_HUMAN	tr|A0A024QZ77|A0A024QZ77_HUMAN	63	78	yes	no	2;3	0.00040262	113.33	By MS/MS	By matching	6	0
ADLPLLTSTFLGSHMFSCCPEGR	ALKCRVKKADLPLLTS	FSCCPEGRQLDIKKSS	K	A	D	G	R	Q	1	1	0	1	2	0	1	2	1	0	4	0	1	2	2	3	2	0	0	0	0	23	0	2595.19	sp|P41214|EIF2D_HUMAN;tr|A0A087WVB6|A0A087WVB6_HUMAN	sp|P41214|EIF2D_HUMAN	283	305	yes	no	3	0.00028053	59.339	By matching	By MS/MS	5	0
ADLQNHLDTAQNALQDK	EAAKTAQRADLQNHLD	AQNALQDKQQELNKIT	R	A	D	D	K	Q	3	0	2	3	0	3	0	0	1	0	3	1	0	0	0	0	1	0	0	0	0	17	0	1893.92	sp|Q15075|EEA1_HUMAN;tr|A8K7J3|A8K7J3_HUMAN	sp|Q15075|EEA1_HUMAN	663	679	yes	no	3	1.4525e-08	149.31	By matching	By MS/MS	10	0
ADLSGITK	ITEVFSDRADLSGITK	ADLSGITKEQPLKVSK	R	A	D	T	K	E	1	0	0	1	0	0	0	1	0	1	1	1	0	0	0	1	1	0	0	0	0	8	0	803.439	CON__P34955	CON__P34955	338	345	yes	yes	2	0.0063322	106.68	By matching	By MS/MS	8	0
ADLSGSVLDCANLQGVK	LCCANLERADLSGSVL	CANLQGVKMLCSNAEG	R	A	D	V	K	M	2	0	1	2	1	1	0	2	0	0	3	1	0	0	0	2	0	0	0	2	0	17	0	1745.86	sp|Q7L273|KCTD9_HUMAN	sp|Q7L273|KCTD9_HUMAN	263	279	yes	yes	2	4.5169e-39	213.94	By matching	By MS/MS	1	0	1
ADLSLADALTEPSPDIEGEIK	________________	PDIEGEIKRDFIATLE	M	A	D	I	K	R	3	0	0	3	0	0	3	1	0	2	3	1	0	0	2	2	1	0	0	0	0	21	0	2183.08	tr|E7EVA0|E7EVA0_HUMAN;sp|P27816|MAP4_HUMAN;sp|P27816-6|MAP4_HUMAN;sp|P27816-2|MAP4_HUMAN;tr|A0A024R2S1|A0A024R2S1_HUMAN;tr|Q6NX68|Q6NX68_HUMAN;tr|Q05D06|Q05D06_HUMAN;tr|H7C456|H7C456_HUMAN;tr|A0A0J9YW37|A0A0J9YW37_HUMAN;tr|A0A0J9YVV8|A0A0J9YVV8_HUMAN;sp|P27816-7|MAP4_HUMAN;tr|A0A024R2V2|A0A024R2V2_HUMAN;tr|B4DM10|B4DM10_HUMAN;sp|P27816-5|MAP4_HUMAN	tr|E7EVA0|E7EVA0_HUMAN	2	22	no	no	3	5.8987e-09	129.11	By MS/MS	By MS/MS	7.5	0.5
ADLSLADALTEPSPDIEGEIKR	________________	DIEGEIKRDFIATLEA	M	A	D	K	R	D	3	1	0	3	0	0	3	1	0	2	3	1	0	0	2	2	1	0	0	0	0	22	1	2339.19	tr|E7EVA0|E7EVA0_HUMAN;sp|P27816|MAP4_HUMAN;sp|P27816-6|MAP4_HUMAN;sp|P27816-2|MAP4_HUMAN;tr|A0A024R2S1|A0A024R2S1_HUMAN;tr|Q6NX68|Q6NX68_HUMAN;tr|Q05D06|Q05D06_HUMAN;tr|H7C456|H7C456_HUMAN;tr|A0A0J9YW37|A0A0J9YW37_HUMAN;tr|A0A0J9YVV8|A0A0J9YVV8_HUMAN;sp|P27816-7|MAP4_HUMAN;tr|A0A024R2V2|A0A024R2V2_HUMAN;tr|B4DM10|B4DM10_HUMAN;sp|P27816-5|MAP4_HUMAN	tr|E7EVA0|E7EVA0_HUMAN	2	23	no	no	2;3	6.166e-20	189.34	By MS/MS	By MS/MS	7.8	0.98
ADLTAEMISAPLGDFR	VHSKRRSRADLTAEMI	SAPLGDFRHTMHVGRA	R	A	D	F	R	H	3	1	0	2	0	0	1	1	0	1	2	0	1	1	1	1	1	0	0	0	0	16	0	1705.83	tr|B2R6D8|B2R6D8_HUMAN;sp|Q9H3Q1|BORG4_HUMAN;sp|Q9H3Q1-2|BORG4_HUMAN;tr|J3KRZ9|J3KRZ9_HUMAN;tr|J3QQS6|J3QQS6_HUMAN;tr|J3QR93|J3QR93_HUMAN	tr|B2R6D8|B2R6D8_HUMAN	20	35	yes	no	2	5.8902e-05	110.04	By matching	By MS/MS	3	0			1
ADLTALFLPR	AEKKDQMKADLTALFL	LTALFLPRQPPMSLAE	K	A	D	P	R	Q	2	1	0	1	0	0	0	0	0	0	3	0	0	1	1	0	1	0	0	0	0	10	0	1115.63	sp|Q13045-3|FLII_HUMAN;sp|Q13045|FLII_HUMAN;tr|B4DIX0|B4DIX0_HUMAN;tr|Q59H95|Q59H95_HUMAN;sp|Q13045-2|FLII_HUMAN	sp|Q13045-3|FLII_HUMAN	864	873	no	no	2	0.00037416	162.36	By matching	By MS/MS	3	0			1
ADLTEYLSTHYK	ENVRKLSRADLTEYLS	EYLSTHYKAPRMVLAA	R	A	D	Y	K	A	1	0	0	1	0	0	1	0	1	0	2	1	0	0	0	1	2	0	2	0	0	12	0	1439.69	sp|P31930|QCR1_HUMAN;tr|B4DUL5|B4DUL5_HUMAN	sp|P31930|QCR1_HUMAN	214	225	yes	no	2;3	4.2417e-06	210.95	By matching	By MS/MS	3.25	0.433			3	1
ADLVIVGAEGVVENGGIINK	AVGYIMEKADLVIVGA	ENGGIINKIGTNQMAV	K	A	D	N	K	I	2	0	2	1	0	0	2	4	0	3	1	1	0	0	0	0	0	0	0	4	0	20	0	1966.07	sp|Q14232|EI2BA_HUMAN	sp|Q14232|EI2BA_HUMAN	190	209	yes	yes	2	1.5809e-15	164.94	By matching	By MS/MS	9	0
ADLVPYLLK	ELVAQALKADLVPYLL	DLVPYLLKLLEGIGLE	K	A	D	L	K	L	1	0	0	1	0	0	0	0	0	0	3	1	0	0	1	0	0	0	1	1	0	9	0	1030.61	sp|O75165|DJC13_HUMAN;tr|B3KN02|B3KN02_HUMAN;tr|Q0D2M7|Q0D2M7_HUMAN	sp|O75165|DJC13_HUMAN	2131	2139	yes	no	2	0.0037291	102.62	By matching	By MS/MS	7	0
ADLVWQPWEDLESSR	LAAADPHKADLVWQPW	WEDLESSREKQRQVED	K	A	D	S	R	E	1	1	0	2	0	1	2	0	0	0	2	0	0	0	1	2	0	2	0	1	0	15	0	1829.86	tr|A0A0A0MSU2|A0A0A0MSU2_HUMAN;tr|A0PJD3|A0PJD3_HUMAN;tr|A0A024R689|A0A024R689_HUMAN;sp|Q6PJG2|EMSA1_HUMAN;tr|A0A1C7CYX1|A0A1C7CYX1_HUMAN;tr|Q8NF55|Q8NF55_HUMAN	tr|A0A0A0MSU2|A0A0A0MSU2_HUMAN	749	763	yes	no	2	0.0011599	82.529	By matching	By MS/MS	2	0		1
ADLYIHVTYIK	VPDKSQEKADLYIHVT	YIHVTYIKKWDICAGN	K	A	D	I	K	K	1	0	0	1	0	0	0	0	1	2	1	1	0	0	0	0	1	0	2	1	0	11	0	1334.72	tr|A0A024R7W0|A0A024R7W0_HUMAN;sp|Q9NX62|IMPA3_HUMAN	tr|A0A024R7W0|A0A024R7W0_HUMAN	287	297	yes	no	3	0.0023001	80.102	By matching	By MS/MS	5	0
ADMDQFTASISETPVDVR	DELLQEQRADMDQFTA	SETPVDVRVSSEESEE	R	A	D	V	R	V	2	1	0	3	0	1	1	0	0	1	0	0	1	1	1	2	2	0	0	2	0	18	0	1980.91	tr|A0A024R3N3|A0A024R3N3_HUMAN;tr|A0A140VJE9|A0A140VJE9_HUMAN;sp|Q06481-3|APLP2_HUMAN;sp|Q06481-6|APLP2_HUMAN;sp|Q06481|APLP2_HUMAN;sp|Q06481-5|APLP2_HUMAN;tr|B4E3I5|B4E3I5_HUMAN;sp|Q06481-4|APLP2_HUMAN;sp|Q06481-2|APLP2_HUMAN;tr|B4DKY3|B4DKY3_HUMAN;tr|B4DTV1|B4DTV1_HUMAN	tr|A0A024R3N3|A0A024R3N3_HUMAN	517	534	yes	no	2	2.3176e-08	149.42	By matching	By MS/MS	9	0
ADMEDLMSSK	ERQNKQLRADMEDLMS	MEDLMSSKDDVGKNVH	R	A	D	S	K	D	1	0	0	2	0	0	1	0	0	0	1	1	2	0	0	2	0	0	0	0	0	10	0	1125.47	sp|P35580|MYH10_HUMAN;sp|P35580-3|MYH10_HUMAN;sp|P35580-5|MYH10_HUMAN;sp|P35580-2|MYH10_HUMAN;sp|P35580-4|MYH10_HUMAN	sp|P35580|MYH10_HUMAN	1511	1520	yes	no	2	0.00034541	134.57	By matching	By MS/MS	7	0
ADMETLQR	SSTYWEGKADMETLQR	ADMETLQRIYGISFPD	K	A	D	Q	R	I	1	1	0	1	0	1	1	0	0	0	1	0	1	0	0	0	1	0	0	0	0	8	0	962.449	tr|Q53GX7|Q53GX7_HUMAN;sp|P26639|SYTC_HUMAN;tr|B2RDX5|B2RDX5_HUMAN;sp|P26639-2|SYTC_HUMAN;tr|Q5M7Z9|Q5M7Z9_HUMAN;tr|B3KTN2|B3KTN2_HUMAN;tr|B4DKZ9|B4DKZ9_HUMAN	tr|Q53GX7|Q53GX7_HUMAN	289	296	yes	no	2	0.0030529	162.49	By matching	By MS/MS	6	0
ADMGGAATICSAIVSAAK	SANMDLMRADMGGAAT	SAIVSAAKLNLPINII	R	A	D	A	K	L	6	0	0	1	1	0	0	2	0	2	0	1	1	0	0	2	1	0	0	1	0	18	0	1692.82	sp|P28838-2|AMPL_HUMAN;tr|V9HW38|V9HW38_HUMAN;sp|P28838|AMPL_HUMAN;tr|B4DQG5|B4DQG5_HUMAN;tr|H0Y9Q1|H0Y9Q1_HUMAN	sp|P28838-2|AMPL_HUMAN	273	290	yes	no	2;3	2.7094e-11	166.77	By matching	By MS/MS	4.33	0.471				2
ADMLCNSQSNDILQHQGSNCGGTSNK	GICGLGVKADMLCNSQ	NCGGTSNKHSLEEDEG	K	A	D	N	K	H	1	0	4	2	2	3	0	3	1	1	2	1	1	0	0	4	1	0	0	0	0	26	0	2835.2	sp|Q9NUQ3|TXLNG_HUMAN	sp|Q9NUQ3|TXLNG_HUMAN	52	77	yes	yes	3	0.0020418	49.433	By MS/MS	By MS/MS	9	0
ADMLEMELK	ELGGQKQRADMLEMEL	DMLEMELKMLKSQSSS	R	A	D	L	K	M	1	0	0	1	0	0	2	0	0	0	2	1	2	0	0	0	0	0	0	0	0	9	0	1078.5	sp|Q9Y6D9|MD1L1_HUMAN;tr|A4D218|A4D218_HUMAN;sp|Q9Y6D9-3|MD1L1_HUMAN;tr|C9JPS1|C9JPS1_HUMAN;tr|C9JX80|C9JX80_HUMAN	sp|Q9Y6D9|MD1L1_HUMAN	470	478	yes	no	2	0.006168	99.013	By matching	By MS/MS	8	0
ADMQNLVER	________________	DMQNLVERLERAVGRL	M	A	D	E	R	L	1	1	1	1	0	1	1	0	0	0	1	0	1	0	0	0	0	0	0	1	0	9	0	1074.51	tr|D3DPU2|D3DPU2_HUMAN;tr|B2RDY9|B2RDY9_HUMAN;tr|B4DNW7|B4DNW7_HUMAN;sp|Q01518|CAP1_HUMAN;sp|Q01518-2|CAP1_HUMAN;tr|B4DNA3|B4DNA3_HUMAN;tr|B4DUZ8|B4DUZ8_HUMAN;tr|Q5T0R1|Q5T0R1_HUMAN;tr|Q5T0R7|Q5T0R7_HUMAN;tr|Q5T0R6|Q5T0R6_HUMAN;tr|Q5T0R5|Q5T0R5_HUMAN;tr|Q5T0R4|Q5T0R4_HUMAN;tr|Q5T0R3|Q5T0R3_HUMAN;tr|Q5T0R2|Q5T0R2_HUMAN;tr|Q5T0R9|Q5T0R9_HUMAN;tr|Q5T0S3|Q5T0S3_HUMAN;tr|Q5T0R8|Q5T0R8_HUMAN	tr|D3DPU2|D3DPU2_HUMAN	2	10	yes	no	2	8.2984e-08	242.35	By matching	By MS/MS	7.5	0.5
ADMTASGSPDYGQPHK	GAAAHLPKADMTASGS	PDYGQPHKINPLPPQQ	K	A	D	H	K	I	2	0	0	2	0	1	0	2	1	0	0	1	1	0	2	2	1	0	1	0	0	16	0	1660.72	tr|A0A024R3M5|A0A024R3M5_HUMAN;sp|Q01543|FLI1_HUMAN;tr|A0A0A0MSR4|A0A0A0MSR4_HUMAN	tr|A0A024R3M5|A0A024R3M5_HUMAN	32	47	yes	no	3	0.044041	57.267	By MS/MS	By matching	4	0				1
ADMVETQQLMR	KIRVVLNKADMVETQQ	VETQQLMRVYGALMWA	K	A	D	M	R	V	1	1	0	1	0	2	1	0	0	0	1	0	2	0	0	0	1	0	0	1	0	11	0	1320.62	tr|A0A024R0S6|A0A024R0S6_HUMAN;sp|Q9NZN4|EHD2_HUMAN;tr|B4DLA1|B4DLA1_HUMAN;sp|Q9NZN4-2|EHD2_HUMAN;tr|Q8NCJ3|Q8NCJ3_HUMAN	tr|A0A024R0S6|A0A024R0S6_HUMAN	221	231	yes	no	2	4.1048e-09	167.18	By MS/MS	By MS/MS	6	2				1
ADMVIEAVFEDLSLK	LDYQGFEKADMVIEAV	VFEDLSLKHRVLKEVE	K	A	D	L	K	H	2	0	0	2	0	0	2	0	0	1	2	1	1	1	0	1	0	0	0	2	0	15	0	1678.85	tr|E9KL44|E9KL44_HUMAN;sp|P40939|ECHA_HUMAN;tr|B4DRH6|B4DRH6_HUMAN;tr|B4DDZ5|B4DDZ5_HUMAN	tr|E9KL44|E9KL44_HUMAN	441	455	yes	no	2;3	6.2968e-05	118.19	By matching	By MS/MS	3	0			3
ADNEKLDNQR	________________	NEKLDNQRLKNFKNKG	M	A	D	Q	R	L	1	1	2	2	0	1	1	0	0	0	1	1	0	0	0	0	0	0	0	0	0	10	1	1201.57	sp|O00629|IMA3_HUMAN	sp|O00629|IMA3_HUMAN	2	11	yes	yes	2	1.3647e-05	222.18	By matching	By MS/MS	2	0		2
ADNFEYSDPVDGSISR	DKVYTVEKADNFEYSD	PVDGSISRNQGLRLIF	K	A	D	S	R	N	1	1	1	3	0	0	1	1	0	1	0	0	0	1	1	3	0	0	1	1	0	16	0	1770.77	sp|P36871|PGM1_HUMAN;tr|B4DFP1|B4DFP1_HUMAN;sp|P36871-2|PGM1_HUMAN;tr|B7Z6C2|B7Z6C2_HUMAN;sp|P36871-3|PGM1_HUMAN;tr|B4DDQ8|B4DDQ8_HUMAN	sp|P36871|PGM1_HUMAN	471	486	yes	no	2	1.5196e-10	197.1	By matching	By MS/MS	6	0
ADNIEVFAQGHGIIQVDK	ALENTAVKADNIEVFA	HGIIQVDKAYDYLVQN	K	A	D	D	K	A	2	0	1	2	0	2	1	2	1	3	0	1	0	1	0	0	0	0	0	2	0	18	0	1953	sp|P29144|TPP2_HUMAN;tr|Q5VZU9|Q5VZU9_HUMAN;tr|B7Z920|B7Z920_HUMAN	sp|P29144|TPP2_HUMAN	489	506	yes	no	3	0.03368	52.172	By matching	By MS/MS	1	0	1
ADNLATQMLMR	QIRIILNKADNLATQM	LATQMLMRVYGALFWS	K	A	D	M	R	V	2	1	1	1	0	1	0	0	0	0	2	0	2	0	0	0	1	0	0	0	0	11	0	1262.61	tr|B3KPP4|B3KPP4_HUMAN;tr|B4DYT9|B4DYT9_HUMAN;sp|Q86TD4-2|SRCA_HUMAN;sp|Q86TD4|SRCA_HUMAN	tr|B3KPP4|B3KPP4_HUMAN	257	267	yes	no	2	0.0002999	155.99	By MS/MS	By matching	6	0
ADNLSDTLKK	________________	NLSDTLKKLKITAVDK	M	A	D	K	K	L	1	0	1	2	0	0	0	0	0	0	2	2	0	0	0	1	1	0	0	0	0	10	1	1103.58	sp|P52306-5|GDS1_HUMAN;sp|P52306-4|GDS1_HUMAN;sp|P52306-6|GDS1_HUMAN;sp|P52306-3|GDS1_HUMAN;tr|B7Z2V8|B7Z2V8_HUMAN;tr|Q6U7G8|Q6U7G8_HUMAN;tr|D6REZ0|D6REZ0_HUMAN;tr|D6RC85|D6RC85_HUMAN	sp|P52306-5|GDS1_HUMAN	2	11	yes	no	2	0.015711	82.494	By matching	By MS/MS	8	0
ADNTIEGDNNEQNYIK	VQDSVLIKADNTIEGD	NNEQNYIKDVKLEDHL	K	A	D	I	K	D	1	0	4	2	0	1	2	1	0	2	0	1	0	0	0	0	1	0	1	0	0	16	0	1836.81	sp|Q7Z333-3|SETX_HUMAN;sp|Q7Z333|SETX_HUMAN;sp|Q7Z333-4|SETX_HUMAN	sp|Q7Z333-3|SETX_HUMAN	660	675	yes	no	2	1.2258e-06	146.27	By matching	By MS/MS	4	0				1
ADNVGSALGPDWHEGLNLK	KEARSKSKADNVGSAL	WHEGLNLKGTKEFSHK	K	A	D	L	K	G	2	0	2	2	0	0	1	3	1	0	3	1	0	0	1	1	0	1	0	1	0	19	0	1991.97	tr|A0A024RAT6|A0A024RAT6_HUMAN;sp|Q8WU10-2|PYRD1_HUMAN;sp|Q8WU10|PYRD1_HUMAN;tr|H0YGU0|H0YGU0_HUMAN	tr|A0A024RAT6|A0A024RAT6_HUMAN	228	246	yes	no	3	0.010676	60.949	By matching	By MS/MS	1	0	1
ADPAFGLESSGIAGTTSDEPERIEESGNDEAR	EAAKVTGKADPAFGLE	ESGNDEARVEGQATDE	K	A	D	A	R	V	4	2	1	3	0	0	6	4	0	2	1	0	0	1	2	4	2	0	0	0	0	32	1	3306.48	sp|Q8TAQ2-2|SMRC2_HUMAN;sp|Q8TAQ2-3|SMRC2_HUMAN;tr|Q59G16|Q59G16_HUMAN;tr|A0A024RB22|A0A024RB22_HUMAN;sp|Q8TAQ2|SMRC2_HUMAN;tr|F8VXC8|F8VXC8_HUMAN;tr|B4DF22|B4DF22_HUMAN	sp|Q8TAQ2-2|SMRC2_HUMAN	760	791	yes	no	3	3.8089e-07	89.345	By matching	By MS/MS	7	0
ADPDGPEAQAEACSGER	________________	AEACSGERTYQELLVN	K	A	D	E	R	T	4	1	0	2	1	1	3	2	0	0	0	0	0	0	2	1	0	0	0	0	0	17	0	1758.71	tr|D6RC52|D6RC52_HUMAN;tr|D6RCB9|D6RCB9_HUMAN;sp|Q9NX24|NHP2_HUMAN;tr|J3QSY4|J3QSY4_HUMAN	tr|D6RC52|D6RC52_HUMAN	6	22	yes	no	2	9.7822e-06	120.82	By matching	By MS/MS	1.33	0.471	2	1
ADPDVLTEVPAALK	________________	TEVPAALKRLAKYVIR	M	A	D	L	K	R	3	0	0	2	0	0	1	0	0	0	2	1	0	0	2	0	1	0	0	2	0	14	0	1437.77	tr|Q53F88|Q53F88_HUMAN;sp|P29083|T2EA_HUMAN;tr|C9J329|C9J329_HUMAN;tr|Q05DN6|Q05DN6_HUMAN;tr|E9PER7|E9PER7_HUMAN	tr|Q53F88|Q53F88_HUMAN	2	15	yes	no	2	0.00056938	92.295	By matching	By MS/MS	9	0
ADPDVLTEVPAALKR	________________	EVPAALKRLAKYVIRG	M	A	D	K	R	L	3	1	0	2	0	0	1	0	0	0	2	1	0	0	2	0	1	0	0	2	0	15	1	1593.87	tr|Q53F88|Q53F88_HUMAN;sp|P29083|T2EA_HUMAN;tr|C9J329|C9J329_HUMAN;tr|Q05DN6|Q05DN6_HUMAN;tr|E9PER7|E9PER7_HUMAN	tr|Q53F88|Q53F88_HUMAN	2	16	yes	no	2	0.0005414	101.72	By matching	By MS/MS	10	0
ADPDVTLAGQEAIFILAR	ARVKALVKADPDVTLA	EAIFILARAAELFVET	K	A	D	A	R	A	4	1	0	2	0	1	1	1	0	2	2	0	0	1	1	0	1	0	0	1	0	18	0	1899.01	sp|Q9NR33|DPOE4_HUMAN	sp|Q9NR33|DPOE4_HUMAN	52	69	yes	yes	2;3	1.8245e-07	137.45	By matching	By MS/MS	4	0				2
ADPEAAWEPTEAEAR	DQEVSPDRADPEAAWE	EPTEAEARARASNEDG	R	A	D	A	R	A	5	1	0	1	0	0	4	0	0	0	0	0	0	0	2	0	1	1	0	0	0	15	0	1641.73	sp|Q9UBT2|SAE2_HUMAN;tr|B2RDF5|B2RDF5_HUMAN;sp|Q9UBT2-2|SAE2_HUMAN;tr|B3KMZ6|B3KMZ6_HUMAN;tr|K7EPL2|K7EPL2_HUMAN;tr|B7Z5X0|B7Z5X0_HUMAN	sp|Q9UBT2|SAE2_HUMAN	211	225	yes	no	2	0.0052376	69.331	By matching	By MS/MS	4	0				1
ADPFSFEGPEIVDCDGCTIDWK	KMKSEPDKADPFSFEG	DGCTIDWKKGKNVTVK	K	A	D	W	K	K	1	0	0	4	2	0	2	2	0	2	0	1	0	2	2	1	1	1	0	1	0	22	0	2557.08	tr|A0A024RCC9|A0A024RCC9_HUMAN;sp|Q99733|NP1L4_HUMAN;tr|B7ZB83|B7ZB83_HUMAN;sp|Q99733-2|NP1L4_HUMAN;tr|B7ZAC7|B7ZAC7_HUMAN;tr|C9JZI7|C9JZI7_HUMAN;tr|B7ZAK9|B7ZAK9_HUMAN;tr|E9PP22|E9PP22_HUMAN;tr|H0YCI4|H0YCI4_HUMAN	tr|A0A024RCC9|A0A024RCC9_HUMAN	234	255	yes	no	3	0.0035889	47.485	By matching	By MS/MS	10	0
ADPGADGEASRDDGATSSVSALK	LRSGGRRRADPGADGE	TSSVSALKRLERSQWT	R	A	D	L	K	R	5	1	0	4	0	0	1	3	0	0	1	1	0	0	1	4	1	0	0	1	0	23	1	2175.99	tr|Q9Y5S4|Q9Y5S4_HUMAN;sp|Q07864|DPOE1_HUMAN;tr|F5H1D6|F5H1D6_HUMAN;tr|F5H7E4|F5H7E4_HUMAN	tr|Q9Y5S4|Q9Y5S4_HUMAN	11	33	yes	no	3	0.011285	40.689	By matching	By MS/MS	5	0
ADPHALCVK	ANLTLPERADPHALCV	DPHALCVKAQEILRLV	R	A	D	V	K	A	2	0	0	1	1	0	0	0	1	0	1	1	0	0	1	0	0	0	0	1	0	9	0	1009.5	tr|Q17RA1|Q17RA1_HUMAN;sp|Q9BWT7|CAR10_HUMAN;tr|B7Z3N7|B7Z3N7_HUMAN;tr|B0QYC4|B0QYC4_HUMAN;sp|Q9BWT7-2|CAR10_HUMAN	tr|Q17RA1|Q17RA1_HUMAN	717	725	yes	no	3	0.043111	44.377	By matching	By MS/MS	8	0
ADPIVGSLEPGIYAGYFDWK	FENYIELKADPIVGSL	YAGYFDWKDCLPPTGV	K	A	D	W	K	D	2	0	0	2	0	0	1	3	0	2	1	1	0	1	2	1	0	1	2	1	0	20	0	2197.07	tr|B3KPN7|B3KPN7_HUMAN;tr|A0A024QZT2|A0A024QZT2_HUMAN;sp|Q96KP1|EXOC2_HUMAN;tr|B4DZI7|B4DZI7_HUMAN	tr|B3KPN7|B3KPN7_HUMAN	768	787	yes	no	2;3	3.2902e-08	122.94	By matching	By MS/MS	7	0
ADPLALAAEK	TVPDKDGKADPLALAA	PLALAAEKDGTPVFKL	K	A	D	E	K	D	4	0	0	1	0	0	1	0	0	0	2	1	0	0	1	0	0	0	0	0	0	10	0	997.544	tr|B4DTU7|B4DTU7_HUMAN;sp|Q3SY69|AL1L2_HUMAN;sp|Q3SY69-3|AL1L2_HUMAN;sp|Q3SY69-2|AL1L2_HUMAN	tr|B4DTU7|B4DTU7_HUMAN	61	70	yes	no	2	0.00095692	116.55	By matching	By MS/MS	8	0
ADPPPEESQAPQAQTAAAEAP	ILEMNFSKADPPPEES	QTAAAEAP________	K	A	D	A	P	-	7	0	0	1	0	3	3	0	0	0	0	0	0	0	5	1	1	0	0	0	0	21	0	2074.94	tr|B9EGQ5|B9EGQ5_HUMAN;sp|O95785-4|WIZ_HUMAN;sp|O95785-3|WIZ_HUMAN;tr|M0QXA7|M0QXA7_HUMAN;sp|O95785|WIZ_HUMAN;tr|B3KR89|B3KR89_HUMAN;sp|O95785-2|WIZ_HUMAN	tr|B9EGQ5|B9EGQ5_HUMAN	812	832	yes	no	3	0.038869	44.238	By matching	By MS/MS	3	0			1
ADPQEAINCLMR	DAGNAFKKADPQEAIN	EAINCLMRAIEIYTDM	K	A	D	M	R	A	2	1	1	1	1	1	1	0	0	1	1	0	1	0	1	0	0	0	0	0	0	12	0	1416.65	tr|A0A024R0R9|A0A024R0R9_HUMAN;sp|P54920|SNAA_HUMAN;tr|M0R2M1|M0R2M1_HUMAN;tr|M0R058|M0R058_HUMAN;tr|M0R0I4|M0R0I4_HUMAN	tr|A0A024R0R9|A0A024R0R9_HUMAN	95	106	yes	no	2	0.024112	74.78	By matching	By MS/MS	2	0		1
ADPSDPFESPVMAGGLFAVDR	PIPPELQKADPSDPFE	GGLFAVDRKWFWELGG	K	A	D	D	R	K	3	1	0	3	0	0	1	2	0	0	1	0	1	2	3	2	0	0	0	2	0	21	0	2177.01	tr|Q4G0E1|Q4G0E1_HUMAN;tr|D3DQI7|D3DQI7_HUMAN;sp|Q86SR1-2|GLT10_HUMAN;sp|Q86SR1|GLT10_HUMAN;sp|Q86SR1-3|GLT10_HUMAN;tr|A0A087X115|A0A087X115_HUMAN;sp|Q49A17-2|GLTL6_HUMAN;tr|E5D8G0|E5D8G0_HUMAN;sp|Q49A17|GLTL6_HUMAN	tr|Q4G0E1|Q4G0E1_HUMAN	13	33	yes	no	2;3	1.1123e-08	130.36	By matching	By MS/MS	4	0				2
ADPSLLGFSVNASSER	KKKQKMVRADPSLLGF	SVNASSERLNMGEIET	R	A	D	E	R	L	2	1	1	1	0	0	1	1	0	0	2	0	0	1	1	4	0	0	0	1	0	16	0	1648.81	tr|A0A024R4A5|A0A024R4A5_HUMAN;sp|Q6Y7W6|GGYF2_HUMAN;tr|I1E4Y6|I1E4Y6_HUMAN;sp|Q6Y7W6-3|GGYF2_HUMAN;sp|Q6Y7W6-4|GGYF2_HUMAN;sp|Q6Y7W6-5|GGYF2_HUMAN	tr|A0A024R4A5|A0A024R4A5_HUMAN	1271	1286	no	no	2	5.8459e-05	122.46	By MS/MS	By MS/MS	5.67	3.09			1	1
ADPSLNPEQLK	ISREANSKADPSLNPE	SLNPEQLKKLQDKIEK	K	A	D	L	K	K	1	0	1	1	0	1	1	0	0	0	2	1	0	0	2	1	0	0	0	0	0	11	0	1210.62	tr|Q6FIA3|Q6FIA3_HUMAN;sp|Q9UNF0-2|PACN2_HUMAN;sp|Q9UNF0|PACN2_HUMAN;tr|A0A024R4X1|A0A024R4X1_HUMAN;tr|A0A0U1RR22|A0A0U1RR22_HUMAN	tr|Q6FIA3|Q6FIA3_HUMAN	178	188	yes	no	2	0.0095806	86.772	By matching	By MS/MS	7	0
ADPTVESEEAFK	PPRKKRARADPTVESE	VESEEAFKNRMEVKVK	R	A	D	F	K	N	2	0	0	1	0	0	3	0	0	0	0	1	0	1	1	1	1	0	0	1	0	12	0	1321.6	tr|B3KWX6|B3KWX6_HUMAN;tr|Q53EY5|Q53EY5_HUMAN;tr|B3KX14|B3KX14_HUMAN;sp|Q15014|MO4L2_HUMAN;tr|A0A0A0MT59|A0A0A0MT59_HUMAN;tr|B4DXQ8|B4DXQ8_HUMAN;tr|Q5JXX1|Q5JXX1_HUMAN;tr|Q5JXX2|Q5JXX2_HUMAN	tr|B3KWX6|B3KWX6_HUMAN	87	98	yes	no	2	0.00014851	121.21	By matching	By MS/MS	4	0				1
ADPWQECMDYAVTLAR	________________	DYAVTLARQAGEVVCE	M	A	D	A	R	Q	3	1	0	2	1	1	1	0	0	0	1	0	1	0	1	0	1	1	1	1	0	16	0	1924.84	tr|A0A024R830|A0A024R830_HUMAN;sp|P29218|IMPA1_HUMAN;tr|E5RG94|E5RG94_HUMAN;tr|E5RHE9|E5RHE9_HUMAN;tr|E5RG13|E5RG13_HUMAN;tr|E5RI82|E5RI82_HUMAN;sp|P29218-2|IMPA1_HUMAN;tr|E5RIF4|E5RIF4_HUMAN	tr|A0A024R830|A0A024R830_HUMAN	2	17	yes	no	2	2.7749e-05	124.99	By matching	By MS/MS	2	0		1
ADQCYEDVR	HVFGQPAKADQCYEDV	DQCYEDVRVSQTTWDS	K	A	D	V	R	V	1	1	0	2	1	1	1	0	0	0	0	0	0	0	0	0	0	0	1	1	0	9	0	1154.47	tr|A0A024R611|A0A024R611_HUMAN;sp|P31146|COR1A_HUMAN;tr|Q59G88|Q59G88_HUMAN;tr|H3BRY3|H3BRY3_HUMAN;tr|H3BNA2|H3BNA2_HUMAN;tr|H3BU76|H3BU76_HUMAN;tr|B4DJS1|B4DJS1_HUMAN;tr|H3BSL1|H3BSL1_HUMAN;tr|H3BTU6|H3BTU6_HUMAN;tr|H3BRJ0|H3BRJ0_HUMAN	tr|A0A024R611|A0A024R611_HUMAN	21	29	yes	no	2	0.0027359	109.16	By matching	By MS/MS	2	0		1
ADQDRLDLEER	EKFNRDQKADQDRLDL	DRLDLEERKKVETEAK	K	A	D	E	R	K	1	2	0	3	0	1	2	0	0	0	2	0	0	0	0	0	0	0	0	0	0	11	1	1358.64	sp|Q14683|SMC1A_HUMAN;tr|G8JLG1|G8JLG1_HUMAN;tr|Q6P2R1|Q6P2R1_HUMAN;tr|A8K7A6|A8K7A6_HUMAN;tr|Q6MZR8|Q6MZR8_HUMAN;tr|B7Z709|B7Z709_HUMAN;tr|Q68EN4|Q68EN4_HUMAN	sp|Q14683|SMC1A_HUMAN	402	412	yes	no	2;3	0.0011242	90.434	By matching	By MS/MS	3	0			2
ADQELLLYSHDNIICGITSVAFSK	TCRLFDLRADQELLLY	ITSVAFSKSGRLLLAG	R	A	D	S	K	S	2	0	1	2	1	1	1	1	1	3	3	1	0	1	0	3	1	0	1	1	0	24	0	2693.34	sp|Q9HAV0|GBB4_HUMAN;tr|A8K3F6|A8K3F6_HUMAN;tr|B4DLV5|B4DLV5_HUMAN	sp|Q9HAV0|GBB4_HUMAN	257	280	yes	no	3	5.006e-06	102.9	By matching	By MS/MS	1	0	1
ADQELLMYSHDNIICGITSVAFSR	TCRLFDLRADQELLMY	ITSVAFSRSGRLLLAG	R	A	D	S	R	S	2	1	1	2	1	1	1	1	1	3	2	0	1	1	0	3	1	0	1	1	0	24	0	2739.3	tr|Q6FHM2|Q6FHM2_HUMAN;sp|P62879|GBB2_HUMAN;tr|E7EP32|E7EP32_HUMAN;sp|P62879-2|GBB2_HUMAN	tr|Q6FHM2|Q6FHM2_HUMAN	257	280	yes	no	3	1.5029e-05	95.195	By matching	By MS/MS	1	0	2
ADQELMTYSHDNIICGITSVSFSK	TCRLFDLRADQELMTY	ITSVSFSKSGRLLLAG	R	A	D	S	K	S	1	0	1	2	1	1	1	1	1	3	1	1	1	1	0	4	2	0	1	1	0	24	0	2715.25	tr|B2R6K4|B2R6K4_HUMAN;tr|A0A024R056|A0A024R056_HUMAN;sp|P62873|GBB1_HUMAN;sp|P62873-2|GBB1_HUMAN;tr|Q71UM6|Q71UM6_HUMAN;tr|Q71UM7|Q71UM7_HUMAN;tr|B3KVK2|B3KVK2_HUMAN	tr|B2R6K4|B2R6K4_HUMAN	257	280	no	no	3	1.3162e-07	109.85	By matching	By MS/MS	7.5	0.5
ADQFEYVMYGK	PTDDRPSRADQFEYVM	FEYVMYGKVYRIEGDE	R	A	D	G	K	V	1	0	0	1	0	1	1	1	0	0	0	1	1	1	0	0	0	0	2	1	0	11	0	1349.6	tr|C9JLU1|C9JLU1_HUMAN;sp|P52434|RPAB3_HUMAN;sp|P52434-3|RPAB3_HUMAN;sp|P52434-4|RPAB3_HUMAN	tr|C9JLU1|C9JLU1_HUMAN	85	95	yes	no	2	0.00019015	130.69	By matching	By MS/MS	10	0
ADQLTEEQIAEFK	________________	EEQIAEFKEAFSLFDK	M	A	D	F	K	E	2	0	0	1	0	2	3	0	0	1	1	1	0	1	0	0	1	0	0	0	0	13	0	1520.74	tr|B4DJ51|B4DJ51_HUMAN;tr|B2RDW0|B2RDW0_HUMAN;sp|P0DP25|CALM3_HUMAN;sp|P0DP24|CALM2_HUMAN;sp|P0DP23|CALM1_HUMAN;tr|H0Y7A7|H0Y7A7_HUMAN;tr|Q9BRL5|Q9BRL5_HUMAN;tr|M0QZ52|M0QZ52_HUMAN;tr|F8WBR5|F8WBR5_HUMAN;tr|G3V479|G3V479_HUMAN	tr|B4DJ51|B4DJ51_HUMAN	2	14	yes	no	2	5.01e-09	213.67	By MS/MS	By MS/MS	6.5	0.5
ADQLYLENIDEFVTDQNK	________________	EFVTDQNKIVTYKWLS	M	A	D	N	K	I	1	0	2	3	0	2	2	0	0	1	2	1	0	1	0	0	1	0	1	1	0	18	0	2154.01	tr|B4DYZ7|B4DYZ7_HUMAN;tr|A0A024R5M8|A0A024R5M8_HUMAN;sp|Q15054|DPOD3_HUMAN;tr|Q05BV7|Q05BV7_HUMAN;tr|Q569I8|Q569I8_HUMAN	tr|B4DYZ7|B4DYZ7_HUMAN	2	19	yes	no	3	3.8025e-11	157.7	By matching	By MS/MS	9	0
ADQPPSPLPQPPPPAAAPAPGFACLPCGK	EAPAEAPKADQPPSPL	FACLPCGKSFRTVAGL	K	A	D	G	K	S	6	0	0	1	2	2	0	2	0	0	2	1	0	1	11	1	0	0	0	0	0	29	0	2905.43	tr|A0A087WSX5|A0A087WSX5_HUMAN;sp|Q5EBL2|ZN628_HUMAN	tr|A0A087WSX5|A0A087WSX5_HUMAN	334	362	yes	no	3	0.015352	56.688	By MS/MS	By matching	10	0
ADQQYECVAEIGEGAYGK	MEKDGLCRADQQYECV	IGEGAYGKVFKARDLK	R	A	D	G	K	V	3	0	0	1	1	2	3	3	0	1	0	1	0	0	0	0	0	0	2	1	0	18	0	1986.86	sp|Q00534|CDK6_HUMAN	sp|Q00534|CDK6_HUMAN	9	26	yes	yes	2	1.2158e-12	183.39	By matching	By MS/MS	7	0
ADQVCINLR	TAGTHNCRADQVCINL	DQVCINLRGSFACQCP	R	A	D	L	R	G	1	1	1	1	1	1	0	0	0	1	1	0	0	0	0	0	0	0	0	1	0	9	0	1087.54	sp|Q12805-2|FBLN3_HUMAN;sp|Q12805-4|FBLN3_HUMAN;sp|Q12805-3|FBLN3_HUMAN;tr|B2R6M6|B2R6M6_HUMAN;tr|A8KAJ3|A8KAJ3_HUMAN;tr|A0A0S2Z4F1|A0A0S2Z4F1_HUMAN;sp|Q12805|FBLN3_HUMAN;tr|A0A0S2Z3V1|A0A0S2Z3V1_HUMAN;tr|Q59G97|Q59G97_HUMAN;tr|Q53TA7|Q53TA7_HUMAN;sp|Q12805-5|FBLN3_HUMAN;tr|A0A0U1RQV3|A0A0U1RQV3_HUMAN;tr|B4DWH0|B4DWH0_HUMAN;tr|B3KS53|B3KS53_HUMAN	sp|Q12805-2|FBLN3_HUMAN	178	186	yes	no	2	0.0037987	131.52	By matching	By MS/MS	9	0
ADQVDTQQLMR	KIRVVLNKADQVDTQQ	VDTQQLMRVYGALMWS	K	A	D	M	R	V	1	1	0	2	0	3	0	0	0	0	1	0	1	0	0	0	1	0	0	1	0	11	0	1303.62	tr|A8K9B9|A8K9B9_HUMAN;tr|A0A024R9N6|A0A024R9N6_HUMAN;sp|Q9H223|EHD4_HUMAN	tr|A8K9B9|A8K9B9_HUMAN	224	234	yes	no	2	1.2969e-06	153.54	By matching	By MS/MS	7	0
ADRDESSPYAAMLAAQDVAQR	VTGGMKVKADRDESSP	AAQDVAQRCKELGITA	K	A	D	Q	R	C	6	2	0	3	0	2	1	0	0	0	1	0	1	0	1	2	0	0	1	1	0	21	1	2264.05	sp|P62263|RS14_HUMAN;tr|H0YB22|H0YB22_HUMAN;tr|E5RH77|E5RH77_HUMAN	sp|P62263|RS14_HUMAN	64	84	yes	no	2;3;4	4.8511e-11	140.67	By MS/MS	By MS/MS	10	0
ADRDQSPFSK	SNNSREKKADRDQSPF	RDQSPFSKIKQSSQDN	K	A	D	S	K	I	1	1	0	2	0	1	0	0	0	0	0	1	0	1	1	2	0	0	0	0	0	10	1	1149.54	sp|Q13427|PPIG_HUMAN;tr|Q2NKQ6|Q2NKQ6_HUMAN;tr|E9PG73|E9PG73_HUMAN	sp|Q13427|PPIG_HUMAN	682	691	yes	no	2;3	6.0207e-05	157.09	By MS/MS	By matching	3	0			4
ADRDQYELLCLDNTR	IFENLANKADRDQYEL	LLCLDNTRKPVDEYKD	K	A	D	T	R	K	1	2	1	3	1	1	1	0	0	0	3	0	0	0	0	0	1	0	1	0	0	15	1	1880.87	tr|Q53H26|Q53H26_HUMAN;tr|B4DI57|B4DI57_HUMAN;tr|C9JVG0|C9JVG0_HUMAN;tr|A0A0K0K1H8|A0A0K0K1H8_HUMAN;tr|B4E1B2|B4E1B2_HUMAN;tr|A0PJA6|A0PJA6_HUMAN	tr|Q53H26|Q53H26_HUMAN	237	251	no	no	2;3	3.1143e-09	155.63	By MS/MS	By MS/MS	9	0
ADREVQAEQPSSSSPR	KKKKEKEKADREVQAE	QPSSSSPRRKTVKEKD	K	A	D	P	R	R	2	2	0	1	0	2	2	0	0	0	0	0	0	0	2	4	0	0	0	1	0	16	1	1742.82	sp|Q9Y388|RBMX2_HUMAN;tr|Q9Y6G0|Q9Y6G0_HUMAN;tr|A0A1W2PP04|A0A1W2PP04_HUMAN	sp|Q9Y388|RBMX2_HUMAN	175	190	yes	no	3	0.013375	62.861	By MS/MS	By matching	2	0		1
ADSAVSQEQLR	QTRESHAKADSAVSQE	AVSQEQLRKLQERVER	K	A	D	L	R	K	2	1	0	1	0	2	1	0	0	0	1	0	0	0	0	2	0	0	0	1	0	11	0	1202.59	tr|B4DUI2|B4DUI2_HUMAN;sp|Q9UKS6|PACN3_HUMAN;tr|A0A0C4DGG1|A0A0C4DGG1_HUMAN;tr|D3DQR0|D3DQR0_HUMAN;tr|E9PIY1|E9PIY1_HUMAN	tr|B4DUI2|B4DUI2_HUMAN	176	186	yes	no	2	0.00031151	167.84	By matching	By MS/MS	5	0
ADSEASSGPVTEDK	FSDTLSQKADSEASSG	SGPVTEDKSSSKDMNS	K	A	D	D	K	S	2	0	0	2	0	0	2	1	0	0	0	1	0	0	1	3	1	0	0	1	0	14	0	1391.61	sp|Q7Z6B7|SRGP1_HUMAN;tr|G5EA48|G5EA48_HUMAN;sp|Q7Z6B7-2|SRGP1_HUMAN	sp|Q7Z6B7|SRGP1_HUMAN	814	827	yes	no	2	3.4942e-05	132.31	By matching	By MS/MS	1	0	1
ADSELQLVEQR	________________	ELQLVEQRIRSFPDFP	M	A	D	Q	R	I	1	1	0	1	0	2	2	0	0	0	2	0	0	0	0	1	0	0	0	1	0	11	0	1286.65	sp|P07741|APT_HUMAN;sp|P07741-2|APT_HUMAN;tr|H3BQZ9|H3BQZ9_HUMAN;tr|H3BQF1|H3BQF1_HUMAN;tr|H3BSW3|H3BSW3_HUMAN;tr|Q12898|Q12898_HUMAN	sp|P07741|APT_HUMAN	2	12	yes	no	2	0.0011818	104.59	By matching	By MS/MS	6	0
ADSEPESPLNASYVYK	SKLSNPQKADSEPESP	LNASYVYKEHPFILNL	K	A	D	Y	K	E	2	0	1	1	0	0	2	0	0	0	1	1	0	0	2	3	0	0	2	1	0	16	0	1768.82	tr|B7Z5N6|B7Z5N6_HUMAN;sp|Q5T1V6-2|DDX59_HUMAN;sp|Q5T1V6|DDX59_HUMAN	tr|B7Z5N6|B7Z5N6_HUMAN	154	169	yes	no	2	0.00029706	109.22	By MS/MS	By matching	6	0
ADSGLREPQEDSQK	________________	EPQEDSQKDLENDPSV	M	A	D	Q	K	D	1	1	0	2	0	2	2	1	0	0	1	1	0	0	1	2	0	0	0	0	0	14	1	1558.72	tr|A0A024R957|A0A024R957_HUMAN;sp|Q8NFQ8|TOIP2_HUMAN	tr|A0A024R957|A0A024R957_HUMAN	2	15	yes	no	2	2.4246e-05	128.85	By matching	By MS/MS	3	0			1
ADSGPTQPPLSLSPAPETK	EAPPGWDRADSGPTQP	LSPAPETKRPGQAAKK	R	A	D	T	K	R	2	0	0	1	0	1	1	1	0	0	2	1	0	0	5	3	2	0	0	0	0	19	0	1891.95	tr|J3KNL6|J3KNL6_HUMAN;tr|F1T0I1|F1T0I1_HUMAN;sp|O15027|SC16A_HUMAN;sp|O15027-5|SC16A_HUMAN;sp|O15027-2|SC16A_HUMAN;sp|O15027-4|SC16A_HUMAN;sp|O15027-3|SC16A_HUMAN;tr|A4QN18|A4QN18_HUMAN;tr|X6RGP5|X6RGP5_HUMAN;tr|A0A0C4DH09|A0A0C4DH09_HUMAN;tr|Q9BV84|Q9BV84_HUMAN;tr|A4QN19|A4QN19_HUMAN	tr|J3KNL6|J3KNL6_HUMAN	2071	2089	no	no	2;3	6.9398e-05	105.79	By MS/MS	By matching	7	0
ADSGTAGGAALAAPAPGPGSGGPGPR	________________	GSGGPGPRVYFQSPPG	M	A	D	P	R	V	7	1	0	1	0	0	0	8	0	0	1	0	0	0	5	2	1	0	0	0	0	26	0	2116.03	sp|Q96C90|PP14B_HUMAN	sp|Q96C90|PP14B_HUMAN	2	27	yes	yes	2;3	8.9874e-08	112.37	By MS/MS	By MS/MS	7.67	0.471
ADSGYLFSGSRPPSQVSR	GTIPSLTRADSGYLFS	RPPSQVSRSGEFPVSD	R	A	D	S	R	S	1	2	0	1	0	1	0	2	0	0	1	0	0	1	2	5	0	0	1	1	0	18	1	1909.93	sp|Q5SNT2|TM201_HUMAN;tr|H0Y994|H0Y994_HUMAN	sp|Q5SNT2|TM201_HUMAN	464	481	yes	no	3	0.000127	85.163	By matching	By MS/MS	2	0		1
ADSIHSTLFIIGQNS	SEETKKERADSIHSTL	LFIIGQNS________	R	A	D	N	S	-	1	0	1	1	0	1	0	1	1	3	1	0	0	1	0	3	1	0	0	0	0	15	0	1601.8	sp|Q5SSJ5-5|HP1B3_HUMAN	sp|Q5SSJ5-5|HP1B3_HUMAN	119	133	yes	yes	2	4.4965e-05	127.61	By MS/MS	By matching	2	0		1
ADSINKPFAQQCQDLVK	SFLLASLKADSINKPF	QQCQDLVKVIEDFPAK	K	A	D	V	K	V	2	0	1	2	1	3	0	0	0	1	1	2	0	1	1	1	0	0	0	1	0	17	1	1960.97	sp|Q9NXE4-2|NSMA3_HUMAN;sp|Q9NXE4|NSMA3_HUMAN;sp|Q9NXE4-4|NSMA3_HUMAN;tr|H7BXF4|H7BXF4_HUMAN;tr|B1PBA3|B1PBA3_HUMAN;sp|Q9NXE4-6|NSMA3_HUMAN;sp|Q9NXE4-8|NSMA3_HUMAN;tr|C9J647|C9J647_HUMAN;tr|F8WF03|F8WF03_HUMAN;tr|F2Z2I0|F2Z2I0_HUMAN;tr|F2Z2W5|F2Z2W5_HUMAN	sp|Q9NXE4-2|NSMA3_HUMAN	18	34	yes	no	3	0.0080652	53.395	By matching	By MS/MS	9	0
ADSLLAVVK	TAHAQSSKADSLLAVV	DSLLAVVKREPAEQPG	K	A	D	V	K	R	2	0	0	1	0	0	0	0	0	0	2	1	0	0	0	1	0	0	0	2	0	9	0	914.544	tr|B7ZLP5|B7ZLP5_HUMAN;sp|Q15424|SAFB1_HUMAN;tr|A8K329|A8K329_HUMAN;sp|Q15424-4|SAFB1_HUMAN;sp|Q15424-3|SAFB1_HUMAN;tr|B7Z2Z1|B7Z2Z1_HUMAN;sp|Q15424-2|SAFB1_HUMAN;tr|B7Z1C7|B7Z1C7_HUMAN;tr|B7Z2F6|B7Z2F6_HUMAN;tr|B7Z5X3|B7Z5X3_HUMAN;sp|Q14151|SAFB2_HUMAN;tr|A0PJ47|A0PJ47_HUMAN	tr|B7ZLP5|B7ZLP5_HUMAN	286	294	no	no	2	0.00010707	191.17	By MS/MS	By MS/MS	3.67	3.09	1	1
ADSLLEDITDIPK	EVTLEGGKADSLLEDI	EDITDIPKLADNLKLF	K	A	D	P	K	L	1	0	0	3	0	0	1	0	0	2	2	1	0	0	1	1	1	0	0	0	0	13	0	1428.73	tr|Q54A15|Q54A15_HUMAN;sp|Q9BQL6|FERM1_HUMAN;sp|Q9BQL6-2|FERM1_HUMAN;tr|B2RAX1|B2RAX1_HUMAN;sp|Q9BQL6-4|FERM1_HUMAN;tr|G3V1L6|G3V1L6_HUMAN;tr|Q49AC8|Q49AC8_HUMAN	tr|Q54A15|Q54A15_HUMAN	359	371	yes	no	2	0.00021569	108.97	By matching	By MS/MS	9	0
ADSLSSLVTR	EAKRIKQKADSLSSLV	SLSSLVTRHMDEFKRT	K	A	D	T	R	H	1	1	0	1	0	0	0	0	0	0	2	0	0	0	0	3	1	0	0	1	0	10	0	1047.56	sp|Q13753|LAMC2_HUMAN;sp|Q13753-2|LAMC2_HUMAN;tr|B4DLD1|B4DLD1_HUMAN	sp|Q13753|LAMC2_HUMAN	878	887	yes	no	2	0.001353	119.03	By matching	By MS/MS	10	0
ADSLVEGTSSR	DSFDDAFKADSLVEGT	LVEGTSSRYSMYNSVS	K	A	D	S	R	Y	1	1	0	1	0	0	1	1	0	0	1	0	0	0	0	3	1	0	0	1	0	11	0	1120.54	sp|Q8N1G2|CMTR1_HUMAN;tr|Q5T7F5|Q5T7F5_HUMAN	sp|Q8N1G2|CMTR1_HUMAN	73	83	yes	no	2	0.0032063	101.71	By matching	By MS/MS	5	0
ADSPAEASLASDPHELPTTSFCPNCIRLK	EEEPSSFKADSPAEAS	CPNCIRLKKKVRELQA	K	A	D	L	K	K	4	1	1	2	2	0	2	0	1	1	3	1	0	1	4	4	2	0	0	0	0	29	1	3183.5	sp|Q9NQV5-2|PRD11_HUMAN;sp|Q9NQV5|PRD11_HUMAN;tr|A0A087WWZ6|A0A087WWZ6_HUMAN	sp|Q9NQV5-2|PRD11_HUMAN	390	418	yes	no	3	0.029179	52.019	By MS/MS	By matching	8	0
ADSPVNGLPK	LEGAKKAKADSPVNGL	SPVNGLPKGRESRSRS	K	A	D	P	K	G	1	0	1	1	0	0	0	1	0	0	1	1	0	0	2	1	0	0	0	1	0	10	0	996.524	tr|B3KQ08|B3KQ08_HUMAN;sp|Q96S94-3|CCNL2_HUMAN;tr|B4DE38|B4DE38_HUMAN;sp|Q96S94|CCNL2_HUMAN;tr|A0A0A0MSF3|A0A0A0MSF3_HUMAN;tr|Q9H2N7|Q9H2N7_HUMAN	tr|B3KQ08|B3KQ08_HUMAN	145	154	yes	no	2	0.0038806	125.84	By MS/MS	By matching	3.25	1.09		1	2
ADSQDAGQETEKEGEEPQASAQDETPITSAK	QTQAHVIKADSQDAGQ	ETPITSAKEESESTAV	K	A	D	A	K	E	5	0	0	3	0	4	6	2	0	1	0	2	0	0	2	3	3	0	0	0	0	31	1	3246.43	sp|Q02952|AKA12_HUMAN;sp|Q02952-3|AKA12_HUMAN;sp|Q02952-2|AKA12_HUMAN	sp|Q02952|AKA12_HUMAN	1585	1615	yes	no	3	2.2838e-14	114.13	By MS/MS	By MS/MS	2.38	0.484		5	3
ADSSPALSLR	________________	SSPALSLREGGPRAPR	M	A	D	L	R	E	2	1	0	1	0	0	0	0	0	0	2	0	0	0	1	3	0	0	0	0	0	10	0	1015.53	sp|Q8IV50|LYSM2_HUMAN	sp|Q8IV50|LYSM2_HUMAN	2	11	yes	yes	2	0.0020369	123.62	By MS/MS	By matching	6	0
ADSSSVLPSPLSISTK	REVTIVEKADSSSVLP	SPLSISTKSKMTFLFA	K	A	D	T	K	S	1	0	0	1	0	0	0	0	0	1	2	1	0	0	2	6	1	0	0	1	0	16	0	1587.84	tr|A1L3A9|A1L3A9_HUMAN;sp|Q66K14-2|TBC9B_HUMAN;tr|B9A6K8|B9A6K8_HUMAN;sp|Q66K14|TBC9B_HUMAN	tr|A1L3A9|A1L3A9_HUMAN	355	370	yes	no	2	0.0032871	70.783	By matching	By MS/MS	4	0				1
ADSVDVEVR	CDPPPATKADSVDVEV	DSVDVEVRVPENHASK	K	A	D	V	R	V	1	1	0	2	0	0	1	0	0	0	0	0	0	0	0	1	0	0	0	3	0	9	0	988.483	tr|A0A024RD47|A0A024RD47_HUMAN;sp|O75376|NCOR1_HUMAN;sp|O75376-2|NCOR1_HUMAN;tr|Q7Z516|Q7Z516_HUMAN;tr|A0A088AWL3|A0A088AWL3_HUMAN;sp|O75376-3|NCOR1_HUMAN	tr|A0A024RD47|A0A024RD47_HUMAN	819	827	yes	no	2	0.0062303	116.84	By MS/MS	By matching	1	0	1
ADSWVEKEEPAPSN	EIQRVVERADSWVEKE	KEEPAPSN________	R	A	D	S	N	-	2	0	1	1	0	0	3	0	0	0	0	1	0	0	2	2	0	1	0	1	0	14	1	1557.69	tr|B3KTJ9|B3KTJ9_HUMAN;sp|Q8N163|CCAR2_HUMAN;tr|H0YB24|H0YB24_HUMAN;tr|E2PSM9|E2PSM9_HUMAN	tr|B3KTJ9|B3KTJ9_HUMAN	910	923	yes	no	2	3.9373e-08	199.38	By MS/MS	By MS/MS	3	1		1		1
ADSYEKLEK	PTSPKFGKADSYEKLE	DSYEKLEKLGEGSYAT	K	A	D	E	K	L	1	0	0	1	0	0	2	0	0	0	1	2	0	0	0	1	0	0	1	0	0	9	1	1081.53	sp|O94921|CDK14_HUMAN;sp|O94921-3|CDK14_HUMAN;sp|O94921-2|CDK14_HUMAN;tr|C9IYJ9|C9IYJ9_HUMAN	sp|O94921|CDK14_HUMAN	132	140	yes	no	2	0.0064583	128.08	By MS/MS	By matching	1	0	1
ADTDMEGSVDTRQEK	LPLTTNEKADTDMEGS	SVDTRQEKKNGSQGSR	K	A	D	E	K	K	1	1	0	3	0	1	2	1	0	0	0	1	1	0	0	1	2	0	0	1	0	15	1	1680.73	tr|D6W5Y0|D6W5Y0_HUMAN;sp|Q8IZY2-2|ABCA7_HUMAN;sp|Q8IZY2|ABCA7_HUMAN	tr|D6W5Y0|D6W5Y0_HUMAN	175	189	yes	no	2	0.017538	64.275	By MS/MS	By matching	6	0
ADTFPQVLK	ITQDQVDRADTFPQVL	DTFPQVLKKVIDWMKL	R	A	D	L	K	K	1	0	0	1	0	1	0	0	0	0	1	1	0	1	1	0	1	0	0	1	0	9	0	1017.55	tr|A0A024R355|A0A024R355_HUMAN;sp|Q8IV48|ERI1_HUMAN	tr|A0A024R355|A0A024R355_HUMAN	200	208	yes	no	2	0.039615	59.931	By matching	By MS/MS	10	0
ADTGLFSR	TRRNSYPRADTGLFSR	ADTGLFSRSKSGSEEV	R	A	D	S	R	S	1	1	0	1	0	0	0	1	0	0	1	0	0	1	0	1	1	0	0	0	0	8	0	865.429	sp|Q14134-2|TRI29_HUMAN;tr|A0A024R3J1|A0A024R3J1_HUMAN;sp|Q14134|TRI29_HUMAN;tr|Q0P6H7|Q0P6H7_HUMAN	sp|Q14134-2|TRI29_HUMAN	156	163	yes	no	2	0.040976	74.92	By matching	By MS/MS	9	0
ADTIDTIEK	VVTRRFSKADTIDTIE	DTIDTIEKEIRKIFSI	K	A	D	E	K	E	1	0	0	2	0	0	1	0	0	2	0	1	0	0	0	0	2	0	0	0	0	9	0	1004.5	sp|Q9Y4E8|UBP15_HUMAN;sp|Q9Y4E8-2|UBP15_HUMAN;tr|H0YI31|H0YI31_HUMAN;tr|F8W0H4|F8W0H4_HUMAN;tr|F8VZG8|F8VZG8_HUMAN;tr|F8VVY7|F8VVY7_HUMAN;sp|Q9Y4E8-4|UBP15_HUMAN;tr|Q2NL66|Q2NL66_HUMAN;sp|Q9Y4E8-3|UBP15_HUMAN	sp|Q9Y4E8|UBP15_HUMAN	155	163	no	no	2	0.0053351	93.598	By matching	By MS/MS	3	0			1
ADTLDPALLRPGR	KVIMATNRADTLDPAL	PALLRPGRLDRKIEFP	R	A	D	G	R	L	2	2	0	2	0	0	0	1	0	0	3	0	0	0	2	0	1	0	0	0	0	13	1	1393.77	tr|A8K2M0|A8K2M0_HUMAN;sp|P43686|PRS6B_HUMAN;sp|P43686-2|PRS6B_HUMAN	tr|A8K2M0|A8K2M0_HUMAN	314	326	yes	no	2;3	0.0042087	69.815	By matching	By MS/MS	10	0
ADTLTDEINFLR	NKVELQAKADTLTDEI	TDEINFLRALYDAELS	K	A	D	L	R	A	1	1	1	2	0	0	1	0	0	1	2	0	0	1	0	0	2	0	0	0	0	12	0	1406.7	tr|B4DRR0|B4DRR0_HUMAN;tr|A8K2I0|A8K2I0_HUMAN;tr|A0A0S2Z428|A0A0S2Z428_HUMAN;sp|P02538|K2C6A_HUMAN;CON__P02538;tr|B4DWU6|B4DWU6_HUMAN;CON__P04259;sp|P04259|K2C6B_HUMAN	tr|B4DRR0|B4DRR0_HUMAN	259	270	no	no	2;3	1.0737e-59	253.97	By matching	By MS/MS	10	0
ADTLTLEER	NIVPVIAKADTLTLEE	DTLTLEERVHFKQRIT	K	A	D	E	R	V	1	1	0	1	0	0	2	0	0	0	2	0	0	0	0	0	2	0	0	0	0	9	0	1046.52	tr|A0A024R8V0|A0A024R8V0_HUMAN;sp|Q9UHD8-7|SEPT9_HUMAN;tr|A0A0S2Z5A5|A0A0S2Z5A5_HUMAN;sp|Q9UHD8-2|SEPT9_HUMAN;sp|Q9UHD8-5|SEPT9_HUMAN;sp|Q9UHD8|SEPT9_HUMAN;tr|A0A024R8Q0|A0A024R8Q0_HUMAN;sp|Q9UHD8-3|SEPT9_HUMAN;sp|Q9UHD8-4|SEPT9_HUMAN;tr|A0A0S2Z5W9|A0A0S2Z5W9_HUMAN;sp|Q9UHD8-9|SEPT9_HUMAN;sp|Q9UHD8-8|SEPT9_HUMAN;tr|K7EL40|K7EL40_HUMAN	tr|A0A024R8V0|A0A024R8V0_HUMAN	428	436	yes	no	2	0.00087042	153.97	By matching	By MS/MS	5	0
ADTLTLK	NIVPVIAKADTLTLKE	KADTLTLKERERLKKR	K	A	D	L	K	E	1	0	0	1	0	0	0	0	0	0	2	1	0	0	0	0	2	0	0	0	0	7	0	760.433	sp|Q15019|SEPT2_HUMAN;sp|Q15019-3|SEPT2_HUMAN;sp|Q15019-2|SEPT2_HUMAN;tr|B5MCX3|B5MCX3_HUMAN;tr|C9J2Q4|C9J2Q4_HUMAN;tr|H7C2Y0|H7C2Y0_HUMAN	sp|Q15019|SEPT2_HUMAN	184	190	yes	no	2	0.013306	163.34	By matching	By MS/MS	7	0
ADTLTPEECQQFK	NIIPLIAKADTLTPEE	PEECQQFKKQIMKEIQ	K	A	D	F	K	K	1	0	0	1	1	2	2	0	0	0	1	1	0	1	1	0	2	0	0	0	0	13	0	1565.7	sp|Q16181|SEPT7_HUMAN;tr|B4DUD6|B4DUD6_HUMAN;tr|Q8TC62|Q8TC62_HUMAN;tr|E7ES33|E7ES33_HUMAN;tr|Q3LIE9|Q3LIE9_HUMAN;tr|A4GYY8|A4GYY8_HUMAN;sp|Q16181-2|SEPT7_HUMAN;tr|E7EPK1|E7EPK1_HUMAN;tr|B4DNE4|B4DNE4_HUMAN;tr|A0A024RA87|A0A024RA87_HUMAN;tr|G3V1Q4|G3V1Q4_HUMAN;tr|A0A023T695|A0A023T695_HUMAN;tr|B4DPQ6|B4DPQ6_HUMAN;tr|A8K3D0|A8K3D0_HUMAN;tr|Q59EY4|Q59EY4_HUMAN;tr|Q3B7A3|Q3B7A3_HUMAN;tr|A0A0U1RRE1|A…	sp|Q16181|SEPT7_HUMAN	196	208	yes	no	2	1.9621e-05	177.83	By matching	By MS/MS	5.5	0.5
ADTQDEWTPGTAVLTSPVLVPGCPSK	LPQVKQEKADTQDEWT	LVPGCPSKAVDPGLPS	K	A	D	S	K	A	2	0	0	2	1	1	1	2	0	0	2	1	0	0	4	2	4	1	0	3	0	26	0	2725.33	tr|K7EN65|K7EN65_HUMAN;sp|Q9UIS9-7|MBD1_HUMAN;tr|A0A0A0MS90|A0A0A0MS90_HUMAN;sp|Q9UIS9-5|MBD1_HUMAN;sp|Q9UIS9-10|MBD1_HUMAN;tr|A8K654|A8K654_HUMAN;sp|Q9UIS9|MBD1_HUMAN;sp|Q9UIS9-9|MBD1_HUMAN;sp|Q9UIS9-12|MBD1_HUMAN;tr|B4DI41|B4DI41_HUMAN	sp|Q9UIS9-7|MBD1_HUMAN	447	472	no	no	3	4.4385e-07	106.11	By MS/MS	By MS/MS	3.33	0.471			2	1
ADTQTYQPYNK	DLSCLVYRADTQTYQP	QTYQPYNKDWIKEKIY	R	A	D	N	K	D	1	0	1	1	0	2	0	0	0	0	0	1	0	0	1	0	2	0	2	0	0	11	0	1327.6	tr|A0A024R6D4|A0A024R6D4_HUMAN;sp|P84090|ERH_HUMAN	tr|A0A024R6D4|A0A024R6D4_HUMAN	74	84	yes	no	2	6.7682e-05	183.99	By MS/MS	By MS/MS	6	0
ADTQYILPNDIGVSSLDCR	________________	GVSSLDCREAFRLLSP	M	A	D	C	R	E	1	1	1	3	1	1	0	1	0	2	2	0	0	0	1	2	1	0	1	1	0	19	0	2136.02	sp|Q9NY33-4|DPP3_HUMAN;tr|Q5JPB8|Q5JPB8_HUMAN;sp|Q9NY33|DPP3_HUMAN;tr|Q53HL4|Q53HL4_HUMAN;tr|Q53GT4|Q53GT4_HUMAN;sp|Q9NY33-2|DPP3_HUMAN;tr|E9PKK8|E9PKK8_HUMAN;tr|E9PPK9|E9PPK9_HUMAN;tr|E9PQF2|E9PQF2_HUMAN	sp|Q9NY33-4|DPP3_HUMAN	2	20	yes	no	3	1.2846e-08	141.6	By matching	By MS/MS	1	0	1
ADTSLNNCEGAAGSTSEK	SDSASVQRADTSLNNC	AAGSTSEKSRNVPVAA	R	A	D	E	K	S	3	0	2	1	1	0	2	2	0	0	1	1	0	0	0	3	2	0	0	0	0	18	0	1810.76	tr|Q5QPB1|Q5QPB1_HUMAN;tr|A0A024R219|A0A024R219_HUMAN;sp|O76080|ZFAN5_HUMAN	tr|Q5QPB1|Q5QPB1_HUMAN	121	138	yes	no	2	1.521e-22	222.96	By matching	By MS/MS	4	0				1
ADTSQEICSPR	RFSRLPSKADTSQEIC	SQEICSPRLPISASHS	K	A	D	P	R	L	1	1	0	1	1	1	1	0	0	1	0	0	0	0	1	2	1	0	0	0	0	11	0	1262.56	sp|P52948-5|NUP98_HUMAN;sp|P52948|NUP98_HUMAN;sp|P52948-6|NUP98_HUMAN;sp|P52948-2|NUP98_HUMAN;tr|H7C3P6|H7C3P6_HUMAN;tr|A0A024RCC4|A0A024RCC4_HUMAN	sp|P52948-5|NUP98_HUMAN	1003	1013	yes	no	2	0.0013297	125.33	By MS/MS	By MS/MS	2.17	1.07	2	2	1	1
ADTTPNGPQGAGAVQFMMTNK	________________	VQFMMTNKLDTAMWLS	M	A	D	N	K	L	3	0	2	1	0	2	0	3	0	0	0	1	2	1	2	0	3	0	0	1	0	21	0	2134.98	tr|A0A024R9W7|A0A024R9W7_HUMAN;sp|P57088|TMM33_HUMAN;tr|D6RAA6|D6RAA6_HUMAN;tr|J3KN43|J3KN43_HUMAN;tr|D6RBY2|D6RBY2_HUMAN	tr|A0A024R9W7|A0A024R9W7_HUMAN	2	22	yes	no	3	0.0018007	56.553	By matching	By MS/MS	2	0		1
ADTTSTVTPVPGQEK	AKEVTIAKADTTSTVT	TPVPGQEKGSALEGRA	K	A	D	E	K	G	1	0	0	1	0	1	1	1	0	0	0	1	0	0	2	1	4	0	0	2	0	15	0	1529.76	tr|A0A0C4DGF8|A0A0C4DGF8_HUMAN;sp|Q9H9B1-3|EHMT1_HUMAN;tr|A0A1B0GV09|A0A1B0GV09_HUMAN;sp|Q9H9B1|EHMT1_HUMAN;tr|A0A1B0GU48|A0A1B0GU48_HUMAN;tr|A0A1W2PPZ7|A0A1W2PPZ7_HUMAN;sp|Q9H9B1-4|EHMT1_HUMAN	tr|A0A0C4DGF8|A0A0C4DGF8_HUMAN	264	278	yes	no	2	0.0019471	75.02	By matching	By MS/MS	6	0
ADTTTPTPTAILAPGSPASPPGSLEPK	KKKGVKRKADTTTPTP	PPGSLEPKAARLPPMR	K	A	D	P	K	A	4	0	0	1	0	0	1	2	0	1	2	1	0	0	7	3	5	0	0	0	0	27	0	2573.32	tr|A0A024RCR5|A0A024RCR5_HUMAN;sp|P25440|BRD2_HUMAN;tr|A0A0G2JK44|A0A0G2JK44_HUMAN;sp|P25440-2|BRD2_HUMAN;tr|H0Y6K2|H0Y6K2_HUMAN;tr|A0A140T9E9|A0A140T9E9_HUMAN;tr|A0A1U9X7B3|A0A1U9X7B3_HUMAN;tr|A0A1U9X7B8|A0A1U9X7B8_HUMAN;tr|A0A1U9X7B4|A0A1U9X7B4_HUMAN;tr|A0A1U9X7A8|A0A1U9X7A8_HUMAN;sp|P25440-4|BRD2_HUMAN;tr|X5CF57|X5CF57_HUMAN;sp|P25440-3|BRD2_HUMAN;tr|A0A140T9V2|A0A140T9V2_HUMAN;tr|U3KQA6|U3KQA…	tr|A0A024RCR5|A0A024RCR5_HUMAN	283	309	yes	no	3	2.4018e-05	81.144	By MS/MS	By matching	8.67	0.471
ADVAFHFNPR	NGSSMKPRADVAFHFN	VAFHFNPRFKRAGCIV	R	A	D	P	R	F	2	1	1	1	0	0	0	0	1	0	0	0	0	2	1	0	0	0	0	1	0	10	0	1172.57	tr|F6V2D4|F6V2D4_HUMAN;tr|A0A024R3S4|A0A024R3S4_HUMAN;sp|O00214|LEG8_HUMAN;tr|A0A024R3X1|A0A024R3X1_HUMAN;sp|O00214-2|LEG8_HUMAN;tr|E9PJ77|E9PJ77_HUMAN;tr|E9PRN3|E9PRN3_HUMAN;tr|B1ANM0|B1ANM0_HUMAN;tr|H7BXD8|H7BXD8_HUMAN;tr|Q5T3P9|Q5T3P9_HUMAN;tr|Q96QS7|Q96QS7_HUMAN;tr|Q59E97|Q59E97_HUMAN	tr|F6V2D4|F6V2D4_HUMAN	60	69	yes	no	3	0.0035463	78.264	By matching	By MS/MS	2	0		1
ADVDMVDK	ATTLVSHKADVDMVDK	ADVDMVDKSGWSLLHK	K	A	D	D	K	S	1	0	0	3	0	0	0	0	0	0	0	1	1	0	0	0	0	0	0	2	0	8	0	891.401	sp|Q9P2R3|ANFY1_HUMAN;sp|Q9P2R3-2|ANFY1_HUMAN;sp|Q9P2R3-4|ANFY1_HUMAN;tr|B3KPZ0|B3KPZ0_HUMAN;tr|Q5H9P4|Q5H9P4_HUMAN	sp|Q9P2R3|ANFY1_HUMAN	280	287	yes	no	2	0.044495	66.962	By matching	By MS/MS	3	0			1
ADVDVQPYAFTTK	SFINKVTRADVDVQPY	QPYAFTTKSLFVGHMD	R	A	D	T	K	S	2	0	0	2	0	1	0	0	0	0	0	1	0	1	1	0	2	0	1	2	0	13	0	1453.71	tr|Q8N4P8|Q8N4P8_HUMAN;tr|D2CFK9|D2CFK9_HUMAN;sp|Q9BZE4|NOG1_HUMAN;sp|Q9BZE4-2|NOG1_HUMAN;tr|Q53GS0|Q53GS0_HUMAN;tr|B4DHR2|B4DHR2_HUMAN;sp|Q9BZE4-3|NOG1_HUMAN;tr|O60747|O60747_HUMAN	tr|Q8N4P8|Q8N4P8_HUMAN	189	201	yes	no	2	0.0045762	90.476	By matching	By MS/MS	9	0
ADVDVSGPK	EVDVKLPKADVDVSGP	DVDVSGPKMDAEVPDV	K	A	D	P	K	M	1	0	0	2	0	0	0	1	0	0	0	1	0	0	1	1	0	0	0	2	0	9	0	886.44	sp|Q09666|AHNK_HUMAN;tr|Q8N274|Q8N274_HUMAN	sp|Q09666|AHNK_HUMAN	1409	1417	yes	no	2	0.0125	88.495	By matching	By MS/MS	5	0
ADVEDGEETCALASHSGSSGSK	________________	HSGSSGSKSGGDKMFS	M	A	D	S	K	S	3	0	0	2	1	0	3	3	1	0	1	1	0	0	0	5	1	0	0	1	0	22	0	2192.91	sp|Q9UBF6-4|RBX2_HUMAN;sp|Q9UBF6|RBX2_HUMAN;tr|F8WEU8|F8WEU8_HUMAN;sp|Q9UBF6-3|RBX2_HUMAN;sp|Q9UBF6-2|RBX2_HUMAN	sp|Q9UBF6-4|RBX2_HUMAN	2	23	yes	no	2;3	1.2777e-26	216.31	By matching	By MS/MS	4	0				2
ADVEEEFLAFR	RPKRSLKKADVEEEFL	EEEFLAFRKLTPSAGK	K	A	D	F	R	K	2	1	0	1	0	0	3	0	0	0	1	0	0	2	0	0	0	0	0	1	0	11	0	1324.63	sp|P46013|KI67_HUMAN;sp|P46013-2|KI67_HUMAN	sp|P46013|KI67_HUMAN	1884	1894	yes	no	2	0.0013498	101.71	By matching	By MS/MS	8	0
ADVEEEFLALR	WPKRSLRKADVEEEFL	EEEFLALRKLTPSAGK	K	A	D	L	R	K	2	1	0	1	0	0	3	0	0	0	2	0	0	1	0	0	0	0	0	1	0	11	0	1290.65	sp|P46013|KI67_HUMAN;sp|P46013-2|KI67_HUMAN	sp|P46013|KI67_HUMAN	1154	1164	yes	no	2	0.00014417	139.31	By matching	By MS/MS	8	0
ADVEGELLACR	RPKRSIRKADVEGELL	EGELLACRNLMPSAGK	K	A	D	C	R	N	2	1	0	1	1	0	2	1	0	0	2	0	0	0	0	0	0	0	0	1	0	11	0	1231.59	sp|P46013|KI67_HUMAN;sp|P46013-2|KI67_HUMAN	sp|P46013|KI67_HUMAN	1276	1286	yes	no	2	0.015454	80.245	By matching	By MS/MS	6	0
ADVFHAYLSLLK	KEREENVKADVFHAYL	HAYLSLLKQTRPVQSW	K	A	D	L	K	Q	2	0	0	1	0	0	0	0	1	0	3	1	0	1	0	1	0	0	1	1	0	12	0	1375.75	tr|A8K8U1|A8K8U1_HUMAN;sp|Q86VP6|CAND1_HUMAN;sp|Q86VP6-2|CAND1_HUMAN;tr|A0A0C4DGH5|A0A0C4DGH5_HUMAN;sp|Q86VP6-3|CAND1_HUMAN;tr|H0YH27|H0YH27_HUMAN	tr|A8K8U1|A8K8U1_HUMAN	392	403	yes	no	2;3	7.6189e-05	143.42	By matching	By MS/MS	4	0				2
ADVFPGNDSTASQDVANR	________________	ASQDVANRFARKGALR	M	A	D	N	R	F	3	1	2	3	0	1	0	1	0	0	0	0	0	1	1	2	1	0	0	2	0	18	0	1862.84	tr|L7RSM7|L7RSM7_HUMAN;sp|P17252|KPCA_HUMAN;tr|Q2TSD3|Q2TSD3_HUMAN;tr|J3KRN5|J3KRN5_HUMAN;tr|B0LPH5|B0LPH5_HUMAN	tr|L7RSM7|L7RSM7_HUMAN	2	19	yes	no	2	8.8417e-07	133.78	By matching	By MS/MS	7	0
ADVGDALETALEQLNR	CPLQGASRADVGDALE	TALEQLNRRYQPRLRF	R	A	D	N	R	R	3	1	1	2	0	1	2	1	0	0	3	0	0	0	0	0	1	0	0	1	0	16	0	1713.85	tr|G5E9W2|G5E9W2_HUMAN;tr|B3KPG6|B3KPG6_HUMAN;sp|Q9P2E5|CHPF2_HUMAN;sp|Q9P2E5-2|CHPF2_HUMAN	tr|G5E9W2|G5E9W2_HUMAN	393	408	yes	no	3	4.9768e-07	145.7	By matching	By MS/MS	3	0			1
ADVGFAMGLAGTDVAK	NDGPALKKADVGFAMG	LAGTDVAKEASDIILT	K	A	D	A	K	E	4	0	0	2	0	0	0	3	0	0	1	1	1	1	0	0	1	0	0	2	0	16	0	1521.75	tr|A8K8U3|A8K8U3_HUMAN	tr|A8K8U3|A8K8U3_HUMAN	796	811	yes	yes	2	6.1087e-05	109.1	By matching	By MS/MS	2	0		1
ADVGRLSPEVK	ILGDPGDKADVGRLSP	GRLSPEVKARSQSGTL	K	A	D	V	K	A	1	1	0	1	0	0	1	1	0	0	1	1	0	0	1	1	0	0	0	2	0	11	1	1169.64	sp|P49815-7|TSC2_HUMAN;sp|P49815-6|TSC2_HUMAN;tr|X5D9D6|X5D9D6_HUMAN;tr|X5D7Q2|X5D7Q2_HUMAN;sp|P49815-5|TSC2_HUMAN;tr|X5D2U8|X5D2U8_HUMAN;tr|H3BMQ0|H3BMQ0_HUMAN;sp|P49815-3|TSC2_HUMAN;sp|P49815-2|TSC2_HUMAN;sp|P49815-4|TSC2_HUMAN;tr|A0A1V1FWM5|A0A1V1FWM5_HUMAN;tr|A0A1V1FWL6|A0A1V1FWL6_HUMAN;sp|P49815|TSC2_HUMAN;tr|A0A1V1G0E9|A0A1V1G0E9_HUMAN;tr|H3BQK4|H3BQK4_HUMAN;tr|B3KSR9|B3KSR9_HUMAN;tr|B3KWH7…	sp|P49815-7|TSC2_HUMAN	1290	1300	yes	no	3	0.024615	65.278	By MS/MS	By matching	5	0
ADVILSDMAPNATGFR	LEVLPGRRADVILSDM	APNATGFRDLDHDRLI	R	A	D	F	R	D	3	1	1	2	0	0	0	1	0	1	1	0	1	1	1	1	1	0	0	1	0	16	0	1676.82	tr|Q1WWK4|Q1WWK4_HUMAN;tr|V9HWJ9|V9HWJ9_HUMAN;sp|Q9UI43|MRM2_HUMAN;tr|E9PGN6|E9PGN6_HUMAN	tr|Q1WWK4|Q1WWK4_HUMAN	142	157	yes	no	2	0.0077956	60.55	By matching	By MS/MS	6	0
ADVIPVHYYLIPPPTK	SKTELGKKADVIPVHY	YLIPPPTKTKNGSKDK	K	A	D	T	K	T	1	0	0	1	0	0	0	0	1	2	1	1	0	0	4	0	1	0	2	2	0	16	0	1822	sp|P29144|TPP2_HUMAN;tr|B7Z920|B7Z920_HUMAN	sp|P29144|TPP2_HUMAN	984	999	yes	no	3	0.018931	45.084	By matching	By MS/MS	9	0
ADVIQATGDAICIFR	FAQNVLSKADVIQATG	GDAICIFRELQCLTPR	K	A	D	F	R	E	3	1	0	2	1	1	0	1	0	3	0	0	0	1	0	0	1	0	0	1	0	15	0	1648.82	tr|A0A024R4Z6|A0A024R4Z6_HUMAN;sp|Q08945|SSRP1_HUMAN;tr|E9PMD4|E9PMD4_HUMAN	tr|A0A024R4Z6|A0A024R4Z6_HUMAN	189	203	yes	no	2;3	5.3261e-13	204.67	By matching	By MS/MS	6	0
ADVLDLHEAGGEDFAMDEDGDESIHK	________________	DGDESIHKLKEKAKKR	M	A	D	H	K	L	3	0	0	6	0	0	4	3	2	1	2	1	1	1	0	1	0	0	0	1	0	26	0	2814.19	tr|A0A023T787|A0A023T787_HUMAN;sp|Q9Y5S9|RBM8A_HUMAN;sp|Q9Y5S9-2|RBM8A_HUMAN	tr|A0A023T787|A0A023T787_HUMAN	2	27	yes	no	3	4.6185e-28	185.3	By MS/MS	By MS/MS	5.67	0.471
ADVLFIAPR	VTYCINAKADVLFIAP	DVLFIAPREPGAVSY_	K	A	D	P	R	E	2	1	0	1	0	0	0	0	0	1	1	0	0	1	1	0	0	0	0	1	0	9	0	1000.57	tr|B4DR82|B4DR82_HUMAN;sp|Q92542-2|NICA_HUMAN;sp|Q92542|NICA_HUMAN	tr|B4DR82|B4DR82_HUMAN	556	564	yes	no	2	0.0041926	100.02	By matching	By MS/MS	4	0				1
ADVLSEEAILK	KIVVLFYKADVLSEEA	LSEEAILKWYKEAHVA	K	A	D	L	K	W	2	0	0	1	0	0	2	0	0	1	2	1	0	0	0	1	0	0	0	1	0	11	0	1186.64	tr|B7Z4K8|B7Z4K8_HUMAN;tr|B3KM68|B3KM68_HUMAN;tr|A0A024RA42|A0A024RA42_HUMAN;sp|Q9Y6E2|BZW2_HUMAN;tr|E7ETZ4|E7ETZ4_HUMAN;tr|B5MCH7|B5MCH7_HUMAN;tr|B5MCE7|B5MCE7_HUMAN;tr|E9PFD4|E9PFD4_HUMAN	tr|B7Z4K8|B7Z4K8_HUMAN	344	354	yes	no	2	0.00015414	132.17	By matching	By MS/MS	7	0
ADVLSSFLDEK	GTSKCEEKADVLSSFL	LSSFLDEKTHELLNNF	K	A	D	E	K	T	1	0	0	2	0	0	1	0	0	0	2	1	0	1	0	2	0	0	0	1	0	11	0	1222.61	sp|Q9H0K6|PUS7L_HUMAN;tr|F8VZA0|F8VZA0_HUMAN	sp|Q9H0K6|PUS7L_HUMAN	122	132	yes	no	2	0.00056883	114.72	By matching	By MS/MS	2	0		1
ADVLSVLR	________________	ADVLSVLRQYNIQKKE	M	A	D	L	R	Q	1	1	0	1	0	0	0	0	0	0	2	0	0	0	0	1	0	0	0	2	0	8	0	871.513	sp|Q6P1J9|CDC73_HUMAN;tr|A0A1B0GUB2|A0A1B0GUB2_HUMAN;tr|B4DV47|B4DV47_HUMAN	sp|Q6P1J9|CDC73_HUMAN	2	9	yes	no	2	0.0032669	157.68	By matching	By MS/MS	6	0
ADVLTTGAGNPVGDK	KEQRAAQKADVLTTGA	AGNPVGDKLNVITVGP	K	A	D	D	K	L	2	0	1	2	0	0	0	3	0	0	1	1	0	0	1	0	2	0	0	2	0	15	0	1413.71	sp|P04040|CATA_HUMAN	sp|P04040|CATA_HUMAN	24	38	yes	yes	2	4.7708e-05	125.67	By matching	By MS/MS	8	0
ADVNAQSSTGNTALTYACAGGYVDVVK	VKLLLAHKADVNAQSS	GGYVDVVKVLLESGAS	K	A	D	V	K	V	5	0	2	2	1	1	0	3	0	0	1	1	0	0	0	2	3	0	2	4	0	27	0	2731.28	tr|H0YM23|H0YM23_HUMAN;sp|O75179-7|ANR17_HUMAN;sp|O75179-2|ANR17_HUMAN;sp|O75179|ANR17_HUMAN;sp|O75179-6|ANR17_HUMAN;tr|B4DTP3|B4DTP3_HUMAN;sp|O75179-4|ANR17_HUMAN;sp|O75179-3|ANR17_HUMAN;tr|A0A1W2PQ15|A0A1W2PQ15_HUMAN;sp|O75179-5|ANR17_HUMAN	tr|H0YM23|H0YM23_HUMAN	210	236	yes	no	3	0.00013604	58.858	By matching	By MS/MS	10	0
ADVPVEK	SDLKPPEKADVPVEKY	KADVPVEKYDGESDKE	K	A	D	E	K	Y	1	0	0	1	0	0	1	0	0	0	0	1	0	0	1	0	0	0	0	2	0	7	0	756.402	sp|Q08AD1-2|CAMP2_HUMAN;sp|Q08AD1-3|CAMP2_HUMAN;sp|Q08AD1|CAMP2_HUMAN	sp|Q08AD1-2|CAMP2_HUMAN	1110	1116	yes	no	2	0.052815	74.255	By matching	By MS/MS	3	0			1
ADVPVEKYDGESDK	SDLKPPEKADVPVEKY	KYDGESDKEQFDDDQK	K	A	D	D	K	E	1	0	0	3	0	0	2	1	0	0	0	2	0	0	1	1	0	0	1	2	0	14	1	1550.71	sp|Q08AD1-2|CAMP2_HUMAN;sp|Q08AD1-3|CAMP2_HUMAN;sp|Q08AD1|CAMP2_HUMAN	sp|Q08AD1-2|CAMP2_HUMAN	1110	1123	yes	no	3	0.045469	70.089	By MS/MS	By matching	10	0
ADVPYILK	SELANTAKADVPYILK	ADVPYILKMESHPHTT	K	A	D	L	K	M	1	0	0	1	0	0	0	0	0	1	1	1	0	0	1	0	0	0	1	1	0	8	0	917.522	sp|O14578-4|CTRO_HUMAN;tr|H7BYJ3|H7BYJ3_HUMAN;sp|O14578|CTRO_HUMAN;sp|O14578-3|CTRO_HUMAN	sp|O14578-4|CTRO_HUMAN	1561	1568	yes	no	2	0.012989	93.374	By matching	By MS/MS	1	0	1
ADVQAVVSAVTLLR	LDVSNMWKADVQAVVS	VSAVTLLRLLLNCPLS	K	A	D	L	R	L	3	1	0	1	0	1	0	0	0	0	2	0	0	0	0	1	1	0	0	4	0	14	0	1440.83	tr|A8K4P8|A8K4P8_HUMAN;sp|Q14146|URB2_HUMAN	tr|A8K4P8|A8K4P8_HUMAN	1262	1275	yes	no	2	9.655e-05	116	By matching	By MS/MS	1	0	1
ADVQLFMDDDSYSHHSGLEYADPEK	________________	LEYADPEKFADSDQDR	K	A	D	E	K	F	2	0	0	5	0	1	2	1	2	0	2	1	1	1	1	3	0	0	2	1	0	25	0	2868.22	tr|Q53X57|Q53X57_HUMAN;sp|P51636|CAV2_HUMAN;tr|E9PCT3|E9PCT3_HUMAN;sp|P51636-3|CAV2_HUMAN	tr|Q53X57|Q53X57_HUMAN	8	32	yes	no	3	2.329e-05	80.002	By matching	By MS/MS	8	0
ADVQSIIGLQR	FNKLTEDKADVQSIIG	QSIIGLQRFFETRMNE	K	A	D	Q	R	F	1	1	0	1	0	2	0	1	0	2	1	0	0	0	0	1	0	0	0	1	0	11	0	1198.67	tr|B2R8R5|B2R8R5_HUMAN;sp|Q13263|TIF1B_HUMAN;sp|Q13263-2|TIF1B_HUMAN;tr|M0R0K9|M0R0K9_HUMAN	tr|B2R8R5|B2R8R5_HUMAN	780	790	yes	no	2	0.00024584	122.34	By matching	By MS/MS	4	0				2
ADVQTDAGCLSEPVASALIPVK	PQPNQDDKADVQTDAG	ASALIPVKDHKLLEKE	K	A	D	V	K	D	4	0	0	2	1	1	1	1	0	1	2	1	0	0	2	2	1	0	0	3	0	22	0	2240.14	tr|A0A0J9YWL0|A0A0J9YWL0_HUMAN;sp|Q9Y4K1|CRBG1_HUMAN;tr|B3KWJ0|B3KWJ0_HUMAN;tr|B3KPT0|B3KPT0_HUMAN	tr|A0A0J9YWL0|A0A0J9YWL0_HUMAN	787	808	yes	no	3	0.001617	54.869	By matching	By MS/MS	1	0	1
ADVSCLWK	FTCALQHRADVSCLWK	ADVSCLWKLAGDACTC	R	A	D	W	K	L	1	0	0	1	1	0	0	0	0	0	1	1	0	0	0	1	0	1	0	1	0	8	0	977.464	sp|Q6PGP7|TTC37_HUMAN	sp|Q6PGP7|TTC37_HUMAN	711	718	yes	yes	2	0.005796	131.22	By matching	By MS/MS	3	0			1
ADVTLSALNDSDANSDVVDIEGLGETPPAK	GPPIKKQKADVTLSAL	LGETPPAKKLNFDQA_	K	A	D	A	K	K	4	0	2	5	0	0	2	2	0	1	3	1	0	0	2	3	2	0	0	3	0	30	0	3012.44	sp|Q8IXM2|BAP18_HUMAN;sp|Q8IXM2-3|BAP18_HUMAN;tr|H0YIS7|H0YIS7_HUMAN;tr|F8W1H0|F8W1H0_HUMAN;sp|Q8IXM2-2|BAP18_HUMAN	sp|Q8IXM2|BAP18_HUMAN	136	165	no	no	3	0.00059166	49.94	By matching	By MS/MS	8	0
ADVTTAFPTLGTDQVSELVPGKEELNIVK	GSDRRKLRADVTTAFP	KEELNIVKLYAHKGDA	R	A	D	V	K	L	2	0	1	2	0	1	3	2	0	1	3	2	0	1	2	1	4	0	0	4	0	29	1	3070.61	sp|P41214|EIF2D_HUMAN;sp|P41214-2|EIF2D_HUMAN	sp|P41214|EIF2D_HUMAN	24	52	no	no	3	3.6709e-05	62.193	By matching	By MS/MS	4	0				1
ADVVESWIGEK	AFLQFNWKADVVESWI	VESWIGEKENSLKTDD	K	A	D	E	K	E	1	0	0	1	0	0	2	1	0	1	0	1	0	0	0	1	0	1	0	2	0	11	0	1231.61	tr|A0A024R889|A0A024R889_HUMAN;sp|Q13813-3|SPTN1_HUMAN;tr|A0A0D9SF54|A0A0D9SF54_HUMAN;tr|Q9UG16|Q9UG16_HUMAN;tr|Q14917|Q14917_HUMAN;sp|Q13813|SPTN1_HUMAN;sp|Q13813-2|SPTN1_HUMAN;tr|A0A0D9SGF6|A0A0D9SGF6_HUMAN	tr|A0A024R889|A0A024R889_HUMAN	1965	1975	no	no	2	0.00027741	172.17	By matching	By MS/MS	9	0
ADVVISAFGSVLSDPK	EDQMVHLKADVVISAF	GSVLSDPKVKEALSPI	K	A	D	P	K	V	2	0	0	2	0	0	0	1	0	1	1	1	0	1	1	3	0	0	0	3	0	16	0	1603.85	sp|Q12882|DPYD_HUMAN	sp|Q12882|DPYD_HUMAN	431	446	yes	yes	2	0.00021857	96.773	By matching	By MS/MS	8	0
ADVVLPAR	EIWGPGLKADVVLPAR	ADVVLPARYFYIQAVD	K	A	D	A	R	Y	2	1	0	1	0	0	0	0	0	0	1	0	0	0	1	0	0	0	0	2	0	8	0	839.486	sp|Q6UW63|KDEL1_HUMAN	sp|Q6UW63|KDEL1_HUMAN	41	48	yes	yes	2	0.057249	60.436	By matching	By MS/MS	8	0
ADVVPQQADPEFPRASPR	EELVAIVRADVVPQQA	EFPRASPRALGLTANA	R	A	D	P	R	A	3	2	0	2	0	2	1	0	0	0	0	0	0	1	4	1	0	0	0	2	0	18	1	1978.99	sp|Q5T5Y3-2|CAMP1_HUMAN;tr|B7ZLW1|B7ZLW1_HUMAN;sp|Q5T5Y3|CAMP1_HUMAN;sp|Q5T5Y3-3|CAMP1_HUMAN	sp|Q5T5Y3-2|CAMP1_HUMAN	270	287	yes	no	2	0.00030285	116.94	By MS/MS	By matching	6	0
ADVVVSGPK	EVDVNLPKADVVVSGP	DVVVSGPKVDIEAPDV	K	A	D	P	K	V	1	0	0	1	0	0	0	1	0	0	0	1	0	0	1	1	0	0	0	3	0	9	0	870.481	sp|Q09666|AHNK_HUMAN;tr|Q8N274|Q8N274_HUMAN	sp|Q09666|AHNK_HUMAN	1153	1161	yes	no	2	0.0015018	120.27	By matching	By MS/MS	6	0
ADWLSHYWMPK	FERHYPGRADWLSHYW	LSHYWMPKWINATDPS	R	A	D	P	K	W	1	0	0	1	0	0	0	0	1	0	1	1	1	0	1	1	0	2	1	0	0	11	0	1432.66	sp|P08243-2|ASNS_HUMAN;sp|P08243|ASNS_HUMAN;sp|P08243-3|ASNS_HUMAN;tr|B4DY32|B4DY32_HUMAN	sp|P08243-2|ASNS_HUMAN	509	519	no	no	3	0.005625	82.029	By matching	By MS/MS	2	0		1
ADWWTNTAHYNR	ILRYVKAKADWWTNTA	TNTAHYNRERIRRGAT	K	A	D	N	R	E	2	1	2	1	0	0	0	0	1	0	0	0	0	0	0	0	2	2	1	0	0	12	0	1533.67	sp|Q6P2Q9|PRP8_HUMAN;tr|I3L0J9|I3L0J9_HUMAN	sp|Q6P2Q9|PRP8_HUMAN	747	758	yes	no	3	0.0016716	79.23	By matching	By MS/MS	4	0				1
ADYDTLSLR	ERGGVGSRADYDTLSL	DYDTLSLRSLRLGPGG	R	A	D	L	R	S	1	1	0	2	0	0	0	0	0	0	2	0	0	0	0	1	1	0	1	0	0	9	0	1052.51	sp|Q9Y446|PKP3_HUMAN;sp|Q9Y446-2|PKP3_HUMAN;tr|E9PQ15|E9PQ15_HUMAN;tr|E9PK71|E9PK71_HUMAN;tr|E9PKC4|E9PKC4_HUMAN;tr|E9PJR7|E9PJR7_HUMAN;tr|E9PRW6|E9PRW6_HUMAN	sp|Q9Y446|PKP3_HUMAN	174	182	yes	no	2	0.00049705	142.1	By MS/MS	By MS/MS	5.33	2.05			1
ADYDTLSLRSLR	ERGGVGSRADYDTLSL	TLSLRSLRLGPGGLDD	R	A	D	L	R	L	1	2	0	2	0	0	0	0	0	0	3	0	0	0	0	2	1	0	1	0	0	12	1	1408.73	sp|Q9Y446|PKP3_HUMAN;sp|Q9Y446-2|PKP3_HUMAN;tr|E9PQ15|E9PQ15_HUMAN;tr|E9PK71|E9PK71_HUMAN;tr|E9PKC4|E9PKC4_HUMAN;tr|E9PJR7|E9PJR7_HUMAN;tr|E9PRW6|E9PRW6_HUMAN	sp|Q9Y446|PKP3_HUMAN	174	185	yes	no	3	0.039084	59.198	By MS/MS	By matching	6	0
ADYNLTR	TRAVRSLRADYNLTRI	RADYNLTRIRPDCFLE	R	A	D	T	R	I	1	1	1	1	0	0	0	0	0	0	1	0	0	0	0	0	1	0	1	0	0	7	0	851.414	tr|A0A1U9X9D5|A0A1U9X9D5_HUMAN;tr|A0A1U9X9C8|A0A1U9X9C8_HUMAN;tr|A0A1U9X9C7|A0A1U9X9C7_HUMAN;tr|A0A1U9X9C4|A0A1U9X9C4_HUMAN;tr|A0A1U9X9C1|A0A1U9X9C1_HUMAN;tr|A0A024RCN6|A0A024RCN6_HUMAN;sp|P26640|SYVC_HUMAN;tr|A0A1U9X9A3|A0A1U9X9A3_HUMAN;tr|A0A1U9X9A1|A0A1U9X9A1_HUMAN;tr|A0A140T936|A0A140T936_HUMAN;tr|B4DT32|B4DT32_HUMAN	tr|A0A1U9X9D5|A0A1U9X9D5_HUMAN	1123	1129	yes	no	2	0.048289	77.318	By matching	By MS/MS	7	0
ADYSSILQK	HQMAEDSKADYSSILQ	DYSSILQKFNHEQHEY	K	A	D	Q	K	F	1	0	0	1	0	1	0	0	0	1	1	1	0	0	0	2	0	0	1	0	0	9	0	1023.52	tr|H0Y7W6|H0Y7W6_HUMAN;tr|B7ZL13|B7ZL13_HUMAN;tr|B7ZL14|B7ZL14_HUMAN;sp|Q96RU3-4|FNBP1_HUMAN;sp|Q96RU3-3|FNBP1_HUMAN;sp|Q96RU3-5|FNBP1_HUMAN;sp|Q96RU3-2|FNBP1_HUMAN;sp|Q96RU3|FNBP1_HUMAN	tr|H0Y7W6|H0Y7W6_HUMAN	150	158	no	no	2	0.052713	68.626	By matching	By MS/MS	10	0
AEAAAAPTVAPGPAQPGHVSPTPATTSPGEK	REAPDKKKAEAAAAPT	ATTSPGEKGEAGTPVA	K	A	E	E	K	G	8	0	0	0	0	1	2	3	1	0	0	1	0	0	7	2	4	0	0	2	0	31	0	2864.43	tr|B7Z5W0|B7Z5W0_HUMAN;tr|A0A0C4DGH3|A0A0C4DGH3_HUMAN;tr|A8K033|A8K033_HUMAN;sp|Q9Y6R0|NUMBL_HUMAN;tr|M0QYC2|M0QYC2_HUMAN	tr|B7Z5W0|B7Z5W0_HUMAN	203	233	yes	no	3	7.9668e-09	110.89	By MS/MS	By matching	6	0
AEAAASALADADADLEER	SVAAGGKKAEAAASAL	ADADLEERLKNLRRD_	K	A	E	E	R	L	8	1	0	3	0	0	3	0	0	0	2	0	0	0	0	1	0	0	0	0	0	18	0	1787.82	tr|A0A024R4S0|A0A024R4S0_HUMAN;sp|O43633|CHM2A_HUMAN;tr|M0R1T5|M0R1T5_HUMAN	tr|A0A024R4S0|A0A024R4S0_HUMAN	198	215	no	no	2	9.7603e-15	197.1	By matching	By MS/MS	4	0				1
AEAAGLIGWLK	VAEHPLSRAEAAGLIG	AGLIGWLKSHILPHPV	R	A	E	L	K	S	3	0	0	0	0	0	1	2	0	1	2	1	0	0	0	0	0	1	0	0	0	11	0	1127.63	sp|O60287|NPA1P_HUMAN	sp|O60287|NPA1P_HUMAN	2116	2126	yes	yes	2	0.00021671	126.71	By matching	By MS/MS	8	0
AEAALEEESR	AYINAKSRAEAALEEE	AALEEESRQRQSRMEK	R	A	E	S	R	Q	3	1	0	0	0	0	4	0	0	0	1	0	0	0	0	1	0	0	0	0	0	10	0	1103.51	sp|Q969G3-6|SMCE1_HUMAN;sp|Q969G3-5|SMCE1_HUMAN;sp|Q969G3-3|SMCE1_HUMAN;sp|Q969G3-2|SMCE1_HUMAN;sp|Q969G3-4|SMCE1_HUMAN;tr|B4DGM3|B4DGM3_HUMAN;tr|A0A024R1S7|A0A024R1S7_HUMAN;sp|Q969G3|SMCE1_HUMAN;tr|J3QKS7|J3QKS7_HUMAN;tr|J3KT85|J3KT85_HUMAN;tr|J3QR61|J3QR61_HUMAN;tr|C0IMW8|C0IMW8_HUMAN	sp|Q969G3-6|SMCE1_HUMAN	79	88	yes	no	2	0.00035585	133.91	By matching	By MS/MS	1	0	1
AEAAVESAVAGPQGR	ASCARAARAEAAVESA	AVAGPQGREQDVSRIL	R	A	E	G	R	E	5	1	0	0	0	1	2	2	0	0	0	0	0	0	1	1	0	0	0	2	0	15	0	1411.71	tr|B3KP31|B3KP31_HUMAN;tr|A0A0B4J2A0|A0A0B4J2A0_HUMAN;sp|Q9UHJ6|SHPK_HUMAN	tr|B3KP31|B3KP31_HUMAN	44	58	yes	no	2	0.00038831	91.076	By matching	By MS/MS	6	0
AEACFVNCVER	PGPKLDSRAEACFVNC	CFVNCVERFIDTSQFI	R	A	E	E	R	F	2	1	1	0	2	0	2	0	0	0	0	0	0	1	0	0	0	0	0	2	0	11	0	1353.58	sp|O60220|TIM8A_HUMAN	sp|O60220|TIM8A_HUMAN	59	69	yes	yes	2	0.0021445	92.781	By matching	By MS/MS	7	0
AEADVSLPSMQGDLK	SVDVSAPKAEADVSLP	PSMQGDLKTTDLSIQL	K	A	E	L	K	T	2	0	0	2	0	1	1	1	0	0	2	1	1	0	1	2	0	0	0	1	0	15	0	1559.75	sp|Q8IVF2-3|AHNK2_HUMAN;sp|Q8IVF2|AHNK2_HUMAN	sp|Q8IVF2-3|AHNK2_HUMAN	3238	3252	no	no	2	0.00021842	112.17	By matching	By MS/MS	8	0
AEAEAWYQTK	EEMAKCSRAEAEAWYQ	AEAWYQTKFETLQAQA	R	A	E	T	K	F	3	0	0	0	0	1	2	0	0	0	0	1	0	0	0	0	1	1	1	0	0	10	0	1195.55	sp|P08729|K2C7_HUMAN;CON__Q3KNV1;CON__P08729;tr|B3KY79|B3KY79_HUMAN;tr|Q96GE1|Q96GE1_HUMAN;tr|Q3KNV1|Q3KNV1_HUMAN;tr|A0A1W2PRP1|A0A1W2PRP1_HUMAN;tr|Q3B834|Q3B834_HUMAN;CON__Q9DCV7	sp|P08729|K2C7_HUMAN	277	286	no	no	2	0.00033402	170.89	By matching	By MS/MS	7.5	0.5
AEAEEDCHSDTVR	________________	DCHSDTVRADDDEENE	M	A	E	V	R	A	2	1	0	2	1	0	3	0	1	0	0	0	0	0	0	1	1	0	0	1	0	13	0	1517.61	sp|Q9UK97-2|FBX9_HUMAN	sp|Q9UK97-2|FBX9_HUMAN	2	14	yes	yes	2	7.8058e-11	158.11	By matching	By MS/MS	1	0	1
AEAEESPGDPGTASPR	________________	DPGTASPRPLFAGLSD	M	A	E	P	R	P	3	1	0	1	0	0	3	2	0	0	0	0	0	0	3	2	1	0	0	0	0	16	0	1569.69	tr|A8K9X0|A8K9X0_HUMAN;sp|Q96EC8|YIPF6_HUMAN;tr|B1AV70|B1AV70_HUMAN;sp|Q96EC8-2|YIPF6_HUMAN	tr|A8K9X0|A8K9X0_HUMAN	2	17	yes	no	2	2.5241e-06	138.28	By matching	By MS/MS	2	0		1
AEAEGESLESWLNK	________________	SLESWLNKATNPSNRQ	M	A	E	N	K	A	2	0	1	0	0	0	4	1	0	0	2	1	0	0	0	2	0	1	0	0	0	14	0	1561.73	tr|A8K6I6|A8K6I6_HUMAN;sp|Q9NZ52|GGA3_HUMAN;tr|J3QRS8|J3QRS8_HUMAN;tr|B7Z7R9|B7Z7R9_HUMAN;tr|B7Z1E9|B7Z1E9_HUMAN;tr|A8K6M0|A8K6M0_HUMAN;sp|Q9NZ52-2|GGA3_HUMAN;tr|B7Z9A2|B7Z9A2_HUMAN	tr|A8K6I6|A8K6I6_HUMAN	2	15	yes	no	2	0.0001347	108.23	By matching	By MS/MS	9	0
AEAEGVPTTPGPASGSTFR	________________	PASGSTFRGRRDVSGS	M	A	E	F	R	G	3	1	0	0	0	0	2	3	0	0	0	0	0	1	3	2	3	0	0	1	0	19	0	1830.87	sp|Q86VR2|RETR3_HUMAN;tr|K7ENZ6|K7ENZ6_HUMAN;tr|K7EMF4|K7EMF4_HUMAN;tr|K7ELM8|K7ELM8_HUMAN;tr|K7EJ34|K7EJ34_HUMAN;tr|K7ENF4|K7ENF4_HUMAN	sp|Q86VR2|RETR3_HUMAN	2	20	yes	no	2;3	9.4116e-05	107.57	By MS/MS	By matching	6	0
AEAELHK	________________	MAEAELHKERLQAIAE	M	A	E	H	K	E	2	0	0	0	0	0	2	0	1	0	1	1	0	0	0	0	0	0	0	0	0	7	0	796.408	sp|Q9Y2D5-6|AKAP2_HUMAN;sp|Q9Y2D5-4|AKAP2_HUMAN	sp|Q9Y2D5-6|AKAP2_HUMAN	2	8	no	no	2	0.041787	111.65	By matching	By MS/MS	3	0			1
AEAELLQQQK	VQEATRLKAEAELLQQ	AELLQQQKELAQEQAR	K	A	E	Q	K	E	2	0	0	0	0	3	2	0	0	0	2	1	0	0	0	0	0	0	0	0	0	10	0	1156.61	sp|Q15149-3|PLEC_HUMAN;sp|Q15149-9|PLEC_HUMAN;sp|Q15149-7|PLEC_HUMAN;sp|Q15149-5|PLEC_HUMAN;sp|Q15149-8|PLEC_HUMAN;sp|Q15149|PLEC_HUMAN;sp|Q15149-4|PLEC_HUMAN;sp|Q15149-2|PLEC_HUMAN;sp|Q15149-6|PLEC_HUMAN	sp|Q15149|PLEC_HUMAN	2464	2473	no	no	2	0.00038231	160.53	By matching	By MS/MS	6	0
AEAERPEEQAEASGLK	DVLQPVQRAEAERPEE	QAEASGLKKETDVVLK	R	A	E	L	K	K	4	1	0	0	0	1	5	1	0	0	1	1	0	0	1	1	0	0	0	0	0	16	1	1713.82	tr|Q5CZB5|Q5CZB5_HUMAN;sp|Q02952|AKA12_HUMAN;sp|Q02952-3|AKA12_HUMAN;sp|Q02952-2|AKA12_HUMAN	sp|Q02952|AKA12_HUMAN	1072	1087	no	no	2;3	2.2031e-07	142.74	By matching	By MS/MS	3	0			2
AEAERPEEQAEASGLKK	DVLQPVQRAEAERPEE	AEASGLKKETDVVLKV	R	A	E	K	K	E	4	1	0	0	0	1	5	1	0	0	1	2	0	0	1	1	0	0	0	0	0	17	2	1841.91	tr|Q5CZB5|Q5CZB5_HUMAN;sp|Q02952|AKA12_HUMAN;sp|Q02952-3|AKA12_HUMAN;sp|Q02952-2|AKA12_HUMAN	sp|Q02952|AKA12_HUMAN	1072	1088	no	no	3	4.9673e-11	161.24	By matching	By MS/MS	4	0				2
AEAESDALPDDTVIESEALPSDIAAEAR	AETRSPGKAEAESDAL	SDIAAEARAKTGGTVS	K	A	E	A	R	A	7	1	0	4	0	0	5	0	0	2	2	0	0	0	2	3	1	0	0	1	0	28	0	2884.35	tr|G3V529|G3V529_HUMAN;sp|Q9GZR7|DDX24_HUMAN;sp|Q9GZR7-2|DDX24_HUMAN;tr|B4DKV2|B4DKV2_HUMAN;tr|B4DM03|B4DM03_HUMAN;tr|F5GYL3|F5GYL3_HUMAN;tr|B4E300|B4E300_HUMAN;tr|Q59FS7|Q59FS7_HUMAN;tr|A0A1W2PRR2|A0A1W2PRR2_HUMAN	tr|G3V529|G3V529_HUMAN	248	275	yes	no	3	0.00062287	52.97	By matching	By MS/MS	5	0
AEAESLYQSK	EDIAQKSKAEAESLYQ	AESLYQSKYEELQITA	K	A	E	S	K	Y	2	0	0	0	0	1	2	0	0	0	1	1	0	0	0	2	0	0	1	0	0	10	0	1124.54	tr|H6VRG2|H6VRG2_HUMAN	tr|H6VRG2|H6VRG2_HUMAN	367	376	no	no	2	0.0002435	140.78	By matching	By MS/MS	5	0
AEAESMYQIK	EDIANRSRAEAESMYQ	AESMYQIKYEELQSLA	R	A	E	I	K	Y	2	0	0	0	0	1	2	0	0	1	0	1	1	0	0	1	0	0	1	0	0	10	0	1168.54	sp|P05787|K2C8_HUMAN;CON__P05787;sp|P05787-2|K2C8_HUMAN;tr|Q969I0|Q969I0_HUMAN;tr|Q7L4M3|Q7L4M3_HUMAN;CON__H-INV:HIT000292931;CON__Q9H552	sp|P05787|K2C8_HUMAN	276	285	yes	no	2	0.00025283	184.71	By matching	By MS/MS	7	0
AEAESPGGASESDQDGGHESPPK	REPPQDARAEAESPGG	GGHESPPKKKAVAWVS	R	A	E	P	K	K	3	0	0	2	0	1	4	4	1	0	0	1	0	0	3	4	0	0	0	0	0	23	0	2237.93	sp|Q86V59-2|PNM8A_HUMAN;sp|Q86V59|PNM8A_HUMAN	sp|Q86V59-2|PNM8A_HUMAN	324	346	yes	no	3	0.038934	50.986	By MS/MS	By matching	1	0	1
AEAESWYQTK	EEIAQRSRAEAESWYQ	AESWYQTKYEELQVTA	R	A	E	T	K	Y	2	0	0	0	0	1	2	0	0	0	0	1	0	0	0	1	1	1	1	0	0	10	0	1211.55	tr|B4DRR0|B4DRR0_HUMAN;tr|A8K2I0|A8K2I0_HUMAN;tr|A0A0S2Z428|A0A0S2Z428_HUMAN;sp|P02538|K2C6A_HUMAN;CON__P02538;tr|B4DRU6|B4DRU6_HUMAN;tr|B4DWU6|B4DWU6_HUMAN;CON__P04259;tr|B4DKV4|B4DKV4_HUMAN;sp|P04259|K2C6B_HUMAN;CON__Q8VED5	tr|B4DRR0|B4DRR0_HUMAN	321	330	no	no	2	1.0035e-22	217.02	By matching	By MS/MS	7	0
AEAFVNTWSSMGQETVEK	NIHLRQDKAEAFVNTW	MGQETVEKFRQRILAP	K	A	E	E	K	F	2	0	1	0	0	1	3	1	0	0	0	1	1	1	0	2	2	1	0	2	0	18	0	2012.91	sp|Q9Y6G5|COMDA_HUMAN;tr|D6RJ90|D6RJ90_HUMAN;tr|H0Y9N4|H0Y9N4_HUMAN;tr|D6RC04|D6RC04_HUMAN	sp|Q9Y6G5|COMDA_HUMAN	106	123	yes	no	2	6.6346e-11	160.45	By matching	By MS/MS	2	0		1
AEAGAGLSETVTETTVTVTTEPENR	________________	VTTEPENRSLTIKLRK	M	A	E	N	R	S	3	1	1	0	0	0	5	2	0	0	1	0	0	0	1	1	7	0	0	3	0	25	0	2562.23	tr|A2BEK1|A2BEK1_HUMAN;sp|O60927|PP1RB_HUMAN	tr|A2BEK1|A2BEK1_HUMAN	2	26	yes	no	3	6.588e-05	79.416	By matching	By MS/MS	8	0
AEAGAGSATEFQFR	VPPGADKKAEAGAGSA	SATEFQFRGGFGRGRG	K	A	E	F	R	G	4	1	0	0	0	1	2	2	0	0	0	0	0	2	0	1	1	0	0	0	0	14	0	1440.66	sp|P46783|RS10_HUMAN;tr|Q59GE4|Q59GE4_HUMAN;sp|Q9NQ39|RS10L_HUMAN	sp|P46783|RS10_HUMAN	140	153	yes	no	2;3	9.0498e-09	200.76	By MS/MS	By MS/MS	7.83	0.898
AEAGDAVVAK	RRFWSRRRAEAGDAVV	AGDAVVAKPGVWARLG	R	A	E	A	K	P	4	0	0	1	0	0	1	1	0	0	0	1	0	0	0	0	0	0	0	2	0	10	0	929.482	sp|Q9BSF4|TIM29_HUMAN	sp|Q9BSF4|TIM29_HUMAN	15	24	yes	yes	2	0.0022662	106.4	By matching	By MS/MS	3	0			2
AEAGDNLGALVR	MFHKSLERAEAGDNLG	DNLGALVRGLKREDLR	R	A	E	V	R	G	3	1	1	1	0	0	1	2	0	0	2	0	0	0	0	0	0	0	0	1	0	12	0	1184.61	sp|P49411|EFTU_HUMAN	sp|P49411|EFTU_HUMAN	316	327	yes	yes	2	7.206e-05	171.26	By matching	By MS/MS	8	0
[truncated: 67,415 more rows]
[truncated: 86 more columns]
