# Supplementary material for: Glutamine-Fructose-6-Phosphate Transaminase 2 (GFPT2) Is Upregulated in Breast Epithelial–Mesenchymal Transition and Responds to Oxidative Stress
Source: Mol Cell Proteomics. 2021 Dec 17;21(2):100185. doi: 10.1016/j.mcpro.2021.100185 (PMC8803663; doi:10.1016/j.mcpro.2021.100185)
Supplement: Supplemental Data 9_PhosphoSites_R1 [file mmc18.xlsx]

## Sheet: Summary - Normalised&Log2 Data
id	Protein IDs	Majority protein IDs	Peptide counts (all)	Peptide counts (razor+unique)	Peptide counts (unique)	Fasta headers		Ratio M/L TotProt-R1	Normalised Ratio M/L TotProt-R1	Normalised Ratio M/L TotProt-R1 LOG2	Ratio M/L normalized TotProt-R1	Ratio M/L variability [%] TotProt-R1	Ratio M/L count TotProt-R1	Ratio M/L iso-count TotProt-R1	Ratio M/L type TotProt-R1	Ratio H/L TotProt-R1	Normalised Ratio H/L TotProt-R1	Normalised Ratio H/L TotProt-R1 LOG2	Ratio H/L normalized TotProt-R1	Ratio H/L variability [%] TotProt-R1	Ratio H/L count TotProt-R1	Ratio H/L iso-count TotProt-R1	Ratio H/L type TotProt-R1	Ratio H/M TotProt-R1	Normalised Ratio H/M TotProt-R1	Normalised Ratio H/M TotProt-R1 LOG2	Ratio H/M normalized TotProt-R1	Ratio H/M variability [%] TotProt-R1	Ratio H/M count TotProt-R1	Ratio H/M iso-count TotProt-R1	Ratio H/M type TotProt-R1	Sequence coverage Phos-R1 [%]	Sequence coverage TotProt-R1 [%]	Number of proteins	Peptides	Razor + unique peptides	Unique peptides	Peptides Phos-R1	Peptides TotProt-R1	Razor + unique peptides Phos-R1	Razor + unique peptides TotProt-R1	Unique peptides Phos-R1	Unique peptides TotProt-R1	Sequence coverage [%]	Unique + razor sequence coverage [%]	Unique sequence coverage [%]	Mol. weight [kDa]	Sequence length	Sequence lengths
1516	tr|A0A024R8K7|A0A024R8K7_HUMAN;sp|P16144-2|ITB4_HUMAN;sp|P16144-4|ITB4_HUMAN;tr|B7ZLD8|B7ZLD8_HUMAN;tr|B7ZLD5|B7ZLD5_HUMAN;sp|P16144-3|ITB4_HUMAN;tr|A0A024R8T0|A0A024R8T0_HUMAN;sp|P16144|ITB4_HUMAN;tr|A0A024R8N2|A0A024R8N2_HUMAN;tr|Q59H46|Q59H46_HUMAN;sp|P16144-5|ITB4_HUMAN;tr|Q2VP98|Q2VP98_HUMAN;tr|B4E3N0|B4E3N0_HUMAN;tr|J3QRK0|J3QRK0_HUMAN;tr|J3QQL2|J3QQL2_HUMAN;tr|J3KSH9|J3KSH9_HUMAN	tr|A0A024R8K7|A0A024R8K7_HUMAN;sp|P16144-2|ITB4_HUMAN;sp|P16144-4|ITB4_HUMAN;tr|B7ZLD8|B7ZLD8_HUMAN;tr|B7ZLD5|B7ZLD5_HUMAN;sp|P16144-3|ITB4_HUMAN;tr|A0A024R8T0|A0A024R8T0_HUMAN;sp|P16144|ITB4_HUMAN;tr|A0A024R8N2|A0A024R8N2_HUMAN;tr|Q59H46|Q59H46_HUMAN	54;54;53;53;53;53;53;53;52;47;20;15;12;6;4;1	54;54;53;53;53;53;53;53;52;47;20;15;12;6;4;1	54;54;53;53;53;53;53;53;52;47;20;15;12;6;4;1	>tr|A0A024R8K7|A0A024R8K7_HUMAN Integrin beta OS=Homo sapiens GN=ITGB4 PE=3 SV=1;>sp|P16144-2|ITB4_HUMAN Isoform Beta-4A of Integrin beta-4 OS=Homo sapiens GN=ITGB4;>sp|P16144-4|ITB4_HUMAN Isoform Beta-4D of Integrin beta-4 OS=Homo sapiens GN=ITGB4;>tr|B7Z	-	198.8	168.019	7.39248	166.17	102.99	46	46	Linear	2.2609	2.37415	1.24741	2.3622	116.92	46	46	Median	0.070502	0.0874313	-3.51571	0.087836	108.11	46	46	Median	9	37.7	16	54	54	54	10	48	10	48	10	48	42.3	42.3	42.3	195.01	1752	1752;1752;1745;1752;1752;1805;1822;1822;1875;1515;964;644;628;201;114;63
1790	sp|P29034|S10A2_HUMAN;tr|R4GN49|R4GN49_HUMAN	sp|P29034|S10A2_HUMAN;tr|R4GN49|R4GN49_HUMAN	4;2	4;2	3;2	>sp|P29034|S10A2_HUMAN Protein S100-A2 OS=Homo sapiens GN=S100A2 PE=1 SV=3;>tr|R4GN49|R4GN49_HUMAN Protein S100-A2 OS=Homo sapiens GN=S100A2 PE=1 SV=1	-	150.48	127.181	6.99073	131.6	62.623	7	5	Linear	0.50508	0.530379	-0.914904	0.51954	149.59	7	5	Median	0.0067116	0.00832323	-6.90864	0.0081535	138.14	7	5	Median	17.3	45.9	2	4	4	3	2	4	2	4	1	3	45.9	45.9	35.7	11.117	98	98;64
3470	tr|A0A0A6YYF2|A0A0A6YYF2_HUMAN;sp|Q16787-1|LAMA3_HUMAN;sp|Q16787|LAMA3_HUMAN;tr|B0YJ32|B0YJ32_HUMAN;tr|A0A0A0MTS5|A0A0A0MTS5_HUMAN;sp|Q16787-4|LAMA3_HUMAN;tr|A0A0A0MSA0|A0A0A0MSA0_HUMAN;sp|Q16787-3|LAMA3_HUMAN;tr|Q59HA6|Q59HA6_HUMAN;tr|K7EIP4|K7EIP4_HUMAN;tr|K7ERM0|K7ERM0_HUMAN;tr|Q99533|Q99533_HUMAN	tr|A0A0A6YYF2|A0A0A6YYF2_HUMAN;sp|Q16787-1|LAMA3_HUMAN;sp|Q16787|LAMA3_HUMAN;tr|B0YJ32|B0YJ32_HUMAN;tr|A0A0A0MTS5|A0A0A0MTS5_HUMAN;sp|Q16787-4|LAMA3_HUMAN;tr|A0A0A0MSA0|A0A0A0MSA0_HUMAN;sp|Q16787-3|LAMA3_HUMAN;tr|Q59HA6|Q59HA6_HUMAN;tr|K7EIP4|K7EIP4_HUMAN	37;37;36;36;35;35;34;34;32;23;2;2	37;37;36;36;35;35;34;34;32;23;2;2	37;37;36;36;35;35;34;34;32;23;2;2	>tr|A0A0A6YYF2|A0A0A6YYF2_HUMAN HCG1811249, isoform CRA_e OS=Homo sapiens GN=LAMA3 PE=1 SV=1;>sp|Q16787-1|LAMA3_HUMAN Isoform 1 of Laminin subunit alpha-3 OS=Homo sapiens GN=LAMA3;>sp|Q16787|LAMA3_HUMAN Laminin subunit alpha-3 OS=Homo sapiens GN=LAMA3 PE=1	-	122.41	103.457	6.69288	106.14	93.113	28	27	Linear	1.1519	1.2096	0.274527	1.1589	90.515	26	25	Median	0.083589	0.103661	-3.27006	0.10596	109.7	26	25	Median	0.6	34.9	12	37	37	37	1	36	1	36	1	36	34.9	34.9	34.9	190.46	1724	1724;1724;3333;3335;1668;1668;3277;3277;1408;1147;134;158
6229	sp|Q9HCY8|S10AE_HUMAN	sp|Q9HCY8|S10AE_HUMAN	6	6	6	>sp|Q9HCY8|S10AE_HUMAN Protein S100-A14 OS=Homo sapiens GN=S100A14 PE=1 SV=1	-	113.12	95.6051	6.57902	92.459	143.22	4	4	Median	2.6868	2.82138	1.4964	2.6509	98.922	4	4	Linear	0.016116	0.0199859	-5.64488	0.019445	101.46	4	4	Median	10.6	72.1	1	6	6	6	1	6	1	6	1	6	72.1	72.1	72.1	11.662	104	104
3180	sp|Q14512|FGFP1_HUMAN	sp|Q14512|FGFP1_HUMAN	5	5	5	>sp|Q14512|FGFP1_HUMAN Fibroblast growth factor-binding protein 1 OS=Homo sapiens GN=FGFBP1 PE=1 SV=1	-	85.041	71.8737	6.16739	67.527	97.819	5	4	Median	4.7312	4.96818	2.31272	5.1575	145.22	5	4	Median	0.071444	0.0885995	-3.49656	0.088866	100.51	5	4	Median	0	30.8	1	5	5	5	0	5	0	5	0	5	30.8	30.8	30.8	26.264	234	234
1680	sp|P23229-4|ITA6_HUMAN;sp|P23229-2|ITA6_HUMAN;sp|P23229-5|ITA6_HUMAN;sp|P23229-3|ITA6_HUMAN;sp|P23229-9|ITA6_HUMAN;sp|P23229-6|ITA6_HUMAN;sp|P23229|ITA6_HUMAN;sp|P23229-7|ITA6_HUMAN;tr|H7BZ97|H7BZ97_HUMAN;tr|C9JXX7|C9JXX7_HUMAN	sp|P23229-4|ITA6_HUMAN;sp|P23229-2|ITA6_HUMAN;sp|P23229-5|ITA6_HUMAN;sp|P23229-3|ITA6_HUMAN;sp|P23229-9|ITA6_HUMAN;sp|P23229-6|ITA6_HUMAN;sp|P23229|ITA6_HUMAN;sp|P23229-7|ITA6_HUMAN	30;30;30;30;30;30;30;26;6;5	30;30;30;30;30;30;30;26;6;5	30;30;30;30;30;30;30;26;6;5	>sp|P23229-4|ITA6_HUMAN Isoform Alpha-6X2A of Integrin alpha-6 OS=Homo sapiens GN=ITGA6;>sp|P23229-2|ITA6_HUMAN Isoform Alpha-6X1A of Integrin alpha-6 OS=Homo sapiens GN=ITGA6;>sp|P23229-5|ITA6_HUMAN Isoform Alpha-6X2B of Integrin alpha-6 OS=Homo sapiens G	-	55.886	47.2329	5.56172	46.133	21.449	3	0	Median	4.0647	4.2683	2.09366	4.035	38.738	3	0	Median	0.079509	0.0986011	-3.34225	0.10082	16.856	3	0	Median	1.3	41	10	30	30	30	1	30	1	30	1	30	41	41	41	119.09	1068	1068;1073;1086;1091;1097;1112;1130;954;258;231
4925	tr|B3KU62|B3KU62_HUMAN;tr|Q597H1|Q597H1_HUMAN;sp|Q92597|NDRG1_HUMAN;tr|Q8N959|Q8N959_HUMAN;tr|Q53EU7|Q53EU7_HUMAN;tr|A0A024R9I3|A0A024R9I3_HUMAN;sp|Q92597-3|NDRG1_HUMAN;sp|Q92597-2|NDRG1_HUMAN;tr|B7Z505|B7Z505_HUMAN;tr|B3KWB2|B3KWB2_HUMAN;tr|B7Z4H0|B7Z4H0_HUMAN;tr|E7ESM1|E7ESM1_HUMAN;tr|B7Z5Z7|B7Z5Z7_HUMAN;tr|E5RJY1|E5RJY1_HUMAN;tr|E5RIR1|E5RIR1_HUMAN;tr|E5RGM5|E5RGM5_HUMAN;tr|E5RIM2|E5RIM2_HUMAN…	tr|B3KU62|B3KU62_HUMAN;tr|Q597H1|Q597H1_HUMAN;sp|Q92597|NDRG1_HUMAN;tr|Q8N959|Q8N959_HUMAN;tr|Q53EU7|Q53EU7_HUMAN;tr|A0A024R9I3|A0A024R9I3_HUMAN;sp|Q92597-3|NDRG1_HUMAN;sp|Q92597-2|NDRG1_HUMAN;tr|B7Z505|B7Z505_HUMAN;tr|B3KWB2|B3KWB2_HUMAN;tr|B7Z4H0|B7Z4H0_HUMAN	16;16;16;15;15;14;13;13;12;11;8;7;7;6;4;4;4;3;3;2;2;2;2;1	16;16;16;15;15;14;13;13;12;11;8;7;7;6;4;4;4;3;3;2;2;2;2;1	14;14;14;13;13;14;13;13;12;11;6;7;7;6;2;2;2;1;2;1;0;1;0;1	>tr|B3KU62|B3KU62_HUMAN cDNA FLJ39243 fis, clone OCBBF2008283, highly similar to Protein NDRG1 OS=Homo sapiens PE=2 SV=1;>tr|Q597H1|Q597H1_HUMAN Transformation-related protein 14 OS=Homo sapiens GN=TRG14 PE=2 SV=1;>sp|Q92597|NDRG1_HUMAN Protein NDRG1 OS=Ho	-	54.797	46.3125	5.53333	45.031	126.49	15	13	Plateau	2.2576	2.37068	1.2453	2.2582	94.161	15	13	Plateau	0.085514	0.106048	-3.23721	0.10131	75.088	15	13	Median	22.2	60.1	24	16	16	14	7	12	7	12	6	11	62.4	62.4	57.3	38.573	356	356;394;394;323;394;364;313;328;222;205;147;141;141;103;158;165;216;133;193;156;165;167;177;100
1960	tr|A0A024R2B6|A0A024R2B6_HUMAN;sp|P36952|SPB5_HUMAN;sp|P36952-2|SPB5_HUMAN;tr|C9JLM5|C9JLM5_HUMAN	tr|A0A024R2B6|A0A024R2B6_HUMAN;sp|P36952|SPB5_HUMAN;sp|P36952-2|SPB5_HUMAN	22;22;12;10	22;22;12;10	10;10;10;10	>tr|A0A024R2B6|A0A024R2B6_HUMAN Serpin peptidase inhibitor, clade B (Ovalbumin), member 5, isoform CRA_b OS=Homo sapiens GN=SERPINB5 PE=3 SV=1;>sp|P36952|SPB5_HUMAN Serpin B5 OS=Homo sapiens GN=SERPINB5 PE=1 SV=2;>sp|P36952-2|SPB5_HUMAN Isoform 2 of Serpin	-	52.512	44.3813	5.47188	43.111	23.978	4	0	Median	1.4024	1.47265	0.55841	1.4011	9.8069	4	0	Median	0.026222	0.0325186	-4.94259	0.03198	22.61	4	0	Median	21.1	76.8	4	22	22	10	6	22	6	22	3	10	76.8	76.8	30.7	42.1	375	375;375;231;129
7382	tr|A0A024RC87|A0A024RC87_HUMAN	tr|A0A024RC87|A0A024RC87_HUMAN	21	1	1	>tr|A0A024RC87|A0A024RC87_HUMAN Ribonuclease/angiogenin inhibitor 1, isoform CRA_a OS=Homo sapiens GN=RNH1 PE=4 SV=1	-	39.21	33.1389	5.05046	31.218	24.137	2	2	Median	23.105	24.2623	4.60065	23.957	18.46	2	2	Median	0.58927	0.730769	-0.452513	0.75727	5.64	2	2	Median	4.8	70	1	21	1	1	1	21	0	1	0	1	70	2.9	2.9	49.416	456	456
3092	sp|Q13753|LAMC2_HUMAN;sp|Q13753-2|LAMC2_HUMAN;tr|B4DLD1|B4DLD1_HUMAN	sp|Q13753|LAMC2_HUMAN;sp|Q13753-2|LAMC2_HUMAN;tr|B4DLD1|B4DLD1_HUMAN	46;44;37	46;44;37	46;44;37	>sp|Q13753|LAMC2_HUMAN Laminin subunit gamma-2 OS=Homo sapiens GN=LAMC2 PE=1 SV=2;>sp|Q13753-2|LAMC2_HUMAN Isoform Short of Laminin subunit gamma-2 OS=Homo sapiens GN=LAMC2;>tr|B4DLD1|B4DLD1_HUMAN cDNA FLJ57342, highly similar to Laminin gamma-2 chain OS=H	-	38.11	32.2093	5.0094	32.25	56.305	15	0	Median	2.5586	2.68676	1.42587	2.6343	45.395	15	0	Median	0.068197	0.0845728	-3.56366	0.085875	21.922	15	0	Median	1.3	48.4	3	46	46	46	1	46	1	46	1	46	48.4	48.4	48.4	130.97	1193	1193;1111;1010
1457	sp|P13928|ANXA8_HUMAN;tr|B4DQE1|B4DQE1_HUMAN;tr|B4DTB3|B4DTB3_HUMAN;tr|A0A087WTN9|A0A087WTN9_HUMAN;sp|P13928-3|ANXA8_HUMAN;tr|A0A075B765|A0A075B765_HUMAN;tr|Q5T2P7|Q5T2P7_HUMAN;sp|P13928-2|ANXA8_HUMAN;tr|B4DLF6|B4DLF6_HUMAN	sp|P13928|ANXA8_HUMAN;tr|B4DQE1|B4DQE1_HUMAN;tr|B4DTB3|B4DTB3_HUMAN;tr|A0A087WTN9|A0A087WTN9_HUMAN;sp|P13928-3|ANXA8_HUMAN;tr|A0A075B765|A0A075B765_HUMAN	13;13;12;12;9;7;6;5;3	13;13;12;12;9;7;6;5;3	2;2;2;2;1;2;2;1;1	>sp|P13928|ANXA8_HUMAN Annexin A8 OS=Homo sapiens GN=ANXA8 PE=1 SV=3;>tr|B4DQE1|B4DQE1_HUMAN Annexin OS=Homo sapiens PE=2 SV=1;>tr|B4DTB3|B4DTB3_HUMAN Annexin OS=Homo sapiens PE=2 SV=1;>tr|A0A087WTN9|A0A087WTN9_HUMAN Annexin OS=Homo sapiens GN=ANXA8 PE=1 S	-	37.38	31.5923	4.9815	30.665	25.095	5	0	Median	2.227	2.33855	1.22561	2.2269	22.638	5	0	Median	0.059027	0.0732009	-3.772	0.074848	7.9805	5	0	Median	0	55	9	13	13	2	0	13	0	13	0	2	55	55	11	36.881	327	327;393;365;365;265;276;276;141;121
1422	sp|P12429|ANXA3_HUMAN;tr|D6RA82|D6RA82_HUMAN;tr|D6RFG5|D6RFG5_HUMAN;tr|D6RCA8|D6RCA8_HUMAN;tr|D6RAZ8|D6RAZ8_HUMAN;tr|D6RFJ9|D6RFJ9_HUMAN	sp|P12429|ANXA3_HUMAN;tr|D6RA82|D6RA82_HUMAN	17;15;8;5;4;3	17;15;8;5;4;3	17;15;8;5;4;3	>sp|P12429|ANXA3_HUMAN Annexin A3 OS=Homo sapiens GN=ANXA3 PE=1 SV=3;>tr|D6RA82|D6RA82_HUMAN Annexin OS=Homo sapiens GN=ANXA3 PE=1 SV=1	-	37.283	31.5103	4.97775	30.756	87.285	24	23	Median	0.79978	0.83984	-0.251813	0.83391	86.443	22	21	Median	0.035046	0.0434614	-4.52412	0.041636	102.02	22	21	Median	0	63.8	6	17	17	17	0	17	0	17	0	17	63.8	63.8	63.8	36.375	323	323;284;154;134;104;55
5085	sp|Q96BJ8|ELMO3_HUMAN;tr|F8W9E7|F8W9E7_HUMAN;sp|Q96BJ8-3|ELMO3_HUMAN;sp|Q96BJ8-2|ELMO3_HUMAN	sp|Q96BJ8|ELMO3_HUMAN;tr|F8W9E7|F8W9E7_HUMAN;sp|Q96BJ8-3|ELMO3_HUMAN;sp|Q96BJ8-2|ELMO3_HUMAN	6;6;6;5	6;6;6;5	6;6;6;5	>sp|Q96BJ8|ELMO3_HUMAN Engulfment and cell motility protein 3 OS=Homo sapiens GN=ELMO3 PE=1 SV=3;>tr|F8W9E7|F8W9E7_HUMAN Engulfment and cell motility protein 3 OS=Homo sapiens GN=ELMO3 PE=1 SV=1;>sp|Q96BJ8-3|ELMO3_HUMAN Isoform 3 of Engulfment and cell mot	-	36.768	31.0751	4.95768	30.326	16.386	4	4	Median	1.7979	1.88796	0.916825	1.8884	25.325	4	4	Median	0.05319	0.0659623	-3.92222	0.065593	12.065	4	4	Median	0	10.6	4	6	6	6	0	6	0	6	0	6	10.6	10.6	10.6	81.466	720	720;756;773;607
7822	tr|Q59GM9|Q59GM9_HUMAN	tr|Q59GM9|Q59GM9_HUMAN	39	2	2	>tr|Q59GM9|Q59GM9_HUMAN Alpha-1,4 glucan phosphorylase (Fragment) OS=Homo sapiens PE=2 SV=1	-	23.039	19.4718	4.28331	20.093	102.77	2	2	Median						0	0	Median						0	0	Median	3	54.2	1	39	2	2	2	39	0	2	0	2	54.2	3.9	3.9	98.828	865	865
1426	tr|D3XNU5|D3XNU5_HUMAN;tr|A0A0U2ZQU7|A0A0U2ZQU7_HUMAN;sp|P12830|CADH1_HUMAN;tr|Q9UII7|Q9UII7_HUMAN;tr|A0A087WXI5|A0A087WXI5_HUMAN;sp|P12830-2|CADH1_HUMAN;tr|A0A0E3XJU3|A0A0E3XJU3_HUMAN;tr|B3GN61|B3GN61_HUMAN;tr|A5D8W4|A5D8W4_HUMAN;tr|A0A087WX17|A0A087WX17_HUMAN;tr|A0A087WU43|A0A087WU43_HUMAN;tr|H3BNC6|H3BNC6_HUMAN;tr|H3BVI7|H3BVI7_HUMAN;tr|B4DNH0|B4DNH0_HUMAN;tr|J3QKP1|J3QKP1_HUMAN	tr|D3XNU5|D3XNU5_HUMAN;tr|A0A0U2ZQU7|A0A0U2ZQU7_HUMAN;sp|P12830|CADH1_HUMAN;tr|Q9UII7|Q9UII7_HUMAN;tr|A0A087WXI5|A0A087WXI5_HUMAN;sp|P12830-2|CADH1_HUMAN;tr|A0A0E3XJU3|A0A0E3XJU3_HUMAN;tr|B3GN61|B3GN61_HUMAN;tr|A5D8W4|A5D8W4_HUMAN;tr|A0A087WX17|A0A087WX17_HUMAN;tr|A0A087WU43|A0A087WU43_HUMAN;tr|H3BNC6|H3BNC6_HUMAN	11;11;11;11;11;10;10;8;7;7;7;6;4;4;2	11;11;11;11;11;10;10;8;7;7;7;6;4;4;2	11;11;11;11;11;10;10;8;7;7;7;6;4;4;2	>tr|D3XNU5|D3XNU5_HUMAN E-cadherin 1 OS=Homo sapiens GN=CDH1 PE=4 SV=1;>tr|A0A0U2ZQU7|A0A0U2ZQU7_HUMAN E-cadherin 1 OS=Homo sapiens GN=CDH1 PE=4 SV=1;>sp|P12830|CADH1_HUMAN Cadherin-1 OS=Homo sapiens GN=CDH1 PE=1 SV=3;>tr|Q9UII7|Q9UII7_HUMAN E-cadherin OS=	-	22.655	19.1472	4.25906	18.649	107.68	12	12	Median	1.2792	1.34327	0.425754	1.3461	140.74	11	11	Median	0.057474	0.071275	-3.81046	0.072268	55.1	11	11	Median	1.4	16.6	15	11	11	11	1	10	1	10	1	10	17.9	17.9	17.9	97.485	882	882;882;882;901;903;821;882;758;647;647;647;537;414;475;155
7180	sp|Q9Y446|PKP3_HUMAN;sp|Q9Y446-2|PKP3_HUMAN;tr|E9PQ15|E9PQ15_HUMAN;tr|E9PKC4|E9PKC4_HUMAN;tr|E9PK71|E9PK71_HUMAN;tr|E9PRW6|E9PRW6_HUMAN;tr|E9PJR7|E9PJR7_HUMAN;tr|H0YEY5|H0YEY5_HUMAN	sp|Q9Y446|PKP3_HUMAN;sp|Q9Y446-2|PKP3_HUMAN	28;28;10;9;9;6;4;1	28;28;10;9;9;6;4;1	28;28;10;9;9;6;4;1	>sp|Q9Y446|PKP3_HUMAN Plakophilin-3 OS=Homo sapiens GN=PKP3 PE=1 SV=1;>sp|Q9Y446-2|PKP3_HUMAN Isoform PKP3b of Plakophilin-3 OS=Homo sapiens GN=PKP3	-	22.633	19.1286	4.25766	19.298	102.41	8	0	Median	2.8586	3.00179	1.58582	2.9264	45.265	8	0	Median	0.14541	0.180327	-2.47132	0.18336	69.283	8	0	Median	24.1	34	8	28	28	28	12	20	12	20	12	20	51.2	51.2	51.2	87.081	797	797;812;247;197;212;156;120;115
1099	tr|Q53G64|Q53G64_HUMAN;tr|Q4JM46|Q4JM46_HUMAN;tr|B2R7D7|B2R7D7_HUMAN;sp|O95994|AGR2_HUMAN;tr|Q4JM47|Q4JM47_HUMAN;tr|B5MC07|B5MC07_HUMAN;tr|C9J3E2|C9J3E2_HUMAN;tr|H7C3Z9|H7C3Z9_HUMAN;tr|H7C040|H7C040_HUMAN;tr|B5MC62|B5MC62_HUMAN;sp|Q8TD06|AGR3_HUMAN	tr|Q53G64|Q53G64_HUMAN;tr|Q4JM46|Q4JM46_HUMAN;tr|B2R7D7|B2R7D7_HUMAN;sp|O95994|AGR2_HUMAN;tr|Q4JM47|Q4JM47_HUMAN;tr|B5MC07|B5MC07_HUMAN;tr|C9J3E2|C9J3E2_HUMAN	5;5;5;5;5;4;3;2;1;1;1	5;5;5;5;5;4;3;2;1;1;1	5;5;5;5;5;4;3;2;1;1;1	>tr|Q53G64|Q53G64_HUMAN Anterior gradient 2 homolog (Fragment) OS=Homo sapiens PE=2 SV=1;>tr|Q4JM46|Q4JM46_HUMAN AGR2 OS=Homo sapiens GN=AGR2 PE=2 SV=1;>tr|B2R7D7|B2R7D7_HUMAN cDNA, FLJ93394, highly similar to Homo sapiens anterior gradient 2 homolog (Xeno	-	21.789	18.4153	4.20283	18.145	76.882	8	8	Median	1.6381	1.72015	0.782535	1.7109	64.172	8	8	Median	0.066459	0.0824175	-3.60091	0.080318	28.133	8	8	Median	0	48.6	11	5	5	5	0	5	0	5	0	5	48.6	48.6	48.6	19.963	175	175;175;175;175;195;188;131;119;129;163;166
5707	tr|B8ZZT4|B8ZZT4_HUMAN;sp|Q9BV40|VAMP8_HUMAN	tr|B8ZZT4|B8ZZT4_HUMAN;sp|Q9BV40|VAMP8_HUMAN	2;2	2;2	2;2	>tr|B8ZZT4|B8ZZT4_HUMAN Vesicle-associated membrane protein 8 OS=Homo sapiens GN=VAMP8 PE=1 SV=1;>sp|Q9BV40|VAMP8_HUMAN Vesicle-associated membrane protein 8 OS=Homo sapiens GN=VAMP8 PE=1 SV=1	-	21.562	18.2235	4.18773	18.282	47.324	2	2	Median	1.7259	1.81235	0.857861	1.7912	39.493	2	2	Median	0.080045	0.0992658	-3.33256	0.097595	8.6324	2	2	Median	0	22.2	2	2	2	2	0	2	0	2	0	2	22.2	22.2	22.2	11.191	99	99;100
3160	sp|Q14244-3|MAP7_HUMAN;sp|Q14244-6|MAP7_HUMAN;tr|B2R704|B2R704_HUMAN;sp|Q14244|MAP7_HUMAN;sp|Q14244-7|MAP7_HUMAN;tr|B7Z3Y3|B7Z3Y3_HUMAN;sp|Q14244-5|MAP7_HUMAN;tr|B7ZB64|B7ZB64_HUMAN;tr|A0A087WZ40|A0A087WZ40_HUMAN;tr|B7Z3E1|B7Z3E1_HUMAN;sp|Q14244-2|MAP7_HUMAN;sp|Q14244-4|MAP7_HUMAN	sp|Q14244-3|MAP7_HUMAN;sp|Q14244-6|MAP7_HUMAN;tr|B2R704|B2R704_HUMAN;sp|Q14244|MAP7_HUMAN;sp|Q14244-7|MAP7_HUMAN;tr|B7Z3Y3|B7Z3Y3_HUMAN;sp|Q14244-5|MAP7_HUMAN;tr|B7ZB64|B7ZB64_HUMAN;tr|A0A087WZ40|A0A087WZ40_HUMAN;tr|B7Z3E1|B7Z3E1_HUMAN;sp|Q14244-2|MAP7_HUMAN;sp|Q14244-4|MAP7_HUMAN	9;9;9;9;9;8;8;8;8;7;7;7	9;9;9;9;9;8;8;8;8;7;7;7	9;9;9;9;9;8;8;8;8;7;7;7	>sp|Q14244-3|MAP7_HUMAN Isoform 3 of Ensconsin OS=Homo sapiens GN=MAP7;>sp|Q14244-6|MAP7_HUMAN Isoform 6 of Ensconsin OS=Homo sapiens GN=MAP7;>tr|B2R704|B2R704_HUMAN cDNA, FLJ93207, highly similar to Homo sapiens microtubule-associated protein 7 (MAP7), mR	-	21.356	18.0494	4.17388	17.847	101.76	4	4	Median	1.202	1.26221	0.335949	1.243	104.01	3	3	Median	0.12226	0.151618	-2.72149	0.14549	95.541	3	3	Median	13.9	10.1	12	9	9	9	5	4	5	4	5	4	24	24	24	72.413	655	655;734;749;749;771;603;603;771;779;611;712;734
7330	tr|Q9UHS8|Q9UHS8_HUMAN;tr|B2R7T6|B2R7T6_HUMAN;tr|A0A024R5X2|A0A024R5X2_HUMAN;sp|Q9Y6N5|SQOR_HUMAN;tr|Q53HW7|Q53HW7_HUMAN;tr|H3BNX3|H3BNX3_HUMAN;tr|H3BMS6|H3BMS6_HUMAN;tr|H3BNP9|H3BNP9_HUMAN;tr|A0A1B0GXB4|A0A1B0GXB4_HUMAN;tr|H3BV36|H3BV36_HUMAN	tr|Q9UHS8|Q9UHS8_HUMAN;tr|B2R7T6|B2R7T6_HUMAN;tr|A0A024R5X2|A0A024R5X2_HUMAN;sp|Q9Y6N5|SQOR_HUMAN;tr|Q53HW7|Q53HW7_HUMAN;tr|H3BNX3|H3BNX3_HUMAN	23;23;23;23;22;12;9;6;6;6	23;23;23;23;22;12;9;6;6;6	23;23;23;23;22;12;9;6;6;6	>tr|Q9UHS8|Q9UHS8_HUMAN PRO1975 OS=Homo sapiens PE=2 SV=1;>tr|B2R7T6|B2R7T6_HUMAN cDNA, FLJ93596, highly similar to Homo sapiens sulfide quinone reductase-like (yeast) (SQRDL), mRNA OS=Homo sapiens PE=2 SV=1;>tr|A0A024R5X2|A0A024R5X2_HUMAN HCG2001986, isof	-	19.371	16.3717	4.03313	17.082	15.402	13	0	Median	2.2707	2.38444	1.25365	2.3583	18.795	13	0	Median	0.12727	0.157831	-2.66355	0.14882	15.422	13	0	Median	0	66.7	10	23	23	23	0	23	0	23	0	23	66.7	66.7	66.7	44.146	393	393;450;450;450;450;289;181;124;140;141
1805	sp|P29466-2|CASP1_HUMAN;tr|B2R8U9|B2R8U9_HUMAN;sp|P29466|CASP1_HUMAN;tr|G3V169|G3V169_HUMAN;tr|A8K257|A8K257_HUMAN;tr|A8K249|A8K249_HUMAN;sp|P29466-3|CASP1_HUMAN;tr|H0YEC7|H0YEC7_HUMAN;tr|B4DVD8|B4DVD8_HUMAN;sp|P29466-4|CASP1_HUMAN;tr|B4DKN4|B4DKN4_HUMAN;tr|A0A1W2PRX7|A0A1W2PRX7_HUMAN;tr|Q5FBZ0|Q5FBZ0_HUMAN;sp|P29466-5|CASP1_HUMAN;tr|E9PQW1|E9PQW1_HUMAN;sp|Q5EG05-2|CAR16_HUMAN;sp|Q5EG05|CAR16_HUM…	sp|P29466-2|CASP1_HUMAN;tr|B2R8U9|B2R8U9_HUMAN;sp|P29466|CASP1_HUMAN;tr|G3V169|G3V169_HUMAN;tr|A8K257|A8K257_HUMAN;tr|A8K249|A8K249_HUMAN;sp|P29466-3|CASP1_HUMAN;tr|H0YEC7|H0YEC7_HUMAN;tr|B4DVD8|B4DVD8_HUMAN	9;9;9;8;8;8;7;6;6;4;3;2;2;1;1;1;1	9;9;9;8;8;8;7;6;6;4;3;2;2;1;1;1;1	9;9;9;8;8;8;7;6;6;4;3;2;2;1;1;1;1	>sp|P29466-2|CASP1_HUMAN Isoform Beta of Caspase-1 OS=Homo sapiens GN=CASP1;>tr|B2R8U9|B2R8U9_HUMAN cDNA, FLJ94074, highly similar to Homo sapiens caspase 1, apoptosis-related cysteine protease(interleukin 1, beta, convertase) (CASP1), transcript variantal	-	18.873	15.9508	3.99556	15.024	51.981	8	6	Linear	1.4569	1.52988	0.613414	1.5204	36.229	8	6	Median	0.13539	0.167901	-2.57432	0.17312	32.381	8	6	Median	0	33.4	17	9	9	9	0	9	0	9	0	9	33.4	33.4	33.4	42.888	383	383;404;404;367;383;404;311;236;301;263;162;108;110;88;95;97;197
3091	tr|A0A0S2Z3R6|A0A0S2Z3R6_HUMAN;sp|Q13751|LAMB3_HUMAN;tr|B4DL55|B4DL55_HUMAN;tr|X1WI29|X1WI29_HUMAN;tr|Q5THA1|Q5THA1_HUMAN;tr|A0A0S2Z3Z3|A0A0S2Z3Z3_HUMAN	tr|A0A0S2Z3R6|A0A0S2Z3R6_HUMAN;sp|Q13751|LAMB3_HUMAN	37;37;14;7;6;2	37;37;14;7;6;2	37;37;14;7;6;2	>tr|A0A0S2Z3R6|A0A0S2Z3R6_HUMAN Laminin beta 3 isoform 1 (Fragment) OS=Homo sapiens GN=LAMB3 PE=2 SV=1;>sp|Q13751|LAMB3_HUMAN Laminin subunit beta-3 OS=Homo sapiens GN=LAMB3 PE=1 SV=1	-	18.483	15.6212	3.96543	15.072	123.14	23	23	Median	2.1094	2.21506	1.14734	2.1714	173.75	20	20	Median	0.067076	0.0831827	-3.58757	0.085004	172.15	20	20	Median	2.7	44.9	6	37	37	37	1	36	1	36	1	36	47.6	47.6	47.6	129.57	1172	1172;1172;579;159;188;84
5737	sp|Q9BW04|SARG_HUMAN;sp|Q9BW04-2|SARG_HUMAN	sp|Q9BW04|SARG_HUMAN;sp|Q9BW04-2|SARG_HUMAN	9;8	9;8	9;8	>sp|Q9BW04|SARG_HUMAN Specifically androgen-regulated gene protein OS=Homo sapiens GN=SARG PE=1 SV=2;>sp|Q9BW04-2|SARG_HUMAN Isoform 2 of Specifically androgen-regulated gene protein OS=Homo sapiens GN=SARG	-	17.458	14.7549	3.88312	7.444	41.27	3	3	Plateau	0.65316	0.685876	-0.54398	0.66996	80.686	3	3	Median	0.07724	0.0957873	-3.38402	0.094035	41.561	3	3	Median	15.1	11.1	2	9	9	9	5	4	5	4	5	4	24.1	24.1	24.1	63.964	601	601;355
4491	tr|A8KAM5|A8KAM5_HUMAN;sp|Q8N474|SFRP1_HUMAN;tr|Q6ZSL4|Q6ZSL4_HUMAN;tr|Q05DS5|Q05DS5_HUMAN;tr|Q9BZZ6|Q9BZZ6_HUMAN	tr|A8KAM5|A8KAM5_HUMAN;sp|Q8N474|SFRP1_HUMAN;tr|Q6ZSL4|Q6ZSL4_HUMAN;tr|Q05DS5|Q05DS5_HUMAN	4;4;3;2;1	4;4;3;2;1	4;4;3;2;1	>tr|A8KAM5|A8KAM5_HUMAN cDNA FLJ77519, highly similar to Homo sapiens secreted frizzled related protein mRNA OS=Homo sapiens PE=2 SV=1;>sp|Q8N474|SFRP1_HUMAN Secreted frizzled-related protein 1 OS=Homo sapiens GN=SFRP1 PE=1 SV=1;>tr|Q6ZSL4|Q6ZSL4_HUMAN Sec	-	14.983	12.6631	3.66256	12.532	23.093	3	2	Median	1.287	1.35146	0.434524	1.324	23.826	3	2	Median	0.10255	0.127175	-2.97511	0.13353	14.113	3	2	Median	0	14.4	5	4	4	4	0	4	0	4	0	4	14.4	14.4	14.4	35.314	313	313;314;178;218;31
1659	tr|B4DLF0|B4DLF0_HUMAN;sp|P22223|CADH3_HUMAN;sp|P22223-2|CADH3_HUMAN	tr|B4DLF0|B4DLF0_HUMAN;sp|P22223|CADH3_HUMAN;sp|P22223-2|CADH3_HUMAN	5;5;4	5;5;4	5;5;4	>tr|B4DLF0|B4DLF0_HUMAN cDNA FLJ50795, highly similar to Cadherin-3 OS=Homo sapiens PE=2 SV=1;>sp|P22223|CADH3_HUMAN Cadherin-3 OS=Homo sapiens GN=CDH3 PE=1 SV=2;>sp|P22223-2|CADH3_HUMAN Isoform 2 of Cadherin-3 OS=Homo sapiens GN=CDH3	-	14.951	12.6361	3.65948	12.439	101.28	6	6	Median	1.2224	1.28363	0.360228	1.2749	75.068	6	6	Median	0.081763	0.101396	-3.30192	0.099971	40.509	6	6	Median	0	10.9	3	5	5	5	0	5	0	5	0	5	10.9	10.9	10.9	85.632	774	774;829;784
6856	tr|A0A286YF37|A0A286YF37_HUMAN;sp|Q9UK22|FBX2_HUMAN;tr|R4GNH2|R4GNH2_HUMAN	tr|A0A286YF37|A0A286YF37_HUMAN;sp|Q9UK22|FBX2_HUMAN	6;6;2	6;6;2	6;6;2	>tr|A0A286YF37|A0A286YF37_HUMAN F-box only protein 2 (Fragment) OS=Homo sapiens GN=FBXO2 PE=4 SV=1;>sp|Q9UK22|FBX2_HUMAN F-box only protein 2 OS=Homo sapiens GN=FBXO2 PE=1 SV=2	-	14.812	12.5186	3.646	12.221	61.362	6	4	Linear	4.7071	4.94288	2.30535	4.857	56.409	6	4	Linear	0.31839	0.394844	-1.34065	0.38656	14.623	6	4	Median	0	34.3	3	6	6	6	0	6	0	6	0	6	34.3	34.3	34.3	30.299	268	268;296;120
728	sp|O60711|LPXN_HUMAN;sp|O60711-2|LPXN_HUMAN;tr|B7Z5P7|B7Z5P7_HUMAN;tr|E9PNX9|E9PNX9_HUMAN;tr|B4DVI1|B4DVI1_HUMAN	sp|O60711|LPXN_HUMAN;sp|O60711-2|LPXN_HUMAN;tr|B7Z5P7|B7Z5P7_HUMAN	3;3;2;1;1	3;3;2;1;1	3;3;2;1;1	>sp|O60711|LPXN_HUMAN Leupaxin OS=Homo sapiens GN=LPXN PE=1 SV=1;>sp|O60711-2|LPXN_HUMAN Isoform 2 of Leupaxin OS=Homo sapiens GN=LPXN;>tr|B7Z5P7|B7Z5P7_HUMAN Leupaxin OS=Homo sapiens GN=LPXN PE=1 SV=1	-	13.295	11.2365	3.49012	11.68	65.577	2	2	Median						1	1	Median						1	1	Median	5.7	12.4	5	3	3	3	1	3	1	3	1	3	12.4	12.4	12.4	43.332	386	386;391;366;106;110
7534	tr|B4DE59|B4DE59_HUMAN;tr|C9JTX4|C9JTX4_HUMAN;tr|C9J826|C9J826_HUMAN;tr|C9JK18|C9JK18_HUMAN;tr|C9JKY1|C9JKY1_HUMAN;tr|C9JPI2|C9JPI2_HUMAN;tr|K7ERP3|K7ERP3_HUMAN	tr|B4DE59|B4DE59_HUMAN	33;6;6;6;6;3;3	7;6;6;6;6;3;3	0;0;0;0;0;0;0	>tr|B4DE59|B4DE59_HUMAN cDNA FLJ60424, highly similar to Junction plakoglobin OS=Homo sapiens PE=2 SV=1	-	13.219	11.1722	3.48185	10.973	127.54	4	0	Median	0.97153	1.02019	0.0288424	0.992	74.202	4	0	Median	0.087666	0.108717	-3.20135	0.10584	52.095	4	0	Median	8.7	57.5	7	33	7	0	5	33	0	7	0	0	57.5	19.7	0	62.615	563	563;235;276;295;297;86;104
7841	tr|Q6IPJ9|Q6IPJ9_HUMAN	tr|Q6IPJ9|Q6IPJ9_HUMAN	21	21	1	>tr|Q6IPJ9|Q6IPJ9_HUMAN Ladinin-1 OS=Homo sapiens GN=LAD1 PE=2 SV=1	-	13.218	11.1714	3.48174	10.874	64.823	11	11	Median	0.48641	0.510774	-0.969243	0.52022	58.761	11	11	Median	0.04064	0.0503987	-4.31047	0.051398	37.918	11	11	Median	30.8	32.7	1	21	21	1	11	14	11	14	1	0	47.8	47.8	3.3	57.101	517	517
2119	sp|P47989|XDH_HUMAN;tr|Q9UH91|Q9UH91_HUMAN	sp|P47989|XDH_HUMAN	18;1	18;1	18;1	>sp|P47989|XDH_HUMAN Xanthine dehydrogenase/oxidase OS=Homo sapiens GN=XDH PE=1 SV=4	-	12.923	10.9221	3.44918	10.482	125.85	15	15	Median	1.4722	1.54594	0.628486	1.5656	152.58	13	13	Median	0.073413	0.0910413	-3.45733	0.087683	67.221	13	13	Median	0	21.4	2	18	18	18	0	18	0	18	0	18	21.4	21.4	21.4	146.42	1333	1333;14
7545	tr|B4DJM5|B4DJM5_HUMAN	tr|B4DJM5|B4DJM5_HUMAN	6	1	1	>tr|B4DJM5|B4DJM5_HUMAN cDNA FLJ61294, highly similar to Keratin, type I cytoskeletal 17 OS=Homo sapiens PE=2 SV=1	-	12.81	10.8266	3.4365	11.113	38.282	2	2	Median	0.55324	0.580951	-0.783511	0.56525	10.342	2	2	Median	0.043186	0.0535561	-4.22281	0.052391	30.072	2	2	Median	9	28.8	1	6	1	1	2	6	0	1	0	1	28.8	6.8	6.8	18.945	177	177
3690	sp|Q5T0W9|FA83B_HUMAN	sp|Q5T0W9|FA83B_HUMAN	9	9	9	>sp|Q5T0W9|FA83B_HUMAN Protein FAM83B OS=Homo sapiens GN=FAM83B PE=1 SV=1	-	12.298	10.3938	3.37766	10.704	17.378	2	2	Median	0.84789	0.89036	-0.167539	0.88335	4.6223	2	2	Median	0.068947	0.0855029	-3.54788	0.083738	24.887	2	2	Median	8.9	4.2	1	9	9	9	6	3	6	3	6	3	11.8	11.8	11.8	114.8	1011	1011
437	tr|G0Z349|G0Z349_HUMAN;sp|O14896|IRF6_HUMAN;tr|B2R762|B2R762_HUMAN;sp|O14896-2|IRF6_HUMAN;tr|B1AJU4|B1AJU4_HUMAN	tr|G0Z349|G0Z349_HUMAN;sp|O14896|IRF6_HUMAN;tr|B2R762|B2R762_HUMAN;sp|O14896-2|IRF6_HUMAN;tr|B1AJU4|B1AJU4_HUMAN	8;8;6;5;4	8;8;6;5;4	8;8;6;5;4	>tr|G0Z349|G0Z349_HUMAN Interferon regulatory factor 6 OS=Homo sapiens GN=IRF6 PE=3 SV=1;>sp|O14896|IRF6_HUMAN Interferon regulatory factor 6 OS=Homo sapiens GN=IRF6 PE=1 SV=1;>tr|B2R762|B2R762_HUMAN cDNA, FLJ93300, highly similar to Homo sapiens interfero	-	12.285	10.3829	3.37613	9.9749	100.12	5	5	Median	1.4915	1.56621	0.647276	1.523	75.404	5	5	Median	0.12149	0.150663	-2.7306	0.14823	77.936	5	5	Median	7.3	18.6	5	8	8	8	2	6	2	6	2	6	21.2	21.2	21.2	53.129	467	467;467;467;372;276
2426	tr|A0A024R191|A0A024R191_HUMAN;sp|P57729|RAB38_HUMAN;tr|Q7Z4W7|Q7Z4W7_HUMAN;tr|H0YEA4|H0YEA4_HUMAN;tr|H0YDB7|H0YDB7_HUMAN	tr|A0A024R191|A0A024R191_HUMAN;sp|P57729|RAB38_HUMAN;tr|Q7Z4W7|Q7Z4W7_HUMAN	7;7;7;3;3	6;6;6;3;3	6;6;6;3;3	>tr|A0A024R191|A0A024R191_HUMAN RAB38, member RAS oncogene family, isoform CRA_a OS=Homo sapiens GN=RAB38 PE=4 SV=1;>sp|P57729|RAB38_HUMAN Ras-related protein Rab-38 OS=Homo sapiens GN=RAB38 PE=1 SV=1;>tr|Q7Z4W7|Q7Z4W7_HUMAN Rab-related GTP-binding protein	-	11.8	9.97295	3.31802	9.4708	70.027	7	7	Median	0.71347	0.749207	-0.416563	0.73551	28.087	6	6	Median	0.054652	0.0677753	-3.8831	0.067861	72.719	6	6	Median	0	44.1	5	7	6	6	0	7	0	6	0	6	44.1	38.9	38.9	23.712	211	211;211;212;89;210
7251	sp|Q9Y5L3|ENTP2_HUMAN;sp|Q9Y5L3-3|ENTP2_HUMAN;sp|Q9Y5L3-2|ENTP2_HUMAN	sp|Q9Y5L3|ENTP2_HUMAN;sp|Q9Y5L3-3|ENTP2_HUMAN;sp|Q9Y5L3-2|ENTP2_HUMAN	4;3;3	4;3;3	4;3;3	>sp|Q9Y5L3|ENTP2_HUMAN Ectonucleoside triphosphate diphosphohydrolase 2 OS=Homo sapiens GN=ENTPD2 PE=1 SV=1;>sp|Q9Y5L3-3|ENTP2_HUMAN Isoform gamma of Ectonucleoside triphosphate diphosphohydrolase 2 OS=Homo sapiens GN=ENTPD2;>sp|Q9Y5L3-2|ENTP2_HUMAN Isofor	-	11.593	9.79801	3.29249	9.2086	98.736	3	3	Median	3.1429	3.30033	1.72261	3.2487	23.54	3	3	Median	0.19623	0.24335	-2.0389	0.24466	82.764	3	3	Median	0	15.2	3	4	4	4	0	4	0	4	0	4	15.2	15.2	15.2	53.665	495	495;449;472
5946	tr|D3DS13|D3DS13_HUMAN;tr|A8K9I2|A8K9I2_HUMAN;sp|Q9H1E1|RNAS7_HUMAN	tr|D3DS13|D3DS13_HUMAN;tr|A8K9I2|A8K9I2_HUMAN;sp|Q9H1E1|RNAS7_HUMAN	3;3;3	3;3;3	3;3;3	>tr|D3DS13|D3DS13_HUMAN Ribonuclease A E1 OS=Homo sapiens GN=RNASE7 PE=3 SV=1;>tr|A8K9I2|A8K9I2_HUMAN cDNA FLJ75277, highly similar to Homo sapiens ribonuclease, RNase A family, 7 (RNASE7), mRNA OS=Homo sapiens PE=2 SV=1;>sp|Q9H1E1|RNAS7_HUMAN Ribonuclease	-	11.375	9.61376	3.2651	9.4003	35.56	3	3	Plateau	0.95586	1.00374	0.0053832	0.98364	22.57	3	3	Median	0.12145	0.150613	-2.73108	0.1473	23.165	3	3	Median	0	32.7	3	3	3	3	0	3	0	3	0	3	32.7	32.7	32.7	17.471	156	156;156;156
7335	tr|Q53GI5|Q53GI5_HUMAN;tr|B3KN68|B3KN68_HUMAN;sp|Q9Y6Q5|AP1M2_HUMAN;sp|Q9Y6Q5-2|AP1M2_HUMAN;tr|K7EPR4|K7EPR4_HUMAN;tr|K7EJJ1|K7EJJ1_HUMAN;tr|K7EMG5|K7EMG5_HUMAN;tr|K7EPI9|K7EPI9_HUMAN	tr|Q53GI5|Q53GI5_HUMAN;tr|B3KN68|B3KN68_HUMAN;sp|Q9Y6Q5|AP1M2_HUMAN;sp|Q9Y6Q5-2|AP1M2_HUMAN;tr|K7EPR4|K7EPR4_HUMAN;tr|K7EJJ1|K7EJJ1_HUMAN;tr|K7EMG5|K7EMG5_HUMAN	6;6;6;6;4;4;4;1	4;4;4;4;2;2;3;1	4;4;4;4;2;2;3;1	>tr|Q53GI5|Q53GI5_HUMAN Adaptor-related protein complex 1, mu 2 subunit variant (Fragment) OS=Homo sapiens PE=2 SV=1;>tr|B3KN68|B3KN68_HUMAN cDNA FLJ13801 fis, clone THYRO1000173, highly similar to AP-1 complex subunit mu-2 OS=Homo sapiens PE=2 SV=1;>sp|Q9	-	11.269	9.52417	3.25159	9.1394	94.763	3	3	Median	0.065887	0.0691872	-3.85335	0.068396	263.89	2	2	Median	0.011705	0.0145157	-6.10625	0.014054	169.77	2	2	Median	0	16.3	8	6	4	4	0	6	0	4	0	4	16.3	12.1	12.1	48.109	423	423;423;423;425;239;245;299;38
1510	sp|P15924|DESP_HUMAN;sp|P15924-3|DESP_HUMAN;sp|P15924-2|DESP_HUMAN;tr|Q4LE79|Q4LE79_HUMAN;tr|B4E2A0|B4E2A0_HUMAN;tr|B4DKX6|B4DKX6_HUMAN;tr|B4DWT7|B4DWT7_HUMAN;tr|G1UI31|G1UI31_HUMAN;tr|Q6ZP16|Q6ZP16_HUMAN	sp|P15924|DESP_HUMAN;sp|P15924-3|DESP_HUMAN;sp|P15924-2|DESP_HUMAN;tr|Q4LE79|Q4LE79_HUMAN	88;75;73;73;41;26;16;5;3	88;75;73;73;41;26;16;5;3	88;75;73;73;41;26;16;5;3	>sp|P15924|DESP_HUMAN Desmoplakin OS=Homo sapiens GN=DSP PE=1 SV=3;>sp|P15924-3|DESP_HUMAN Isoform DSPIa of Desmoplakin OS=Homo sapiens GN=DSP;>sp|P15924-2|DESP_HUMAN Isoform DPII of Desmoplakin OS=Homo sapiens GN=DSP;>tr|Q4LE79|Q4LE79_HUMAN DSP variant pr	-	10.679	9.02552	3.17401	8.7088	32.834	37	0	Median	1.1569	1.21485	0.280776	1.168	35.071	37	0	Median	0.098768	0.122485	-3.02933	0.12374	19.776	37	0	Median	1.6	37.9	9	88	88	88	5	84	5	84	5	84	38.8	38.8	38.8	331.77	2871	2871;2428;2272;2319;1350;954;618;125;185
5121	tr|B3KY04|B3KY04_HUMAN;tr|A0A140VJM4|A0A140VJM4_HUMAN;sp|Q96CX2|KCD12_HUMAN	tr|B3KY04|B3KY04_HUMAN;tr|A0A140VJM4|A0A140VJM4_HUMAN;sp|Q96CX2|KCD12_HUMAN	5;5;5	5;5;5	5;5;5	>tr|B3KY04|B3KY04_HUMAN cDNA FLJ46506 fis, clone THYMU3030752, highly similar to BTB/POZ domain-containing protein KCTD12 OS=Homo sapiens PE=2 SV=1;>tr|A0A140VJM4|A0A140VJM4_HUMAN Potassium channel tetramerisation domain containing 12 OS=Homo sapiens GN=KC	-	10.498	8.87255	3.14935	8.7024	39.701	6	4	Median	3.2517	3.41458	1.77171	3.3047	36.772	6	4	Median	0.35581	0.441249	-1.18033	0.44496	8.6186	6	4	Median	6.5	15.4	3	5	5	5	1	4	1	4	1	4	21.8	21.8	21.8	35.73	325	325;325;325
6420	sp|Q9NUV7|SPTC3_HUMAN;tr|B1AKS3|B1AKS3_HUMAN;tr|B4DTF0|B4DTF0_HUMAN;tr|B1AKS2|B1AKS2_HUMAN	sp|Q9NUV7|SPTC3_HUMAN;tr|B1AKS3|B1AKS3_HUMAN;tr|B4DTF0|B4DTF0_HUMAN	3;2;2;1	3;2;2;1	3;2;2;1	>sp|Q9NUV7|SPTC3_HUMAN Serine palmitoyltransferase 3 OS=Homo sapiens GN=SPTLC3 PE=1 SV=3;>tr|B1AKS3|B1AKS3_HUMAN Serine palmitoyltransferase 3 (Fragment) OS=Homo sapiens GN=SPTLC3 PE=1 SV=1;>tr|B4DTF0|B4DTF0_HUMAN cDNA FLJ52240, moderately similar to Serin	-	10.207	8.62661	3.10879	9.0827	90.778	4	4	Median	0.96142	1.00958	0.0137507	1.021	52.356	4	4	Median	0.12969	0.160832	-2.63637	0.15662	64.361	4	4	Median	0	9.1	4	3	3	3	0	3	0	3	0	3	9.1	9.1	9.1	62.049	552	552;215;329;139
6329	tr|A0A024RC00|A0A024RC00_HUMAN;sp|Q9NRF8|PYRG2_HUMAN;tr|Q9H6Q0|Q9H6Q0_HUMAN	tr|A0A024RC00|A0A024RC00_HUMAN;sp|Q9NRF8|PYRG2_HUMAN	13;13;3	11;11;3	11;11;3	>tr|A0A024RC00|A0A024RC00_HUMAN CTP synthase OS=Homo sapiens GN=CTPS2 PE=3 SV=1;>sp|Q9NRF8|PYRG2_HUMAN CTP synthase 2 OS=Homo sapiens GN=CTPS2 PE=1 SV=1	-	10.193	8.61477	3.10681	8.3889	43.722	4	0	Median	1.5183	1.59435	0.672969	1.5481	35.208	4	0	Median	0.18409	0.228295	-2.13103	0.22295	21.705	4	0	Median	3.2	29	3	13	11	11	1	12	1	10	1	10	30	25.6	25.6	65.677	586	586;586;151
7284	tr|A0A087WY82|A0A087WY82_HUMAN;tr|D3DVF0|D3DVF0_HUMAN;tr|Q6FIB4|Q6FIB4_HUMAN;sp|Q9Y624|JAM1_HUMAN;tr|B7Z5W1|B7Z5W1_HUMAN;tr|Q9Y5B2|Q9Y5B2_HUMAN;sp|Q9Y624-2|JAM1_HUMAN	tr|A0A087WY82|A0A087WY82_HUMAN;tr|D3DVF0|D3DVF0_HUMAN;tr|Q6FIB4|Q6FIB4_HUMAN;sp|Q9Y624|JAM1_HUMAN;tr|B7Z5W1|B7Z5W1_HUMAN;tr|Q9Y5B2|Q9Y5B2_HUMAN;sp|Q9Y624-2|JAM1_HUMAN	6;6;6;6;6;5;4	6;6;6;6;6;5;4	6;6;6;6;6;5;4	>tr|A0A087WY82|A0A087WY82_HUMAN Junctional adhesion molecule A OS=Homo sapiens GN=F11R PE=1 SV=1;>tr|D3DVF0|D3DVF0_HUMAN F11 receptor, isoform CRA_a OS=Homo sapiens GN=F11R PE=4 SV=1;>tr|Q6FIB4|Q6FIB4_HUMAN F11 receptor OS=Homo sapiens GN=F11R PE=2 SV=1;>s	-	9.1954	7.77164	2.95822	8.0525	108.28	5	5	Median	0.95486	1.00269	0.00387309	0.98862	100.9	5	5	Median	0.059068	0.0732517	-3.77099	0.07501	67.553	5	5	Median	0	31.5	7	6	6	6	0	6	0	6	0	6	31.5	31.5	31.5	30.197	279	279;296;299;299;303;259;250
4437	sp|Q8IZW8|TENS4_HUMAN	sp|Q8IZW8|TENS4_HUMAN	18	18	18	>sp|Q8IZW8|TENS4_HUMAN Tensin-4 OS=Homo sapiens GN=TNS4 PE=1 SV=3	-	9.0672	7.66329	2.93796	7.6132	101.45	8	8	Median	1.17	1.2286	0.29702	1.2089	159.48	8	8	Median	0.079808	0.0989719	-3.33684	0.097525	98.965	8	8	Median	22	33	1	18	18	18	7	15	7	15	7	15	43.4	43.4	43.4	76.763	715	715
1699	tr|A0A024RB23|A0A024RB23_HUMAN;sp|P23743|DGKA_HUMAN;tr|G3V4E1|G3V4E1_HUMAN;tr|B4E0C6|B4E0C6_HUMAN;sp|P23743-3|DGKA_HUMAN;tr|C9JM35|C9JM35_HUMAN;sp|P23743-2|DGKA_HUMAN;tr|F8W1M3|F8W1M3_HUMAN;tr|F8W1H7|F8W1H7_HUMAN;tr|H0YJH4|H0YJH4_HUMAN;tr|F8VNZ9|F8VNZ9_HUMAN;tr|H0YJE7|H0YJE7_HUMAN;tr|G3V327|G3V327_HUMAN;tr|F8VWX8|F8VWX8_HUMAN;tr|G3V4I3|G3V4I3_HUMAN;tr|G3V312|G3V312_HUMAN;tr|O75484|O75484_HUMAN	tr|A0A024RB23|A0A024RB23_HUMAN;sp|P23743|DGKA_HUMAN;tr|G3V4E1|G3V4E1_HUMAN	18;18;12;8;5;3;3;3;3;3;2;2;2;1;1;1;1	18;18;12;8;5;3;3;3;3;3;2;2;2;1;1;1;1	18;18;12;8;5;3;3;3;3;3;2;2;2;1;1;1;1	>tr|A0A024RB23|A0A024RB23_HUMAN Diacylglycerol kinase OS=Homo sapiens GN=DGKA PE=3 SV=1;>sp|P23743|DGKA_HUMAN Diacylglycerol kinase alpha OS=Homo sapiens GN=DGKA PE=1 SV=3;>tr|G3V4E1|G3V4E1_HUMAN Diacylglycerol kinase (Fragment) OS=Homo sapiens GN=DGKA PE=	-	8.9213	7.53998	2.91456	7.0886	21.342	9	0	Median	1.6796	1.76373	0.81863	1.7366	19.166	9	0	Median	0.19839	0.246028	-2.0231	0.24046	18.467	9	0	Median	1.8	37.6	17	18	18	18	1	18	1	18	1	18	37.6	37.6	37.6	82.629	735	735;735;545;372;247;116;118;133;147;202;58;97;107;21;44;94;119
5870	sp|Q9GZP8|IMUP_HUMAN;sp|Q9GZP8-2|IMUP_HUMAN	sp|Q9GZP8|IMUP_HUMAN;sp|Q9GZP8-2|IMUP_HUMAN	3;2	3;2	3;2	>sp|Q9GZP8|IMUP_HUMAN Immortalization up-regulated protein OS=Homo sapiens GN=IMUP PE=1 SV=1;>sp|Q9GZP8-2|IMUP_HUMAN Isoform 2 of Immortalization up-regulated protein OS=Homo sapiens GN=IMUP	-	8.8598	7.488	2.90458	7.5948	15.336	2	1	Median	1.3696	1.4382	0.524267	1.4796	4.5737	2	1	Median	0.14467	0.179409	-2.47868	0.17399	19.328	2	1	Median	30.2	33	2	3	3	3	1	2	1	2	1	2	37.7	37.7	37.7	10.897	106	106;85
4023	sp|Q6ZUT6-4|CO052_HUMAN;sp|Q6ZUT6|CO052_HUMAN;tr|H0YM82|H0YM82_HUMAN;sp|Q6ZUT6-3|CO052_HUMAN;sp|Q6ZUT6-2|CO052_HUMAN	sp|Q6ZUT6-4|CO052_HUMAN;sp|Q6ZUT6|CO052_HUMAN;tr|H0YM82|H0YM82_HUMAN;sp|Q6ZUT6-3|CO052_HUMAN;sp|Q6ZUT6-2|CO052_HUMAN	4;4;2;2;2	4;4;2;2;2	4;4;2;2;2	>sp|Q6ZUT6-4|CO052_HUMAN Isoform 4 of Uncharacterized protein C15orf52 OS=Homo sapiens GN=C15orf52;>sp|Q6ZUT6|CO052_HUMAN Uncharacterized protein C15orf52 OS=Homo sapiens GN=C15orf52 PE=1 SV=1;>tr|H0YM82|H0YM82_HUMAN Uncharacterized protein C15orf52 (Fragm	-	8.7999	7.43737	2.89479	7.6448	6.1108	2	2	Median	3.1203	3.27659	1.7122	3.3808	1.4653	2	2	Median	0.35458	0.439724	-1.18533	0.43795	4.6638	2	2	Median	5.4	7.3	5	4	4	4	2	2	2	2	2	2	12.7	12.7	12.7	49.68	466	466;534;173;257;324
1545	sp|P17301|ITA2_HUMAN;tr|E7ESP4|E7ESP4_HUMAN;tr|E7EMF1|E7EMF1_HUMAN;tr|E9PB77|E9PB77_HUMAN;tr|D6RG08|D6RG08_HUMAN;tr|Q71V33|Q71V33_HUMAN;tr|Q16183|Q16183_HUMAN;tr|F1C627|F1C627_HUMAN	sp|P17301|ITA2_HUMAN;tr|E7ESP4|E7ESP4_HUMAN;tr|E7EMF1|E7EMF1_HUMAN	21;16;14;9;3;2;1;1	21;16;14;9;3;2;1;1	21;16;14;9;3;2;1;1	>sp|P17301|ITA2_HUMAN Integrin alpha-2 OS=Homo sapiens GN=ITGA2 PE=1 SV=1;>tr|E7ESP4|E7ESP4_HUMAN Integrin alpha-2 OS=Homo sapiens GN=ITGA2 PE=1 SV=1;>tr|E7EMF1|E7EMF1_HUMAN Integrin alpha-2 OS=Homo sapiens GN=ITGA2 PE=1 SV=1	-	8.5755	7.24772	2.85753	7.2933	89.27	20	20	Median	1.0553	1.10816	0.148165	1.0942	101.34	20	20	Median	0.074082	0.091871	-3.44425	0.091568	69.28	20	20	Median	0	28.2	8	21	21	21	0	21	0	21	0	21	28.2	28.2	28.2	129.29	1181	1181;942;815;641;175;156;16;48
2774	sp|Q03001-3|DYST_HUMAN;tr|Q6P0N6|Q6P0N6_HUMAN;tr|H0YAT7|H0YAT7_HUMAN	sp|Q03001-3|DYST_HUMAN;tr|Q6P0N6|Q6P0N6_HUMAN	37;19;4	18;0;2	18;0;2	>sp|Q03001-3|DYST_HUMAN Isoform 3 of Dystonin OS=Homo sapiens GN=DST;>tr|Q6P0N6|Q6P0N6_HUMAN DST protein OS=Homo sapiens GN=DST PE=1 SV=1	-	8.4295	7.12432	2.83275	7.0975	57.643	13	13	Median	0.98483	1.03416	0.0484586	1.0186	72.012	12	12	Median	0.10863	0.134715	-2.89202	0.13162	28.858	12	12	Median	1	17.9	3	37	18	18	2	35	1	17	1	17	18.9	9.1	9.1	306.75	2649	2649;1143;177
718	tr|A0A0S2Z4S4|A0A0S2Z4S4_HUMAN;sp|O60603|TLR2_HUMAN;tr|B3KWR9|B3KWR9_HUMAN;tr|A0A0S2Z4L7|A0A0S2Z4L7_HUMAN;tr|C6KIA9|C6KIA9_HUMAN;tr|C6KIA6|C6KIA6_HUMAN;tr|K9MV98|K9MV98_HUMAN;tr|D2JYJ1|D2JYJ1_HUMAN;tr|D2JYJ0|D2JYJ0_HUMAN;tr|D2JYJ4|D2JYJ4_HUMAN;tr|D2JYJ2|D2JYJ2_HUMAN;tr|D2JYJ3|D2JYJ3_HUMAN	tr|A0A0S2Z4S4|A0A0S2Z4S4_HUMAN;sp|O60603|TLR2_HUMAN;tr|B3KWR9|B3KWR9_HUMAN;tr|A0A0S2Z4L7|A0A0S2Z4L7_HUMAN;tr|C6KIA9|C6KIA9_HUMAN;tr|C6KIA6|C6KIA6_HUMAN;tr|K9MV98|K9MV98_HUMAN	6;6;5;4;3;3;3;2;2;2;2;1	6;6;5;4;3;3;3;2;2;2;2;1	6;6;5;4;3;3;3;2;2;2;2;1	>tr|A0A0S2Z4S4|A0A0S2Z4S4_HUMAN Toll-like receptor (Fragment) OS=Homo sapiens GN=TLR2 PE=2 SV=1;>sp|O60603|TLR2_HUMAN Toll-like receptor 2 OS=Homo sapiens GN=TLR2 PE=1 SV=1;>tr|B3KWR9|B3KWR9_HUMAN Toll-like receptor OS=Homo sapiens PE=2 SV=1;>tr|A0A0S2Z4L7	-	8.2112	6.93982	2.7949	6.8974	116.06	6	6	Median	0.91403	0.959813	-0.0591746	0.94992	68.298	6	6	Median	0.10218	0.126716	-2.98033	0.12448	52.794	6	6	Median	0	11	12	6	6	6	0	6	0	6	0	6	11	11	11	89.837	784	784;784;784;210;123;123;142;99;103;104;104;104
1485	tr|A0A0S2Z487|A0A0S2Z487_HUMAN;tr|A0A024R1X8|A0A024R1X8_HUMAN;sp|P14923|PLAK_HUMAN;tr|A0A0S2Z495|A0A0S2Z495_HUMAN;tr|Q7KZ86|Q7KZ86_HUMAN	tr|A0A0S2Z487|A0A0S2Z487_HUMAN;tr|A0A024R1X8|A0A024R1X8_HUMAN;sp|P14923|PLAK_HUMAN;tr|A0A0S2Z495|A0A0S2Z495_HUMAN	27;27;27;17;4	16;16;16;14;1	16;16;16;14;1	>tr|A0A0S2Z487|A0A0S2Z487_HUMAN Junction plakoglobin isoform 1 (Fragment) OS=Homo sapiens GN=JUP PE=2 SV=1;>tr|A0A024R1X8|A0A024R1X8_HUMAN Junction plakoglobin, isoform CRA_a OS=Homo sapiens GN=JUP PE=4 SV=1;>sp|P14923|PLAK_HUMAN Junction plakoglobin OS=Ho	-	7.9279	6.70039	2.74424	6.5411	23.428	7	0	Median	0.56539	0.59371	-0.75217	0.58683	32.156	7	0	Median	0.068804	0.0853256	-3.55088	0.085884	10.905	7	0	Median	1.7	46.3	5	27	16	16	2	25	2	14	2	14	46.6	27.1	27.1	81.744	745	745;745;745;334;171
919	tr|Q6FHG5|Q6FHG5_HUMAN;sp|O76070|SYUG_HUMAN;tr|F8W754|F8W754_HUMAN;tr|A0A024R7R3|A0A024R7R3_HUMAN;tr|G4Y815|G4Y815_HUMAN;tr|G4Y816|G4Y816_HUMAN;sp|Q16143|SYUB_HUMAN	tr|Q6FHG5|Q6FHG5_HUMAN;sp|O76070|SYUG_HUMAN;tr|F8W754|F8W754_HUMAN	3;3;2;1;1;1;1	3;3;2;1;1;1;1	3;3;2;1;1;1;1	>tr|Q6FHG5|Q6FHG5_HUMAN Gamma-synuclein OS=Homo sapiens GN=SNCG PE=2 SV=1;>sp|O76070|SYUG_HUMAN Gamma-synuclein OS=Homo sapiens GN=SNCG PE=1 SV=2;>tr|F8W754|F8W754_HUMAN Gamma-synuclein OS=Homo sapiens GN=SNCG PE=1 SV=1	-	7.8497	6.6343	2.72994	6.8257	33.304	2	2	Median	0.5574	0.58532	-0.772703	0.59097	55.398	2	2	Median	0.07101	0.0880613	-3.50535	0.085173	18.922	2	2	Median	0	31.5	7	3	3	3	0	3	0	3	0	3	31.5	31.5	31.5	13.331	127	127;127;126;94;104;120;134
1487	tr|A8YXX4|A8YXX4_HUMAN;sp|P15104|GLNA_HUMAN;tr|B4DWM6|B4DWM6_HUMAN;tr|Q9NSP3|Q9NSP3_HUMAN;tr|Q2TU80|Q2TU80_HUMAN;tr|A1L199|A1L199_HUMAN	tr|A8YXX4|A8YXX4_HUMAN;sp|P15104|GLNA_HUMAN;tr|B4DWM6|B4DWM6_HUMAN	10;10;6;4;4;2	10;10;6;4;4;2	10;10;6;4;4;2	>tr|A8YXX4|A8YXX4_HUMAN Glutamine synthetase OS=Homo sapiens GN=PIG59 PE=2 SV=1;>sp|P15104|GLNA_HUMAN Glutamine synthetase OS=Homo sapiens GN=GLUL PE=1 SV=4;>tr|B4DWM6|B4DWM6_HUMAN cDNA FLJ57219, highly similar to Glutamine synthetase (EC 6.3.1.2) OS=Homo	-	7.4964	6.3357	2.6635	6.2177	4.1046	3	0	Median	0.38236	0.401512	-1.31648	0.3903	18.753	3	0	Median	0.061615	0.0764103	-3.71009	0.076013	5.5299	3	0	Median	4.6	30.3	6	10	10	10	1	10	1	10	1	10	30.3	30.3	30.3	42.064	373	373;373;160;112;233;258
4860	tr|A0A1K0FUB6|A0A1K0FUB6_HUMAN;sp|Q8WWM9|CYGB_HUMAN;tr|K7EMC7|K7EMC7_HUMAN;tr|K7EIM9|K7EIM9_HUMAN	tr|A0A1K0FUB6|A0A1K0FUB6_HUMAN;sp|Q8WWM9|CYGB_HUMAN;tr|K7EMC7|K7EMC7_HUMAN	5;5;4;1	5;5;4;1	5;5;4;1	>tr|A0A1K0FUB6|A0A1K0FUB6_HUMAN Globin F OS=Homo sapiens GN=GLNF PE=3 SV=1;>sp|Q8WWM9|CYGB_HUMAN Cytoglobin OS=Homo sapiens GN=CYGB PE=1 SV=1;>tr|K7EMC7|K7EMC7_HUMAN Cytoglobin OS=Homo sapiens GN=CYGB PE=1 SV=1	-	7.4922	6.33215	2.6627	6.8802	55.86	3	3	Plateau	0.68631	0.720687	-0.472556	0.71368	29.522	3	3	Median	0.095911	0.118942	-3.07167	0.11861	68.099	3	3	Median	0	27.9	4	5	5	5	0	5	0	5	0	5	27.9	27.9	27.9	21.404	190	190;190;226;125
3475	sp|Q16831|UPP1_HUMAN;tr|C9J486|C9J486_HUMAN;tr|C9JIP2|C9JIP2_HUMAN;tr|B4DND0|B4DND0_HUMAN;tr|Q86Y75|Q86Y75_HUMAN;tr|F8WD51|F8WD51_HUMAN;tr|C9K0J2|C9K0J2_HUMAN	sp|Q16831|UPP1_HUMAN;tr|C9J486|C9J486_HUMAN;tr|C9JIP2|C9JIP2_HUMAN;tr|B4DND0|B4DND0_HUMAN;tr|Q86Y75|Q86Y75_HUMAN	10;5;5;5;5;3;1	10;5;5;5;5;3;1	10;5;5;5;5;3;1	>sp|Q16831|UPP1_HUMAN Uridine phosphorylase 1 OS=Homo sapiens GN=UPP1 PE=1 SV=1;>tr|C9J486|C9J486_HUMAN Uridine phosphorylase 1 (Fragment) OS=Homo sapiens GN=UPP1 PE=1 SV=1;>tr|C9JIP2|C9JIP2_HUMAN Uridine phosphorylase 1 (Fragment) OS=Homo sapiens GN=UPP1	-	7.3777	6.23538	2.64048	6.2813	3.3522	3	0	Median	2.2826	2.39693	1.26119	2.2591	18.288	3	0	Median	0.28996	0.359587	-1.47559	0.35782	2.8405	3	0	Median	3.2	35.5	7	10	10	10	1	9	1	9	1	9	38.7	38.7	38.7	33.934	310	310;144;146;171;173;85;29
3175	tr|B2R8J0|B2R8J0_HUMAN;sp|Q14435|GALT3_HUMAN;tr|C9J2C3|C9J2C3_HUMAN;tr|C9J388|C9J388_HUMAN;tr|Q68VJ6|Q68VJ6_HUMAN;sp|Q14435-2|GALT3_HUMAN;tr|E7EUL0|E7EUL0_HUMAN	tr|B2R8J0|B2R8J0_HUMAN;sp|Q14435|GALT3_HUMAN;tr|C9J2C3|C9J2C3_HUMAN	3;3;2;1;1;1;1	3;3;2;1;1;1;1	3;3;2;1;1;1;1	>tr|B2R8J0|B2R8J0_HUMAN Polypeptide N-acetylgalactosaminyltransferase OS=Homo sapiens PE=2 SV=1;>sp|Q14435|GALT3_HUMAN Polypeptide N-acetylgalactosaminyltransferase 3 OS=Homo sapiens GN=GALNT3 PE=1 SV=2;>tr|C9J2C3|C9J2C3_HUMAN Polypeptide N-acetylgalactosa	-	7.2412	6.12001	2.61353	6.2315	135.79	2	2	Median	0.24574	0.258049	-1.95428	0.25353	186.73	2	2	Median	0.033937	0.0420861	-4.57051	0.040619	51.348	2	2	Median	0	6	7	3	3	3	0	3	0	3	0	3	6	6	6	72.582	633	633;633;464;90;168;192;371
1503	sp|P15559-2|NQO1_HUMAN;sp|P15559|NQO1_HUMAN;tr|B4DLR8|B4DLR8_HUMAN;sp|P15559-3|NQO1_HUMAN;tr|Q3B792|Q3B792_HUMAN;tr|H3BNV2|H3BNV2_HUMAN;tr|Q53G81|Q53G81_HUMAN;tr|H3BRK3|H3BRK3_HUMAN;tr|B4DQP5|B4DQP5_HUMAN	sp|P15559-2|NQO1_HUMAN;sp|P15559|NQO1_HUMAN;tr|B4DLR8|B4DLR8_HUMAN;sp|P15559-3|NQO1_HUMAN;tr|Q3B792|Q3B792_HUMAN;tr|H3BNV2|H3BNV2_HUMAN;tr|Q53G81|Q53G81_HUMAN;tr|H3BRK3|H3BRK3_HUMAN	7;7;6;6;6;6;6;5;1	7;7;6;6;6;6;6;5;1	7;7;6;6;6;6;6;5;1	>sp|P15559-2|NQO1_HUMAN Isoform 2 of NAD(P)H dehydrogenase [quinone] 1 OS=Homo sapiens GN=NQO1;>sp|P15559|NQO1_HUMAN NAD(P)H dehydrogenase [quinone] 1 OS=Homo sapiens GN=NQO1 PE=1 SV=1;>tr|B4DLR8|B4DLR8_HUMAN NAD(P)H dehydrogenase [quinone] 1 OS=Homo sapie	-	7.0311	5.94244	2.57106	5.9373	13.41	7	0	Median	2.8826	3.02699	1.59788	2.9056	12.025	7	0	Median	0.38323	0.475253	-1.07323	0.47993	11.665	7	0	Median	0	37.1	9	7	7	7	0	7	0	7	0	7	37.1	37.1	37.1	27.295	240	240;274;202;236;240;253;274;269;109
2693	sp|P98172|EFNB1_HUMAN;sp|P52799|EFNB2_HUMAN	sp|P98172|EFNB1_HUMAN	7;1	7;1	7;1	>sp|P98172|EFNB1_HUMAN Ephrin-B1 OS=Homo sapiens GN=EFNB1 PE=1 SV=1	-	7.0168	5.93036	2.56812	5.9041	35.014	5	4	Median	0.93192	0.978599	-0.03121	0.96635	31.953	5	4	Median	0.13152	0.163101	-2.61616	0.15634	34.946	5	4	Median	3.8	31.5	2	7	7	7	1	7	1	7	1	7	31.5	31.5	31.5	38.006	346	346;333
6066	sp|Q9H6S3|ES8L2_HUMAN;sp|Q9H6S3-3|ES8L2_HUMAN;sp|Q9H6S3-2|ES8L2_HUMAN;tr|E9PLH1|E9PLH1_HUMAN;tr|B4DFD2|B4DFD2_HUMAN;tr|E9PNT0|E9PNT0_HUMAN;tr|A0A087WX39|A0A087WX39_HUMAN;tr|E9PN68|E9PN68_HUMAN;tr|E9PLN2|E9PLN2_HUMAN;tr|E9PNY4|E9PNY4_HUMAN;tr|E9PM34|E9PM34_HUMAN;tr|H0YD62|H0YD62_HUMAN;tr|H0YF37|H0YF37_HUMAN	sp|Q9H6S3|ES8L2_HUMAN;sp|Q9H6S3-3|ES8L2_HUMAN	24;23;10;7;6;5;5;3;3;1;1;1;1	24;23;10;7;6;5;5;3;3;1;1;1;1	24;23;10;7;6;5;5;3;3;1;1;1;1	>sp|Q9H6S3|ES8L2_HUMAN Epidermal growth factor receptor kinase substrate 8-like protein 2 OS=Homo sapiens GN=EPS8L2 PE=1 SV=2;>sp|Q9H6S3-3|ES8L2_HUMAN Isoform 3 of Epidermal growth factor receptor kinase substrate 8-like protein 2 OS=Homo sapiens GN=EPS8L2	-	7.0117	5.92605	2.56707	5.9706	20.835	14	0	Median	1.9757	2.07466	1.05288	2.0531	20.652	14	0	Median	0.27781	0.344519	-1.53734	0.34146	11.126	14	0	Median	8	46.9	13	24	24	24	3	23	3	23	3	23	50.8	50.8	50.8	80.62	715	715;731;327;105;424;95;232;79;83;25;35;139;167
5323	sp|Q96LD4|TRI47_HUMAN;sp|Q96LD4-2|TRI47_HUMAN;tr|A0A0M3HER3|A0A0M3HER3_HUMAN;tr|K7EJ63|K7EJ63_HUMAN	sp|Q96LD4|TRI47_HUMAN;sp|Q96LD4-2|TRI47_HUMAN	11;9;2;1	11;9;2;1	11;9;2;1	>sp|Q96LD4|TRI47_HUMAN Tripartite motif-containing protein 47 OS=Homo sapiens GN=TRIM47 PE=1 SV=2;>sp|Q96LD4-2|TRI47_HUMAN Isoform 2 of Tripartite motif-containing protein 47 OS=Homo sapiens GN=TRIM47	-	7.0016	5.91751	2.56499	8.4835	25.544	9	7	Linear	1.5591	1.63719	0.711225	0.96537	25.276	8	6	Linear	0.16369	0.202996	-2.30048	0.20298	31.287	8	6	Median	2.4	21.8	4	11	11	11	2	10	2	10	2	10	21.8	21.8	21.8	69.531	638	638;400;122;38
4698	sp|Q8TAE6|PP14C_HUMAN	sp|Q8TAE6|PP14C_HUMAN	2	2	2	>sp|Q8TAE6|PP14C_HUMAN Protein phosphatase 1 regulatory subunit 14C OS=Homo sapiens GN=PPP1R14C PE=1 SV=3	-	6.997	5.91362	2.56404	5.7151	5.3068	2	2	Median	1.046	1.09839	0.135395	1.0853	31.495	2	2	Median	0.1495	0.185399	-2.4313	0.18996	34.515	2	2	Median	0	24.2	1	2	2	2	0	2	0	2	0	2	24.2	24.2	24.2	17.843	165	165
6944	sp|Q9ULZ3-2|ASC_HUMAN;tr|B2RAZ4|B2RAZ4_HUMAN;sp|Q9ULZ3|ASC_HUMAN;sp|Q9ULZ3-3|ASC_HUMAN;tr|H3BP42|H3BP42_HUMAN	sp|Q9ULZ3-2|ASC_HUMAN;tr|B2RAZ4|B2RAZ4_HUMAN;sp|Q9ULZ3|ASC_HUMAN;sp|Q9ULZ3-3|ASC_HUMAN	6;6;6;5;2	6;6;6;5;2	6;6;6;5;2	>sp|Q9ULZ3-2|ASC_HUMAN Isoform 2 of Apoptosis-associated speck-like protein containing a CARD OS=Homo sapiens GN=PYCARD;>tr|B2RAZ4|B2RAZ4_HUMAN cDNA, FLJ95208, highly similar to Homo sapiens PYD and CARD domain containing (PYCARD), transcript variant 1, mR	-	6.8385	5.77967	2.53099	5.6814	12.188	4	0	Median	2.1837	2.29308	1.19729	2.2691	16.359	4	0	Median	0.31149	0.386287	-1.37226	0.38264	8.8052	4	0	Median	0	43.2	5	6	6	6	0	6	0	6	0	6	43.2	43.2	43.2	19.969	176	176;195;195;135;125
6571	sp|Q9NYT0|PLEK2_HUMAN;tr|H0YIZ5|H0YIZ5_HUMAN;tr|H0YJ64|H0YJ64_HUMAN;tr|H0YJD0|H0YJD0_HUMAN	sp|Q9NYT0|PLEK2_HUMAN	10;4;4;3	10;4;4;3	10;4;4;3	>sp|Q9NYT0|PLEK2_HUMAN Pleckstrin-2 OS=Homo sapiens GN=PLEK2 PE=1 SV=1	-	6.783	5.73276	2.51923	5.4554	25.834	11	0	Median	1.3491	1.41668	0.502509	1.3857	38.729	11	0	Median	0.20285	0.251559	-1.99103	0.25028	13.713	11	0	Median	0	42.5	4	10	10	10	0	10	0	10	0	10	42.5	42.5	42.5	39.97	353	353;117;204;127
1872	sp|P31947|1433S_HUMAN;sp|P31947-2|1433S_HUMAN	sp|P31947|1433S_HUMAN;sp|P31947-2|1433S_HUMAN	18;16	16;14	16;14	>sp|P31947|1433S_HUMAN 14-3-3 protein sigma OS=Homo sapiens GN=SFN PE=1 SV=1;>sp|P31947-2|1433S_HUMAN Isoform 2 of 14-3-3 protein sigma OS=Homo sapiens GN=SFN	-	6.7068	5.66836	2.50293	5.8078	14.745	27	0	Median	0.81236	0.853051	-0.229297	0.81663	17.984	27	0	Median	0.11765	0.145901	-2.77694	0.14447	19.624	27	0	Median	20.2	76.6	2	18	16	16	4	18	2	16	2	16	76.6	69.4	69.4	27.774	248	248;216
3845	tr|B4DL28|B4DL28_HUMAN;sp|Q6ISB3-2|GRHL2_HUMAN;tr|A8K9Y8|A8K9Y8_HUMAN;sp|Q6ISB3|GRHL2_HUMAN	tr|B4DL28|B4DL28_HUMAN;sp|Q6ISB3-2|GRHL2_HUMAN;tr|A8K9Y8|A8K9Y8_HUMAN;sp|Q6ISB3|GRHL2_HUMAN	2;2;2;2	2;2;2;2	2;2;2;2	>tr|B4DL28|B4DL28_HUMAN cDNA FLJ53801, highly similar to Grainyhead-like protein 2 OS=Homo sapiens PE=2 SV=1;>sp|Q6ISB3-2|GRHL2_HUMAN Isoform 2 of Grainyhead-like protein 2 homolog OS=Homo sapiens GN=GRHL2;>tr|A8K9Y8|A8K9Y8_HUMAN cDNA FLJ77442, highly simi	-	6.4612	5.46078	2.44911	5.6255	13.565	2	2	Median						1	1	Median						1	1	Median	0	12.2	4	2	2	2	0	2	0	2	0	2	12.2	12.2	12.2	33.943	304	304;609;625;625
2226	tr|A0A024R2B1|A0A024R2B1_HUMAN;sp|P50452|SPB8_HUMAN;tr|B2R9H3|B2R9H3_HUMAN;tr|H7BXK7|H7BXK7_HUMAN;sp|P50452-2|SPB8_HUMAN;tr|A0A1B0GU38|A0A1B0GU38_HUMAN;tr|C9JVA8|C9JVA8_HUMAN;sp|P50452-3|SPB8_HUMAN;tr|C9JTJ8|C9JTJ8_HUMAN;tr|C9J7N5|C9J7N5_HUMAN;tr|A0A024QZT4|A0A024QZT4_HUMAN;sp|P50453|SPB9_HUMAN;sp|O75830|SPI2_HUMAN;tr|B4DDY9|B4DDY9_HUMAN;tr|A0A0C4DGW9|A0A0C4DGW9_HUMAN	tr|A0A024R2B1|A0A024R2B1_HUMAN;sp|P50452|SPB8_HUMAN;tr|B2R9H3|B2R9H3_HUMAN;tr|H7BXK7|H7BXK7_HUMAN;sp|P50452-2|SPB8_HUMAN;tr|A0A1B0GU38|A0A1B0GU38_HUMAN;tr|C9JVA8|C9JVA8_HUMAN	8;8;7;5;5;5;4;3;2;1;1;1;1;1;1	7;7;6;4;4;4;3;3;1;1;1;1;1;1;1	6;6;5;3;3;3;3;3;1;0;0;0;0;0;0	>tr|A0A024R2B1|A0A024R2B1_HUMAN Serpin peptidase inhibitor, clade B (Ovalbumin), member 8, isoform CRA_a OS=Homo sapiens GN=SERPINB8 PE=3 SV=1;>sp|P50452|SPB8_HUMAN Serpin B8 OS=Homo sapiens GN=SERPINB8 PE=1 SV=2;>tr|B2R9H3|B2R9H3_HUMAN cDNA, FLJ94391, hig	-	6.4484	5.44997	2.44625	5.1779	47.419	7	6	Median	1.5251	1.60149	0.679416	1.5714	54.256	7	6	Median	0.24429	0.30295	-1.72285	0.30819	23.569	7	6	Median	0	25.1	15	8	7	6	0	8	0	7	0	6	25.1	23	20.3	42.766	374	374;374;374;189;242;259;164;192;124;206;376;376;405;413;415
1198	sp|P05120|PAI2_HUMAN;tr|B2R7Y0|B2R7Y0_HUMAN;tr|H7C004|H7C004_HUMAN;tr|H7BYS2|H7BYS2_HUMAN;tr|E7ERB5|E7ERB5_HUMAN;tr|E7EPJ9|E7EPJ9_HUMAN	sp|P05120|PAI2_HUMAN;tr|B2R7Y0|B2R7Y0_HUMAN;tr|H7C004|H7C004_HUMAN;tr|H7BYS2|H7BYS2_HUMAN	6;5;4;4;1;1	6;5;4;4;1;1	6;5;4;4;1;1	>sp|P05120|PAI2_HUMAN Plasminogen activator inhibitor 2 OS=Homo sapiens GN=SERPINB2 PE=1 SV=2;>tr|B2R7Y0|B2R7Y0_HUMAN cDNA, FLJ93654, highly similar to Homo sapiens serpin peptidase inhibitor, clade B (ovalbumin), member 2 (SERPINB2), mRNA OS=Homo sapiens	-	6.4387	5.44177	2.44408	5.3051	82.118	5	5	Median	0.82551	0.866859	-0.20613	0.84037	89.67	5	5	Median	0.1329	0.164813	-2.6011	0.17317	56.009	5	5	Median	0	18.3	6	6	6	6	0	6	0	6	0	6	18.3	18.3	18.3	46.596	415	415;415;253;280;132;161
2801	tr|G9JXB8|G9JXB8_HUMAN;tr|A0A087WZG2|A0A087WZG2_HUMAN;sp|Q04912-2|RON_HUMAN;sp|Q04912|RON_HUMAN;tr|H2E272|H2E272_HUMAN;tr|H7C3Z8|H7C3Z8_HUMAN;tr|B4E058|B4E058_HUMAN;tr|H7C074|H7C074_HUMAN;sp|Q04912-3|RON_HUMAN;sp|Q04912-4|RON_HUMAN;tr|H2E273|H2E273_HUMAN;tr|A0A087WZQ8|A0A087WZQ8_HUMAN;sp|Q04912-6|RON_HUMAN;sp|Q04912-5|RON_HUMAN;tr|J3KQS7|J3KQS7_HUMAN;tr|K9JYP4|K9JYP4_HUMAN	tr|G9JXB8|G9JXB8_HUMAN;tr|A0A087WZG2|A0A087WZG2_HUMAN;sp|Q04912-2|RON_HUMAN;sp|Q04912|RON_HUMAN	7;7;7;7;3;3;3;3;3;3;3;3;3;3;3;3	6;6;6;6;2;2;2;2;3;3;3;3;3;3;3;3	6;6;6;6;2;2;2;2;3;3;3;3;3;3;3;3	>tr|G9JXB8|G9JXB8_HUMAN RON variant E2E3 OS=Homo sapiens PE=2 SV=1;>tr|A0A087WZG2|A0A087WZG2_HUMAN Macrophage-stimulating protein receptor OS=Homo sapiens GN=MST1R PE=1 SV=1;>sp|Q04912-2|RON_HUMAN Isoform Delta-RON of Macrophage-stimulating protein recepto	-	6.4236	5.42901	2.44069	5.3569	100.2	5	5	Median	0.99379	1.04357	0.0615249	0.9983	71.335	5	5	Median	0.09878	0.1225	-3.02915	0.1255	93.018	5	5	Median	0	7.4	16	7	6	6	0	7	0	6	0	6	7.4	6.8	6.8	140.65	1294	1294;1294;1351;1400;254;270;279;285;495;541;574;574;647;907;1032;1080
5542	sp|Q99959-2|PKP2_HUMAN;sp|Q99959|PKP2_HUMAN;tr|B8QGS9|B8QGS9_HUMAN;tr|B4DR79|B4DR79_HUMAN;tr|A0A087WXY2|A0A087WXY2_HUMAN;tr|B8QGS8|B8QGS8_HUMAN	sp|Q99959-2|PKP2_HUMAN;sp|Q99959|PKP2_HUMAN;tr|B8QGS9|B8QGS9_HUMAN	14;13;11;3;1;1	14;13;11;3;1;1	14;13;11;3;1;1	>sp|Q99959-2|PKP2_HUMAN Isoform 1 of Plakophilin-2 OS=Homo sapiens GN=PKP2;>sp|Q99959|PKP2_HUMAN Plakophilin-2 OS=Homo sapiens GN=PKP2 PE=1 SV=2;>tr|B8QGS9|B8QGS9_HUMAN Truncated plakophilin-2 OS=Homo sapiens GN=PKP2 PE=1 SV=1	-	6.3971	5.40661	2.43472	4.8635	29.408	6	6	Plateau	0.3009	0.315972	-1.66213	0.31497	144.49	3	3	Median	0.046651	0.0578531	-4.11146	0.057497	156.34	3	3	Median	11	13.7	6	14	14	14	7	8	7	8	7	8	22.3	22.3	22.3	92.755	837	837;881;824;363;36;83
7318	tr|A8KA84|A8KA84_HUMAN;tr|A0A024RBQ5|A0A024RBQ5_HUMAN;sp|Q9Y6K5|OAS3_HUMAN;tr|F8VWK9|F8VWK9_HUMAN;tr|F8VS35|F8VS35_HUMAN	tr|A8KA84|A8KA84_HUMAN;tr|A0A024RBQ5|A0A024RBQ5_HUMAN;sp|Q9Y6K5|OAS3_HUMAN	5;5;5;2;2	5;5;5;2;2	5;5;5;2;2	>tr|A8KA84|A8KA84_HUMAN cDNA FLJ78682, highly similar to Homo sapiens 2-5-oligoadenylate synthetase 3, 100kDa (OAS3), mRNA OS=Homo sapiens PE=2 SV=1;>tr|A0A024RBQ5|A0A024RBQ5_HUMAN 2-5-oligoadenylate synthetase 3, 100kDa, isoform CRA_a OS=Homo sapiens	-	6.3219	5.34305	2.41766	5.464	179.2	3	3	Median	0.5759	0.604746	-0.725598	0.59493	276.61	3	3	Median	0.091096	0.11297	-3.14598	0.11481	121.4	3	3	Median	2.1	4.8	5	5	5	5	1	4	1	4	1	4	6.9	6.9	6.9	121.21	1087	1087;1087;1087;177;223
4104	tr|E7ER77|E7ER77_HUMAN;sp|Q7Z2K6|ERMP1_HUMAN;tr|A0A0C4DGF0|A0A0C4DGF0_HUMAN;sp|Q7Z2K6-2|ERMP1_HUMAN;tr|D3DRI3|D3DRI3_HUMAN	tr|E7ER77|E7ER77_HUMAN;sp|Q7Z2K6|ERMP1_HUMAN	6;6;2;2;2	6;6;2;2;2	6;6;2;2;2	>tr|E7ER77|E7ER77_HUMAN Endoplasmic reticulum metallopeptidase 1 OS=Homo sapiens GN=ERMP1 PE=1 SV=1;>sp|Q7Z2K6|ERMP1_HUMAN Endoplasmic reticulum metallopeptidase 1 OS=Homo sapiens GN=ERMP1 PE=1 SV=2	-	6.2663	5.29606	2.40492	5.1397	143.45	6	6	Median	0.8308	0.872414	-0.196915	0.86692	159.58	6	6	Median	0.12971	0.160857	-2.63615	0.15874	41.87	6	6	Median	0	8.6	5	6	6	6	0	6	0	6	0	6	8.6	8.6	8.6	93.159	841	841;904;351;351;680
5081	sp|Q96B97-2|SH3K1_HUMAN;tr|Q5JPT2|Q5JPT2_HUMAN;tr|Q5JPT6|Q5JPT6_HUMAN;sp|Q96B97|SH3K1_HUMAN;tr|B7Z6E8|B7Z6E8_HUMAN;sp|Q96B97-3|SH3K1_HUMAN;tr|Q5VSN0|Q5VSN0_HUMAN;tr|Q5JPT1|Q5JPT1_HUMAN	sp|Q96B97-2|SH3K1_HUMAN;tr|Q5JPT2|Q5JPT2_HUMAN;tr|Q5JPT6|Q5JPT6_HUMAN;sp|Q96B97|SH3K1_HUMAN;tr|B7Z6E8|B7Z6E8_HUMAN;sp|Q96B97-3|SH3K1_HUMAN	15;15;15;15;14;14;6;1	15;15;15;15;14;14;6;1	15;15;15;15;14;14;6;1	>sp|Q96B97-2|SH3K1_HUMAN Isoform 2 of SH3 domain-containing kinase-binding protein 1 OS=Homo sapiens GN=SH3KBP1;>tr|Q5JPT2|Q5JPT2_HUMAN SH3 domain-containing kinase-binding protein 1 (Fragment) OS=Homo sapiens GN=SH3KBP1 PE=1 SV=1;>tr|Q5JPT6|Q5JPT6_HUMAN G	-	6.2558	5.28719	2.4025	5.2851	70.531	7	0	Median	6.5393	6.86685	2.77965	6.7427	77.098	7	0	Median	0.93269	1.15665	0.209956	1.0835	12.254	7	0	Median	10	23.1	8	15	15	15	3	13	3	13	3	13	30.9	30.9	30.9	68.549	628	628;645;665;665;404;427;553;208
7655	tr|D7PBN3|D7PBN3_HUMAN;sp|Q6NXG1-2|ESRP1_HUMAN;sp|Q6NXG1-4|ESRP1_HUMAN;sp|Q6NXG1|ESRP1_HUMAN;sp|Q6NXG1-5|ESRP1_HUMAN;sp|Q6NXG1-3|ESRP1_HUMAN;tr|H0YBR2|H0YBR2_HUMAN;tr|H0YBB3|H0YBB3_HUMAN;tr|E5RI26|E5RI26_HUMAN	tr|D7PBN3|D7PBN3_HUMAN	19;7;7;7;6;6;5;5;1	17;7;7;7;6;6;5;5;1	6;6;6;6;5;5;4;4;1	>tr|D7PBN3|D7PBN3_HUMAN ESRP1/RAF1 fusion protein OS=Homo sapiens PE=2 SV=1	-	6.1195	5.17199	2.37072	4.9769	127.23	8	7	Median	0.76556	0.803906	-0.314901	0.78681	78.021	7	6	Median	0.13197	0.163659	-2.61123	0.16207	193.01	7	6	Median	12.9	15.2	9	19	17	6	9	12	9	10	1	5	24.3	22.3	6.9	118.62	1061	1061;608;663;681;659;677;502;522;94
4305	sp|Q8IUH4|ZDH13_HUMAN;tr|A8K5N3|A8K5N3_HUMAN;sp|Q8IUH4-2|ZDH13_HUMAN;sp|Q8IUH4-3|ZDH13_HUMAN	sp|Q8IUH4|ZDH13_HUMAN;tr|A8K5N3|A8K5N3_HUMAN;sp|Q8IUH4-2|ZDH13_HUMAN;sp|Q8IUH4-3|ZDH13_HUMAN	4;3;2;2	4;3;2;2	3;3;2;2	>sp|Q8IUH4|ZDH13_HUMAN Palmitoyltransferase ZDHHC13 OS=Homo sapiens GN=ZDHHC13 PE=1 SV=3;>tr|A8K5N3|A8K5N3_HUMAN Palmitoyltransferase OS=Homo sapiens PE=2 SV=1;>sp|Q8IUH4-2|ZDH13_HUMAN Isoform 2 of Palmitoyltransferase ZDHHC13 OS=Homo sapiens GN=ZDHHC13;>s	-	5.94	5.02028	2.32777	4.8828	77.193	5	4	Median	4.1241	4.33067	2.11459	4.2814	66.183	5	4	Median	0.79472	0.985553	-0.0209953	0.97144	18.618	5	4	Median	0	8.4	4	4	4	3	0	4	0	4	0	3	8.4	8.4	6.8	70.86	622	622;622;446;492
1644	tr|A8K2T6|A8K2T6_HUMAN;sp|P21709|EPHA1_HUMAN	tr|A8K2T6|A8K2T6_HUMAN;sp|P21709|EPHA1_HUMAN	3;3	3;3	3;3	>tr|A8K2T6|A8K2T6_HUMAN cDNA FLJ76013, highly similar to Homo sapiens EPH receptor A1 (EPHA1), mRNA OS=Homo sapiens PE=2 SV=1;>sp|P21709|EPHA1_HUMAN Ephrin type-A receptor 1 OS=Homo sapiens GN=EPHA1 PE=1 SV=4	-	5.9368	5.01758	2.32699	4.9993	53.096	2	2	Median	0.52897	0.555466	-0.84823	0.55766	156.2	2	2	Median	0.0891	0.110495	-3.17794	0.11041	104.02	2	2	Median	1.3	2.5	2	3	3	3	1	2	1	2	1	2	3.8	3.8	3.8	108.06	976	976;976
2015	sp|P41220-4|RGS2_HUMAN;sp|P41220-3|RGS2_HUMAN;sp|P41220-2|RGS2_HUMAN;tr|A0A024R939|A0A024R939_HUMAN;sp|P41220|RGS2_HUMAN;tr|Q49A86|Q49A86_HUMAN	sp|P41220-4|RGS2_HUMAN;sp|P41220-3|RGS2_HUMAN;sp|P41220-2|RGS2_HUMAN;tr|A0A024R939|A0A024R939_HUMAN;sp|P41220|RGS2_HUMAN	4;4;4;4;4;1	4;4;4;4;4;1	4;4;4;4;4;1	>sp|P41220-4|RGS2_HUMAN Isoform 4 of Regulator of G-protein signaling 2 OS=Homo sapiens GN=RGS2;>sp|P41220-3|RGS2_HUMAN Isoform 3 of Regulator of G-protein signaling 2 OS=Homo sapiens GN=RGS2;>sp|P41220-2|RGS2_HUMAN Isoform 2 of Regulator of G-protein sign	-	5.9292	5.01116	2.32514	4.9334	33.14	4	4	Median	2.2319	2.34369	1.22878	2.2711	59.432	4	4	Median	0.29166	0.361695	-1.46715	0.35732	55.28	4	4	Median	0	28.5	6	4	4	4	0	4	0	4	0	4	28.5	28.5	28.5	20.779	179	179;196;207;211;211;31
3886	sp|Q6P179-3|ERAP2_HUMAN;tr|B2R769|B2R769_HUMAN;sp|Q6P179|ERAP2_HUMAN;tr|D6RGW0|D6RGW0_HUMAN;sp|Q6P179-2|ERAP2_HUMAN;sp|Q6P179-4|ERAP2_HUMAN;tr|H0Y9X9|H0Y9X9_HUMAN	sp|Q6P179-3|ERAP2_HUMAN;tr|B2R769|B2R769_HUMAN;sp|Q6P179|ERAP2_HUMAN;tr|D6RGW0|D6RGW0_HUMAN;sp|Q6P179-2|ERAP2_HUMAN;sp|Q6P179-4|ERAP2_HUMAN	10;10;10;9;7;6;1	10;10;10;9;7;6;1	10;10;10;9;7;6;1	>sp|Q6P179-3|ERAP2_HUMAN Isoform 3 of Endoplasmic reticulum aminopeptidase 2 OS=Homo sapiens GN=ERAP2;>tr|B2R769|B2R769_HUMAN Aminopeptidase OS=Homo sapiens PE=2 SV=1;>sp|Q6P179|ERAP2_HUMAN Endoplasmic reticulum aminopeptidase 2 OS=Homo sapiens GN=ERAP2 PE	-	5.8914	4.97921	2.31592	4.9058	37.798	10	8	Median	1.0265	1.07792	0.108246	1.0648	55.453	10	8	Median	0.18406	0.228257	-2.13127	0.22678	35.717	10	8	Median	0	14.1	7	10	10	10	0	10	0	10	0	10	14.1	14.1	14.1	105.52	915	915;960;960;694;532;350;79
3128	sp|Q14134-2|TRI29_HUMAN;tr|A0A024R3J1|A0A024R3J1_HUMAN;sp|Q14134|TRI29_HUMAN;tr|Q53G41|Q53G41_HUMAN;tr|Q0P6H7|Q0P6H7_HUMAN;tr|B7Z5V8|B7Z5V8_HUMAN;tr|B7Z8U9|B7Z8U9_HUMAN;tr|E9PRL4|E9PRL4_HUMAN;tr|B7Z5V5|B7Z5V5_HUMAN;tr|E9PI31|E9PI31_HUMAN;tr|E9PLI4|E9PLI4_HUMAN;tr|E9PJ94|E9PJ94_HUMAN;tr|E9PM74|E9PM74_HUMAN;tr|E9PJD4|E9PJD4_HUMAN;tr|H0YD78|H0YD78_HUMAN;tr|E9PIQ2|E9PIQ2_HUMAN;tr|H0YF27|H0YF27_HUMAN	sp|Q14134-2|TRI29_HUMAN;tr|A0A024R3J1|A0A024R3J1_HUMAN;sp|Q14134|TRI29_HUMAN;tr|Q53G41|Q53G41_HUMAN;tr|Q0P6H7|Q0P6H7_HUMAN	14;14;14;13;8;6;5;5;5;4;4;4;3;3;1;1;1	14;14;14;13;8;6;5;5;5;4;4;4;3;3;1;1;1	14;14;14;13;8;6;5;5;5;4;4;4;3;3;1;1;1	>sp|Q14134-2|TRI29_HUMAN Isoform Beta of Tripartite motif-containing protein 29 OS=Homo sapiens GN=TRIM29;>tr|A0A024R3J1|A0A024R3J1_HUMAN Tripartite motif-containing 29, isoform CRA_a OS=Homo sapiens GN=TRIM29 PE=4 SV=1;>sp|Q14134|TRI29_HUMAN Tripartite mo	-	5.8872	4.97566	2.31489	4.7203	109.66	6	6	Median	0.83573	0.877591	-0.188379	0.84124	147.37	5	5	Median	0.089242	0.110671	-3.17565	0.10968	74.581	5	5	Median	5.3	25.4	17	14	14	14	3	12	3	12	3	12	28.2	28.2	28.2	63.843	570	570;588;588;588;446;357;321;327;327;89;95;97;38;169;119;121;169
4898	sp|Q92466|DDB2_HUMAN;sp|Q92466-4|DDB2_HUMAN;sp|Q92466-5|DDB2_HUMAN;tr|A0A087X0X5|A0A087X0X5_HUMAN;sp|Q92466-2|DDB2_HUMAN;tr|A0A087WYT8|A0A087WYT8_HUMAN;sp|Q92466-3|DDB2_HUMAN;tr|A0A087WW71|A0A087WW71_HUMAN;tr|A0A087WTQ7|A0A087WTQ7_HUMAN;tr|A0A087WV56|A0A087WV56_HUMAN	sp|Q92466|DDB2_HUMAN;sp|Q92466-4|DDB2_HUMAN;sp|Q92466-5|DDB2_HUMAN;tr|A0A087X0X5|A0A087X0X5_HUMAN	9;7;6;5;4;3;3;3;2;2	9;7;6;5;4;3;3;3;2;2	9;7;6;5;4;3;3;3;2;2	>sp|Q92466|DDB2_HUMAN DNA damage-binding protein 2 OS=Homo sapiens GN=DDB2 PE=1 SV=1;>sp|Q92466-4|DDB2_HUMAN Isoform D3 of DNA damage-binding protein 2 OS=Homo sapiens GN=DDB2;>sp|Q92466-5|DDB2_HUMAN Isoform D4 of DNA damage-binding protein 2 OS=Homo sapie	-	5.8438	4.93898	2.30421	4.7194	23.985	3	0	Median	1.5703	1.64896	0.721552	1.6334	18.001	3	0	Median	0.27298	0.338529	-1.56265	0.34938	4.48	3	0	Median	2.8	26.5	10	9	9	9	2	7	2	7	2	7	29.3	29.3	29.3	47.863	427	427;363;244;227;238;95;156;162;91;93
811	sp|O75369-8|FLNB_HUMAN	sp|O75369-8|FLNB_HUMAN	138	138	3	>sp|O75369-8|FLNB_HUMAN Isoform 8 of Filamin-B OS=Homo sapiens GN=FLNB	-	5.6996	4.81711	2.26817	4.6962	54.831	141	0	Median	1.8046	1.89499	0.922191	1.8254	32.793	141	0	Median	0.32766	0.40634	-1.29924	0.40029	29.783	141	0	Median	9.6	65.7	1	138	138	3	18	135	18	135	1	2	66	66	0.8	281.63	2633	2633
1639	sp|P21397-2|AOFA_HUMAN;tr|Q53YE7|Q53YE7_HUMAN;tr|Q53EZ0|Q53EZ0_HUMAN;tr|Q49A63|Q49A63_HUMAN;sp|P21397|AOFA_HUMAN;tr|Q5ULA3|Q5ULA3_HUMAN;tr|A0A1W5KJW8|A0A1W5KJW8_HUMAN	sp|P21397-2|AOFA_HUMAN;tr|Q53YE7|Q53YE7_HUMAN;tr|Q53EZ0|Q53EZ0_HUMAN;tr|Q49A63|Q49A63_HUMAN;sp|P21397|AOFA_HUMAN;tr|Q5ULA3|Q5ULA3_HUMAN	5;5;5;5;5;3;2	5;5;5;5;5;3;2	4;4;4;4;4;2;2	>sp|P21397-2|AOFA_HUMAN Isoform 2 of Amine oxidase [flavin-containing] A OS=Homo sapiens GN=MAOA;>tr|Q53YE7|Q53YE7_HUMAN Amine oxidase OS=Homo sapiens GN=MAOA PE=2 SV=1;>tr|Q53EZ0|Q53EZ0_HUMAN Amine oxidase (Fragment) OS=Homo sapiens PE=2 SV=1;>tr|Q49A63|Q	-	5.5952	4.72887	2.2415	4.673	9.3476	3	0	Median	0.84644	0.888838	-0.170008	0.84904	19.143	3	0	Median	0.1493	0.185151	-2.43323	0.19275	11.614	3	0	Median	0	14	7	5	5	4	0	5	0	5	0	4	14	14	11.2	44.847	394	394;527;527;527;527;103;53
1772	tr|X5D2R7|X5D2R7_HUMAN;tr|X5CMJ9|X5CMJ9_HUMAN;sp|P28062|PSB8_HUMAN;tr|Q6FHU0|Q6FHU0_HUMAN;sp|P28062-2|PSB8_HUMAN;tr|Q5JNW7|Q5JNW7_HUMAN;tr|A0A140T998|A0A140T998_HUMAN;tr|B7Z6U7|B7Z6U7_HUMAN	tr|X5D2R7|X5D2R7_HUMAN;tr|X5CMJ9|X5CMJ9_HUMAN;sp|P28062|PSB8_HUMAN;tr|Q6FHU0|Q6FHU0_HUMAN;sp|P28062-2|PSB8_HUMAN;tr|Q5JNW7|Q5JNW7_HUMAN;tr|A0A140T998|A0A140T998_HUMAN	6;6;6;5;5;4;4;1	6;6;6;5;5;4;4;1	6;6;6;5;5;4;4;1	>tr|X5D2R7|X5D2R7_HUMAN Proteasome subunit beta type OS=Homo sapiens GN=PSM8 PE=1 SV=1;>tr|X5CMJ9|X5CMJ9_HUMAN Proteasome subunit beta type OS=Homo sapiens GN=PSM8 PE=3 SV=1;>sp|P28062|PSB8_HUMAN Proteasome subunit beta type-8 OS=Homo sapiens GN=PSMB8 PE=1	-	5.4745	4.62686	2.21003	4.6559	122.32	5	4	Median	1.4394	1.5115	0.59598	1.4898	25.591	5	4	Median	0.22673	0.281174	-1.83047	0.29256	99.917	5	4	Median	5.1	39.1	8	6	6	6	1	6	1	6	1	6	39.1	39.1	39.1	30.354	276	276;276;276;272;272;252;252;155
6970	tr|J3KSW2|J3KSW2_HUMAN;sp|Q9UNA4|POLI_HUMAN;tr|J3KRG0|J3KRG0_HUMAN;tr|J3KTN3|J3KTN3_HUMAN;tr|B7Z780|B7Z780_HUMAN;tr|J3KQ09|J3KQ09_HUMAN;tr|X6R2I3|X6R2I3_HUMAN;tr|J3QR36|J3QR36_HUMAN	tr|J3KSW2|J3KSW2_HUMAN;sp|Q9UNA4|POLI_HUMAN;tr|J3KRG0|J3KRG0_HUMAN;tr|J3KTN3|J3KTN3_HUMAN;tr|B7Z780|B7Z780_HUMAN;tr|J3KQ09|J3KQ09_HUMAN;tr|X6R2I3|X6R2I3_HUMAN	3;3;2;2;2;2;2;1	3;3;2;2;2;2;2;1	3;3;2;2;2;2;2;1	>tr|J3KSW2|J3KSW2_HUMAN DNA polymerase iota OS=Homo sapiens GN=POLI PE=1 SV=1;>sp|Q9UNA4|POLI_HUMAN DNA polymerase iota OS=Homo sapiens GN=POLI PE=1 SV=3;>tr|J3KRG0|J3KRG0_HUMAN DNA polymerase iota (Fragment) OS=Homo sapiens GN=POLI PE=1 SV=1;>tr|J3KTN3|J3	-	5.4623	4.61655	2.20681	4.7356	32.499	2	1	Median	0.85117	0.893804	-0.161969	0.87982	17.528	2	1	Median	0.16944	0.210127	-2.25067	0.20766	27.337	2	1	Median	0	7.2	8	3	3	3	0	3	0	3	0	3	7.2	7.2	7.2	71.806	637	637;740;145;222;660;661;678;195
758	tr|B7Z202|B7Z202_HUMAN;sp|O60941-6|DTNB_HUMAN;tr|Q1I0L3|Q1I0L3_HUMAN;sp|O60941-7|DTNB_HUMAN;tr|E7EVB6|E7EVB6_HUMAN;tr|B7Z6A9|B7Z6A9_HUMAN;sp|O60941|DTNB_HUMAN;tr|Q53QV1|Q53QV1_HUMAN;sp|O60941-3|DTNB_HUMAN;sp|O60941-4|DTNB_HUMAN;tr|B7Z258|B7Z258_HUMAN;tr|E9PEY4|E9PEY4_HUMAN;sp|O60941-5|DTNB_HUMAN;sp|O60941-2|DTNB_HUMAN;tr|K7ERH7|K7ERH7_HUMAN;tr|M0R021|M0R021_HUMAN;sp|Q9Y4J8-8|DTNA_HUMAN;sp|Q9Y4J8-…	tr|B7Z202|B7Z202_HUMAN;sp|O60941-6|DTNB_HUMAN;tr|Q1I0L3|Q1I0L3_HUMAN;sp|O60941-7|DTNB_HUMAN;tr|E7EVB6|E7EVB6_HUMAN;tr|B7Z6A9|B7Z6A9_HUMAN;sp|O60941|DTNB_HUMAN;tr|Q53QV1|Q53QV1_HUMAN;sp|O60941-3|DTNB_HUMAN;sp|O60941-4|DTNB_HUMAN;tr|B7Z258|B7Z258_HUMAN;tr|E9PEY4|E9PEY4_HUMAN;sp|O60941-5|DTNB_HUMAN;sp|O60941-2|DTNB_HUMAN	6;6;6;6;6;6;6;5;5;5;4;4;3;3;2;2;2;2;2;2;2;2;2;2;2;2;2;2;2;2;2;2;2;1;1;1	6;6;6;6;6;6;6;5;5;5;4;4;3;3;2;2;2;2;2;2;2;2;2;2;2;2;2;2;2;2;2;2;2;1;1;1	6;6;6;6;6;6;6;5;5;5;4;4;3;3;2;2;2;2;2;2;2;2;2;2;2;2;2;2;2;2;2;2;2;1;1;1	>tr|B7Z202|B7Z202_HUMAN cDNA FLJ60475, highly similar to Dystrobrevin beta OS=Homo sapiens PE=2 SV=1;>sp|O60941-6|DTNB_HUMAN Isoform 6 of Dystrobrevin beta OS=Homo sapiens GN=DTNB;>tr|Q1I0L3|Q1I0L3_HUMAN Dystrobrevin OS=Homo sapiens GN=DTNB PE=2 SV=1;>sp|O	-	5.4098	4.57218	2.19288	4.6367	147.42	3	2	Plateau	0.43862	0.46059	-1.11844	7.3685	321.19	3	2	Plateau	1.3632	1.69054	0.757483	1.6642	170.44	3	2	Plateau	14.4	13.9	36	6	6	6	3	3	3	3	3	3	28.4	28.4	28.4	46.941	416	416;545;602;609;620;620;627;165;558;597;318;590;560;567;109;162;192;320;365;391;395;433;452;510;513;567;567;570;683;686;690;724;743;102;195;252
3586	sp|Q53GA4|PHLA2_HUMAN	sp|Q53GA4|PHLA2_HUMAN	4	4	4	>sp|Q53GA4|PHLA2_HUMAN Pleckstrin homology-like domain family A member 2 OS=Homo sapiens GN=PHLDA2 PE=1 SV=2	-	5.408	4.57066	2.1924	4.4495	74.381	3	0	Median	3.933	4.13	2.04614	4.0978	73.74	3	0	Median	0.8422	1.04443	0.0627209	1.0198	5.5573	3	0	Median	27	13.8	1	4	4	4	2	2	2	2	2	2	40.8	40.8	40.8	17.092	152	152
3367	tr|A0A0S2Z4Q2|A0A0S2Z4Q2_HUMAN;sp|Q15582|BGH3_HUMAN;tr|Q53GU8|Q53GU8_HUMAN;tr|A0A0S2Z4K6|A0A0S2Z4K6_HUMAN;tr|H0Y8L3|H0Y8L3_HUMAN;tr|S4R3C6|S4R3C6_HUMAN;tr|H0Y9D7|H0Y9D7_HUMAN;tr|Q59F63|Q59F63_HUMAN;tr|H0Y8M8|H0Y8M8_HUMAN;tr|H0YAB8|H0YAB8_HUMAN;tr|C7FFS5|C7FFS5_HUMAN;tr|D6RBX4|D6RBX4_HUMAN;tr|H0YAH8|H0YAH8_HUMAN	tr|A0A0S2Z4Q2|A0A0S2Z4Q2_HUMAN;sp|Q15582|BGH3_HUMAN;tr|Q53GU8|Q53GU8_HUMAN;tr|A0A0S2Z4K6|A0A0S2Z4K6_HUMAN;tr|H0Y8L3|H0Y8L3_HUMAN	26;26;25;20;17;9;8;8;3;2;1;1;1	26;26;25;20;17;9;8;8;3;2;1;1;1	26;26;25;20;17;9;8;8;3;2;1;1;1	>tr|A0A0S2Z4Q2|A0A0S2Z4Q2_HUMAN Transforming growth factor beta-induced 68kDa isoform 1 (Fragment) OS=Homo sapiens GN=TGFBI PE=2 SV=1;>sp|Q15582|BGH3_HUMAN Transforming growth factor-beta-induced protein ig-h3 OS=Homo sapiens GN=TGFBI PE=1 SV=1;>tr|Q53GU8|	-	5.3204	4.49662	2.16884	4.4101	11.512	23	0	Median	2.8533	2.99622	1.58314	2.9049	12.222	23	0	Median	0.54443	0.675162	-0.566695	0.68074	9.7102	23	0	Median	3.8	51.7	13	26	26	26	2	25	2	25	2	25	53.3	53.3	53.3	74.68	683	683;683;683;521;366;219;194;242;128;59;43;65;78
6054	tr|A0A024R0H5|A0A024R0H5_HUMAN;sp|Q9H6A0-2|DEN2D_HUMAN;tr|B4DWL2|B4DWL2_HUMAN;tr|A0A024R0G2|A0A024R0G2_HUMAN;sp|Q9H6A0|DEN2D_HUMAN;tr|Q8TCN6|Q8TCN6_HUMAN	tr|A0A024R0H5|A0A024R0H5_HUMAN;sp|Q9H6A0-2|DEN2D_HUMAN;tr|B4DWL2|B4DWL2_HUMAN;tr|A0A024R0G2|A0A024R0G2_HUMAN;sp|Q9H6A0|DEN2D_HUMAN	3;3;2;2;2;1	3;3;2;2;2;1	3;3;2;2;2;1	>tr|A0A024R0H5|A0A024R0H5_HUMAN DENN/MADD domain containing 2D, isoform CRA_d OS=Homo sapiens GN=DENND2D PE=4 SV=1;>sp|Q9H6A0-2|DEN2D_HUMAN Isoform 2 of DENN domain-containing protein 2D OS=Homo sapiens GN=DENND2D;>tr|B4DWL2|B4DWL2_HUMAN cDNA FLJ54763, hig	-	5.3077	4.48589	2.16539	4.4139	28.425	2	1	Median	0.71369	0.749438	-0.416119	0.74053	11.703	2	1	Median	0.15014	0.186192	-2.42513	0.18462	29.645	2	1	Median	0	12.2	6	3	3	3	0	3	0	3	0	3	12.2	12.2	12.2	53.148	468	468;468;403;471;471;215
5166	sp|Q96EN8|MOCOS_HUMAN	sp|Q96EN8|MOCOS_HUMAN	7	7	7	>sp|Q96EN8|MOCOS_HUMAN Molybdenum cofactor sulfurase OS=Homo sapiens GN=MOCOS PE=1 SV=2	-	5.2938	4.47414	2.16161	4.5232	30.976	6	6	Median	1.7193	1.80542	0.852333	1.7694	37.709	6	6	Linear	0.25024	0.310329	-1.68813	0.31402	47.744	6	6	Median	1.5	13.2	1	7	7	7	1	6	1	6	1	6	14.6	14.6	14.6	98.119	888	888
5582	tr|Q54A15|Q54A15_HUMAN;sp|Q9BQL6|FERM1_HUMAN;sp|Q9BQL6-2|FERM1_HUMAN;sp|Q9BQL6-4|FERM1_HUMAN;tr|B2RAX1|B2RAX1_HUMAN;tr|G3V1L6|G3V1L6_HUMAN;tr|Q49AC8|Q49AC8_HUMAN;sp|Q9BQL6-3|FERM1_HUMAN	tr|Q54A15|Q54A15_HUMAN;sp|Q9BQL6|FERM1_HUMAN;sp|Q9BQL6-2|FERM1_HUMAN;sp|Q9BQL6-4|FERM1_HUMAN;tr|B2RAX1|B2RAX1_HUMAN;tr|G3V1L6|G3V1L6_HUMAN;tr|Q49AC8|Q49AC8_HUMAN	17;17;14;13;12;11;10;4	16;16;13;12;11;10;9;4	16;16;13;12;11;10;9;4	>tr|Q54A15|Q54A15_HUMAN DTGCU2 OS=Homo sapiens GN=DTGCU2 PE=2 SV=1;>sp|Q9BQL6|FERM1_HUMAN Fermitin family homolog 1 OS=Homo sapiens GN=FERMT1 PE=1 SV=1;>sp|Q9BQL6-2|FERM1_HUMAN Isoform 2 of Fermitin family homolog 1 OS=Homo sapiens GN=FERMT1;>sp|Q9BQL6-4|F	-	5.2278	4.41836	2.14351	4.1401	18.836	8	0	Median	1.2574	1.32038	0.400956	1.2699	14.188	8	0	Median	0.25454	0.315662	-1.66355	0.32767	12.597	8	0	Median	1.9	31.8	8	17	16	16	1	17	1	16	1	16	31.8	30.3	30.3	77.408	677	677;677;554;495;677;420;420;230
1423	sp|P12532|KCRU_HUMAN;sp|P12532-2|KCRU_HUMAN;tr|B4DFE8|B4DFE8_HUMAN;tr|F8WCN3|F8WCN3_HUMAN;tr|E9PCP8|E9PCP8_HUMAN;tr|B4DH34|B4DH34_HUMAN;tr|B4DJW9|B4DJW9_HUMAN;tr|B4DF72|B4DF72_HUMAN;tr|C9JSQ1|C9JSQ1_HUMAN;tr|B4DGR9|B4DGR9_HUMAN;tr|B4DF55|B4DF55_HUMAN;tr|C9JJX8|C9JJX8_HUMAN;tr|C9J995|C9J995_HUMAN;tr|B7Z9T7|B7Z9T7_HUMAN;tr|C9J8F6|C9J8F6_HUMAN;tr|B4DKA2|B4DKA2_HUMAN;tr|B3KVA7|B3KVA7_HUMAN;tr|B2R8A3|…	sp|P12532|KCRU_HUMAN;sp|P12532-2|KCRU_HUMAN;tr|B4DFE8|B4DFE8_HUMAN;tr|F8WCN3|F8WCN3_HUMAN	10;9;5;5;4;4;3;3;3;3;3;2;2;2;2;2;2;2;2;2;1;1;1	10;9;5;5;4;4;3;3;3;3;3;2;2;2;2;2;2;2;2;2;1;1;1	10;9;5;5;4;4;3;3;3;3;3;2;2;2;2;2;2;2;2;2;1;1;1	>sp|P12532|KCRU_HUMAN Creatine kinase U-type, mitochondrial OS=Homo sapiens GN=CKMT1A PE=1 SV=1;>sp|P12532-2|KCRU_HUMAN Isoform 2 of Creatine kinase U-type, mitochondrial OS=Homo sapiens GN=CKMT1A;>tr|B4DFE8|B4DFE8_HUMAN cDNA FLJ52224, highly similar to Cr	-	5.157	4.35852	2.12384	4.2731	14.954	11	0	Median	1.1963	1.25622	0.329091	1.2013	19.175	11	0	Median	0.23524	0.291727	-1.77731	0.29124	11.868	11	0	Median	0	33.8	23	10	10	10	0	10	0	10	0	10	33.8	33.8	33.8	47.036	417	417;448;254;298;257;264;146;168;241;243;338;103;129;146;148;185;356;419;419;419;144;203;221
1127	tr|Q2TTR7|Q2TTR7_HUMAN;tr|A8K2T7|A8K2T7_HUMAN;sp|P00533|EGFR_HUMAN;tr|A9CB80|A9CB80_HUMAN;tr|B7Z2I3|B7Z2I3_HUMAN;tr|E9PFD7|E9PFD7_HUMAN;tr|F2YGG7|F2YGG7_HUMAN;tr|E7BSV0|E7BSV0_HUMAN;tr|Q59FL8|Q59FL8_HUMAN;tr|Q504U8|Q504U8_HUMAN;sp|P00533-4|EGFR_HUMAN;sp|P00533-3|EGFR_HUMAN;tr|Q68GS6|Q68GS6_HUMAN;tr|Q75MF2|Q75MF2_HUMAN;sp|P00533-2|EGFR_HUMAN;tr|A0A1W2PRR9|A0A1W2PRR9_HUMAN;tr|Q147T7|Q147T7_HUMAN;tr…	tr|Q2TTR7|Q2TTR7_HUMAN;tr|A8K2T7|A8K2T7_HUMAN;sp|P00533|EGFR_HUMAN;tr|A9CB80|A9CB80_HUMAN;tr|B7Z2I3|B7Z2I3_HUMAN;tr|E9PFD7|E9PFD7_HUMAN;tr|F2YGG7|F2YGG7_HUMAN;tr|E7BSV0|E7BSV0_HUMAN;tr|Q59FL8|Q59FL8_HUMAN;tr|Q504U8|Q504U8_HUMAN	35;35;35;34;33;33;32;30;29;28;17;17;16;15;12;12;11;9;4;4;4;3;3;2;2;2;2;2;2;1;1;1;1;1;1	33;33;33;32;31;31;30;28;27;26;17;17;16;14;12;12;11;9;4;3;3;3;2;2;2;2;2;2;2;1;1;1;1;0;0	32;32;32;31;30;30;29;27;26;25;17;17;16;13;12;12;11;9;4;3;3;3;2;2;2;2;2;2;2;1;1;1;1;0;0	>tr|Q2TTR7|Q2TTR7_HUMAN Receptor protein-tyrosine kinase OS=Homo sapiens PE=2 SV=1;>tr|A8K2T7|A8K2T7_HUMAN Receptor protein-tyrosine kinase OS=Homo sapiens PE=2 SV=1;>sp|P00533|EGFR_HUMAN Epidermal growth factor receptor OS=Homo sapiens GN=EGFR PE=1 SV=2;>	-	5.1074	4.3166	2.1099	4.3103	17.107	16	0	Median	0.93144	0.978095	-0.0319533	0.95356	28.118	16	0	Median	0.1784	0.221238	-2.17633	0.22403	16.377	16	0	Median	11	39.9	35	35	33	32	8	34	7	32	7	31	41.2	38.8	37.9	134.32	1210	1210;1210;1210;1210;1157;1165;1167;1136;1081;1091;628;705;645;387;405;464;464;388;128;183;188;136;191;52;52;52;52;85;137;52;70;80;131;136;731
6949	sp|Q9UMD9-2|COHA1_HUMAN;tr|D3DRA2|D3DRA2_HUMAN;sp|Q9UMD9|COHA1_HUMAN;tr|B4DT99|B4DT99_HUMAN;tr|A2A2Y8|A2A2Y8_HUMAN;tr|B4DTI2|B4DTI2_HUMAN	sp|Q9UMD9-2|COHA1_HUMAN;tr|D3DRA2|D3DRA2_HUMAN;sp|Q9UMD9|COHA1_HUMAN;tr|B4DT99|B4DT99_HUMAN;tr|A2A2Y8|A2A2Y8_HUMAN;tr|B4DTI2|B4DTI2_HUMAN	19;19;19;17;14;14	19;19;19;17;14;14	19;19;19;17;14;14	>sp|Q9UMD9-2|COHA1_HUMAN Isoform 2 of Collagen alpha-1(XVII) chain OS=Homo sapiens GN=COL17A1;>tr|D3DRA2|D3DRA2_HUMAN Collagen, type XVII, alpha 1, isoform CRA_b OS=Homo sapiens GN=COL17A1 PE=2 SV=1;>sp|Q9UMD9|COHA1_HUMAN Collagen alpha-1(XVII) chain OS=Ho	-	5.1	4.31034	2.1078	4.1988	77.206	8	8	Median	0.27674	0.290602	-1.78288	0.2825	171.62	7	7	Median	0.070213	0.0870729	-3.52163	0.084614	162.54	7	7	Median	8.1	8.8	6	19	19	19	10	10	10	10	10	10	15.4	15.4	15.4	142.34	1415	1415;1497;1497;630;417;614
7205	sp|Q9Y4F5-3|C170B_HUMAN;sp|Q9Y4F5-2|C170B_HUMAN;sp|Q9Y4F5|C170B_HUMAN;tr|J3KQR7|J3KQR7_HUMAN;tr|B4DUX3|B4DUX3_HUMAN;tr|B3KRP2|B3KRP2_HUMAN	sp|Q9Y4F5-3|C170B_HUMAN;sp|Q9Y4F5-2|C170B_HUMAN;sp|Q9Y4F5|C170B_HUMAN;tr|J3KQR7|J3KQR7_HUMAN	19;19;19;19;3;2	19;19;19;19;3;2	19;19;19;19;3;2	>sp|Q9Y4F5-3|C170B_HUMAN Isoform 3 of Centrosomal protein of 170 kDa protein B OS=Homo sapiens GN=CEP170B;>sp|Q9Y4F5-2|C170B_HUMAN Isoform 2 of Centrosomal protein of 170 kDa protein B OS=Homo sapiens GN=CEP170B;>sp|Q9Y4F5|C170B_HUMAN Centrosomal protein o	-	5.0692	4.28431	2.09906	4.0976	38.335	5	0	Median	1.1728	1.23154	0.300469	1.2113	32.881	5	0	Median	0.23649	0.293277	-1.76966	0.29245	17.439	5	0	Median	15	10.5	6	19	19	19	13	9	13	9	13	9	22.1	22.1	22.1	163.63	1519	1519;1554;1589;1590;208;203
1132	tr|V9HW21|V9HW21_HUMAN;sp|P00918|CAH2_HUMAN;tr|A0A0K0K1L1|A0A0K0K1L1_HUMAN;tr|E5RID5|E5RID5_HUMAN;tr|E5RK37|E5RK37_HUMAN	tr|V9HW21|V9HW21_HUMAN;sp|P00918|CAH2_HUMAN;tr|A0A0K0K1L1|A0A0K0K1L1_HUMAN;tr|E5RID5|E5RID5_HUMAN;tr|E5RK37|E5RK37_HUMAN	8;8;7;4;4	8;8;7;4;4	8;8;7;4;4	>tr|V9HW21|V9HW21_HUMAN Epididymis luminal protein 76 OS=Homo sapiens GN=HEL-76 PE=2 SV=1;>sp|P00918|CAH2_HUMAN Carbonic anhydrase 2 OS=Homo sapiens GN=CA2 PE=1 SV=2;>tr|A0A0K0K1L1|A0A0K0K1L1_HUMAN Epididymis secretory protein Li 282 OS=Homo sapiens GN=HEL	-	5.0386	4.25845	2.09033	4.2942	21.93	11	0	Median	6.5043	6.8301	2.77191	6.6756	18.659	11	0	Median	1.2975	1.60906	0.686221	1.6279	6.1876	11	0	Median	0	40.4	5	8	8	8	0	8	0	8	0	8	40.4	40.4	40.4	29.246	260	260;260;260;97;101
5326	sp|Q96LJ7|DHRS1_HUMAN	sp|Q96LJ7|DHRS1_HUMAN	2	2	2	>sp|Q96LJ7|DHRS1_HUMAN Dehydrogenase/reductase SDR family member 1 OS=Homo sapiens GN=DHRS1 PE=1 SV=1	-	5.0178	4.24087	2.08436	4.3623	54.229	2	1	Median	1.2292	1.29077	0.368232	1.2766	17.72	2	1	Median	0.32292	0.400461	-1.32027	0.38822	1.875	2	1	Median	0	10.5	1	2	2	2	0	2	0	2	0	2	10.5	10.5	10.5	33.909	313	313
4353	sp|Q8IWU5|SULF2_HUMAN;tr|Q6DKK3|Q6DKK3_HUMAN;tr|H0Y872|H0Y872_HUMAN;tr|Q5BKT1|Q5BKT1_HUMAN;sp|Q8IWU5-2|SULF2_HUMAN	sp|Q8IWU5|SULF2_HUMAN;tr|Q6DKK3|Q6DKK3_HUMAN;tr|H0Y872|H0Y872_HUMAN;tr|Q5BKT1|Q5BKT1_HUMAN;sp|Q8IWU5-2|SULF2_HUMAN	2;1;1;1;1	2;1;1;1;1	2;1;1;1;1	>sp|Q8IWU5|SULF2_HUMAN Extracellular sulfatase Sulf-2 OS=Homo sapiens GN=SULF2 PE=1 SV=1;>tr|Q6DKK3|Q6DKK3_HUMAN SULF2 protein (Fragment) OS=Homo sapiens GN=SULF2 PE=2 SV=1;>tr|H0Y872|H0Y872_HUMAN Extracellular sulfatase Sulf-2 (Fragment) OS=Homo sapiens G	-	5.0072	4.23191	2.08131	4.1182	139.88	2	2	Median						1	1	Median						1	1	Median	0	2.5	5	2	2	2	0	2	0	2	0	2	2.5	2.5	2.5	100.45	870	870;206;207;284;867
2817	tr|A0A024R292|A0A024R292_HUMAN;sp|Q06136|KDSR_HUMAN;tr|K7EQS7|K7EQS7_HUMAN;tr|K7ERC8|K7ERC8_HUMAN;sp|Q06136-2|KDSR_HUMAN	tr|A0A024R292|A0A024R292_HUMAN;sp|Q06136|KDSR_HUMAN;tr|K7EQS7|K7EQS7_HUMAN;tr|K7ERC8|K7ERC8_HUMAN;sp|Q06136-2|KDSR_HUMAN	3;3;2;2;2	3;3;2;2;2	3;3;2;2;2	>tr|A0A024R292|A0A024R292_HUMAN Follicular lymphoma variant translocation 1, isoform CRA_a OS=Homo sapiens GN=FVT1 PE=3 SV=1;>sp|Q06136|KDSR_HUMAN 3-ketodihydrosphingosine reductase OS=Homo sapiens GN=KDSR PE=1 SV=1;>tr|K7EQS7|K7EQS7_HUMAN 3-ketodihydrosph	-	4.9828	4.21129	2.07426	4.1246	14.562	3	0	Median	0.95532	1.00317	0.00456794	0.98812	23.022	3	0	Median	0.18771	0.232784	-2.10294	0.2334	21.925	3	0	Median	0	11.7	5	3	3	3	0	3	0	3	0	3	11.7	11.7	11.7	36.187	332	332;332;155;203;268
4317	sp|Q8IVF2|AHNK2_HUMAN;sp|Q8IVF2-2|AHNK2_HUMAN	sp|Q8IVF2|AHNK2_HUMAN	88;17	87;17	2;0	>sp|Q8IVF2|AHNK2_HUMAN Protein AHNAK2 OS=Homo sapiens GN=AHNAK2 PE=1 SV=2	-	4.8652	4.1119	2.03981	4.0898	23.322	54	0	Median	1.7183	1.80437	0.851494	1.7735	26.82	54	0	Median	0.35082	0.435061	-1.20071	0.43619	27.652	54	0	Median	4.1	35.1	2	88	87	2	15	78	15	77	2	1	37.5	37.5	0.9	616.62	5795	5795;793
4517	tr|Q5T370|Q5T370_HUMAN;sp|Q8N5I2|ARRD1_HUMAN;tr|Q5T371|Q5T371_HUMAN;tr|F2Z3I4|F2Z3I4_HUMAN	tr|Q5T370|Q5T370_HUMAN;sp|Q8N5I2|ARRD1_HUMAN;tr|Q5T371|Q5T371_HUMAN	4;4;2;1	4;4;2;1	2;2;2;1	>tr|Q5T370|Q5T370_HUMAN Arrestin domain-containing protein 1 (Fragment) OS=Homo sapiens GN=ARRDC1 PE=1 SV=1;>sp|Q8N5I2|ARRD1_HUMAN Arrestin domain-containing protein 1 OS=Homo sapiens GN=ARRDC1 PE=1 SV=1;>tr|Q5T371|Q5T371_HUMAN Arrestin domain-containing p	-	4.8399	4.09052	2.03228	4.1247	52.422	3	2	Median	0.81329	0.854027	-0.227646	0.82774	61.117	3	2	Median	0.24306	0.301425	-1.73013	0.29514	28.294	3	2	Median	9.2	20.7	4	4	4	2	1	3	1	3	0	2	29.9	29.9	16.2	29.254	271	271;433;177;123
3778	sp|Q60I27-2|AL2CL_HUMAN;tr|A0A024R2U1|A0A024R2U1_HUMAN;sp|Q60I27|AL2CL_HUMAN;sp|Q60I27-3|AL2CL_HUMAN;sp|Q60I27-6|AL2CL_HUMAN;tr|Q8TEK5|Q8TEK5_HUMAN;tr|H7C0M4|H7C0M4_HUMAN;tr|G5E9N5|G5E9N5_HUMAN	sp|Q60I27-2|AL2CL_HUMAN;tr|A0A024R2U1|A0A024R2U1_HUMAN;sp|Q60I27|AL2CL_HUMAN;sp|Q60I27-3|AL2CL_HUMAN;sp|Q60I27-6|AL2CL_HUMAN;tr|Q8TEK5|Q8TEK5_HUMAN	6;6;6;4;3;3;2;2	6;6;6;4;3;3;2;2	6;6;6;4;3;3;2;2	>sp|Q60I27-2|AL2CL_HUMAN Isoform 2 of ALS2 C-terminal-like protein OS=Homo sapiens GN=ALS2CL;>tr|A0A024R2U1|A0A024R2U1_HUMAN ALS2 C-terminal like, isoform CRA_c OS=Homo sapiens GN=ALS2CL PE=4 SV=1;>sp|Q60I27|AL2CL_HUMAN ALS2 C-terminal-like protein OS=Homo	-	4.811	4.06609	2.02364	4.2294	17.393	5	5	Median	0.64738	0.679807	-0.556803	0.6724	41.589	4	4	Median	0.1291	0.1601	-2.64295	0.16197	38.895	4	4	Median	0	11.5	8	6	6	6	0	6	0	6	0	6	11.5	11.5	11.5	85.485	754	754;953;953;468;300;491;302;535
4239	tr|A8K337|A8K337_HUMAN;sp|Q86VU5|CMTD1_HUMAN;tr|B4DY64|B4DY64_HUMAN	tr|A8K337|A8K337_HUMAN;sp|Q86VU5|CMTD1_HUMAN;tr|B4DY64|B4DY64_HUMAN	1;1;1	1;1;1	1;1;1	>tr|A8K337|A8K337_HUMAN cDNA FLJ77862, highly similar to Homo sapiens catechol-O-methyltransferase domain containing 1 (COMTD1), mRNA OS=Homo sapiens PE=2 SV=1;>sp|Q86VU5|CMTD1_HUMAN Catechol O-methyltransferase domain-containing protein 1 OS=Homo sapiens	-	4.7932	4.05105	2.0183	4.0365	15.926	2	1	Median	1.7705	1.85918	0.894669	1.8529	18.499	2	1	Median	0.3525	0.437144	-1.19382	0.44021	1.2861	2	1	Median	0	9.9	3	1	1	1	0	1	0	1	0	1	9.9	9.9	9.9	28.834	262	262;262;287
464	sp|O15020-2|SPTN2_HUMAN;sp|O15020|SPTN2_HUMAN;tr|A4QPE4|A4QPE4_HUMAN;tr|E9PJZ2|E9PJZ2_HUMAN	sp|O15020-2|SPTN2_HUMAN;sp|O15020|SPTN2_HUMAN;tr|A4QPE4|A4QPE4_HUMAN	15;15;8;1	9;9;3;1	9;9;3;1	>sp|O15020-2|SPTN2_HUMAN Isoform 2 of Spectrin beta chain, non-erythrocytic 2 OS=Homo sapiens GN=SPTBN2;>sp|O15020|SPTN2_HUMAN Spectrin beta chain, non-erythrocytic 2 OS=Homo sapiens GN=SPTBN2 PE=1 SV=3;>tr|A4QPE4|A4QPE4_HUMAN SPTBN2 protein OS=Homo sapien	-	4.774	4.03482	2.0125	3.7807	98.705	3	0	Median	0.57137	0.599989	-0.736991	0.61318	44.161	3	0	Median	0.099588	0.123502	-3.0174	0.125	136.09	3	0	Median	0	9	4	15	9	9	0	15	0	9	0	9	9	6.1	6.1	268.31	2365	2365;2390;934;117
6124	sp|Q9H936|GHC1_HUMAN;tr|E9PJH7|E9PJH7_HUMAN;tr|A0A0D9SEI9|A0A0D9SEI9_HUMAN;tr|A0A0D9SFE1|A0A0D9SFE1_HUMAN;tr|A0A024RCA6|A0A024RCA6_HUMAN;tr|K4DIB8|K4DIB8_HUMAN;tr|K4DIA8|K4DIA8_HUMAN;tr|K4DIB6|K4DIB6_HUMAN;tr|K4DIB3|K4DIB3_HUMAN;tr|E9PS95|E9PS95_HUMAN;tr|E9PQ36|E9PQ36_HUMAN;tr|A0A0D9SFA8|A0A0D9SFA8_HUMAN;tr|K4DIB0|K4DIB0_HUMAN;tr|K4DIA2|K4DIA2_HUMAN;tr|A0A0D9SG84|A0A0D9SG84_HUMAN;tr|E9PI74|E9PI74…	sp|Q9H936|GHC1_HUMAN;tr|E9PJH7|E9PJH7_HUMAN;tr|A0A0D9SEI9|A0A0D9SEI9_HUMAN;tr|A0A0D9SFE1|A0A0D9SFE1_HUMAN;tr|A0A024RCA6|A0A024RCA6_HUMAN;tr|K4DIB8|K4DIB8_HUMAN;tr|K4DIA8|K4DIA8_HUMAN;tr|K4DIB6|K4DIB6_HUMAN;tr|K4DIB3|K4DIB3_HUMAN;tr|E9PS95|E9PS95_HUMAN;tr|E9PQ36|E9PQ36_HUMAN	10;9;8;8;8;7;7;6;6;6;5;4;4;4;4;4;4;4;2;2;1	10;9;8;8;8;7;7;6;6;6;5;4;4;4;4;4;4;4;2;2;1	10;9;8;8;8;7;7;6;6;6;5;4;4;4;4;4;4;4;2;2;1	>sp|Q9H936|GHC1_HUMAN Mitochondrial glutamate carrier 1 OS=Homo sapiens GN=SLC25A22 PE=1 SV=1;>tr|E9PJH7|E9PJH7_HUMAN Mitochondrial glutamate carrier 1 (Fragment) OS=Homo sapiens GN=SLC25A22 PE=1 SV=5;>tr|A0A0D9SEI9|A0A0D9SEI9_HUMAN Mitochondrial glutamate	-	4.6857	3.96019	1.98557	3.8496	14.457	8	0	Median	2.1259	2.23238	1.15859	2.159	17.936	8	0	Median	0.4548	0.564009	-0.82621	0.56605	8.6196	8	0	Median	2.5	32.2	21	10	10	10	1	9	1	9	1	9	34.7	34.7	34.7	34.47	323	323;313;197;247;249;177;190;156;161;196;134;97;103;114;117;127;315;315;72;78;65
964	sp|O94929-2|ABLM3_HUMAN;sp|O94929-3|ABLM3_HUMAN;tr|A0A0C4DGA7|A0A0C4DGA7_HUMAN;sp|O94929|ABLM3_HUMAN;tr|D6RHE7|D6RHE7_HUMAN;sp|O94929-4|ABLM3_HUMAN;tr|A0A0A0MRD5|A0A0A0MRD5_HUMAN	sp|O94929-2|ABLM3_HUMAN;sp|O94929-3|ABLM3_HUMAN;tr|A0A0C4DGA7|A0A0C4DGA7_HUMAN;sp|O94929|ABLM3_HUMAN	16;16;15;15;2;2;2	16;16;15;15;2;2;2	16;16;15;15;2;2;2	>sp|O94929-2|ABLM3_HUMAN Isoform 2 of Actin-binding LIM protein 3 OS=Homo sapiens GN=ABLIM3;>sp|O94929-3|ABLM3_HUMAN Isoform 3 of Actin-binding LIM protein 3 OS=Homo sapiens GN=ABLIM3;>tr|A0A0C4DGA7|A0A0C4DGA7_HUMAN Actin-binding LIM protein 3 OS=Homo sapi	-	4.6356	3.91785	1.97006	3.8149	28.066	7	0	Median	1.1539	1.2117	0.27703	1.1883	34.736	7	0	Median	0.2582	0.3202	-1.64295	0.32232	7.9399	7	0	Median	18.6	16.5	7	16	16	16	9	7	9	7	9	7	35.1	35.1	35.1	61.57	544	544;588;650;683;151;169;170
938	sp|O94832|MYO1D_HUMAN;tr|J3QRN6|J3QRN6_HUMAN;tr|Q7Z3N6|Q7Z3N6_HUMAN;tr|K7EIG7|K7EIG7_HUMAN;tr|J3KRL0|J3KRL0_HUMAN;tr|Q8N618|Q8N618_HUMAN;tr|J3QRR2|J3QRR2_HUMAN;tr|F8WEW9|F8WEW9_HUMAN;sp|B0I1T2-2|MYO1G_HUMAN;sp|B0I1T2-3|MYO1G_HUMAN;sp|B0I1T2-4|MYO1G_HUMAN;sp|B0I1T2|MYO1G_HUMAN	sp|O94832|MYO1D_HUMAN;tr|J3QRN6|J3QRN6_HUMAN;tr|Q7Z3N6|Q7Z3N6_HUMAN;tr|K7EIG7|K7EIG7_HUMAN	20;19;18;18;8;4;1;1;1;1;1;1	20;19;18;18;8;4;1;1;1;1;1;1	20;19;18;18;8;4;1;1;1;1;1;1	>sp|O94832|MYO1D_HUMAN Unconventional myosin-Id OS=Homo sapiens GN=MYO1D PE=1 SV=2;>tr|J3QRN6|J3QRN6_HUMAN Unconventional myosin-Id OS=Homo sapiens GN=MYO1D PE=1 SV=1;>tr|Q7Z3N6|Q7Z3N6_HUMAN Uncharacterized protein DKFZp686A01173 (Fragment) OS=Homo sapiens	-	4.5742	3.86596	1.95083	4.0167	20.099	10	0	Median	0.78389	0.823154	-0.280765	0.8268	23.614	10	0	Median	0.16237	0.201359	-2.31216	0.20183	16.156	10	0	Median	1.7	27.6	12	20	20	20	1	20	1	20	1	20	27.6	27.6	27.6	116.2	1006	1006;961;917;918;436;163;44;210;230;525;722;1018
5635	sp|Q9BST9|RTKN_HUMAN;sp|Q9BST9-3|RTKN_HUMAN;sp|Q9BST9-2|RTKN_HUMAN	sp|Q9BST9|RTKN_HUMAN;sp|Q9BST9-3|RTKN_HUMAN;sp|Q9BST9-2|RTKN_HUMAN	15;14;14	15;14;14	15;14;14	>sp|Q9BST9|RTKN_HUMAN Rhotekin OS=Homo sapiens GN=RTKN PE=1 SV=2;>sp|Q9BST9-3|RTKN_HUMAN Isoform 3 of Rhotekin OS=Homo sapiens GN=RTKN;>sp|Q9BST9-2|RTKN_HUMAN Isoform 2 of Rhotekin OS=Homo sapiens GN=RTKN	-	4.5711	3.86334	1.94985	3.8322	14.114	4	0	Median	0.95104	0.998677	-0.00191011	0.98319	16.902	4	0	Median	0.21565	0.267433	-1.90275	0.26545	15.005	4	0	Median	12.6	35.9	3	15	15	15	6	12	6	12	6	12	40.3	40.3	40.3	62.667	563	563;513;550
4088	tr|B2RD71|B2RD71_HUMAN;sp|Q7L7V1|DHX32_HUMAN;sp|Q7L7V1-2|DHX32_HUMAN;tr|X6R717|X6R717_HUMAN	tr|B2RD71|B2RD71_HUMAN;sp|Q7L7V1|DHX32_HUMAN;sp|Q7L7V1-2|DHX32_HUMAN;tr|X6R717|X6R717_HUMAN	6;6;5;4	6;6;5;4	6;6;5;4	>tr|B2RD71|B2RD71_HUMAN cDNA, FLJ96486, highly similar to Homo sapiens DEAH (Asp-Glu-Ala-His) box polypeptide 32 (DHX32), mRNA OS=Homo sapiens PE=2 SV=1;>sp|Q7L7V1|DHX32_HUMAN Putative pre-mRNA-splicing factor ATP-dependent RNA helicase DHX32 OS=Homo sapie	-	4.5644	3.85767	1.94773	3.8393	43.518	3	0	Median	1.4524	1.52515	0.608951	1.5354	36.602	3	0	Median	0.44563	0.552637	-0.855596	0.5506	10.362	3	0	Median	2.3	11.7	4	6	6	6	1	5	1	5	1	5	14	14	14	84.406	743	743;743;662;367
2868	sp|Q08AF3|SLFN5_HUMAN;tr|B4E0B1|B4E0B1_HUMAN;sp|Q08AF3-2|SLFN5_HUMAN;tr|B4E128|B4E128_HUMAN	sp|Q08AF3|SLFN5_HUMAN;tr|B4E0B1|B4E0B1_HUMAN;sp|Q08AF3-2|SLFN5_HUMAN;tr|B4E128|B4E128_HUMAN	4;3;2;2	3;2;2;2	3;2;2;2	>sp|Q08AF3|SLFN5_HUMAN Schlafen family member 5 OS=Homo sapiens GN=SLFN5 PE=1 SV=1;>tr|B4E0B1|B4E0B1_HUMAN cDNA FLJ52100 OS=Homo sapiens PE=2 SV=1;>sp|Q08AF3-2|SLFN5_HUMAN Isoform 2 of Schlafen family member 5 OS=Homo sapiens GN=SLFN5;>tr|B4E128|B4E128_HUM	-	4.5611	3.85489	1.94669	3.8445	24.074	3	2	Median	2.5508	2.67857	1.42146	2.6742	13.389	3	2	Median	0.76814	0.95259	-0.0700727	0.93404	17.28	3	2	Plateau	0	5.3	4	4	3	3	0	4	0	3	0	3	5.3	3.9	3.9	101.05	891	891;891;338;389
2224	tr|B2RAQ8|B2RAQ8_HUMAN;tr|A0A024R5F4|A0A024R5F4_HUMAN;sp|P50416|CPT1A_HUMAN;sp|P50416-2|CPT1A_HUMAN;tr|H3BMD2|H3BMD2_HUMAN;tr|Q8WZ48|Q8WZ48_HUMAN;tr|H3BUJ0|H3BUJ0_HUMAN;tr|H3BP22|H3BP22_HUMAN;tr|H3BUV7|H3BUV7_HUMAN	tr|B2RAQ8|B2RAQ8_HUMAN;tr|A0A024R5F4|A0A024R5F4_HUMAN;sp|P50416|CPT1A_HUMAN;sp|P50416-2|CPT1A_HUMAN	6;6;6;5;2;1;1;1;1	6;6;6;5;2;1;1;1;1	6;6;6;5;2;1;1;1;1	>tr|B2RAQ8|B2RAQ8_HUMAN cDNA, FLJ95058, highly similar to Homo sapiens carnitine palmitoyltransferase 1A (liver) (CPT1A),nuclear gene encoding mitochondrial protein, mRNA OS=Homo sapiens PE=2 SV=1;>tr|A0A024R5F4|A0A024R5F4_HUMAN Carnitine palmitoyltransfer	-	4.4956	3.79953	1.92582	3.7867	29.254	5	3	Median	0.71921	0.755235	-0.405003	0.75659	15.284	5	3	Median	0.1531	0.189863	-2.39697	0.19639	26.464	5	3	Median	0	10.1	9	6	6	6	0	6	0	6	0	6	10.1	10.1	10.1	88.339	773	773;773;773;756;78;28;93;117;134
7459	tr|Q6QWC1|Q6QWC1_HUMAN;tr|Q6QWC0|Q6QWC0_HUMAN;tr|A0A1V0E3X4|A0A1V0E3X4_HUMAN;tr|A0A1V0E3W5|A0A1V0E3W5_HUMAN;tr|A0A0S2Z4R8|A0A0S2Z4R8_HUMAN;tr|B7Z7P4|B7Z7P4_HUMAN;tr|X5CKB3|X5CKB3_HUMAN;tr|B2R9F3|B2R9F3_HUMAN;tr|A0A1V0E3Y2|A0A1V0E3Y2_HUMAN;tr|A0A1V0E3X9|A0A1V0E3X9_HUMAN;tr|A0A1V0E3X7|A0A1V0E3X7_HUMAN;tr|A0A140T9T7|A0A140T9T7_HUMAN;tr|A0A0S2Z5A6|A0A0S2Z5A6_HUMAN;sp|Q03518|TAP1_HUMAN	tr|Q6QWC1|Q6QWC1_HUMAN;tr|Q6QWC0|Q6QWC0_HUMAN;tr|A0A1V0E3X4|A0A1V0E3X4_HUMAN;tr|A0A1V0E3W5|A0A1V0E3W5_HUMAN;tr|A0A0S2Z4R8|A0A0S2Z4R8_HUMAN;tr|B7Z7P4|B7Z7P4_HUMAN;tr|X5CKB3|X5CKB3_HUMAN;tr|B2R9F3|B2R9F3_HUMAN;tr|A0A1V0E3Y2|A0A1V0E3Y2_HUMAN;tr|A0A1V0E3X9|A0A1V0E3X9_HUMAN;tr|A0A1V0E3X7|A0A1V0E3X7_HUMAN;tr|A0A140T9T7|A0A140T9T7_HUMAN;tr|A0A0S2Z5A6|A0A0S2Z5A6_HUMAN;sp|Q03518|TAP1_HUMAN	2;2;2;2;1;1;1;1;1;1;1;1;1;1	2;2;2;2;1;1;1;1;1;1;1;1;1;1	2;2;2;2;1;1;1;1;1;1;1;1;1;1	>tr|Q6QWC1|Q6QWC1_HUMAN TAP1 OS=Homo sapiens GN=TAP1 PE=2 SV=1;>tr|Q6QWC0|Q6QWC0_HUMAN TAP1 OS=Homo sapiens GN=TAP1 PE=2 SV=1;>tr|A0A1V0E3X4|A0A1V0E3X4_HUMAN TAP1 OS=Homo sapiens PE=4 SV=1;>tr|A0A1V0E3W5|A0A1V0E3W5_HUMAN TAP1 OS=Homo sapiens PE=4 SV=1;>tr|	-	4.4754	3.78245	1.91932	3.8618	25.793	2	2	Median	1.1351	1.19196	0.253331	1.2021	21.166	2	2	Median	0.25362	0.314521	-1.66877	0.30588	4.0527	2	2	Median	0	7.4	14	2	2	2	0	2	0	2	0	2	7.4	7.4	7.4	80.918	748	748;748;808;808;323;547;748;808;808;808;808;808;808;808
543	tr|Q6P1N7|Q6P1N7_HUMAN;tr|C9JA35|C9JA35_HUMAN;tr|B7Z4V3|B7Z4V3_HUMAN;sp|O15533-2|TPSN_HUMAN;tr|A0A1U9X8L5|A0A1U9X8L5_HUMAN;tr|A0A0G2JKZ1|A0A0G2JKZ1_HUMAN;tr|A0A024RCT1|A0A024RCT1_HUMAN;sp|O15533|TPSN_HUMAN;tr|A2AB90|A2AB90_HUMAN;tr|A0A0G2JH37|A0A0G2JH37_HUMAN;tr|A0A0A0MSV9|A0A0A0MSV9_HUMAN;sp|O15533-3|TPSN_HUMAN	tr|Q6P1N7|Q6P1N7_HUMAN;tr|C9JA35|C9JA35_HUMAN;tr|B7Z4V3|B7Z4V3_HUMAN;sp|O15533-2|TPSN_HUMAN;tr|A0A1U9X8L5|A0A1U9X8L5_HUMAN;tr|A0A0G2JKZ1|A0A0G2JKZ1_HUMAN;tr|A0A024RCT1|A0A024RCT1_HUMAN;sp|O15533|TPSN_HUMAN;tr|A2AB90|A2AB90_HUMAN;tr|A0A0G2JH37|A0A0G2JH37_HUMAN;tr|A0A0A0MSV9|A0A0A0MSV9_HUMAN;sp|O15533-3|TPSN_HUMAN	1;1;1;1;1;1;1;1;1;1;1;1	1;1;1;1;1;1;1;1;1;1;1;1	1;1;1;1;1;1;1;1;1;1;1;1	>tr|Q6P1N7|Q6P1N7_HUMAN TAPBP protein OS=Homo sapiens GN=TAPBP PE=1 SV=1;>tr|C9JA35|C9JA35_HUMAN Tapasin (Fragment) OS=Homo sapiens GN=TAPBP PE=1 SV=1;>tr|B7Z4V3|B7Z4V3_HUMAN cDNA FLJ60731, highly similar to Tapasin OS=Homo sapiens PE=2 SV=1;>sp|O15533-2|T	-	4.4404	3.75287	1.908	3.6251	3.331	2	2	Median	1.5032	1.57849	0.658549	1.5746	13.736	2	2	Median	0.33853	0.41982	-1.25216	0.44156	18.372	2	2	Median	0	8.3	12	1	1	1	0	1	0	1	0	1	8.3	8.3	8.3	16.442	156	156;192;318;412;448;448;448;448;466;466;504;504
5935	tr|B3KP32|B3KP32_HUMAN;sp|Q9H0X9-3|OSBL5_HUMAN;tr|A8KAD5|A8KAD5_HUMAN;sp|Q9H0X9-2|OSBL5_HUMAN;sp|Q9H0X9|OSBL5_HUMAN;tr|Q8WVV2|Q8WVV2_HUMAN;tr|B4DMI4|B4DMI4_HUMAN;tr|E9PNH0|E9PNH0_HUMAN;tr|B3KWF0|B3KWF0_HUMAN;tr|H0YCD7|H0YCD7_HUMAN;tr|B4E033|B4E033_HUMAN	tr|B3KP32|B3KP32_HUMAN;sp|Q9H0X9-3|OSBL5_HUMAN;tr|A8KAD5|A8KAD5_HUMAN;sp|Q9H0X9-2|OSBL5_HUMAN;sp|Q9H0X9|OSBL5_HUMAN;tr|Q8WVV2|Q8WVV2_HUMAN;tr|B4DMI4|B4DMI4_HUMAN;tr|E9PNH0|E9PNH0_HUMAN;tr|B3KWF0|B3KWF0_HUMAN;tr|H0YCD7|H0YCD7_HUMAN;tr|B4E033|B4E033_HUMAN	5;5;5;5;5;4;4;3;3;3;3	4;4;4;4;4;3;3;3;3;3;2	4;4;4;4;4;3;3;3;3;3;2	>tr|B3KP32|B3KP32_HUMAN Oxysterol-binding protein OS=Homo sapiens PE=2 SV=1;>sp|Q9H0X9-3|OSBL5_HUMAN Isoform 3 of Oxysterol-binding protein-related protein 5 OS=Homo sapiens GN=OSBPL5;>tr|A8KAD5|A8KAD5_HUMAN Oxysterol-binding protein OS=Homo sapiens PE=2 S	-	4.3768	3.69912	1.88718	3.6254	75.07	3	2	Median	3.7473	3.935	1.97636	3.7992	32.341	3	2	Median	0.57586	0.714139	-0.485724	0.75267	66.352	3	2	Median	2.2	9.6	11	5	4	4	1	4	1	3	1	3	11.8	9.4	9.4	58.089	509	509;790;811;811;879;424;510;333;333;432;621
885	sp|O75843|AP1G2_HUMAN;tr|B4E3E1|B4E3E1_HUMAN;tr|Q86V28|Q86V28_HUMAN;tr|Q86U03|Q86U03_HUMAN;tr|Q86U41|Q86U41_HUMAN;tr|H0YJ47|H0YJ47_HUMAN;tr|H0YJ08|H0YJ08_HUMAN;tr|G3V532|G3V532_HUMAN	sp|O75843|AP1G2_HUMAN;tr|B4E3E1|B4E3E1_HUMAN;tr|Q86V28|Q86V28_HUMAN;tr|Q86U03|Q86U03_HUMAN	7;6;6;5;3;2;1;1	7;6;6;5;3;2;1;1	7;6;6;5;3;2;1;1	>sp|O75843|AP1G2_HUMAN AP-1 complex subunit gamma-like 2 OS=Homo sapiens GN=AP1G2 PE=1 SV=1;>tr|B4E3E1|B4E3E1_HUMAN cDNA FLJ56213, highly similar to Adapter-relatedprotein complex 1 gamma- 2 subunit OS=Homo sapiens PE=2 SV=1;>tr|Q86V28|Q86V28_HUMAN AP1G2 p	-	4.3099	3.64258	1.86496	3.5221	60.188	7	0	Median	1.3315	1.39819	0.483564	1.3693	19.582	7	0	Median	0.38005	0.47131	-1.08525	0.4983	47.828	7	0	Median	0	14.9	8	7	7	7	0	7	0	7	0	7	14.9	14.9	14.9	87.116	785	785;554;640;404;153;197;143;200
2388	sp|P55212-2|CASP6_HUMAN;sp|P55212|CASP6_HUMAN	sp|P55212-2|CASP6_HUMAN;sp|P55212|CASP6_HUMAN	2;2	2;2	2;2	>sp|P55212-2|CASP6_HUMAN Isoform Beta of Caspase-6 OS=Homo sapiens GN=CASP6;>sp|P55212|CASP6_HUMAN Caspase-6 OS=Homo sapiens GN=CASP6 PE=1 SV=2	-	4.2757	3.61367	1.85347	3.5956	35.888	2	1	Median	0.99793	1.04792	0.0675225	1.0368	33.245	2	1	Median	0.23887	0.296229	-1.75522	0.29078	67.941	2	1	Median	0	17.6	2	2	2	2	0	2	0	2	0	2	17.6	17.6	17.6	22.574	204	204;293
5794	sp|Q9BY89|K1671_HUMAN;sp|Q9BY89-2|K1671_HUMAN	sp|Q9BY89|K1671_HUMAN	14;3	14;3	11;0	>sp|Q9BY89|K1671_HUMAN Uncharacterized protein KIAA1671 OS=Homo sapiens GN=KIAA1671 PE=1 SV=2	-	4.2753	3.61334	1.85333	3.538	86.004	3	1	Median	1.3124	1.37814	0.462719	1.3494	38.318	3	1	Median	0.37108	0.460186	-1.11971	0.45403	49.425	3	1	Median	9.1	2.8	2	14	14	11	11	3	11	3	9	2	11.8	11.8	9.5	196.71	1806	1806;313
1270	sp|P07948-2|LYN_HUMAN;tr|A8K379|A8K379_HUMAN;sp|P07948|LYN_HUMAN;tr|Q6NUK7|Q6NUK7_HUMAN;tr|E5RJ37|E5RJ37_HUMAN;tr|B4DQ79|B4DQ79_HUMAN	sp|P07948-2|LYN_HUMAN;tr|A8K379|A8K379_HUMAN;sp|P07948|LYN_HUMAN;tr|Q6NUK7|Q6NUK7_HUMAN;tr|E5RJ37|E5RJ37_HUMAN;tr|B4DQ79|B4DQ79_HUMAN	7;7;7;7;5;4	5;5;5;5;5;2	5;5;5;5;5;2	>sp|P07948-2|LYN_HUMAN Isoform 2 of Tyrosine-protein kinase Lyn OS=Homo sapiens GN=LYN;>tr|A8K379|A8K379_HUMAN Tyrosine-protein kinase OS=Homo sapiens PE=2 SV=1;>sp|P07948|LYN_HUMAN Tyrosine-protein kinase Lyn OS=Homo sapiens GN=LYN PE=1 SV=3;>tr|Q6NUK7|Q6	-	4.2485	3.59069	1.84426	3.6399	32.865	3	2	Median	1.7287	1.81529	0.860199	1.8021	49.04	3	2	Median	0.39413	0.488771	-1.03277	0.48373	6.6638	3	2	Median	2.6	12.8	6	7	5	5	2	5	2	3	2	3	15.5	12.4	12.4	56.033	491	491;512;512;582;150;423
899	sp|O75923-9|DYSF_HUMAN;sp|O75923-14|DYSF_HUMAN;sp|O75923-12|DYSF_HUMAN;sp|O75923-11|DYSF_HUMAN;sp|O75923-10|DYSF_HUMAN;sp|O75923-8|DYSF_HUMAN;sp|O75923-13|DYSF_HUMAN;sp|O75923-15|DYSF_HUMAN;sp|O75923-3|DYSF_HUMAN;sp|O75923|DYSF_HUMAN;sp|O75923-6|DYSF_HUMAN;sp|O75923-5|DYSF_HUMAN;sp|O75923-4|DYSF_HUMAN;sp|O75923-2|DYSF_HUMAN;sp|O75923-7|DYSF_HUMAN;tr|B7Z2R1|B7Z2R1_HUMAN;tr|E5KVZ4|E5KVZ4_HUMAN;tr|B…	sp|O75923-9|DYSF_HUMAN;sp|O75923-14|DYSF_HUMAN;sp|O75923-12|DYSF_HUMAN;sp|O75923-11|DYSF_HUMAN;sp|O75923-10|DYSF_HUMAN;sp|O75923-8|DYSF_HUMAN;sp|O75923-13|DYSF_HUMAN;sp|O75923-15|DYSF_HUMAN;sp|O75923-3|DYSF_HUMAN;sp|O75923|DYSF_HUMAN;sp|O75923-6|DYSF_HUMAN;sp|O75923-5|DYSF_HUMAN;sp|O75923-4|DYSF_HUMAN;sp|O75923-2|DYSF_HUMAN;sp|O75923-7|DYSF_HUMAN;tr|B7Z2R1|B7Z2R1_HUMAN	5;5;5;5;5;5;5;4;4;4;4;4;4;4;4;3;2;1	4;4;4;4;4;4;4;3;3;3;3;3;3;3;3;3;2;1	4;4;4;4;4;4;4;3;3;3;3;3;3;3;3;3;2;1	>sp|O75923-9|DYSF_HUMAN Isoform 9 of Dysferlin OS=Homo sapiens GN=DYSF;>sp|O75923-14|DYSF_HUMAN Isoform 14 of Dysferlin OS=Homo sapiens GN=DYSF;>sp|O75923-12|DYSF_HUMAN Isoform 12 of Dysferlin OS=Homo sapiens GN=DYSF;>sp|O75923-11|DYSF_HUMAN Isoform 11 of	-	4.2028	3.55206	1.82866	3.6402	3.5468	2	2	Median						1	1	Median						1	1	Median	1.4	2.7	18	5	4	4	2	3	2	2	2	2	4.1	3.4	3.4	236	2067	2067;2081;2088;2098;2102;2112;2119;1954;2066;2080;2087;2097;2101;2111;2118;961;632;844
314	sp|O00194|RB27B_HUMAN;tr|K7ES41|K7ES41_HUMAN	sp|O00194|RB27B_HUMAN;tr|K7ES41|K7ES41_HUMAN	5;3	4;2	4;2	>sp|O00194|RB27B_HUMAN Ras-related protein Rab-27B OS=Homo sapiens GN=RAB27B PE=1 SV=4;>tr|K7ES41|K7ES41_HUMAN Ras-related protein Rab-27B (Fragment) OS=Homo sapiens GN=RAB27B PE=1 SV=1	-	4.1892	3.54057	1.82398	3.4908	72.855	2	2	Median	0.90543	0.950782	-0.072813	0.92628	54.266	2	2	Median	0.21614	0.268041	-1.89948	0.26367	17.69	2	2	Median	0	30.3	2	5	4	4	0	5	0	4	0	4	30.3	25.7	25.7	24.608	218	218;87
4559	tr|A8K4V4|A8K4V4_HUMAN;sp|Q8N983-4|RM43_HUMAN;sp|Q8N983-3|RM43_HUMAN;tr|H0Y6Y8|H0Y6Y8_HUMAN;tr|B1AL05|B1AL05_HUMAN;sp|Q8N983-2|RM43_HUMAN;sp|Q8N983|RM43_HUMAN;sp|Q8N983-6|RM43_HUMAN;sp|Q8N983-7|RM43_HUMAN;tr|Q86XN0|Q86XN0_HUMAN;tr|H0YBU8|H0YBU8_HUMAN;tr|M0R051|M0R051_HUMAN	tr|A8K4V4|A8K4V4_HUMAN;sp|Q8N983-4|RM43_HUMAN;sp|Q8N983-3|RM43_HUMAN;tr|H0Y6Y8|H0Y6Y8_HUMAN;tr|B1AL05|B1AL05_HUMAN;sp|Q8N983-2|RM43_HUMAN;sp|Q8N983|RM43_HUMAN;sp|Q8N983-6|RM43_HUMAN;sp|Q8N983-7|RM43_HUMAN;tr|Q86XN0|Q86XN0_HUMAN;tr|H0YBU8|H0YBU8_HUMAN	4;4;3;3;3;3;3;3;3;2;2;1	4;4;3;3;3;3;3;3;3;2;2;1	4;4;3;3;3;3;3;3;3;2;2;1	>tr|A8K4V4|A8K4V4_HUMAN cDNA FLJ76392, highly similar to Homo sapiens mitochondrial ribosomal protein L43 (MRPL43), transcript variant 1, mRNA OS=Homo sapiens PE=2 SV=1;>sp|Q8N983-4|RM43_HUMAN Isoform 4 of 39S ribosomal protein L43, mitochondrial OS=Homo s	-	4.1718	3.52586	1.81798	3.4287	174.34	2	1	Median	0.79276	0.832469	-0.264532	0.80907	17.666	2	1	Median	0.19495	0.241762	-2.04834	0.24449	194.67	2	1	Median	0	26.4	12	4	4	4	0	4	0	4	0	4	26.4	26.4	26.4	17.759	159	159;159;164;169;184;202;215;235;261;145;148;44
5343	sp|Q96N03|VTM2L_HUMAN;sp|Q96N03-2|VTM2L_HUMAN	sp|Q96N03|VTM2L_HUMAN;sp|Q96N03-2|VTM2L_HUMAN	2;1	2;1	2;1	>sp|Q96N03|VTM2L_HUMAN V-set and transmembrane domain-containing protein 2-like protein OS=Homo sapiens GN=VSTM2L PE=1 SV=1;>sp|Q96N03-2|VTM2L_HUMAN Isoform 2 of V-set and transmembrane domain-containing protein 2-like protein OS=Homo sapiens GN=VSTM2L	-	4.1576	3.51386	1.81306	3.6129	47.705	2	1	Median	0.70553	0.740869	-0.432709	0.75659	20.479	2	1	Median	0.18127	0.224798	-2.1533	0.22194	55.826	2	1	Median	0	19.6	2	2	2	2	0	2	0	2	0	2	19.6	19.6	19.6	22.349	204	204;149
2259	sp|P51531-2|SMCA2_HUMAN;sp|P51531|SMCA2_HUMAN;tr|A0A0U1RQZ9|A0A0U1RQZ9_HUMAN;tr|F6VDE0|F6VDE0_HUMAN;tr|B4DSC8|B4DSC8_HUMAN;tr|B4DK35|B4DK35_HUMAN;tr|A0A0U1RRG6|A0A0U1RRG6_HUMAN;tr|A0A0U1RRD6|A0A0U1RRD6_HUMAN;tr|A0A0U1RRF8|A0A0U1RRF8_HUMAN;tr|A0A0A0MSS5|A0A0A0MSS5_HUMAN;tr|F6UH26|F6UH26_HUMAN;tr|A0A0U1RQU0|A0A0U1RQU0_HUMAN;tr|A0A0U1RR09|A0A0U1RR09_HUMAN;tr|F6XE55|F6XE55_HUMAN;tr|A0A0U1RQW7|A0A0U1R…	sp|P51531-2|SMCA2_HUMAN;sp|P51531|SMCA2_HUMAN;tr|A0A0U1RQZ9|A0A0U1RQZ9_HUMAN;tr|F6VDE0|F6VDE0_HUMAN;tr|B4DSC8|B4DSC8_HUMAN	11;11;9;9;6;5;4;3;3;3;3;3;3;3;3;3;3;3;3;3;3;3;3;3;3;2;1;1;1;1;1;1;1	4;4;4;4;1;0;1;1;1;1;1;1;1;1;1;1;1;1;1;1;1;1;1;1;1;0;1;1;1;0;1;1;1	4;4;4;4;1;0;1;1;1;1;1;1;1;1;1;1;1;1;1;1;1;1;1;1;1;0;1;1;1;0;1;1;1	>sp|P51531-2|SMCA2_HUMAN Isoform Short of Probable global transcription activator SNF2L2 OS=Homo sapiens GN=SMARCA2;>sp|P51531|SMCA2_HUMAN Probable global transcription activator SNF2L2 OS=Homo sapiens GN=SMARCA2 PE=1 SV=2;>tr|A0A0U1RQZ9|A0A0U1RQZ9_HUMAN P	-	4.1157	3.47845	1.79844	3.5095	20.056	2	1	Median						1	0	Median						1	0	Median	2.2	7.6	33	11	4	4	2	9	2	2	2	2	9.8	4	4	179.28	1572	1572;1590;1428;1514;715;960;270;149;169;182;192;200;202;228;229;231;236;244;245;248;254;260;276;278;278;38;34;57;215;228;279;288;298
4934	sp|Q92619|HMHA1_HUMAN;tr|K7ES92|K7ES92_HUMAN;tr|B7Z910|B7Z910_HUMAN;tr|B4E3K8|B4E3K8_HUMAN;tr|F5H1R4|F5H1R4_HUMAN;tr|K7ES98|K7ES98_HUMAN;sp|Q92619-2|HMHA1_HUMAN;tr|K7EM85|K7EM85_HUMAN;tr|B3KVA9|B3KVA9_HUMAN;tr|B3KXW7|B3KXW7_HUMAN;tr|Q8IYN3|Q8IYN3_HUMAN	sp|Q92619|HMHA1_HUMAN;tr|K7ES92|K7ES92_HUMAN;tr|B7Z910|B7Z910_HUMAN;tr|B4E3K8|B4E3K8_HUMAN;tr|F5H1R4|F5H1R4_HUMAN;tr|K7ES98|K7ES98_HUMAN;sp|Q92619-2|HMHA1_HUMAN;tr|K7EM85|K7EM85_HUMAN;tr|B3KVA9|B3KVA9_HUMAN;tr|B3KXW7|B3KXW7_HUMAN;tr|Q8IYN3|Q8IYN3_HUMAN	6;5;5;5;5;5;5;5;4;4;4	6;5;5;5;5;5;5;5;4;4;4	6;5;5;5;5;5;5;5;4;4;4	>sp|Q92619|HMHA1_HUMAN Rho GTPase-activating protein 45 OS=Homo sapiens GN=ARHGAP45 PE=1 SV=2;>tr|K7ES92|K7ES92_HUMAN Rho GTPase-activating protein 45 OS=Homo sapiens GN=ARHGAP45 PE=1 SV=1;>tr|B7Z910|B7Z910_HUMAN cDNA FLJ61711, highly similar to Homo sapie	-	4.1144	3.47735	1.79799	3.4482	2.2125	2	2	Median	0.83162	0.873275	-0.195492	0.85321	20.202	2	2	Median	0.20212	0.250654	-1.99623	0.25001	17.693	2	2	Median	7.7	3.2	11	6	6	6	4	2	4	2	4	2	10.9	10.9	10.9	124.61	1136	1136;771;948;1004;1019;1140;1152;1163;771;1018;1131
2799	sp|Q04828|AK1C1_HUMAN;tr|H0Y804|H0Y804_HUMAN;sp|P52895|AK1C2_HUMAN;tr|B4DK69|B4DK69_HUMAN;tr|A6NHU4|A6NHU4_HUMAN;tr|Q59GU2|Q59GU2_HUMAN;tr|S4R3P0|S4R3P0_HUMAN	sp|Q04828|AK1C1_HUMAN;tr|H0Y804|H0Y804_HUMAN;sp|P52895|AK1C2_HUMAN;tr|B4DK69|B4DK69_HUMAN;tr|A6NHU4|A6NHU4_HUMAN;tr|Q59GU2|Q59GU2_HUMAN	8;6;6;5;4;4;3	8;6;6;5;4;4;3	4;3;4;3;1;3;2	>sp|Q04828|AK1C1_HUMAN Aldo-keto reductase family 1 member C1 OS=Homo sapiens GN=AKR1C1 PE=1 SV=1;>tr|H0Y804|H0Y804_HUMAN Aldo-keto reductase family 1 member C1 (Fragment) OS=Homo sapiens GN=AKR1C1 PE=1 SV=1;>sp|P52895|AK1C2_HUMAN Aldo-keto reductase famil	-	4.114	3.47701	1.79785	3.6608	18.505	3	0	Median	20.021	21.0238	4.39395	21.519	35.668	3	0	Median	4.903	6.08034	2.60415	6.0749	21.094	3	0	Median	0	37.2	7	8	8	4	0	8	0	8	0	4	37.2	37.2	25.7	36.788	323	323;248;323;297;205;286;200
5134	sp|Q96DG6|CMBL_HUMAN;tr|B2RD36|B2RD36_HUMAN	sp|Q96DG6|CMBL_HUMAN;tr|B2RD36|B2RD36_HUMAN	8;7	8;7	8;7	>sp|Q96DG6|CMBL_HUMAN Carboxymethylenebutenolidase homolog OS=Homo sapiens GN=CMBL PE=1 SV=1;>tr|B2RD36|B2RD36_HUMAN cDNA, FLJ96437 OS=Homo sapiens PE=2 SV=1	-	4.1015	3.46645	1.79346	3.5404	6.8416	7	0	Median	0.90926	0.954804	-0.0667232	0.95992	20.538	7	0	Median	0.23321	0.28921	-1.78981	0.28068	29.216	7	0	Median	0	39.2	2	8	8	8	0	8	0	8	0	8	39.2	39.2	39.2	28.048	245	245;245
7790	tr|Q05DJ2|Q05DJ2_HUMAN;tr|Q8WV80|Q8WV80_HUMAN	tr|Q05DJ2|Q05DJ2_HUMAN;tr|Q8WV80|Q8WV80_HUMAN	18;9	2;2	2;2	>tr|Q05DJ2|Q05DJ2_HUMAN Purine nucleoside phosphorylase OS=Homo sapiens GN=MTAP PE=2 SV=1;>tr|Q8WV80|Q8WV80_HUMAN MTAP protein OS=Homo sapiens PE=2 SV=1	-	4.0374	3.41227	1.77073	3.5916	62.767	2	0	Median	1.0615	1.11467	0.156616	1.1084	65.245	2	0	Median	0.26083	0.323462	-1.62833	0.32727	2.2298	2	0	Median	14.5	83.9	2	18	2	2	2	18	0	2	0	2	83.9	4.5	4.5	26.791	242	242;154
3172	sp|Q14376|GALE_HUMAN;sp|Q14376-2|GALE_HUMAN;tr|Q5QPP4|Q5QPP4_HUMAN;tr|Q5QPP3|Q5QPP3_HUMAN;tr|A0A024RAB7|A0A024RAB7_HUMAN;tr|Q5QPP9|Q5QPP9_HUMAN;tr|Q5QPP1|Q5QPP1_HUMAN	sp|Q14376|GALE_HUMAN;sp|Q14376-2|GALE_HUMAN;tr|Q5QPP4|Q5QPP4_HUMAN;tr|Q5QPP3|Q5QPP3_HUMAN;tr|A0A024RAB7|A0A024RAB7_HUMAN	14;13;10;9;8;6;6	14;13;10;9;8;6;6	14;13;10;9;8;6;6	>sp|Q14376|GALE_HUMAN UDP-glucose 4-epimerase OS=Homo sapiens GN=GALE PE=1 SV=2;>sp|Q14376-2|GALE_HUMAN Isoform 2 of UDP-glucose 4-epimerase OS=Homo sapiens GN=GALE;>tr|Q5QPP4|Q5QPP4_HUMAN UDP-glucose 4-epimerase (Fragment) OS=Homo sapiens GN=GALE PE=1 SV=	-	4.0365	3.41151	1.77041	3.2804	7.411	11	0	Median	1.5984	1.67846	0.74714	1.6491	11.053	11	0	Median	0.40421	0.501271	-0.996337	0.50264	14.42	11	0	Median	0	64.9	7	14	14	14	0	14	0	14	0	14	64.9	64.9	64.9	38.281	348	348;274;239;227;239;108;194
5693	tr|E9PI87|E9PI87_HUMAN;sp|Q9BUP3|HTAI2_HUMAN;sp|Q9BUP3-3|HTAI2_HUMAN;sp|Q9BUP3-2|HTAI2_HUMAN	tr|E9PI87|E9PI87_HUMAN;sp|Q9BUP3|HTAI2_HUMAN;sp|Q9BUP3-3|HTAI2_HUMAN;sp|Q9BUP3-2|HTAI2_HUMAN	5;5;5;4	5;5;5;4	5;5;5;4	>tr|E9PI87|E9PI87_HUMAN Oxidoreductase HTATIP2 OS=Homo sapiens GN=HTATIP2 PE=1 SV=1;>sp|Q9BUP3|HTAI2_HUMAN Oxidoreductase HTATIP2 OS=Homo sapiens GN=HTATIP2 PE=1 SV=2;>sp|Q9BUP3-3|HTAI2_HUMAN Isoform 3 of Oxidoreductase HTATIP2 OS=Homo sapiens GN=HTATIP2;>	-	4.0252	3.40196	1.76637	3.2475	14.96	4	2	Median	1.8093	1.89993	0.925944	1.9046	14.381	4	2	Median	0.51233	0.635353	-0.654369	0.62831	16.157	4	2	Median	0	28.1	4	5	5	5	0	5	0	5	0	5	28.1	28.1	28.1	21.976	196	196;242;276;133
3657	sp|Q5K4L6|S27A3_HUMAN;tr|X6R3N0|X6R3N0_HUMAN;sp|Q5K4L6-2|S27A3_HUMAN;tr|H7BZH4|H7BZH4_HUMAN;tr|H0YDP0|H0YDP0_HUMAN;sp|Q5K4L6-3|S27A3_HUMAN	sp|Q5K4L6|S27A3_HUMAN;tr|X6R3N0|X6R3N0_HUMAN;sp|Q5K4L6-2|S27A3_HUMAN;tr|H7BZH4|H7BZH4_HUMAN	7;7;6;4;2;2	7;7;6;4;2;2	7;7;6;4;2;2	>sp|Q5K4L6|S27A3_HUMAN Long-chain fatty acid transport protein 3 OS=Homo sapiens GN=SLC27A3 PE=2 SV=3;>tr|X6R3N0|X6R3N0_HUMAN Long-chain fatty acid transport protein 3 OS=Homo sapiens GN=SLC27A3 PE=1 SV=1;>sp|Q5K4L6-2|S27A3_HUMAN Isoform 2 of Long-chain fa	-	4.0017	3.3821	1.75792	3.3512	61.33	7	7	Median	1.1124	1.16812	0.224188	1.1727	73.735	7	7	Median	0.27295	0.338492	-1.56281	0.32606	56.756	7	7	Median	0	15.5	6	7	7	7	0	7	0	7	0	7	15.5	15.5	15.5	78.643	730	730;811;695;400;152;276
1117	tr|V9HWB9|V9HWB9_HUMAN;sp|P00338|LDHA_HUMAN;sp|P00338-3|LDHA_HUMAN;sp|P00338-4|LDHA_HUMAN;tr|B4DJI1|B4DJI1_HUMAN;sp|P00338-5|LDHA_HUMAN;sp|P00338-2|LDHA_HUMAN;tr|F5GXY2|F5GXY2_HUMAN;tr|F5GYU2|F5GYU2_HUMAN;tr|F5GXH2|F5GXH2_HUMAN;tr|F5H5J4|F5H5J4_HUMAN;tr|F5H6W8|F5H6W8_HUMAN;tr|F5GZQ4|F5GZQ4_HUMAN;tr|F5H8H6|F5H8H6_HUMAN;tr|F5GXC7|F5GXC7_HUMAN;tr|F5GWW2|F5GWW2_HUMAN;tr|F5GXU1|F5GXU1_HUMAN	tr|V9HWB9|V9HWB9_HUMAN;sp|P00338|LDHA_HUMAN;sp|P00338-3|LDHA_HUMAN;sp|P00338-4|LDHA_HUMAN;tr|B4DJI1|B4DJI1_HUMAN;sp|P00338-5|LDHA_HUMAN;sp|P00338-2|LDHA_HUMAN	25;25;24;21;21;16;16;11;10;9;7;7;5;3;3;3;3	25;25;24;21;21;16;16;11;10;9;7;7;5;3;3;3;3	24;24;23;20;20;15;15;11;10;9;7;7;5;3;3;3;3	>tr|V9HWB9|V9HWB9_HUMAN L-lactate dehydrogenase OS=Homo sapiens GN=HEL-S-133P PE=2 SV=1;>sp|P00338|LDHA_HUMAN L-lactate dehydrogenase A chain OS=Homo sapiens GN=LDHA PE=1 SV=2;>sp|P00338-3|LDHA_HUMAN Isoform 3 of L-lactate dehydrogenase A chain OS=Homo sap	-	3.98	3.36376	1.75007	3.3094	31.935	53	0	Median	2.7995	2.93972	1.55568	2.8412	29.24	53	0	Median	0.69954	0.867517	-0.205035	0.85982	9.7409	53	0	Median	25.3	74.4	17	25	25	24	8	25	8	25	7	24	74.4	74.4	70.8	36.688	332	332;332;361;274;305;241;274;156;144;114;89;94;72;42;45;45;46
5987	sp|Q9H3D4-10|P63_HUMAN;sp|Q9H3D4-12|P63_HUMAN;sp|Q9H3D4-2|P63_HUMAN;sp|Q9H3D4-9|P63_HUMAN;tr|A0A0S2Z4N6|A0A0S2Z4N6_HUMAN;sp|Q9H3D4-11|P63_HUMAN;tr|A0A0S2Z4N5|A0A0S2Z4N5_HUMAN;sp|Q9H3D4|P63_HUMAN;tr|A0A141PNN4|A0A141PNN4_HUMAN;tr|A0A141PNN3|A0A141PNN3_HUMAN;tr|C9D7D0|C9D7D0_HUMAN;sp|Q9H3D4-8|P63_HUMAN;sp|Q9H3D4-4|P63_HUMAN;sp|Q9H3D4-7|P63_HUMAN;sp|Q9H3D4-3|P63_HUMAN;tr|C9D7C9|C9D7C9_HUMAN;sp|Q9H3D…	sp|Q9H3D4-10|P63_HUMAN;sp|Q9H3D4-12|P63_HUMAN;sp|Q9H3D4-2|P63_HUMAN;sp|Q9H3D4-9|P63_HUMAN;tr|A0A0S2Z4N6|A0A0S2Z4N6_HUMAN;sp|Q9H3D4-11|P63_HUMAN;tr|A0A0S2Z4N5|A0A0S2Z4N5_HUMAN;sp|Q9H3D4|P63_HUMAN;tr|A0A141PNN4|A0A141PNN4_HUMAN;tr|A0A141PNN3|A0A141PNN3_HUMAN;tr|C9D7D0|C9D7D0_HUMAN;sp|Q9H3D4-8|P63_HUMAN;sp|Q9H3D4-4|P63_HUMAN;sp|Q9H3D4-7|P63_HUMAN;sp|Q9H3D4-3|P63_HUMAN;tr|C9D7C9|C9D7C9_HUMAN;sp|Q9H3D…	8;8;8;8;8;8;8;8;6;6;6;6;6;6;6;5;5;5;4;1;1;1;1;1;1;1;1;1;1;1;1;1;1	8;8;8;8;8;8;8;8;6;6;6;6;6;6;6;5;5;5;4;1;1;1;1;1;1;1;1;1;1;1;1;1;1	8;8;8;8;8;8;8;8;6;6;6;6;6;6;6;5;5;5;4;1;1;1;1;1;1;1;1;1;1;1;1;1;1	>sp|Q9H3D4-10|P63_HUMAN Isoform 10 of Tumor protein 63 OS=Homo sapiens GN=TP63;>sp|Q9H3D4-12|P63_HUMAN Isoform 12 of Tumor protein 63 OS=Homo sapiens GN=TP63;>sp|Q9H3D4-2|P63_HUMAN Isoform 2 of Tumor protein 63 OS=Homo sapiens GN=TP63;>sp|Q9H3D4-9|P63_HUMA	-	3.9707	3.3559	1.7467	3.2954	50.402	3	3	Median	1.2765	1.34044	0.422705	1.3305	6.1308	2	2	Median	0.20759	0.257438	-1.95771	0.25979	58.665	2	2	Median	11.8	10.6	33	8	8	8	5	4	5	4	5	4	19.8	19.8	19.8	56.749	501	501;582;586;595;676;676;680;680;327;412;416;416;461;510;555;356;393;487;369;350;403;426;427;450;476;499;540;555;555;565;587;636;636
3544	sp|Q460N5-4|PAR14_HUMAN;sp|Q460N5-1|PAR14_HUMAN;sp|Q460N5|PAR14_HUMAN;tr|H7C4Y3|H7C4Y3_HUMAN;tr|D3DN94|D3DN94_HUMAN;sp|Q460N5-3|PAR14_HUMAN;tr|H7C5R8|H7C5R8_HUMAN	sp|Q460N5-4|PAR14_HUMAN;sp|Q460N5-1|PAR14_HUMAN;sp|Q460N5|PAR14_HUMAN;tr|H7C4Y3|H7C4Y3_HUMAN	3;3;3;2;1;1;1	3;3;3;2;1;1;1	3;3;3;2;1;1;1	>sp|Q460N5-4|PAR14_HUMAN Isoform 4 of Poly [ADP-ribose] polymerase 14 OS=Homo sapiens GN=PARP14;>sp|Q460N5-1|PAR14_HUMAN Isoform 1 of Poly [ADP-ribose] polymerase 14 OS=Homo sapiens GN=PARP14;>sp|Q460N5|PAR14_HUMAN Poly [ADP-ribose] polymerase 14 OS=Homo s	-	3.9587	3.34576	1.74233	3.4781	23.696	2	2	Median	0.82674	0.868151	-0.203982	0.85706	21.465	2	2	Median	0.20884	0.258988	-1.94904	0.24712	4.2271	2	2	Median	0.5	2.3	7	3	3	3	1	2	1	2	1	2	2.8	2.8	2.8	189.17	1680	1680;1720;1801;194;1424;1518;1521
534	tr|Q6PCD4|Q6PCD4_HUMAN;sp|O15455|TLR3_HUMAN;tr|D6RA51|D6RA51_HUMAN;sp|O15455-2|TLR3_HUMAN	tr|Q6PCD4|Q6PCD4_HUMAN;sp|O15455|TLR3_HUMAN;tr|D6RA51|D6RA51_HUMAN	3;3;2;1	3;3;2;1	3;3;2;1	>tr|Q6PCD4|Q6PCD4_HUMAN TLR3 protein (Fragment) OS=Homo sapiens GN=TLR3 PE=2 SV=1;>sp|O15455|TLR3_HUMAN Toll-like receptor 3 OS=Homo sapiens GN=TLR3 PE=1 SV=1;>tr|D6RA51|D6RA51_HUMAN Toll-like receptor 3 (Fragment) OS=Homo sapiens GN=TLR3 PE=1 SV=1	-	3.9355	3.32615	1.73385	3.1898	152.03	2	1	Median	4.3507	4.56862	2.19176	4.4609	127.69	2	1	Median	1.1319	1.4037	0.489233	1.4437	32.393	2	1	Median	0	4.7	4	3	3	3	0	3	0	3	0	3	4.7	4.7	4.7	99.927	870	870;904;351;627
2049	tr|A0A0B4J2A4|A0A0B4J2A4_HUMAN;tr|B2RB23|B2RB23_HUMAN;sp|P42765|THIM_HUMAN;tr|B3KNP8|B3KNP8_HUMAN;tr|K7EME0|K7EME0_HUMAN;tr|K7ER88|K7ER88_HUMAN;tr|K7EJB1|K7EJB1_HUMAN;tr|K7EJ68|K7EJ68_HUMAN	tr|A0A0B4J2A4|A0A0B4J2A4_HUMAN;tr|B2RB23|B2RB23_HUMAN;sp|P42765|THIM_HUMAN;tr|B3KNP8|B3KNP8_HUMAN;tr|K7EME0|K7EME0_HUMAN	13;13;13;12;10;1;1;1	13;13;13;12;10;1;1;1	13;13;13;12;10;1;1;1	>tr|A0A0B4J2A4|A0A0B4J2A4_HUMAN 3-ketoacyl-CoA thiolase, mitochondrial OS=Homo sapiens GN=ACAA2 PE=1 SV=1;>tr|B2RB23|B2RB23_HUMAN cDNA, FLJ95265, highly similar to Homo sapiens acetyl-Coenzyme A acyltransferase 2 (mitochondrial 3-oxoacyl-Coenzyme A thiolas	-	3.9148	3.30865	1.72624	3.264	7.812	8	0	Median	1.4028	1.47307	0.558821	1.4924	15.696	8	0	Median	0.34973	0.433709	-1.2052	0.43687	8.9022	8	0	Median	0	56.9	8	13	13	13	0	13	0	13	0	13	56.9	56.9	56.9	41.601	394	394;397;397;397;342;72;84;124
271	sp|A6NJ78|MET15_HUMAN;sp|P0C7V9|ME15P_HUMAN;sp|A6NJ78-2|MET15_HUMAN;tr|A0A0U1RR76|A0A0U1RR76_HUMAN;sp|A6NJ78-4|MET15_HUMAN	sp|A6NJ78|MET15_HUMAN;sp|P0C7V9|ME15P_HUMAN;sp|A6NJ78-2|MET15_HUMAN;tr|A0A0U1RR76|A0A0U1RR76_HUMAN;sp|A6NJ78-4|MET15_HUMAN	4;2;2;2;2	4;2;2;2;2	4;2;2;2;2	>sp|A6NJ78|MET15_HUMAN Probable methyltransferase-like protein 15 OS=Homo sapiens GN=METTL15 PE=1 SV=1;>sp|P0C7V9|ME15P_HUMAN Putative methyltransferase-like protein 15P1 OS=Homo sapiens GN=METTL15P1 PE=5 SV=1;>sp|A6NJ78-2|MET15_HUMAN Isoform 2 of Probable	-	3.9119	3.3062	1.72518	3.2296	29.263	4	2	Median	1.8965	1.99149	0.993851	2	26.67	4	2	Median	0.53024	0.657564	-0.604796	0.65286	15.391	4	2	Median	0	17.4	5	4	4	4	0	4	0	4	0	4	17.4	17.4	17.4	46.121	407	407;234;273;274;279
5973	tr|Q68CX0|Q68CX0_HUMAN;sp|Q9H2J7|S6A15_HUMAN;sp|Q9H2J7-3|S6A15_HUMAN;tr|Q8IXG2|Q8IXG2_HUMAN;tr|F8VSG1|F8VSG1_HUMAN;tr|Q8TBM6|Q8TBM6_HUMAN;sp|Q9H2J7-2|S6A15_HUMAN	tr|Q68CX0|Q68CX0_HUMAN;sp|Q9H2J7|S6A15_HUMAN;sp|Q9H2J7-3|S6A15_HUMAN;tr|Q8IXG2|Q8IXG2_HUMAN	7;7;6;5;1;1;1	7;7;6;5;1;1;1	7;7;6;5;1;1;1	>tr|Q68CX0|Q68CX0_HUMAN Transporter (Fragment) OS=Homo sapiens GN=DKFZp761I0921 PE=2 SV=1;>sp|Q9H2J7|S6A15_HUMAN Sodium-dependent neutral amino acid transporter B(0)AT2 OS=Homo sapiens GN=SLC6A15 PE=1 SV=1;>sp|Q9H2J7-3|S6A15_HUMAN Isoform 3 of Sodium-depen	-	3.8885	3.28643	1.71652	3.3023	6.7009	3	2	Median	1.3736	1.4424	0.528474	1.3836	20.245	3	2	Median	0.3549	0.440121	-1.18403	0.43765	29.524	3	2	Median	6.4	8.2	7	7	7	7	5	4	5	4	5	4	10.3	10.3	10.3	80.823	721	721;730;623;392;96;289;289
3347	tr|E9PGT3|E9PGT3_HUMAN;sp|Q15418|KS6A1_HUMAN;sp|Q15418-4|KS6A1_HUMAN;sp|Q15418-2|KS6A1_HUMAN;sp|Q15418-3|KS6A1_HUMAN;tr|B7Z2K7|B7Z2K7_HUMAN;tr|Q5SVM6|Q5SVM6_HUMAN;tr|B1AXG1|B1AXG1_HUMAN;tr|Q5SVM7|Q5SVM7_HUMAN;tr|E9PMM7|E9PMM7_HUMAN;tr|E9PAN7|E9PAN7_HUMAN;tr|D6R910|D6R910_HUMAN;tr|D6RHW7|D6RHW7_HUMAN;tr|B1AXG2|B1AXG2_HUMAN;tr|B4DMN4|B4DMN4_HUMAN	tr|E9PGT3|E9PGT3_HUMAN;sp|Q15418|KS6A1_HUMAN;sp|Q15418-4|KS6A1_HUMAN;sp|Q15418-2|KS6A1_HUMAN;sp|Q15418-3|KS6A1_HUMAN;tr|B7Z2K7|B7Z2K7_HUMAN	29;29;28;28;26;22;7;6;4;3;3;2;1;1;1	29;29;28;28;26;22;7;6;4;3;3;2;1;1;1	19;19;18;18;17;12;4;0;4;1;2;0;0;0;0	>tr|E9PGT3|E9PGT3_HUMAN Ribosomal protein S6 kinase OS=Homo sapiens GN=RPS6KA1 PE=1 SV=1;>sp|Q15418|KS6A1_HUMAN Ribosomal protein S6 kinase alpha-1 OS=Homo sapiens GN=RPS6KA1 PE=1 SV=2;>sp|Q15418-4|KS6A1_HUMAN Isoform 4 of Ribosomal protein S6 kinase alpha	-	3.8812	3.28026	1.71381	3.3063	26.607	23	0	Median	1.1074	1.16287	0.217688	1.134	18.492	23	0	Median	0.29833	0.369967	-1.43453	0.36767	25.492	23	0	Median	11.6	50.8	15	29	29	19	6	26	6	26	3	17	54.6	54.6	39	81.471	724	724;735;719;744;643;594;166;227;115;112;204;125;96;133;725
4815	sp|Q8WUK0|PTPM1_HUMAN;tr|B4DGK8|B4DGK8_HUMAN;sp|Q8WUK0-2|PTPM1_HUMAN;sp|Q8WUK0-3|PTPM1_HUMAN;tr|E9PQM0|E9PQM0_HUMAN	sp|Q8WUK0|PTPM1_HUMAN;tr|B4DGK8|B4DGK8_HUMAN;sp|Q8WUK0-2|PTPM1_HUMAN	6;3;3;2;2	6;3;3;2;2	6;3;3;2;2	>sp|Q8WUK0|PTPM1_HUMAN Phosphatidylglycerophosphatase and protein-tyrosine phosphatase 1 OS=Homo sapiens GN=PTPMT1 PE=1 SV=1;>tr|B4DGK8|B4DGK8_HUMAN cDNA FLJ57723, moderately similar to Protein-tyrosine phosphatase mitochondrial 1, mitochondrial (EC 3.1.3.	-	3.8653	3.26682	1.70789	3.3396	15.435	4	0	Median	1.7212	1.80741	0.853927	1.8122	22.921	4	0	Median	0.43034	0.533676	-0.905965	0.54488	15.917	4	0	Median	0	33.3	5	6	6	6	0	6	0	6	0	6	33.3	33.3	33.3	22.843	201	201;137;137;151;168
4005	sp|Q6ZMZ3-2|SYNE3_HUMAN;sp|Q6ZMZ3|SYNE3_HUMAN;sp|Q6ZMZ3-3|SYNE3_HUMAN;tr|G3V533|G3V533_HUMAN;tr|Q6P714|Q6P714_HUMAN	sp|Q6ZMZ3-2|SYNE3_HUMAN;sp|Q6ZMZ3|SYNE3_HUMAN;sp|Q6ZMZ3-3|SYNE3_HUMAN;tr|G3V533|G3V533_HUMAN	14;14;9;9;1	14;14;9;9;1	14;14;9;9;1	>sp|Q6ZMZ3-2|SYNE3_HUMAN Isoform 2 of Nesprin-3 OS=Homo sapiens GN=SYNE3;>sp|Q6ZMZ3|SYNE3_HUMAN Nesprin-3 OS=Homo sapiens GN=SYNE3 PE=1 SV=2;>sp|Q6ZMZ3-3|SYNE3_HUMAN Isoform 3 of Nesprin-3 OS=Homo sapiens GN=SYNE3;>tr|G3V533|G3V533_HUMAN Nesprin-3 OS=Homo	-	3.8639	3.26564	1.70736	3.2617	15.934	6	0	Median	1.503	1.57828	0.658357	1.5635	21.864	6	0	Median	0.44135	0.547329	-0.869519	0.53958	17.883	6	0	Median	0	19.2	5	14	14	14	0	14	0	14	0	14	19.2	19.2	19.2	111.68	970	970;975;596;732;66
1923	sp|P35270|SPRE_HUMAN;tr|B4DSF0|B4DSF0_HUMAN;tr|Q93041|Q93041_HUMAN;tr|Q9UEC5|Q9UEC5_HUMAN	sp|P35270|SPRE_HUMAN	8;3;1;1	8;3;1;1	8;3;1;1	>sp|P35270|SPRE_HUMAN Sepiapterin reductase OS=Homo sapiens GN=SPR PE=1 SV=1	-	3.8464	3.25085	1.70081	3.3107	21.291	7	0	Median	1.8767	1.9707	0.97871	1.8931	12.929	7	0	Median	0.46225	0.573248	-0.802769	0.59706	12.776	7	0	Median	5.7	43.3	4	8	8	8	1	8	1	8	1	8	43.3	43.3	43.3	28.048	261	261;123;47;62
7443	tr|A0A142I7X2|A0A142I7X2_HUMAN;tr|I3L4Q4|I3L4Q4_HUMAN;sp|Q9BUL5-4|PHF23_HUMAN;sp|Q9BUL5|PHF23_HUMAN;tr|I3L410|I3L410_HUMAN;tr|I3L1N0|I3L1N0_HUMAN;sp|Q9BUL5-3|PHF23_HUMAN;tr|A0A087WVQ2|A0A087WVQ2_HUMAN;sp|Q9BUL5-2|PHF23_HUMAN;tr|I3L0Y2|I3L0Y2_HUMAN	tr|A0A142I7X2|A0A142I7X2_HUMAN;tr|I3L4Q4|I3L4Q4_HUMAN;sp|Q9BUL5-4|PHF23_HUMAN;sp|Q9BUL5|PHF23_HUMAN	5;3;3;3;2;2;2;1;1;1	3;3;3;3;2;2;2;1;1;1	3;3;3;3;2;2;2;1;1;1	>tr|A0A142I7X2|A0A142I7X2_HUMAN NUP98/PHF23 fusion 2 protein (Fragment) OS=Homo sapiens PE=2 SV=1;>tr|I3L4Q4|I3L4Q4_HUMAN PHD finger protein 23 (Fragment) OS=Homo sapiens GN=PHF23 PE=1 SV=1;>sp|Q9BUL5-4|PHF23_HUMAN Isoform 4 of PHD finger protein 23 OS=Hom	-	3.8267	3.2342	1.69341	3.2012	244.54	2	1	Median	1.5429	1.62018	0.696157	1.6319	43.292	2	1	Median	0.39902	0.494835	-1.01498	0.48324	200.78	2	1	Median	2.1	10.2	10	5	3	3	1	4	1	2	1	2	12.3	4.9	4.9	86.677	845	845;203;399;403;201;273;336;158;158;186
724	tr|B4DWB1|B4DWB1_HUMAN;sp|O60678|ANM3_HUMAN;tr|Q8WUV3|Q8WUV3_HUMAN;tr|B4DP44|B4DP44_HUMAN;tr|A0A0A0MSN7|A0A0A0MSN7_HUMAN;sp|O60678-2|ANM3_HUMAN	tr|B4DWB1|B4DWB1_HUMAN;sp|O60678|ANM3_HUMAN;tr|Q8WUV3|Q8WUV3_HUMAN;tr|B4DP44|B4DP44_HUMAN;tr|A0A0A0MSN7|A0A0A0MSN7_HUMAN;sp|O60678-2|ANM3_HUMAN	17;17;16;14;14;14	17;17;16;14;14;14	17;17;16;14;14;14	>tr|B4DWB1|B4DWB1_HUMAN cDNA FLJ61431, highly similar to Protein arginine N-methyltransferase 3 (EC 2.1.1.-) OS=Homo sapiens PE=2 SV=1;>sp|O60678|ANM3_HUMAN Protein arginine N-methyltransferase 3 OS=Homo sapiens GN=PRMT3 PE=1 SV=3;>tr|Q8WUV3|Q8WUV3_HUMAN P	-	3.8238	3.23174	1.69231	3.1706	12.413	16	0	Median	1.9086	2.0042	1.00303	1.9534	16.293	16	0	Median	0.49042	0.608182	-0.717424	0.62601	14.202	16	0	Median	0	36.6	6	17	17	17	0	17	0	17	0	17	36.6	36.6	36.6	58.45	517	517;531;548;454;469;469
2852	sp|Q07960|RHG01_HUMAN;tr|B4DPZ4|B4DPZ4_HUMAN;tr|H0YE29|H0YE29_HUMAN;tr|E9PNR6|E9PNR6_HUMAN;tr|O15376|O15376_HUMAN	sp|Q07960|RHG01_HUMAN;tr|B4DPZ4|B4DPZ4_HUMAN;tr|H0YE29|H0YE29_HUMAN	13;11;10;4;4	13;11;10;4;4	13;11;10;4;4	>sp|Q07960|RHG01_HUMAN Rho GTPase-activating protein 1 OS=Homo sapiens GN=ARHGAP1 PE=1 SV=1;>tr|B4DPZ4|B4DPZ4_HUMAN cDNA FLJ60782, highly similar to Rho-GTPase-activating protein 1 OS=Homo sapiens PE=2 SV=1;>tr|H0YE29|H0YE29_HUMAN Rho GTPase-activating pro	-	3.816	3.22515	1.68937	3.2516	14.594	12	0	Median	2.6574	2.79051	1.48053	2.6774	10.882	12	0	Median	0.71014	0.880663	-0.183338	0.87033	14.861	12	0	Median	3.6	39	5	13	13	13	2	12	2	12	2	12	40.1	40.1	40.1	50.435	439	439;458;334;192;223
3484	sp|Q16890-4|TPD53_HUMAN;sp|Q16890-3|TPD53_HUMAN;sp|Q16890-2|TPD53_HUMAN;tr|E9PNK6|E9PNK6_HUMAN;sp|Q16890-5|TPD53_HUMAN;tr|E9PPQ1|E9PPQ1_HUMAN;sp|Q16890|TPD53_HUMAN;tr|J3KNE7|J3KNE7_HUMAN;tr|E9PNQ9|E9PNQ9_HUMAN	sp|Q16890-4|TPD53_HUMAN;sp|Q16890-3|TPD53_HUMAN;sp|Q16890-2|TPD53_HUMAN;tr|E9PNK6|E9PNK6_HUMAN;sp|Q16890-5|TPD53_HUMAN;tr|E9PPQ1|E9PPQ1_HUMAN;sp|Q16890|TPD53_HUMAN;tr|J3KNE7|J3KNE7_HUMAN;tr|E9PNQ9|E9PNQ9_HUMAN	2;2;2;2;2;2;2;2;1	2;2;2;2;2;2;2;2;1	2;2;2;2;2;2;2;2;1	>sp|Q16890-4|TPD53_HUMAN Isoform 4 of Tumor protein D53 OS=Homo sapiens GN=TPD52L1;>sp|Q16890-3|TPD53_HUMAN Isoform 3 of Tumor protein D53 OS=Homo sapiens GN=TPD52L1;>sp|Q16890-2|TPD53_HUMAN Isoform 2 of Tumor protein D53 OS=Homo sapiens GN=TPD52L1;>tr|E9P	-	3.8093	3.21949	1.68683	3.2339	8.5125	2	2	Median	3.3564	3.52452	1.81743	3.4404	204.17	2	2	Median	0.88112	1.0927	0.127897	1.0586	211.81	2	2	Median	0	23.5	9	2	2	2	0	2	0	2	0	2	23.5	23.5	23.5	11.721	102	102;131;144;166;175;191;204;209;92
1088	sp|O95834-2|EMAL2_HUMAN;sp|O95834-3|EMAL2_HUMAN;sp|O95834|EMAL2_HUMAN;tr|K7EIK7|K7EIK7_HUMAN;tr|B7Z2F5|B7Z2F5_HUMAN;tr|K7EII6|K7EII6_HUMAN;tr|C9JRL6|C9JRL6_HUMAN;tr|B7Z872|B7Z872_HUMAN;tr|K7EKG3|K7EKG3_HUMAN;tr|A0A0C4DGQ7|A0A0C4DGQ7_HUMAN;tr|B7Z918|B7Z918_HUMAN;tr|K7ELB2|K7ELB2_HUMAN;tr|K7ELI8|K7ELI8_HUMAN;tr|K7ESL7|K7ESL7_HUMAN	sp|O95834-2|EMAL2_HUMAN;sp|O95834-3|EMAL2_HUMAN;sp|O95834|EMAL2_HUMAN;tr|K7EIK7|K7EIK7_HUMAN;tr|B7Z2F5|B7Z2F5_HUMAN;tr|K7EII6|K7EII6_HUMAN;tr|C9JRL6|C9JRL6_HUMAN;tr|B7Z872|B7Z872_HUMAN	7;7;6;5;5;4;4;4;3;3;3;1;1;1	7;7;6;5;5;4;4;4;3;3;3;1;1;1	7;7;6;5;5;4;4;4;3;3;3;1;1;1	>sp|O95834-2|EMAL2_HUMAN Isoform 2 of Echinoderm microtubule-associated protein-like 2 OS=Homo sapiens GN=EML2;>sp|O95834-3|EMAL2_HUMAN Isoform 3 of Echinoderm microtubule-associated protein-like 2 OS=Homo sapiens GN=EML2;>sp|O95834|EMAL2_HUMAN Echinoderm	-	3.8046	3.21552	1.68505	3.1472	11.52	6	0	Median	1.5109	1.58658	0.66592	1.5463	8.08	6	0	Median	0.38694	0.479854	-1.05933	0.48253	16.516	6	0	Median	1.6	10.9	14	7	7	7	1	6	1	6	1	6	12.6	12.6	12.6	86.47	796	796;850;649;773;807;181;603;603;223;427;461;73;121;141
6613	tr|Q8NC95|Q8NC95_HUMAN;sp|Q9NZU0|FLRT3_HUMAN;tr|O43408|O43408_HUMAN;sp|Q9NZU1|FLRT1_HUMAN	tr|Q8NC95|Q8NC95_HUMAN;sp|Q9NZU0|FLRT3_HUMAN	4;4;1;1	4;4;1;1	4;4;1;1	>tr|Q8NC95|Q8NC95_HUMAN cDNA FLJ90402 fis, clone NT2RP2006004, highly similar to Leucine-rich repeat transmembrane protein FLRT3 OS=Homo sapiens PE=2 SV=1;>sp|Q9NZU0|FLRT3_HUMAN Leucine-rich repeat transmembrane protein FLRT3 OS=Homo sapiens GN=FLRT3 PE=1	-	3.7724	3.1883	1.67279	3.0845	81.539	2	2	Median	1.107	1.16245	0.217167	1.1333	66.086	2	2	Median	0.29345	0.363915	-1.45833	0.37286	16.979	2	2	Median	3.8	5.6	4	4	4	4	2	2	2	2	2	2	9.4	9.4	9.4	70.591	627	627;649;246;646
2896	sp|Q12774|ARHG5_HUMAN;tr|A0A090N7S2|A0A090N7S2_HUMAN;sp|Q12774-2|ARHG5_HUMAN;tr|H0Y895|H0Y895_HUMAN;tr|C9J591|C9J591_HUMAN;tr|B3KQX6|B3KQX6_HUMAN;tr|Q32Q31|Q32Q31_HUMAN;tr|H9XFB6|H9XFB6_HUMAN	sp|Q12774|ARHG5_HUMAN;tr|A0A090N7S2|A0A090N7S2_HUMAN;sp|Q12774-2|ARHG5_HUMAN;tr|H0Y895|H0Y895_HUMAN	6;3;3;3;2;2;1;1	6;3;3;3;2;2;1;1	1;0;0;0;0;0;0;1	>sp|Q12774|ARHG5_HUMAN Rho guanine nucleotide exchange factor 5 OS=Homo sapiens GN=ARHGEF5 PE=1 SV=3;>tr|A0A090N7S2|A0A090N7S2_HUMAN Rho guanine nucleotide exchange factor (GEF) 5 OS=Homo sapiens GN=ARHGEF5 PE=4 SV=1;>sp|Q12774-2|ARHG5_HUMAN Isoform 2 of R	-	3.7691	3.18551	1.67153	3.0865	7.3067	2	2	Median	1.2628	1.32605	0.407138	1.2948	24.38	2	2	Median	0.33503	0.415479	-1.26715	0.43057	18.408	2	2	Median	4.8	1.7	8	6	6	1	4	2	4	2	1	0	6.4	6.4	1.5	176.8	1597	1597;519;519;797;181;398;172;267
1375	tr|Q6LET6|Q6LET6_HUMAN;tr|A0A024RAX2|A0A024RAX2_HUMAN;sp|P10620|MGST1_HUMAN;tr|F5H7F6|F5H7F6_HUMAN;tr|F5H6X2|F5H6X2_HUMAN;sp|P10620-2|MGST1_HUMAN;tr|F5GX73|F5GX73_HUMAN;tr|F5H613|F5H613_HUMAN;tr|F5H760|F5H760_HUMAN	tr|Q6LET6|Q6LET6_HUMAN;tr|A0A024RAX2|A0A024RAX2_HUMAN;sp|P10620|MGST1_HUMAN;tr|F5H7F6|F5H7F6_HUMAN;tr|F5H6X2|F5H6X2_HUMAN;sp|P10620-2|MGST1_HUMAN	4;4;4;3;3;3;1;1;1	4;4;4;3;3;3;1;1;1	4;4;4;3;3;3;1;1;1	>tr|Q6LET6|Q6LET6_HUMAN MGST1 protein (Fragment) OS=Homo sapiens GN=MGST1 PE=2 SV=1;>tr|A0A024RAX2|A0A024RAX2_HUMAN Microsomal glutathione S-transferase 1, isoform CRA_a OS=Homo sapiens GN=MGST1 PE=4 SV=1;>sp|P10620|MGST1_HUMAN Microsomal glutathione S-tra	-	3.7335	3.15543	1.65783	3.1288	13.711	6	0	Median	1.5243	1.60065	0.678659	1.5708	10.99	6	0	Median	0.39654	0.491759	-1.02398	0.48491	10.404	6	0	Median	0	27.1	9	4	4	4	0	4	0	4	0	4	27.1	27.1	27.1	17.57	155	155;155;155;77;80;87;42;46;106
7302	sp|Q9Y6C9|MTCH2_HUMAN;tr|Q53G34|Q53G34_HUMAN;tr|B4DHQ0|B4DHQ0_HUMAN	sp|Q9Y6C9|MTCH2_HUMAN;tr|Q53G34|Q53G34_HUMAN	9;8;2	9;8;2	3;3;2	>sp|Q9Y6C9|MTCH2_HUMAN Mitochondrial carrier homolog 2 OS=Homo sapiens GN=MTCH2 PE=1 SV=1;>tr|Q53G34|Q53G34_HUMAN Mitochondrial carrier homolog 2 variant (Fragment) OS=Homo sapiens PE=2 SV=1	-	3.7271	3.15002	1.65536	3.1041	8.2606	12	0	Median	2.2687	2.38234	1.25238	2.3288	5.0774	12	0	Median	0.62147	0.770701	-0.375757	0.77664	10.262	12	0	Median	0	38.9	3	9	9	3	0	9	0	9	0	3	38.9	38.9	11.6	33.331	303	303;303;155
1874	tr|V9HWH9|V9HWH9_HUMAN;sp|P31949|S10AB_HUMAN;tr|B2R5H0|B2R5H0_HUMAN	tr|V9HWH9|V9HWH9_HUMAN;sp|P31949|S10AB_HUMAN;tr|B2R5H0|B2R5H0_HUMAN	6;6;5	6;6;5	6;6;5	>tr|V9HWH9|V9HWH9_HUMAN Protein S100 OS=Homo sapiens GN=HEL-S-43 PE=2 SV=1;>sp|P31949|S10AB_HUMAN Protein S100-A11 OS=Homo sapiens GN=S100A11 PE=1 SV=2;>tr|B2R5H0|B2R5H0_HUMAN Protein S100 OS=Homo sapiens PE=2 SV=1	-	3.7195	3.14359	1.65241	3.1519	3.984	4	0	Median	1.2637	1.327	0.408166	1.2926	6.2701	4	0	Median	0.33844	0.419708	-1.25254	0.41526	7.2514	4	0	Median	8.6	52.4	3	6	6	6	1	6	1	6	1	6	52.4	52.4	52.4	11.74	105	105;105;105
1392	sp|P11216|PYGB_HUMAN;tr|B4DSD8|B4DSD8_HUMAN;tr|Q8TDG6|Q8TDG6_HUMAN;tr|H0Y4Z6|H0Y4Z6_HUMAN	sp|P11216|PYGB_HUMAN;tr|B4DSD8|B4DSD8_HUMAN	41;36;11;10	37;32;10;9	3;1;0;0	>sp|P11216|PYGB_HUMAN Glycogen phosphorylase, brain form OS=Homo sapiens GN=PYGB PE=1 SV=5;>tr|B4DSD8|B4DSD8_HUMAN Alpha-1,4 glucan phosphorylase OS=Homo sapiens PE=2 SV=1	-	3.6666	3.09888	1.63175	3.0051	19.75	50	0	Median	0.71391	0.749669	-0.415674	0.72433	32.388	50	0	Median	0.19314	0.239518	-2.06179	0.23739	22.391	50	0	Median	3.1	56.7	4	41	37	3	2	41	1	37	0	3	56.7	51.4	3.1	96.695	843	843;752;202;245
1250	sp|P07305|H10_HUMAN;sp|P07305-2|H10_HUMAN	sp|P07305|H10_HUMAN;sp|P07305-2|H10_HUMAN	5;3	5;3	5;3	>sp|P07305|H10_HUMAN Histone H1.0 OS=Homo sapiens GN=H1F0 PE=1 SV=3;>sp|P07305-2|H10_HUMAN Isoform 2 of Histone H1.0 OS=Homo sapiens GN=H1F0	-	3.6087	3.04995	1.60879	2.9388	14.769	3	0	Median	0.21457	0.225318	-2.14997	0.21335	24.515	3	0	Median	0.061983	0.0768667	-3.7015	0.074923	35.405	3	0	Median	0	22.7	2	5	5	5	0	5	0	5	0	5	22.7	22.7	22.7	20.863	194	194;177
6867	tr|B4E3U2|B4E3U2_HUMAN;sp|Q9UK99-3|FBX3_HUMAN;sp|Q9UK99-2|FBX3_HUMAN;tr|E9PJM3|E9PJM3_HUMAN;tr|Q59GS0|Q59GS0_HUMAN;sp|Q9UK99|FBX3_HUMAN;tr|E9PL46|E9PL46_HUMAN;tr|Q9UKC5|Q9UKC5_HUMAN;tr|G3V1E0|G3V1E0_HUMAN	tr|B4E3U2|B4E3U2_HUMAN;sp|Q9UK99-3|FBX3_HUMAN;sp|Q9UK99-2|FBX3_HUMAN;tr|E9PJM3|E9PJM3_HUMAN;tr|Q59GS0|Q59GS0_HUMAN;sp|Q9UK99|FBX3_HUMAN;tr|E9PL46|E9PL46_HUMAN;tr|Q9UKC5|Q9UKC5_HUMAN;tr|G3V1E0|G3V1E0_HUMAN	2;2;2;2;2;2;1;1;1	2;2;2;2;2;2;1;1;1	2;2;2;2;2;2;1;1;1	>tr|B4E3U2|B4E3U2_HUMAN F-box only protein 3 OS=Homo sapiens GN=FBXO3 PE=1 SV=1;>sp|Q9UK99-3|FBX3_HUMAN Isoform 3 of F-box only protein 3 OS=Homo sapiens GN=FBXO3;>sp|Q9UK99-2|FBX3_HUMAN Isoform 2 of F-box only protein 3 OS=Homo sapiens GN=FBXO3;>tr|E9PJM3	-	3.6036	3.04564	1.60674	3.0749	12.264	3	3	Plateau	2.3958	2.5158	1.33102	2.5344	16.275	3	3	Plateau	0.73894	0.916378	-0.125985	0.97487	7.3609	3	3	Median	0	17.4	9	2	2	2	0	2	0	2	0	2	17.4	17.4	17.4	20.157	172	172;410;415;430;446;471;129;173;358
1029	sp|O95407|TNF6B_HUMAN;tr|H0UI95|H0UI95_HUMAN;tr|Q6EMV3|Q6EMV3_HUMAN	sp|O95407|TNF6B_HUMAN;tr|H0UI95|H0UI95_HUMAN;tr|Q6EMV3|Q6EMV3_HUMAN	8;8;5	8;8;5	8;8;5	>sp|O95407|TNF6B_HUMAN Tumor necrosis factor receptor superfamily member 6B OS=Homo sapiens GN=TNFRSF6B PE=1 SV=1;>tr|H0UI95|H0UI95_HUMAN HCG2044836, isoform CRA_a OS=Homo sapiens GN=hCG_2044836 PE=4 SV=1;>tr|Q6EMV3|Q6EMV3_HUMAN Decoy receptor 3 variant 2	-	3.5804	3.02603	1.59743	2.9425	13.404	7	0	Median	2.1398	2.24698	1.16799	2.2024	10.458	7	0	Median	0.63353	0.785657	-0.348029	0.80855	8.7249	7	0	Median	0	27	3	8	8	8	0	8	0	8	0	8	27	27	27	32.679	300	300;342;139
6021	tr|B2RBP7|B2RBP7_HUMAN;sp|Q9H4E7|DEFI6_HUMAN;tr|B3KSI1|B3KSI1_HUMAN	tr|B2RBP7|B2RBP7_HUMAN;sp|Q9H4E7|DEFI6_HUMAN;tr|B3KSI1|B3KSI1_HUMAN	7;7;6	7;7;6	7;7;6	>tr|B2RBP7|B2RBP7_HUMAN cDNA, FLJ95623, highly similar to Homo sapiens differentially expressed in FDCP 6 homolog (mouse) (DEF6), mRNA OS=Homo sapiens PE=2 SV=1;>sp|Q9H4E7|DEFI6_HUMAN Differentially expressed in FDCP 6 homolog OS=Homo sapiens GN=DEF6 PE=1	-	3.5222	2.97684	1.57378	2.8992	47.437	5	0	Median	1.0689	1.12244	0.166639	1.141	39.858	5	0	Median	0.30218	0.374741	-1.41603	0.38157	6.4382	5	0	Median	0	13	3	7	7	7	0	7	0	7	0	7	13	13	13	73.925	631	631;631;376
4768	tr|A0A024R5J4|A0A024R5J4_HUMAN;sp|Q8TE77|SSH3_HUMAN;sp|Q8TE77-2|SSH3_HUMAN;tr|A0A087WWG1|A0A087WWG1_HUMAN;tr|C9JUG3|C9JUG3_HUMAN;sp|Q8TE77-4|SSH3_HUMAN;tr|A0A024R5C3|A0A024R5C3_HUMAN;sp|Q8TE77-3|SSH3_HUMAN;tr|E9PIT5|E9PIT5_HUMAN;sp|Q8TE77-5|SSH3_HUMAN	tr|A0A024R5J4|A0A024R5J4_HUMAN;sp|Q8TE77|SSH3_HUMAN;sp|Q8TE77-2|SSH3_HUMAN;tr|A0A087WWG1|A0A087WWG1_HUMAN;tr|C9JUG3|C9JUG3_HUMAN;sp|Q8TE77-4|SSH3_HUMAN;tr|A0A024R5C3|A0A024R5C3_HUMAN;sp|Q8TE77-3|SSH3_HUMAN	10;10;9;6;5;5;5;5;4;2	10;10;9;6;5;5;5;5;4;2	10;10;9;6;5;5;5;5;4;2	>tr|A0A024R5J4|A0A024R5J4_HUMAN Slingshot homolog 3 (Drosophila), isoform CRA_f OS=Homo sapiens GN=SSH3 PE=4 SV=1;>sp|Q8TE77|SSH3_HUMAN Protein phosphatase Slingshot homolog 3 OS=Homo sapiens GN=SSH3 PE=1 SV=2;>sp|Q8TE77-2|SSH3_HUMAN Isoform 2 of Protein p	-	3.5143	2.97017	1.57054	2.9854	7.9154	6	0	Median	0.90895	0.954479	-0.0672152	0.94265	17.021	6	0	Median	0.24648	0.305666	-1.70997	0.30129	15.251	6	0	Median	9.6	17.3	10	10	10	10	4	7	4	7	4	7	19.3	19.3	19.3	72.995	659	659;659;471;316;394;394;399;513;219;141
6774	sp|Q9UHB6-4|LIMA1_HUMAN;sp|Q9UHB6-5|LIMA1_HUMAN;tr|B4DN52|B4DN52_HUMAN;tr|Q53GG0|Q53GG0_HUMAN;sp|Q9UHB6|LIMA1_HUMAN;tr|F8VQE1|F8VQE1_HUMAN;sp|Q9UHB6-2|LIMA1_HUMAN;tr|F8VS07|F8VS07_HUMAN;tr|B3KTW2|B3KTW2_HUMAN;sp|Q9UHB6-3|LIMA1_HUMAN;tr|F8VRN8|F8VRN8_HUMAN	sp|Q9UHB6-4|LIMA1_HUMAN;sp|Q9UHB6-5|LIMA1_HUMAN;tr|B4DN52|B4DN52_HUMAN;tr|Q53GG0|Q53GG0_HUMAN;sp|Q9UHB6|LIMA1_HUMAN;tr|F8VQE1|F8VQE1_HUMAN;sp|Q9UHB6-2|LIMA1_HUMAN;tr|F8VS07|F8VS07_HUMAN;tr|B3KTW2|B3KTW2_HUMAN;sp|Q9UHB6-3|LIMA1_HUMAN	32;31;31;31;31;30;30;23;23;23;12	32;31;31;31;31;30;30;23;23;23;12	32;31;31;31;31;30;30;23;23;23;12	>sp|Q9UHB6-4|LIMA1_HUMAN Isoform 4 of LIM domain and actin-binding protein 1 OS=Homo sapiens GN=LIMA1;>sp|Q9UHB6-5|LIMA1_HUMAN Isoform 5 of LIM domain and actin-binding protein 1 OS=Homo sapiens GN=LIMA1;>tr|B4DN52|B4DN52_HUMAN cDNA FLJ55990, highly simila	-	3.5044	2.9618	1.56647	2.8606	15.131	22	0	Median	1.0572	1.11015	0.15076	1.0726	19.004	22	0	Median	0.29136	0.361323	-1.46864	0.34823	13.144	22	0	Median	19.9	43.4	11	32	32	32	11	25	11	25	11	25	51.8	51.8	51.8	85.223	760	760;600;678;759;759;598;599;456;457;457;388
7039	sp|Q9Y251-3|HPSE_HUMAN;sp|Q9Y251-2|HPSE_HUMAN;tr|B3KQR6|B3KQR6_HUMAN;tr|A0A024RDB8|A0A024RDB8_HUMAN;sp|Q9Y251|HPSE_HUMAN;tr|D6RAQ1|D6RAQ1_HUMAN;tr|D9IUY7|D9IUY7_HUMAN;tr|D6RHG4|D6RHG4_HUMAN;sp|Q9Y251-4|HPSE_HUMAN	sp|Q9Y251-3|HPSE_HUMAN;sp|Q9Y251-2|HPSE_HUMAN;tr|B3KQR6|B3KQR6_HUMAN;tr|A0A024RDB8|A0A024RDB8_HUMAN;sp|Q9Y251|HPSE_HUMAN;tr|D6RAQ1|D6RAQ1_HUMAN;tr|D9IUY7|D9IUY7_HUMAN;tr|D6RHG4|D6RHG4_HUMAN;sp|Q9Y251-4|HPSE_HUMAN	2;2;2;2;2;1;1;1;1	2;2;2;2;2;1;1;1;1	2;2;2;2;2;1;1;1;1	>sp|Q9Y251-3|HPSE_HUMAN Isoform 3 of Heparanase OS=Homo sapiens GN=HPSE;>sp|Q9Y251-2|HPSE_HUMAN Isoform 2 of Heparanase OS=Homo sapiens GN=HPSE;>tr|B3KQR6|B3KQR6_HUMAN cDNA PSEC0090 fis, clone PLACE1001300, highly similar to Heparanase (EC 3.2.-.-) OS=Homo	-	3.5021	2.95985	1.56553	3.0547	5.8011	2	1	Median	0.62309	0.6543	-0.611976	0.64829	10.741	2	1	Median	0.19401	0.240597	-2.05531	0.23937	6.9531	2	1	Median	0	4.1	9	2	2	2	0	2	0	2	0	2	4.1	4.1	4.1	53.16	469	469;485;543;543;543;168;169;226;380
2127	tr|Q8NE89|Q8NE89_HUMAN;sp|P48307-2|TFPI2_HUMAN;sp|P48307|TFPI2_HUMAN;tr|H7C4A3|H7C4A3_HUMAN	tr|Q8NE89|Q8NE89_HUMAN;sp|P48307-2|TFPI2_HUMAN;sp|P48307|TFPI2_HUMAN;tr|H7C4A3|H7C4A3_HUMAN	6;6;6;4	6;6;6;4	6;6;6;4	>tr|Q8NE89|Q8NE89_HUMAN Similar to tissue factor pathway inhibitor 2 (Fragment) OS=Homo sapiens PE=2 SV=1;>sp|P48307-2|TFPI2_HUMAN Isoform 2 of Tissue factor pathway inhibitor 2 OS=Homo sapiens GN=TFPI2;>sp|P48307|TFPI2_HUMAN Tissue factor pathway inhibito	-	3.4686	2.93154	1.55166	2.9898	5.7279	3	0	Median	0.44494	0.467227	-1.09781	0.45964	41.399	3	0	Median	0.12334	0.152957	-2.7088	0.15565	46.926	3	0	Median	0	44.3	4	6	6	6	0	6	0	6	0	6	44.3	44.3	44.3	19.365	167	167;224;235;107
2812	tr|A0A024R328|A0A024R328_HUMAN;sp|Q05655|KPCD_HUMAN;sp|Q05655-2|KPCD_HUMAN;tr|B4DFV1|B4DFV1_HUMAN;tr|C9K0E3|C9K0E3_HUMAN;tr|C9J9P1|C9J9P1_HUMAN;tr|C9JZU8|C9JZU8_HUMAN;sp|Q04759-3|KPCT_HUMAN;sp|Q04759-2|KPCT_HUMAN;tr|A0A087X0I9|A0A087X0I9_HUMAN;sp|Q04759|KPCT_HUMAN	tr|A0A024R328|A0A024R328_HUMAN;sp|Q05655|KPCD_HUMAN;sp|Q05655-2|KPCD_HUMAN;tr|B4DFV1|B4DFV1_HUMAN	18;18;16;15;7;4;3;1;1;1;1	18;18;16;15;7;4;3;1;1;1;1	18;18;16;15;7;4;3;1;1;1;1	>tr|A0A024R328|A0A024R328_HUMAN Protein kinase C delta type OS=Homo sapiens GN=PRKCD PE=3 SV=1;>sp|Q05655|KPCD_HUMAN Protein kinase C delta type OS=Homo sapiens GN=PRKCD PE=1 SV=2;>sp|Q05655-2|KPCD_HUMAN Isoform 2 of Protein kinase C delta type OS=Homo sap	-	3.4635	2.92723	1.54954	2.8695	17.339	12	0	Median	1.8725	1.96629	0.975478	1.9541	23.064	12	0	Median	0.51733	0.641554	-0.640357	0.63636	11.798	12	0	Median	6.8	30.6	11	18	18	18	3	16	3	16	3	16	34.5	34.5	34.5	77.504	676	676;676;707;603;223;125;77;581;643;670;706
694	tr|A0A024RA58|A0A024RA58_HUMAN;sp|O60443|DFNA5_HUMAN;tr|A4FTY0|A4FTY0_HUMAN;tr|A4FVA8|A4FVA8_HUMAN;tr|H7C3W1|H7C3W1_HUMAN;sp|O60443-3|DFNA5_HUMAN;sp|O60443-2|DFNA5_HUMAN;tr|H7C147|H7C147_HUMAN;tr|H7BZJ0|H7BZJ0_HUMAN	tr|A0A024RA58|A0A024RA58_HUMAN;sp|O60443|DFNA5_HUMAN;tr|A4FTY0|A4FTY0_HUMAN;tr|A4FVA8|A4FVA8_HUMAN;tr|H7C3W1|H7C3W1_HUMAN	12;12;11;9;6;4;2;2;1	12;12;11;9;6;4;2;2;1	2;2;2;2;2;0;0;0;0	>tr|A0A024RA58|A0A024RA58_HUMAN Deafness, autosomal dominant 5, isoform CRA_a OS=Homo sapiens GN=DFNA5 PE=4 SV=1;>sp|O60443|DFNA5_HUMAN Non-syndromic hearing impairment protein 5 OS=Homo sapiens GN=DFNA5 PE=1 SV=2;>tr|A4FTY0|A4FTY0_HUMAN Deafness, autosoma	-	3.4503	2.91608	1.54403	2.9083	17.812	9	0	Median	0.86803	0.911509	-0.133671	0.91673	19.286	9	0	Median	0.23287	0.288788	-1.79192	0.27708	12.194	9	0	Median	2.4	29	9	12	12	2	1	12	1	12	0	2	29	29	4.4	54.554	496	496;496;496;437;216;332;101;192;155
5769	sp|Q9BXB5|OSB10_HUMAN;tr|B3KUL5|B3KUL5_HUMAN;tr|Q9NX98|Q9NX98_HUMAN;sp|Q9BXB5-2|OSB10_HUMAN;tr|Q59ED9|Q59ED9_HUMAN;tr|H7C487|H7C487_HUMAN	sp|Q9BXB5|OSB10_HUMAN;tr|B3KUL5|B3KUL5_HUMAN;tr|Q9NX98|Q9NX98_HUMAN;sp|Q9BXB5-2|OSB10_HUMAN	10;9;7;7;4;4	10;9;7;7;4;4	10;9;7;7;4;4	>sp|Q9BXB5|OSB10_HUMAN Oxysterol-binding protein-related protein 10 OS=Homo sapiens GN=OSBPL10 PE=1 SV=2;>tr|B3KUL5|B3KUL5_HUMAN Oxysterol-binding protein OS=Homo sapiens PE=2 SV=1;>tr|Q9NX98|Q9NX98_HUMAN Oxysterol-binding protein OS=Homo sapiens PE=2 SV=1	-	3.4413	2.90847	1.54026	2.8278	5.2657	4	0	Median	0.77946	0.818503	-0.288941	0.79424	15.129	4	0	Median	0.21276	0.263849	-1.92222	0.26032	15.288	4	0	Median	9.7	12.6	6	10	10	10	5	7	5	7	5	7	17.8	17.8	17.8	83.969	764	764;764;591;700;537;538
2429	sp|P57764|GSDMD_HUMAN;tr|G3V1A6|G3V1A6_HUMAN;tr|E9PIB2|E9PIB2_HUMAN;tr|B4E113|B4E113_HUMAN;tr|Q6ZRV8|Q6ZRV8_HUMAN;tr|B3KTX1|B3KTX1_HUMAN;tr|E9PQ48|E9PQ48_HUMAN;tr|E9PNZ0|E9PNZ0_HUMAN;tr|E9PQR9|E9PQR9_HUMAN;tr|B3KW27|B3KW27_HUMAN	sp|P57764|GSDMD_HUMAN;tr|G3V1A6|G3V1A6_HUMAN;tr|E9PIB2|E9PIB2_HUMAN	7;7;4;3;3;2;1;1;1;1	7;7;4;3;3;2;1;1;1;1	7;7;4;3;3;2;1;1;1;1	>sp|P57764|GSDMD_HUMAN Gasdermin-D OS=Homo sapiens GN=GSDMD PE=1 SV=1;>tr|G3V1A6|G3V1A6_HUMAN Gasdermin domain containing 1, isoform CRA_d OS=Homo sapiens GN=GSDMD PE=1 SV=1;>tr|E9PIB2|E9PIB2_HUMAN Gasdermin-D (Fragment) OS=Homo sapiens GN=GSDMD PE=1 SV=1	-	3.4253	2.89495	1.53354	2.9711	14.691	4	0	Median	1.0549	1.10774	0.147618	1.0996	6.0758	4	0	Median	0.28495	0.353374	-1.50073	0.35535	17.259	4	0	Median	8.9	12	10	7	7	7	2	5	2	5	2	5	20.9	20.9	20.9	52.8	484	484;532;277;487;517;220;114;153;164;220
3607	sp|Q56VL3|OCAD2_HUMAN;tr|D6RD77|D6RD77_HUMAN;tr|J3KPI9|J3KPI9_HUMAN;sp|Q56VL3-2|OCAD2_HUMAN	sp|Q56VL3|OCAD2_HUMAN	5;1;1;1	5;1;1;1	5;1;1;1	>sp|Q56VL3|OCAD2_HUMAN OCIA domain-containing protein 2 OS=Homo sapiens GN=OCIAD2 PE=1 SV=1	-	3.4196	2.89013	1.53113	2.8116	5.0117	5	0	Median	0.84979	0.892355	-0.16431	0.86656	11.557	5	0	Median	0.25195	0.31245	-1.6783	0.30863	14.569	5	0	Median	0	33.1	4	5	5	5	0	5	0	5	0	5	33.1	33.1	33.1	16.953	154	154;61;88;99
2316	tr|H0YFA4|H0YFA4_HUMAN;tr|Q53FN1|Q53FN1_HUMAN;sp|P52943|CRIP2_HUMAN;sp|P52943-2|CRIP2_HUMAN;tr|H0YHD8|H0YHD8_HUMAN	tr|H0YFA4|H0YFA4_HUMAN;tr|Q53FN1|Q53FN1_HUMAN;sp|P52943|CRIP2_HUMAN;sp|P52943-2|CRIP2_HUMAN	6;6;6;6;2	6;6;6;6;2	6;6;6;6;2	>tr|H0YFA4|H0YFA4_HUMAN Cysteine-rich protein 2 (Fragment) OS=Homo sapiens GN=CRIP2 PE=1 SV=1;>tr|Q53FN1|Q53FN1_HUMAN Cysteine-rich protein 2 variant (Fragment) OS=Homo sapiens PE=2 SV=1;>sp|P52943|CRIP2_HUMAN Cysteine-rich protein 2 OS=Homo sapiens GN=CRI	-	3.4095	2.88159	1.52687	2.8634	17.013	9	0	Median	1.2843	1.34863	0.431494	1.3311	19.517	9	0	Median	0.38741	0.480437	-1.05758	0.47114	7.2123	9	0	Median	8.3	53.1	5	6	6	6	1	6	1	6	1	6	53.1	53.1	53.1	20.6	192	192;208;208;282;104
517	tr|E9PES6|E9PES6_HUMAN;tr|E7ES08|E7ES08_HUMAN;tr|E7EQU1|E7EQU1_HUMAN;sp|O15347|HMGB3_HUMAN;tr|Q7Z684|Q7Z684_HUMAN;tr|Q16466|Q16466_HUMAN	tr|E9PES6|E9PES6_HUMAN;tr|E7ES08|E7ES08_HUMAN;tr|E7EQU1|E7EQU1_HUMAN;sp|O15347|HMGB3_HUMAN;tr|Q7Z684|Q7Z684_HUMAN	8;8;8;8;4;1	8;8;8;8;4;1	8;8;8;8;4;1	>tr|E9PES6|E9PES6_HUMAN High mobility group protein B3 (Fragment) OS=Homo sapiens GN=HMGB3 PE=1 SV=1;>tr|E7ES08|E7ES08_HUMAN High mobility group protein B3 (Fragment) OS=Homo sapiens GN=HMGB3 PE=1 SV=1;>tr|E7EQU1|E7EQU1_HUMAN High mobility group protein B3	-	3.4092	2.88134	1.52674	2.7768	41.22	9	0	Median	0.74139	0.778526	-0.361183	0.73891	16.621	9	0	Median	0.20212	0.250654	-1.99623	0.24603	50.538	9	0	Median	0	45.8	6	8	8	8	0	8	0	8	0	8	45.8	45.8	45.8	17.522	153	153;188;193;200;127;109
1080	tr|A8K2W3|A8K2W3_HUMAN;sp|O95810|CAVN2_HUMAN	tr|A8K2W3|A8K2W3_HUMAN;sp|O95810|CAVN2_HUMAN	12;12	12;12	12;12	>tr|A8K2W3|A8K2W3_HUMAN cDNA FLJ78516 OS=Homo sapiens PE=2 SV=1;>sp|O95810|CAVN2_HUMAN Caveolae-associated protein 2 OS=Homo sapiens GN=CAVIN2 PE=1 SV=3	-	3.4	2.87356	1.52284	2.7671	17.664	10	0	Median	3.3044	3.46991	1.7949	3.3446	15.713	10	0	Median	1.0252	1.27138	0.346392	1.2332	6.1725	10	0	Median	9.9	27.3	2	12	12	12	2	10	2	10	2	10	37.2	37.2	37.2	47.101	425	425;425
5261	sp|Q96IF1|AJUBA_HUMAN;tr|H0YJL9|H0YJL9_HUMAN	sp|Q96IF1|AJUBA_HUMAN	10;4	10;4	10;4	>sp|Q96IF1|AJUBA_HUMAN LIM domain-containing protein ajuba OS=Homo sapiens GN=AJUBA PE=1 SV=1	-	3.395	2.86934	1.52072	2.8934	26.479	3	1	Median	1.0141	1.0649	0.0907119	1.0854	18.556	3	1	Plateau	0.24115	0.299056	-1.74151	0.29822	9.9858	3	1	Median	14.1	16.5	2	10	10	10	6	5	6	5	6	5	28.6	28.6	28.6	56.933	538	538;143
2857	tr|B4DJ71|B4DJ71_HUMAN;tr|B2RBR4|B2RBR4_HUMAN;sp|Q08357|S20A2_HUMAN	tr|B4DJ71|B4DJ71_HUMAN;tr|B2RBR4|B2RBR4_HUMAN;sp|Q08357|S20A2_HUMAN	9;9;9	9;9;9	9;9;9	>tr|B4DJ71|B4DJ71_HUMAN Phosphate transporter OS=Homo sapiens PE=2 SV=1;>tr|B2RBR4|B2RBR4_HUMAN Phosphate transporter OS=Homo sapiens PE=2 SV=1;>sp|Q08357|S20A2_HUMAN Sodium-dependent phosphate transporter 2 OS=Homo sapiens GN=SLC20A2 PE=1 SV=1	-	3.3677	2.84626	1.50907	3.0556	11.589	2	1	Median	0.69334	0.728069	-0.457853	0.76561	31.724	2	1	Median	0.20764	0.2575	-1.95736	0.27032	9.5785	2	1	Median	15.4	11.7	3	9	9	9	7	2	7	2	7	2	27.1	27.1	27.1	49.269	454	454;652;652
4877	sp|Q8WXI4-2|ACO11_HUMAN;sp|Q8WXI4|ACO11_HUMAN	sp|Q8WXI4-2|ACO11_HUMAN;sp|Q8WXI4|ACO11_HUMAN	3;3	3;3	3;3	>sp|Q8WXI4-2|ACO11_HUMAN Isoform 2 of Acyl-coenzyme A thioesterase 11 OS=Homo sapiens GN=ACOT11;>sp|Q8WXI4|ACO11_HUMAN Acyl-coenzyme A thioesterase 11 OS=Homo sapiens GN=ACOT11 PE=1 SV=1	-	3.3616	2.84111	1.50645	2.9218	18.815	3	3	Median	0.76462	0.802919	-0.316673	0.7793	7.8522	3	3	Median	0.22745	0.282067	-1.82589	0.26459	28.041	3	3	Median	0	6.2	2	3	3	3	0	3	0	3	0	3	6.2	6.2	6.2	67.152	594	594;607
2315	tr|F5H2U8|F5H2U8_HUMAN;sp|P52926|HMGA2_HUMAN;tr|F5H2A4|F5H2A4_HUMAN;tr|D2WHG0|D2WHG0_HUMAN;tr|A5Y0M9|A5Y0M9_HUMAN;tr|Q8IZX8|Q8IZX8_HUMAN;tr|Q86U91|Q86U91_HUMAN;tr|B2KX87|B2KX87_HUMAN	tr|F5H2U8|F5H2U8_HUMAN;sp|P52926|HMGA2_HUMAN;tr|F5H2A4|F5H2A4_HUMAN;tr|D2WHG0|D2WHG0_HUMAN;tr|A5Y0M9|A5Y0M9_HUMAN	6;6;6;3;3;1;1;1	6;6;6;3;3;1;1;1	1;1;1;1;1;1;1;1	>tr|F5H2U8|F5H2U8_HUMAN High mobility group protein HMGI-C OS=Homo sapiens GN=HMGA2 PE=1 SV=1;>sp|P52926|HMGA2_HUMAN High mobility group protein HMGI-C OS=Homo sapiens GN=HMGA2 PE=1 SV=1;>tr|F5H2A4|F5H2A4_HUMAN High mobility group protein HMGI-C OS=Homo sa	-	3.3605	2.84018	1.50598	2.9465	9.0859	6	0	Median	0.65471	0.687504	-0.54056	0.6776	18.441	6	0	Median	0.19129	0.237224	-2.07568	0.22849	14.363	6	0	Median	39.4	45.5	8	6	6	1	5	5	5	5	0	1	48.5	48.5	9.1	10.767	99	99;109;118;67;80;28;41;56
5545	sp|Q99973-2|TEP1_HUMAN;sp|Q99973|TEP1_HUMAN;tr|G3V470|G3V470_HUMAN;tr|Q59EZ2|Q59EZ2_HUMAN;tr|G3V2A4|G3V2A4_HUMAN;tr|G3V5X7|G3V5X7_HUMAN	sp|Q99973-2|TEP1_HUMAN;sp|Q99973|TEP1_HUMAN;tr|G3V470|G3V470_HUMAN;tr|Q59EZ2|Q59EZ2_HUMAN;tr|G3V2A4|G3V2A4_HUMAN;tr|G3V5X7|G3V5X7_HUMAN	4;4;3;2;2;2	4;4;3;2;2;2	4;4;3;2;2;2	>sp|Q99973-2|TEP1_HUMAN Isoform 2 of Telomerase protein component 1 OS=Homo sapiens GN=TEP1;>sp|Q99973|TEP1_HUMAN Telomerase protein component 1 OS=Homo sapiens GN=TEP1 PE=1 SV=2;>tr|G3V470|G3V470_HUMAN Telomerase protein component 1 OS=Homo sapiens GN=TEP	-	3.3445	2.82666	1.4991	2.8273	8.1148	2	2	Median	1.0957	1.15058	0.202365	1.1633	14.616	2	2	Median	0.3276	0.406265	-1.29951	0.39714	0.61281	2	2	Median	1	1.4	6	4	4	4	2	2	2	2	2	2	2.4	2.4	2.4	289.57	2620	2620;2627;1481;1903;1904;2519
4363	sp|Q8IX04-6|UEVLD_HUMAN;sp|Q8IX04|UEVLD_HUMAN;tr|B7ZA76|B7ZA76_HUMAN;tr|B4DIA9|B4DIA9_HUMAN;sp|Q8IX04-3|UEVLD_HUMAN;sp|Q8IX04-2|UEVLD_HUMAN;tr|B4DWH4|B4DWH4_HUMAN;sp|Q8IX04-4|UEVLD_HUMAN;sp|Q8IX04-7|UEVLD_HUMAN;sp|Q8IX04-5|UEVLD_HUMAN;tr|A8MYV4|A8MYV4_HUMAN	sp|Q8IX04-6|UEVLD_HUMAN;sp|Q8IX04|UEVLD_HUMAN;tr|B7ZA76|B7ZA76_HUMAN;tr|B4DIA9|B4DIA9_HUMAN;sp|Q8IX04-3|UEVLD_HUMAN;sp|Q8IX04-2|UEVLD_HUMAN;tr|B4DWH4|B4DWH4_HUMAN;sp|Q8IX04-4|UEVLD_HUMAN;sp|Q8IX04-7|UEVLD_HUMAN	6;6;5;5;5;5;4;4;3;2;1	6;6;5;5;5;5;4;4;3;2;1	6;6;5;5;5;5;4;4;3;2;1	>sp|Q8IX04-6|UEVLD_HUMAN Isoform 6 of Ubiquitin-conjugating enzyme E2 variant 3 OS=Homo sapiens GN=UEVLD;>sp|Q8IX04|UEVLD_HUMAN Ubiquitin-conjugating enzyme E2 variant 3 OS=Homo sapiens GN=UEVLD PE=1 SV=2;>tr|B7ZA76|B7ZA76_HUMAN cDNA, FLJ79090, highly simi	-	3.342	2.82454	1.49802	2.7644	17.066	4	3	Median	2.1448	2.25223	1.17136	2.178	10.977	4	3	Median	0.62138	0.770589	-0.375966	0.78795	10.875	4	3	Median	0	17.4	11	6	6	6	0	6	0	6	0	6	17.4	17.4	17.4	49.75	449	449;471;341;341;357;379;248;341;199;215;65
3100	tr|A0A024R952|A0A024R952_HUMAN;sp|Q13835-2|PKP1_HUMAN;sp|Q13835|PKP1_HUMAN;tr|Q14BN3|Q14BN3_HUMAN;tr|B4DRX5|B4DRX5_HUMAN	tr|A0A024R952|A0A024R952_HUMAN;sp|Q13835-2|PKP1_HUMAN;sp|Q13835|PKP1_HUMAN;tr|Q14BN3|Q14BN3_HUMAN	16;16;16;8;5	16;16;16;8;5	16;16;16;8;5	>tr|A0A024R952|A0A024R952_HUMAN Plakophilin 1 (Ectodermal dysplasia/skin fragility syndrome), isoform CRA_a OS=Homo sapiens GN=PKP1 PE=4 SV=1;>sp|Q13835-2|PKP1_HUMAN Isoform 1 of Plakophilin-1 OS=Homo sapiens GN=PKP1;>sp|Q13835|PKP1_HUMAN Plakophilin-1 OS=	-	3.3223	2.80789	1.48949	2.6936	19.017	12	0	Median	1.2515	1.31419	0.39417	1.2704	33.611	12	0	Median	0.37725	0.467837	-1.09592	0.46832	20.531	12	0	Median	0	30.9	5	16	16	16	0	16	0	16	0	16	30.9	30.9	30.9	80.496	726	726;726;747;334;166
4504	sp|Q8N4X5|AF1L2_HUMAN;tr|B7Z2Q0|B7Z2Q0_HUMAN;sp|Q8N4X5-2|AF1L2_HUMAN;sp|Q8N4X5-4|AF1L2_HUMAN;tr|B7Z363|B7Z363_HUMAN;sp|Q8N4X5-3|AF1L2_HUMAN;tr|F6QUH3|F6QUH3_HUMAN	sp|Q8N4X5|AF1L2_HUMAN;tr|B7Z2Q0|B7Z2Q0_HUMAN;sp|Q8N4X5-2|AF1L2_HUMAN;sp|Q8N4X5-4|AF1L2_HUMAN	17;17;16;16;8;7;4	17;17;16;16;8;7;4	17;17;16;16;8;7;4	>sp|Q8N4X5|AF1L2_HUMAN Actin filament-associated protein 1-like 2 OS=Homo sapiens GN=AFAP1L2 PE=1 SV=1;>tr|B7Z2Q0|B7Z2Q0_HUMAN cDNA FLJ57978 OS=Homo sapiens PE=2 SV=1;>sp|Q8N4X5-2|AF1L2_HUMAN Isoform 2 of Actin filament-associated protein 1-like 2 OS=Homo	-	3.3204	2.80629	1.48866	2.844	20.045	6	0	Median	0.50884	0.534327	-0.904204	0.52041	27.469	6	0	Median	0.16974	0.210499	-2.24812	0.20365	15.882	6	0	Median	8.6	23.7	7	17	17	17	4	14	4	14	4	14	30.9	30.9	30.9	91.299	818	818;872;814;842;380;349;312
6828	sp|Q9UIW2|PLXA1_HUMAN;tr|B4DE20|B4DE20_HUMAN;tr|Q6ZTY7|Q6ZTY7_HUMAN;tr|B3KY38|B3KY38_HUMAN;sp|P51805|PLXA3_HUMAN	sp|Q9UIW2|PLXA1_HUMAN;tr|B4DE20|B4DE20_HUMAN	9;6;4;3;2	9;6;4;3;2	7;4;2;1;1	>sp|Q9UIW2|PLXA1_HUMAN Plexin-A1 OS=Homo sapiens GN=PLXNA1 PE=1 SV=3;>tr|B4DE20|B4DE20_HUMAN cDNA FLJ57256, highly similar to Plexin-A1 OS=Homo sapiens PE=2 SV=1	-	3.3141	2.80096	1.48592	2.6764	64.297	7	0	Median	0.96834	1.01684	0.0240976	0.98482	20.466	7	0	Median	0.32296	0.400511	-1.32009	0.40453	58.93	7	0	Median	0.5	6.1	5	9	9	7	1	8	1	8	1	6	6.5	6.5	5.3	211.06	1896	1896;568;510;271;1871
1797	tr|Q53EL0|Q53EL0_HUMAN;sp|P29350|PTN6_HUMAN;tr|Q53XS4|Q53XS4_HUMAN;sp|P29350-3|PTN6_HUMAN;sp|P29350-4|PTN6_HUMAN;tr|B4DTD7|B4DTD7_HUMAN;sp|P29350-2|PTN6_HUMAN;tr|B4DPS0|B4DPS0_HUMAN;tr|F5H5H9|F5H5H9_HUMAN;tr|F5H1Z8|F5H1Z8_HUMAN;tr|F5H0N8|F5H0N8_HUMAN;tr|F5H1V7|F5H1V7_HUMAN;tr|F5H4Z1|F5H4Z1_HUMAN;tr|F5GXD4|F5GXD4_HUMAN;tr|U3KQS1|U3KQS1_HUMAN;tr|F5GY79|F5GY79_HUMAN	tr|Q53EL0|Q53EL0_HUMAN;sp|P29350|PTN6_HUMAN;tr|Q53XS4|Q53XS4_HUMAN;sp|P29350-3|PTN6_HUMAN;sp|P29350-4|PTN6_HUMAN;tr|B4DTD7|B4DTD7_HUMAN;sp|P29350-2|PTN6_HUMAN;tr|B4DPS0|B4DPS0_HUMAN	7;7;7;7;7;6;6;6;2;2;2;1;1;1;1;1	7;7;7;7;7;6;6;6;2;2;2;1;1;1;1;1	7;7;7;7;7;6;6;6;2;2;2;1;1;1;1;1	>tr|Q53EL0|Q53EL0_HUMAN Protein tyrosine phosphatase, non-receptor type 6 isoform 1 variant (Fragment) OS=Homo sapiens PE=2 SV=1;>sp|P29350|PTN6_HUMAN Tyrosine-protein phosphatase non-receptor type 6 OS=Homo sapiens GN=PTPN6 PE=1 SV=1;>tr|Q53XS4|Q53XS4_HUM	-	3.2964	2.786	1.4782	2.8857	61.666	6	6	Median	1.0127	1.06343	0.0887188	1.0312	67.429	6	6	Median	0.27629	0.342634	-1.54526	0.33906	27.008	6	6	Median	0	18	16	7	7	7	0	7	0	7	0	7	18	18	18	67.608	595	595;595;597;597;624;556;556;583;130;150;165;56;58;60;72;144
401	tr|B7Z1E8|B7Z1E8_HUMAN;sp|O14640-2|DVL1_HUMAN;sp|O14640|DVL1_HUMAN;tr|Q8NA39|Q8NA39_HUMAN;tr|Q6PJD6|Q6PJD6_HUMAN;sp|P54792-2|DVLP1_HUMAN;sp|P54792|DVLP1_HUMAN;tr|B7Z6B5|B7Z6B5_HUMAN;tr|B3KTN8|B3KTN8_HUMAN;tr|A0A024R080|A0A024R080_HUMAN;tr|Q86TH3|Q86TH3_HUMAN;tr|A0A087WWA7|A0A087WWA7_HUMAN	tr|B7Z1E8|B7Z1E8_HUMAN;sp|O14640-2|DVL1_HUMAN;sp|O14640|DVL1_HUMAN;tr|Q8NA39|Q8NA39_HUMAN;tr|Q6PJD6|Q6PJD6_HUMAN;sp|P54792-2|DVLP1_HUMAN;sp|P54792|DVLP1_HUMAN;tr|B7Z6B5|B7Z6B5_HUMAN;tr|B3KTN8|B3KTN8_HUMAN;tr|A0A024R080|A0A024R080_HUMAN;tr|Q86TH3|Q86TH3_HUMAN;tr|A0A087WWA7|A0A087WWA7_HUMAN	4;4;4;3;3;3;3;2;2;2;2;2	3;3;3;3;2;2;2;2;2;2;2;2	3;3;3;3;2;2;2;2;2;2;2;2	>tr|B7Z1E8|B7Z1E8_HUMAN cDNA FLJ56847, highly similar to Segment polarity protein dishevelled homologDVL-1 OS=Homo sapiens PE=2 SV=1;>sp|O14640-2|DVL1_HUMAN Isoform 2 of Segment polarity protein dishevelled homolog DVL-1 OS=Homo sapiens GN=DVL1;>sp|O14640|	-	3.2867	2.77781	1.47395	2.7517	7.8559	2	0	Median	1.4503	1.52294	0.606863	1.5068	23.574	2	0	Median	0.38665	0.479495	-1.06041	0.48584	19.136	2	0	Median	0	12.3	12	4	3	3	0	4	0	3	0	3	12.3	10.3	10.3	66.883	619	619;670;695;412;531;662;670;281;353;359;444;444
1850	tr|B4E3A8|B4E3A8_HUMAN;tr|V9HWH1|V9HWH1_HUMAN;sp|P30740|ILEU_HUMAN;sp|P30740-2|ILEU_HUMAN	tr|B4E3A8|B4E3A8_HUMAN;tr|V9HWH1|V9HWH1_HUMAN;sp|P30740|ILEU_HUMAN;sp|P30740-2|ILEU_HUMAN	5;5;5;3	4;4;4;2	4;4;4;2	>tr|B4E3A8|B4E3A8_HUMAN cDNA FLJ53963, highly similar to Leukocyte elastase inhibitor OS=Homo sapiens PE=2 SV=1;>tr|V9HWH1|V9HWH1_HUMAN Epididymis luminal protein 57 OS=Homo sapiens GN=HEL57 PE=2 SV=1;>sp|P30740|ILEU_HUMAN Leukocyte elastase inhibitor OS=H	-	3.2655	2.75989	1.46461	2.7974	13.26	3	0	Median	1.0068	1.05723	0.0802891	1.0245	2.7685	3	0	Median	0.32978	0.408969	-1.28994	0.39902	6.4656	3	0	Median	0	16.4	4	5	4	4	0	5	0	4	0	4	16.4	13.5	13.5	38.685	341	341;379;379;228
6181	sp|Q9HB58-2|SP110_HUMAN;tr|G5E9C0|G5E9C0_HUMAN;sp|Q9HB58-5|SP110_HUMAN;sp|Q9HB58-3|SP110_HUMAN;sp|Q9HB58-7|SP110_HUMAN;sp|Q9HB58|SP110_HUMAN;sp|Q9HB58-6|SP110_HUMAN;tr|Q6PJR6|Q6PJR6_HUMAN;sp|Q9HB58-4|SP110_HUMAN	sp|Q9HB58-2|SP110_HUMAN;tr|G5E9C0|G5E9C0_HUMAN;sp|Q9HB58-5|SP110_HUMAN;sp|Q9HB58-3|SP110_HUMAN;sp|Q9HB58-7|SP110_HUMAN;sp|Q9HB58|SP110_HUMAN;sp|Q9HB58-6|SP110_HUMAN	5;5;5;5;5;5;5;2;1	5;5;5;5;5;5;5;2;1	5;5;5;5;5;5;5;2;1	>sp|Q9HB58-2|SP110_HUMAN Isoform 2 of Sp110 nuclear body protein OS=Homo sapiens GN=SP110;>tr|G5E9C0|G5E9C0_HUMAN SP110 nuclear body protein, isoform CRA_b OS=Homo sapiens GN=SP110 PE=1 SV=1;>sp|Q9HB58-5|SP110_HUMAN Isoform 5 of Sp110 nuclear body protein	-	3.2555	2.75144	1.46019	2.8205	13.967	2	2	Median	1.1537	1.21149	0.27678	1.2373	1.6349	2	2	Median	0.35439	0.439488	-1.1861	0.44434	16.771	2	2	Median	14	6.9	9	5	5	5	3	2	3	2	3	2	20.8	20.8	20.8	46.284	408	408;547;547;549;555;689;713;279;248
5060	tr|A0A096LPF0|A0A096LPF0_HUMAN;sp|Q96AH8|RAB7B_HUMAN	tr|A0A096LPF0|A0A096LPF0_HUMAN;sp|Q96AH8|RAB7B_HUMAN	1;1	1;1	1;1	>tr|A0A096LPF0|A0A096LPF0_HUMAN Ras-related protein Rab-7b (Fragment) OS=Homo sapiens GN=RAB7B PE=1 SV=1;>sp|Q96AH8|RAB7B_HUMAN Ras-related protein Rab-7b OS=Homo sapiens GN=RAB7B PE=2 SV=1	-	3.2336	2.73293	1.45045	2.6668	3.2449	2	1	Median						1	1	Median	0.48863	0.605963	-0.7227	0.62473	5.1833	2	1	Median	0	16.5	2	1	1	1	0	1	0	1	0	1	16.5	16.5	16.5	10.277	91	91;199
7722	tr|H3BPE1|H3BPE1_HUMAN;tr|H3BQK9|H3BQK9_HUMAN;sp|Q9UPN3-3|MACF1_HUMAN;sp|Q9UPN3-2|MACF1_HUMAN;sp|Q9UPN3-4|MACF1_HUMAN;sp|Q9UPN3|MACF1_HUMAN;tr|H0Y390|H0Y390_HUMAN;sp|Q9UPN3-5|MACF1_HUMAN;tr|E9PNZ4|E9PNZ4_HUMAN;tr|E9PLY5|E9PLY5_HUMAN;tr|H0Y314|H0Y314_HUMAN;tr|H0Y4F5|H0Y4F5_HUMAN;tr|E9PLY0|E9PLY0_HUMAN;tr|Q6ZQZ4|Q6ZQZ4_HUMAN;tr|Q6ZSD7|Q6ZSD7_HUMAN;tr|Q6IPG6|Q6IPG6_HUMAN;tr|H0Y6T5|H0Y6T5_HUMAN;tr|Q1…	tr|H3BPE1|H3BPE1_HUMAN;tr|H3BQK9|H3BQK9_HUMAN;sp|Q9UPN3-3|MACF1_HUMAN;sp|Q9UPN3-2|MACF1_HUMAN;sp|Q9UPN3-4|MACF1_HUMAN;sp|Q9UPN3|MACF1_HUMAN;tr|H0Y390|H0Y390_HUMAN;sp|Q9UPN3-5|MACF1_HUMAN	109;109;108;108;107;107;95;81;35;24;13;10;10;10;9;8;7;6;3;3;3;2;2;2;1;1;1;1;1;1	109;109;108;108;107;107;95;81;35;24;13;10;10;10;9;8;7;6;3;3;3;2;2;2;1;1;1;1;1;1	96;96;96;96;96;96;85;69;35;23;9;7;10;8;9;5;5;5;2;2;2;2;1;1;0;1;1;0;0;0	>tr|H3BPE1|H3BPE1_HUMAN Microtubule-actin cross-linking factor 1, isoforms 1/2/3/5 OS=Homo sapiens GN=MACF1 PE=1 SV=1;>tr|H3BQK9|H3BQK9_HUMAN Microtubule-actin cross-linking factor 1, isoforms 1/2/3/5 OS=Homo sapiens GN=MACF1 PE=1 SV=1;>sp|Q9UPN3-3|MACF1_H	-	3.2257	2.72625	1.44692	2.6436	27.707	60	0	Median	0.88096	0.925087	-0.11234	0.90178	23.375	60	0	Median	0.27458	0.340514	-1.55422	0.3366	32.045	60	0	Median	2.4	19.8	30	109	109	96	11	104	11	104	11	91	20.8	20.8	18.3	856.87	7555	7555;7592;5374;5430;5300;7388;4434;5938;2028;1375;543;455;1062;1372;1062;337;368;385;221;287;305;128;200;203;31;50;113;133;154;159
637	sp|O43752|STX6_HUMAN;sp|O43752-2|STX6_HUMAN	sp|O43752|STX6_HUMAN	8;3	8;3	8;3	>sp|O43752|STX6_HUMAN Syntaxin-6 OS=Homo sapiens GN=STX6 PE=1 SV=1	-	3.2024	2.70656	1.43646	2.6884	11.613	5	0	Median	1.0853	1.13966	0.188606	1.1462	7.8028	5	0	Median	0.38569	0.478304	-1.064	0.49489	12.389	5	0	Median	7.5	49	2	8	8	8	1	8	1	8	1	8	49	49	49	29.176	255	255;154
4845	tr|B2RDG1|B2RDG1_HUMAN;sp|Q8WVX9|FACR1_HUMAN;tr|E9PNW8|E9PNW8_HUMAN;tr|Q9H600|Q9H600_HUMAN;tr|E9PPB8|E9PPB8_HUMAN	tr|B2RDG1|B2RDG1_HUMAN;sp|Q8WVX9|FACR1_HUMAN;tr|E9PNW8|E9PNW8_HUMAN;tr|Q9H600|Q9H600_HUMAN	13;13;9;9;2	13;13;9;9;2	13;13;9;9;2	>tr|B2RDG1|B2RDG1_HUMAN Fatty acyl-CoA reductase OS=Homo sapiens PE=2 SV=1;>sp|Q8WVX9|FACR1_HUMAN Fatty acyl-CoA reductase 1 OS=Homo sapiens GN=FAR1 PE=1 SV=1;>tr|E9PNW8|E9PNW8_HUMAN Fatty acyl-CoA reductase (Fragment) OS=Homo sapiens GN=FAR1 PE=1 SV=1;>tr	-	3.1999	2.70445	1.43533	2.7342	18.135	10	0	Median	1.9066	2.0021	1.00151	1.96	17.214	10	0	Median	0.62389	0.773702	-0.37015	0.75683	9.5548	10	0	Median	0	35.1	5	13	13	13	0	13	0	13	0	13	35.1	35.1	35.1	59.382	515	515;515;335;342;139
348	tr|L7RRS0|L7RRS0_HUMAN;sp|O00443|P3C2A_HUMAN;tr|B4DG55|B4DG55_HUMAN;tr|B4DRX6|B4DRX6_HUMAN;tr|A0A0C4DGF9|A0A0C4DGF9_HUMAN;sp|O00443-2|P3C2A_HUMAN;tr|E9PPP3|E9PPP3_HUMAN	tr|L7RRS0|L7RRS0_HUMAN;sp|O00443|P3C2A_HUMAN;tr|B4DG55|B4DG55_HUMAN;tr|B4DRX6|B4DRX6_HUMAN	18;18;11;10;8;8;1	18;18;11;10;8;8;1	18;18;11;10;8;8;1	>tr|L7RRS0|L7RRS0_HUMAN Phosphatidylinositol-4-phosphate 3-kinase, catalytic subunit type 2 alpha OS=Homo sapiens GN=PIK3C2A PE=3 SV=1;>sp|O00443|P3C2A_HUMAN Phosphatidylinositol 4-phosphate 3-kinase C2 domain-containing subunit alpha OS=Homo sapiens GN=PI	-	3.1986	2.70335	1.43475	2.8633	19.525	11	0	Median	1.8814	1.97564	0.982319	1.9498	20.748	11	0	Median	0.52021	0.645126	-0.632348	0.62138	14.353	11	0	Median	0.9	11.6	7	18	18	18	2	16	2	16	2	16	12.5	12.5	12.5	190.68	1686	1686;1686;1306;652;483;483;130
1630	tr|B4DTL8|B4DTL8_HUMAN;sp|P20936-2|RASA1_HUMAN;sp|P20936-4|RASA1_HUMAN;tr|E9PGC0|E9PGC0_HUMAN;tr|B4DTX4|B4DTX4_HUMAN;sp|P20936|RASA1_HUMAN;tr|A0A024RAL2|A0A024RAL2_HUMAN;tr|Q59GK3|Q59GK3_HUMAN;tr|Q7Z4M2|Q7Z4M2_HUMAN;tr|Q05CU5|Q05CU5_HUMAN;sp|P20936-3|RASA1_HUMAN	tr|B4DTL8|B4DTL8_HUMAN;sp|P20936-2|RASA1_HUMAN;sp|P20936-4|RASA1_HUMAN;tr|E9PGC0|E9PGC0_HUMAN;tr|B4DTX4|B4DTX4_HUMAN;sp|P20936|RASA1_HUMAN;tr|A0A024RAL2|A0A024RAL2_HUMAN;tr|Q59GK3|Q59GK3_HUMAN;tr|Q7Z4M2|Q7Z4M2_HUMAN;tr|Q05CU5|Q05CU5_HUMAN;sp|P20936-3|RASA1_HUMAN	16;16;16;16;16;16;15;12;8;8;8	16;16;16;16;16;16;15;12;8;8;8	16;16;16;16;16;16;15;12;8;8;8	>tr|B4DTL8|B4DTL8_HUMAN cDNA FLJ61389, highly similar to Ras GTPase-activating protein 1 OS=Homo sapiens PE=2 SV=1;>sp|P20936-2|RASA1_HUMAN Isoform 2 of Ras GTPase-activating protein 1 OS=Homo sapiens GN=RASA1;>sp|P20936-4|RASA1_HUMAN Isoform 4 of Ras GTPa	-	3.1937	2.69921	1.43253	2.5928	37.463	11	0	Median	1.8409	1.93311	0.950923	1.9071	38.221	11	0	Median	0.54987	0.681908	-0.552351	0.67911	8.8341	11	0	Median	1.5	23.1	11	16	16	16	1	15	1	15	1	15	24.5	24.5	24.5	95.087	824	824;870;880;881;881;1047;1047;871;313;317;539
1846	tr|B1AH87|B1AH87_HUMAN;tr|Q13850|Q13850_HUMAN;sp|P30536|TSPO_HUMAN;tr|Q8N730|Q8N730_HUMAN;tr|O76068|O76068_HUMAN	tr|B1AH87|B1AH87_HUMAN;tr|Q13850|Q13850_HUMAN;sp|P30536|TSPO_HUMAN;tr|Q8N730|Q8N730_HUMAN	3;3;3;2;1	3;3;3;2;1	3;3;3;2;1	>tr|B1AH87|B1AH87_HUMAN Putative peripheral benzodiazepine receptor-related protein (Fragment) OS=Homo sapiens GN=TSPO PE=1 SV=1;>tr|Q13850|Q13850_HUMAN Peripheral benzodiazepine receptor OS=Homo sapiens PE=4 SV=1;>sp|P30536|TSPO_HUMAN Translocator protein	-	3.1659	2.67571	1.41992	2.5025	5.4329	3	0	Median	1.4045	1.47485	0.560569	1.3932	12.148	3	0	Median	0.4261	0.528417	-0.92025	0.52727	4.95	3	0	Median	0	36.4	5	3	3	3	0	3	0	3	0	3	36.4	36.4	36.4	11.896	107	107;169;169;61;143
6661	tr|Q8NBY1|Q8NBY1_HUMAN;tr|Q499L9|Q499L9_HUMAN;sp|Q9P289|STK26_HUMAN;tr|B4E0Y9|B4E0Y9_HUMAN;sp|Q9P289-3|STK26_HUMAN;tr|Q9NWX4|Q9NWX4_HUMAN;tr|Q96SR7|Q96SR7_HUMAN	tr|Q8NBY1|Q8NBY1_HUMAN;tr|Q499L9|Q499L9_HUMAN;sp|Q9P289|STK26_HUMAN;tr|B4E0Y9|B4E0Y9_HUMAN;sp|Q9P289-3|STK26_HUMAN;tr|Q9NWX4|Q9NWX4_HUMAN;tr|Q96SR7|Q96SR7_HUMAN	9;9;9;9;7;6;5	4;4;4;4;3;2;2	1;1;1;1;1;0;0	>tr|Q8NBY1|Q8NBY1_HUMAN Serine/threonine-protein kinase 26 OS=Homo sapiens GN=STK26 PE=1 SV=1;>tr|Q499L9|Q499L9_HUMAN Serine/threonine protein kinase MST4 OS=Homo sapiens GN=MST4 PE=1 SV=1;>sp|Q9P289|STK26_HUMAN Serine/threonine-protein kinase 26 OS=Homo s	-	3.1396	2.65348	1.40789	2.6324	29.68	4	2	Median	0.55555	0.583377	-0.777499	0.56775	32.118	4	2	Median	0.18404	0.228233	-2.13142	0.22103	61.663	4	2	Median	6.4	28.3	7	9	4	1	1	9	1	4	1	1	28.3	17.6	6.4	43.867	392	392;416;416;438;354;293;231
5019	sp|Q969G5|CAVN3_HUMAN;tr|E9PIE3|E9PIE3_HUMAN	sp|Q969G5|CAVN3_HUMAN;tr|E9PIE3|E9PIE3_HUMAN	6;5	6;5	6;5	>sp|Q969G5|CAVN3_HUMAN Caveolae-associated protein 3 OS=Homo sapiens GN=CAVIN3 PE=1 SV=3;>tr|E9PIE3|E9PIE3_HUMAN Caveolae-associated protein 3 OS=Homo sapiens GN=CAVIN3 PE=1 SV=1	-	3.136	2.65044	1.40623	2.5882	26.3	5	0	Median	2.164	2.27239	1.18421	2.2266	19.36	5	0	Median	0.64275	0.797091	-0.327184	0.7944	4.6047	5	0	Median	9.6	27.6	2	6	6	6	2	6	2	6	2	6	27.6	27.6	27.6	27.701	261	261;293
1764	tr|Q6LET0|Q6LET0_HUMAN;sp|P27701|CD82_HUMAN;tr|E9PJC7|E9PJC7_HUMAN;sp|P27701-2|CD82_HUMAN	tr|Q6LET0|Q6LET0_HUMAN;sp|P27701|CD82_HUMAN;tr|E9PJC7|E9PJC7_HUMAN;sp|P27701-2|CD82_HUMAN	4;4;3;3	4;4;3;3	4;4;3;3	>tr|Q6LET0|Q6LET0_HUMAN Tetraspanin (Fragment) OS=Homo sapiens GN=KAI1 PE=2 SV=1;>sp|P27701|CD82_HUMAN CD82 antigen OS=Homo sapiens GN=CD82 PE=1 SV=1;>tr|E9PJC7|E9PJC7_HUMAN Tetraspanin (Fragment) OS=Homo sapiens GN=CD82 PE=1 SV=1;>sp|P27701-2|CD82_HUMAN I	-	3.1312	2.64638	1.40402	2.709	8.8294	3	0	Median	0.71035	0.745931	-0.422886	0.73546	13.269	3	0	Median	0.2311	0.286593	-1.80292	0.28276	2.0232	3	0	Median	0	15	4	4	4	4	0	4	0	4	0	4	15	15	15	29.643	267	267;267;157;242
4770	tr|Q496C9|Q496C9_HUMAN;sp|Q8TEA8|DTD1_HUMAN;tr|A0A087WZV9|A0A087WZV9_HUMAN	tr|Q496C9|Q496C9_HUMAN;sp|Q8TEA8|DTD1_HUMAN;tr|A0A087WZV9|A0A087WZV9_HUMAN	5;5;3	5;5;3	5;5;3	>tr|Q496C9|Q496C9_HUMAN D-aminoacyl-tRNA deacylase OS=Homo sapiens GN=DTD1 PE=2 SV=1;>sp|Q8TEA8|DTD1_HUMAN D-aminoacyl-tRNA deacylase 1 OS=Homo sapiens GN=DTD1 PE=1 SV=2;>tr|A0A087WZV9|A0A087WZV9_HUMAN D-aminoacyl-tRNA deacylase (Fragment) OS=Homo sapiens	-	3.1198	2.63675	1.39876	2.5948	8.1743	5	0	Median	1.1465	1.20393	0.267748	1.1741	23.434	5	0	Median	0.37537	0.465506	-1.10313	0.4417	21.303	5	0	Median	7.7	39.7	3	5	5	5	1	5	1	5	1	5	39.7	39.7	39.7	23.483	209	209;209;223
4970	tr|A8K9S3|A8K9S3_HUMAN;tr|A0A024R150|A0A024R150_HUMAN;sp|Q92828|COR2A_HUMAN	tr|A8K9S3|A8K9S3_HUMAN;tr|A0A024R150|A0A024R150_HUMAN;sp|Q92828|COR2A_HUMAN	7;7;7	7;7;7	7;7;7	>tr|A8K9S3|A8K9S3_HUMAN Coronin OS=Homo sapiens PE=2 SV=1;>tr|A0A024R150|A0A024R150_HUMAN Coronin OS=Homo sapiens GN=CORO2A PE=3 SV=1;>sp|Q92828|COR2A_HUMAN Coronin-2A OS=Homo sapiens GN=CORO2A PE=1 SV=2	-	3.1044	2.62373	1.39162	2.6398	12.621	4	0	Median	0.82401	0.865284	-0.208754	0.85168	36.193	4	0	Median	0.22726	0.281831	-1.8271	0.28124	29.741	4	0	Median	2.3	15	3	7	7	7	1	6	1	6	1	6	17.3	17.3	17.3	59.833	525	525;525;525
805	tr|A8K5D8|A8K5D8_HUMAN;tr|A8K4G7|A8K4G7_HUMAN;tr|A0A024R2C5|A0A024R2C5_HUMAN;sp|O75351|VPS4B_HUMAN	tr|A8K5D8|A8K5D8_HUMAN;tr|A8K4G7|A8K4G7_HUMAN;tr|A0A024R2C5|A0A024R2C5_HUMAN;sp|O75351|VPS4B_HUMAN	13;13;13;13	10;10;10;10	10;10;10;10	>tr|A8K5D8|A8K5D8_HUMAN cDNA FLJ75934, highly similar to Homo sapiens vacuolar protein sorting 4B (yeast) (VPS4B), mRNA OS=Homo sapiens PE=2 SV=1;>tr|A8K4G7|A8K4G7_HUMAN cDNA FLJ78528, highly similar to Homo sapiens vacuolar protein sorting 4B (yeast) (VPS	-	3.0966	2.61714	1.38799	2.5756	8.9045	7	0	Median	1.1436	1.20088	0.264094	1.1712	10.594	7	0	Median	0.36718	0.455349	-1.13495	0.45183	2.2352	7	0	Median	0	42.8	4	13	10	10	0	13	0	10	0	10	42.8	36.5	36.5	49.23	444	444;444;444;444
5808	tr|B4E0F5|B4E0F5_HUMAN;tr|B4DML5|B4DML5_HUMAN;tr|G3XAG9|G3XAG9_HUMAN;sp|Q9BYM8|HOIL1_HUMAN;sp|Q9BYM8-4|HOIL1_HUMAN;tr|H0Y4S7|H0Y4S7_HUMAN;sp|Q9BYM8-3|HOIL1_HUMAN;tr|A6PVJ6|A6PVJ6_HUMAN;tr|A6PVJ7|A6PVJ7_HUMAN;tr|Q5JWR1|Q5JWR1_HUMAN	tr|B4E0F5|B4E0F5_HUMAN;tr|B4DML5|B4DML5_HUMAN;tr|G3XAG9|G3XAG9_HUMAN;sp|Q9BYM8|HOIL1_HUMAN;sp|Q9BYM8-4|HOIL1_HUMAN;tr|H0Y4S7|H0Y4S7_HUMAN;sp|Q9BYM8-3|HOIL1_HUMAN	3;3;3;3;2;2;2;1;1;1	3;3;3;3;2;2;2;1;1;1	3;3;3;3;2;2;2;1;1;1	>tr|B4E0F5|B4E0F5_HUMAN cDNA FLJ60206, highly similar to RanBP-type and C3HC4-type zincfinger-containing protein 1 OS=Homo sapiens PE=2 SV=1;>tr|B4DML5|B4DML5_HUMAN RanBP-type and C3HC4-type zinc finger-containing protein 1 OS=Homo sapiens GN=RBCK1 PE=1 SV	-	3.0812	2.60412	1.3808	2.5727	67.285	3	2	Median	1.2649	1.32826	0.409535	1.3211	64.029	3	2	Median	0.49451	0.613254	-0.705442	0.62453	16.786	3	2	Median	0	14.7	10	3	3	3	0	3	0	3	0	3	14.7	14.7	14.7	28.841	259	259;272;336;510;230;255;468;105;116;117
5364	tr|B7Z7Y3|B7Z7Y3_HUMAN;sp|Q96PD2|DCBD2_HUMAN;sp|Q96PD2-2|DCBD2_HUMAN;tr|Q14089|Q14089_HUMAN;tr|C9JIW6|C9JIW6_HUMAN	tr|B7Z7Y3|B7Z7Y3_HUMAN;sp|Q96PD2|DCBD2_HUMAN;sp|Q96PD2-2|DCBD2_HUMAN	16;16;16;3;2	16;16;16;3;2	16;16;16;3;2	>tr|B7Z7Y3|B7Z7Y3_HUMAN cDNA FLJ61618, highly similar to Discoidin, CUB and LCCL domain-containing protein 2 OS=Homo sapiens PE=2 SV=1;>sp|Q96PD2|DCBD2_HUMAN Discoidin, CUB and LCCL domain-containing protein 2 OS=Homo sapiens GN=DCBLD2 PE=1 SV=1;>sp|Q96PD2	-	3.0506	2.57826	1.3664	2.5212	14.943	12	0	Median	1.7991	1.88922	0.917787	1.8466	13.608	12	0	Median	0.67156	0.832819	-0.263926	0.83014	13.767	12	0	Median	8.4	31.7	5	16	16	16	4	15	4	15	4	15	33.2	33.2	33.2	73.743	669	669;775;789;364;108
3252	sp|Q14BN4|SLMAP_HUMAN;sp|Q14BN4-2|SLMAP_HUMAN;sp|Q14BN4-3|SLMAP_HUMAN;sp|Q14BN4-6|SLMAP_HUMAN;sp|Q14BN4-7|SLMAP_HUMAN;tr|H7BZK0|H7BZK0_HUMAN;sp|Q14BN4-4|SLMAP_HUMAN;tr|H7C3M8|H7C3M8_HUMAN;tr|H7BZW9|H7BZW9_HUMAN;sp|Q14BN4-5|SLMAP_HUMAN;tr|B7Z964|B7Z964_HUMAN;tr|H7C5G9|H7C5G9_HUMAN;sp|Q14BN4-8|SLMAP_HUMAN;tr|B7Z6C7|B7Z6C7_HUMAN;tr|B7Z863|B7Z863_HUMAN;tr|C9JA20|C9JA20_HUMAN;tr|C9JCH4|C9JCH4_HUMAN	sp|Q14BN4|SLMAP_HUMAN;sp|Q14BN4-2|SLMAP_HUMAN;sp|Q14BN4-3|SLMAP_HUMAN;sp|Q14BN4-6|SLMAP_HUMAN;sp|Q14BN4-7|SLMAP_HUMAN;tr|H7BZK0|H7BZK0_HUMAN;sp|Q14BN4-4|SLMAP_HUMAN	9;8;8;6;5;5;5;4;3;3;3;2;2;2;2;1;1	9;8;8;6;5;5;5;4;3;3;3;2;2;2;2;1;1	9;8;8;6;5;5;5;4;3;3;3;2;2;2;2;1;1	>sp|Q14BN4|SLMAP_HUMAN Sarcolemmal membrane-associated protein OS=Homo sapiens GN=SLMAP PE=1 SV=1;>sp|Q14BN4-2|SLMAP_HUMAN Isoform 2 of Sarcolemmal membrane-associated protein OS=Homo sapiens GN=SLMAP;>sp|Q14BN4-3|SLMAP_HUMAN Isoform 3 of Sarcolemmal membr	-	3.0388	2.56829	1.36081	2.6225	19.562	4	0	Median	0.96546	1.01382	0.0198004	0.99099	18.564	4	0	Median	0.3476	0.431068	-1.21401	0.44002	9.9696	4	0	Median	3.4	9.8	17	9	9	9	2	7	2	7	2	7	13.2	13.2	13.2	95.197	828	828;790;811;506;428;433;452;409;316;359;362;170;271;296;318;101;109
2033	tr|B2R680|B2R680_HUMAN;tr|A8K4S9|A8K4S9_HUMAN;sp|P42226|STAT6_HUMAN;tr|A0A1W2PNW1|A0A1W2PNW1_HUMAN;tr|B7ZAC1|B7ZAC1_HUMAN;sp|P42226-3|STAT6_HUMAN;sp|P42226-2|STAT6_HUMAN;tr|Q9BQD2|Q9BQD2_HUMAN;tr|B4DR42|B4DR42_HUMAN;tr|B4DQB3|B4DQB3_HUMAN;tr|G3V5I8|G3V5I8_HUMAN;tr|G3V568|G3V568_HUMAN;tr|G3V370|G3V370_HUMAN;tr|G3V5K5|G3V5K5_HUMAN;tr|Q5FBW6|Q5FBW6_HUMAN;tr|G3V2L2|G3V2L2_HUMAN;tr|G3V2M3|G3V2M3_HUMAN…	tr|B2R680|B2R680_HUMAN;tr|A8K4S9|A8K4S9_HUMAN;sp|P42226|STAT6_HUMAN;tr|A0A1W2PNW1|A0A1W2PNW1_HUMAN;tr|B7ZAC1|B7ZAC1_HUMAN;sp|P42226-3|STAT6_HUMAN;sp|P42226-2|STAT6_HUMAN;tr|Q9BQD2|Q9BQD2_HUMAN;tr|B4DR42|B4DR42_HUMAN;tr|B4DQB3|B4DQB3_HUMAN	7;7;7;6;5;5;4;4;4;4;3;3;3;3;2;2;2;2;2;2;1;1	7;7;7;6;5;5;4;4;4;4;3;3;3;3;2;2;2;2;2;2;1;1	7;7;7;6;5;5;4;4;4;4;3;3;3;3;2;2;2;2;2;2;1;1	>tr|B2R680|B2R680_HUMAN Signal transducer and activator of transcription OS=Homo sapiens PE=2 SV=1;>tr|A8K4S9|A8K4S9_HUMAN Signal transducer and activator of transcription OS=Homo sapiens PE=2 SV=1;>sp|P42226|STAT6_HUMAN Signal transducer and activator of	-	3.0371	2.56685	1.36	2.5418	16.298	6	0	Median	1.6464	1.72887	0.789827	1.6773	25.943	6	0	Median	0.53193	0.65966	-0.600206	0.67751	21.629	6	0	Median	0	11.6	22	7	7	7	0	7	0	7	0	7	11.6	11.6	11.6	94.168	847	847;847;847;679;737;737;673;679;730;737;141;144;154;159;38;64;74;103;104;290;62;404
1855	tr|A0A024R611|A0A024R611_HUMAN;sp|P31146|COR1A_HUMAN;tr|Q59G88|Q59G88_HUMAN;tr|H3BRY3|H3BRY3_HUMAN;tr|H3BTU6|H3BTU6_HUMAN;tr|H3BRJ0|H3BRJ0_HUMAN;tr|H3BNA2|H3BNA2_HUMAN;tr|H3BU76|H3BU76_HUMAN;tr|B4DJS1|B4DJS1_HUMAN;tr|H3BSL1|H3BSL1_HUMAN;tr|Q6ZW98|Q6ZW98_HUMAN	tr|A0A024R611|A0A024R611_HUMAN;sp|P31146|COR1A_HUMAN;tr|Q59G88|Q59G88_HUMAN;tr|H3BRY3|H3BRY3_HUMAN	8;8;8;5;3;3;2;2;2;2;1	8;8;8;5;3;3;2;2;2;2;1	8;8;8;5;3;3;2;2;2;2;1	>tr|A0A024R611|A0A024R611_HUMAN Coronin OS=Homo sapiens GN=CORO1A PE=3 SV=1;>sp|P31146|COR1A_HUMAN Coronin-1A OS=Homo sapiens GN=CORO1A PE=1 SV=4;>tr|Q59G88|Q59G88_HUMAN Coronin (Fragment) OS=Homo sapiens PE=3 SV=1;>tr|H3BRY3|H3BRY3_HUMAN Coronin OS=Homo s	-	3.0347	2.56482	1.35886	2.4762	9.8016	7	0	Median	0.76796	0.806427	-0.310385	0.82005	17.092	7	0	Median	0.27934	0.346417	-1.52942	0.35146	26.805	7	0	Median	0	23	11	8	8	8	0	8	0	8	0	8	23	23	23	51.026	461	461;461;558;389;246;249;148;165;166;218;193
1560	sp|P17900|SAP3_HUMAN;tr|Q14427|Q14427_HUMAN;tr|H0YBY3|H0YBY3_HUMAN;tr|B4DQM5|B4DQM5_HUMAN;tr|E5RJD0|E5RJD0_HUMAN	sp|P17900|SAP3_HUMAN;tr|Q14427|Q14427_HUMAN;tr|H0YBY3|H0YBY3_HUMAN;tr|B4DQM5|B4DQM5_HUMAN	5;3;3;3;2	5;3;3;3;2	5;3;3;3;2	>sp|P17900|SAP3_HUMAN Ganglioside GM2 activator OS=Homo sapiens GN=GM2A PE=1 SV=4;>tr|Q14427|Q14427_HUMAN GM2-activator protein (Fragment) OS=Homo sapiens PE=2 SV=1;>tr|H0YBY3|H0YBY3_HUMAN Ganglioside GM2 activator (Fragment) OS=Homo sapiens GN=GM2A PE=1 S	-	3.0306	2.56136	1.35691	2.5864	8.2717	4	0	Median	2.3124	2.42823	1.2799	2.3823	10.738	4	0	Median	0.78285	0.970832	-0.0427061	0.96313	8.9742	4	0	Median	0	35.8	5	5	5	5	0	5	0	5	0	5	35.8	35.8	35.8	20.838	193	193;103;104;186;146
7129	tr|A0A024R496|A0A024R496_HUMAN;sp|Q9Y376|CAB39_HUMAN;tr|A0A087X0K1|A0A087X0K1_HUMAN;tr|Q7Z4X0|Q7Z4X0_HUMAN;tr|B7ZBJ4|B7ZBJ4_HUMAN;tr|Q5TAW7|Q5TAW7_HUMAN;tr|A0A024RDT3|A0A024RDT3_HUMAN;sp|Q9H9S4|CB39L_HUMAN	tr|A0A024R496|A0A024R496_HUMAN;sp|Q9Y376|CAB39_HUMAN;tr|A0A087X0K1|A0A087X0K1_HUMAN;tr|Q7Z4X0|Q7Z4X0_HUMAN	15;15;14;14;2;2;2;2	15;15;14;14;2;2;2;2	15;15;14;14;2;2;2;2	>tr|A0A024R496|A0A024R496_HUMAN Calcium binding protein 39, isoform CRA_a OS=Homo sapiens GN=CAB39 PE=4 SV=1;>sp|Q9Y376|CAB39_HUMAN Calcium-binding protein 39 OS=Homo sapiens GN=CAB39 PE=1 SV=1;>tr|A0A087X0K1|A0A087X0K1_HUMAN Calcium-binding protein 39 OS=	-	3.0128	2.54632	1.34841	2.6092	7.7531	14	0	Median	1.1302	1.18681	0.24709	1.1584	14.595	14	0	Median	0.37358	0.463286	-1.11002	0.4639	8.3016	14	0	Median	0	47.5	8	15	15	15	0	15	0	15	0	15	47.5	47.5	47.5	39.869	341	341;341;339;341;193;280;337;337
3164	sp|Q14289|FAK2_HUMAN;sp|Q14289-2|FAK2_HUMAN;tr|Q59GM4|Q59GM4_HUMAN;tr|Q6ZRA8|Q6ZRA8_HUMAN;tr|C9JHV9|C9JHV9_HUMAN;tr|E5RK84|E5RK84_HUMAN;tr|E5RJ77|E5RJ77_HUMAN;tr|H0YB74|H0YB74_HUMAN	sp|Q14289|FAK2_HUMAN;sp|Q14289-2|FAK2_HUMAN;tr|Q59GM4|Q59GM4_HUMAN;tr|Q6ZRA8|Q6ZRA8_HUMAN	15;14;12;8;2;1;1;1	15;14;12;8;2;1;1;1	14;13;11;7;2;1;1;1	>sp|Q14289|FAK2_HUMAN Protein-tyrosine kinase 2-beta OS=Homo sapiens GN=PTK2B PE=1 SV=2;>sp|Q14289-2|FAK2_HUMAN Isoform 2 of Protein-tyrosine kinase 2-beta OS=Homo sapiens GN=PTK2B;>tr|Q59GM4|Q59GM4_HUMAN PTK2B protein tyrosine kinase 2 beta isoform a vari	-	3.0054	2.54006	1.34486	2.5294	18.572	8	0	Median	1.1601	1.21821	0.284761	1.2897	29.224	8	0	Median	0.42543	0.527587	-0.92252	0.51992	26.793	8	0	Median	6.6	13.5	8	15	15	14	4	11	4	11	4	10	20.1	20.1	19.3	115.87	1009	1009;967;802;596;213;103;184;194
2433	sp|P58335-2|ANTR2_HUMAN;tr|J3KPY9|J3KPY9_HUMAN;tr|A4FUA5|A4FUA5_HUMAN;sp|P58335-4|ANTR2_HUMAN;sp|P58335|ANTR2_HUMAN;tr|Q32Q26|Q32Q26_HUMAN;tr|A0A0C4DG84|A0A0C4DG84_HUMAN;sp|P58335-3|ANTR2_HUMAN;sp|Q9H6X2-5|ANTR1_HUMAN;sp|Q9H6X2|ANTR1_HUMAN	sp|P58335-2|ANTR2_HUMAN;tr|J3KPY9|J3KPY9_HUMAN;tr|A4FUA5|A4FUA5_HUMAN;sp|P58335-4|ANTR2_HUMAN;sp|P58335|ANTR2_HUMAN;tr|Q32Q26|Q32Q26_HUMAN	4;4;4;4;4;3;1;1;1;1	4;4;4;4;4;3;1;1;1;1	4;4;4;4;4;3;1;1;1;1	>sp|P58335-2|ANTR2_HUMAN Isoform 2 of Anthrax toxin receptor 2 OS=Homo sapiens GN=ANTXR2;>tr|J3KPY9|J3KPY9_HUMAN Anthrax toxin receptor 2 OS=Homo sapiens GN=ANTXR2 PE=1 SV=1;>tr|A4FUA5|A4FUA5_HUMAN ANTXR2 protein (Fragment) OS=Homo sapiens GN=ANTXR2 PE=2 S	-	3.0052	2.53989	1.34477	2.4703	11.698	4	2	Median	2.9391	3.08632	1.62589	3.0637	56.852	4	2	Median	0.62112	0.770267	-0.37657	0.7362	79.888	4	2	Median	0	9.8	10	4	4	4	0	4	0	4	0	4	9.8	9.8	9.8	42.892	386	386;411;446;488;489;411;245;322;528;564
6312	tr|H0UIA1|H0UIA1_HUMAN;sp|Q9NR19|ACSA_HUMAN;sp|Q9NR19-2|ACSA_HUMAN;tr|Q6DKJ3|Q6DKJ3_HUMAN;tr|Q4G0E8|Q4G0E8_HUMAN;tr|Q68CU9|Q68CU9_HUMAN;tr|Q96FY7|Q96FY7_HUMAN;tr|B3KUV2|B3KUV2_HUMAN;tr|Q9H9U4|Q9H9U4_HUMAN;tr|F8WCJ4|F8WCJ4_HUMAN;tr|C9JXD9|C9JXD9_HUMAN;tr|C9IYL0|C9IYL0_HUMAN;tr|B4DEH9|B4DEH9_HUMAN;tr|C9JY31|C9JY31_HUMAN;tr|F8WDJ9|F8WDJ9_HUMAN;tr|C9J7L5|C9J7L5_HUMAN	tr|H0UIA1|H0UIA1_HUMAN;sp|Q9NR19|ACSA_HUMAN;sp|Q9NR19-2|ACSA_HUMAN;tr|Q6DKJ3|Q6DKJ3_HUMAN;tr|Q4G0E8|Q4G0E8_HUMAN;tr|Q68CU9|Q68CU9_HUMAN;tr|Q96FY7|Q96FY7_HUMAN;tr|B3KUV2|B3KUV2_HUMAN;tr|Q9H9U4|Q9H9U4_HUMAN	15;15;15;13;12;12;11;8;8;4;4;4;4;4;2;2	15;15;15;13;12;12;11;8;8;4;4;4;4;4;2;2	15;15;15;13;12;12;11;8;8;4;4;4;4;4;2;2	>tr|H0UIA1|H0UIA1_HUMAN Acyl-CoA synthetase short-chain family member 2, isoform CRA_c OS=Homo sapiens GN=ACSS2 PE=4 SV=1;>sp|Q9NR19|ACSA_HUMAN Acetyl-coenzyme A synthetase, cytoplasmic OS=Homo sapiens GN=ACSS2 PE=1 SV=1;>sp|Q9NR19-2|ACSA_HUMAN Isoform 2 o	-	3.0041	2.53896	1.34424	2.4332	12.443	11	0	Median	0.95711	1.00505	0.00726861	0.97561	18.93	11	0	Median	0.31114	0.385853	-1.37388	0.39292	11.843	11	0	Median	4.4	20.5	16	15	15	15	4	13	4	13	4	13	22.3	22.3	22.3	73.27	655	655;701;714;662;606;647;534;409;442;124;147;182;187;203;74;163
2782	sp|Q03169|TNAP2_HUMAN;tr|B4DZH8|B4DZH8_HUMAN;tr|H0YLC0|H0YLC0_HUMAN;tr|A1A584|A1A584_HUMAN	sp|Q03169|TNAP2_HUMAN	3;1;1;1	3;1;1;1	3;1;1;1	>sp|Q03169|TNAP2_HUMAN Tumor necrosis factor alpha-induced protein 2 OS=Homo sapiens GN=TNFAIP2 PE=2 SV=2	-	3.0034	2.53837	1.3439	2.5252	16.042	2	1	Median	2.4225	2.54384	1.34701	2.5319	4.3506	2	1	Median	0.72505	0.899153	-0.153361	0.90019	9.0068	2	1	Median	0	6.4	4	3	3	3	0	3	0	3	0	3	6.4	6.4	6.4	72.66	654	654;323;347;431
2306	sp|P52735-3|VAV2_HUMAN;sp|P52735-2|VAV2_HUMAN;sp|P52735|VAV2_HUMAN	sp|P52735-3|VAV2_HUMAN;sp|P52735-2|VAV2_HUMAN;sp|P52735|VAV2_HUMAN	8;7;7	8;7;7	8;7;7	>sp|P52735-3|VAV2_HUMAN Isoform 3 of Guanine nucleotide exchange factor VAV2 OS=Homo sapiens GN=VAV2;>sp|P52735-2|VAV2_HUMAN Isoform 2 of Guanine nucleotide exchange factor VAV2 OS=Homo sapiens GN=VAV2;>sp|P52735|VAV2_HUMAN Guanine nucleotide exchange fact	-	2.9916	2.5284	1.33822	2.605	6.1597	6	0	Median	1.0605	1.11362	0.155257	1.0918	17.473	6	0	Median	0.40285	0.499585	-1.0012	0.48441	16.05	6	0	Median	1.3	12.2	3	8	8	8	1	7	1	7	1	7	13.5	13.5	13.5	97.031	839	839;868;878
1230	tr|R4GN98|R4GN98_HUMAN;sp|P06703|S10A6_HUMAN;tr|B2R577|B2R577_HUMAN	tr|R4GN98|R4GN98_HUMAN;sp|P06703|S10A6_HUMAN	3;3;1	3;3;1	3;3;1	>tr|R4GN98|R4GN98_HUMAN Protein S100 (Fragment) OS=Homo sapiens GN=S100A6 PE=1 SV=1;>sp|P06703|S10A6_HUMAN Protein S100-A6 OS=Homo sapiens GN=S100A6 PE=1 SV=1	-	2.9854	2.52316	1.33523	2.3761	4.9161	4	0	Median	1.4284	1.49995	0.584912	1.4324	4.1489	4	0	Median	0.48242	0.598261	-0.741152	0.60432	2.2715	4	0	Median	25.9	17.6	3	3	3	3	3	2	3	2	3	2	25.9	25.9	25.9	9.681	85	85;90;90
3458	sp|Q16658|FSCN1_HUMAN;tr|B3KTA3|B3KTA3_HUMAN;tr|B3KTM9|B3KTM9_HUMAN;tr|C9JFC0|C9JFC0_HUMAN;tr|A0A0A0MSB2|A0A0A0MSB2_HUMAN;tr|C9JPH9|C9JPH9_HUMAN	sp|Q16658|FSCN1_HUMAN;tr|B3KTA3|B3KTA3_HUMAN	31;29;11;8;8;6	31;29;11;8;8;6	31;29;11;8;8;6	>sp|Q16658|FSCN1_HUMAN Fascin OS=Homo sapiens GN=FSCN1 PE=1 SV=3;>tr|B3KTA3|B3KTA3_HUMAN Fascin OS=Homo sapiens PE=2 SV=1	-	2.9799	2.51851	1.33257	2.5068	16.491	41	0	Median	0.98179	1.03097	0.0439983	1.0005	17.116	41	0	Median	0.33699	0.41791	-1.25874	0.41339	9.8366	41	0	Median	13.8	71.4	6	31	31	31	5	30	5	30	5	30	71.6	71.6	71.6	54.529	493	493;472;215;132;137;120
4631	sp|Q8NDH3-2|PEPL1_HUMAN;sp|Q8NDH3-5|PEPL1_HUMAN;sp|Q8NDH3-4|PEPL1_HUMAN;sp|Q8NDH3|PEPL1_HUMAN;tr|H0UI76|H0UI76_HUMAN;tr|B2RDV2|B2RDV2_HUMAN;sp|Q8NDH3-3|PEPL1_HUMAN;tr|H0YEP3|H0YEP3_HUMAN	sp|Q8NDH3-2|PEPL1_HUMAN;sp|Q8NDH3-5|PEPL1_HUMAN;sp|Q8NDH3-4|PEPL1_HUMAN;sp|Q8NDH3|PEPL1_HUMAN;tr|H0UI76|H0UI76_HUMAN;tr|B2RDV2|B2RDV2_HUMAN;sp|Q8NDH3-3|PEPL1_HUMAN	4;4;4;4;3;3;2;1	4;4;4;4;3;3;2;1	4;4;4;4;3;3;2;1	>sp|Q8NDH3-2|PEPL1_HUMAN Isoform 2 of Probable aminopeptidase NPEPL1 OS=Homo sapiens GN=NPEPL1;>sp|Q8NDH3-5|PEPL1_HUMAN Isoform 5 of Probable aminopeptidase NPEPL1 OS=Homo sapiens GN=NPEPL1;>sp|Q8NDH3-4|PEPL1_HUMAN Isoform 4 of Probable aminopeptidase NPEP	-	2.9509	2.494	1.31846	2.4435	10.458	4	0	Median	2.7677	2.90633	1.5392	2.8955	24.354	4	0	Median	0.93023	1.1536	0.206146	1.1296	24.01	4	0	Median	0	11.7	8	4	4	4	0	4	0	4	0	4	11.7	11.7	11.7	44.125	412	412;475;495;523;411;411;393;180
6030	sp|Q9H4L5|OSBL3_HUMAN;sp|Q9H4L5-3|OSBL3_HUMAN;sp|Q9H4L5-2|OSBL3_HUMAN;sp|Q9H4L5-5|OSBL3_HUMAN;sp|Q9H4L5-4|OSBL3_HUMAN;sp|Q9H4L5-7|OSBL3_HUMAN;sp|Q9H4L5-6|OSBL3_HUMAN;sp|Q9H4L5-8|OSBL3_HUMAN;tr|C9J8P4|C9J8P4_HUMAN;tr|C9JEF2|C9JEF2_HUMAN;tr|C9JZ19|C9JZ19_HUMAN	sp|Q9H4L5|OSBL3_HUMAN;sp|Q9H4L5-3|OSBL3_HUMAN;sp|Q9H4L5-2|OSBL3_HUMAN;sp|Q9H4L5-5|OSBL3_HUMAN;sp|Q9H4L5-4|OSBL3_HUMAN;sp|Q9H4L5-7|OSBL3_HUMAN;sp|Q9H4L5-6|OSBL3_HUMAN	19;16;16;13;13;10;10;7;1;1;1	19;16;16;13;13;10;10;7;1;1;1	18;15;15;13;12;10;10;7;1;1;1	>sp|Q9H4L5|OSBL3_HUMAN Oxysterol-binding protein-related protein 3 OS=Homo sapiens GN=OSBPL3 PE=1 SV=1;>sp|Q9H4L5-3|OSBL3_HUMAN Isoform 1c of Oxysterol-binding protein-related protein 3 OS=Homo sapiens GN=OSBPL3;>sp|Q9H4L5-2|OSBL3_HUMAN Isoform 1b of Oxyst	-	2.9385	2.48352	1.31239	2.4284	24.908	6	0	Median	1.0095	1.06007	0.0841529	1.0436	23.463	6	0	Median	0.36206	0.449	-1.15521	0.45418	33.611	6	0	Median	12.4	18.3	11	19	19	18	8	12	8	12	8	11	29	29	26.9	101.22	887	887;851;856;642;820;606;611;575;61;89;112
500	sp|O15231-3|ZN185_HUMAN;sp|O15231|ZN185_HUMAN;sp|O15231-4|ZN185_HUMAN;sp|O15231-7|ZN185_HUMAN;sp|O15231-2|ZN185_HUMAN;tr|B4E2L1|B4E2L1_HUMAN;sp|O15231-5|ZN185_HUMAN;tr|Q6MZQ8|Q6MZQ8_HUMAN;tr|H0Y704|H0Y704_HUMAN;sp|O15231-9|ZN185_HUMAN;tr|Q7Z3Q8|Q7Z3Q8_HUMAN;tr|H7C1R1|H7C1R1_HUMAN;tr|B3KPM4|B3KPM4_HUMAN	sp|O15231-3|ZN185_HUMAN;sp|O15231|ZN185_HUMAN;sp|O15231-4|ZN185_HUMAN;sp|O15231-7|ZN185_HUMAN;sp|O15231-2|ZN185_HUMAN;tr|B4E2L1|B4E2L1_HUMAN;sp|O15231-5|ZN185_HUMAN;tr|Q6MZQ8|Q6MZQ8_HUMAN;tr|H0Y704|H0Y704_HUMAN	21;20;18;18;17;16;16;16;15;10;9;3;2	21;20;18;18;17;16;16;16;15;10;9;3;2	1;0;0;0;1;1;0;0;1;0;0;0;0	>sp|O15231-3|ZN185_HUMAN Isoform 3 of Zinc finger protein 185 OS=Homo sapiens GN=ZNF185;>sp|O15231|ZN185_HUMAN Zinc finger protein 185 OS=Homo sapiens GN=ZNF185 PE=1 SV=3;>sp|O15231-4|ZN185_HUMAN Isoform 4 of Zinc finger protein 185 OS=Homo sapiens GN=ZNF1	-	2.9308	2.47701	1.3086	2.5028	16.996	12	0	Median	1.2314	1.29308	0.370811	1.254	25.716	12	0	Median	0.41178	0.510659	-0.969568	0.50441	21.292	12	0	Median	14.2	30	13	21	21	1	8	16	8	16	0	1	37.2	37.2	2.3	73.612	690	690;689;630;660;452;381;468;471;448;327;248;185;147
4014	sp|Q6ZRV2|FA83H_HUMAN;tr|J3KPS2|J3KPS2_HUMAN;tr|F4ZCG5|F4ZCG5_HUMAN;tr|F4ZCG4|F4ZCG4_HUMAN	sp|Q6ZRV2|FA83H_HUMAN;tr|J3KPS2|J3KPS2_HUMAN	44;38;4;4	44;38;4;4	44;38;4;4	>sp|Q6ZRV2|FA83H_HUMAN Protein FAM83H OS=Homo sapiens GN=FAM83H PE=1 SV=3;>tr|J3KPS2|J3KPS2_HUMAN Protein FAM83H (Fragment) OS=Homo sapiens GN=FAM83H PE=1 SV=1	-	2.9234	2.47076	1.30495	2.4004	21.134	18	0	Median	1.1741	1.23291	0.302067	1.1821	12.793	18	0	Median	0.40036	0.496497	-1.01014	0.49522	25.342	18	0	Median	23	35.7	4	44	44	44	22	30	22	30	22	30	48.1	48.1	48.1	127.12	1179	1179;906;78;203
552	sp|O43159|RRP8_HUMAN;tr|E9PPY3|E9PPY3_HUMAN;tr|E9PPP6|E9PPP6_HUMAN	sp|O43159|RRP8_HUMAN;tr|E9PPY3|E9PPY3_HUMAN	12;7;3	12;7;3	12;7;3	>sp|O43159|RRP8_HUMAN Ribosomal RNA-processing protein 8 OS=Homo sapiens GN=RRP8 PE=1 SV=2;>tr|E9PPY3|E9PPY3_HUMAN Ribosomal RNA-processing protein 8 OS=Homo sapiens GN=RRP8 PE=1 SV=1	-	2.9197	2.46763	1.30313	2.3601	19.943	7	0	Median	2.0219	2.12318	1.08622	2.072	31.316	7	0	Median	0.70101	0.86934	-0.202007	0.86137	8.8503	7	0	Median	11	28.5	3	12	12	12	3	9	3	9	3	9	39.5	39.5	39.5	50.714	456	456;306;140
3577	tr|B4DKX4|B4DKX4_HUMAN;sp|Q53EL6-2|PDCD4_HUMAN;tr|B2R6E2|B2R6E2_HUMAN;sp|Q53EL6|PDCD4_HUMAN;tr|Q5VZS7|Q5VZS7_HUMAN	tr|B4DKX4|B4DKX4_HUMAN;sp|Q53EL6-2|PDCD4_HUMAN;tr|B2R6E2|B2R6E2_HUMAN;sp|Q53EL6|PDCD4_HUMAN	15;15;15;15;6	15;15;15;15;6	15;15;15;15;6	>tr|B4DKX4|B4DKX4_HUMAN cDNA FLJ58014, highly similar to Homo sapiens programmed cell death 4, transcript variant 1, mRNA OS=Homo sapiens PE=2 SV=1;>sp|Q53EL6-2|PDCD4_HUMAN Isoform 2 of Programmed cell death protein 4 OS=Homo sapiens GN=PDCD4;>tr|B2R6E2|B2	-	2.9187	2.46678	1.30263	2.4267	10.828	9	0	Median	1.5588	1.63688	0.710948	1.5875	18.28	9	0	Median	0.54576	0.676811	-0.563175	0.66225	26.572	9	0	Median	8.1	39.8	5	15	15	15	5	12	5	12	5	12	42.2	42.2	42.2	50.228	455	455;458;469;469;231
3779	tr|A0A0A0MTR7|A0A0A0MTR7_HUMAN;sp|Q63HN8|RN213_HUMAN;tr|A0A0A0MTC1|A0A0A0MTC1_HUMAN;sp|Q63HN8-4|RN213_HUMAN;sp|Q63HN8-5|RN213_HUMAN	tr|A0A0A0MTR7|A0A0A0MTR7_HUMAN;sp|Q63HN8|RN213_HUMAN;tr|A0A0A0MTC1|A0A0A0MTC1_HUMAN;sp|Q63HN8-4|RN213_HUMAN	4;4;4;4;1	4;4;4;4;1	4;4;4;4;1	>tr|A0A0A0MTR7|A0A0A0MTR7_HUMAN E3 ubiquitin-protein ligase RNF213 OS=Homo sapiens GN=RNF213 PE=1 SV=1;>sp|Q63HN8|RN213_HUMAN E3 ubiquitin-protein ligase RNF213 OS=Homo sapiens GN=RNF213 PE=1 SV=3;>tr|A0A0A0MTC1|A0A0A0MTC1_HUMAN E3 ubiquitin-protein ligase	-	2.9101	2.45952	1.29837	2.5754	11.915	3	1	Median	1.6958	1.78074	0.832478	1.7404	19.81	3	1	Median	0.45417	0.563228	-0.82821	0.57761	13.931	3	1	Median	0.4	0.6	5	4	4	4	1	3	1	3	1	3	1	1	1	591.4	5207	5207;5207;5256;5256;1063
5196	sp|Q96FQ6|S10AG_HUMAN	sp|Q96FQ6|S10AG_HUMAN	8	8	8	>sp|Q96FQ6|S10AG_HUMAN Protein S100-A16 OS=Homo sapiens GN=S100A16 PE=1 SV=1	-	2.9069	2.45681	1.29679	2.4624	13.845	10	0	Median	1.2907	1.35535	0.438666	1.3313	15.224	10	0	Median	0.41442	0.513933	-0.960348	0.50473	12.877	10	0	Median	53.4	76.7	1	8	8	8	5	8	5	8	5	8	76.7	76.7	76.7	11.801	103	103
1148	sp|P02545-2|LMNA_HUMAN;tr|W8QEH3|W8QEH3_HUMAN;tr|Q5I6Y5|Q5I6Y5_HUMAN;tr|Q3BDU5|Q3BDU5_HUMAN;tr|Q8N519|Q8N519_HUMAN;tr|Q5TCI8|Q5TCI8_HUMAN;tr|H0YAB0|H0YAB0_HUMAN;tr|B4DFR3|B4DFR3_HUMAN;tr|W5X314|W5X314_HUMAN	sp|P02545-2|LMNA_HUMAN;tr|W8QEH3|W8QEH3_HUMAN;tr|Q5I6Y5|Q5I6Y5_HUMAN;tr|Q3BDU5|Q3BDU5_HUMAN;tr|Q8N519|Q8N519_HUMAN;tr|Q5TCI8|Q5TCI8_HUMAN	49;48;43;41;39;39;18;15;9	1;1;0;1;0;1;0;1;0	1;1;0;1;0;1;0;1;0	>sp|P02545-2|LMNA_HUMAN Isoform C of Prelamin-A/C OS=Homo sapiens GN=LMNA;>tr|W8QEH3|W8QEH3_HUMAN Lamin A/C OS=Homo sapiens GN=LMNA PE=3 SV=1;>tr|Q5I6Y5|Q5I6Y5_HUMAN Lamin A/C transcript variant 1 OS=Homo sapiens GN=LMNA PE=2 SV=1;>tr|Q3BDU5|Q3BDU5_HUMAN P	-	2.9005	2.4514	1.29361	2.3929	6.7517	3	0	Median	1.2635	1.32679	0.407938	1.2548	7.4711	3	0	Median	0.43187	0.535573	-0.900845	0.54071	10.04	3	0	Median	47.9	70.5	9	49	1	1	27	46	1	1	1	1	71.3	4.5	4.5	65.134	572	572;572;480;487;465;491;182;228;90
3498	sp|Q2KHR3|QSER1_HUMAN;sp|Q2KHR3-2|QSER1_HUMAN;tr|B3KWV1|B3KWV1_HUMAN;tr|Q9H6S7|Q9H6S7_HUMAN;tr|H0YCQ7|H0YCQ7_HUMAN	sp|Q2KHR3|QSER1_HUMAN;sp|Q2KHR3-2|QSER1_HUMAN	9;8;3;3;3	9;8;3;3;3	9;8;3;3;3	>sp|Q2KHR3|QSER1_HUMAN Glutamine and serine-rich protein 1 OS=Homo sapiens GN=QSER1 PE=1 SV=3;>sp|Q2KHR3-2|QSER1_HUMAN Isoform 2 of Glutamine and serine-rich protein 1 OS=Homo sapiens GN=QSER1	-	2.893	2.44506	1.28987	2.4728	25.48	3	0	Median	2.096	2.20099	1.13815	2.2138	4.9875	3	0	Median	0.67263	0.834146	-0.261629	0.82224	2.8	3	0	Median	4.6	4.8	5	9	9	9	4	5	4	5	4	5	9.4	9.4	9.4	189.97	1735	1735;1529;564;724;780
940	sp|O94851-3|MICA2_HUMAN;sp|O94851|MICA2_HUMAN;sp|O94851-5|MICA2_HUMAN;sp|O94851-6|MICA2_HUMAN;sp|O94851-4|MICA2_HUMAN;sp|O94851-2|MICA2_HUMAN;tr|B4DYS3|B4DYS3_HUMAN;tr|E9PKW5|E9PKW5_HUMAN;tr|E9PJB0|E9PJB0_HUMAN;tr|E9PRE0|E9PRE0_HUMAN;tr|E9PL42|E9PL42_HUMAN;tr|E9PNC3|E9PNC3_HUMAN;tr|E9PKI3|E9PKI3_HUMAN	sp|O94851-3|MICA2_HUMAN;sp|O94851|MICA2_HUMAN;sp|O94851-5|MICA2_HUMAN;sp|O94851-6|MICA2_HUMAN;sp|O94851-4|MICA2_HUMAN;sp|O94851-2|MICA2_HUMAN	10;10;8;8;8;7;3;1;1;1;1;1;1	8;8;6;6;6;5;2;1;1;1;1;1;1	8;8;6;6;6;5;2;1;1;1;1;1;1	>sp|O94851-3|MICA2_HUMAN Isoform 3 of [F-actin]-monooxygenase MICAL2 OS=Homo sapiens GN=MICAL2;>sp|O94851|MICA2_HUMAN [F-actin]-monooxygenase MICAL2 OS=Homo sapiens GN=MICAL2 PE=1 SV=1;>sp|O94851-5|MICA2_HUMAN Isoform 5 of [F-actin]-monooxygenase MICAL2 OS	-	2.8877	2.44058	1.28723	2.3597	53.819	7	0	Median	1.5141	1.58994	0.668972	1.5966	31.438	7	0	Median	0.53916	0.668626	-0.580728	0.67308	24.606	7	0	Median	1.2	9.4	13	10	8	8	1	9	1	7	1	7	10.6	8.3	8.3	124.25	1103	1103;1124;934;955;976;784;545;88;88;98;101;120;134
3583	sp|Q53FA7|QORX_HUMAN;tr|B4DMQ7|B4DMQ7_HUMAN;sp|Q53FA7-2|QORX_HUMAN;tr|H7BZH6|H7BZH6_HUMAN	sp|Q53FA7|QORX_HUMAN;tr|B4DMQ7|B4DMQ7_HUMAN;sp|Q53FA7-2|QORX_HUMAN	11;8;6;5	11;8;6;5	11;8;6;5	>sp|Q53FA7|QORX_HUMAN Quinone oxidoreductase PIG3 OS=Homo sapiens GN=TP53I3 PE=1 SV=2;>tr|B4DMQ7|B4DMQ7_HUMAN Tumor protein p53 inducible protein 3, isoform CRA_c OS=Homo sapiens GN=TP53I3 PE=2 SV=1;>sp|Q53FA7-2|QORX_HUMAN Isoform 2 of Quinone oxidoreducta	-	2.8859	2.43906	1.28633	2.488	8.4767	7	0	Median	0.64804	0.6805	-0.555333	0.66336	12.823	7	0	Median	0.21004	0.260476	-1.94078	0.25243	19.098	7	0	Median	0	42.5	4	11	11	11	0	11	0	11	0	11	42.5	42.5	42.5	35.536	332	332;243;248;216
1968	tr|Q6IAX1|Q6IAX1_HUMAN;sp|P37268|FDFT_HUMAN;tr|E9PNM1|E9PNM1_HUMAN;tr|B4DND3|B4DND3_HUMAN;tr|A0A1W2PQ47|A0A1W2PQ47_HUMAN;tr|B7Z9R8|B7Z9R8_HUMAN;sp|P37268-2|FDFT_HUMAN;sp|P37268-4|FDFT_HUMAN;sp|P37268-3|FDFT_HUMAN;sp|P37268-5|FDFT_HUMAN;tr|B4DTK0|B4DTK0_HUMAN;tr|B4DWP0|B4DWP0_HUMAN;tr|E9PJG4|E9PJG4_HUMAN;tr|E9PS69|E9PS69_HUMAN;tr|E9PQ90|E9PQ90_HUMAN;tr|E9PNJ2|E9PNJ2_HUMAN;tr|E9PSH1|E9PSH1_HUMAN	tr|Q6IAX1|Q6IAX1_HUMAN;sp|P37268|FDFT_HUMAN;tr|E9PNM1|E9PNM1_HUMAN;tr|B4DND3|B4DND3_HUMAN;tr|A0A1W2PQ47|A0A1W2PQ47_HUMAN;tr|B7Z9R8|B7Z9R8_HUMAN;sp|P37268-2|FDFT_HUMAN;sp|P37268-4|FDFT_HUMAN;sp|P37268-3|FDFT_HUMAN;sp|P37268-5|FDFT_HUMAN;tr|B4DTK0|B4DTK0_HUMAN	19;19;18;17;17;16;16;15;15;13;11;8;6;5;1;1;1	19;19;18;17;17;16;16;15;15;13;11;8;6;5;1;1;1	19;19;18;17;17;16;16;15;15;13;11;8;6;5;1;1;1	>tr|Q6IAX1|Q6IAX1_HUMAN FDFT1 protein OS=Homo sapiens GN=FDFT1 PE=2 SV=1;>sp|P37268|FDFT_HUMAN Squalene synthase OS=Homo sapiens GN=FDFT1 PE=1 SV=1;>tr|E9PNM1|E9PNM1_HUMAN Squalene synthase OS=Homo sapiens GN=FDFT1 PE=1 SV=1;>tr|B4DND3|B4DND3_HUMAN cDNA FL	-	2.8638	2.42039	1.27524	2.3065	19.438	28	0	Median	1.045	1.09734	0.134015	1.059	15.822	28	0	Median	0.37646	0.466858	-1.09895	0.45868	12.229	28	0	Median	0	51.3	17	19	19	19	0	19	0	19	0	19	51.3	51.3	51.3	48.115	417	417;417;410;474;476;353;353;306;332;374;174;250;150;113;45;51;67
5203	tr|E7EMP6|E7EMP6_HUMAN;sp|Q96FZ2|HMCES_HUMAN;tr|B4DMK2|B4DMK2_HUMAN;tr|D6R9T3|D6R9T3_HUMAN;tr|D6RGK7|D6RGK7_HUMAN;tr|D6RAZ3|D6RAZ3_HUMAN;tr|D6RAI0|D6RAI0_HUMAN	tr|E7EMP6|E7EMP6_HUMAN;sp|Q96FZ2|HMCES_HUMAN;tr|B4DMK2|B4DMK2_HUMAN;tr|D6R9T3|D6R9T3_HUMAN	10;10;9;8;4;3;2	10;10;9;8;4;3;2	10;10;9;8;4;3;2	>tr|E7EMP6|E7EMP6_HUMAN Embryonic stem cell-specific 5-hydroxymethylcytosine-binding protein OS=Homo sapiens GN=HMCES PE=1 SV=1;>sp|Q96FZ2|HMCES_HUMAN Embryonic stem cell-specific 5-hydroxymethylcytosine-binding protein OS=Homo sapiens GN=HMCES PE=1 SV=1;>	-	2.8265	2.38886	1.25632	2.3365	10.114	5	0	Median	1.0072	1.05765	0.0808622	1.0487	11.532	5	0	Median	0.34319	0.425599	-1.23243	0.42221	10.756	5	0	Median	12.8	35.3	7	10	10	10	2	8	2	8	2	8	42	42	42	35.571	312	312;354;312;282;183;233;140
1345	tr|L0R4W3|L0R4W3_HUMAN;sp|P0CG12|CTF8A_HUMAN	tr|L0R4W3|L0R4W3_HUMAN;sp|P0CG12|CTF8A_HUMAN	9;9	9;9	9;9	>tr|L0R4W3|L0R4W3_HUMAN Alternative protein CHTF8 OS=Homo sapiens GN=CHTF8 PE=4 SV=1;>sp|P0CG12|CTF8A_HUMAN Chromosome transmission fidelity protein 8 homolog isoform 2 OS=Homo sapiens GN=CHTF8 PE=1 SV=1	-	2.825	2.38759	1.25556	2.3766	20.354	4	0	Median	1.1259	1.1823	0.241591	1.1655	21.085	4	0	Median	0.4163	0.516264	-0.953818	0.5261	22.195	4	0	Median	5.3	23.9	2	9	9	9	1	8	1	8	1	8	29.2	29.2	29.2	51.391	524	524;524
5853	tr|A0A024R542|A0A024R542_HUMAN;sp|Q9C0C2|TB182_HUMAN;tr|B3KXS7|B3KXS7_HUMAN;sp|Q9C0C2-2|TB182_HUMAN;tr|E9PKK0|E9PKK0_HUMAN;tr|Q86TK2|Q86TK2_HUMAN;tr|E9PKE7|E9PKE7_HUMAN	tr|A0A024R542|A0A024R542_HUMAN;sp|Q9C0C2|TB182_HUMAN;tr|B3KXS7|B3KXS7_HUMAN;sp|Q9C0C2-2|TB182_HUMAN	83;83;58;46;14;10;5	83;83;58;46;14;10;5	83;83;58;46;14;10;5	>tr|A0A024R542|A0A024R542_HUMAN Tankyrase 1 binding protein 1, 182kDa, isoform CRA_a OS=Homo sapiens GN=TNKS1BP1 PE=2 SV=1;>sp|Q9C0C2|TB182_HUMAN 182 kDa tankyrase-1-binding protein OS=Homo sapiens GN=TNKS1BP1 PE=1 SV=4;>tr|B3KXS7|B3KXS7_HUMAN cDNA FLJ4597	-	2.8247	2.38734	1.2554	2.3663	17.412	33	0	Median	1.4384	1.51045	0.594977	1.4694	19.493	33	0	Median	0.51349	0.636792	-0.651106	0.64041	10.985	33	0	Median	31.1	49.1	7	83	83	83	48	57	48	57	48	57	60.4	60.4	60.4	181.79	1729	1729;1729;1075;778;243;311;143
775	tr|A0A024RBR4|A0A024RBR4_HUMAN;sp|O75146|HIP1R_HUMAN;tr|B4DPL0|B4DPL0_HUMAN;tr|B3KQW8|B3KQW8_HUMAN;sp|O75146-2|HIP1R_HUMAN;tr|B3KN98|B3KN98_HUMAN;tr|B4DI31|B4DI31_HUMAN;tr|H0YH66|H0YH66_HUMAN	tr|A0A024RBR4|A0A024RBR4_HUMAN;sp|O75146|HIP1R_HUMAN	15;15;7;7;7;5;4;3	15;15;7;7;7;5;4;3	15;15;7;7;7;5;4;3	>tr|A0A024RBR4|A0A024RBR4_HUMAN Huntingtin interacting protein 1 related, isoform CRA_a OS=Homo sapiens GN=HIP1R PE=4 SV=1;>sp|O75146|HIP1R_HUMAN Huntingtin-interacting protein 1-related protein OS=Homo sapiens GN=HIP1R PE=1 SV=2	-	2.821	2.38421	1.25351	2.3424	33.196	10	0	Median	1.3284	1.39494	0.480202	1.3633	40.4	10	0	Median	0.38566	0.478267	-1.06411	0.47384	20.36	10	0	Median	2.8	24.3	8	15	15	15	1	15	1	15	1	15	24.3	24.3	24.3	99.089	890	890;1068;437;603;615;282;282;197
6737	sp|Q9UDY8-2|MALT1_HUMAN;tr|A8K5S1|A8K5S1_HUMAN;sp|Q9UDY8|MALT1_HUMAN;tr|K7EP42|K7EP42_HUMAN	sp|Q9UDY8-2|MALT1_HUMAN;tr|A8K5S1|A8K5S1_HUMAN;sp|Q9UDY8|MALT1_HUMAN	7;7;7;1	7;7;7;1	7;7;7;1	>sp|Q9UDY8-2|MALT1_HUMAN Isoform 2 of Mucosa-associated lymphoid tissue lymphoma translocation protein 1 OS=Homo sapiens GN=MALT1;>tr|A8K5S1|A8K5S1_HUMAN cDNA FLJ78650, highly similar to Homo sapiens mucosa associated lymphoid tissue lymphoma translocation	-	2.8206	2.38387	1.25331	2.5304	15.954	4	0	Median	0.96441	1.01272	0.0182305	1.004	13.555	4	0	Median	0.36831	0.456751	-1.13052	0.44942	10.928	4	0	Median	0	10	4	7	7	7	0	7	0	7	0	7	10	10	10	91.08	813	813;824;824;119
7340	tr|B7ZL83|B7ZL83_HUMAN;sp|Q9Y6T7-2|DGKB_HUMAN;tr|B7Z9A9|B7Z9A9_HUMAN;tr|B5MCD5|B5MCD5_HUMAN;tr|B5MBY2|B5MBY2_HUMAN;sp|Q9Y6T7|DGKB_HUMAN;tr|C9JA18|C9JA18_HUMAN;tr|B7Z3B3|B7Z3B3_HUMAN	tr|B7ZL83|B7ZL83_HUMAN;sp|Q9Y6T7-2|DGKB_HUMAN;tr|B7Z9A9|B7Z9A9_HUMAN;tr|B5MCD5|B5MCD5_HUMAN;tr|B5MBY2|B5MBY2_HUMAN;sp|Q9Y6T7|DGKB_HUMAN;tr|C9JA18|C9JA18_HUMAN;tr|B7Z3B3|B7Z3B3_HUMAN	2;2;2;2;2;2;1;1	2;2;2;2;2;2;1;1	2;2;2;2;2;2;1;1	>tr|B7ZL83|B7ZL83_HUMAN Diacylglycerol kinase OS=Homo sapiens GN=DGKB PE=2 SV=1;>sp|Q9Y6T7-2|DGKB_HUMAN Isoform 2 of Diacylglycerol kinase beta OS=Homo sapiens GN=DGKB;>tr|B7Z9A9|B7Z9A9_HUMAN Diacylglycerol kinase OS=Homo sapiens PE=2 SV=1;>tr|B5MCD5|B5MCD	-	2.8154	2.37948	1.25065	2.3865	89.493	2	1	Median	0.97238	1.02109	0.0301041	0.99486	43.656	2	1	Median	0.32856	0.407456	-1.29529	0.39927	41.032	2	1	Median	0	3.6	8	2	2	2	0	2	0	2	0	2	3.6	3.6	3.6	86.922	772	772;773;785;796;803;804;75;246
2965	sp|Q13126|MTAP_HUMAN;tr|A0A140CZL4|A0A140CZL4_HUMAN;sp|Q13126-4|MTAP_HUMAN;tr|B4DUC8|B4DUC8_HUMAN;sp|Q13126-3|MTAP_HUMAN;sp|Q13126-2|MTAP_HUMAN;tr|Q6FHT1|Q6FHT1_HUMAN;tr|Q6FHP1|Q6FHP1_HUMAN;tr|A0A140CZL5|A0A140CZL5_HUMAN;sp|Q13126-7|MTAP_HUMAN;tr|J3QSB7|J3QSB7_HUMAN;sp|Q13126-6|MTAP_HUMAN;sp|Q13126-5|MTAP_HUMAN;tr|A0A140CZL6|A0A140CZL6_HUMAN;tr|F2Z2F3|F2Z2F3_HUMAN;tr|F8WES2|F8WES2_HUMAN;tr|Q9NRK7…	sp|Q13126|MTAP_HUMAN;tr|A0A140CZL4|A0A140CZL4_HUMAN;sp|Q13126-4|MTAP_HUMAN;tr|B4DUC8|B4DUC8_HUMAN;sp|Q13126-3|MTAP_HUMAN;sp|Q13126-2|MTAP_HUMAN;tr|Q6FHT1|Q6FHT1_HUMAN;tr|Q6FHP1|Q6FHP1_HUMAN;tr|A0A140CZL5|A0A140CZL5_HUMAN;sp|Q13126-7|MTAP_HUMAN;tr|J3QSB7|J3QSB7_HUMAN;sp|Q13126-6|MTAP_HUMAN;sp|Q13126-5|MTAP_HUMAN;tr|A0A140CZL6|A0A140CZL6_HUMAN	22;21;21;21;21;21;20;20;18;18;18;18;18;17;10;2;2;2	22;21;21;21;21;21;20;20;18;18;18;18;18;17;10;2;2;2	6;5;5;6;5;5;6;6;2;2;2;2;2;2;2;0;0;0	>sp|Q13126|MTAP_HUMAN S-methyl-5-thioadenosine phosphorylase OS=Homo sapiens GN=MTAP PE=1 SV=2;>tr|A0A140CZL4|A0A140CZL4_HUMAN S-methyl-5-thioadenosine phosphorylase OS=Homo sapiens GN=MTAP-ANRIL fusion PE=2 SV=1;>sp|Q13126-4|MTAP_HUMAN Isoform 4 of S-me	-	2.8032	2.36917	1.24438	2.2766	11.25	30	0	Median	1.1984	1.25843	0.331621	1.2122	16.296	30	0	Median	0.41841	0.518881	-0.946525	0.52003	9.8761	30	0	Median	12.4	87.3	18	22	22	6	2	22	2	22	0	6	87.3	87.3	26.1	31.236	283	283;274;280;300;334;346;283;283;233;239;242;293;305;233;143;50;112;112
4657	sp|Q8NEZ2|VP37A_HUMAN;sp|Q8NEZ2-2|VP37A_HUMAN;tr|E5RG91|E5RG91_HUMAN;tr|B3KW95|B3KW95_HUMAN;tr|H0YBN0|H0YBN0_HUMAN;sp|Q8NEZ2-3|VP37A_HUMAN;tr|E5RJ10|E5RJ10_HUMAN;tr|E5RHB8|E5RHB8_HUMAN;tr|E5RJX6|E5RJX6_HUMAN	sp|Q8NEZ2|VP37A_HUMAN;sp|Q8NEZ2-2|VP37A_HUMAN;tr|E5RG91|E5RG91_HUMAN	5;4;3;2;2;2;1;1;1	5;4;3;2;2;2;1;1;1	5;4;3;2;2;2;1;1;1	>sp|Q8NEZ2|VP37A_HUMAN Vacuolar protein sorting-associated protein 37A OS=Homo sapiens GN=VPS37A PE=1 SV=1;>sp|Q8NEZ2-2|VP37A_HUMAN Isoform 2 of Vacuolar protein sorting-associated protein 37A OS=Homo sapiens GN=VPS37A;>tr|E5RG91|E5RG91_HUMAN Vacuolar prot	-	2.7975	2.36435	1.24144	2.4369	7.441	3	0	Median	1.7236	1.80993	0.855937	1.7699	15.968	3	0	Median	0.6654	0.82518	-0.27722	0.81649	10.997	3	0	Median	0	19.4	9	5	5	5	0	5	0	5	0	5	19.4	19.4	19.4	44.314	397	397;372;317;168;170;185;53;76;116
3783	tr|B7ZM32|B7ZM32_HUMAN;sp|Q643R3|LPCT4_HUMAN;tr|A0A0C4DGT4|A0A0C4DGT4_HUMAN;tr|H3BMK4|H3BMK4_HUMAN	tr|B7ZM32|B7ZM32_HUMAN;sp|Q643R3|LPCT4_HUMAN;tr|A0A0C4DGT4|A0A0C4DGT4_HUMAN	4;4;3;1	4;4;3;1	4;4;3;1	>tr|B7ZM32|B7ZM32_HUMAN LPCAT4 protein (Fragment) OS=Homo sapiens GN=LPCAT4 PE=2 SV=1;>sp|Q643R3|LPCT4_HUMAN Lysophospholipid acyltransferase LPCAT4 OS=Homo sapiens GN=LPCAT4 PE=1 SV=1;>tr|A0A0C4DGT4|A0A0C4DGT4_HUMAN Lysophospholipid acyltransferase LPCAT4	-	2.7972	2.3641	1.24129	2.2671	20.786	3	1	Median	1.749	1.83661	0.877042	1.816	14.355	3	1	Median	0.64943	0.805375	-0.312268	0.79168	5.8461	3	1	Plateau	0	14.1	4	4	4	4	0	4	0	4	0	4	14.1	14.1	14.1	43.69	397	397;524;351;84
2838	sp|Q07092-2|COGA1_HUMAN;sp|Q07092|COGA1_HUMAN;tr|H7C3F0|H7C3F0_HUMAN;tr|A6NCT7|A6NCT7_HUMAN	sp|Q07092-2|COGA1_HUMAN;sp|Q07092|COGA1_HUMAN;tr|H7C3F0|H7C3F0_HUMAN;tr|A6NCT7|A6NCT7_HUMAN	2;2;1;1	2;2;1;1	2;2;1;1	>sp|Q07092-2|COGA1_HUMAN Isoform 2 of Collagen alpha-1(XVI) chain OS=Homo sapiens GN=COL16A1;>sp|Q07092|COGA1_HUMAN Collagen alpha-1(XVI) chain OS=Homo sapiens GN=COL16A1 PE=1 SV=2;>tr|H7C3F0|H7C3F0_HUMAN Collagen alpha-1(XVI) chain (Fragment) OS=Homo sapi	-	2.7966	2.36359	1.24098	2.4048	7.6803	2	2	Median						0	0	Median						0	0	Median	0	1.7	4	2	2	2	0	2	0	2	0	2	1.7	1.7	1.7	157.56	1602	1602;1604;235;966
3473	tr|Q53GP9|Q53GP9_HUMAN;sp|Q16828-2|DUS6_HUMAN;tr|F8VW29|F8VW29_HUMAN;tr|B5BU29|B5BU29_HUMAN;tr|A0A024RBC1|A0A024RBC1_HUMAN;sp|Q16828|DUS6_HUMAN;tr|Q8N4A4|Q8N4A4_HUMAN;tr|Q6P9C2|Q6P9C2_HUMAN;tr|B2RAL9|B2RAL9_HUMAN;sp|Q99956|DUS9_HUMAN	tr|Q53GP9|Q53GP9_HUMAN;sp|Q16828-2|DUS6_HUMAN;tr|F8VW29|F8VW29_HUMAN;tr|B5BU29|B5BU29_HUMAN;tr|A0A024RBC1|A0A024RBC1_HUMAN;sp|Q16828|DUS6_HUMAN	3;3;3;3;3;3;1;1;1;1	3;3;3;3;3;3;1;1;1;1	2;2;2;2;2;2;0;0;0;0	>tr|Q53GP9|Q53GP9_HUMAN Dual specificity phosphatase 6 isoform b variant (Fragment) OS=Homo sapiens PE=2 SV=1;>sp|Q16828-2|DUS6_HUMAN Isoform 2 of Dual specificity protein phosphatase 6 OS=Homo sapiens GN=DUSP6;>tr|F8VW29|F8VW29_HUMAN Dual-specificity prot	-	2.7898	2.35784	1.23747	2.3666	10.028	2	2	Median	2.0976	2.20267	1.13925	2.1659	42.107	2	2	Median	0.75186	0.932401	-0.100978	0.93482	55.511	2	2	Median	4.7	13.2	10	3	3	2	1	2	1	2	1	1	17.9	17.9	10.2	26.482	235	235;235;256;381;381;381;354;384;384;384
2457	tr|Q6FGE5|Q6FGE5_HUMAN;sp|P60903|S10AA_HUMAN;tr|D3DV26|D3DV26_HUMAN	tr|Q6FGE5|Q6FGE5_HUMAN;sp|P60903|S10AA_HUMAN;tr|D3DV26|D3DV26_HUMAN	6;6;5	6;6;5	6;6;5	>tr|Q6FGE5|Q6FGE5_HUMAN S100A10 protein (Fragment) OS=Homo sapiens GN=S100A10 PE=2 SV=1;>sp|P60903|S10AA_HUMAN Protein S100-A10 OS=Homo sapiens GN=S100A10 PE=1 SV=2;>tr|D3DV26|D3DV26_HUMAN S100 calcium binding protein A10 (Annexin II ligand, calpactin I, l	-	2.7851	2.35387	1.23504	2.3752	11.266	17	0	Median	0.7468	0.784207	-0.350694	0.75493	14.886	17	0	Median	0.2727	0.338182	-1.56413	0.33313	17.474	17	0	Median	17.5	46.4	3	6	6	6	1	6	1	6	1	6	46.4	46.4	46.4	11.187	97	97;97;205
7529	tr|B3KVU5|B3KVU5_HUMAN;tr|H0YEK5|H0YEK5_HUMAN;tr|H0YCN7|H0YCN7_HUMAN;tr|H0YDM3|H0YDM3_HUMAN	tr|B3KVU5|B3KVU5_HUMAN	8;3;2;1	8;3;2;1	2;0;0;0	>tr|B3KVU5|B3KVU5_HUMAN cDNA FLJ41463 fis, clone BRSTN2017237 OS=Homo sapiens PE=2 SV=1	-	2.785	2.35379	1.23498	2.4242	3.8837	4	0	Median	1.9286	2.0252	1.01807	1.9819	10.556	4	0	Median	0.69004	0.855736	-0.224762	0.84697	9.1392	4	0	Median	2.7	18.6	4	8	8	2	2	6	2	6	2	0	21.3	21.3	2.7	53.555	474	474;264;149;133
1491	tr|A0A024R1P2|A0A024R1P2_HUMAN;sp|P15153|RAC2_HUMAN;tr|B1AH77|B1AH77_HUMAN;tr|B1AH80|B1AH80_HUMAN;tr|B1AH78|B1AH78_HUMAN	tr|A0A024R1P2|A0A024R1P2_HUMAN;sp|P15153|RAC2_HUMAN;tr|B1AH77|B1AH77_HUMAN;tr|B1AH80|B1AH80_HUMAN;tr|B1AH78|B1AH78_HUMAN	8;8;7;7;6	3;3;3;3;2	3;3;3;3;2	>tr|A0A024R1P2|A0A024R1P2_HUMAN Ras-related C3 botulinum toxin substrate 2 (Rho family, small GTP binding protein Rac2), isoform CRA_a OS=Homo sapiens GN=RAC2 PE=3 SV=1;>sp|P15153|RAC2_HUMAN Ras-related C3 botulinum toxin substrate 2 OS=Homo sapiens GN=RAC	-	2.7777	2.34762	1.2312	2.3445	4.8863	4	0	Median	1.462	1.53523	0.618455	1.5076	4.2527	4	0	Median	0.52327	0.64892	-0.623886	0.63501	5.5297	4	0	Median	5.2	50	5	8	3	3	1	8	0	3	0	3	50	19.8	19.8	21.429	192	192;192;148;185;166
2866	sp|Q08AD1-2|CAMP2_HUMAN;sp|Q08AD1-3|CAMP2_HUMAN;sp|Q08AD1|CAMP2_HUMAN;tr|B3KTI4|B3KTI4_HUMAN;tr|B3KX64|B3KX64_HUMAN	sp|Q08AD1-2|CAMP2_HUMAN;sp|Q08AD1-3|CAMP2_HUMAN;sp|Q08AD1|CAMP2_HUMAN	15;15;15;7;6	15;15;15;7;6	15;15;15;7;6	>sp|Q08AD1-2|CAMP2_HUMAN Isoform 2 of Calmodulin-regulated spectrin-associated protein 2 OS=Homo sapiens GN=CAMSAP2;>sp|Q08AD1-3|CAMP2_HUMAN Isoform 3 of Calmodulin-regulated spectrin-associated protein 2 OS=Homo sapiens GN=CAMSAP2;>sp|Q08AD1|CAMP2_HUMAN C	-	2.7653	2.33714	1.22474	2.4107	18.776	4	0	Median	1.1141	1.1699	0.226391	1.1404	26.823	4	0	Median	0.42175	0.523023	-0.935054	0.52955	6.4727	4	0	Median	8.5	8.8	5	15	15	15	8	8	8	8	8	8	16.3	16.3	16.3	165.06	1462	1462;1478;1489;818;697
2587	tr|F6U1T9|F6U1T9_HUMAN;sp|P63098|CANB1_HUMAN;tr|D3YTA9|D3YTA9_HUMAN;tr|H7BYZ3|H7BYZ3_HUMAN	tr|F6U1T9|F6U1T9_HUMAN;sp|P63098|CANB1_HUMAN;tr|D3YTA9|D3YTA9_HUMAN;tr|H7BYZ3|H7BYZ3_HUMAN	8;8;8;6	2;2;2;0	2;2;2;0	>tr|F6U1T9|F6U1T9_HUMAN Calcineurin subunit B type 1 OS=Homo sapiens GN=PPP3R1 PE=1 SV=1;>sp|P63098|CANB1_HUMAN Calcineurin subunit B type 1 OS=Homo sapiens GN=PPP3R1 PE=1 SV=2;>tr|D3YTA9|D3YTA9_HUMAN Calcineurin subunit B type 1 OS=Homo sapiens GN=PPP3R1	-	2.7642	2.33621	1.22417	2.4119	29.339	3	0	Median	1.2168	1.27775	0.353604	1.3026	13.951	3	0	Median	0.46229	0.573298	-0.802644	0.56549	11.176	3	0	Median	0	70.6	4	8	2	2	0	8	0	2	0	2	70.6	11.2	11.2	18.208	160	160;170;189;331
5017	sp|Q969F9-2|HPS3_HUMAN;sp|Q969F9|HPS3_HUMAN;tr|Q8N3N1|Q8N3N1_HUMAN;tr|G5E9V4|G5E9V4_HUMAN;tr|B4DPS7|B4DPS7_HUMAN;tr|H7C5G2|H7C5G2_HUMAN	sp|Q969F9-2|HPS3_HUMAN;sp|Q969F9|HPS3_HUMAN;tr|Q8N3N1|Q8N3N1_HUMAN;tr|G5E9V4|G5E9V4_HUMAN;tr|B4DPS7|B4DPS7_HUMAN	3;3;2;2;2;1	3;3;2;2;2;1	3;3;2;2;2;1	>sp|Q969F9-2|HPS3_HUMAN Isoform 2 of Hermansky-Pudlak syndrome 3 protein OS=Homo sapiens GN=HPS3;>sp|Q969F9|HPS3_HUMAN Hermansky-Pudlak syndrome 3 protein OS=Homo sapiens GN=HPS3 PE=1 SV=1;>tr|Q8N3N1|Q8N3N1_HUMAN Uncharacterized protein DKFZp762O156 (Fragm	-	2.7586	2.33147	1.22124	2.3849	25.892	3	1	Plateau	1.4444	1.51675	0.600982	1.5003	38.169	3	1	Plateau	0.50144	0.621849	-0.685365	0.60784	18.728	3	1	Median	0	6	6	3	3	3	0	3	0	3	0	3	6	6	6	100.63	890	890;1004;565;839;839;266
1166	sp|P04066|FUCO_HUMAN;tr|B7Z362|B7Z362_HUMAN;tr|B5MDC5|B5MDC5_HUMAN	sp|P04066|FUCO_HUMAN	3;1;1	3;1;1	3;1;1	>sp|P04066|FUCO_HUMAN Tissue alpha-L-fucosidase OS=Homo sapiens GN=FUCA1 PE=1 SV=4	-	2.7553	2.32868	1.21952	2.2981	23.868	2	1	Median	1.3846	1.45395	0.539981	1.414	122.84	2	1	Median	0.50059	0.620794	-0.687812	0.61985	148.76	2	1	Median	0	8.4	3	3	3	3	0	3	0	3	0	3	8.4	8.4	8.4	53.688	466	466;130;255
6754	sp|Q9UGI8-2|TES_HUMAN;tr|B2RDR4|B2RDR4_HUMAN;tr|A4D0U5|A4D0U5_HUMAN;sp|Q9UGI8|TES_HUMAN;tr|Q53GU1|Q53GU1_HUMAN;tr|E0X098|E0X098_HUMAN;tr|F8W7T0|F8W7T0_HUMAN;tr|B7Z5L5|B7Z5L5_HUMAN;tr|Q9Y423|Q9Y423_HUMAN;tr|B7Z6L5|B7Z6L5_HUMAN;tr|H7BYK1|H7BYK1_HUMAN	sp|Q9UGI8-2|TES_HUMAN;tr|B2RDR4|B2RDR4_HUMAN;tr|A4D0U5|A4D0U5_HUMAN;sp|Q9UGI8|TES_HUMAN;tr|Q53GU1|Q53GU1_HUMAN;tr|E0X098|E0X098_HUMAN	18;18;18;18;15;13;7;5;3;3;1	18;18;18;18;15;13;7;5;3;3;1	18;18;18;18;15;13;7;5;3;3;1	>sp|Q9UGI8-2|TES_HUMAN Isoform 2 of Testin OS=Homo sapiens GN=TES;>tr|B2RDR4|B2RDR4_HUMAN cDNA, FLJ96732, highly similar to Homo sapiens testis derived transcript (3 LIM domains) (TES), transcript variant 1, mRNA OS=Homo sapiens PE=2 SV=1;>tr|A4D0U5|A4D0U5	-	2.7455	2.3204	1.21437	2.2788	9.8625	18	0	Median	0.8602	0.903287	-0.146744	0.87317	14.772	18	0	Median	0.32767	0.406352	-1.2992	0.40474	11.17	18	0	Median	0	47.8	11	18	18	18	0	18	0	18	0	18	47.8	47.8	47.8	46.91	412	412;421;421;421;421;194;79;147;136;179;192
1754	tr|D3DQ64|D3DQ64_HUMAN;sp|P27144|KAD4_HUMAN	tr|D3DQ64|D3DQ64_HUMAN;sp|P27144|KAD4_HUMAN	5;5	5;5	5;5	>tr|D3DQ64|D3DQ64_HUMAN Adenylate kinase 4, mitochondrial OS=Homo sapiens GN=AK4 PE=1 SV=1;>sp|P27144|KAD4_HUMAN Adenylate kinase 4, mitochondrial OS=Homo sapiens GN=AK4 PE=1 SV=1	-	2.742	2.31744	1.21253	2.3735	3.5796	7	0	Median	1.12	1.1761	0.234011	1.1492	7.4759	7	0	Median	0.40479	0.50199	-0.994268	0.50586	7.1154	7	0	Median	0	47.4	2	5	5	5	0	5	0	5	0	5	47.4	47.4	47.4	19.78	171	171;223
5676	sp|Q9BU76|MMTA2_HUMAN;sp|Q9BU76-2|MMTA2_HUMAN;sp|Q9BU76-3|MMTA2_HUMAN;sp|Q9BU76-4|MMTA2_HUMAN	sp|Q9BU76|MMTA2_HUMAN;sp|Q9BU76-2|MMTA2_HUMAN;sp|Q9BU76-3|MMTA2_HUMAN;sp|Q9BU76-4|MMTA2_HUMAN	3;2;2;2	3;2;2;2	3;2;2;2	>sp|Q9BU76|MMTA2_HUMAN Multiple myeloma tumor-associated protein 2 OS=Homo sapiens GN=MMTAG2 PE=1 SV=1;>sp|Q9BU76-2|MMTA2_HUMAN Isoform 2 of Multiple myeloma tumor-associated protein 2 OS=Homo sapiens GN=MMTAG2;>sp|Q9BU76-3|MMTA2_HUMAN Isoform 3 of Multipl	-	2.738	2.31406	1.21043	2.3544	19.504	2	1	Median	0.60142	0.631545	-0.663043	0.61839	66.053	2	1	Median	0.22958	0.284708	-1.81244	0.27577	41.191	2	1	Median	6.1	14.4	4	3	3	3	1	3	1	3	1	3	14.4	14.4	14.4	29.411	263	263;141;155;189
1013	tr|A0A024R2E9|A0A024R2E9_HUMAN;tr|B3KQM6|B3KQM6_HUMAN;tr|B2RB57|B2RB57_HUMAN;sp|O95352|ATG7_HUMAN;sp|O95352-3|ATG7_HUMAN;sp|O95352-2|ATG7_HUMAN;tr|B4DQK1|B4DQK1_HUMAN;tr|C9J415|C9J415_HUMAN;tr|C9JFF4|C9JFF4_HUMAN;tr|C9JE55|C9JE55_HUMAN;tr|C9JNU2|C9JNU2_HUMAN;tr|C9JKA3|C9JKA3_HUMAN;tr|H7C2R3|H7C2R3_HUMAN;tr|H7BZ92|H7BZ92_HUMAN;tr|H7C059|H7C059_HUMAN;tr|H7C2J8|H7C2J8_HUMAN;tr|C9JGL2|C9JGL2_HUMAN;tr…	tr|A0A024R2E9|A0A024R2E9_HUMAN;tr|B3KQM6|B3KQM6_HUMAN;tr|B2RB57|B2RB57_HUMAN;sp|O95352|ATG7_HUMAN;sp|O95352-3|ATG7_HUMAN;sp|O95352-2|ATG7_HUMAN;tr|B4DQK1|B4DQK1_HUMAN	22;22;22;22;21;20;20;5;5;4;3;3;3;3;3;3;2;2	22;22;22;22;21;20;20;5;5;4;3;3;3;3;3;3;2;2	22;22;22;22;21;20;20;5;5;4;3;3;3;3;3;3;2;2	>tr|A0A024R2E9|A0A024R2E9_HUMAN ATG7 autophagy related 7 homolog (S. cerevisiae), isoform CRA_b OS=Homo sapiens GN=ATG7 PE=4 SV=1;>tr|B3KQM6|B3KQM6_HUMAN cDNA FLJ90740 fis, clone PLACE1011045, highly similar to Autophagy-related protein 7 OS=Homo sapiens P	-	2.7333	2.31009	1.20795	2.3318	12.481	19	0	Median	1.7198	1.80594	0.852753	1.7559	19.558	19	0	Median	0.63667	0.789551	-0.340896	0.78277	6.7298	19	0	Median	0	44.2	18	22	22	22	0	22	0	22	0	22	44.2	44.2	44.2	77.003	695	695;703;703;703;623;676;681;152;176;126;89;93;95;96;105;139;66;76
4122	tr|A0A024R486|A0A024R486_HUMAN;sp|Q7Z3E5-2|ARMC9_HUMAN;sp|Q7Z3E5|ARMC9_HUMAN;tr|A0A087X1I8|A0A087X1I8_HUMAN;tr|C9JW07|C9JW07_HUMAN;tr|H7C3U7|H7C3U7_HUMAN;tr|H7BZY2|H7BZY2_HUMAN;tr|H7C2P6|H7C2P6_HUMAN;tr|C9J535|C9J535_HUMAN;tr|H7BZA2|H7BZA2_HUMAN	tr|A0A024R486|A0A024R486_HUMAN;sp|Q7Z3E5-2|ARMC9_HUMAN;sp|Q7Z3E5|ARMC9_HUMAN;tr|A0A087X1I8|A0A087X1I8_HUMAN	6;6;6;6;2;2;2;1;1;1	6;6;6;6;2;2;2;1;1;1	6;6;6;6;2;2;2;1;1;1	>tr|A0A024R486|A0A024R486_HUMAN Armadillo repeat containing 9, isoform CRA_c OS=Homo sapiens GN=ARMC9 PE=4 SV=1;>sp|Q7Z3E5-2|ARMC9_HUMAN Isoform 2 of LisH domain-containing protein ARMC9 OS=Homo sapiens GN=ARMC9;>sp|Q7Z3E5|ARMC9_HUMAN LisH domain-containin	-	2.7314	2.30849	1.20695	2.2776	13.696	6	4	Median	1.4847	1.55907	0.640683	1.5303	7.0977	6	4	Median	0.57973	0.718938	-0.476061	0.71013	12.757	6	4	Median	0	12	10	6	6	6	0	6	0	6	0	6	12	12	12	75.594	665	665;665;817;818;166;194;208;73;158;172
1561	tr|Q86TY5|Q86TY5_HUMAN;tr|Q6FGL0|Q6FGL0_HUMAN;tr|A0A024R693|A0A024R693_HUMAN;sp|P17931|LEG3_HUMAN;tr|Q59FR8|Q59FR8_HUMAN;tr|Q6NVH9|Q6NVH9_HUMAN;tr|G3V3R6|G3V3R6_HUMAN	tr|Q86TY5|Q86TY5_HUMAN;tr|Q6FGL0|Q6FGL0_HUMAN;tr|A0A024R693|A0A024R693_HUMAN;sp|P17931|LEG3_HUMAN;tr|Q59FR8|Q59FR8_HUMAN;tr|Q6NVH9|Q6NVH9_HUMAN;tr|G3V3R6|G3V3R6_HUMAN	8;8;8;8;8;7;6	8;8;8;8;8;7;6	8;8;8;8;8;7;6	>tr|Q86TY5|Q86TY5_HUMAN Galectin OS=Homo sapiens PE=2 SV=1;>tr|Q6FGL0|Q6FGL0_HUMAN Galectin (Fragment) OS=Homo sapiens GN=LGALS3 PE=2 SV=1;>tr|A0A024R693|A0A024R693_HUMAN Galectin OS=Homo sapiens GN=hCG_22119 PE=4 SV=1;>sp|P17931|LEG3_HUMAN Galectin-3 OS=H	-	2.7269	2.30468	1.20457	2.2428	8.3607	7	0	Median	1.1325	1.18923	0.250023	1.1111	5.9981	7	0	Median	0.41377	0.513127	-0.962613	0.51899	4.9945	7	0	Median	14.9	64.5	7	8	8	8	2	8	2	8	2	8	64.5	64.5	64.5	13.897	121	121;250;250;250;258;250;233
1690	sp|P23469-3|PTPRE_HUMAN;tr|A8K2Z9|A8K2Z9_HUMAN;sp|P23469-2|PTPRE_HUMAN;sp|P23469|PTPRE_HUMAN;tr|B4DUE5|B4DUE5_HUMAN;tr|S4R2Y5|S4R2Y5_HUMAN;tr|Q8TE48|Q8TE48_HUMAN	sp|P23469-3|PTPRE_HUMAN;tr|A8K2Z9|A8K2Z9_HUMAN;sp|P23469-2|PTPRE_HUMAN;sp|P23469|PTPRE_HUMAN;tr|B4DUE5|B4DUE5_HUMAN	10;10;10;10;7;2;2	10;10;10;10;7;2;2	10;10;10;10;7;2;2	>sp|P23469-3|PTPRE_HUMAN Isoform 3 of Receptor-type tyrosine-protein phosphatase epsilon OS=Homo sapiens GN=PTPRE;>tr|A8K2Z9|A8K2Z9_HUMAN Receptor-type tyrosine-protein phosphatase OS=Homo sapiens PE=2 SV=1;>sp|P23469-2|PTPRE_HUMAN Isoform 2 of Receptor-ty	-	2.7164	2.29581	1.199	2.3498	41.111	6	0	Median	1.8696	1.96325	0.973242	1.9206	43.451	6	0	Median	0.60749	0.753364	-0.408581	0.7334	14.649	6	0	Median	3.3	23.6	7	10	10	10	1	10	1	10	1	10	23.6	23.6	23.6	71.381	615	615;642;642;700;669;536;536
3917	tr|D3DUL8|D3DUL8_HUMAN;sp|Q6P9B6|TLDC1_HUMAN;tr|B4DTA9|B4DTA9_HUMAN;tr|A8K5C2|A8K5C2_HUMAN;tr|B4DM09|B4DM09_HUMAN;tr|H3BM75|H3BM75_HUMAN;tr|H3BUB0|H3BUB0_HUMAN	tr|D3DUL8|D3DUL8_HUMAN;sp|Q6P9B6|TLDC1_HUMAN;tr|B4DTA9|B4DTA9_HUMAN;tr|A8K5C2|A8K5C2_HUMAN	10;10;9;9;4;4;3	10;10;9;9;4;4;3	10;10;9;9;4;4;3	>tr|D3DUL8|D3DUL8_HUMAN KIAA1609 protein, isoform CRA_a OS=Homo sapiens GN=KIAA1609 PE=4 SV=1;>sp|Q6P9B6|TLDC1_HUMAN TLD domain-containing protein 1 OS=Homo sapiens GN=TLDC1 PE=1 SV=2;>tr|B4DTA9|B4DTA9_HUMAN cDNA FLJ59753 OS=Homo sapiens PE=2 SV=1;>tr|A8K5	-	2.7133	2.29319	1.19735	2.3401	10.537	9	0	Median	1.3469	1.41437	0.500155	1.3829	19.808	9	0	Median	0.50581	0.627268	-0.672846	0.62835	14.122	9	0	Median	5	36.2	7	10	10	10	1	9	1	9	1	9	36.8	36.8	36.8	51.032	456	456;456;429;456;124;193;148
6873	tr|E7EU35|E7EU35_HUMAN;tr|A0A0C4DGP0|A0A0C4DGP0_HUMAN;sp|Q9UKF7-2|PITC1_HUMAN	tr|E7EU35|E7EU35_HUMAN;tr|A0A0C4DGP0|A0A0C4DGP0_HUMAN;sp|Q9UKF7-2|PITC1_HUMAN	5;5;5	5;5;5	1;1;1	>tr|E7EU35|E7EU35_HUMAN Cytoplasmic phosphatidylinositol transfer protein 1 OS=Homo sapiens GN=PITPNC1 PE=1 SV=3;>tr|A0A0C4DGP0|A0A0C4DGP0_HUMAN Cytoplasmic phosphatidylinositol transfer protein 1 OS=Homo sapiens GN=PITPNC1 PE=1 SV=1;>sp|Q9UKF7-2|PITC1_HUM	-	2.7053	2.28643	1.19309	2.2392	26.807	4	2	Median	2.4628	2.58616	1.37081	2.5773	33.034	4	2	Median	0.89897	1.11484	0.156831	1.1032	7.6921	4	2	Median	0	25.9	3	5	5	1	0	5	0	5	0	1	25.9	25.9	7.5	31.504	266	266;268;268
3861	tr|B7ZB41|B7ZB41_HUMAN;tr|B4E290|B4E290_HUMAN;sp|Q6NUK1|SCMC1_HUMAN;sp|Q6NUK1-2|SCMC1_HUMAN;tr|J3KN42|J3KN42_HUMAN;tr|H3BMI3|H3BMI3_HUMAN	tr|B7ZB41|B7ZB41_HUMAN;tr|B4E290|B4E290_HUMAN;sp|Q6NUK1|SCMC1_HUMAN;sp|Q6NUK1-2|SCMC1_HUMAN	12;12;12;10;4;1	12;12;12;10;4;1	12;12;12;10;4;1	>tr|B7ZB41|B7ZB41_HUMAN cDNA, FLJ79405, highly similar to Homo sapiens solute carrier family 25, member 24, transcript variant 1, mRNA OS=Homo sapiens PE=2 SV=1;>tr|B4E290|B4E290_HUMAN cDNA FLJ50039, highly similar to Homo sapiens solute carrier family 25,	-	2.6974	2.27975	1.18888	2.2199	10.388	13	0	Median	1.1991	1.25916	0.332464	1.2251	12.003	13	0	Median	0.44707	0.554423	-0.850941	0.54468	8.4842	13	0	Median	0	30.6	6	12	12	12	0	12	0	12	0	12	30.6	30.6	30.6	53.382	477	477;477;477;458;110;69
313	tr|E9PM92|E9PM92_HUMAN;sp|O00193|SMAP_HUMAN;tr|E9PQA1|E9PQA1_HUMAN;tr|E9PRZ9|E9PRZ9_HUMAN	tr|E9PM92|E9PM92_HUMAN;sp|O00193|SMAP_HUMAN;tr|E9PQA1|E9PQA1_HUMAN	4;4;3;1	4;4;3;1	4;4;3;1	>tr|E9PM92|E9PM92_HUMAN Chromosome 11 open reading frame 58 OS=Homo sapiens GN=C11orf58 PE=1 SV=2;>sp|O00193|SMAP_HUMAN Small acidic protein OS=Homo sapiens GN=SMAP PE=1 SV=1;>tr|E9PQA1|E9PQA1_HUMAN Chromosome 11 open reading frame 58 OS=Homo sapiens GN=C1	-	2.6971	2.2795	1.18872	2.1775	21.664	2	1	Median	1.8799	1.97406	0.981168	1.8699	22.734	2	1	Median	0.69859	0.866339	-0.206996	0.86824	1.4442	2	1	Median	15.9	24.8	4	4	4	4	3	2	3	2	3	2	26.1	26.1	26.1	17.634	157	157;183;86;90
6841	tr|Q53GR7|Q53GR7_HUMAN;sp|Q9UJS0|CMC2_HUMAN;sp|Q9UJS0-2|CMC2_HUMAN;tr|B7Z2E2|B7Z2E2_HUMAN;tr|Q75KX8|Q75KX8_HUMAN;tr|R4GN64|R4GN64_HUMAN	tr|Q53GR7|Q53GR7_HUMAN;sp|Q9UJS0|CMC2_HUMAN;sp|Q9UJS0-2|CMC2_HUMAN;tr|B7Z2E2|B7Z2E2_HUMAN	14;14;14;11;4;2	14;14;14;11;4;2	11;11;11;8;4;2	>tr|Q53GR7|Q53GR7_HUMAN Solute carrier family 25, member 13 (Citrin) variant (Fragment) OS=Homo sapiens PE=2 SV=1;>sp|Q9UJS0|CMC2_HUMAN Calcium-binding mitochondrial carrier protein Aralar2 OS=Homo sapiens GN=SLC25A13 PE=1 SV=2;>sp|Q9UJS0-2|CMC2_HUMAN Isof	-	2.6939	2.27679	1.187	2.2037	17.137	14	0	Median	1.0166	1.06752	0.0942641	1.048	11.662	14	0	Median	0.39401	0.488622	-1.03321	0.47944	18.997	14	0	Median	0	28.3	6	14	14	11	0	14	0	14	0	11	28.3	28.3	23.3	74.116	675	675;675;676;567;288;73
1014	tr|B3KMJ2|B3KMJ2_HUMAN;tr|B2RB95|B2RB95_HUMAN;sp|O95361|TRI16_HUMAN;tr|H0Y626|H0Y626_HUMAN;tr|Q59EB2|Q59EB2_HUMAN;tr|K7EL43|K7EL43_HUMAN;tr|B4DE22|B4DE22_HUMAN;tr|B3KP96|B3KP96_HUMAN	tr|B3KMJ2|B3KMJ2_HUMAN;tr|B2RB95|B2RB95_HUMAN;sp|O95361|TRI16_HUMAN;tr|H0Y626|H0Y626_HUMAN;tr|Q59EB2|Q59EB2_HUMAN	4;4;4;4;3;1;1;1	4;4;4;4;3;1;1;1	4;4;4;4;3;1;1;1	>tr|B3KMJ2|B3KMJ2_HUMAN cDNA FLJ11173 fis, clone PLACE1007346, highly similar to Tripartite motif-containing protein 16 OS=Homo sapiens PE=2 SV=1;>tr|B2RB95|B2RB95_HUMAN cDNA, FLJ95381, Homo sapiens tripartite motif-containing 16 (TRIM16), mRNA OS=Homo sap	-	2.6925	2.27561	1.18625	2.3614	25.776	4	3	Median	1.495	1.56988	0.650657	1.5763	79.269	4	3	Median	0.43562	0.540223	-0.888372	0.54159	89.802	4	3	Median	0	11.5	8	4	4	4	0	4	0	4	0	4	11.5	11.5	11.5	63.97	564	564;564;564;953;967;184;402;434
5359	tr|A0A024RC37|A0A024RC37_HUMAN;sp|Q96P16|RPR1A_HUMAN;tr|A0A0C4DGQ6|A0A0C4DGQ6_HUMAN;sp|Q96P16-3|RPR1A_HUMAN;tr|K7EQR8|K7EQR8_HUMAN;tr|K7ER50|K7ER50_HUMAN;tr|K7EP82|K7EP82_HUMAN	tr|A0A024RC37|A0A024RC37_HUMAN;sp|Q96P16|RPR1A_HUMAN;tr|A0A0C4DGQ6|A0A0C4DGQ6_HUMAN;sp|Q96P16-3|RPR1A_HUMAN	9;9;8;7;2;1;1	6;6;5;5;1;1;1	6;6;5;5;1;1;1	>tr|A0A024RC37|A0A024RC37_HUMAN Uncharacterized protein OS=Homo sapiens GN=P15RS PE=4 SV=1;>sp|Q96P16|RPR1A_HUMAN Regulation of nuclear pre-mRNA domain-containing protein 1A OS=Homo sapiens GN=RPRD1A PE=1 SV=1;>tr|A0A0C4DGQ6|A0A0C4DGQ6_HUMAN Regulation of	-	2.6918	2.27502	1.18588	2.196	5.9142	3	0	Median	1.146	1.2034	0.267119	1.1762	10.538	3	0	Median	0.45721	0.566998	-0.818585	0.5649	9.2267	3	0	Median	7.7	33.3	7	9	6	6	1	8	1	5	1	5	41	28.8	28.8	35.719	312	312;312;289;276;73;49;123
3398	sp|Q15785|TOM34_HUMAN;tr|B4DXU3|B4DXU3_HUMAN;tr|Q6ZPD0|Q6ZPD0_HUMAN	sp|Q15785|TOM34_HUMAN;tr|B4DXU3|B4DXU3_HUMAN	17;13;8	17;13;8	17;13;8	>sp|Q15785|TOM34_HUMAN Mitochondrial import receptor subunit TOM34 OS=Homo sapiens GN=TOMM34 PE=1 SV=2;>tr|B4DXU3|B4DXU3_HUMAN cDNA FLJ54989, highly similar to Mitochondrial import receptor subunit TOM34 OS=Homo sapiens PE=2 SV=1	-	2.6812	2.26606	1.18018	2.2091	11.473	17	0	Median	1.1507	1.20834	0.273024	1.1664	9.2714	17	0	Median	0.43447	0.538797	-0.892185	0.53242	9.9806	17	0	Median	3.6	58.9	3	17	17	17	2	16	2	16	2	16	58.9	58.9	58.9	34.559	309	309;268;182
4901	tr|A0A1U9X7U8|A0A1U9X7U8_HUMAN;tr|A0A1U9X7U3|A0A1U9X7U3_HUMAN;sp|Q92506|DHB8_HUMAN	tr|A0A1U9X7U8|A0A1U9X7U8_HUMAN;tr|A0A1U9X7U3|A0A1U9X7U3_HUMAN;sp|Q92506|DHB8_HUMAN	3;3;3	3;3;3	3;3;3	>tr|A0A1U9X7U8|A0A1U9X7U8_HUMAN HSD17B8 OS=Homo sapiens PE=4 SV=1;>tr|A0A1U9X7U3|A0A1U9X7U3_HUMAN HSD17B8 OS=Homo sapiens PE=4 SV=1;>sp|Q92506|DHB8_HUMAN Estradiol 17-beta-dehydrogenase 8 OS=Homo sapiens GN=HSD17B8 PE=1 SV=2	-	2.6782	2.26352	1.17857	2.2243	4.006	2	1	Median	1.0583	1.11131	0.152261	1.1119	19.701	2	1	Median	0.38139	0.472971	-1.08017	0.47043	13.837	2	1	Median	0	15.3	3	3	3	3	0	3	0	3	0	3	15.3	15.3	15.3	26.989	261	261;261;261
1971	tr|A0A140VK56|A0A140VK56_HUMAN;sp|P37837|TALDO_HUMAN;tr|F2Z393|F2Z393_HUMAN;tr|B4DID5|B4DID5_HUMAN	tr|A0A140VK56|A0A140VK56_HUMAN;sp|P37837|TALDO_HUMAN;tr|F2Z393|F2Z393_HUMAN	12;12;11;5	12;12;11;5	12;12;11;5	>tr|A0A140VK56|A0A140VK56_HUMAN Transaldolase OS=Homo sapiens PE=2 SV=1;>sp|P37837|TALDO_HUMAN Transaldolase OS=Homo sapiens GN=TALDO1 PE=1 SV=2;>tr|F2Z393|F2Z393_HUMAN Transaldolase OS=Homo sapiens GN=TALDO1 PE=1 SV=1	-	2.6761	2.26175	1.17744	2.2465	5.9675	12	0	Median	2.1055	2.21096	1.14467	2.1507	13.217	12	0	Median	0.79538	0.986371	-0.0197977	0.97089	9.521	12	0	Median	0	35.6	4	12	12	12	0	12	0	12	0	12	35.6	35.6	35.6	37.54	337	337;337;318;154
2402	tr|A8ASI8|A8ASI8_HUMAN;sp|P55957|BID_HUMAN;tr|B3KT21|B3KT21_HUMAN;sp|P55957-2|BID_HUMAN;tr|B1PL87|B1PL87_HUMAN;tr|B2ZP79|B2ZP79_HUMAN;sp|P55957-4|BID_HUMAN;tr|B2ZP78|B2ZP78_HUMAN;sp|P55957-3|BID_HUMAN	tr|A8ASI8|A8ASI8_HUMAN;sp|P55957|BID_HUMAN;tr|B3KT21|B3KT21_HUMAN;sp|P55957-2|BID_HUMAN;tr|B1PL87|B1PL87_HUMAN	5;5;5;5;4;2;2;1;1	5;5;5;5;4;2;2;1;1	5;5;5;5;4;2;2;1;1	>tr|A8ASI8|A8ASI8_HUMAN BH3 interacting domain death agonist, isoform CRA_d OS=Homo sapiens GN=BID PE=2 SV=1;>sp|P55957|BID_HUMAN BH3-interacting domain death agonist OS=Homo sapiens GN=BID PE=1 SV=1;>tr|B3KT21|B3KT21_HUMAN cDNA FLJ37476 fis, clone BRAWH20	-	2.671	2.25744	1.17469	2.2458	2.5338	3	0	Median	1.0461	1.0985	0.135533	1.0646	9.605	3	0	Median	0.34475	0.427533	-1.22589	0.45259	10.062	3	0	Median	0	39.5	9	5	5	5	0	5	0	5	0	5	39.5	39.5	39.5	21.994	195	195;195;241;241;136;99;99;122;137
4575	sp|Q8NB16|MLKL_HUMAN;tr|Q5JPC5|Q5JPC5_HUMAN;sp|Q8NB16-2|MLKL_HUMAN;tr|I3L2T9|I3L2T9_HUMAN;tr|I3L4Z5|I3L4Z5_HUMAN;tr|I3L2U3|I3L2U3_HUMAN;tr|I3L4A6|I3L4A6_HUMAN	sp|Q8NB16|MLKL_HUMAN;tr|Q5JPC5|Q5JPC5_HUMAN;sp|Q8NB16-2|MLKL_HUMAN;tr|I3L2T9|I3L2T9_HUMAN	6;5;4;3;1;1;1	6;5;4;3;1;1;1	6;5;4;3;1;1;1	>sp|Q8NB16|MLKL_HUMAN Mixed lineage kinase domain-like protein OS=Homo sapiens GN=MLKL PE=1 SV=1;>tr|Q5JPC5|Q5JPC5_HUMAN Uncharacterized protein DKFZp667E1714 OS=Homo sapiens GN=DKFZp667E1714 PE=4 SV=1;>sp|Q8NB16-2|MLKL_HUMAN Isoform 2 of Mixed lineage kin	-	2.655	2.24391	1.16602	2.1661	26.878	4	0	Median	2.1668	2.27533	1.18608	2.2658	24.379	4	0	Median	0.88052	1.09196	0.126914	1.0721	13.757	4	0	Median	0	16.3	7	6	6	6	0	6	0	6	0	6	16.3	16.3	16.3	54.478	471	471;424;263;211;62;102;175
1193	tr|E9PG40|E9PG40_HUMAN;tr|B4DGD0|B4DGD0_HUMAN;sp|P05067-7|A4_HUMAN;sp|P05067-11|A4_HUMAN;sp|P05067-8|A4_HUMAN;sp|P05067-9|A4_HUMAN;tr|A0A218KGR2|A0A218KGR2_HUMAN;tr|A0A140VJC8|A0A140VJC8_HUMAN;sp|P05067|A4_HUMAN;sp|P05067-10|A4_HUMAN;tr|B4DJT9|B4DJT9_HUMAN;tr|A0A0A0MRG2|A0A0A0MRG2_HUMAN;sp|P05067-3|A4_HUMAN;tr|B4DQM1|B4DQM1_HUMAN;sp|P05067-4|A4_HUMAN;sp|P05067-5|A4_HUMAN;sp|P05067-6|A4_HUMAN;tr|B…	tr|E9PG40|E9PG40_HUMAN;tr|B4DGD0|B4DGD0_HUMAN;sp|P05067-7|A4_HUMAN;sp|P05067-11|A4_HUMAN;sp|P05067-8|A4_HUMAN;sp|P05067-9|A4_HUMAN;tr|A0A218KGR2|A0A218KGR2_HUMAN;tr|A0A140VJC8|A0A140VJC8_HUMAN;sp|P05067|A4_HUMAN;sp|P05067-10|A4_HUMAN;tr|B4DJT9|B4DJT9_HUMAN;tr|A0A0A0MRG2|A0A0A0MRG2_HUMAN;sp|P05067-3|A4_HUMAN;tr|B4DQM1|B4DQM1_HUMAN;sp|P05067-4|A4_HUMAN;sp|P05067-5|A4_HUMAN;sp|P05067-6|A4_HUMAN;tr|B…	9;9;9;9;9;9;9;9;9;8;8;8;8;8;8;8;8;7;6;5;4;1;1	9;9;9;9;9;9;9;9;9;8;8;8;8;8;8;8;8;7;6;5;4;1;1	9;9;9;9;9;9;9;9;9;8;8;8;8;8;8;8;8;7;6;5;4;1;1	>tr|E9PG40|E9PG40_HUMAN Amyloid-beta A4 protein OS=Homo sapiens GN=APP PE=1 SV=1;>tr|B4DGD0|B4DGD0_HUMAN cDNA FLJ50491, highly similar to Amyloid beta A4 protein (APP) (ABPP)(Alzheimer disease amyloid protein) (Cerebral vascularamyloid peptide) (CVAP) (Pro	-	2.6501	2.23977	1.16335	2.1342	13.499	6	0	Median	1.2273	1.28877	0.366	1.263	19.03	6	0	Median	0.48094	0.596426	-0.745585	0.60571	10.661	6	0	Median	0	17.1	23	9	9	9	0	9	0	9	0	9	17.1	17.1	17.1	80.832	714	714;714;733;746;751;752;770;770;770;639;660;660;677;680;695;696;714;528;622;485;278;12;305
967	tr|B7Z5S9|B7Z5S9_HUMAN;sp|O94973|AP2A2_HUMAN;tr|A0A0G2JS82|A0A0G2JS82_HUMAN;sp|O94973-2|AP2A2_HUMAN;sp|O94973-3|AP2A2_HUMAN;tr|B7Z1Q4|B7Z1Q4_HUMAN;tr|A0A0G2JQM1|A0A0G2JQM1_HUMAN;tr|B3KMI7|B3KMI7_HUMAN;tr|Q8N2F8|Q8N2F8_HUMAN;tr|E9PR62|E9PR62_HUMAN;tr|A0A0G2JRF9|A0A0G2JRF9_HUMAN;tr|A0A0G2JQA4|A0A0G2JQA4_HUMAN;tr|A0A0G2JRS3|A0A0G2JRS3_HUMAN;tr|Q59FN8|Q59FN8_HUMAN;tr|A0A0G2JQT9|A0A0G2JQT9_HUMAN;tr|H0…	tr|B7Z5S9|B7Z5S9_HUMAN;sp|O94973|AP2A2_HUMAN;tr|A0A0G2JS82|A0A0G2JS82_HUMAN;sp|O94973-2|AP2A2_HUMAN;sp|O94973-3|AP2A2_HUMAN;tr|B7Z1Q4|B7Z1Q4_HUMAN;tr|A0A0G2JQM1|A0A0G2JQM1_HUMAN	24;24;23;23;16;16;15;7;7;6;5;5;4;4;4;4;3;3;3;2;1	15;15;15;14;7;11;7;4;4;3;3;3;3;2;2;2;2;1;1;1;1	15;15;15;14;7;11;7;4;4;3;3;3;3;2;2;2;2;1;1;1;1	>tr|B7Z5S9|B7Z5S9_HUMAN cDNA FLJ61359, highly similar to Adapter-relatedprotein complex 2 alpha- 2 subunit OS=Homo sapiens PE=2 SV=1;>sp|O94973|AP2A2_HUMAN AP-2 complex subunit alpha-2 OS=Homo sapiens GN=AP2A2 PE=1 SV=2;>tr|A0A0G2JS82|A0A0G2JS82_HUMAN AP-2	-	2.6484	2.23834	1.16243	2.1621	23.059	9	0	Median	1.7508	1.8385	0.878526	1.821	14.674	9	0	Median	0.70176	0.87027	-0.200464	0.8861	14.16	9	0	Median	0	35.6	21	24	15	15	0	24	0	15	0	15	35.6	24	24	103.06	930	930;939;917;940;656;678;634;353;467;378;356;356;140;143;173;185;125;156;184;90;107
3494	sp|Q27J81-2|INF2_HUMAN;sp|Q27J81|INF2_HUMAN;tr|A0A0A0MQU1|A0A0A0MQU1_HUMAN;sp|Q27J81-3|INF2_HUMAN	sp|Q27J81-2|INF2_HUMAN;sp|Q27J81|INF2_HUMAN;tr|A0A0A0MQU1|A0A0A0MQU1_HUMAN	21;21;14;4	21;21;14;4	21;21;14;4	>sp|Q27J81-2|INF2_HUMAN Isoform 2 of Inverted formin-2 OS=Homo sapiens GN=INF2;>sp|Q27J81|INF2_HUMAN Inverted formin-2 OS=Homo sapiens GN=INF2 PE=1 SV=2;>tr|A0A0A0MQU1|A0A0A0MQU1_HUMAN Inverted formin-2 (Fragment) OS=Homo sapiens GN=INF2 PE=1 SV=1	-	2.6292	2.22211	1.15193	2.1896	45.125	17	0	Median	1.0348	1.08663	0.119864	1.0645	42.174	17	0	Median	0.40637	0.50395	-0.988648	0.49355	15.532	17	0	Median	2.1	28	4	21	21	21	1	21	1	21	1	21	28	28	28	134.62	1240	1240;1249;717;234
4707	tr|B2RD30|B2RD30_HUMAN;sp|Q8TB03|CX038_HUMAN;sp|Q8TB03-2|CX038_HUMAN;tr|B4E326|B4E326_HUMAN;sp|Q8TB03-3|CX038_HUMAN	tr|B2RD30|B2RD30_HUMAN;sp|Q8TB03|CX038_HUMAN;sp|Q8TB03-2|CX038_HUMAN;tr|B4E326|B4E326_HUMAN	4;4;3;3;1	4;4;3;3;1	4;4;3;3;1	>tr|B2RD30|B2RD30_HUMAN cDNA, FLJ96431 OS=Homo sapiens PE=2 SV=1;>sp|Q8TB03|CX038_HUMAN Uncharacterized protein CXorf38 OS=Homo sapiens GN=CXorf38 PE=1 SV=1;>sp|Q8TB03-2|CX038_HUMAN Isoform 2 of Uncharacterized protein CXorf38 OS=Homo sapiens GN=CXorf38;>t	-	2.6282	2.22126	1.15138	2.1645	14.659	3	1	Median	0.98411	1.0334	0.0474035	1.0185	24.707	3	1	Median	0.40296	0.499721	-1.00081	0.48837	9.058	3	1	Median	4.1	14.4	5	4	4	4	1	3	1	3	1	3	18.5	18.5	18.5	36.669	319	319;319;200;234;155
5518	tr|A0A024RCC9|A0A024RCC9_HUMAN;sp|Q99733|NP1L4_HUMAN;tr|B7ZB83|B7ZB83_HUMAN;sp|Q99733-2|NP1L4_HUMAN;tr|B7ZAK9|B7ZAK9_HUMAN;tr|B7ZAC7|B7ZAC7_HUMAN;tr|B4DS05|B4DS05_HUMAN;tr|C9JZI7|C9JZI7_HUMAN;tr|C9J6D1|C9J6D1_HUMAN;tr|A8MXH2|A8MXH2_HUMAN;tr|E9PS34|E9PS34_HUMAN;tr|E9PNJ7|E9PNJ7_HUMAN;tr|E9PKT8|E9PKT8_HUMAN;tr|E9PNW0|E9PNW0_HUMAN;tr|E9PJJ2|E9PJJ2_HUMAN;tr|E9PP22|E9PP22_HUMAN;tr|H0YCI4|H0YCI4_HUMAN;…	tr|A0A024RCC9|A0A024RCC9_HUMAN;sp|Q99733|NP1L4_HUMAN;tr|B7ZB83|B7ZB83_HUMAN;sp|Q99733-2|NP1L4_HUMAN;tr|B7ZAK9|B7ZAK9_HUMAN;tr|B7ZAC7|B7ZAC7_HUMAN;tr|B4DS05|B4DS05_HUMAN;tr|C9JZI7|C9JZI7_HUMAN;tr|C9J6D1|C9J6D1_HUMAN;tr|A8MXH2|A8MXH2_HUMAN;tr|E9PS34|E9PS34_HUMAN;tr|E9PNJ7|E9PNJ7_HUMAN;tr|E9PKT8|E9PKT8_HUMAN;tr|E9PNW0|E9PNW0_HUMAN;tr|E9PJJ2|E9PJJ2_HUMAN	14;14;14;14;13;13;13;12;11;10;9;9;9;8;8;5;5;4;3	14;14;14;14;13;13;13;12;11;10;9;9;9;8;8;5;5;4;3	13;13;13;13;12;12;12;11;10;9;8;8;8;7;7;5;5;4;3	>tr|A0A024RCC9|A0A024RCC9_HUMAN Nucleosome assembly protein 1-like 4, isoform CRA_b OS=Homo sapiens GN=NAP1L4 PE=3 SV=1;>sp|Q99733|NP1L4_HUMAN Nucleosome assembly protein 1-like 4 OS=Homo sapiens GN=NAP1L4 PE=1 SV=1;>tr|B7ZB83|B7ZB83_HUMAN cDNA, FLJ79447,	-	2.6271	2.22033	1.15078	2.1512	38.318	12	0	Median	1.8707	1.9644	0.97409	1.925	31.996	12	0	Median	0.71964	0.892444	-0.164167	0.88975	11.454	12	0	Median	18.7	48.8	19	14	14	13	4	14	4	14	3	13	48.8	48.8	46.1	42.823	375	375;375;386;386;384;386;386;278;178;156;133;140;169;107;128;154;204;78;101
5301	sp|Q96K76-4|UBP47_HUMAN;sp|Q96K76|UBP47_HUMAN;sp|Q96K76-2|UBP47_HUMAN;tr|B3KRV9|B3KRV9_HUMAN;tr|A0PJ80|A0PJ80_HUMAN;tr|Q9H3L7|Q9H3L7_HUMAN;sp|Q96K76-3|UBP47_HUMAN;tr|Q68D97|Q68D97_HUMAN	sp|Q96K76-4|UBP47_HUMAN;sp|Q96K76|UBP47_HUMAN;sp|Q96K76-2|UBP47_HUMAN	20;19;18;6;5;3;2;1	20;19;18;6;5;3;2;1	20;19;18;6;5;3;2;1	>sp|Q96K76-4|UBP47_HUMAN Isoform 4 of Ubiquitin carboxyl-terminal hydrolase 47 OS=Homo sapiens GN=USP47;>sp|Q96K76|UBP47_HUMAN Ubiquitin carboxyl-terminal hydrolase 47 OS=Homo sapiens GN=USP47 PE=1 SV=3;>sp|Q96K76-2|UBP47_HUMAN Isoform 2 of Ubiquitin carbo	-	2.6265	2.21983	1.15045	2.2074	7.6184	10	0	Median	1.8752	1.96913	0.977556	1.9942	15.511	10	0	Median	0.79898	0.990835	-0.0132826	0.96194	18.167	10	0	Median	3.8	18.7	8	20	20	20	3	19	3	19	3	19	20.1	20.1	20.1	154.7	1355	1355;1375;1287;526;331;212;157;61
5385	sp|Q96Q83-2|ALKB3_HUMAN;tr|E9PN35|E9PN35_HUMAN;tr|E9PSA5|E9PSA5_HUMAN;sp|Q96Q83|ALKB3_HUMAN	sp|Q96Q83-2|ALKB3_HUMAN;tr|E9PN35|E9PN35_HUMAN;tr|E9PSA5|E9PSA5_HUMAN;sp|Q96Q83|ALKB3_HUMAN	2;2;2;2	2;2;2;2	2;2;2;2	>sp|Q96Q83-2|ALKB3_HUMAN Isoform 2 of Alpha-ketoglutarate-dependent dioxygenase alkB homolog 3 OS=Homo sapiens GN=ALKBH3;>tr|E9PN35|E9PN35_HUMAN Alpha-ketoglutarate-dependent dioxygenase alkB homolog 3 OS=Homo sapiens GN=ALKBH3 PE=1 SV=1;>tr|E9PSA5|E9PSA5_	-	2.6262	2.21957	1.15028	2.246	42.341	2	0	Median	2.807	2.9476	1.55954	2.8913	23.603	2	0	Median	1.1722	1.45368	0.539705	1.4074	10.454	2	0	Median	0	15.9	4	2	2	2	0	2	0	2	0	2	15.9	15.9	15.9	19.31	170	170;171;223;286
3587	sp|Q53GQ0|DHB12_HUMAN;tr|D3DR22|D3DR22_HUMAN;tr|B4DWS6|B4DWS6_HUMAN;tr|B3KQJ0|B3KQJ0_HUMAN;tr|A0A1B0GVY6|A0A1B0GVY6_HUMAN;tr|A0A1B0GV93|A0A1B0GV93_HUMAN;tr|E9PI21|E9PI21_HUMAN;sp|Q53GQ0-2|DHB12_HUMAN	sp|Q53GQ0|DHB12_HUMAN;tr|D3DR22|D3DR22_HUMAN;tr|B4DWS6|B4DWS6_HUMAN;tr|B3KQJ0|B3KQJ0_HUMAN;tr|A0A1B0GVY6|A0A1B0GVY6_HUMAN;tr|A0A1B0GV93|A0A1B0GV93_HUMAN	10;10;9;7;6;6;3;1	10;10;9;7;6;6;3;1	10;10;9;7;6;6;3;1	>sp|Q53GQ0|DHB12_HUMAN Very-long-chain 3-oxoacyl-CoA reductase OS=Homo sapiens GN=HSD17B12 PE=1 SV=2;>tr|D3DR22|D3DR22_HUMAN Hydroxysteroid (17-beta) dehydrogenase 12, isoform CRA_a OS=Homo sapiens GN=HSD17B12 PE=3 SV=1;>tr|B4DWS6|B4DWS6_HUMAN cDNA FLJ6118	-	2.6249	2.21848	1.14957	2.2628	8.3585	8	0	Median	1.5303	1.60695	0.684326	1.6783	7.7067	8	0	Median	0.56655	0.702593	-0.509239	0.68749	8.5191	8	0	Median	0	39.4	8	10	10	10	0	10	0	10	0	10	39.4	39.4	39.4	34.324	312	312;352;304;312;178;276;164;98
2788	tr|A0JP10|A0JP10_HUMAN;sp|Q03468|ERCC6_HUMAN;tr|Q59FF6|Q59FF6_HUMAN;tr|B4DZN6|B4DZN6_HUMAN;tr|A8K4Q3|A8K4Q3_HUMAN;sp|P0DP91|ERPG3_HUMAN;tr|D6R9X7|D6R9X7_HUMAN	tr|A0JP10|A0JP10_HUMAN;sp|Q03468|ERCC6_HUMAN;tr|Q59FF6|Q59FF6_HUMAN	14;14;7;6;6;6;3	14;14;7;6;6;6;3	14;14;7;6;6;6;3	>tr|A0JP10|A0JP10_HUMAN Excision repair cross-complementing rodent repair deficiency, complementation group 6 OS=Homo sapiens GN=ERCC6 PE=2 SV=1;>sp|Q03468|ERCC6_HUMAN DNA excision repair protein ERCC-6 OS=Homo sapiens GN=ERCC6 PE=1 SV=1;>tr|Q59FF6|Q59FF6_	-	2.6236	2.21738	1.14885	2.2142	35.107	6	0	Median	1.1044	1.15972	0.213775	1.1336	28.274	6	0	Median	0.40737	0.50519	-0.985102	0.50283	24.056	6	0	Median	6.2	6	7	14	14	14	6	8	6	8	6	8	12.2	12.2	12.2	168.31	1493	1493;1493;870;863;1061;1061;179
6270	tr|A8K6K4|A8K6K4_HUMAN;sp|Q9NPH3|IL1AP_HUMAN;tr|C9J9W1|C9J9W1_HUMAN;sp|Q9NPH3-3|IL1AP_HUMAN;sp|Q9NPH3-2|IL1AP_HUMAN;sp|Q9NPH3-5|IL1AP_HUMAN;tr|H7C3W4|H7C3W4_HUMAN	tr|A8K6K4|A8K6K4_HUMAN;sp|Q9NPH3|IL1AP_HUMAN	5;5;2;2;2;2;1	5;5;2;2;2;2;1	5;5;2;2;2;2;1	>tr|A8K6K4|A8K6K4_HUMAN cDNA FLJ77565, highly similar to Homo sapiens interleukin 1 receptor accessory protein (IL1RAP), transcript variant 1, mRNA OS=Homo sapiens PE=2 SV=1;>sp|Q9NPH3|IL1AP_HUMAN Interleukin-1 receptor accessory protein OS=Homo sapiens GN	-	2.6196	2.214	1.14665	2.137	28.125	3	2	Median	1.49	1.56463	0.645824	1.5337	26.175	3	2	Median	0.45882	0.568994	-0.813514	0.5612	18.264	3	2	Median	2.6	6.5	7	5	5	5	2	3	2	3	2	3	9.1	9.1	9.1	65.432	570	570;570;215;346;356;687;193
1254	sp|P07384|CAN1_HUMAN;tr|A0A024R5A3|A0A024R5A3_HUMAN;tr|A0A024R580|A0A024R580_HUMAN;tr|B2RDI5|B2RDI5_HUMAN;tr|B4DWH5|B4DWH5_HUMAN;tr|B4DS85|B4DS85_HUMAN;tr|E9PRM1|E9PRM1_HUMAN;tr|E9PLX0|E9PLX0_HUMAN;tr|E9PJJ3|E9PJJ3_HUMAN;tr|E9PLC9|E9PLC9_HUMAN;tr|E9PMC6|E9PMC6_HUMAN;tr|E9PJA6|E9PJA6_HUMAN;tr|E9PSA6|E9PSA6_HUMAN;tr|E9PL37|E9PL37_HUMAN;tr|E9PQB3|E9PQB3_HUMAN;tr|E9PIA9|E9PIA9_HUMAN	sp|P07384|CAN1_HUMAN;tr|A0A024R5A3|A0A024R5A3_HUMAN;tr|A0A024R580|A0A024R580_HUMAN;tr|B2RDI5|B2RDI5_HUMAN;tr|B4DWH5|B4DWH5_HUMAN	26;25;25;25;22;6;5;4;4;4;4;4;4;4;4;2	26;25;25;25;22;6;5;4;4;4;4;4;4;4;4;2	26;25;25;25;22;6;5;4;4;4;4;4;4;4;4;2	>sp|P07384|CAN1_HUMAN Calpain-1 catalytic subunit OS=Homo sapiens GN=CAPN1 PE=1 SV=1;>tr|A0A024R5A3|A0A024R5A3_HUMAN Calpain 1, (Mu/I) large subunit, isoform CRA_b OS=Homo sapiens GN=CAPN1 PE=3 SV=1;>tr|A0A024R580|A0A024R580_HUMAN Calpain 1, (Mu/I) large s	-	2.6187	2.21324	1.14616	2.1822	11.216	21	0	Median	1.1471	1.20456	0.268503	1.1979	9.415	21	0	Median	0.43814	0.543349	-0.88005	0.5379	11.581	21	0	Median	2.4	44.4	16	26	26	26	1	25	1	25	1	25	44.4	44.4	44.4	81.889	714	714;710;713;714;660;515;201;122;135;148;152;161;163;191;191;63
1289	tr|Q9HBP0|Q9HBP0_HUMAN;tr|Q53H39|Q53H39_HUMAN;tr|A4D1W7|A4D1W7_HUMAN;sp|P08476|INHBA_HUMAN	tr|Q9HBP0|Q9HBP0_HUMAN;tr|Q53H39|Q53H39_HUMAN;tr|A4D1W7|A4D1W7_HUMAN;sp|P08476|INHBA_HUMAN	2;2;2;2	2;2;2;2	2;2;2;2	>tr|Q9HBP0|Q9HBP0_HUMAN Uncharacterized protein OS=Homo sapiens PE=2 SV=1;>tr|Q53H39|Q53H39_HUMAN Inhibin beta A subunit variant (Fragment) OS=Homo sapiens PE=2 SV=1;>tr|A4D1W7|A4D1W7_HUMAN Inhibin, beta A (Activin A, activin AB alpha polypeptide) OS=Homo	-	2.6169	2.21171	1.14516	2.1207	14.095	2	1	Median	1.2349	1.29676	0.374906	1.2618	7.3822	2	1	Median	0.4247	0.526681	-0.924998	0.53689	13.735	2	1	Median	0	7.7	4	2	2	2	0	2	0	2	0	2	7.7	7.7	7.7	47.454	426	426;426;426;426
1251	sp|P07311|ACYP1_HUMAN;tr|G3V2U7|G3V2U7_HUMAN;tr|G3V3F8|G3V3F8_HUMAN;sp|P07311-2|ACYP1_HUMAN;tr|G3V597|G3V597_HUMAN	sp|P07311|ACYP1_HUMAN;tr|G3V2U7|G3V2U7_HUMAN	4;3;1;1;1	4;3;1;1;1	4;3;1;1;1	>sp|P07311|ACYP1_HUMAN Acylphosphatase-1 OS=Homo sapiens GN=ACYP1 PE=1 SV=2;>tr|G3V2U7|G3V2U7_HUMAN Acylphosphatase OS=Homo sapiens GN=ACYP1 PE=1 SV=1	-	2.6043	2.20106	1.1382	2.3192	11.587	3	0	Median	0.94309	0.990329	-0.0140207	0.95178	17.739	3	0	Median	0.4064	0.503987	-0.988542	0.4963	39.829	3	0	Median	0	51.5	5	4	4	4	0	4	0	4	0	4	51.5	51.5	51.5	11.261	99	99;129;37;55;62
4085	sp|Q7L5Y1-2|ENOF1_HUMAN;sp|Q7L5Y1|ENOF1_HUMAN;sp|Q7L5Y1-4|ENOF1_HUMAN;sp|Q7L5Y1-5|ENOF1_HUMAN;tr|R4GNF8|R4GNF8_HUMAN;sp|Q7L5Y1-7|ENOF1_HUMAN;sp|Q7L5Y1-6|ENOF1_HUMAN;tr|J3QL81|J3QL81_HUMAN	sp|Q7L5Y1-2|ENOF1_HUMAN;sp|Q7L5Y1|ENOF1_HUMAN;sp|Q7L5Y1-4|ENOF1_HUMAN;sp|Q7L5Y1-5|ENOF1_HUMAN;tr|R4GNF8|R4GNF8_HUMAN;sp|Q7L5Y1-7|ENOF1_HUMAN;sp|Q7L5Y1-6|ENOF1_HUMAN;tr|J3QL81|J3QL81_HUMAN	2;2;2;2;1;1;1;1	2;2;2;2;1;1;1;1	2;2;2;2;1;1;1;1	>sp|Q7L5Y1-2|ENOF1_HUMAN Isoform 2 of Mitochondrial enolase superfamily member 1 OS=Homo sapiens GN=ENOSF1;>sp|Q7L5Y1|ENOF1_HUMAN Mitochondrial enolase superfamily member 1 OS=Homo sapiens GN=ENOSF1 PE=1 SV=1;>sp|Q7L5Y1-4|ENOF1_HUMAN Isoform 4 of Mitochond	-	2.5985	2.19616	1.13499	2.241	49.41	3	0	Median	1.5857	1.66513	0.735632	1.6168	35.161	3	0	Median	0.63045	0.781837	-0.35506	0.7826	8.8648	3	0	Median	0	8	8	2	2	2	0	2	0	2	0	2	8	8	8	41.023	361	361;443;450;474;98;213;262;367
4032	tr|B7Z3I3|B7Z3I3_HUMAN;tr|B0AZU0|B0AZU0_HUMAN;sp|Q6ZWT7|MBOA2_HUMAN;tr|H7C5D1|H7C5D1_HUMAN;tr|C9J2H7|C9J2H7_HUMAN	tr|B7Z3I3|B7Z3I3_HUMAN;tr|B0AZU0|B0AZU0_HUMAN;sp|Q6ZWT7|MBOA2_HUMAN;tr|H7C5D1|H7C5D1_HUMAN;tr|C9J2H7|C9J2H7_HUMAN	2;2;2;1;1	2;2;2;1;1	2;2;2;1;1	>tr|B7Z3I3|B7Z3I3_HUMAN cDNA FLJ55214, highly similar to Homo sapiens O-acyltransferase (membrane bound) domain containing 2 (OACT2), mRNA OS=Homo sapiens PE=2 SV=1;>tr|B0AZU0|B0AZU0_HUMAN cDNA, FLJ79530, highly similar to Homo sapiens O-acyltransferase (m	-	2.5875	2.18687	1.12886	2.0667	11.964	2	1	Median	1.381	1.45017	0.536225	1.4258	38.543	2	1	Median	0.57948	0.718628	-0.476683	0.7219	36.216	2	1	Median	0	6.2	5	2	2	2	0	2	0	2	0	2	6.2	6.2	6.2	45.732	401	401;431;520;158;176
2241	sp|P50851-2|LRBA_HUMAN;sp|P50851|LRBA_HUMAN;tr|E9PEM5|E9PEM5_HUMAN;tr|Q59HC1|Q59HC1_HUMAN;tr|H0YAC6|H0YAC6_HUMAN;tr|B3KVI6|B3KVI6_HUMAN;tr|Q68D03|Q68D03_HUMAN;tr|H0Y9N9|H0Y9N9_HUMAN;tr|H0YA17|H0YA17_HUMAN;tr|B7Z4S7|B7Z4S7_HUMAN;tr|B7Z9H4|B7Z9H4_HUMAN;tr|Q6P1X2|Q6P1X2_HUMAN	sp|P50851-2|LRBA_HUMAN;sp|P50851|LRBA_HUMAN;tr|E9PEM5|E9PEM5_HUMAN;tr|Q59HC1|Q59HC1_HUMAN;tr|H0YAC6|H0YAC6_HUMAN	31;31;27;22;22;15;12;2;2;2;2;1	31;31;27;22;22;15;12;2;2;2;2;1	27;27;23;18;18;12;10;2;2;0;0;1	>sp|P50851-2|LRBA_HUMAN Isoform 2 of Lipopolysaccharide-responsive and beige-like anchor protein OS=Homo sapiens GN=LRBA;>sp|P50851|LRBA_HUMAN Lipopolysaccharide-responsive and beige-like anchor protein OS=Homo sapiens GN=LRBA PE=1 SV=4;>tr|E9PEM5|E9PEM5_H	-	2.5824	2.18256	1.12602	2.1105	25.428	15	0	Median	0.59911	0.629119	-0.668595	0.61443	23.717	15	0	Median	0.25125	0.311582	-1.68232	0.32991	21.019	15	0	Median	3.1	14.4	12	31	31	27	4	27	4	27	4	23	17.4	17.4	15.7	317.7	2851	2851;2863;2575;1504;1505;935;758;134;147;277;323;75
6397	sp|Q9NUB1-3|ACS2L_HUMAN;tr|Q6ZV30|Q6ZV30_HUMAN;tr|Q7Z5G3|Q7Z5G3_HUMAN;sp|Q9NUB1-2|ACS2L_HUMAN;sp|Q9NUB1|ACS2L_HUMAN;sp|Q9NUB1-4|ACS2L_HUMAN;tr|Q658X4|Q658X4_HUMAN;tr|Q1RMZ4|Q1RMZ4_HUMAN;tr|Q9H7Q4|Q9H7Q4_HUMAN;tr|Q658R1|Q658R1_HUMAN;tr|Q8N2B9|Q8N2B9_HUMAN	sp|Q9NUB1-3|ACS2L_HUMAN;tr|Q6ZV30|Q6ZV30_HUMAN;tr|Q7Z5G3|Q7Z5G3_HUMAN;sp|Q9NUB1-2|ACS2L_HUMAN;sp|Q9NUB1|ACS2L_HUMAN;sp|Q9NUB1-4|ACS2L_HUMAN;tr|Q658X4|Q658X4_HUMAN;tr|Q1RMZ4|Q1RMZ4_HUMAN	4;4;4;4;4;3;2;2;1;1;1	4;4;4;4;4;3;2;2;1;1;1	4;4;4;4;4;3;2;2;1;1;1	>sp|Q9NUB1-3|ACS2L_HUMAN Isoform 3 of Acetyl-coenzyme A synthetase 2-like, mitochondrial OS=Homo sapiens GN=ACSS1;>tr|Q6ZV30|Q6ZV30_HUMAN Acetyl-coenzyme A synthetase OS=Homo sapiens PE=2 SV=1;>tr|Q7Z5G3|Q7Z5G3_HUMAN Acetyl-coenzyme A synthetase OS=Homo sa	-	2.5793	2.17994	1.12429	2.169	31.099	4	4	Median	0.83022	0.871805	-0.197922	0.84941	50.912	4	4	Median	0.30069	0.372893	-1.42317	0.37391	37.323	4	4	Median	0	9.3	11	4	4	4	0	4	0	4	0	4	9.3	9.3	9.3	62.721	568	568;606;687;687;689;575;405;453;75;99;157
3462	sp|Q16698-2|DECR_HUMAN;tr|A0A024R9D7|A0A024R9D7_HUMAN;sp|Q16698|DECR_HUMAN;tr|E5RJG7|E5RJG7_HUMAN;tr|Q7LDK6|Q7LDK6_HUMAN;tr|E5RFV2|E5RFV2_HUMAN;tr|E5RJD2|E5RJD2_HUMAN;tr|E5RID6|E5RID6_HUMAN;tr|H0YAW3|H0YAW3_HUMAN	sp|Q16698-2|DECR_HUMAN;tr|A0A024R9D7|A0A024R9D7_HUMAN;sp|Q16698|DECR_HUMAN;tr|E5RJG7|E5RJG7_HUMAN;tr|Q7LDK6|Q7LDK6_HUMAN;tr|E5RFV2|E5RFV2_HUMAN;tr|E5RJD2|E5RJD2_HUMAN	10;10;10;7;7;7;6;3;1	10;10;10;7;7;7;6;3;1	10;10;10;7;7;7;6;3;1	>sp|Q16698-2|DECR_HUMAN Isoform 2 of 2,4-dienoyl-CoA reductase, mitochondrial OS=Homo sapiens GN=DECR1;>tr|A0A024R9D7|A0A024R9D7_HUMAN 2,4-dienoyl CoA reductase 1, mitochondrial, isoform CRA_b OS=Homo sapiens GN=DECR1 PE=4 SV=1;>sp|Q16698|DECR_HUMAN 2,4-di	-	2.5693	2.17148	1.11868	2.1682	8.6417	10	0	Median	1.3442	1.41153	0.49726	1.3747	20.93	10	0	Median	0.55817	0.692201	-0.530737	0.69364	19.041	10	0	Median	0	41.4	9	10	10	10	0	10	0	10	0	10	41.4	41.4	41.4	34.994	326	326;335;335;181;188;205;151;95;43
6338	sp|Q9NRK6|ABCBA_HUMAN;tr|Q6ZMF8|Q6ZMF8_HUMAN	sp|Q9NRK6|ABCBA_HUMAN;tr|Q6ZMF8|Q6ZMF8_HUMAN	7;4	7;4	7;4	>sp|Q9NRK6|ABCBA_HUMAN ATP-binding cassette sub-family B member 10, mitochondrial OS=Homo sapiens GN=ABCB10 PE=1 SV=2;>tr|Q6ZMF8|Q6ZMF8_HUMAN cDNA FLJ23955 fis, clone HEP11276, highly similar to Homo sapiens ATP-binding cassette, sub-family B (MDR/TAP), me	-	2.5621	2.1654	1.11463	2.1309	7.1706	3	0	Median	1.3259	1.39231	0.477484	1.369	12.687	3	0	Median	0.51883	0.643414	-0.63618	0.65869	26.355	3	0	Median	0	10.3	2	7	7	7	0	7	0	7	0	7	10.3	10.3	10.3	79.147	738	738;433
4502	sp|Q8N4T8|CBR4_HUMAN;sp|Q8N4T8-2|CBR4_HUMAN;tr|H0Y962|H0Y962_HUMAN	sp|Q8N4T8|CBR4_HUMAN;sp|Q8N4T8-2|CBR4_HUMAN;tr|H0Y962|H0Y962_HUMAN	2;1;1	2;1;1	2;1;1	>sp|Q8N4T8|CBR4_HUMAN Carbonyl reductase family member 4 OS=Homo sapiens GN=CBR4 PE=1 SV=3;>sp|Q8N4T8-2|CBR4_HUMAN Isoform 2 of Carbonyl reductase family member 4 OS=Homo sapiens GN=CBR4;>tr|H0Y962|H0Y962_HUMAN Carbonyl reductase family member 4 (Fragment)	-	2.5602	2.16379	1.11356	2.1543	21.858	2	0	Median	1.3681	1.43663	0.522686	1.3898	21.64	2	0	Median	0.41812	0.518521	-0.947525	0.50754	18.256	2	0	Median	0	14.3	3	2	2	2	0	2	0	2	0	2	14.3	14.3	14.3	25.301	237	237;179;186
1169	tr|Q5TZZ9|Q5TZZ9_HUMAN;sp|P04083|ANXA1_HUMAN;tr|B5BU38|B5BU38_HUMAN;tr|B4DL19|B4DL19_HUMAN;tr|Q5T3N1|Q5T3N1_HUMAN;tr|Q5T3N0|Q5T3N0_HUMAN;tr|Q05BR2|Q05BR2_HUMAN	tr|Q5TZZ9|Q5TZZ9_HUMAN;sp|P04083|ANXA1_HUMAN;tr|B5BU38|B5BU38_HUMAN	25;25;24;12;10;7;4	25;25;24;12;10;7;4	25;25;24;12;10;7;4	>tr|Q5TZZ9|Q5TZZ9_HUMAN Annexin OS=Homo sapiens GN=ANXA1 PE=2 SV=1;>sp|P04083|ANXA1_HUMAN Annexin A1 OS=Homo sapiens GN=ANXA1 PE=1 SV=2;>tr|B5BU38|B5BU38_HUMAN Annexin OS=Homo sapiens GN=ANXA1 PE=2 SV=1	-	2.5536	2.15822	1.10984	2.1272	9.2036	33	0	Median	1.4243	1.49564	0.580765	1.4693	11.072	33	0	Median	0.55221	0.68481	-0.546225	0.68	8.9085	33	0	Median	35.3	72.5	7	25	25	25	10	25	10	25	10	25	72.5	72.5	72.5	38.714	346	346;346;346;172;204;115;47
7133	sp|Q9Y394-2|DHRS7_HUMAN;sp|Q9Y394|DHRS7_HUMAN;tr|A0A087X0Z7|A0A087X0Z7_HUMAN;tr|H0YJ66|H0YJ66_HUMAN;tr|Q659E8|Q659E8_HUMAN;tr|H0YJE4|H0YJE4_HUMAN;tr|H0YJR8|H0YJR8_HUMAN	sp|Q9Y394-2|DHRS7_HUMAN;sp|Q9Y394|DHRS7_HUMAN;tr|A0A087X0Z7|A0A087X0Z7_HUMAN;tr|H0YJ66|H0YJ66_HUMAN;tr|Q659E8|Q659E8_HUMAN	7;7;7;7;5;3;3	7;7;7;7;5;3;3	7;7;7;7;5;3;3	>sp|Q9Y394-2|DHRS7_HUMAN Isoform 2 of Dehydrogenase/reductase SDR family member 7 OS=Homo sapiens GN=DHRS7;>sp|Q9Y394|DHRS7_HUMAN Dehydrogenase/reductase SDR family member 7 OS=Homo sapiens GN=DHRS7 PE=1 SV=1;>tr|A0A087X0Z7|A0A087X0Z7_HUMAN Dehydrogenase/r	-	2.553	2.15771	1.1095	2.1275	11.907	5	0	Median	1.2319	1.2936	0.371397	1.2659	18.336	5	0	Median	0.44245	0.548694	-0.865928	0.539	12.744	5	0	Median	4.5	27	7	7	7	7	1	7	1	7	1	7	27	27	27	32.267	289	289;339;376;399;375;160;212
2757	tr|E9PCG9|E9PCG9_HUMAN;sp|Q02338|BDH_HUMAN;tr|A1E284|A1E284_HUMAN;tr|C9K0G7|C9K0G7_HUMAN;tr|H7C2W1|H7C2W1_HUMAN;tr|C9JM78|C9JM78_HUMAN;tr|C9JQ90|C9JQ90_HUMAN;tr|A0A0G2JRX6|A0A0G2JRX6_HUMAN	tr|E9PCG9|E9PCG9_HUMAN;sp|Q02338|BDH_HUMAN;tr|A1E284|A1E284_HUMAN	7;7;4;3;2;1;1;1	7;7;4;3;2;1;1;1	7;7;4;3;2;1;1;1	>tr|E9PCG9|E9PCG9_HUMAN D-beta-hydroxybutyrate dehydrogenase, mitochondrial OS=Homo sapiens GN=BDH1 PE=1 SV=1;>sp|Q02338|BDH_HUMAN D-beta-hydroxybutyrate dehydrogenase, mitochondrial OS=Homo sapiens GN=BDH1 PE=1 SV=3;>tr|A1E284|A1E284_HUMAN 3-hydroxybutyra	-	2.5515	2.15644	1.10865	2.0598	16.88	6	0	Median	1.4473	1.51979	0.603876	1.4831	6.9839	6	0	Median	0.59537	0.738334	-0.437655	0.76025	8.9764	6	0	Median	0	40.2	8	7	7	7	0	7	0	7	0	7	40.2	40.2	40.2	29.012	256	256;343;105;166;129;168;186;187
1489	tr|A0A024RC61|A0A024RC61_HUMAN;sp|P15144|AMPN_HUMAN;tr|Q59E93|Q59E93_HUMAN;tr|B4DV63|B4DV63_HUMAN;tr|B4DP01|B4DP01_HUMAN;tr|B4DP96|B4DP96_HUMAN;tr|B4DPH5|B4DPH5_HUMAN;tr|H0YKT6|H0YKT6_HUMAN;tr|H0YMC1|H0YMC1_HUMAN;tr|Q8IVL7|Q8IVL7_HUMAN;tr|H0YLZ8|H0YLZ8_HUMAN;tr|Q71E46|Q71E46_HUMAN	tr|A0A024RC61|A0A024RC61_HUMAN;sp|P15144|AMPN_HUMAN;tr|Q59E93|Q59E93_HUMAN;tr|B4DV63|B4DV63_HUMAN;tr|B4DP01|B4DP01_HUMAN;tr|B4DP96|B4DP96_HUMAN;tr|B4DPH5|B4DPH5_HUMAN	45;45;44;28;26;25;25;4;2;1;1;1	45;45;44;28;26;25;25;4;2;1;1;1	45;45;44;28;26;25;25;4;2;1;1;1	>tr|A0A024RC61|A0A024RC61_HUMAN Aminopeptidase OS=Homo sapiens GN=ANPEP PE=3 SV=1;>sp|P15144|AMPN_HUMAN Aminopeptidase N OS=Homo sapiens GN=ANPEP PE=1 SV=4;>tr|Q59E93|Q59E93_HUMAN Aminopeptidase (Fragment) OS=Homo sapiens PE=2 SV=1;>tr|B4DV63|B4DV63_HUMAN	-	2.5483	2.15374	1.10684	2.1153	21.217	51	0	Median	6.1005	6.40607	2.67944	6.2484	28.678	51	0	Median	2.403	2.98002	1.57532	2.926	12.227	51	0	Median	5.2	54.8	12	45	45	45	4	45	4	45	4	45	54.8	54.8	54.8	109.54	967	967;967;977;614;533;482;533;103;122;44;65;88
1217	tr|B2RA03|B2RA03_HUMAN;tr|A0A024RAY2|A0A024RAY2_HUMAN;sp|P05783|K1C18_HUMAN;tr|F8VZY9|F8VZY9_HUMAN;tr|I6L965|I6L965_HUMAN;CON__H-INV:HIT000015463;tr|Q6A165|Q6A165_HUMAN;sp|O76014|KRT37_HUMAN;CON__O76014	tr|B2RA03|B2RA03_HUMAN;tr|A0A024RAY2|A0A024RAY2_HUMAN;sp|P05783|K1C18_HUMAN;tr|F8VZY9|F8VZY9_HUMAN;tr|I6L965|I6L965_HUMAN	36;36;36;34;30;2;1;1;1	35;35;35;33;29;2;0;0;0	26;26;26;24;20;2;0;0;0	>tr|B2RA03|B2RA03_HUMAN cDNA, FLJ94640, highly similar to Homo sapiens keratin 18 (KRT18), mRNA OS=Homo sapiens PE=2 SV=1;>tr|A0A024RAY2|A0A024RAY2_HUMAN Keratin 18, isoform CRA_a OS=Homo sapiens GN=KRT18 PE=3 SV=1;>sp|P05783|K1C18_HUMAN Keratin, type I cy	-	2.5425	2.14883	1.10355	2.1247	18.049	25	0	Median	1.1018	1.15699	0.210374	1.1268	14.178	25	0	Median	0.43217	0.535945	-0.899843	0.52867	11.636	25	0	Median	33.3	78.6	9	36	35	26	12	35	12	34	11	25	79.8	78.1	64.2	48.029	430	430;430;430;391;372;295;410;449;471
5181	sp|Q96EY5-3|MB12A_HUMAN;tr|E9PQA6|E9PQA6_HUMAN;tr|A0A024R7L6|A0A024R7L6_HUMAN;sp|Q96EY5|MB12A_HUMAN;sp|Q96EY5-2|MB12A_HUMAN;tr|A8K0C2|A8K0C2_HUMAN;tr|E9PLL0|E9PLL0_HUMAN;tr|M0QZK6|M0QZK6_HUMAN;tr|E9PLZ8|E9PLZ8_HUMAN;tr|E9PJW8|E9PJW8_HUMAN	sp|Q96EY5-3|MB12A_HUMAN;tr|E9PQA6|E9PQA6_HUMAN;tr|A0A024R7L6|A0A024R7L6_HUMAN;sp|Q96EY5|MB12A_HUMAN;sp|Q96EY5-2|MB12A_HUMAN;tr|A8K0C2|A8K0C2_HUMAN	5;5;5;5;4;4;2;2;1;1	5;5;5;5;4;4;2;2;1;1	5;5;5;5;4;4;2;2;1;1	>sp|Q96EY5-3|MB12A_HUMAN Isoform 3 of Multivesicular body subunit 12A OS=Homo sapiens GN=MVB12A;>tr|E9PQA6|E9PQA6_HUMAN Multivesicular body subunit 12A OS=Homo sapiens GN=MVB12A PE=1 SV=1;>tr|A0A024R7L6|A0A024R7L6_HUMAN Uncharacterized protein OS=Homo sapi	-	2.542	2.14841	1.10327	2.0595	12.028	3	0	Median	1.4177	1.48871	0.574064	1.472	4.2496	3	0	Median	0.61106	0.757791	-0.400128	0.74056	7.2713	3	0	Median	0	34.2	10	5	5	5	0	5	0	5	0	5	34.2	34.2	34.2	27.05	257	257;273;273;273;233;273;121;122;133;199
738	sp|O60825|F262_HUMAN;tr|B0FLL2|B0FLL2_HUMAN;sp|O60825-2|F262_HUMAN;tr|Q68DE0|Q68DE0_HUMAN;tr|B4DY91|B4DY91_HUMAN;tr|B4DI16|B4DI16_HUMAN;tr|F6RAZ1|F6RAZ1_HUMAN;tr|F6XNB3|F6XNB3_HUMAN;tr|F2Z2I2|F2Z2I2_HUMAN;tr|A0A087X278|A0A087X278_HUMAN;tr|A0A087X2H4|A0A087X2H4_HUMAN;tr|A0A1W2PNV9|A0A1W2PNV9_HUMAN;tr|H0Y483|H0Y483_HUMAN;tr|O60352|O60352_HUMAN;tr|I1Z9G3|I1Z9G3_HUMAN;tr|Q5XLC3|Q5XLC3_HUMAN;tr|B7Z7U8…	sp|O60825|F262_HUMAN;tr|B0FLL2|B0FLL2_HUMAN;sp|O60825-2|F262_HUMAN;tr|Q68DE0|Q68DE0_HUMAN;tr|B4DY91|B4DY91_HUMAN	13;12;10;7;7;6;4;2;2;1;1;1;1;1;1;1;1;1	13;12;10;7;7;6;4;2;2;1;1;1;1;1;1;1;1;1	11;10;8;6;6;5;3;1;0;1;1;0;0;0;0;0;0;0	>sp|O60825|F262_HUMAN 6-phosphofructo-2-kinase/fructose-2,6-bisphosphatase 2 OS=Homo sapiens GN=PFKFB2 PE=1 SV=2;>tr|B0FLL2|B0FLL2_HUMAN 6-phosphofructo-2-kinase/fructose-2, 6-bisphosphatase 2 transcript variant 3 OS=Homo sapiens GN=PFKFB2 PE=2 SV=1;>sp|O6	-	2.537	2.14419	1.10043	2.0893	20.986	4	0	Median	0.90862	0.954132	-0.0677391	0.99527	24.776	4	0	Median	0.36033	0.446854	-1.16212	0.45411	17.095	4	0	Median	5.9	24	18	13	13	11	3	10	3	10	3	8	29.9	29.9	25.9	58.476	505	505;472;471;234;373;264;125;96;455;44;49;122;143;176;244;278;344;406
1684	tr|A0A1W2PPH1|A0A1W2PPH1_HUMAN;sp|P23368|MAOM_HUMAN;tr|A0A1W2PQT3|A0A1W2PQT3_HUMAN;tr|A0A1W2PQH3|A0A1W2PQH3_HUMAN;tr|A0A1W2PQY8|A0A1W2PQY8_HUMAN;sp|P23368-2|MAOM_HUMAN;tr|A0A1W2PQF8|A0A1W2PQF8_HUMAN;tr|A0A1W2PQ37|A0A1W2PQ37_HUMAN;tr|A0A1W2PR68|A0A1W2PR68_HUMAN;tr|A0A1W2PRS2|A0A1W2PRS2_HUMAN;tr|A0A1W2PRY9|A0A1W2PRY9_HUMAN;tr|A0A1W2PQH4|A0A1W2PQH4_HUMAN;tr|A0A1W2PRH1|A0A1W2PRH1_HUMAN;tr|A0A1W2PPY2|…	tr|A0A1W2PPH1|A0A1W2PPH1_HUMAN;sp|P23368|MAOM_HUMAN;tr|A0A1W2PQT3|A0A1W2PQT3_HUMAN;tr|A0A1W2PQH3|A0A1W2PQH3_HUMAN;tr|A0A1W2PQY8|A0A1W2PQY8_HUMAN;sp|P23368-2|MAOM_HUMAN;tr|A0A1W2PQF8|A0A1W2PQF8_HUMAN;tr|A0A1W2PQ37|A0A1W2PQ37_HUMAN;tr|A0A1W2PR68|A0A1W2PR68_HUMAN	19;19;18;18;18;17;17;16;16;4;4;4;3;1;1;1;1;1;1;1	19;19;18;18;18;17;17;16;16;4;4;4;3;1;1;1;1;1;1;1	19;19;18;18;18;17;17;16;16;4;4;4;3;1;1;1;1;1;1;1	>tr|A0A1W2PPH1|A0A1W2PPH1_HUMAN Malic enzyme OS=Homo sapiens GN=ME2 PE=1 SV=1;>sp|P23368|MAOM_HUMAN NAD-dependent malic enzyme, mitochondrial OS=Homo sapiens GN=ME2 PE=1 SV=1;>tr|A0A1W2PQT3|A0A1W2PQT3_HUMAN Malic enzyme OS=Homo sapiens GN=ME2 PE=1 SV=1;>tr	-	2.5337	2.1414	1.09855	2.1747	12.983	15	0	Median	0.80857	0.849071	-0.236043	0.83921	13.004	15	0	Median	0.321	0.39808	-1.32887	0.40728	15.327	15	0	Median	0	48.2	20	19	19	19	0	19	0	19	0	19	48.2	48.2	48.2	61.221	546	546;584;536;547;565;479;480;443;530;132;133;133;83;55;252;259;342;580;604;604
6403	tr|B3KQZ4|B3KQZ4_HUMAN;sp|Q9NUJ3|T11L1_HUMAN;tr|E9PJ55|E9PJ55_HUMAN;tr|E9PS88|E9PS88_HUMAN;tr|R4GNF5|R4GNF5_HUMAN;tr|E9PP52|E9PP52_HUMAN;tr|E9PMB0|E9PMB0_HUMAN	tr|B3KQZ4|B3KQZ4_HUMAN;sp|Q9NUJ3|T11L1_HUMAN;tr|E9PJ55|E9PJ55_HUMAN	3;3;3;1;1;1;1	3;3;3;1;1;1;1	3;3;3;1;1;1;1	>tr|B3KQZ4|B3KQZ4_HUMAN cDNA FLJ33327 fis, clone BNGH42009025, weakly similar to Homo sapiens t-complex 11(TCP11), mRNA OS=Homo sapiens PE=2 SV=1;>sp|Q9NUJ3|T11L1_HUMAN T-complex protein 11-like protein 1 OS=Homo sapiens GN=TCP11L1 PE=1 SV=1;>tr|E9PJ55|E9P	-	2.531	2.13911	1.09701	2.0622	11.519	2	0	Median	1.7385	1.82558	0.868355	1.8226	23.534	2	0	Median	0.7175	0.88979	-0.168463	0.8984	1.9419	2	0	Median	0	6.1	7	3	3	3	0	3	0	3	0	3	6.1	6.1	6.1	57.004	509	509;509;595;54;106;144;154
4769	sp|Q8TE82|S3TC1_HUMAN;tr|E7EQR1|E7EQR1_HUMAN;tr|D3DVT6|D3DVT6_HUMAN;tr|Q8TEM9|Q8TEM9_HUMAN;tr|Q9NXA4|Q9NXA4_HUMAN;tr|Q53GR6|Q53GR6_HUMAN;tr|B3KWX8|B3KWX8_HUMAN	sp|Q8TE82|S3TC1_HUMAN;tr|E7EQR1|E7EQR1_HUMAN;tr|D3DVT6|D3DVT6_HUMAN;tr|Q8TEM9|Q8TEM9_HUMAN;tr|Q9NXA4|Q9NXA4_HUMAN;tr|Q53GR6|Q53GR6_HUMAN;tr|B3KWX8|B3KWX8_HUMAN	2;1;1;1;1;1;1	2;1;1;1;1;1;1	2;1;1;1;1;1;1	>sp|Q8TE82|S3TC1_HUMAN SH3 domain and tetratricopeptide repeat-containing protein 1 OS=Homo sapiens GN=SH3TC1 PE=1 SV=3;>tr|E7EQR1|E7EQR1_HUMAN SH3 domain and tetratricopeptide repeat-containing protein 1 (Fragment) OS=Homo sapiens GN=SH3TC1 PE=1 SV=1;>tr|	-	2.5289	2.13734	1.09582	2.0385	0.13344	2	1	Median	0.88015	0.924236	-0.113667	0.90441	28.941	2	1	Median	0.3274	0.406017	-1.30039	0.41051	17.398	2	1	Median	0	2.9	7	2	2	2	0	2	0	2	0	2	2.9	2.9	2.9	146.96	1336	1336;94;791;822;1064;1195;1260
5167	sp|Q96EP0|RNF31_HUMAN;tr|B3KV71|B3KV71_HUMAN;tr|H0YKX0|H0YKX0_HUMAN;sp|Q96EP0-3|RNF31_HUMAN;tr|H0YNJ0|H0YNJ0_HUMAN;tr|H0YMG4|H0YMG4_HUMAN;tr|H0YM13|H0YM13_HUMAN;sp|Q96EP0-2|RNF31_HUMAN;tr|A0A0B4J293|A0A0B4J293_HUMAN	sp|Q96EP0|RNF31_HUMAN;tr|B3KV71|B3KV71_HUMAN;tr|H0YKX0|H0YKX0_HUMAN;sp|Q96EP0-3|RNF31_HUMAN	3;2;2;2;1;1;1;1;1	3;2;2;2;1;1;1;1;1	3;2;2;2;1;1;1;1;1	>sp|Q96EP0|RNF31_HUMAN E3 ubiquitin-protein ligase RNF31 OS=Homo sapiens GN=RNF31 PE=1 SV=1;>tr|B3KV71|B3KV71_HUMAN cDNA FLJ16199 fis, clone CTONG1000241, highly similar to RING finger protein 31 OS=Homo sapiens PE=2 SV=1;>tr|H0YKX0|H0YKX0_HUMAN E3 ubiquit	-	2.528	2.13658	1.0953	2.2348	13.543	2	0	Median	1.5356	1.61252	0.689314	1.6419	33.287	2	0	Median	0.63387	0.786078	-0.347255	0.77947	26.27	2	0	Median	1.4	6.2	9	3	3	3	1	3	1	3	1	3	6.2	6.2	6.2	119.65	1072	1072;831;917;921;56;120;170;505;547
1452	sp|P13797|PLST_HUMAN;tr|B4DPW9|B4DPW9_HUMAN;tr|Q53GY0|Q53GY0_HUMAN;sp|P13797-3|PLST_HUMAN;tr|A0A0A0MSQ0|A0A0A0MSQ0_HUMAN;sp|P13797-2|PLST_HUMAN;tr|Q96HI1|Q96HI1_HUMAN;tr|B4DG31|B4DG31_HUMAN;tr|B4DI60|B4DI60_HUMAN;tr|B4DPU6|B4DPU6_HUMAN;tr|U3KQI3|U3KQI3_HUMAN;tr|H7C4N2|H7C4N2_HUMAN;tr|A7E2S2|A7E2S2_HUMAN;tr|F2Z2Z9|F2Z2Z9_HUMAN	sp|P13797|PLST_HUMAN;tr|B4DPW9|B4DPW9_HUMAN;tr|Q53GY0|Q53GY0_HUMAN;sp|P13797-3|PLST_HUMAN;tr|A0A0A0MSQ0|A0A0A0MSQ0_HUMAN;sp|P13797-2|PLST_HUMAN;tr|Q96HI1|Q96HI1_HUMAN	29;28;27;26;26;26;20;13;9;8;7;7;6;2	29;28;27;26;26;26;20;13;9;8;7;7;6;2	22;21;20;19;19;19;15;10;7;6;5;5;6;2	>sp|P13797|PLST_HUMAN Plastin-3 OS=Homo sapiens GN=PLS3 PE=1 SV=4;>tr|B4DPW9|B4DPW9_HUMAN cDNA FLJ51929, highly similar to Plastin-3 OS=Homo sapiens PE=2 SV=1;>tr|Q53GY0|Q53GY0_HUMAN Plastin 3 variant (Fragment) OS=Homo sapiens PE=2 SV=1;>sp|P13797-3|PLST_	-	2.5256	2.13455	1.09393	2.1029	9.1563	32	0	Median	0.40514	0.425433	-1.233	0.41055	15.237	32	0	Median	0.16059	0.199152	-2.32806	0.19447	13.398	32	0	Median	0	56.3	14	29	29	22	0	29	0	29	0	22	56.3	56.3	45.2	70.81	630	630;603;630;585;617;617;409;306;224;254;164;190;150;42
3065	tr|V5J3L2|V5J3L2_HUMAN;sp|Q13586|STIM1_HUMAN;tr|G0XQ39|G0XQ39_HUMAN;tr|E9PNJ4|E9PNJ4_HUMAN;tr|H0YDB2|H0YDB2_HUMAN;sp|Q13586-2|STIM1_HUMAN;tr|E9PIQ8|E9PIQ8_HUMAN;tr|E9PRE4|E9PRE4_HUMAN;tr|E9PR07|E9PR07_HUMAN;tr|E9PJ19|E9PJ19_HUMAN;tr|E9PMB4|E9PMB4_HUMAN;tr|E9PRZ7|E9PRZ7_HUMAN;tr|E9PR09|E9PR09_HUMAN;tr|E9PN27|E9PN27_HUMAN	tr|V5J3L2|V5J3L2_HUMAN;sp|Q13586|STIM1_HUMAN;tr|G0XQ39|G0XQ39_HUMAN;tr|E9PNJ4|E9PNJ4_HUMAN;tr|H0YDB2|H0YDB2_HUMAN;sp|Q13586-2|STIM1_HUMAN	11;11;10;8;6;6;2;1;1;1;1;1;1;1	11;11;10;8;6;6;2;1;1;1;1;1;1;1	11;11;10;8;6;6;2;1;1;1;1;1;1;1	>tr|V5J3L2|V5J3L2_HUMAN STIM1 OS=Homo sapiens GN=STIM1 PE=2 SV=1;>sp|Q13586|STIM1_HUMAN Stromal interaction molecule 1 OS=Homo sapiens GN=STIM1 PE=1 SV=3;>tr|G0XQ39|G0XQ39_HUMAN STIM1L OS=Homo sapiens GN=STIM1 PE=1 SV=1;>tr|E9PNJ4|E9PNJ4_HUMAN Stromal inte	-	2.5201	2.1299	1.09079	2.0754	11.269	3	0	Median	2.062	2.16528	1.11456	2.0817	12.527	3	0	Median	0.79503	0.985937	-0.0204327	1.0286	11.588	3	0	Median	13.3	8.8	14	11	11	11	6	5	6	5	6	5	22	22	22	77.406	685	685;685;791;512;405;540;139;54;67;80;82;110;117;132
2251	tr|A0A024RBV5|A0A024RBV5_HUMAN;sp|P51151|RAB9A_HUMAN;tr|A0A1B0GUI0|A0A1B0GUI0_HUMAN;sp|Q9NP90|RAB9B_HUMAN	tr|A0A024RBV5|A0A024RBV5_HUMAN;sp|P51151|RAB9A_HUMAN	9;9;1;1	9;9;1;1	9;9;1;1	>tr|A0A024RBV5|A0A024RBV5_HUMAN RAB9A, member RAS oncogene family, isoform CRA_a OS=Homo sapiens GN=RAB9A PE=4 SV=1;>sp|P51151|RAB9A_HUMAN Ras-related protein Rab-9A OS=Homo sapiens GN=RAB9A PE=1 SV=1	-	2.5197	2.12956	1.09056	2.0393	6.4841	7	0	Median	1.2475	1.30999	0.389552	1.2687	6.8176	7	0	Median	0.50948	0.631819	-0.662416	0.64182	5.4977	7	0	Median	10.4	56.7	4	9	9	9	1	8	1	8	1	8	60.2	60.2	60.2	22.837	201	201;201;23;201
1700	tr|A0A1B0GTB8|A0A1B0GTB8_HUMAN;tr|A0A1B0GWC0|A0A1B0GWC0_HUMAN;tr|A0A140VK13|A0A140VK13_HUMAN;sp|P23786|CPT2_HUMAN;tr|A0A1B0GVF3|A0A1B0GVF3_HUMAN;tr|A0A1B0GV75|A0A1B0GV75_HUMAN;tr|Q53G79|Q53G79_HUMAN;tr|A0A1B0GTM0|A0A1B0GTM0_HUMAN	tr|A0A1B0GTB8|A0A1B0GTB8_HUMAN;tr|A0A1B0GWC0|A0A1B0GWC0_HUMAN;tr|A0A140VK13|A0A140VK13_HUMAN;sp|P23786|CPT2_HUMAN;tr|A0A1B0GVF3|A0A1B0GVF3_HUMAN;tr|A0A1B0GV75|A0A1B0GV75_HUMAN;tr|Q53G79|Q53G79_HUMAN	6;6;6;6;6;5;4;1	6;6;6;6;6;5;4;1	6;6;6;6;6;5;4;1	>tr|A0A1B0GTB8|A0A1B0GTB8_HUMAN Carnitine O-palmitoyltransferase 2, mitochondrial OS=Homo sapiens GN=CPT2 PE=1 SV=1;>tr|A0A1B0GWC0|A0A1B0GWC0_HUMAN Carnitine O-palmitoyltransferase 2, mitochondrial OS=Homo sapiens GN=CPT2 PE=1 SV=1;>tr|A0A140VK13|A0A140VK1	-	2.5059	2.1179	1.08263	2.069	15.42	6	0	Median	1.0314	1.08306	0.115116	1.0581	19.378	6	0	Median	0.43188	0.535585	-0.900811	0.55179	18.478	6	0	Median	0	13.1	8	6	6	6	0	6	0	6	0	6	13.1	13.1	13.1	71.181	635	635;647;658;658;670;598;577;223
1795	tr|A0A024QZA8|A0A024QZA8_HUMAN;sp|P29317|EPHA2_HUMAN;tr|B4DL04|B4DL04_HUMAN;tr|Q96HF4|Q96HF4_HUMAN;sp|P29317-2|EPHA2_HUMAN;sp|Q9UF33-2|EPHA6_HUMAN;tr|J3KR66|J3KR66_HUMAN;sp|Q9UF33-3|EPHA6_HUMAN;tr|Q53TA0|Q53TA0_HUMAN;sp|P54764-2|EPHA4_HUMAN;tr|Q58F15|Q58F15_HUMAN;tr|E9PG71|E9PG71_HUMAN;tr|A0A024R452|A0A024R452_HUMAN;sp|P54764|EPHA4_HUMAN;sp|Q9UF33|EPHA6_HUMAN;tr|A0A0B4J1T8|A0A0B4J1T8_HUMAN	tr|A0A024QZA8|A0A024QZA8_HUMAN;sp|P29317|EPHA2_HUMAN;tr|B4DL04|B4DL04_HUMAN	28;28;19;13;9;1;1;1;1;1;1;1;1;1;1;1	28;28;19;13;9;1;1;1;1;1;1;1;1;1;1;1	27;27;18;12;9;0;0;0;0;0;0;0;0;0;0;0	>tr|A0A024QZA8|A0A024QZA8_HUMAN EPH receptor A2, isoform CRA_a OS=Homo sapiens GN=EPHA2 PE=3 SV=1;>sp|P29317|EPHA2_HUMAN Ephrin type-A receptor 2 OS=Homo sapiens GN=EPHA2 PE=1 SV=2;>tr|B4DL04|B4DL04_HUMAN cDNA FLJ51229, highly similar to Ephrin type-A rece	-	2.505	2.11714	1.08212	2.1124	33.786	16	0	Median	0.79731	0.837247	-0.256275	0.82642	31.103	16	0	Median	0.31814	0.394534	-1.34178	0.39035	17.082	16	0	Median	4.6	40.8	16	28	28	27	4	25	4	25	4	24	43.8	43.8	42.6	108.27	976	976;976;654;253;497;334;373;398;711;935;949;949;986;986;1036;1130
3455	tr|B5BUJ8|B5BUJ8_HUMAN;tr|A8K4K4|A8K4K4_HUMAN;tr|A0A024R2W7|A0A024R2W7_HUMAN;sp|Q16644|MAPK3_HUMAN;tr|B2R8Z2|B2R8Z2_HUMAN;tr|C9J8E1|C9J8E1_HUMAN;tr|H7C0G6|H7C0G6_HUMAN;tr|C9JPW3|C9JPW3_HUMAN	tr|B5BUJ8|B5BUJ8_HUMAN;tr|A8K4K4|A8K4K4_HUMAN;tr|A0A024R2W7|A0A024R2W7_HUMAN;sp|Q16644|MAPK3_HUMAN;tr|B2R8Z2|B2R8Z2_HUMAN;tr|C9J8E1|C9J8E1_HUMAN	8;8;8;8;7;5;2;2	8;8;8;8;7;5;2;2	7;7;7;7;6;4;2;2	>tr|B5BUJ8|B5BUJ8_HUMAN Mitogen-activated protein kinase-activated protein kinase 3 (Fragment) OS=Homo sapiens GN=MAPKAPK3 PE=2 SV=1;>tr|A8K4K4|A8K4K4_HUMAN cDNA FLJ78027, highly similar to Homo sapiens mitogen-activated protein kinase-activated protein ki	-	2.501	2.11376	1.07981	2.068	19.55	6	0	Median	1.4336	1.50541	0.590155	1.4669	12.631	6	0	Median	0.58062	0.720042	-0.473848	0.71253	23.855	6	0	Median	3.7	36.6	8	8	8	7	1	8	1	8	1	7	36.6	36.6	33.5	43.006	382	382;382;382;382;382;332;97;119
4533	sp|Q8N6H7|ARFG2_HUMAN;tr|A0A0D9SF70|A0A0D9SF70_HUMAN;tr|G5E9L0|G5E9L0_HUMAN;tr|B3KV00|B3KV00_HUMAN;tr|E9PQP3|E9PQP3_HUMAN;tr|B4E327|B4E327_HUMAN;sp|Q8N6H7-2|ARFG2_HUMAN;sp|Q8N6H7-3|ARFG2_HUMAN;tr|E9PIY6|E9PIY6_HUMAN;tr|E9PMU9|E9PMU9_HUMAN;tr|H0YDN9|H0YDN9_HUMAN;tr|E9PJT7|E9PJT7_HUMAN;tr|E9PK28|E9PK28_HUMAN;tr|E9PN48|E9PN48_HUMAN;tr|B7Z6H9|B7Z6H9_HUMAN;tr|E9PMR9|E9PMR9_HUMAN;tr|E9PM63|E9PM63_HUMAN…	sp|Q8N6H7|ARFG2_HUMAN;tr|A0A0D9SF70|A0A0D9SF70_HUMAN;tr|G5E9L0|G5E9L0_HUMAN;tr|B3KV00|B3KV00_HUMAN;tr|E9PQP3|E9PQP3_HUMAN;tr|B4E327|B4E327_HUMAN;sp|Q8N6H7-2|ARFG2_HUMAN;sp|Q8N6H7-3|ARFG2_HUMAN;tr|E9PIY6|E9PIY6_HUMAN	9;8;8;7;6;6;6;5;5;4;4;3;3;3;3;2;2;2;1;1;1	9;8;8;7;6;6;6;5;5;4;4;3;3;3;3;2;2;2;1;1;1	9;8;8;7;6;6;6;5;5;4;4;3;3;3;3;2;2;2;1;1;1	>sp|Q8N6H7|ARFG2_HUMAN ADP-ribosylation factor GTPase-activating protein 2 OS=Homo sapiens GN=ARFGAP2 PE=1 SV=1;>tr|A0A0D9SF70|A0A0D9SF70_HUMAN ADP-ribosylation factor GTPase-activating protein 2 OS=Homo sapiens GN=ARFGAP2 PE=1 SV=1;>tr|G5E9L0|G5E9L0_HUMAN	-	2.4979	2.11114	1.07802	2.061	23.265	8	0	Median	1.861	1.95422	0.96659	1.9221	26.337	8	0	Median	0.73454	0.910922	-0.134601	0.92349	17.288	8	0	Median	4.2	19	21	9	9	9	1	8	1	8	1	8	23.2	23.2	23.2	56.72	521	521;385;493;385;274;382;414;252;327;156;237;173;238;252;256;89;94;119;70;110;133
6887	sp|Q9UKS6|PACN3_HUMAN;tr|B4DUI2|B4DUI2_HUMAN;tr|D3DQR0|D3DQR0_HUMAN;tr|A0A0C4DGG1|A0A0C4DGG1_HUMAN;tr|E9PIY1|E9PIY1_HUMAN;tr|E9PJ75|E9PJ75_HUMAN;tr|E9PNM9|E9PNM9_HUMAN;tr|B4DV80|B4DV80_HUMAN;tr|H0YDM6|H0YDM6_HUMAN;tr|E9PJ33|E9PJ33_HUMAN	sp|Q9UKS6|PACN3_HUMAN;tr|B4DUI2|B4DUI2_HUMAN;tr|D3DQR0|D3DQR0_HUMAN;tr|A0A0C4DGG1|A0A0C4DGG1_HUMAN;tr|E9PIY1|E9PIY1_HUMAN	18;17;17;16;9;6;6;6;3;2	18;17;17;16;9;6;6;6;3;2	18;17;17;16;9;6;6;6;3;2	>sp|Q9UKS6|PACN3_HUMAN Protein kinase C and casein kinase substrate in neurons protein 3 OS=Homo sapiens GN=PACSIN3 PE=1 SV=2;>tr|B4DUI2|B4DUI2_HUMAN cDNA FLJ61415, highly similar to Protein kinase C and casein kinase substratein neurons protein 3 OS=Homo	-	2.4976	2.11089	1.07785	2.0706	9.7227	12	0	Median	2.0911	2.19584	1.13477	2.1991	13.016	12	0	Median	0.80696	1.00073	0.0010552	1.0247	7.8732	12	0	Median	18.4	47.4	10	18	18	18	5	15	5	15	5	15	55	55	55	48.486	424	424;421;425;405;320;142;148;291;76;69
5844	tr|E7EQQ5|E7EQQ5_HUMAN;tr|Q05CU3|Q05CU3_HUMAN;sp|Q9C035-6|TRIM5_HUMAN;sp|Q9C035-5|TRIM5_HUMAN;sp|Q9C035-4|TRIM5_HUMAN;sp|Q9C035-3|TRIM5_HUMAN;sp|Q9C035-2|TRIM5_HUMAN;tr|B1Q3L0|B1Q3L0_HUMAN;sp|Q9C035|TRIM5_HUMAN;tr|C9JWN8|C9JWN8_HUMAN;tr|D8L203|D8L203_HUMAN;tr|D8L202|D8L202_HUMAN;tr|D8L201|D8L201_HUMAN;tr|D8L200|D8L200_HUMAN;tr|D8L1Z9|D8L1Z9_HUMAN;tr|D8L1Z8|D8L1Z8_HUMAN;tr|D8L1Z7|D8L1Z7_HUMAN;tr|H…	tr|E7EQQ5|E7EQQ5_HUMAN;tr|Q05CU3|Q05CU3_HUMAN;sp|Q9C035-6|TRIM5_HUMAN;sp|Q9C035-5|TRIM5_HUMAN;sp|Q9C035-4|TRIM5_HUMAN;sp|Q9C035-3|TRIM5_HUMAN;sp|Q9C035-2|TRIM5_HUMAN;tr|B1Q3L0|B1Q3L0_HUMAN;sp|Q9C035|TRIM5_HUMAN;tr|C9JWN8|C9JWN8_HUMAN;tr|D8L203|D8L203_HUMAN;tr|D8L202|D8L202_HUMAN;tr|D8L201|D8L201_HUMAN;tr|D8L200|D8L200_HUMAN;tr|D8L1Z9|D8L1Z9_HUMAN;tr|D8L1Z8|D8L1Z8_HUMAN;tr|D8L1Z7|D8L1Z7_HUMAN;tr|H…	2;2;2;2;2;2;2;2;2;1;1;1;1;1;1;1;1;1	2;2;2;2;2;2;2;2;2;1;1;1;1;1;1;1;1;1	2;2;2;2;2;2;2;2;2;1;1;1;1;1;1;1;1;1	>tr|E7EQQ5|E7EQQ5_HUMAN Tripartite motif-containing protein 5 (Fragment) OS=Homo sapiens GN=TRIM5 PE=1 SV=1;>tr|Q05CU3|Q05CU3_HUMAN TRIM5 protein (Fragment) OS=Homo sapiens GN=TRIM5 PE=2 SV=1;>sp|Q9C035-6|TRIM5_HUMAN Isoform Iota of Tripartite motif-contai	-	2.4948	2.10852	1.07623	2.112	34.148	2	2	Median	1.0594	1.11246	0.153759	1.1153	33.373	2	2	Median	0.42464	0.526607	-0.925202	0.52771	4.064	2	2	Median	0	9.6	18	2	2	2	0	2	0	2	0	2	9.6	9.6	9.6	24.204	209	209;219;257;271;326;347;400;493;493;72;139;139;139;139;139;139;139;187
5309	tr|B4DV28|B4DV28_HUMAN;sp|Q96KP4|CNDP2_HUMAN;tr|A0A024R382|A0A024R382_HUMAN;sp|Q96KP4-2|CNDP2_HUMAN;tr|B4DPF1|B4DPF1_HUMAN;tr|J3QKT2|J3QKT2_HUMAN;tr|Q9NW02|Q9NW02_HUMAN;tr|J3KSV5|J3KSV5_HUMAN;tr|A0A087WYZ1|A0A087WYZ1_HUMAN;tr|Q9H7K8|Q9H7K8_HUMAN;tr|J3QQN6|J3QQN6_HUMAN;tr|J3QR27|J3QR27_HUMAN;tr|J3QLU1|J3QLU1_HUMAN;tr|J3QKQ0|J3QKQ0_HUMAN;tr|J3QRD0|J3QRD0_HUMAN;tr|J3QRA8|J3QRA8_HUMAN;tr|J3QL02|J3QL0…	tr|B4DV28|B4DV28_HUMAN;sp|Q96KP4|CNDP2_HUMAN;tr|A0A024R382|A0A024R382_HUMAN;sp|Q96KP4-2|CNDP2_HUMAN;tr|B4DPF1|B4DPF1_HUMAN;tr|J3QKT2|J3QKT2_HUMAN	19;19;15;15;12;11;9;8;8;8;7;7;7;7;7;7;7;5;5;4;4;4;2;1	19;19;15;15;12;11;9;8;8;8;7;7;7;7;7;7;7;5;5;4;4;4;2;1	19;19;15;15;12;11;9;8;8;8;7;7;7;7;7;7;7;5;5;4;4;4;2;1	>tr|B4DV28|B4DV28_HUMAN cDNA FLJ54170, highly similar to Cytosolic nonspecific dipeptidase OS=Homo sapiens PE=2 SV=1;>sp|Q96KP4|CNDP2_HUMAN Cytosolic non-specific dipeptidase OS=Homo sapiens GN=CNDP2 PE=1 SV=2;>tr|A0A024R382|A0A024R382_HUMAN CNDP dipeptida	-	2.4945	2.10827	1.07606	2.0907	13.72	16	0	Median	1.0637	1.11698	0.159603	1.0837	14.906	16	0	Median	0.40232	0.498927	-1.0031	0.48642	10.055	16	0	Median	0	59.2	24	19	19	19	0	19	0	19	0	19	59.2	59.2	59.2	51.501	463	463;475;363;391;380;249;311;149;157;276;89;122;123;128;134;138;138;124;170;55;88;204;89;109
5901	sp|Q9H0A0|NAT10_HUMAN;sp|Q9H0A0-2|NAT10_HUMAN;tr|A0A087WV29|A0A087WV29_HUMAN;tr|Q05CW7|Q05CW7_HUMAN;tr|E9PMU0|E9PMU0_HUMAN;tr|E9PJN6|E9PJN6_HUMAN	sp|Q9H0A0|NAT10_HUMAN;sp|Q9H0A0-2|NAT10_HUMAN;tr|A0A087WV29|A0A087WV29_HUMAN	33;32;30;12;6;2	33;32;30;12;6;2	33;32;30;12;6;2	>sp|Q9H0A0|NAT10_HUMAN RNA cytidine acetyltransferase OS=Homo sapiens GN=NAT10 PE=1 SV=2;>sp|Q9H0A0-2|NAT10_HUMAN Isoform 2 of RNA cytidine acetyltransferase OS=Homo sapiens GN=NAT10;>tr|A0A087WV29|A0A087WV29_HUMAN RNA cytidine acetyltransferase OS=Homo sa	-	2.4892	2.10379	1.07299	2.0554	8.9236	30	0	Median	1.9348	2.03171	1.0227	1.9638	17.184	30	0	Median	0.75229	0.932934	-0.100153	0.95004	9.4899	30	0	Median	0	38.6	6	33	33	33	0	33	0	33	0	33	38.6	38.6	38.6	115.73	1025	1025;953;834;554;288;145
6824	sp|Q9UIQ6-3|LCAP_HUMAN;sp|Q9UIQ6-2|LCAP_HUMAN;tr|B2RAK1|B2RAK1_HUMAN;sp|Q9UIQ6|LCAP_HUMAN	sp|Q9UIQ6-3|LCAP_HUMAN;sp|Q9UIQ6-2|LCAP_HUMAN;tr|B2RAK1|B2RAK1_HUMAN;sp|Q9UIQ6|LCAP_HUMAN	13;13;13;13	13;13;13;13	13;13;13;13	>sp|Q9UIQ6-3|LCAP_HUMAN Isoform 3 of Leucyl-cystinyl aminopeptidase OS=Homo sapiens GN=LNPEP;>sp|Q9UIQ6-2|LCAP_HUMAN Isoform 2 of Leucyl-cystinyl aminopeptidase OS=Homo sapiens GN=LNPEP;>tr|B2RAK1|B2RAK1_HUMAN cDNA, FLJ94965, highly similar to Homo sapiens	-	2.4884	2.10311	1.07252	2.1099	19.428	10	0	Median	1.0283	1.07981	0.110773	1.0686	24.374	10	0	Median	0.44561	0.552612	-0.85566	0.55673	15.291	10	0	Median	1.7	14.9	4	13	13	13	1	12	1	12	1	12	16.6	16.6	16.6	115.06	1006	1006;1011;1025;1025
2825	tr|A0A024R3N3|A0A024R3N3_HUMAN;tr|A0A140VJE9|A0A140VJE9_HUMAN;sp|Q06481-3|APLP2_HUMAN;sp|Q06481-6|APLP2_HUMAN;sp|Q06481|APLP2_HUMAN;sp|Q06481-5|APLP2_HUMAN;tr|B4E3I5|B4E3I5_HUMAN;sp|Q06481-4|APLP2_HUMAN;sp|Q06481-2|APLP2_HUMAN;tr|B4DKY3|B4DKY3_HUMAN;tr|B4DTV1|B4DTV1_HUMAN;tr|E9PSC7|E9PSC7_HUMAN;tr|E9PQS3|E9PQS3_HUMAN	tr|A0A024R3N3|A0A024R3N3_HUMAN;tr|A0A140VJE9|A0A140VJE9_HUMAN;sp|Q06481-3|APLP2_HUMAN;sp|Q06481-6|APLP2_HUMAN;sp|Q06481|APLP2_HUMAN;sp|Q06481-5|APLP2_HUMAN;tr|B4E3I5|B4E3I5_HUMAN;sp|Q06481-4|APLP2_HUMAN;sp|Q06481-2|APLP2_HUMAN;tr|B4DKY3|B4DKY3_HUMAN;tr|B4DTV1|B4DTV1_HUMAN	8;8;8;8;8;7;7;7;7;5;5;2;2	8;8;8;8;8;7;7;7;7;5;5;2;2	8;8;8;8;8;7;7;7;7;5;5;2;2	>tr|A0A024R3N3|A0A024R3N3_HUMAN Amyloid beta (A4)-like protein 2, isoform CRA_a OS=Homo sapiens GN=APLP2 PE=4 SV=1;>tr|A0A140VJE9|A0A140VJE9_HUMAN Testicular tissue protein Li 23 OS=Homo sapiens PE=2 SV=1;>sp|Q06481-3|APLP2_HUMAN Isoform 3 of Amyloid-like	-	2.4853	2.10049	1.07073	2.1072	20.047	3	0	Median	0.6134	0.644125	-0.634588	0.62386	48.262	3	0	Median	0.24776	0.307253	-1.7025	0.29323	36.622	3	0	Median	0	15.6	13	8	8	8	0	8	0	8	0	8	15.6	15.6	15.6	81.979	710	710;751;751;761;763;522;689;695;707;396;551;158;158
1087	tr|Q6FGP1|Q6FGP1_HUMAN;sp|O95833|CLIC3_HUMAN	tr|Q6FGP1|Q6FGP1_HUMAN;sp|O95833|CLIC3_HUMAN	3;3	3;3	3;3	>tr|Q6FGP1|Q6FGP1_HUMAN Chloride intracellular channel protein (Fragment) OS=Homo sapiens GN=CLIC3 PE=2 SV=1;>sp|O95833|CLIC3_HUMAN Chloride intracellular channel protein 3 OS=Homo sapiens GN=CLIC3 PE=1 SV=2	-	2.475	2.09178	1.06473	2.0538	20.163	3	2	Plateau	1.8656	1.95905	0.970152	1.9227	20.884	3	2	Median	0.86249	1.0696	0.0970658	1.0566	15.925	3	2	Median	0	21.3	2	3	3	3	0	3	0	3	0	3	21.3	21.3	21.3	23.455	207	207;236
4179	sp|Q7Z7K0|COXM1_HUMAN;tr|C9JES7|C9JES7_HUMAN;tr|H7C3D8|H7C3D8_HUMAN	sp|Q7Z7K0|COXM1_HUMAN;tr|C9JES7|C9JES7_HUMAN;tr|H7C3D8|H7C3D8_HUMAN	3;2;2	3;2;2	3;2;2	>sp|Q7Z7K0|COXM1_HUMAN COX assembly mitochondrial protein homolog OS=Homo sapiens GN=CMC1 PE=1 SV=1;>tr|C9JES7|C9JES7_HUMAN COX assembly mitochondrial protein OS=Homo sapiens GN=CMC1 PE=1 SV=1;>tr|H7C3D8|H7C3D8_HUMAN COX assembly mitochondrial protein (Fra	-	2.475	2.09178	1.06473	2.1136	10.403	3	0	Median	1.3069	1.37236	0.456661	1.3279	11.743	3	0	Median	0.51555	0.639347	-0.64533	0.60776	12.137	3	0	Median	0	34	3	3	3	3	0	3	0	3	0	3	34	34	34	12.49	106	106;76;113
5943	sp|Q9H1B7|I2BPL_HUMAN	sp|Q9H1B7|I2BPL_HUMAN	13	10	10	>sp|Q9H1B7|I2BPL_HUMAN Interferon regulatory factor 2-binding protein-like OS=Homo sapiens GN=IRF2BPL PE=1 SV=1	-	2.4716	2.08891	1.06275	2.1072	8.7306	5	0	Median	2.1113	2.21705	1.14864	2.1843	13.414	5	0	Median	0.86029	1.06687	0.0933811	0.99358	12.287	5	0	Median	8.3	15.1	1	13	10	10	5	8	5	5	5	5	23.4	18.8	18.8	82.658	796	796
2037	sp|P42338|PK3CB_HUMAN;tr|Q68DL0|Q68DL0_HUMAN;tr|B4DER4|B4DER4_HUMAN;tr|B4DZI3|B4DZI3_HUMAN;tr|H0Y871|H0Y871_HUMAN;tr|C9JYX0|C9JYX0_HUMAN;tr|F8WDJ8|F8WDJ8_HUMAN;tr|H7C565|H7C565_HUMAN;tr|Q9BTS4|Q9BTS4_HUMAN;tr|Q59HC4|Q59HC4_HUMAN;tr|B7ZM44|B7ZM44_HUMAN;tr|Q1WIR0|Q1WIR0_HUMAN;tr|Q1WIQ9|Q1WIQ9_HUMAN;tr|B2RAH3|B2RAH3_HUMAN;tr|A7E2E0|A7E2E0_HUMAN;sp|O00329|PK3CD_HUMAN;tr|Q5SR50|Q5SR50_HUMAN;tr|O00334|…	sp|P42338|PK3CB_HUMAN;tr|Q68DL0|Q68DL0_HUMAN;tr|B4DER4|B4DER4_HUMAN;tr|B4DZI3|B4DZI3_HUMAN;tr|H0Y871|H0Y871_HUMAN	3;2;2;2;2;1;1;1;1;1;1;1;1;1;1;1;1;1;1	3;2;2;2;2;1;1;1;1;1;1;1;1;1;1;1;1;1;1	3;2;2;2;2;1;1;1;1;1;1;1;1;1;1;1;1;1;1	>sp|P42338|PK3CB_HUMAN Phosphatidylinositol 4,5-bisphosphate 3-kinase catalytic subunit beta isoform OS=Homo sapiens GN=PIK3CB PE=1 SV=1;>tr|Q68DL0|Q68DL0_HUMAN Phosphatidylinositol 4,5-bisphosphate 3-kinase catalytic subunit beta isoform OS=Homo sapiens G	-	2.4712	2.08857	1.06252	2.1188	7.8723	3	1	Median	0.88655	0.930957	-0.103214	0.91328	3.9454	3	1	Median	0.38338	0.475439	-1.07267	0.46216	15.068	3	1	Median	0	3.4	19	3	3	3	0	3	0	3	0	3	3.4	3.4	3.4	122.76	1070	1070;521;582;657;702;131;134;245;286;845;1043;1044;1044;1044;1044;1044;1068;1068;1068
4402	sp|Q8IYB7|DI3L2_HUMAN;sp|Q8IYB7-3|DI3L2_HUMAN;sp|Q8IYB7-2|DI3L2_HUMAN;tr|B4DI15|B4DI15_HUMAN;sp|Q8IYB7-4|DI3L2_HUMAN;tr|C9JGP4|C9JGP4_HUMAN;sp|Q8IYB7-5|DI3L2_HUMAN;tr|H7C440|H7C440_HUMAN;tr|H7C1Q8|H7C1Q8_HUMAN;tr|H7C036|H7C036_HUMAN;tr|Q8NF60|Q8NF60_HUMAN	sp|Q8IYB7|DI3L2_HUMAN;sp|Q8IYB7-3|DI3L2_HUMAN;sp|Q8IYB7-2|DI3L2_HUMAN;tr|B4DI15|B4DI15_HUMAN	11;8;8;8;5;3;3;3;2;1;1	11;8;8;8;5;3;3;3;2;1;1	11;8;8;8;5;3;3;3;2;1;1	>sp|Q8IYB7|DI3L2_HUMAN DIS3-like exonuclease 2 OS=Homo sapiens GN=DIS3L2 PE=1 SV=4;>sp|Q8IYB7-3|DI3L2_HUMAN Isoform 3 of DIS3-like exonuclease 2 OS=Homo sapiens GN=DIS3L2;>sp|Q8IYB7-2|DI3L2_HUMAN Isoform 2 of DIS3-like exonuclease 2 OS=Homo sapiens GN=DIS3	-	2.4665	2.0846	1.05977	2.0354	17.049	5	0	Median	1.2082	1.26872	0.343371	1.2444	25.069	5	0	Median	0.41157	0.510398	-0.970304	0.4942	27.631	5	0	Median	5.2	11.6	11	11	11	11	2	9	2	9	2	9	16.8	16.8	16.8	99.278	885	885;603;619;675;249;144;356;383;166;196;266
4482	sp|Q8N3F8|MILK1_HUMAN;tr|Q641Q8|Q641Q8_HUMAN;tr|Q68D58|Q68D58_HUMAN;tr|H0Y6J8|H0Y6J8_HUMAN;tr|B0QY86|B0QY86_HUMAN;tr|B0QY91|B0QY91_HUMAN	sp|Q8N3F8|MILK1_HUMAN	19;8;7;7;3;2	19;8;7;7;3;2	18;8;7;7;3;2	>sp|Q8N3F8|MILK1_HUMAN MICAL-like protein 1 OS=Homo sapiens GN=MICALL1 PE=1 SV=2	-	2.4639	2.0824	1.05825	2.1098	11.491	8	0	Median	1.1793	1.23837	0.308443	1.2494	11.984	8	0	Median	0.48285	0.598795	-0.739867	0.59128	5.5494	8	0	Median	17.3	15.3	6	19	19	18	10	10	10	10	10	9	30.6	30.6	29.3	93.44	863	863;350;290;370;210;186
3800	sp|Q68D91|MBLC2_HUMAN;sp|Q68D91-2|MBLC2_HUMAN;tr|B3KY36|B3KY36_HUMAN	sp|Q68D91|MBLC2_HUMAN;sp|Q68D91-2|MBLC2_HUMAN;tr|B3KY36|B3KY36_HUMAN	7;4;4	7;4;4	7;4;4	>sp|Q68D91|MBLC2_HUMAN Metallo-beta-lactamase domain-containing protein 2 OS=Homo sapiens GN=MBLAC2 PE=1 SV=3;>sp|Q68D91-2|MBLC2_HUMAN Isoform 2 of Metallo-beta-lactamase domain-containing protein 2 OS=Homo sapiens GN=MBLAC2;>tr|B3KY36|B3KY36_HUMAN cDNA FL	-	2.4637	2.08223	1.05813	2.0307	6.812	4	0	Median	1.0937	1.14848	0.199729	1.12	14.562	4	0	Median	0.45072	0.558949	-0.83921	0.55398	11.458	4	0	Median	0	32.6	3	7	7	7	0	7	0	7	0	7	32.6	32.6	32.6	31.371	279	279;199;209
877	tr|B3KP06|B3KP06_HUMAN;sp|O75815|BCAR3_HUMAN;sp|O75815-3|BCAR3_HUMAN;tr|B3KNL6|B3KNL6_HUMAN;sp|O75815-2|BCAR3_HUMAN;tr|B4DWK2|B4DWK2_HUMAN;tr|Q5T7I8|Q5T7I8_HUMAN;tr|B3KWE9|B3KWE9_HUMAN;tr|F5H5M1|F5H5M1_HUMAN;tr|B7Z7K3|B7Z7K3_HUMAN;sp|Q6S5L8-2|SHC4_HUMAN;tr|B3KWT2|B3KWT2_HUMAN;tr|A0A167HES1|A0A167HES1_HUMAN;sp|Q92529-2|SHC3_HUMAN;sp|Q92529|SHC3_HUMAN	tr|B3KP06|B3KP06_HUMAN;sp|O75815|BCAR3_HUMAN;sp|O75815-3|BCAR3_HUMAN;tr|B3KNL6|B3KNL6_HUMAN;sp|O75815-2|BCAR3_HUMAN	18;18;15;11;9;7;1;1;1;1;1;1;1;1;1	18;18;15;11;9;7;1;1;1;1;1;1;1;1;1	17;17;14;11;9;7;0;0;0;0;0;0;0;0;0	>tr|B3KP06|B3KP06_HUMAN cDNA FLJ30880 fis, clone FEBRA2004767, highly similar to Breast cancer anti-estrogen resistance protein 3 OS=Homo sapiens PE=2 SV=1;>sp|O75815|BCAR3_HUMAN Breast cancer anti-estrogen resistance protein 3 OS=Homo sapiens GN=BCAR3 PE=	-	2.4629	2.08156	1.05766	2.0062	21.735	7	0	Median	1.1599	1.218	0.284512	1.1898	31.94	7	0	Median	0.47004	0.582909	-0.778658	0.57832	14.082	7	0	Median	18.4	20.8	15	18	18	17	8	12	8	12	8	11	35.8	35.8	34.9	92.511	825	825;825;734;605;501;501;105;240;344;344;387;425;462;471;594
2579	sp|P62942|FKB1A_HUMAN;tr|Q5W0X3|Q5W0X3_HUMAN;tr|A0A087WZM5|A0A087WZM5_HUMAN;tr|Q0VDC6|Q0VDC6_HUMAN;tr|Q1JUQ3|Q1JUQ3_HUMAN;tr|Q1JUQ4|Q1JUQ4_HUMAN;tr|Q1JUQ5|Q1JUQ5_HUMAN;tr|A0A087WTS4|A0A087WTS4_HUMAN;tr|A0A087WV48|A0A087WV48_HUMAN	sp|P62942|FKB1A_HUMAN;tr|Q5W0X3|Q5W0X3_HUMAN;tr|A0A087WZM5|A0A087WZM5_HUMAN;tr|Q0VDC6|Q0VDC6_HUMAN	4;3;3;3;1;1;1;1;1	4;3;3;3;1;1;1;1;1	4;3;3;3;1;1;1;1;1	>sp|P62942|FKB1A_HUMAN Peptidyl-prolyl cis-trans isomerase FKBP1A OS=Homo sapiens GN=FKBP1A PE=1 SV=2;>tr|Q5W0X3|Q5W0X3_HUMAN Peptidylprolyl isomerase OS=Homo sapiens GN=FKBP1A PE=1 SV=1;>tr|A0A087WZM5|A0A087WZM5_HUMAN Peptidylprolyl isomerase OS=Homo sapi	-	2.4554	2.07522	1.05326	2.1073	18.025	8	0	Median	1.0377	1.08968	0.123901	1.0834	21.474	8	0	Median	0.41088	0.509543	-0.972725	0.50468	9.1986	8	0	Median	13	41.7	9	4	4	4	1	4	1	4	1	4	41.7	41.7	41.7	11.951	108	108;103;129;145;37;89;92;97;116
2854	tr|A0A0S2Z4B5|A0A0S2Z4B5_HUMAN;sp|Q08209-2|PP2BA_HUMAN;sp|Q08209-3|PP2BA_HUMAN;tr|A0A0S2Z4C6|A0A0S2Z4C6_HUMAN;sp|Q08209|PP2BA_HUMAN;tr|E7ETC2|E7ETC2_HUMAN;sp|Q08209-5|PP2BA_HUMAN;sp|Q08209-4|PP2BA_HUMAN;tr|E9PPC8|E9PPC8_HUMAN;tr|E9PK68|E9PK68_HUMAN;tr|Q9UMM5|Q9UMM5_HUMAN;sp|P48454-2|PP2BC_HUMAN;sp|P48454|PP2BC_HUMAN;sp|P48454-3|PP2BC_HUMAN;tr|Q9UMB2|Q9UMB2_HUMAN;tr|H0YB02|H0YB02_HUMAN;tr|H0YC26|H…	tr|A0A0S2Z4B5|A0A0S2Z4B5_HUMAN;sp|Q08209-2|PP2BA_HUMAN;sp|Q08209-3|PP2BA_HUMAN;tr|A0A0S2Z4C6|A0A0S2Z4C6_HUMAN;sp|Q08209|PP2BA_HUMAN;tr|E7ETC2|E7ETC2_HUMAN;sp|Q08209-5|PP2BA_HUMAN;sp|Q08209-4|PP2BA_HUMAN	12;12;11;11;11;8;8;7;5;5;4;2;2;2;1;1;1;1	12;12;11;11;11;8;8;7;5;5;4;2;2;2;1;1;1;1	8;8;8;7;7;4;4;6;2;2;3;0;0;0;0;0;0;0	>tr|A0A0S2Z4B5|A0A0S2Z4B5_HUMAN Serine/threonine-protein phosphatase (Fragment) OS=Homo sapiens GN=PPP3CA PE=2 SV=1;>sp|Q08209-2|PP2BA_HUMAN Isoform 2 of Serine/threonine-protein phosphatase 2B catalytic subunit alpha isoform OS=Homo sapiens GN=PPP3CA;>sp|	-	2.4534	2.07353	1.05209	1.974	29.39	6	0	Median	1.0843	1.13861	0.187276	1.1039	9.2416	6	0	Median	0.42418	0.526036	-0.926765	0.51839	21.572	6	0	Median	3.9	29.9	18	12	12	8	1	12	1	12	1	8	29.9	29.9	22.1	57.658	511	511;511;469;521;521;423;454;289;132;147;253;502;512;521;24;153;209;326
1248	tr|A0A087WUQ6|A0A087WUQ6_HUMAN;tr|Q7L4Q3|Q7L4Q3_HUMAN;sp|P07203|GPX1_HUMAN;tr|Q6NSD4|Q6NSD4_HUMAN;sp|P07203-2|GPX1_HUMAN;tr|X5D926|X5D926_HUMAN;tr|X5DQZ7|X5DQZ7_HUMAN;tr|A0A024R2T1|A0A024R2T1_HUMAN	tr|A0A087WUQ6|A0A087WUQ6_HUMAN;tr|Q7L4Q3|Q7L4Q3_HUMAN;sp|P07203|GPX1_HUMAN;tr|Q6NSD4|Q6NSD4_HUMAN	13;13;13;8;3;2;1;1	13;13;13;8;3;2;1;1	13;13;13;8;3;2;1;1	>tr|A0A087WUQ6|A0A087WUQ6_HUMAN Glutathione peroxidase OS=Homo sapiens GN=GPX1 PE=1 SV=1;>tr|Q7L4Q3|Q7L4Q3_HUMAN Glutathione peroxidase OS=Homo sapiens GN=GPX1 PE=2 SV=1;>sp|P07203|GPX1_HUMAN Glutathione peroxidase 1 OS=Homo sapiens GN=GPX1 PE=1 SV=4;>tr|Q	-	2.4487	2.06956	1.04932	1.9789	11.255	17	0	Median	1.0335	1.08527	0.11805	1.0382	22.588	17	0	Median	0.43201	0.535747	-0.900377	0.52375	19.472	17	0	Median	4.5	85.1	8	13	13	13	1	13	1	13	1	13	85.1	85.1	85.1	21.938	202	202;203;203;145;98;48;46;47
493	tr|E5RK82|E5RK82_HUMAN;tr|Q6ICP7|Q6ICP7_HUMAN;sp|O15182|CETN3_HUMAN;tr|E5RJF8|E5RJF8_HUMAN;tr|H0YBL5|H0YBL5_HUMAN;tr|E5RH67|E5RH67_HUMAN;tr|E5RFM2|E5RFM2_HUMAN	tr|E5RK82|E5RK82_HUMAN;tr|Q6ICP7|Q6ICP7_HUMAN;sp|O15182|CETN3_HUMAN;tr|E5RJF8|E5RJF8_HUMAN;tr|H0YBL5|H0YBL5_HUMAN;tr|E5RH67|E5RH67_HUMAN;tr|E5RFM2|E5RFM2_HUMAN	2;2;2;2;1;1;1	2;2;2;2;1;1;1	2;2;2;2;1;1;1	>tr|E5RK82|E5RK82_HUMAN Centrin-3 OS=Homo sapiens GN=CETN3 PE=1 SV=1;>tr|Q6ICP7|Q6ICP7_HUMAN CETN3 protein (Fragment) OS=Homo sapiens GN=CETN3 PE=2 SV=1;>sp|O15182|CETN3_HUMAN Centrin-3 OS=Homo sapiens GN=CETN3 PE=1 SV=2;>tr|E5RJF8|E5RJF8_HUMAN Centrin-3 O	-	2.4459	2.06719	1.04767	2.0342	2.504	2	0	Median	1.1443	1.20162	0.264977	1.1783	23.46	2	0	Median	0.4523	0.560909	-0.834162	0.57022	10.162	2	0	Median	0	20.5	7	2	2	2	0	2	0	2	0	2	20.5	20.5	20.5	18.336	156	156;167;167;191;81;111;153
7847	tr|Q6ZN96|Q6ZN96_HUMAN;tr|C9IZY8|C9IZY8_HUMAN;sp|Q96PY5|FMNL2_HUMAN;sp|Q96PY5-3|FMNL2_HUMAN;tr|B3KT32|B3KT32_HUMAN	tr|Q6ZN96|Q6ZN96_HUMAN;tr|C9IZY8|C9IZY8_HUMAN;sp|Q96PY5|FMNL2_HUMAN;sp|Q96PY5-3|FMNL2_HUMAN	7;6;6;6;3	7;6;6;6;3	6;5;5;5;2	>tr|Q6ZN96|Q6ZN96_HUMAN cDNA FLJ16308 fis, clone PUAEN2006335 OS=Homo sapiens PE=1 SV=1;>tr|C9IZY8|C9IZY8_HUMAN Formin-like protein 2 OS=Homo sapiens GN=FMNL2 PE=1 SV=1;>sp|Q96PY5|FMNL2_HUMAN Formin-like protein 2 OS=Homo sapiens GN=FMNL2 PE=1 SV=3;>sp|Q96	-	2.4395	2.06178	1.04389	2.1012	22.417	4	0	Median	1.2923	1.35703	0.440453	1.3223	28.179	4	0	Median	0.54958	0.681548	-0.553112	0.65771	27.292	4	0	Median	5.5	11.1	5	7	7	6	2	5	2	5	2	4	16.5	16.5	14.3	63.67	568	568;461;1086;1092;356
6690	sp|Q9UBB5|MBD2_HUMAN;tr|Q69YZ5|Q69YZ5_HUMAN;tr|O60535|O60535_HUMAN;tr|X6RBL6|X6RBL6_HUMAN;tr|A0A024R2B8|A0A024R2B8_HUMAN;sp|Q9UBB5-3|MBD2_HUMAN	sp|Q9UBB5|MBD2_HUMAN;tr|Q69YZ5|Q69YZ5_HUMAN;tr|O60535|O60535_HUMAN	4;3;3;1;1;1	4;3;3;1;1;1	4;3;3;1;1;1	>sp|Q9UBB5|MBD2_HUMAN Methyl-CpG-binding domain protein 2 OS=Homo sapiens GN=MBD2 PE=1 SV=1;>tr|Q69YZ5|Q69YZ5_HUMAN Uncharacterized protein DKFZp586O0821 (Fragment) OS=Homo sapiens GN=DKFZp586O0821 PE=2 SV=1;>tr|O60535|O60535_HUMAN Antigen NY-CO-41 (Fragme	-	2.4365	2.05925	1.04212	2.0088	17.121	3	1	Plateau	1.0723	1.12601	0.171221	1.1149	27.569	3	1	Median	0.62104	0.770168	-0.376756	0.77589	19.974	3	1	Median	4.1	9.2	6	4	4	4	1	3	1	3	1	3	13.4	13.4	13.4	43.254	411	411;76;200;241;302;302
7357	tr|A0A024R233|A0A024R233_HUMAN;sp|Q9UDY2|ZO2_HUMAN;sp|Q9UDY2-3|ZO2_HUMAN;sp|Q9UDY2-7|ZO2_HUMAN;tr|A0A1B0GTW1|A0A1B0GTW1_HUMAN;sp|Q9UDY2-6|ZO2_HUMAN;tr|B7Z954|B7Z954_HUMAN;tr|A0A024R225|A0A024R225_HUMAN;tr|B7Z2R3|B7Z2R3_HUMAN;sp|Q9UDY2-2|ZO2_HUMAN;sp|Q9UDY2-4|ZO2_HUMAN;sp|Q9UDY2-5|ZO2_HUMAN;tr|B1AN86|B1AN86_HUMAN;tr|U3KQJ2|U3KQJ2_HUMAN	tr|A0A024R233|A0A024R233_HUMAN;sp|Q9UDY2|ZO2_HUMAN;sp|Q9UDY2-3|ZO2_HUMAN;sp|Q9UDY2-7|ZO2_HUMAN;tr|A0A1B0GTW1|A0A1B0GTW1_HUMAN;sp|Q9UDY2-6|ZO2_HUMAN;tr|B7Z954|B7Z954_HUMAN;tr|A0A024R225|A0A024R225_HUMAN;tr|B7Z2R3|B7Z2R3_HUMAN;sp|Q9UDY2-2|ZO2_HUMAN;sp|Q9UDY2-4|ZO2_HUMAN;sp|Q9UDY2-5|ZO2_HUMAN	47;46;45;45;45;43;42;40;39;39;38;35;8;6	47;46;45;45;45;43;42;40;39;39;38;35;8;6	47;46;45;45;45;43;42;40;39;39;38;35;8;6	>tr|A0A024R233|A0A024R233_HUMAN Tight junction protein 2 (Zona occludens 2), isoform CRA_a OS=Homo sapiens GN=TJP2 PE=3 SV=1;>sp|Q9UDY2|ZO2_HUMAN Tight junction protein ZO-2 OS=Homo sapiens GN=TJP2 PE=1 SV=2;>sp|Q9UDY2-3|ZO2_HUMAN Isoform C1 of Tight junct	-	2.4289	2.05282	1.03761	2.0127	15.039	22	0	Median	0.59723	0.627145	-0.673129	0.61661	17.812	22	0	Median	0.24232	0.300507	-1.73453	0.30458	19.851	22	0	Median	15.5	38.6	14	47	47	47	17	38	17	38	17	38	44.9	44.9	44.9	133.97	1190	1190;1190;1167;1221;1249;1157;1108;1043;1020;1043;1020;993;161;134
5242	sp|Q96HE7|ERO1A_HUMAN;tr|G3V3E6|G3V3E6_HUMAN;tr|G3V5B3|G3V5B3_HUMAN;tr|G3V2H0|G3V2H0_HUMAN;tr|G3V503|G3V503_HUMAN;tr|Q5TAE8|Q5TAE8_HUMAN;tr|B2RD00|B2RD00_HUMAN;sp|Q86YB8|ERO1B_HUMAN	sp|Q96HE7|ERO1A_HUMAN;tr|G3V3E6|G3V3E6_HUMAN	16;8;6;4;4;1;1;1	16;8;6;4;4;1;1;1	16;8;6;4;4;1;1;1	>sp|Q96HE7|ERO1A_HUMAN ERO1-like protein alpha OS=Homo sapiens GN=ERO1A PE=1 SV=2;>tr|G3V3E6|G3V3E6_HUMAN ERO1-like protein alpha OS=Homo sapiens GN=ERO1A PE=1 SV=1	-	2.4287	2.05265	1.03749	2.0757	30.791	19	0	Median	1.0494	1.10196	0.140077	1.0685	17.006	19	0	Median	0.43591	0.540583	-0.887412	0.53123	29.73	19	0	Median	3.6	47	8	16	16	16	1	16	1	16	1	16	47	47	47	54.392	468	468;257;169;75;125;173;467;467
5965	tr|Q5T123|Q5T123_HUMAN;sp|Q9H299|SH3L3_HUMAN;tr|Q86Z22|Q86Z22_HUMAN;tr|D3DPK5|D3DPK5_HUMAN	tr|Q5T123|Q5T123_HUMAN;sp|Q9H299|SH3L3_HUMAN;tr|Q86Z22|Q86Z22_HUMAN;tr|D3DPK5|D3DPK5_HUMAN	3;3;3;3	3;3;3;3	3;3;3;3	>tr|Q5T123|Q5T123_HUMAN SH3 domain-binding glutamic acid-rich-like protein 3 OS=Homo sapiens GN=SH3BGRL3 PE=1 SV=1;>sp|Q9H299|SH3L3_HUMAN SH3 domain-binding glutamic acid-rich-like protein 3 OS=Homo sapiens GN=SH3BGRL3 PE=1 SV=1;>tr|Q86Z22|Q86Z22_HUMAN Epi	-	2.4259	2.05029	1.03583	2.0963	7.4062	3	0	Median	1.7454	1.83283	0.87407	1.8397	13.538	3	0	Median	0.71422	0.885722	-0.175073	0.88324	17.206	3	0	Median	0	33	4	3	3	3	0	3	0	3	0	3	33	33	33	9.3804	88	88;93;226;257
4948	tr|Q6FHF7|Q6FHF7_HUMAN;sp|Q92696|PGTA_HUMAN;tr|H0YLH3|H0YLH3_HUMAN;tr|D3DS70|D3DS70_HUMAN;tr|B4E069|B4E069_HUMAN;tr|H0YLG7|H0YLG7_HUMAN;tr|H0YKZ8|H0YKZ8_HUMAN;tr|H0YMG5|H0YMG5_HUMAN;tr|H0YKP6|H0YKP6_HUMAN	tr|Q6FHF7|Q6FHF7_HUMAN;sp|Q92696|PGTA_HUMAN;tr|H0YLH3|H0YLH3_HUMAN;tr|D3DS70|D3DS70_HUMAN;tr|B4E069|B4E069_HUMAN	15;15;12;9;8;4;3;3;1	15;15;12;9;8;4;3;3;1	13;13;10;7;8;4;2;2;1	>tr|Q6FHF7|Q6FHF7_HUMAN RABGGTA protein (Fragment) OS=Homo sapiens GN=RABGGTA PE=2 SV=1;>sp|Q92696|PGTA_HUMAN Geranylgeranyl transferase type-2 subunit alpha OS=Homo sapiens GN=RABGGTA PE=1 SV=2;>tr|H0YLH3|H0YLH3_HUMAN Geranylgeranyl transferase type-2 sub	-	2.4189	2.04437	1.03166	1.9809	32.781	12	0	Median	1.1401	1.19721	0.259672	1.1596	20.31	12	0	Median	0.47721	0.5918	-0.756818	0.59056	23.058	12	0	Median	0	31.4	9	15	15	13	0	15	0	15	0	13	31.4	31.4	27.5	65.041	567	567;567;424;297;317;176;136;175;73
2176	sp|P49589-3|SYCC_HUMAN;tr|A0A024RCG3|A0A024RCG3_HUMAN;sp|P49589|SYCC_HUMAN;sp|P49589-2|SYCC_HUMAN;tr|B4DKY1|B4DKY1_HUMAN;tr|B4DPV7|B4DPV7_HUMAN;tr|A8K067|A8K067_HUMAN;tr|Q53HG6|Q53HG6_HUMAN;tr|A8MVQ3|A8MVQ3_HUMAN;tr|B4DI19|B4DI19_HUMAN;tr|Q59HE5|Q59HE5_HUMAN;tr|E9PLP0|E9PLP0_HUMAN;tr|C9JLN0|C9JLN0_HUMAN;tr|E9PRS8|E9PRS8_HUMAN	sp|P49589-3|SYCC_HUMAN;tr|A0A024RCG3|A0A024RCG3_HUMAN;sp|P49589|SYCC_HUMAN;sp|P49589-2|SYCC_HUMAN;tr|B4DKY1|B4DKY1_HUMAN;tr|B4DPV7|B4DPV7_HUMAN;tr|A8K067|A8K067_HUMAN;tr|Q53HG6|Q53HG6_HUMAN;tr|A8MVQ3|A8MVQ3_HUMAN;tr|B4DI19|B4DI19_HUMAN	29;28;28;27;27;27;26;26;26;24;9;3;2;2	29;28;28;27;27;27;26;26;26;24;9;3;2;2	29;28;28;27;27;27;26;26;26;24;9;3;2;2	>sp|P49589-3|SYCC_HUMAN Isoform 3 of Cysteine--tRNA ligase, cytoplasmic OS=Homo sapiens GN=CARS;>tr|A0A024RCG3|A0A024RCG3_HUMAN Cysteinyl-tRNA synthetase, isoform CRA_a OS=Homo sapiens GN=CARS PE=3 SV=1;>sp|P49589|SYCC_HUMAN Cysteine--tRNA ligase, cytoplas	-	2.4188	2.04429	1.0316	2.0294	16.382	28	0	Median	2.0607	2.16392	1.11365	2.1172	18.343	28	0	Median	0.82171	1.01902	0.0271874	1.0136	10.623	28	0	Median	1.9	43.7	14	29	29	29	2	28	2	28	2	28	43.8	43.8	43.8	94.637	831	831;748;748;726;739;809;647;726;738;662;281;128;45;76
3734	sp|Q5THJ4-2|VP13D_HUMAN;sp|Q5THJ4|VP13D_HUMAN;tr|H3BLS7|H3BLS7_HUMAN;tr|B1AJZ2|B1AJZ2_HUMAN;tr|B4DJ16|B4DJ16_HUMAN	sp|Q5THJ4-2|VP13D_HUMAN;sp|Q5THJ4|VP13D_HUMAN;tr|H3BLS7|H3BLS7_HUMAN	10;10;6;2;1	10;10;6;2;1	10;10;6;2;1	>sp|Q5THJ4-2|VP13D_HUMAN Isoform 2 of Vacuolar protein sorting-associated protein 13D OS=Homo sapiens GN=VPS13D;>sp|Q5THJ4|VP13D_HUMAN Vacuolar protein sorting-associated protein 13D OS=Homo sapiens GN=VPS13D PE=1 SV=2;>tr|H3BLS7|H3BLS7_HUMAN Vacuolar prot	-	2.4147	2.04082	1.02915	2.0059	1.401	3	3	Plateau	1.0325	1.08422	0.116654	1.0709	38.709	3	3	Plateau	0.42757	0.53024	-0.915281	0.53047	35.615	3	3	Plateau	2.9	0.6	5	10	10	10	8	2	8	2	8	2	3.4	3.4	3.4	489.05	4363	4363;4388;3210;2270;386
6158	sp|Q9HAB8|PPCS_HUMAN;sp|Q9HAB8-2|PPCS_HUMAN;tr|Q5VVM3|Q5VVM3_HUMAN	sp|Q9HAB8|PPCS_HUMAN;sp|Q9HAB8-2|PPCS_HUMAN	7;5;2	7;5;2	7;5;2	>sp|Q9HAB8|PPCS_HUMAN Phosphopantothenate--cysteine ligase OS=Homo sapiens GN=PPCS PE=1 SV=2;>sp|Q9HAB8-2|PPCS_HUMAN Isoform 2 of Phosphopantothenate--cysteine ligase OS=Homo sapiens GN=PPCS	-	2.4096	2.03651	1.0261	2.1015	13.266	5	0	Median	1.289	1.35357	0.436764	1.3321	7.9125	5	0	Median	0.51267	0.635775	-0.653411	0.61405	10.188	5	0	Median	0	26	3	7	7	7	0	7	0	7	0	7	26	26	26	34.005	311	311;138;213
248	sp|A3KMH1-2|VWA8_HUMAN;sp|A3KMH1-3|VWA8_HUMAN;sp|A3KMH1|VWA8_HUMAN;tr|B3KT81|B3KT81_HUMAN	sp|A3KMH1-2|VWA8_HUMAN;sp|A3KMH1-3|VWA8_HUMAN;sp|A3KMH1|VWA8_HUMAN;tr|B3KT81|B3KT81_HUMAN	6;6;6;5	6;6;6;5	6;6;6;5	>sp|A3KMH1-2|VWA8_HUMAN Isoform 2 of von Willebrand factor A domain-containing protein 8 OS=Homo sapiens GN=VWA8;>sp|A3KMH1-3|VWA8_HUMAN Isoform 3 of von Willebrand factor A domain-containing protein 8 OS=Homo sapiens GN=VWA8;>sp|A3KMH1|VWA8_HUMAN von Will	-	2.4068	2.03414	1.02442	1.9956	24.505	6	0	Median	1.8226	1.91389	0.93651	1.905	40.464	6	0	Median	0.82558	1.02382	0.0339661	1.048	14.255	6	0	Median	0	6.8	4	6	6	6	0	6	0	6	0	6	6.8	6.8	6.8	116.94	1039	1039;1872;1905;1018
3200	tr|M0QYT9|M0QYT9_HUMAN;sp|Q14653|IRF3_HUMAN;tr|M0R205|M0R205_HUMAN;tr|M0QZB8|M0QZB8_HUMAN;tr|M0QZB7|M0QZB7_HUMAN;tr|Q96GL3|Q96GL3_HUMAN;sp|Q14653-4|IRF3_HUMAN;tr|M0QXC8|M0QXC8_HUMAN;tr|M0R0X9|M0R0X9_HUMAN;tr|M0R0R8|M0R0R8_HUMAN;sp|Q14653-3|IRF3_HUMAN;sp|Q14653-2|IRF3_HUMAN;tr|M0QX56|M0QX56_HUMAN;tr|M0R3C2|M0R3C2_HUMAN	tr|M0QYT9|M0QYT9_HUMAN;sp|Q14653|IRF3_HUMAN;tr|M0R205|M0R205_HUMAN;tr|M0QZB8|M0QZB8_HUMAN;tr|M0QZB7|M0QZB7_HUMAN;tr|Q96GL3|Q96GL3_HUMAN;sp|Q14653-4|IRF3_HUMAN;tr|M0QXC8|M0QXC8_HUMAN;tr|M0R0X9|M0R0X9_HUMAN	6;6;5;5;5;5;5;4;3;2;2;2;1;1	6;6;5;5;5;5;5;4;3;2;2;2;1;1	1;1;0;0;0;0;0;0;0;0;1;1;0;0	>tr|M0QYT9|M0QYT9_HUMAN Interferon regulatory factor 3 OS=Homo sapiens GN=IRF3 PE=1 SV=1;>sp|Q14653|IRF3_HUMAN Interferon regulatory factor 3 OS=Homo sapiens GN=IRF3 PE=1 SV=1;>tr|M0R205|M0R205_HUMAN Interferon regulatory factor 3 (Fragment) OS=Homo sapien	-	2.4051	2.03271	1.0234	2.0016	13.909	3	0	Median	1.1424	1.19962	0.26258	1.198	19.545	3	0	Median	0.49056	0.608356	-0.717012	0.63076	0.93727	3	0	Median	7.8	32.4	14	6	6	1	1	6	1	6	0	1	32.4	32.4	6.4	30.779	281	281;427;287;329;408;452;452;119;105;84;154;300;135;264
7642	tr|D3DUZ3|D3DUZ3_HUMAN;sp|Q16666-3|IF16_HUMAN;sp|Q16666-2|IF16_HUMAN;sp|Q16666|IF16_HUMAN;sp|Q16666-6|IF16_HUMAN;tr|X6RHM1|X6RHM1_HUMAN;tr|H3BM18|H3BM18_HUMAN;tr|A0A0A0MRB1|A0A0A0MRB1_HUMAN;tr|H3BR88|H3BR88_HUMAN;tr|H3BR65|H3BR65_HUMAN;tr|H3BVE6|H3BVE6_HUMAN;tr|X6RHR0|X6RHR0_HUMAN;sp|Q6K0P9-6|IFIX_HUMAN;sp|Q6K0P9-5|IFIX_HUMAN;sp|Q6K0P9-4|IFIX_HUMAN;sp|Q6K0P9-3|IFIX_HUMAN;sp|Q6K0P9-2|IFIX_HUMAN;sp…	tr|D3DUZ3|D3DUZ3_HUMAN;sp|Q16666-3|IF16_HUMAN;sp|Q16666-2|IF16_HUMAN;sp|Q16666|IF16_HUMAN;sp|Q16666-6|IF16_HUMAN	21;20;20;20;16;7;6;6;5;3;3;2;2;2;2;2;2;2	21;20;20;20;16;7;6;6;5;3;3;2;2;2;2;2;2;2	21;20;20;20;16;7;6;6;5;3;3;2;2;2;2;2;2;2	>tr|D3DUZ3|D3DUZ3_HUMAN Interferon, gamma-inducible protein 16, isoform CRA_a OS=Homo sapiens GN=IFI16 PE=4 SV=1;>sp|Q16666-3|IF16_HUMAN Isoform 3 of Gamma-interferon-inducible protein 16 OS=Homo sapiens GN=IFI16;>sp|Q16666-2|IF16_HUMAN Isoform 2 of Gamma-	-	2.404	2.03178	1.02274	2.0435	20.348	17	0	Median	1.6468	1.72929	0.790177	1.6702	16.377	17	0	Median	0.69228	0.858514	-0.220086	0.85231	25.909	17	0	Median	9.4	31.8	18	21	21	21	4	18	4	18	4	18	36.8	36.8	36.8	82.422	733	733;673;729;785;729;180;167;243;229;74;83;150;236;245;452;461;483;492
959	sp|O94919|ENDD1_HUMAN	sp|O94919|ENDD1_HUMAN	5	5	5	>sp|O94919|ENDD1_HUMAN Endonuclease domain-containing 1 protein OS=Homo sapiens GN=ENDOD1 PE=1 SV=2	-	2.3993	2.02781	1.01992	1.947	15.576	3	0	Median	1.8163	1.90728	0.931514	1.9365	28.289	3	0	Median	0.58412	0.724382	-0.465177	0.72986	11.827	3	0	Median	0	17.6	1	5	5	5	0	5	0	5	0	5	17.6	17.6	17.6	55.016	500	500
1544	tr|Q5U079|Q5U079_HUMAN;tr|Q53HP8|Q53HP8_HUMAN;sp|P17275|JUNB_HUMAN	tr|Q5U079|Q5U079_HUMAN;tr|Q53HP8|Q53HP8_HUMAN;sp|P17275|JUNB_HUMAN	5;5;5	5;5;5	5;5;5	>tr|Q5U079|Q5U079_HUMAN Jun B proto-oncogene OS=Homo sapiens GN=JUNB PE=2 SV=1;>tr|Q53HP8|Q53HP8_HUMAN Jun B proto-oncogene variant (Fragment) OS=Homo sapiens PE=2 SV=1;>sp|P17275|JUNB_HUMAN Transcription factor jun-B OS=Homo sapiens GN=JUNB PE=1 SV=1	-	2.388	2.01826	1.01311	2.0285	23.896	2	0	Median	1.0683	1.12181	0.165829	1.1243	41.4	2	0	Median	0.47436	0.588266	-0.76546	0.58039	8.4711	2	0	Median	5.2	22.2	3	5	5	5	2	3	2	3	2	3	27.4	27.4	27.4	35.879	347	347;347;347
7656	tr|D7RF68|D7RF68_HUMAN;sp|P15056|BRAF_HUMAN;sp|Q6RW13|ATRAP_HUMAN;sp|Q6RW13-2|ATRAP_HUMAN;tr|A8K1X7|A8K1X7_HUMAN;tr|D6RB40|D6RB40_HUMAN;sp|Q6RW13-4|ATRAP_HUMAN;sp|Q6RW13-3|ATRAP_HUMAN;tr|D6RBK6|D6RBK6_HUMAN;sp|Q6RW13-5|ATRAP_HUMAN;tr|X6R9H3|X6R9H3_HUMAN	tr|D7RF68|D7RF68_HUMAN;sp|P15056|BRAF_HUMAN	11;8;3;2;2;1;1;1;1;1;1	5;2;3;2;2;1;1;1;1;1;1	5;2;3;2;2;1;1;1;1;1;1	>tr|D7RF68|D7RF68_HUMAN AGTRAP-BRAF fusion protein OS=Homo sapiens PE=2 SV=1;>sp|P15056|BRAF_HUMAN Serine/threonine-protein kinase B-raf OS=Homo sapiens GN=BRAF PE=1 SV=4	-	2.3866	2.01707	1.01226	1.979	14.808	4	0	Median	1.8393	1.93143	0.949669	1.854	14.684	4	0	Median	0.75269	0.93343	-0.0993862	0.95905	6.545	4	0	Median	12.9	17.4	11	11	5	5	5	7	2	4	2	4	26.6	12.1	12.1	66.205	597	597;766;159;152;159;63;111;147;155;155;159
1253	tr|V9HW65|V9HW65_HUMAN;tr|A0A024R5Z7|A0A024R5Z7_HUMAN;sp|P07355|ANXA2_HUMAN;sp|P07355-2|ANXA2_HUMAN;tr|H0YN42|H0YN42_HUMAN;tr|H0YMD0|H0YMD0_HUMAN;tr|H0YMU9|H0YMU9_HUMAN;tr|H0YM50|H0YM50_HUMAN;sp|A6NMY6|AXA2L_HUMAN;tr|B3KRQ1|B3KRQ1_HUMAN;tr|H0YKS4|H0YKS4_HUMAN;tr|H0YNP5|H0YNP5_HUMAN;tr|H0YN28|H0YN28_HUMAN;tr|B4DNH8|B4DNH8_HUMAN;tr|H0YMM1|H0YMM1_HUMAN;tr|H0YNA0|H0YNA0_HUMAN;tr|H0YKZ7|H0YKZ7_HUMAN;t…	tr|V9HW65|V9HW65_HUMAN;tr|A0A024R5Z7|A0A024R5Z7_HUMAN;sp|P07355|ANXA2_HUMAN;sp|P07355-2|ANXA2_HUMAN;tr|H0YN42|H0YN42_HUMAN;tr|H0YMD0|H0YMD0_HUMAN;tr|H0YMU9|H0YMU9_HUMAN;tr|H0YM50|H0YM50_HUMAN;sp|A6NMY6|AXA2L_HUMAN;tr|B3KRQ1|B3KRQ1_HUMAN;tr|H0YKS4|H0YKS4_HUMAN;tr|H0YNP5|H0YNP5_HUMAN	34;34;34;33;27;25;25;24;23;21;20;17;16;16;13;11;11;11;11;10;10;9;8;7;5;5;2	34;34;34;33;27;25;25;24;23;21;20;17;16;16;13;11;11;11;11;10;10;9;8;7;5;5;2	7;7;7;7;0;0;0;4;3;5;0;0;0;3;0;0;0;0;0;0;0;0;0;0;0;0;0	>tr|V9HW65|V9HW65_HUMAN Annexin OS=Homo sapiens GN=HEL-S-270 PE=2 SV=1;>tr|A0A024R5Z7|A0A024R5Z7_HUMAN Annexin OS=Homo sapiens GN=ANXA2 PE=3 SV=1;>sp|P07355|ANXA2_HUMAN Annexin A2 OS=Homo sapiens GN=ANXA2 PE=1 SV=2;>sp|P07355-2|ANXA2_HUMAN Isoform 2 of Ann	-	2.3755	2.00769	1.00554	1.9567	12.675	42	0	Median	1.1916	1.25129	0.323412	1.2056	10.934	42	0	Median	0.49345	0.61194	-0.708538	0.60301	10.167	42	0	Median	58.4	77	27	34	34	7	23	33	23	33	3	7	77.6	77.6	16.2	38.576	339	339;339;339;357;256;227;230;248;339;181;176;175;139;194;149;79;119;132;134;110;146;59;81;65;47;69;45
6310	sp|Q9NR09|BIRC6_HUMAN;tr|Q9H8B7|Q9H8B7_HUMAN;tr|H7C094|H7C094_HUMAN;tr|H7C3P0|H7C3P0_HUMAN;tr|Q9H8D8|Q9H8D8_HUMAN	sp|Q9NR09|BIRC6_HUMAN	15;3;1;1;1	15;3;1;1;1	15;3;1;1;1	>sp|Q9NR09|BIRC6_HUMAN Baculoviral IAP repeat-containing protein 6 OS=Homo sapiens GN=BIRC6 PE=1 SV=2	-	2.3727	2.00532	1.00384	1.9294	40.418	12	0	Median	1.2764	1.34033	0.422592	1.3387	34.688	12	0	Median	0.55572	0.689163	-0.537084	0.68431	29.256	12	0	Median	0.4	4.1	5	15	15	15	1	14	1	14	1	14	4.5	4.5	4.5	530.25	4857	4857;1867;110;191;489
4352	tr|A8K1C7|A8K1C7_HUMAN;tr|A0A024R892|A0A024R892_HUMAN;sp|Q8IWT6|LRC8A_HUMAN;tr|Q96SW8|Q96SW8_HUMAN;tr|Q9NW37|Q9NW37_HUMAN;tr|Q537H9|Q537H9_HUMAN;sp|Q6P9F7|LRC8B_HUMAN	tr|A8K1C7|A8K1C7_HUMAN;tr|A0A024R892|A0A024R892_HUMAN;sp|Q8IWT6|LRC8A_HUMAN;tr|Q96SW8|Q96SW8_HUMAN	12;12;12;8;4;1;1	12;12;12;8;4;1;1	11;11;11;8;4;0;0	>tr|A8K1C7|A8K1C7_HUMAN cDNA FLJ75179, highly similar to Homo sapiens leucine rich repeat containing 8 family, member A, mRNA OS=Homo sapiens PE=2 SV=1;>tr|A0A024R892|A0A024R892_HUMAN Leucine rich repeat containing 8 family, member A, isoform CRA_a OS=Homo	-	2.3687	2.00194	1.0014	1.898	15.136	11	0	Median	0.68252	0.716707	-0.480545	0.69781	24.093	11	0	Median	0.29067	0.360467	-1.47206	0.36431	23.641	11	0	Median	0	17.3	7	12	12	11	0	12	0	12	0	11	17.3	17.3	16.2	94.172	810	810;810;810;474;221;230;803
6211	sp|Q9HCD6|TANC2_HUMAN;sp|Q9HCD6-2|TANC2_HUMAN;tr|J3KRP9|J3KRP9_HUMAN;tr|D3DU10|D3DU10_HUMAN;sp|Q9HCD6-3|TANC2_HUMAN;sp|Q9HCD6-4|TANC2_HUMAN	sp|Q9HCD6|TANC2_HUMAN;sp|Q9HCD6-2|TANC2_HUMAN	14;14;6;5;5;5	14;14;6;5;5;5	14;14;6;5;5;5	>sp|Q9HCD6|TANC2_HUMAN Protein TANC2 OS=Homo sapiens GN=TANC2 PE=1 SV=3;>sp|Q9HCD6-2|TANC2_HUMAN Isoform 2 of Protein TANC2 OS=Homo sapiens GN=TANC2	-	2.3652	1.99899	0.999268	2.0516	19.977	3	1	Median	1.8519	1.94466	0.959518	1.9378	22.153	3	1	Median	0.73312	0.909161	-0.137393	0.89171	11.996	3	1	Median	8.7	3.8	6	14	14	14	11	4	11	4	11	4	11.5	11.5	11.5	219.65	1990	1990;2000;1254;881;971;1010
4236	tr|A0A1W2PR67|A0A1W2PR67_HUMAN;sp|Q86VQ6|TRXR3_HUMAN;tr|H0YBI6|H0YBI6_HUMAN;tr|H0YBQ0|H0YBQ0_HUMAN;tr|B4DRZ5|B4DRZ5_HUMAN	tr|A0A1W2PR67|A0A1W2PR67_HUMAN;sp|Q86VQ6|TRXR3_HUMAN;tr|H0YBI6|H0YBI6_HUMAN;tr|H0YBQ0|H0YBQ0_HUMAN;tr|B4DRZ5|B4DRZ5_HUMAN	4;4;3;3;2	4;4;3;3;2	4;4;3;3;2	>tr|A0A1W2PR67|A0A1W2PR67_HUMAN Thioredoxin reductase 3 OS=Homo sapiens GN=TXNRD3 PE=1 SV=1;>sp|Q86VQ6|TRXR3_HUMAN Thioredoxin reductase 3 OS=Homo sapiens GN=TXNRD3 PE=1 SV=4;>tr|H0YBI6|H0YBI6_HUMAN Thioredoxin reductase 3 OS=Homo sapiens GN=TXNRD3 PE=1 SV	-	2.3632	1.9973	0.998048	1.9875	7.4193	3	2	Median	0.86903	0.912559	-0.13201	0.91328	11.771	3	2	Median	0.35072	0.434937	-1.20112	0.43148	5.0342	3	2	Median	2.1	13.2	5	4	4	4	1	3	1	3	1	3	15.3	15.3	15.3	66.554	607	607;643;607;643;423
808	sp|O75367-3|H2AY_HUMAN;sp|O75367|H2AY_HUMAN;sp|O75367-2|H2AY_HUMAN;tr|Q59FH0|Q59FH0_HUMAN;tr|B4DJC3|B4DJC3_HUMAN;tr|D6RCF2|D6RCF2_HUMAN;tr|Q9HA11|Q9HA11_HUMAN;tr|A0A024QZP6|A0A024QZP6_HUMAN;sp|Q9P0M6|H2AW_HUMAN;tr|Q5SQT3|Q5SQT3_HUMAN	sp|O75367-3|H2AY_HUMAN;sp|O75367|H2AY_HUMAN;sp|O75367-2|H2AY_HUMAN;tr|Q59FH0|Q59FH0_HUMAN;tr|B4DJC3|B4DJC3_HUMAN	16;16;15;8;8;6;2;2;2;1	16;16;15;8;8;6;2;2;2;1	16;16;15;8;8;6;2;2;2;1	>sp|O75367-3|H2AY_HUMAN Isoform 3 of Core histone macro-H2A.1 OS=Homo sapiens GN=H2AFY;>sp|O75367|H2AY_HUMAN Core histone macro-H2A.1 OS=Homo sapiens GN=H2AFY PE=1 SV=4;>sp|O75367-2|H2AY_HUMAN Isoform 1 of Core histone macro-H2A.1 OS=Homo sapiens GN=H2AFY;	-	2.3614	1.99577	0.996948	1.9615	11.504	12	0	Median	0.89772	0.942686	-0.0851506	0.88154	11.758	12	0	Median	0.39124	0.485187	-1.04339	0.4737	7.7672	12	0	Median	9.7	48	10	16	16	16	4	15	4	15	4	15	48.2	48.2	48.2	39.488	371	371;372;369;192;200;165;280;372;372;242
1564	tr|A8K3M3|A8K3M3_HUMAN;sp|P18031|PTN1_HUMAN;tr|B4DSN5|B4DSN5_HUMAN	tr|A8K3M3|A8K3M3_HUMAN;sp|P18031|PTN1_HUMAN;tr|B4DSN5|B4DSN5_HUMAN	21;21;16	21;21;16	21;21;16	>tr|A8K3M3|A8K3M3_HUMAN Tyrosine-protein phosphatase non-receptor type OS=Homo sapiens GN=PTPN1 PE=2 SV=1;>sp|P18031|PTN1_HUMAN Tyrosine-protein phosphatase non-receptor type 1 OS=Homo sapiens GN=PTPN1 PE=1 SV=1;>tr|B4DSN5|B4DSN5_HUMAN Tyrosine-protein pho	-	2.3557	1.99096	0.993462	1.9304	19.741	14	0	Median	1.5343	1.61115	0.688093	1.5769	15.521	14	0	Median	0.68158	0.845245	-0.242559	0.83274	18.207	14	0	Median	12.6	57.7	3	21	21	21	3	20	3	20	3	20	62.8	62.8	62.8	49.966	435	435;435;362
409	sp|O14662-2|STX16_HUMAN	sp|O14662-2|STX16_HUMAN	3	3	1	>sp|O14662-2|STX16_HUMAN Isoform A of Syntaxin-16 OS=Homo sapiens GN=STX16	-	2.3507	1.98673	0.990396	1.8906	2.0801	2	0	Median	1.3317	1.3984	0.483781	1.3881	15.628	2	0	Median	0.55372	0.686682	-0.542285	0.7066	16.55	2	0	Median	0	11.2	1	3	3	1	0	3	0	3	0	1	11.2	11.2	3.6	34.812	304	304
4451	tr|A0A0S2Z5U1|A0A0S2Z5U1_HUMAN;sp|Q8N183|NDUF2_HUMAN;tr|A0A0S2Z5U2|A0A0S2Z5U2_HUMAN;tr|D6RA56|D6RA56_HUMAN;tr|A0PJB9|A0PJB9_HUMAN;tr|A0A0S2Z5T4|A0A0S2Z5T4_HUMAN;tr|H0YA50|H0YA50_HUMAN	tr|A0A0S2Z5U1|A0A0S2Z5U1_HUMAN;sp|Q8N183|NDUF2_HUMAN;tr|A0A0S2Z5U2|A0A0S2Z5U2_HUMAN	8;8;6;2;2;2;1	8;8;6;2;2;2;1	8;8;6;2;2;2;1	>tr|A0A0S2Z5U1|A0A0S2Z5U1_HUMAN NADH dehydrogenase 1 alpha subcomplex assembly factor 2 isoform 1 (Fragment) OS=Homo sapiens GN=NDUFAF2 PE=2 SV=1;>sp|Q8N183|NDUF2_HUMAN NADH dehydrogenase [ubiquinone] 1 alpha subcomplex assembly factor 2 OS=Homo sapiens GN	-	2.3483	1.9847	0.988923	1.9318	7.5837	11	0	Median	1.2167	1.27764	0.353485	1.2406	9.9133	11	0	Median	0.48791	0.60507	-0.724827	0.57735	10.889	11	0	Median	0	54.4	7	8	8	8	0	8	0	8	0	8	54.4	54.4	54.4	19.856	169	169;169;128;60;64;77;51
6165	sp|Q9HAU0|PKHA5_HUMAN;tr|A0A024RAY7|A0A024RAY7_HUMAN;sp|Q9HAU0-2|PKHA5_HUMAN;sp|Q9HAU0-4|PKHA5_HUMAN;tr|B4DHK5|B4DHK5_HUMAN;sp|Q9HAU0-6|PKHA5_HUMAN;sp|Q9HAU0-5|PKHA5_HUMAN;tr|B4DMB9|B4DMB9_HUMAN;tr|B4DJX4|B4DJX4_HUMAN;sp|Q9HAU0-8|PKHA5_HUMAN;tr|A0JP02|A0JP02_HUMAN;sp|Q9HAU0-3|PKHA5_HUMAN;tr|H0YGJ6|H0YGJ6_HUMAN;sp|Q9HAU0-7|PKHA5_HUMAN;tr|H0YG48|H0YG48_HUMAN;tr|F5H1X3|F5H1X3_HUMAN	sp|Q9HAU0|PKHA5_HUMAN;tr|A0A024RAY7|A0A024RAY7_HUMAN;sp|Q9HAU0-2|PKHA5_HUMAN;sp|Q9HAU0-4|PKHA5_HUMAN;tr|B4DHK5|B4DHK5_HUMAN;sp|Q9HAU0-6|PKHA5_HUMAN;sp|Q9HAU0-5|PKHA5_HUMAN;tr|B4DMB9|B4DMB9_HUMAN;tr|B4DJX4|B4DJX4_HUMAN;sp|Q9HAU0-8|PKHA5_HUMAN;tr|A0JP02|A0JP02_HUMAN;sp|Q9HAU0-3|PKHA5_HUMAN	16;16;16;16;16;16;15;13;13;13;12;11;4;2;2;1	16;16;16;16;16;16;15;13;13;13;12;11;4;2;2;1	16;16;16;16;16;16;15;13;13;13;12;11;4;2;2;1	>sp|Q9HAU0|PKHA5_HUMAN Pleckstrin homology domain-containing family A member 5 OS=Homo sapiens GN=PLEKHA5 PE=1 SV=1;>tr|A0A024RAY7|A0A024RAY7_HUMAN Pleckstrin homology domain containing, family A member 5, isoform CRA_a OS=Homo sapiens GN=PLEKHA5 PE=4 SV=1	-	2.3431	1.98031	0.985725	1.9932	27.776	3	0	Median	1.1294	1.18597	0.246068	1.1795	8.387	3	0	Median	0.43928	0.544762	-0.876301	0.55161	24.09	3	0	Median	16.6	13.5	16	16	16	16	11	8	11	8	11	8	23.3	23.3	23.3	127.46	1116	1116;1174;1174;1179;1183;1282;1060;914;977;1098;874;650;397;76;135;118
2679	tr|Q6ICQ8|Q6ICQ8_HUMAN;sp|P84095|RHOG_HUMAN	tr|Q6ICQ8|Q6ICQ8_HUMAN;sp|P84095|RHOG_HUMAN	9;9	8;8	8;8	>tr|Q6ICQ8|Q6ICQ8_HUMAN ARHG protein (Fragment) OS=Homo sapiens GN=ARHG PE=2 SV=1;>sp|P84095|RHOG_HUMAN Rho-related GTP-binding protein RhoG OS=Homo sapiens GN=RHOG PE=1 SV=1	-	2.3403	1.97794	0.984	1.8989	17.896	11	0	Median	2.0239	2.12528	1.08765	2.0736	14.613	11	0	Median	0.85612	1.0617	0.0863711	1.0909	11.575	11	0	Median	0	53.9	2	9	8	8	0	9	0	8	0	8	53.9	48.2	48.2	21.308	191	191;191
5109	sp|Q96CM8-4|ACSF2_HUMAN;tr|E9PF16|E9PF16_HUMAN;tr|B4DTB9|B4DTB9_HUMAN;sp|Q96CM8-3|ACSF2_HUMAN;sp|Q96CM8|ACSF2_HUMAN;sp|Q96CM8-2|ACSF2_HUMAN	sp|Q96CM8-4|ACSF2_HUMAN;tr|E9PF16|E9PF16_HUMAN;tr|B4DTB9|B4DTB9_HUMAN;sp|Q96CM8-3|ACSF2_HUMAN;sp|Q96CM8|ACSF2_HUMAN;sp|Q96CM8-2|ACSF2_HUMAN	2;2;2;2;2;2	2;2;2;2;2;2	2;2;2;2;2;2	>sp|Q96CM8-4|ACSF2_HUMAN Isoform 4 of Acyl-CoA synthetase family member 2, mitochondrial OS=Homo sapiens GN=ACSF2;>tr|E9PF16|E9PF16_HUMAN Acyl-CoA synthetase family member 2, mitochondrial OS=Homo sapiens GN=ACSF2 PE=1 SV=1;>tr|B4DTB9|B4DTB9_HUMAN cDNA FLJ	-	2.3389	1.97676	0.983136	1.9515	0.34875	2	0	Median	0.79519	0.83502	-0.260117	0.81946	22.175	2	0	Median	0.37057	0.459553	-1.1217	0.46832	26.678	2	0	Median	0	8.4	6	2	2	2	0	2	0	2	0	2	8.4	8.4	8.4	50.879	455	455;572;572;602;615;640
3798	tr|B7ZVY5|B7ZVY5_HUMAN;sp|Q68D06|SLN13_HUMAN;tr|B3KWY1|B3KWY1_HUMAN;tr|B3KV92|B3KV92_HUMAN;sp|Q68D06-2|SLN13_HUMAN	tr|B7ZVY5|B7ZVY5_HUMAN;sp|Q68D06|SLN13_HUMAN;tr|B3KWY1|B3KWY1_HUMAN;tr|B3KV92|B3KV92_HUMAN;sp|Q68D06-2|SLN13_HUMAN	5;5;4;4;4	2;2;1;1;1	2;2;1;1;1	>tr|B7ZVY5|B7ZVY5_HUMAN SLFN13 protein OS=Homo sapiens GN=SLFN13 PE=2 SV=1;>sp|Q68D06|SLN13_HUMAN Schlafen family member 13 OS=Homo sapiens GN=SLFN13 PE=2 SV=1;>tr|B3KWY1|B3KWY1_HUMAN cDNA FLJ44196 fis, clone THYMU3000133, highly similar to Homo sapiens li	-	2.3365	1.97473	0.981655	1.8457	9.7212	3	1	Median	0.49376	0.518492	-0.947606	0.52038	35.792	3	1	Median	0.22984	0.28503	-1.81081	0.29045	38.507	3	1	Median	0	6.9	5	5	2	2	0	5	0	2	0	2	6.9	3	3	102.03	897	897;897;566;566;579
1625	sp|P20810-9|ICAL_HUMAN;sp|P20810-10|ICAL_HUMAN;sp|P20810-7|ICAL_HUMAN;sp|P20810-6|ICAL_HUMAN;sp|P20810-4|ICAL_HUMAN;sp|P20810-8|ICAL_HUMAN;tr|B7Z574|B7Z574_HUMAN;sp|P20810|ICAL_HUMAN;tr|A0A0C4DGB5|A0A0C4DGB5_HUMAN;tr|E9PDE4|E9PDE4_HUMAN;tr|B7Z6N0|B7Z6N0_HUMAN;tr|E7ES10|E7ES10_HUMAN;tr|B7Z5T9|B7Z5T9_HUMAN;tr|B7Z5T6|B7Z5T6_HUMAN;tr|B7Z8S8|B7Z8S8_HUMAN;tr|Q13940|Q13940_HUMAN;tr|H0YA91|H0YA91_HUMAN	sp|P20810-9|ICAL_HUMAN;sp|P20810-10|ICAL_HUMAN;sp|P20810-7|ICAL_HUMAN;sp|P20810-6|ICAL_HUMAN;sp|P20810-4|ICAL_HUMAN;sp|P20810-8|ICAL_HUMAN;tr|B7Z574|B7Z574_HUMAN;sp|P20810|ICAL_HUMAN;tr|A0A0C4DGB5|A0A0C4DGB5_HUMAN;tr|E9PDE4|E9PDE4_HUMAN;tr|B7Z6N0|B7Z6N0_HUMAN;tr|E7ES10|E7ES10_HUMAN;tr|B7Z5T9|B7Z5T9_HUMAN;tr|B7Z5T6|B7Z5T6_HUMAN;tr|B7Z8S8|B7Z8S8_HUMAN	25;25;25;25;23;23;23;23;23;22;22;22;22;19;14;8;4	25;25;25;25;23;23;23;23;23;22;22;22;22;19;14;8;4	0;0;0;0;0;0;0;0;0;0;0;0;0;0;0;0;0	>sp|P20810-9|ICAL_HUMAN Isoform 9 of Calpastatin OS=Homo sapiens GN=CAST;>sp|P20810-10|ICAL_HUMAN Isoform 10 of Calpastatin OS=Homo sapiens GN=CAST;>sp|P20810-7|ICAL_HUMAN Isoform 7 of Calpastatin OS=Homo sapiens GN=CAST;>sp|P20810-6|ICAL_HUMAN Isoform 6 o	-	2.3306	1.96974	0.978007	1.9739	13.806	23	0	Median	1.1034	1.15867	0.212468	1.1784	13.129	23	0	Median	0.51794	0.642311	-0.638657	0.62595	12.655	23	0	Median	12.5	46.4	17	25	25	0	7	23	7	23	0	0	46.5	46.5	0	80.264	750	750;769;772;791;667;686;694;708;754;636;636;642;647;595;346;317;301
7375	tr|A0A024RAC6|A0A024RAC6_HUMAN;sp|Q14241|ELOA1_HUMAN	tr|A0A024RAC6|A0A024RAC6_HUMAN;sp|Q14241|ELOA1_HUMAN	8;7	8;7	8;7	>tr|A0A024RAC6|A0A024RAC6_HUMAN Elongin-A OS=Homo sapiens GN=TCEB3 PE=1 SV=1;>sp|Q14241|ELOA1_HUMAN Elongin-A OS=Homo sapiens GN=ELOA PE=1 SV=2	-	2.33	1.96924	0.977636	1.9334	14.611	8	0	Median	1.0232	1.07445	0.1036	1.0515	13.882	8	0	Median	0.43083	0.534283	-0.904323	0.52208	11.675	8	0	Median	0	14	2	8	8	8	0	8	0	8	0	8	14	14	14	87.229	772	772;798
1679	sp|P23219-4|PGH1_HUMAN;sp|P23219-3|PGH1_HUMAN;tr|A0A087X296|A0A087X296_HUMAN;sp|P23219-2|PGH1_HUMAN;sp|P23219|PGH1_HUMAN;sp|P23219-6|PGH1_HUMAN;sp|P23219-5|PGH1_HUMAN	sp|P23219-4|PGH1_HUMAN;sp|P23219-3|PGH1_HUMAN;tr|A0A087X296|A0A087X296_HUMAN;sp|P23219-2|PGH1_HUMAN;sp|P23219|PGH1_HUMAN;sp|P23219-6|PGH1_HUMAN;sp|P23219-5|PGH1_HUMAN	4;4;4;4;4;4;4	4;4;4;4;4;4;4	4;4;4;4;4;4;4	>sp|P23219-4|PGH1_HUMAN Isoform 4 of Prostaglandin G/H synthase 1 OS=Homo sapiens GN=PTGS1;>sp|P23219-3|PGH1_HUMAN Isoform 3 of Prostaglandin G/H synthase 1 OS=Homo sapiens GN=PTGS1;>tr|A0A087X296|A0A087X296_HUMAN Prostaglandin G/H synthase 1 OS=Homo sapie	-	2.3294	1.96873	0.977264	1.9086	8.2037	3	1	Plateau	0.75834	0.796325	-0.328571	0.7699	14.525	3	1	Plateau	0.30574	0.379156	-1.39914	0.39432	12.205	3	1	Median	0	14.1	7	4	4	4	0	4	0	4	0	4	14.1	14.1	14.1	56.084	490	490;537;551;562;599;630;630
6728	tr|A0A024RDS3|A0A024RDS3_HUMAN;sp|Q9UBW7|ZMYM2_HUMAN;tr|A8K126|A8K126_HUMAN;sp|Q9UBW7-2|ZMYM2_HUMAN;tr|A0A087X151|A0A087X151_HUMAN;tr|B4DZH0|B4DZH0_HUMAN	tr|A0A024RDS3|A0A024RDS3_HUMAN;sp|Q9UBW7|ZMYM2_HUMAN;tr|A8K126|A8K126_HUMAN	8;8;5;3;2;1	8;8;5;3;2;1	8;8;5;3;2;1	>tr|A0A024RDS3|A0A024RDS3_HUMAN Zinc finger protein 198, isoform CRA_b OS=Homo sapiens GN=ZNF198 PE=4 SV=1;>sp|Q9UBW7|ZMYM2_HUMAN Zinc finger MYM-type protein 2 OS=Homo sapiens GN=ZMYM2 PE=1 SV=1;>tr|A8K126|A8K126_HUMAN cDNA FLJ76647, highly similar to Hom	-	2.3268	1.96653	0.975653	1.9984	33.303	4	0	Median	2.182	2.29129	1.19616	2.3321	22.966	4	0	Median	0.86723	1.07547	0.104973	1.0392	27.683	4	0	Median	2.2	5.6	6	8	8	8	2	6	2	6	2	6	7.8	7.8	7.8	154.91	1377	1377;1377;1247;462;276;377
2221	tr|K4RH61|K4RH61_HUMAN;sp|P50281|MMP14_HUMAN;tr|B2R6P3|B2R6P3_HUMAN;tr|F8W1B7|F8W1B7_HUMAN	tr|K4RH61|K4RH61_HUMAN;sp|P50281|MMP14_HUMAN;tr|B2R6P3|B2R6P3_HUMAN	8;8;7;2	8;8;7;2	8;8;7;2	>tr|K4RH61|K4RH61_HUMAN Matrix metalloproteinase 14 (Membrane-inserted) OS=Homo sapiens GN=MMP14 PE=2 SV=1;>sp|P50281|MMP14_HUMAN Matrix metalloproteinase-14 OS=Homo sapiens GN=MMP14 PE=1 SV=3;>tr|B2R6P3|B2R6P3_HUMAN cDNA, FLJ93047, highly similar to Homo	-	2.3267	1.96645	0.975591	1.9308	21.148	6	0	Median	1.1488	1.20634	0.27064	1.1861	13.194	6	0	Median	0.5195	0.644245	-0.634318	0.66508	17.976	6	0	Median	0	19.1	4	8	8	8	0	8	0	8	0	8	19.1	19.1	19.1	65.948	582	582;582;582;194
4107	tr|B4DXX1|B4DXX1_HUMAN;sp|Q7Z2T5|TRM1L_HUMAN;tr|B2R713|B2R713_HUMAN;sp|Q7Z2T5-2|TRM1L_HUMAN;tr|X6RK96|X6RK96_HUMAN	tr|B4DXX1|B4DXX1_HUMAN;sp|Q7Z2T5|TRM1L_HUMAN;tr|B2R713|B2R713_HUMAN;sp|Q7Z2T5-2|TRM1L_HUMAN	13;13;12;7;5	13;13;12;7;5	13;13;12;7;5	>tr|B4DXX1|B4DXX1_HUMAN tRNA (guanine(26)-N(2))-dimethyltransferase OS=Homo sapiens PE=2 SV=1;>sp|Q7Z2T5|TRM1L_HUMAN TRMT1-like protein OS=Homo sapiens GN=TRMT1L PE=1 SV=2;>tr|B2R713|B2R713_HUMAN cDNA, FLJ93224 OS=Homo sapiens PE=2 SV=1;>sp|Q7Z2T5-2|TRM1L_	-	2.3258	1.96569	0.975033	1.9166	17.04	12	0	Median	1.3462	1.41363	0.499405	1.4073	22.879	12	0	Median	0.60283	0.747585	-0.419691	0.7354	11.348	12	0	Median	0	37.1	5	13	13	13	0	13	0	13	0	13	37.1	37.1	37.1	65.033	577	577;733;733;390;212
7247	sp|Q9Y5K5-2|UCHL5_HUMAN;sp|Q9Y5K5-4|UCHL5_HUMAN;sp|Q9Y5K5-3|UCHL5_HUMAN;tr|Q5LJA5|Q5LJA5_HUMAN;sp|Q9Y5K5|UCHL5_HUMAN;tr|Q5LJA9|Q5LJA9_HUMAN;tr|Q5LJB0|Q5LJB0_HUMAN;tr|B2RB07|B2RB07_HUMAN;tr|B4DW59|B4DW59_HUMAN;tr|B7Z9U9|B7Z9U9_HUMAN;tr|H0Y6Y4|H0Y6Y4_HUMAN;tr|H0Y4E0|H0Y4E0_HUMAN;tr|H0Y636|H0Y636_HUMAN;tr|H0Y4K0|H0Y4K0_HUMAN;tr|B4DKB3|B4DKB3_HUMAN	sp|Q9Y5K5-2|UCHL5_HUMAN;sp|Q9Y5K5-4|UCHL5_HUMAN;sp|Q9Y5K5-3|UCHL5_HUMAN;tr|Q5LJA5|Q5LJA5_HUMAN;sp|Q9Y5K5|UCHL5_HUMAN;tr|Q5LJA9|Q5LJA9_HUMAN;tr|Q5LJB0|Q5LJB0_HUMAN;tr|B2RB07|B2RB07_HUMAN;tr|B4DW59|B4DW59_HUMAN;tr|B7Z9U9|B7Z9U9_HUMAN;tr|H0Y6Y4|H0Y6Y4_HUMAN;tr|H0Y4E0|H0Y4E0_HUMAN	12;12;12;12;11;11;10;10;9;8;8;6;4;3;3	12;12;12;12;11;11;10;10;9;8;8;6;4;3;3	12;12;12;12;11;11;10;10;9;8;8;6;4;3;3	>sp|Q9Y5K5-2|UCHL5_HUMAN Isoform 2 of Ubiquitin carboxyl-terminal hydrolase isozyme L5 OS=Homo sapiens GN=UCHL5;>sp|Q9Y5K5-4|UCHL5_HUMAN Isoform 4 of Ubiquitin carboxyl-terminal hydrolase isozyme L5 OS=Homo sapiens GN=UCHL5;>sp|Q9Y5K5-3|UCHL5_HUMAN Isoform	-	2.3257	1.9656	0.974971	1.8994	6.5185	8	0	Median	1.1656	1.22398	0.291585	1.1785	9.737	8	0	Median	0.49441	0.61313	-0.705734	0.61476	11.746	8	0	Median	0	53.2	15	12	12	12	0	12	0	12	0	12	53.2	53.2	53.2	36.079	316	316;326;328;355;329;368;258;329;192;193;218;183;115;99;108
1234	sp|P06737-2|PYGL_HUMAN;sp|P06737|PYGL_HUMAN;tr|B2R825|B2R825_HUMAN;tr|E9PK47|E9PK47_HUMAN;tr|Q6P1L4|Q6P1L4_HUMAN	sp|P06737-2|PYGL_HUMAN;sp|P06737|PYGL_HUMAN;tr|B2R825|B2R825_HUMAN;tr|E9PK47|E9PK47_HUMAN	43;43;40;38;6	43;43;40;38;6	38;38;35;33;5	>sp|P06737-2|PYGL_HUMAN Isoform 2 of Glycogen phosphorylase, liver form OS=Homo sapiens GN=PYGL;>sp|P06737|PYGL_HUMAN Glycogen phosphorylase, liver form OS=Homo sapiens GN=PYGL PE=1 SV=4;>tr|B2R825|B2R825_HUMAN Alpha-1,4 glucan phosphorylase OS=Homo sapien	-	2.3236	1.96383	0.973668	1.9099	15.649	50	0	Median	1.0487	1.10123	0.139114	1.0719	23.231	50	0	Median	0.46063	0.571239	-0.807834	0.56213	26.791	50	0	Median	1.5	60.1	5	43	43	38	1	43	1	43	0	38	60.1	60.1	53.3	93.133	813	813;847;847;819;248
3509	tr|A0A140VJL6|A0A140VJL6_HUMAN;sp|Q2TAA2|IAH1_HUMAN;tr|H7C5G1|H7C5G1_HUMAN;tr|Q6NVV8|Q6NVV8_HUMAN;tr|Q05D21|Q05D21_HUMAN;tr|Q6PCA9|Q6PCA9_HUMAN;tr|C9JE02|C9JE02_HUMAN;sp|Q2TAA2-2|IAH1_HUMAN;tr|F8WF34|F8WF34_HUMAN;tr|C9JDY4|C9JDY4_HUMAN;tr|C9J5J2|C9J5J2_HUMAN	tr|A0A140VJL6|A0A140VJL6_HUMAN;sp|Q2TAA2|IAH1_HUMAN;tr|H7C5G1|H7C5G1_HUMAN;tr|Q6NVV8|Q6NVV8_HUMAN;tr|Q05D21|Q05D21_HUMAN;tr|Q6PCA9|Q6PCA9_HUMAN;tr|C9JE02|C9JE02_HUMAN	7;7;6;6;6;5;4;3;1;1;1	7;7;6;6;6;5;4;3;1;1;1	7;7;6;6;6;5;4;3;1;1;1	>tr|A0A140VJL6|A0A140VJL6_HUMAN Testicular tissue protein Li 92 OS=Homo sapiens PE=2 SV=1;>sp|Q2TAA2|IAH1_HUMAN Isoamyl acetate-hydrolyzing esterase 1 homolog OS=Homo sapiens GN=IAH1 PE=1 SV=1;>tr|H7C5G1|H7C5G1_HUMAN Isoamyl acetate-hydrolyzing esterase 1	-	2.3236	1.96383	0.973668	1.9046	49.057	8	0	Median	1.2566	1.31954	0.400037	1.2804	14.396	8	0	Median	0.51379	0.637164	-0.650263	0.64579	60.796	8	0	Median	0	48	11	7	7	7	0	7	0	7	0	7	48	48	48	27.598	248	248;248;228;231;240;234;160;135;40;47;74
6716	sp|Q9UBR2|CATZ_HUMAN;tr|Q5U000|Q5U000_HUMAN	sp|Q9UBR2|CATZ_HUMAN;tr|Q5U000|Q5U000_HUMAN	9;8	9;8	9;8	>sp|Q9UBR2|CATZ_HUMAN Cathepsin Z OS=Homo sapiens GN=CTSZ PE=1 SV=1;>tr|Q5U000|Q5U000_HUMAN Cathepsin Z OS=Homo sapiens PE=2 SV=1	-	2.3218	1.96231	0.97255	2.0188	21.563	7	0	Median	1.3066	1.37205	0.45633	1.3633	11.438	7	0	Median	0.60359	0.748527	-0.417873	0.73153	6.5344	7	0	Median	5.6	38	2	9	9	9	1	9	1	9	1	9	38	38	38	33.868	303	303;303
4677	sp|Q8NFW8|NEUA_HUMAN;tr|Q53GF0|Q53GF0_HUMAN;tr|F5GYM0|F5GYM0_HUMAN;sp|Q8NFW8-2|NEUA_HUMAN	sp|Q8NFW8|NEUA_HUMAN;tr|Q53GF0|Q53GF0_HUMAN	8;7;1;1	8;7;1;1	8;7;1;1	>sp|Q8NFW8|NEUA_HUMAN N-acylneuraminate cytidylyltransferase OS=Homo sapiens GN=CMAS PE=1 SV=2;>tr|Q53GF0|Q53GF0_HUMAN Cytidine 5-monophosphate N-acetylneuraminic acid synthetase variant (Fragment) OS=Homo sapiens PE=2 SV=1	-	2.3175	1.95867	0.969875	1.906	21.277	7	0	Median	1.1011	1.15625	0.209457	1.139	24.912	7	0	Median	0.48604	0.602751	-0.730367	0.5799	18.412	7	0	Median	0	21	4	8	8	8	0	8	0	8	0	8	21	21	21	48.379	434	434;434;97;263
3185	sp|Q14554|PDIA5_HUMAN;sp|Q14554-2|PDIA5_HUMAN;tr|C9JY10|C9JY10_HUMAN;tr|H7C4F9|H7C4F9_HUMAN	sp|Q14554|PDIA5_HUMAN;sp|Q14554-2|PDIA5_HUMAN	10;5;1;1	10;5;1;1	10;5;1;1	>sp|Q14554|PDIA5_HUMAN Protein disulfide-isomerase A5 OS=Homo sapiens GN=PDIA5 PE=1 SV=1;>sp|Q14554-2|PDIA5_HUMAN Isoform 2 of Protein disulfide-isomerase A5 OS=Homo sapiens GN=PDIA5	-	2.311	1.95318	0.965823	1.879	15.742	8	0	Median	1.2106	1.27124	0.346234	1.2741	5.4532	8	0	Median	0.53586	0.664534	-0.589586	0.67962	11.979	8	0	Median	0	30.8	4	10	10	10	0	10	0	10	0	10	30.8	30.8	30.8	59.594	519	519;262;64;83
6287	tr|B5MBX1|B5MBX1_HUMAN;sp|Q9NQC1-3|JADE2_HUMAN;sp|Q9NQC1-2|JADE2_HUMAN;sp|Q9NQC1|JADE2_HUMAN;tr|A8K9C0|A8K9C0_HUMAN;tr|A0A0C4DFT8|A0A0C4DFT8_HUMAN;tr|B4DFY8|B4DFY8_HUMAN;tr|G3XAA4|G3XAA4_HUMAN;tr|B3KPL2|B3KPL2_HUMAN;tr|D6R9B8|D6R9B8_HUMAN;tr|C9J929|C9J929_HUMAN;tr|A8K356|A8K356_HUMAN	tr|B5MBX1|B5MBX1_HUMAN;sp|Q9NQC1-3|JADE2_HUMAN;sp|Q9NQC1-2|JADE2_HUMAN;sp|Q9NQC1|JADE2_HUMAN;tr|A8K9C0|A8K9C0_HUMAN;tr|A0A0C4DFT8|A0A0C4DFT8_HUMAN;tr|B4DFY8|B4DFY8_HUMAN;tr|G3XAA4|G3XAA4_HUMAN;tr|B3KPL2|B3KPL2_HUMAN;tr|D6R9B8|D6R9B8_HUMAN;tr|C9J929|C9J929_HUMAN;tr|A8K356|A8K356_HUMAN	2;2;2;2;2;2;2;2;2;1;1;1	2;2;2;2;2;2;2;2;2;1;1;1	2;2;2;2;2;2;2;2;2;1;1;1	>tr|B5MBX1|B5MBX1_HUMAN E3 ubiquitin-protein ligase Jade-2 OS=Homo sapiens GN=JADE2 PE=1 SV=1;>sp|Q9NQC1-3|JADE2_HUMAN Isoform 3 of E3 ubiquitin-protein ligase Jade-2 OS=Homo sapiens GN=JADE2;>sp|Q9NQC1-2|JADE2_HUMAN Isoform 2 of E3 ubiquitin-protein ligas	-	2.3089	1.9514	0.964512	1.9445	21.724	2	0	Median	0.95004	0.997627	-0.00342788	0.98385	39.682	2	0	Median	0.40043	0.496583	-1.00989	0.49806	0.55941	2	0	Median	0	7.3	12	2	2	2	0	2	0	2	0	2	7.3	7.3	7.3	57.377	509	509;562;789;790;791;791;793;834;850;149;255;790
2335	sp|P53675-2|CLH2_HUMAN;sp|P53675|CLH2_HUMAN;tr|A0A087WX41|A0A087WX41_HUMAN	sp|P53675-2|CLH2_HUMAN;sp|P53675|CLH2_HUMAN;tr|A0A087WX41|A0A087WX41_HUMAN	20;20;19	1;1;1	1;1;1	>sp|P53675-2|CLH2_HUMAN Isoform 2 of Clathrin heavy chain 2 OS=Homo sapiens GN=CLTCL1;>sp|P53675|CLH2_HUMAN Clathrin heavy chain 2 OS=Homo sapiens GN=CLTCL1 PE=1 SV=2;>tr|A0A087WX41|A0A087WX41_HUMAN Clathrin heavy chain 2 OS=Homo sapiens GN=CLTCL1 PE=1 SV=	-	2.3072	1.94997	0.963449	1.9112	3.1247	2	1	Median	1.3964	1.46634	0.552224	1.442	16.743	2	1	Median	0.62067	0.769709	-0.377616	0.77538	22.64	2	1	Median	0.5	11.7	3	20	1	1	1	20	0	1	0	1	11.7	0.8	0.8	180.29	1583	1583;1640;1260
1147	sp|P02545|LMNA_HUMAN;sp|P02545-3|LMNA_HUMAN;sp|P02545-6|LMNA_HUMAN;sp|P02545-5|LMNA_HUMAN;sp|P02545-4|LMNA_HUMAN;tr|A0A0C4DGC5|A0A0C4DGC5_HUMAN	sp|P02545|LMNA_HUMAN;sp|P02545-3|LMNA_HUMAN;sp|P02545-6|LMNA_HUMAN;sp|P02545-5|LMNA_HUMAN;sp|P02545-4|LMNA_HUMAN	53;51;50;43;43;15	53;51;50;43;43;15	5;4;2;5;5;4	>sp|P02545|LMNA_HUMAN Prelamin-A/C OS=Homo sapiens GN=LMNA PE=1 SV=1;>sp|P02545-3|LMNA_HUMAN Isoform ADelta10 of Prelamin-A/C OS=Homo sapiens GN=LMNA;>sp|P02545-6|LMNA_HUMAN Isoform 6 of Prelamin-A/C OS=Homo sapiens GN=LMNA;>sp|P02545-5|LMNA_HUMAN Isoform	-	2.3011	1.94481	0.95963	1.928	13.607	55	0	Median	1.0905	1.14512	0.195502	1.109	27.511	55	0	Median	0.47427	0.588154	-0.765733	0.58434	14.114	55	0	Median	45.5	72.4	6	53	53	5	29	50	29	50	3	5	73.2	73.2	15.7	74.139	664	664;634;614;565;574;260
2035	tr|A0A0A0MSS8|A0A0A0MSS8_HUMAN;sp|P42330|AK1C3_HUMAN;tr|S4R3Z2|S4R3Z2_HUMAN;tr|Q2XPP3|Q2XPP3_HUMAN;sp|P42330-2|AK1C3_HUMAN;tr|B4DKT3|B4DKT3_HUMAN;sp|P17516|AK1C4_HUMAN;tr|B4E0M1|B4E0M1_HUMAN;tr|S4R3D5|S4R3D5_HUMAN;sp|P52895-2|AK1C2_HUMAN	tr|A0A0A0MSS8|A0A0A0MSS8_HUMAN;sp|P42330|AK1C3_HUMAN;tr|S4R3Z2|S4R3Z2_HUMAN;tr|Q2XPP3|Q2XPP3_HUMAN;sp|P42330-2|AK1C3_HUMAN	7;7;6;6;4;3;3;2;2;1	3;3;2;2;2;1;0;0;0;0	3;3;2;2;2;1;0;0;0;0	>tr|A0A0A0MSS8|A0A0A0MSS8_HUMAN Aldo-keto reductase family 1 member C3 OS=Homo sapiens GN=AKR1C3 PE=1 SV=1;>sp|P42330|AK1C3_HUMAN Aldo-keto reductase family 1 member C3 OS=Homo sapiens GN=AKR1C3 PE=1 SV=4;>tr|S4R3Z2|S4R3Z2_HUMAN Aldo-keto reductase family	-	2.2994	1.94337	0.958563	2.0465	51.695	3	0	Median	3.4887	3.66345	1.8732	3.6998	33.686	3	0	Median	1.5456	1.91674	0.938653	1.9804	8.8328	3	0	Median	0	31.3	10	7	3	3	0	7	0	3	0	3	31.3	19.8	19.8	36.867	323	323;323;300;323;204;138;323;146;155;139
883	tr|V9HW40|V9HW40_HUMAN;sp|O75828|CBR3_HUMAN;tr|Q53F60|Q53F60_HUMAN	tr|V9HW40|V9HW40_HUMAN;sp|O75828|CBR3_HUMAN;tr|Q53F60|Q53F60_HUMAN	8;8;7	6;6;5	6;6;5	>tr|V9HW40|V9HW40_HUMAN Epididymis secretory protein Li 25 OS=Homo sapiens GN=HEL-S-25 PE=1 SV=1;>sp|O75828|CBR3_HUMAN Carbonyl reductase [NADPH] 3 OS=Homo sapiens GN=CBR3 PE=1 SV=3;>tr|Q53F60|Q53F60_HUMAN Carbonyl reductase 3 variant (Fragment) OS=Homo sa	-	2.2985	1.94261	0.957999	1.875	15.666	5	0	Median	1.4872	1.56169	0.643111	1.5473	17.465	5	0	Median	0.67846	0.841376	-0.249178	0.91526	13.086	5	0	Median	5.8	30.3	3	8	6	6	1	8	0	6	0	6	30.3	19.9	19.9	30.85	277	277;277;277
1627	tr|B4DNJ7|B4DNJ7_HUMAN;sp|P20839|IMDH1_HUMAN;tr|Q6ZNB1|Q6ZNB1_HUMAN;sp|P20839-3|IMDH1_HUMAN;sp|P20839-7|IMDH1_HUMAN;sp|P20839-5|IMDH1_HUMAN;tr|Q5H9Q6|Q5H9Q6_HUMAN;sp|P20839-6|IMDH1_HUMAN;tr|A0A024R725|A0A024R725_HUMAN;sp|P20839-2|IMDH1_HUMAN;sp|P20839-4|IMDH1_HUMAN;tr|C9J381|C9J381_HUMAN;tr|B3KRZ3|B3KRZ3_HUMAN;tr|C9K0R9|C9K0R9_HUMAN;tr|C9J029|C9J029_HUMAN;tr|H7C5T1|H7C5T1_HUMAN;tr|H7C511|H7C511_H…	tr|B4DNJ7|B4DNJ7_HUMAN;sp|P20839|IMDH1_HUMAN;tr|Q6ZNB1|Q6ZNB1_HUMAN;sp|P20839-3|IMDH1_HUMAN;sp|P20839-7|IMDH1_HUMAN;sp|P20839-5|IMDH1_HUMAN;tr|Q5H9Q6|Q5H9Q6_HUMAN;sp|P20839-6|IMDH1_HUMAN;tr|A0A024R725|A0A024R725_HUMAN;sp|P20839-2|IMDH1_HUMAN;sp|P20839-4|IMDH1_HUMAN;tr|C9J381|C9J381_HUMAN;tr|B3KRZ3|B3KRZ3_HUMAN;tr|C9K0R9|C9K0R9_HUMAN	18;18;18;18;18;18;18;18;17;17;17;17;17;10;4;2;2	17;17;17;17;17;17;17;17;16;16;16;16;16;9;4;2;2	17;17;17;17;17;17;17;17;16;16;16;16;16;9;4;2;2	>tr|B4DNJ7|B4DNJ7_HUMAN Inosine-5-monophosphate dehydrogenase OS=Homo sapiens GN=IMPDH PE=2 SV=1;>sp|P20839|IMDH1_HUMAN Inosine-5-monophosphate dehydrogenase 1 OS=Homo sapiens GN=IMPDH1 PE=1 SV=2;>tr|Q6ZNB1|Q6ZNB1_HUMAN Inosine-5-monophosphate dehydroge	-	2.2964	1.94084	0.95668	1.9356	12.371	12	0	Median	1.4113	1.48199	0.567537	1.426	13.499	12	0	Median	0.58559	0.726205	-0.461551	0.71591	13.422	12	0	Median	0	45.3	17	18	17	17	0	18	0	17	0	17	45.3	43.8	43.8	55.439	514	514;514;530;563;566;589;599;599;380;489;509;513;522;289;184;190;226
550	sp|O43150|ASAP2_HUMAN;sp|O43150-2|ASAP2_HUMAN;tr|Q53RS3|Q53RS3_HUMAN;tr|A0A286YFG8|A0A286YFG8_HUMAN;tr|Q53RT9|Q53RT9_HUMAN;tr|Q8N282|Q8N282_HUMAN	sp|O43150|ASAP2_HUMAN;sp|O43150-2|ASAP2_HUMAN;tr|Q53RS3|Q53RS3_HUMAN	20;19;14;7;6;2	20;19;14;7;6;2	19;18;14;6;5;2	>sp|O43150|ASAP2_HUMAN Arf-GAP with SH3 domain, ANK repeat and PH domain-containing protein 2 OS=Homo sapiens GN=ASAP2 PE=1 SV=3;>sp|O43150-2|ASAP2_HUMAN Isoform 2 of Arf-GAP with SH3 domain, ANK repeat and PH domain-containing protein 2 OS=Homo sapiens GN	-	2.2943	1.93906	0.95536	2.0067	25.605	10	0	Median	0.96702	1.01546	0.0221296	1.0135	23.62	9	0	Median	0.37287	0.462406	-1.11277	0.44555	27.782	10	0	Median	7.2	33.1	6	20	20	19	4	18	4	18	4	17	36.3	36.3	35.3	111.65	1006	1006;961;635;317;328;208
5670	sp|Q9BTZ2-8|DHRS4_HUMAN;sp|Q9BTZ2-4|DHRS4_HUMAN;sp|Q9BTZ2|DHRS4_HUMAN;tr|D5KJA1|D5KJA1_HUMAN;tr|D5KJA2|D5KJA2_HUMAN;tr|A0A087WXI8|A0A087WXI8_HUMAN;sp|Q9BTZ2-5|DHRS4_HUMAN;sp|Q6PKH6|DR4L2_HUMAN;sp|Q6PKH6-2|DR4L2_HUMAN;tr|H0YN69|H0YN69_HUMAN;tr|H0YNP7|H0YNP7_HUMAN;tr|A0A087WSZ6|A0A087WSZ6_HUMAN;tr|F5GWZ1|F5GWZ1_HUMAN;tr|F6TD35|F6TD35_HUMAN;sp|Q9BTZ2-3|DHRS4_HUMAN;sp|Q9BTZ2-7|DHRS4_HUMAN;tr|E9PFL3|E…	sp|Q9BTZ2-8|DHRS4_HUMAN;sp|Q9BTZ2-4|DHRS4_HUMAN;sp|Q9BTZ2|DHRS4_HUMAN;tr|D5KJA1|D5KJA1_HUMAN;tr|D5KJA2|D5KJA2_HUMAN;tr|A0A087WXI8|A0A087WXI8_HUMAN;sp|Q9BTZ2-5|DHRS4_HUMAN;sp|Q6PKH6|DR4L2_HUMAN;sp|Q6PKH6-2|DR4L2_HUMAN;tr|H0YN69|H0YN69_HUMAN	8;8;8;7;5;5;4;4;4;4;3;3;3;3;3;3;3;3;2;2;1;1;1;1	8;8;8;7;5;5;4;4;4;4;3;3;3;3;3;3;3;3;2;2;1;1;1;1	3;3;3;2;0;2;3;3;3;3;0;0;3;3;3;3;3;3;0;2;0;0;1;1	>sp|Q9BTZ2-8|DHRS4_HUMAN Isoform 8 of Dehydrogenase/reductase SDR family member 4 OS=Homo sapiens GN=DHRS4;>sp|Q9BTZ2-4|DHRS4_HUMAN Isoform 4 of Dehydrogenase/reductase SDR family member 4 OS=Homo sapiens GN=DHRS4;>sp|Q9BTZ2|DHRS4_HUMAN Dehydrogenase/reduc	-	2.2919	1.93704	0.95385	1.9261	23.808	7	0	Median	1.2075	1.26798	0.342535	1.229	14.526	7	0	Median	0.50232	0.62294	-0.682835	0.62029	16.926	7	0	Median	0	37.6	24	8	8	3	0	8	0	8	0	3	37.6	37.6	19.9	23.916	226	226;244;278;216;140;215;199;230;240;242;61;138;155;157;158;188;192;192;75;164;48;109;155;157
480	sp|O15091-2|MRRP3_HUMAN;sp|O15091|MRRP3_HUMAN;sp|O15091-4|MRRP3_HUMAN;tr|A0A0A0MTQ0|A0A0A0MTQ0_HUMAN;sp|O15091-3|MRRP3_HUMAN	sp|O15091-2|MRRP3_HUMAN;sp|O15091|MRRP3_HUMAN;sp|O15091-4|MRRP3_HUMAN;tr|A0A0A0MTQ0|A0A0A0MTQ0_HUMAN;sp|O15091-3|MRRP3_HUMAN	9;9;7;5;5	9;9;7;5;5	9;9;7;5;5	>sp|O15091-2|MRRP3_HUMAN Isoform 2 of Mitochondrial ribonuclease P protein 3 OS=Homo sapiens GN=KIAA0391;>sp|O15091|MRRP3_HUMAN Mitochondrial ribonuclease P protein 3 OS=Homo sapiens GN=KIAA0391 PE=1 SV=2;>sp|O15091-4|MRRP3_HUMAN Isoform 4 of Mitochondrial	-	2.2894	1.93492	0.952276	1.8979	7.4451	8	0	Median	1.0573	1.11026	0.150897	1.0998	12.238	8	0	Median	0.45444	0.563563	-0.827352	0.58624	14.787	8	0	Median	0	19.2	5	9	9	9	0	9	0	9	0	9	19.2	19.2	19.2	65.485	567	567;583;488;185;211
2981	sp|Q13188|STK3_HUMAN;sp|Q13188-2|STK3_HUMAN;tr|A0A087WZ06|A0A087WZ06_HUMAN;tr|E5RFQ9|E5RFQ9_HUMAN;tr|E5RIM6|E5RIM6_HUMAN;tr|Q8NBU1|Q8NBU1_HUMAN;tr|Q15452|Q15452_HUMAN;tr|A0A087WVN8|A0A087WVN8_HUMAN;tr|Q9BS84|Q9BS84_HUMAN;tr|A0A087WYT4|A0A087WYT4_HUMAN	sp|Q13188|STK3_HUMAN;sp|Q13188-2|STK3_HUMAN;tr|A0A087WZ06|A0A087WZ06_HUMAN;tr|E5RFQ9|E5RFQ9_HUMAN	12;12;8;6;3;3;2;2;1;1	12;12;8;6;3;3;2;2;1;1	7;7;6;4;1;1;0;0;0;0	>sp|Q13188|STK3_HUMAN Serine/threonine-protein kinase 3 OS=Homo sapiens GN=STK3 PE=1 SV=2;>sp|Q13188-2|STK3_HUMAN Isoform 2 of Serine/threonine-protein kinase 3 OS=Homo sapiens GN=STK3;>tr|A0A087WZ06|A0A087WZ06_HUMAN Serine/threonine-protein kinase 3 OS=Ho	-	2.289	1.93458	0.952024	1.869	35.721	6	0	Median	1.0252	1.07655	0.106417	1.0469	22.956	6	0	Median	0.46219	0.573174	-0.802956	0.57312	22.307	6	0	Median	7.9	25.9	10	12	12	7	3	10	3	10	3	5	30.1	30.1	17.3	56.3	491	491;519;380;228;82;168;101;155;39;64
6398	sp|Q9NUD5|ZCHC3_HUMAN	sp|Q9NUD5|ZCHC3_HUMAN	2	2	2	>sp|Q9NUD5|ZCHC3_HUMAN Zinc finger CCHC domain-containing protein 3 OS=Homo sapiens GN=ZCCHC3 PE=1 SV=1	-	2.286	1.93205	0.950131	1.9113	6.0687	2	0	Median	0.5819	0.611047	-0.710645	0.60599	21.345	2	0	Median	0.27259	0.338046	-1.56471	0.34396	16.72	2	0	Median	0	5.7	1	2	2	2	0	2	0	2	0	2	5.7	5.7	5.7	43.618	404	404
1323	sp|P09525|ANXA4_HUMAN;tr|V9HW59|V9HW59_HUMAN;tr|Q6LES2|Q6LES2_HUMAN;tr|Q6P452|Q6P452_HUMAN;sp|P09525-2|ANXA4_HUMAN;tr|B4DE02|B4DE02_HUMAN;tr|Q59FK3|Q59FK3_HUMAN;tr|B4DDZ4|B4DDZ4_HUMAN;tr|B4E1S2|B4E1S2_HUMAN;tr|Q6MZI0|Q6MZI0_HUMAN	sp|P09525|ANXA4_HUMAN;tr|V9HW59|V9HW59_HUMAN;tr|Q6LES2|Q6LES2_HUMAN;tr|Q6P452|Q6P452_HUMAN;sp|P09525-2|ANXA4_HUMAN;tr|B4DE02|B4DE02_HUMAN;tr|Q59FK3|Q59FK3_HUMAN;tr|B4DDZ4|B4DDZ4_HUMAN	18;18;18;17;16;16;14;14;5;4	18;18;18;17;16;16;14;14;5;4	18;18;18;17;16;16;14;14;5;4	>sp|P09525|ANXA4_HUMAN Annexin A4 OS=Homo sapiens GN=ANXA4 PE=1 SV=4;>tr|V9HW59|V9HW59_HUMAN Annexin OS=Homo sapiens GN=HEL-S-274 PE=2 SV=1;>tr|Q6LES2|Q6LES2_HUMAN Annexin (Fragment) OS=Homo sapiens GN=ANXA4 PE=2 SV=1;>tr|Q6P452|Q6P452_HUMAN Annexin OS=Hom	-	2.2851	1.93129	0.949563	1.909	7.8484	16	0	Median	1.4127	1.48346	0.568967	1.4625	15.082	16	0	Median	0.60159	0.746047	-0.422661	0.74292	16.582	16	0	Median	0	54.9	10	18	18	18	0	18	0	18	0	18	54.9	54.9	54.9	35.882	319	319;321;321;299;237;303;225;299;142;112
6821	tr|J3QK86|J3QK86_HUMAN;tr|J3KPG5|J3KPG5_HUMAN;sp|Q9UIF9-2|BAZ2A_HUMAN;sp|Q9UIF9-3|BAZ2A_HUMAN;tr|F8VU39|F8VU39_HUMAN;sp|Q9UIF9|BAZ2A_HUMAN;tr|A0A0C4DGI9|A0A0C4DGI9_HUMAN;tr|H0YHL2|H0YHL2_HUMAN;tr|H0YII3|H0YII3_HUMAN;tr|B7Z8F7|B7Z8F7_HUMAN;tr|H0YHQ7|H0YHQ7_HUMAN	tr|J3QK86|J3QK86_HUMAN;tr|J3KPG5|J3KPG5_HUMAN;sp|Q9UIF9-2|BAZ2A_HUMAN;sp|Q9UIF9-3|BAZ2A_HUMAN;tr|F8VU39|F8VU39_HUMAN;sp|Q9UIF9|BAZ2A_HUMAN;tr|A0A0C4DGI9|A0A0C4DGI9_HUMAN	8;8;8;8;8;8;4;2;1;1;1	8;8;8;8;8;8;4;2;1;1;1	8;8;8;8;8;8;4;2;1;1;1	>tr|J3QK86|J3QK86_HUMAN Bromodomain adjacent to zinc finger domain, 2A, isoform CRA_a OS=Homo sapiens GN=BAZ2A PE=4 SV=1;>tr|J3KPG5|J3KPG5_HUMAN Bromodomain adjacent to zinc finger domain protein 2A OS=Homo sapiens GN=BAZ2A PE=1 SV=1;>sp|Q9UIF9-2|BAZ2A_HUM	-	2.2801	1.92706	0.946403	1.9034	17.577	4	0	Median	1.099	1.15405	0.206703	1.1141	12.864	4	0	Median	0.53953	0.669085	-0.579739	0.69925	15.37	4	0	Median	2.1	4.4	11	8	8	8	3	6	3	6	3	6	6	6	6	207.81	1873	1873;1875;1878;1901;1903;1905;837;162;205;269;277
4092	sp|Q7L8L6|FAKD5_HUMAN;tr|B4DWZ8|B4DWZ8_HUMAN	sp|Q7L8L6|FAKD5_HUMAN;tr|B4DWZ8|B4DWZ8_HUMAN	6;3	6;3	6;3	>sp|Q7L8L6|FAKD5_HUMAN FAST kinase domain-containing protein 5, mitochondrial OS=Homo sapiens GN=FASTKD5 PE=1 SV=1;>tr|B4DWZ8|B4DWZ8_HUMAN cDNA FLJ58294 OS=Homo sapiens PE=2 SV=1	-	2.2758	1.92343	0.94368	1.8875	17.829	6	0	Median	1.15	1.2076	0.272146	1.1849	17.686	6	0	Median	0.54106	0.670982	-0.575653	0.66293	21.99	6	0	Median	0	8.6	2	6	6	6	0	6	0	6	0	6	8.6	8.6	8.6	86.573	764	764;628
7091	sp|Q9Y2R4|DDX52_HUMAN;tr|B3KM65|B3KM65_HUMAN;tr|Q59H21|Q59H21_HUMAN;tr|A0A087X1P7|A0A087X1P7_HUMAN;tr|A0A087WTD6|A0A087WTD6_HUMAN;tr|A0A087X069|A0A087X069_HUMAN;tr|A0A087X121|A0A087X121_HUMAN	sp|Q9Y2R4|DDX52_HUMAN;tr|B3KM65|B3KM65_HUMAN;tr|Q59H21|Q59H21_HUMAN	10;7;7;2;2;2;2	10;7;7;2;2;2;2	10;7;7;2;2;2;2	>sp|Q9Y2R4|DDX52_HUMAN Probable ATP-dependent RNA helicase DDX52 OS=Homo sapiens GN=DDX52 PE=1 SV=3;>tr|B3KM65|B3KM65_HUMAN cDNA FLJ10383 fis, clone NT2RM2002100, highly similar to Probable ATP-dependent RNA helicase DDX52 (EC 3.6.1.-) OS=Homo sapiens PE=2	-	2.2735	1.92148	0.942221	1.8893	21.98	10	0	Median	1.1502	1.20781	0.272397	1.199	14.419	10	0	Median	0.56591	0.701799	-0.510869	0.68938	20.556	10	0	Median	0	25	7	10	10	10	0	10	0	10	0	10	25	25	25	67.497	599	599;413;512;97;101;112;115
7479	tr|A8K0P2|A8K0P2_HUMAN;tr|A0A0C4DGB9|A0A0C4DGB9_HUMAN	tr|A8K0P2|A8K0P2_HUMAN	12;2	1;1	1;1	>tr|A8K0P2|A8K0P2_HUMAN cDNA FLJ76209, highly similar to Homo sapiens inorganic pyrophosphatase 2 (PPA2), transcript variant 2, mRNA OS=Homo sapiens PE=2 SV=1	-	2.2672	1.91616	0.938218	1.8122	7.9947	2	2	Median	1.3302	1.39683	0.482155	1.3797	9.1063	2	2	Median	0.58674	0.727631	-0.458721	0.75214	1.2241	2	2	Median	9.5	47.8	2	12	1	1	1	12	0	1	0	1	47.8	2.9	2.9	31.576	274	274;63
422	sp|O14773-2|TPP1_HUMAN;tr|B4DE89|B4DE89_HUMAN;tr|B4DSE2|B4DSE2_HUMAN;tr|B4E0C7|B4E0C7_HUMAN;tr|Q53HP2|Q53HP2_HUMAN;tr|B2R608|B2R608_HUMAN;sp|O14773|TPP1_HUMAN;tr|D3DQU2|D3DQU2_HUMAN;tr|B4DIV8|B4DIV8_HUMAN	sp|O14773-2|TPP1_HUMAN;tr|B4DE89|B4DE89_HUMAN;tr|B4DSE2|B4DSE2_HUMAN;tr|B4E0C7|B4E0C7_HUMAN;tr|Q53HP2|Q53HP2_HUMAN;tr|B2R608|B2R608_HUMAN;sp|O14773|TPP1_HUMAN;tr|D3DQU2|D3DQU2_HUMAN;tr|B4DIV8|B4DIV8_HUMAN	5;5;5;5;5;5;5;5;4	5;5;5;5;5;5;5;5;4	5;5;5;5;5;5;5;5;4	>sp|O14773-2|TPP1_HUMAN Isoform 2 of Tripeptidyl-peptidase 1 OS=Homo sapiens GN=TPP1;>tr|B4DE89|B4DE89_HUMAN cDNA FLJ59472, highly similar to Tripeptidyl-peptidase 1 (EC3.4.14.9) OS=Homo sapiens PE=2 SV=1;>tr|B4DSE2|B4DSE2_HUMAN cDNA FLJ57277, highly simil	-	2.2669	1.91591	0.938027	1.893	9.8937	6	0	Median	1.8479	1.94046	0.956399	1.9161	15.789	6	0	Median	0.80077	0.993055	-0.010054	1.021	8.392	6	0	Median	0	25.9	9	5	5	5	0	5	0	5	0	5	25.9	25.9	25.9	34.463	320	320;346;385;496;563;563;563;572;572
6859	tr|Q548N1|Q548N1_HUMAN;sp|Q9UK41|VPS28_HUMAN;tr|E9PQR7|E9PQR7_HUMAN;tr|A0A0S2Z5H5|A0A0S2Z5H5_HUMAN;sp|Q9UK41-2|VPS28_HUMAN;tr|E9PM90|E9PM90_HUMAN;tr|E9PR04|E9PR04_HUMAN;tr|E9PLM9|E9PLM9_HUMAN	tr|Q548N1|Q548N1_HUMAN;sp|Q9UK41|VPS28_HUMAN;tr|E9PQR7|E9PQR7_HUMAN;tr|A0A0S2Z5H5|A0A0S2Z5H5_HUMAN;sp|Q9UK41-2|VPS28_HUMAN;tr|E9PM90|E9PM90_HUMAN	9;9;7;7;7;6;3;1	9;9;7;7;7;6;3;1	9;9;7;7;7;6;3;1	>tr|Q548N1|Q548N1_HUMAN Vacuolar protein sorting-associated protein 28 homolog OS=Homo sapiens GN=VPS28 PE=2 SV=1;>sp|Q9UK41|VPS28_HUMAN Vacuolar protein sorting-associated protein 28 homolog OS=Homo sapiens GN=VPS28 PE=1 SV=1;>tr|E9PQR7|E9PQR7_HUMAN Vacuo	-	2.2666	1.91565	0.937836	1.9487	10.283	11	0	Median	1.4387	1.51076	0.595278	1.5042	9.8769	11	0	Median	0.63682	0.789737	-0.340556	0.79499	8.6003	11	0	Median	0	57.5	8	9	9	9	0	9	0	9	0	9	57.5	57.5	57.5	25.425	221	221;221;161;204;233;185;53;35
3323	tr|V9HW95|V9HW95_HUMAN;sp|Q15293|RCN1_HUMAN;sp|Q15293-2|RCN1_HUMAN;tr|Q5J7V8|Q5J7V8_HUMAN;tr|E9PP27|E9PP27_HUMAN	tr|V9HW95|V9HW95_HUMAN;sp|Q15293|RCN1_HUMAN;sp|Q15293-2|RCN1_HUMAN;tr|Q5J7V8|Q5J7V8_HUMAN	15;15;12;8;3	15;15;12;8;3	15;15;12;8;3	>tr|V9HW95|V9HW95_HUMAN Epididymis secretory protein Li 84 OS=Homo sapiens GN=HEL-S-84 PE=2 SV=1;>sp|Q15293|RCN1_HUMAN Reticulocalbin-1 OS=Homo sapiens GN=RCN1 PE=1 SV=1;>sp|Q15293-2|RCN1_HUMAN Isoform 2 of Reticulocalbin-1 OS=Homo sapiens GN=RCN1;>tr|Q5J7	-	2.2662	1.91531	0.937581	1.9014	23.068	14	0	Median	2.3855	2.50499	1.3248	2.4183	21.517	14	0	Median	1.0568	1.31056	0.390189	1.3054	7.7804	14	0	Median	0	58.6	5	15	15	15	0	15	0	15	0	15	58.6	58.6	58.6	38.89	331	331;331;280;165;58
2877	sp|Q0JRZ9|FCHO2_HUMAN;sp|Q0JRZ9-3|FCHO2_HUMAN;tr|B4DEU7|B4DEU7_HUMAN;sp|Q0JRZ9-2|FCHO2_HUMAN;tr|H7BXJ4|H7BXJ4_HUMAN;tr|A0JLQ4|A0JLQ4_HUMAN;tr|H0YAE2|H0YAE2_HUMAN	sp|Q0JRZ9|FCHO2_HUMAN;sp|Q0JRZ9-3|FCHO2_HUMAN	12;11;4;3;3;2;2	12;11;4;3;3;2;2	12;11;4;3;3;2;2	>sp|Q0JRZ9|FCHO2_HUMAN F-BAR domain only protein 2 OS=Homo sapiens GN=FCHO2 PE=1 SV=2;>sp|Q0JRZ9-3|FCHO2_HUMAN Isoform 3 of F-BAR domain only protein 2 OS=Homo sapiens GN=FCHO2	-	2.2595	1.90965	0.93331	1.9101	24.717	6	0	Median	1.1369	1.19385	0.255617	1.1742	6.6838	6	0	Median	0.5172	0.641393	-0.64072	0.64652	37.194	6	0	Median	11	19.9	7	12	12	12	5	9	5	9	5	9	22.7	22.7	22.7	88.923	810	810;777;238;375;378;197;231
1698	sp|P23634-7|AT2B4_HUMAN;tr|Q68DH9|Q68DH9_HUMAN;tr|A0A024R968|A0A024R968_HUMAN;sp|P23634-6|AT2B4_HUMAN;sp|P23634-8|AT2B4_HUMAN;sp|P23634|AT2B4_HUMAN;sp|P23634-5|AT2B4_HUMAN;sp|P23634-4|AT2B4_HUMAN;sp|P23634-3|AT2B4_HUMAN;tr|A7E2D8|A7E2D8_HUMAN;sp|P23634-2|AT2B4_HUMAN;tr|A1X4Q1|A1X4Q1_HUMAN	sp|P23634-7|AT2B4_HUMAN;tr|Q68DH9|Q68DH9_HUMAN;tr|A0A024R968|A0A024R968_HUMAN;sp|P23634-6|AT2B4_HUMAN;sp|P23634-8|AT2B4_HUMAN;sp|P23634|AT2B4_HUMAN;sp|P23634-5|AT2B4_HUMAN;sp|P23634-4|AT2B4_HUMAN;sp|P23634-3|AT2B4_HUMAN;tr|A7E2D8|A7E2D8_HUMAN;sp|P23634-2|AT2B4_HUMAN	16;16;16;16;16;16;13;13;13;13;13;4	8;8;8;8;8;8;5;5;5;5;5;3	3;3;3;3;3;3;0;0;0;0;0;3	>sp|P23634-7|AT2B4_HUMAN Isoform ZB of Plasma membrane calcium-transporting ATPase 4 OS=Homo sapiens GN=ATP2B4;>tr|Q68DH9|Q68DH9_HUMAN Calcium-transporting ATPase OS=Homo sapiens GN=DKFZp686M088 PE=2 SV=1;>tr|A0A024R968|A0A024R968_HUMAN Calcium-transportin	-	2.2591	1.90931	0.933054	1.9301	7.12	6	0	Median	1.5779	1.65694	0.728518	1.6848	21.231	6	0	Median	0.69364	0.860201	-0.217255	0.83376	11.98	6	0	Median	3.4	14.6	12	16	8	3	1	15	1	7	1	2	17.9	11	4.8	132.59	1193	1193;1205;1205;1205;1229;1241;1122;1134;1158;1164;1170;230
1322	tr|A0A024R7S3|A0A024R7S3_HUMAN;sp|P09497-2|CLCB_HUMAN;sp|P09497|CLCB_HUMAN;tr|D6RJD1|D6RJD1_HUMAN;tr|H0Y9Q6|H0Y9Q6_HUMAN	tr|A0A024R7S3|A0A024R7S3_HUMAN;sp|P09497-2|CLCB_HUMAN;sp|P09497|CLCB_HUMAN	10;10;9;4;2	10;10;9;4;2	10;10;9;4;2	>tr|A0A024R7S3|A0A024R7S3_HUMAN Clathrin light chain OS=Homo sapiens GN=CLTB PE=3 SV=1;>sp|P09497-2|CLCB_HUMAN Isoform Non-brain of Clathrin light chain B OS=Homo sapiens GN=CLTB;>sp|P09497|CLCB_HUMAN Clathrin light chain B OS=Homo sapiens GN=CLTB PE=1 SV=	-	2.258	1.90838	0.932352	1.9002	16.021	9	0	Median	0.87892	0.922944	-0.115684	0.91878	21.923	9	0	Median	0.40701	0.504743	-0.986378	0.49416	8.7405	9	0	Median	0	34.1	5	10	10	10	0	10	0	10	0	10	34.1	34.1	34.1	23.181	211	211;211;229;125;81
2279	sp|P51808|DYLT3_HUMAN;tr|A6NGJ0|A6NGJ0_HUMAN;tr|F2Z328|F2Z328_HUMAN	sp|P51808|DYLT3_HUMAN;tr|A6NGJ0|A6NGJ0_HUMAN;tr|F2Z328|F2Z328_HUMAN	3;3;2	3;3;2	3;3;2	>sp|P51808|DYLT3_HUMAN Dynein light chain Tctex-type 3 OS=Homo sapiens GN=DYNLT3 PE=1 SV=1;>tr|A6NGJ0|A6NGJ0_HUMAN Dynein light chain Tctex-type 3 OS=Homo sapiens GN=DYNLT3 PE=1 SV=1;>tr|F2Z328|F2Z328_HUMAN Dynein light chain Tctex-type 3 OS=Homo sapiens G	-	2.2561	1.90678	0.931137	1.8783	5.7699	3	0	Median	1.3632	1.43148	0.517509	1.3667	8.6098	3	0	Median	0.60668	0.752359	-0.410506	0.76495	3.2609	3	0	Median	0	44	3	3	3	3	0	3	0	3	0	3	44	44	44	13.062	116	116;152;122
3402	sp|Q15800|MSMO1_HUMAN;tr|D6RDP9|D6RDP9_HUMAN;tr|D6R952|D6R952_HUMAN;sp|Q15800-2|MSMO1_HUMAN;tr|D6REA2|D6REA2_HUMAN	sp|Q15800|MSMO1_HUMAN;tr|D6RDP9|D6RDP9_HUMAN;tr|D6R952|D6R952_HUMAN;sp|Q15800-2|MSMO1_HUMAN	5;4;4;3;1	5;4;4;3;1	5;4;4;3;1	>sp|Q15800|MSMO1_HUMAN Methylsterol monooxygenase 1 OS=Homo sapiens GN=MSMO1 PE=1 SV=1;>tr|D6RDP9|D6RDP9_HUMAN Methylsterol monooxygenase 1 (Fragment) OS=Homo sapiens GN=MSMO1 PE=1 SV=1;>tr|D6R952|D6R952_HUMAN Methylsterol monooxygenase 1 OS=Homo sapiens G	-	2.2555	1.90627	0.930753	1.809	6.4258	5	0	Median	0.93294	0.97967	-0.0296318	0.92641	7.4245	5	0	Median	0.39944	0.495356	-1.01346	0.50033	3.9702	5	0	Median	0	20.8	5	5	5	5	0	5	0	5	0	5	20.8	20.8	20.8	35.215	293	293;220;229;162;85
5840	sp|Q9BZZ5-2|API5_HUMAN;tr|G3V1C3|G3V1C3_HUMAN;sp|Q9BZZ5|API5_HUMAN;sp|Q9BZZ5-3|API5_HUMAN;sp|Q9BZZ5-5|API5_HUMAN;sp|Q9BZZ5-6|API5_HUMAN;sp|Q9BZZ5-1|API5_HUMAN;tr|B4DDR3|B4DDR3_HUMAN;tr|H0YER7|H0YER7_HUMAN;tr|E9PQK6|E9PQK6_HUMAN	sp|Q9BZZ5-2|API5_HUMAN;tr|G3V1C3|G3V1C3_HUMAN;sp|Q9BZZ5|API5_HUMAN;sp|Q9BZZ5-3|API5_HUMAN;sp|Q9BZZ5-5|API5_HUMAN;sp|Q9BZZ5-6|API5_HUMAN;sp|Q9BZZ5-1|API5_HUMAN;tr|B4DDR3|B4DDR3_HUMAN;tr|H0YER7|H0YER7_HUMAN	16;15;15;13;13;13;11;10;8;4	16;15;15;13;13;13;11;10;8;4	16;15;15;13;13;13;11;10;8;4	>sp|Q9BZZ5-2|API5_HUMAN Isoform 2 of Apoptosis inhibitor 5 OS=Homo sapiens GN=API5;>tr|G3V1C3|G3V1C3_HUMAN Apoptosis inhibitor 5 OS=Homo sapiens GN=API5 PE=1 SV=1;>sp|Q9BZZ5|API5_HUMAN Apoptosis inhibitor 5 OS=Homo sapiens GN=API5 PE=1 SV=3;>sp|Q9BZZ5-3|AP	-	2.2539	1.90492	0.92973	1.8144	9.3275	19	0	Median	1.7611	1.84931	0.886989	1.8064	10.04	19	0	Median	0.73969	0.917308	-0.124521	0.92909	9.3562	19	0	Median	0	36.1	10	16	16	16	0	16	0	16	0	16	36.1	36.1	36.1	56.769	504	504;510;524;445;450;513;438;331;294;123
343	sp|O00425|IF2B3_HUMAN;sp|O00425-2|IF2B3_HUMAN;tr|F8WD15|F8WD15_HUMAN	sp|O00425|IF2B3_HUMAN	23;7;5	23;7;5	21;6;5	>sp|O00425|IF2B3_HUMAN Insulin-like growth factor 2 mRNA-binding protein 3 OS=Homo sapiens GN=IGF2BP3 PE=1 SV=2	-	2.2519	1.90323	0.928449	1.829	25.865	27	0	Median	1.0161	1.067	0.0935544	1.0351	11.81	27	0	Median	0.46518	0.576882	-0.793653	0.57709	19.953	27	0	Median	3.8	44.4	3	23	23	21	2	22	2	22	2	20	45.9	45.9	42	63.704	579	579;198;81
1512	tr|H0YD13|H0YD13_HUMAN;tr|B4DN59|B4DN59_HUMAN;sp|P16070-18|CD44_HUMAN;tr|A8K309|A8K309_HUMAN;sp|P16070-12|CD44_HUMAN;sp|P16070-14|CD44_HUMAN;sp|P16070-13|CD44_HUMAN;sp|P16070-11|CD44_HUMAN;sp|P16070-10|CD44_HUMAN;sp|P16070-16|CD44_HUMAN;sp|P16070-8|CD44_HUMAN;sp|P16070-17|CD44_HUMAN;sp|P16070-6|CD44_HUMAN;sp|P16070-4|CD44_HUMAN;sp|P16070-3|CD44_HUMAN;sp|P16070-7|CD44_HUMAN;sp|P16070-5|CD44_HUMAN;…	tr|H0YD13|H0YD13_HUMAN;tr|B4DN59|B4DN59_HUMAN;sp|P16070-18|CD44_HUMAN;tr|A8K309|A8K309_HUMAN;sp|P16070-12|CD44_HUMAN;sp|P16070-14|CD44_HUMAN;sp|P16070-13|CD44_HUMAN;sp|P16070-11|CD44_HUMAN;sp|P16070-10|CD44_HUMAN;sp|P16070-16|CD44_HUMAN;sp|P16070-8|CD44_HUMAN;sp|P16070-17|CD44_HUMAN;sp|P16070-6|CD44_HUMAN;sp|P16070-4|CD44_HUMAN;sp|P16070-3|CD44_HUMAN;sp|P16070-7|CD44_HUMAN;sp|P16070-5|CD44_HUMAN;…	11;11;11;11;11;11;11;11;11;11;11;11;11;11;11;11;11;11;10;7;7;4;4;4;4;4;4;3;3;3;2;2;2;2;1	11;11;11;11;11;11;11;11;11;11;11;11;11;11;11;11;11;11;10;7;7;4;4;4;4;4;4;3;3;3;2;2;2;2;1	11;11;11;11;11;11;11;11;11;11;11;11;11;11;11;11;11;11;10;7;7;4;4;4;4;4;4;3;3;3;2;2;2;2;1	>tr|H0YD13|H0YD13_HUMAN CD44 antigen OS=Homo sapiens GN=CD44 PE=1 SV=2;>tr|B4DN59|B4DN59_HUMAN cDNA FLJ52702, highly similar to Homo sapiens CD44 antigen (homing function and Indian blood group system) (CD44), transcript variant 4, mRNA OS=Homo sapiens PE=	-	2.2507	1.90221	0.92768	1.8722	6.0273	10	0	Median	1.6779	1.76194	0.817169	1.6904	4.2263	10	0	Median	0.72896	0.904002	-0.145602	0.9063	5.7667	10	0	Median	24.3	47.6	35	11	11	11	5	10	5	10	5	10	47.6	47.6	47.6	22.683	206	206;329;340;361;361;396;425;429;493;668;674;691;699;699;711;713;734;742;287;82;270;199;240;249;294;294;675;78;181;232;45;80;139;229;44
3440	sp|Q16555|DPYL2_HUMAN;tr|Q59GB4|Q59GB4_HUMAN;tr|A0A1C7CYX9|A0A1C7CYX9_HUMAN;sp|Q16555-2|DPYL2_HUMAN;tr|Q53ET2|Q53ET2_HUMAN;tr|Q8NAN9|Q8NAN9_HUMAN;tr|E5RFU4|E5RFU4_HUMAN;tr|A9CQZ2|A9CQZ2_HUMAN;tr|A9CQZ4|A9CQZ4_HUMAN	sp|Q16555|DPYL2_HUMAN;tr|Q59GB4|Q59GB4_HUMAN;tr|A0A1C7CYX9|A0A1C7CYX9_HUMAN;sp|Q16555-2|DPYL2_HUMAN;tr|Q53ET2|Q53ET2_HUMAN	28;28;28;27;27;10;4;3;2	26;26;26;26;25;9;3;2;1	10;10;10;10;9;9;0;0;0	>sp|Q16555|DPYL2_HUMAN Dihydropyrimidinase-related protein 2 OS=Homo sapiens GN=DPYSL2 PE=1 SV=1;>tr|Q59GB4|Q59GB4_HUMAN Dihydropyrimidinase-like 2 variant (Fragment) OS=Homo sapiens PE=2 SV=1;>tr|A0A1C7CYX9|A0A1C7CYX9_HUMAN Dihydropyrimidinase-related pro	-	2.2506	1.90213	0.927616	1.8471	11.541	36	0	Median	1.0123	1.06301	0.0881489	1.0365	14.841	36	0	Median	0.45376	0.562719	-0.829513	0.56649	11.783	36	0	Median	5.1	68	9	28	26	10	2	26	2	24	2	8	73.1	66.8	23.4	62.293	572	572;628;677;536;572;198;170;85;165
2459	tr|V9HWA6|V9HWA6_HUMAN;sp|P60981|DEST_HUMAN;sp|P60981-2|DEST_HUMAN;tr|F6RFD5|F6RFD5_HUMAN;tr|B7Z9M9|B7Z9M9_HUMAN	tr|V9HWA6|V9HWA6_HUMAN;sp|P60981|DEST_HUMAN;sp|P60981-2|DEST_HUMAN;tr|F6RFD5|F6RFD5_HUMAN;tr|B7Z9M9|B7Z9M9_HUMAN	12;12;11;10;10	12;12;11;10;10	12;12;11;10;10	>tr|V9HWA6|V9HWA6_HUMAN Epididymis luminal protein 32 OS=Homo sapiens GN=HEL32 PE=2 SV=1;>sp|P60981|DEST_HUMAN Destrin OS=Homo sapiens GN=DSTN PE=1 SV=3;>sp|P60981-2|DEST_HUMAN Isoform 2 of Destrin OS=Homo sapiens GN=DSTN;>tr|F6RFD5|F6RFD5_HUMAN Destrin OS	-	2.2505	1.90205	0.927552	1.868	19.548	15	0	Median	0.91574	0.961609	-0.0564781	0.94407	19.498	15	0	Median	0.41662	0.516661	-0.95271	0.50094	11.837	15	0	Median	15.2	69.7	5	12	12	12	2	12	2	12	2	12	69.7	69.7	69.7	18.506	165	165;165;148;135;148
3176	sp|Q14444-2|CAPR1_HUMAN;sp|Q14444|CAPR1_HUMAN;tr|B4DSF8|B4DSF8_HUMAN;tr|G3V153|G3V153_HUMAN;tr|B3KXU8|B3KXU8_HUMAN;tr|E9PLA9|E9PLA9_HUMAN	sp|Q14444-2|CAPR1_HUMAN;sp|Q14444|CAPR1_HUMAN;tr|B4DSF8|B4DSF8_HUMAN;tr|G3V153|G3V153_HUMAN;tr|B3KXU8|B3KXU8_HUMAN;tr|E9PLA9|E9PLA9_HUMAN	17;17;12;12;12;11	17;17;12;12;12;11	17;17;12;12;12;11	>sp|Q14444-2|CAPR1_HUMAN Isoform 2 of Caprin-1 OS=Homo sapiens GN=CAPRIN1;>sp|Q14444|CAPR1_HUMAN Caprin-1 OS=Homo sapiens GN=CAPRIN1 PE=1 SV=2;>tr|B4DSF8|B4DSF8_HUMAN cDNA FLJ57278 OS=Homo sapiens PE=2 SV=1;>tr|G3V153|G3V153_HUMAN Caprin-1 OS=Homo sapiens	-	2.2498	1.90145	0.927103	1.8478	20.339	13	0	Median	1.968	2.06658	1.04724	1.9614	12.895	13	0	Median	0.90931	1.12766	0.17333	1.121	8.9791	13	0	Median	2.9	26.8	6	17	17	17	2	17	2	17	2	17	26.8	26.8	26.8	76.861	694	694;709;372;628;628;186
735	sp|O60783|RT14_HUMAN;tr|B2R4A5|B2R4A5_HUMAN;tr|Q96Q61|Q96Q61_HUMAN	sp|O60783|RT14_HUMAN;tr|B2R4A5|B2R4A5_HUMAN	3;2;1	3;2;1	3;2;1	>sp|O60783|RT14_HUMAN 28S ribosomal protein S14, mitochondrial OS=Homo sapiens GN=MRPS14 PE=1 SV=1;>tr|B2R4A5|B2R4A5_HUMAN cDNA, FLJ92019, highly similar to Homo sapiens mitochondrial ribosomal protein S14 (MRPS14), nuclear gene encoding mitochondrial prot	-	2.2497	1.90137	0.927039	1.8162	6.1744	3	0	Median	1.3538	1.42161	0.507527	1.3811	6.5025	3	0	Median	0.59139	0.733398	-0.447332	0.75459	7.6498	3	0	Median	0	28.9	3	3	3	3	0	3	0	3	0	3	28.9	28.9	28.9	15.139	128	128;128;39
5530	tr|F5H442|F5H442_HUMAN;sp|Q99816|TS101_HUMAN;sp|Q99816-2|TS101_HUMAN;tr|D3DQY6|D3DQY6_HUMAN;tr|L0L6B6|L0L6B6_HUMAN;tr|Q86SI0|Q86SI0_HUMAN;tr|J3QRU6|J3QRU6_HUMAN;tr|J3QKS4|J3QKS4_HUMAN	tr|F5H442|F5H442_HUMAN;sp|Q99816|TS101_HUMAN;sp|Q99816-2|TS101_HUMAN;tr|D3DQY6|D3DQY6_HUMAN	11;11;7;6;5;1;1;1	11;11;7;6;5;1;1;1	11;11;7;6;5;1;1;1	>tr|F5H442|F5H442_HUMAN Tumor susceptibility gene 101 protein OS=Homo sapiens GN=TSG101 PE=1 SV=1;>sp|Q99816|TS101_HUMAN Tumor susceptibility gene 101 protein OS=Homo sapiens GN=TSG101 PE=1 SV=2;>sp|Q99816-2|TS101_HUMAN Isoform 2 of Tumor susceptibility ge	-	2.2497	1.90137	0.927039	1.9088	20.312	13	0	Median	1.453	1.52578	0.609547	1.4929	21.617	13	0	Median	0.62037	0.769337	-0.378313	0.76643	8.2569	13	0	Median	2.7	35.3	8	11	11	11	1	10	1	10	1	10	38.1	38.1	38.1	40.917	365	365;390;285;260;160;23;63;77
6813	tr|C9J5W6|C9J5W6_HUMAN;sp|Q9UI15|TAGL3_HUMAN;tr|Q7Z517|Q7Z517_HUMAN;tr|H7C5N2|H7C5N2_HUMAN	tr|C9J5W6|C9J5W6_HUMAN;sp|Q9UI15|TAGL3_HUMAN;tr|Q7Z517|Q7Z517_HUMAN;tr|H7C5N2|H7C5N2_HUMAN	4;4;3;2	2;2;2;2	2;2;2;2	>tr|C9J5W6|C9J5W6_HUMAN Transgelin-3 OS=Homo sapiens GN=TAGLN3 PE=1 SV=1;>sp|Q9UI15|TAGL3_HUMAN Transgelin-3 OS=Homo sapiens GN=TAGLN3 PE=1 SV=2;>tr|Q7Z517|Q7Z517_HUMAN Transgelin OS=Homo sapiens PE=2 SV=1;>tr|H7C5N2|H7C5N2_HUMAN Transgelin-3 (Fragment) OS	-	2.2451	1.89748	0.924086	1.8899	1.9872	2	1	Median	0.98512	1.03446	0.0488833	1.0011	4.8235	2	1	Median	0.42946	0.532584	-0.908918	0.5242	13.74	2	1	Median	12.2	39.1	4	4	2	2	1	4	0	2	0	2	39.1	20.9	20.9	12.886	115	115;199;221;78
897	tr|B4DZZ0|B4DZZ0_HUMAN;tr|B3KQB4|B3KQB4_HUMAN;tr|A0A024R371|A0A024R371_HUMAN;sp|O75915|PRAF3_HUMAN;tr|F8WF90|F8WF90_HUMAN;tr|C9JQU6|C9JQU6_HUMAN;tr|F8WF33|F8WF33_HUMAN;tr|B4DWQ6|B4DWQ6_HUMAN	tr|B4DZZ0|B4DZZ0_HUMAN;tr|B3KQB4|B3KQB4_HUMAN;tr|A0A024R371|A0A024R371_HUMAN;sp|O75915|PRAF3_HUMAN	5;5;5;5;2;2;2;2	5;5;5;5;2;2;2;2	5;5;5;5;2;2;2;2	>tr|B4DZZ0|B4DZZ0_HUMAN PRA1 family protein OS=Homo sapiens PE=2 SV=1;>tr|B3KQB4|B3KQB4_HUMAN PRA1 family protein OS=Homo sapiens PE=2 SV=1;>tr|A0A024R371|A0A024R371_HUMAN PRA1 family protein OS=Homo sapiens GN=ARL6IP5 PE=3 SV=1;>sp|O75915|PRAF3_HUMAN PRA1	-	2.2439	1.89647	0.923314	1.8376	4.4496	6	0	Median	1.6446	1.72698	0.788249	1.6929	2.085	6	0	Median	0.73875	0.916143	-0.126356	0.93952	7.2935	6	0	Median	0	28.5	8	5	5	5	0	5	0	5	0	5	28.5	28.5	28.5	19.206	165	165;188;188;188;59;88;93;136
1691	sp|P23497|SP100_HUMAN;sp|P23497-5|SP100_HUMAN;sp|P23497-2|SP100_HUMAN;sp|P23497-3|SP100_HUMAN;tr|Q53TD0|Q53TD0_HUMAN;sp|P23497-4|SP100_HUMAN;tr|B4E2B9|B4E2B9_HUMAN;sp|P23497-7|SP100_HUMAN;sp|P23497-6|SP100_HUMAN;tr|E9PHV6|E9PHV6_HUMAN;tr|C9JBL0|C9JBL0_HUMAN;tr|H7C4B4|H7C4B4_HUMAN	sp|P23497|SP100_HUMAN;sp|P23497-5|SP100_HUMAN;sp|P23497-2|SP100_HUMAN;sp|P23497-3|SP100_HUMAN;tr|Q53TD0|Q53TD0_HUMAN;sp|P23497-4|SP100_HUMAN;tr|B4E2B9|B4E2B9_HUMAN;sp|P23497-7|SP100_HUMAN;sp|P23497-6|SP100_HUMAN;tr|E9PHV6|E9PHV6_HUMAN;tr|C9JBL0|C9JBL0_HUMAN	12;11;11;11;11;11;10;10;10;10;8;1	11;11;11;11;10;11;10;10;10;10;8;1	9;9;9;9;8;9;8;8;8;8;6;1	>sp|P23497|SP100_HUMAN Nuclear autoantigen Sp-100 OS=Homo sapiens GN=SP100 PE=1 SV=3;>sp|P23497-5|SP100_HUMAN Isoform SpAlt-C of Nuclear autoantigen Sp-100 OS=Homo sapiens GN=SP100;>sp|P23497-2|SP100_HUMAN Isoform Sp100-A of Nuclear autoantigen Sp-100 OS=H	-	2.2322	1.88658	0.915772	1.8543	13.995	7	0	Median	1.2629	1.32616	0.407252	1.301	17.508	7	0	Median	0.58645	0.727272	-0.459434	0.74363	6.6884	7	0	Median	9.9	13.5	12	12	11	9	4	10	4	9	4	7	19.3	18.4	16.2	100.42	879	879;472;480;688;843;885;366;445;452;455;192;193
6396	sp|Q9NU23|LYRM2_HUMAN;tr|E5RJK7|E5RJK7_HUMAN;tr|E5RG38|E5RG38_HUMAN;tr|G3V136|G3V136_HUMAN	sp|Q9NU23|LYRM2_HUMAN;tr|E5RJK7|E5RJK7_HUMAN;tr|E5RG38|E5RG38_HUMAN;tr|G3V136|G3V136_HUMAN	4;2;2;2	4;2;2;2	4;2;2;2	>sp|Q9NU23|LYRM2_HUMAN LYR motif-containing protein 2 OS=Homo sapiens GN=LYRM2 PE=1 SV=1;>tr|E5RJK7|E5RJK7_HUMAN LYR motif-containing protein 2 OS=Homo sapiens GN=LYRM2 PE=1 SV=1;>tr|E5RG38|E5RG38_HUMAN LYR motif-containing protein 2 OS=Homo sapiens GN=LYR	-	2.2305	1.88514	0.914673	1.8322	118.33	2	1	Median	0.65939	0.692418	-0.530284	0.67816	26.517	2	1	Median	0.36131	0.44807	-1.1582	0.4452	171.2	2	1	Median	0	42	4	4	4	4	0	4	0	4	0	4	42	42	42	10.449	88	88;72;77;98
3351	sp|Q15434|RBMS2_HUMAN;tr|B7Z5Y7|B7Z5Y7_HUMAN;tr|F8W1T6|F8W1T6_HUMAN;tr|F8VQS9|F8VQS9_HUMAN;tr|F5H5C8|F5H5C8_HUMAN;tr|B7Z1F3|B7Z1F3_HUMAN;tr|F8VV01|F8VV01_HUMAN;tr|A0A1W2PQV1|A0A1W2PQV1_HUMAN;tr|B7Z974|B7Z974_HUMAN	sp|Q15434|RBMS2_HUMAN;tr|B7Z5Y7|B7Z5Y7_HUMAN;tr|F8W1T6|F8W1T6_HUMAN	7;6;6;2;2;2;2;1;1	6;5;5;2;2;2;2;1;1	5;4;4;2;2;2;2;1;1	>sp|Q15434|RBMS2_HUMAN RNA-binding motif, single-stranded-interacting protein 2 OS=Homo sapiens GN=RBMS2 PE=1 SV=1;>tr|B7Z5Y7|B7Z5Y7_HUMAN cDNA FLJ53090, moderately similar to RNA-binding motif, single-stranded-interacting protein 2 OS=Homo sapiens PE=2 SV	-	2.2299	1.88463	0.914285	1.8404	30.884	3	0	Median	0.72813	0.764601	-0.38722	0.74063	6.8998	3	0	Median	0.29747	0.3689	-1.4387	0.36365	35.996	3	0	Median	17	19.7	9	7	6	5	3	6	3	5	3	4	28	26.3	23.8	43.958	407	407;288;344;84;262;262;282;63;282
5993	tr|B1ALI9|B1ALI9_HUMAN;tr|B4DVM7|B4DVM7_HUMAN;sp|Q9H3M7-2|TXNIP_HUMAN;tr|A0A024R4B7|A0A024R4B7_HUMAN;sp|Q9H3M7|TXNIP_HUMAN	tr|B1ALI9|B1ALI9_HUMAN;tr|B4DVM7|B4DVM7_HUMAN;sp|Q9H3M7-2|TXNIP_HUMAN;tr|A0A024R4B7|A0A024R4B7_HUMAN;sp|Q9H3M7|TXNIP_HUMAN	2;2;2;2;2	2;2;2;2;2	2;2;2;2;2	>tr|B1ALI9|B1ALI9_HUMAN Thioredoxin interacting protein (Fragment) OS=Homo sapiens GN=TXNIP PE=4 SV=1;>tr|B4DVM7|B4DVM7_HUMAN cDNA FLJ61424, highly similar to Homo sapiens thioredoxin interacting protein (TXNIP), mRNA OS=Homo sapiens PE=2 SV=1;>sp|Q9H3M7-2	-	2.2296	1.88438	0.914091	1.8267	16.644	2	0	Median	1.0285	1.08002	0.111054	1.0607	1.6712	2	0	Median	0.44826	0.555899	-0.847106	0.5459	9.7463	2	0	Median	0	7.9	5	2	2	2	0	2	0	2	0	2	7.9	7.9	7.9	33.617	304	304;335;336;391;391
6142	tr|A0A024RBU0|A0A024RBU0_HUMAN;sp|Q9H9H4|VP37B_HUMAN;tr|F5H4M0|F5H4M0_HUMAN;tr|F5H1F6|F5H1F6_HUMAN	tr|A0A024RBU0|A0A024RBU0_HUMAN;sp|Q9H9H4|VP37B_HUMAN;tr|F5H4M0|F5H4M0_HUMAN;tr|F5H1F6|F5H1F6_HUMAN	8;8;6;4	8;8;6;4	8;8;6;4	>tr|A0A024RBU0|A0A024RBU0_HUMAN Vacuolar protein sorting 37B (Yeast), isoform CRA_b OS=Homo sapiens GN=VPS37B PE=4 SV=1;>sp|Q9H9H4|VP37B_HUMAN Vacuolar protein sorting-associated protein 37B OS=Homo sapiens GN=VPS37B PE=1 SV=1;>tr|F5H4M0|F5H4M0_HUMAN Vacuo	-	2.225	1.88049	0.911111	1.9123	10.185	9	0	Median	1.2409	1.30306	0.381899	1.295	8.7782	9	0	Median	0.54443	0.675162	-0.566695	0.65386	9.1778	9	0	Median	0	48.8	4	8	8	8	0	8	0	8	0	8	48.8	48.8	48.8	31.307	285	285;285;271;184
993	sp|O95210|STBD1_HUMAN;tr|B3KMK8|B3KMK8_HUMAN;tr|B4DK68|B4DK68_HUMAN	sp|O95210|STBD1_HUMAN;tr|B3KMK8|B3KMK8_HUMAN;tr|B4DK68|B4DK68_HUMAN	4;3;2	4;3;2	4;3;2	>sp|O95210|STBD1_HUMAN Starch-binding domain-containing protein 1 OS=Homo sapiens GN=STBD1 PE=1 SV=1;>tr|B3KMK8|B3KMK8_HUMAN cDNA FLJ11293 fis, clone PLACE1009670, highly similar to Genethonin-1 OS=Homo sapiens PE=2 SV=1;>tr|B4DK68|B4DK68_HUMAN cDNA FLJ597	-	2.2233	1.87906	0.910009	1.8937	11.571	3	1	Median	0.86087	0.90399	-0.145621	1.0437	17.404	3	1	Plateau	0.41257	0.511639	-0.966803	0.50119	23.359	3	1	Median	0	15.6	3	4	4	4	0	4	0	4	0	4	15.6	15.6	15.6	39.007	358	358;209;209
2780	tr|V9HWA0|V9HWA0_HUMAN;sp|Q03154|ACY1_HUMAN;tr|B4DNW0|B4DNW0_HUMAN;tr|A0A1B0GW23|A0A1B0GW23_HUMAN;sp|Q03154-3|ACY1_HUMAN;sp|Q03154-4|ACY1_HUMAN;tr|A0A1B0GU86|A0A1B0GU86_HUMAN;tr|C9JMV9|C9JMV9_HUMAN;sp|Q03154-2|ACY1_HUMAN;tr|A0A1B0GVA5|A0A1B0GVA5_HUMAN;tr|A0A1B0GV31|A0A1B0GV31_HUMAN;tr|B4DPC3|B4DPC3_HUMAN;tr|F8WC59|F8WC59_HUMAN;tr|C9JYZ0|C9JYZ0_HUMAN;tr|A0A1B0GTG3|A0A1B0GTG3_HUMAN;tr|A0A1B0GVZ3|A0…	tr|V9HWA0|V9HWA0_HUMAN;sp|Q03154|ACY1_HUMAN;tr|B4DNW0|B4DNW0_HUMAN;tr|A0A1B0GW23|A0A1B0GW23_HUMAN;sp|Q03154-3|ACY1_HUMAN;sp|Q03154-4|ACY1_HUMAN;tr|A0A1B0GU86|A0A1B0GU86_HUMAN;tr|C9JMV9|C9JMV9_HUMAN;sp|Q03154-2|ACY1_HUMAN;tr|A0A1B0GVA5|A0A1B0GVA5_HUMAN;tr|A0A1B0GV31|A0A1B0GV31_HUMAN;tr|B4DPC3|B4DPC3_HUMAN;tr|F8WC59|F8WC59_HUMAN;tr|C9JYZ0|C9JYZ0_HUMAN	11;11;11;11;10;10;10;9;8;7;7;7;6;6;2;1;1;1;1;1	11;11;11;11;10;10;10;9;8;7;7;7;6;6;2;1;1;1;1;1	11;11;11;11;10;10;10;9;8;7;7;7;6;6;2;1;1;1;1;1	>tr|V9HWA0|V9HWA0_HUMAN Aminoacylase 1 OS=Homo sapiens GN=HEL-S-5 PE=1 SV=1;>sp|Q03154|ACY1_HUMAN Aminoacylase-1 OS=Homo sapiens GN=ACY1 PE=1 SV=1;>tr|B4DNW0|B4DNW0_HUMAN cDNA FLJ60317, highly similar to Aminoacylase-1 (EC 3.5.1.14) OS=Homo sapiens PE=2 SV	-	2.2219	1.87787	0.9091	1.8118	9.1001	12	0	Median	1.172	1.2307	0.299485	1.2234	14.959	12	0	Median	0.53947	0.669011	-0.579899	0.67092	11.883	12	0	Median	0	36	20	11	11	11	0	11	0	11	0	11	36	36	36	45.884	408	408;408;498;586;343;373;373;509;336;264;275;313;201;228;113;39;57;66;74;103
5908	tr|Q8N8J5|Q8N8J5_HUMAN;tr|F2Z2Y8|F2Z2Y8_HUMAN;tr|Q6FIE9|Q6FIE9_HUMAN;sp|Q9H0E2|TOLIP_HUMAN;tr|Q59FB9|Q59FB9_HUMAN;tr|E9PNS3|E9PNS3_HUMAN;sp|Q9H0E2-2|TOLIP_HUMAN;tr|B3KR28|B3KR28_HUMAN;tr|E7EN89|E7EN89_HUMAN;tr|E9PP67|E9PP67_HUMAN;tr|E9PQ25|E9PQ25_HUMAN	tr|Q8N8J5|Q8N8J5_HUMAN;tr|F2Z2Y8|F2Z2Y8_HUMAN;tr|Q6FIE9|Q6FIE9_HUMAN;sp|Q9H0E2|TOLIP_HUMAN;tr|Q59FB9|Q59FB9_HUMAN;tr|E9PNS3|E9PNS3_HUMAN;sp|Q9H0E2-2|TOLIP_HUMAN;tr|B3KR28|B3KR28_HUMAN;tr|E7EN89|E7EN89_HUMAN	4;4;4;4;3;2;2;2;2;1;1	4;4;4;4;3;2;2;2;2;1;1	4;4;4;4;3;2;2;2;2;1;1	>tr|Q8N8J5|Q8N8J5_HUMAN cDNA FLJ39374 fis, clone PEBLM2008576, highly similar to Homo sapiens TOLLIP protein OS=Homo sapiens PE=2 SV=1;>tr|F2Z2Y8|F2Z2Y8_HUMAN Toll-interacting protein OS=Homo sapiens GN=TOLLIP PE=1 SV=1;>tr|Q6FIE9|Q6FIE9_HUMAN TOLLIP prote	-	2.2163	1.87314	0.905459	1.8144	24.566	3	1	Plateau	1.8709	1.96461	0.974244	1.9263	43.27	3	1	Plateau	0.75111	0.931471	-0.102418	0.93209	14.681	3	1	Median	0	23	11	4	4	4	0	4	0	4	0	4	23	23	23	23.222	213	213;213;274;274;352;80;205;224;246;179;186
3797	sp|Q68CZ6|HAUS3_HUMAN;sp|Q68CZ6-2|HAUS3_HUMAN	sp|Q68CZ6|HAUS3_HUMAN;sp|Q68CZ6-2|HAUS3_HUMAN	3;2	3;2	3;2	>sp|Q68CZ6|HAUS3_HUMAN HAUS augmin-like complex subunit 3 OS=Homo sapiens GN=HAUS3 PE=1 SV=1;>sp|Q68CZ6-2|HAUS3_HUMAN Isoform 2 of HAUS augmin-like complex subunit 3 OS=Homo sapiens GN=HAUS3	-	2.2122	1.86968	0.902788	1.8202	15.516	3	2	Median	1.7136	1.79943	0.847542	1.7589	37.875	3	2	Median	0.74514	0.924067	-0.11393	0.90746	17.198	3	2	Median	0	6	2	3	3	3	0	3	0	3	0	3	6	6	6	69.65	603	603;489
4026	sp|Q6ZV89-2|SH2D5_HUMAN;sp|Q6ZV89|SH2D5_HUMAN	sp|Q6ZV89-2|SH2D5_HUMAN;sp|Q6ZV89|SH2D5_HUMAN	4;4	4;4	4;4	>sp|Q6ZV89-2|SH2D5_HUMAN Isoform 2 of SH2 domain-containing protein 5 OS=Homo sapiens GN=SH2D5;>sp|Q6ZV89|SH2D5_HUMAN SH2 domain-containing protein 5 OS=Homo sapiens GN=SH2D5 PE=1 SV=2	-	2.2114	1.869	0.902266	1.862	17.559	2	0	Median	0.68918	0.723701	-0.466535	0.72638	10.285	2	0	Median	0.33294	0.412887	-1.27618	0.42437	26.578	2	0	Median	7.7	11.2	2	4	4	4	2	2	2	2	2	2	18.9	18.9	18.9	37.439	339	339;423
2613	sp|P68366-2|TBA4A_HUMAN;sp|P68366|TBA4A_HUMAN;tr|C9JEV8|C9JEV8_HUMAN;tr|C9JQ00|C9JQ00_HUMAN;tr|C9JJQ8|C9JJQ8_HUMAN;tr|C9JDL2|C9JDL2_HUMAN	sp|P68366-2|TBA4A_HUMAN;sp|P68366|TBA4A_HUMAN	24;24;8;8;8;5	4;4;3;3;3;2	4;4;3;3;3;2	>sp|P68366-2|TBA4A_HUMAN Isoform 2 of Tubulin alpha-4A chain OS=Homo sapiens GN=TUBA4A;>sp|P68366|TBA4A_HUMAN Tubulin alpha-4A chain OS=Homo sapiens GN=TUBA4A PE=1 SV=1	-	2.2028	1.86173	0.896645	1.7535	10.886	6	0	Median	0.95033	0.997931	-0.00298756	0.95297	8.612	6	0	Median	0.44245	0.548694	-0.865928	0.54429	6.942	6	0	Median	38.6	59.1	6	24	4	4	13	24	0	4	0	4	59.1	12.5	12.5	48.328	433	433;448;153;180;198;119
7054	tr|A4D1T3|A4D1T3_HUMAN;sp|Q9Y291|RT33_HUMAN;tr|Q3KRB4|Q3KRB4_HUMAN;tr|C9JBY7|C9JBY7_HUMAN	tr|A4D1T3|A4D1T3_HUMAN;sp|Q9Y291|RT33_HUMAN;tr|Q3KRB4|Q3KRB4_HUMAN;tr|C9JBY7|C9JBY7_HUMAN	2;2;2;1	2;2;2;1	2;2;2;1	>tr|A4D1T3|A4D1T3_HUMAN Mitochondrial ribosomal protein S33 OS=Homo sapiens GN=MRPS33 PE=4 SV=1;>sp|Q9Y291|RT33_HUMAN 28S ribosomal protein S33, mitochondrial OS=Homo sapiens GN=MRPS33 PE=1 SV=1;>tr|Q3KRB4|Q3KRB4_HUMAN MRPS33 protein (Fragment) OS=Homo sap	-	2.2001	1.85945	0.894875	1.7997	12.653	2	0	Median	1.5713	1.65001	0.722471	1.6271	22.104	2	0	Median	0.65307	0.809889	-0.304204	0.78973	3.7224	2	0	Median	0	17	4	2	2	2	0	2	0	2	0	2	17	17	17	12.629	106	106;106;112;96
3192	sp|Q14573|ITPR3_HUMAN;tr|Q59ES2|Q59ES2_HUMAN;tr|A6H8K3|A6H8K3_HUMAN;sp|Q14643-4|ITPR1_HUMAN;sp|Q14643-3|ITPR1_HUMAN;sp|Q14643-8|ITPR1_HUMAN;sp|Q14643-7|ITPR1_HUMAN;sp|Q14643-5|ITPR1_HUMAN;sp|Q14643-6|ITPR1_HUMAN;sp|Q14643-2|ITPR1_HUMAN;sp|Q14643|ITPR1_HUMAN;tr|B7ZMI3|B7ZMI3_HUMAN;tr|Q59H91|Q59H91_HUMAN;tr|B4DJU3|B4DJU3_HUMAN;tr|B4DGH1|B4DGH1_HUMAN;tr|A0A024R2E1|A0A024R2E1_HUMAN;tr|A0A024R2I2|A0A0…	sp|Q14573|ITPR3_HUMAN;tr|Q59ES2|Q59ES2_HUMAN	43;37;17;6;6;6;6;6;6;6;6;4;4;2;2;2;2;1;1	43;37;17;6;6;6;6;6;6;6;6;4;4;2;2;2;2;1;1	37;33;15;1;1;1;1;1;1;1;1;0;1;0;0;0;0;0;0	>sp|Q14573|ITPR3_HUMAN Inositol 1,4,5-trisphosphate receptor type 3 OS=Homo sapiens GN=ITPR3 PE=1 SV=2;>tr|Q59ES2|Q59ES2_HUMAN Inositol 1,4,5-trisphosphate receptor type 3 variant (Fragment) OS=Homo sapiens PE=2 SV=1	-	2.1994	1.85886	0.894416	1.7703	16.067	30	0	Median	0.98495	1.03429	0.0486344	1.0096	9.0703	30	0	Median	0.4952	0.61411	-0.703431	0.61228	12.097	30	0	Median	1.9	20.3	19	43	43	37	3	41	3	41	3	35	21.7	21.7	19.8	304.1	2671	2671;2341;1049;2695;2710;2719;2728;2734;2743;2743;2758;721;1207;434;466;1034;1049;181;1101
3526	sp|Q3KQU3-4|MA7D1_HUMAN;tr|D3DPS3|D3DPS3_HUMAN;sp|Q3KQU3|MA7D1_HUMAN;sp|Q3KQU3-2|MA7D1_HUMAN;tr|B3KU03|B3KU03_HUMAN;tr|Q6NX58|Q6NX58_HUMAN;tr|C9JIR3|C9JIR3_HUMAN;sp|Q3KQU3-3|MA7D1_HUMAN;tr|E9PLH3|E9PLH3_HUMAN;tr|A1L1B7|A1L1B7_HUMAN;tr|H0YF21|H0YF21_HUMAN	sp|Q3KQU3-4|MA7D1_HUMAN;tr|D3DPS3|D3DPS3_HUMAN;sp|Q3KQU3|MA7D1_HUMAN;sp|Q3KQU3-2|MA7D1_HUMAN;tr|B3KU03|B3KU03_HUMAN;tr|Q6NX58|Q6NX58_HUMAN	31;31;31;28;24;22;11;11;8;8;7	31;31;31;28;24;22;11;11;8;8;7	31;31;31;28;24;22;11;11;8;8;7	>sp|Q3KQU3-4|MA7D1_HUMAN Isoform 4 of MAP7 domain-containing protein 1 OS=Homo sapiens GN=MAP7D1;>tr|D3DPS3|D3DPS3_HUMAN Arginine/proline rich coiled-coil 1, isoform CRA_b OS=Homo sapiens GN=RPRC1 PE=4 SV=1;>sp|Q3KQU3|MA7D1_HUMAN MAP7 domain-containing pro	-	2.197	1.85683	0.892841	1.8042	9.0269	8	0	Median	0.6824	0.716581	-0.480798	0.70558	12.489	8	0	Median	0.32588	0.404132	-1.3071	0.40188	13.282	8	0	Median	30.6	17.5	11	31	31	31	23	12	23	12	23	12	39.1	39.1	39.1	89.466	808	808;840;841;803;593;678;244;377;140;164;248
5265	tr|B4DNR3|B4DNR3_HUMAN;tr|V9HW87|V9HW87_HUMAN;sp|Q96IU4|ABHEB_HUMAN;tr|B4DQI4|B4DQI4_HUMAN;tr|F8W9U3|F8W9U3_HUMAN;tr|B4DKK0|B4DKK0_HUMAN;sp|Q96IU4-2|ABHEB_HUMAN	tr|B4DNR3|B4DNR3_HUMAN;tr|V9HW87|V9HW87_HUMAN;sp|Q96IU4|ABHEB_HUMAN;tr|B4DQI4|B4DQI4_HUMAN;tr|F8W9U3|F8W9U3_HUMAN;tr|B4DKK0|B4DKK0_HUMAN;sp|Q96IU4-2|ABHEB_HUMAN	4;4;4;3;3;2;2	4;4;4;3;3;2;2	4;4;4;3;3;2;2	>tr|B4DNR3|B4DNR3_HUMAN cDNA FLJ52710, highly similar to Abhydrolase domain-containing protein 14B OS=Homo sapiens PE=2 SV=1;>tr|V9HW87|V9HW87_HUMAN Abhydrolase domain containing 14B, isoform CRA_a OS=Homo sapiens GN=HEL-S-299 PE=2 SV=1;>sp|Q96IU4|ABHEB_HU	-	2.1942	1.85446	0.891001	1.8263	26.234	4	0	Median	1.6281	1.70965	0.773701	1.6558	14.908	4	0	Median	0.81329	1.00858	0.0123279	0.9753	18.248	4	0	Median	0	31.9	7	4	4	4	0	4	0	4	0	4	31.9	31.9	31.9	19.796	185	185;210;210;188;208;130;172
6018	sp|Q9H4A4|AMPB_HUMAN;tr|Q7RU04|Q7RU04_HUMAN;tr|A6NKB8|A6NKB8_HUMAN;tr|C9JMZ3|C9JMZ3_HUMAN;tr|A0A087WUS4|A0A087WUS4_HUMAN;tr|A0A087WU27|A0A087WU27_HUMAN;tr|H7C2T3|H7C2T3_HUMAN	sp|Q9H4A4|AMPB_HUMAN;tr|Q7RU04|Q7RU04_HUMAN;tr|A6NKB8|A6NKB8_HUMAN	23;21;19;9;7;7;2	23;21;19;9;7;7;2	23;21;19;9;7;7;2	>sp|Q9H4A4|AMPB_HUMAN Aminopeptidase B OS=Homo sapiens GN=RNPEP PE=1 SV=2;>tr|Q7RU04|Q7RU04_HUMAN Aminopeptidase B OS=Homo sapiens GN=RNPEP PE=4 SV=1;>tr|A6NKB8|A6NKB8_HUMAN Aminopeptidase B OS=Homo sapiens GN=RNPEP PE=1 SV=1	-	2.1913	1.85201	0.889093	1.8236	22.453	24	0	Median	1.1264	1.18282	0.242231	1.1684	25.551	24	0	Median	0.50736	0.62919	-0.668432	0.63039	13.891	24	0	Median	2	46.5	7	23	23	23	1	23	1	23	1	23	46.5	46.5	46.5	72.595	650	650;658;611;344;151;171;168
1884	tr|B2R7G4|B2R7G4_HUMAN;sp|P32780|TF2H1_HUMAN;tr|B4DSG6|B4DSG6_HUMAN;sp|P32780-2|TF2H1_HUMAN;tr|E9PM51|E9PM51_HUMAN;tr|B4DS87|B4DS87_HUMAN;tr|E9PI26|E9PI26_HUMAN;tr|E9PL58|E9PL58_HUMAN;tr|F5H0Y9|F5H0Y9_HUMAN	tr|B2R7G4|B2R7G4_HUMAN;sp|P32780|TF2H1_HUMAN;tr|B4DSG6|B4DSG6_HUMAN;sp|P32780-2|TF2H1_HUMAN	8;8;7;6;3;2;2;1;1	8;8;7;6;3;2;2;1;1	8;8;7;6;3;2;2;1;1	>tr|B2R7G4|B2R7G4_HUMAN cDNA, FLJ93435, highly similar to Homo sapiens general transcription factor IIH, polypeptide 1 (62kD subunit) (GTF2H1), mRNA OS=Homo sapiens PE=2 SV=1;>sp|P32780|TF2H1_HUMAN General transcription factor IIH subunit 1 OS=Homo sapiens	-	2.1904	1.85125	0.8885	1.8667	29.131	6	0	Median	1.495	1.56988	0.650657	1.5911	21.796	6	0	Median	0.73072	0.906185	-0.142123	0.87552	15.808	6	0	Median	5.5	25.4	9	8	8	8	1	8	1	8	1	8	25.4	25.4	25.4	62.03	548	548;548;503;432;236;133;181;95;138
5816	sp|Q9BZ23-3|PANK2_HUMAN;sp|Q9BZ23-4|PANK2_HUMAN;sp|Q9BZ23|PANK2_HUMAN;tr|V9GYZ0|V9GYZ0_HUMAN;tr|Q6P1K9|Q6P1K9_HUMAN;sp|Q9BZ23-2|PANK2_HUMAN;tr|V9GYH1|V9GYH1_HUMAN;tr|E5RHA5|E5RHA5_HUMAN;tr|D3DVZ1|D3DVZ1_HUMAN;tr|A4FU43|A4FU43_HUMAN;tr|Q52M85|Q52M85_HUMAN;sp|Q9H999|PANK3_HUMAN	sp|Q9BZ23-3|PANK2_HUMAN;sp|Q9BZ23-4|PANK2_HUMAN;sp|Q9BZ23|PANK2_HUMAN;tr|V9GYZ0|V9GYZ0_HUMAN	8;8;8;6;3;2;1;1;1;1;1;1	8;8;8;6;3;2;1;1;1;1;1;1	8;8;8;6;3;2;1;1;1;1;1;1	>sp|Q9BZ23-3|PANK2_HUMAN Isoform 2 of Pantothenate kinase 2, mitochondrial OS=Homo sapiens GN=PANK2;>sp|Q9BZ23-4|PANK2_HUMAN Isoform 4 of Pantothenate kinase 2, mitochondrial OS=Homo sapiens GN=PANK2;>sp|Q9BZ23|PANK2_HUMAN Pantothenate kinase 2, mitochondr	-	2.1874	1.84872	0.886523	1.7892	28.106	4	2	Median	0.96075	1.00887	0.0127449	1.0036	96.631	4	2	Median	1.2149	1.50663	0.591324	1.5607	74.151	4	2	Linear	7.2	14.8	12	8	8	8	4	4	4	4	4	4	21.9	21.9	21.9	49.117	447	447;460;570;158;386;279;115;122;134;163;164;370
2807	sp|Q05209|PTN12_HUMAN;sp|Q05209-2|PTN12_HUMAN;sp|Q05209-3|PTN12_HUMAN;tr|B4E105|B4E105_HUMAN;tr|H3BM04|H3BM04_HUMAN;tr|H0YC15|H0YC15_HUMAN;tr|H0YB59|H0YB59_HUMAN;tr|C9J1X8|C9J1X8_HUMAN;tr|F8WB51|F8WB51_HUMAN;tr|C9JJC1|C9JJC1_HUMAN	sp|Q05209|PTN12_HUMAN;sp|Q05209-2|PTN12_HUMAN;sp|Q05209-3|PTN12_HUMAN;tr|B4E105|B4E105_HUMAN	28;23;23;18;7;5;2;2;2;1	28;23;23;18;7;5;2;2;2;1	28;23;23;18;7;5;2;2;2;1	>sp|Q05209|PTN12_HUMAN Tyrosine-protein phosphatase non-receptor type 12 OS=Homo sapiens GN=PTPN12 PE=1 SV=3;>sp|Q05209-2|PTN12_HUMAN Isoform 2 of Tyrosine-protein phosphatase non-receptor type 12 OS=Homo sapiens GN=PTPN12;>sp|Q05209-3|PTN12_HUMAN Isoform	-	2.1857	1.84728	0.885401	1.8351	19.646	18	0	Median	1.1261	1.18251	0.241847	1.1615	19.085	18	0	Median	0.51892	0.643526	-0.63593	0.661	10.678	18	0	Median	18.1	41	10	28	28	28	9	21	9	21	9	21	53.1	53.1	53.1	88.105	780	780;650;661;543;234;214;43;86;113;45
3576	sp|Q52LW3|RHG29_HUMAN;tr|F8VWZ8|F8VWZ8_HUMAN;sp|Q52LW3-2|RHG29_HUMAN	sp|Q52LW3|RHG29_HUMAN;tr|F8VWZ8|F8VWZ8_HUMAN	33;22;5	33;22;5	33;22;5	>sp|Q52LW3|RHG29_HUMAN Rho GTPase-activating protein 29 OS=Homo sapiens GN=ARHGAP29 PE=1 SV=2;>tr|F8VWZ8|F8VWZ8_HUMAN Rho GTPase-activating protein 29 OS=Homo sapiens GN=ARHGAP29 PE=1 SV=1	-	2.1845	1.84626	0.884609	1.7918	12.377	15	0	Median	1.3281	1.39462	0.479876	1.3685	22.557	15	0	Median	0.62401	0.773851	-0.369873	0.75406	12.436	15	0	Median	16.7	28.5	3	33	33	33	15	25	15	25	15	25	35.5	35.5	35.5	142.06	1261	1261;1035;393
1638	sp|P21359-2|NF1_HUMAN;sp|P21359-6|NF1_HUMAN;sp|P21359|NF1_HUMAN;tr|H0UIC3|H0UIC3_HUMAN;sp|P21359-4|NF1_HUMAN;tr|J3KSB5|J3KSB5_HUMAN;tr|H0Y465|H0Y465_HUMAN;sp|P21359-3|NF1_HUMAN;tr|A8K1M1|A8K1M1_HUMAN;sp|P21359-5|NF1_HUMAN;tr|A0A1W2PPA7|A0A1W2PPA7_HUMAN;tr|B4DXH1|B4DXH1_HUMAN;tr|J3QSG6|J3QSG6_HUMAN;tr|Q59FX3|Q59FX3_HUMAN;tr|J3KRT8|J3KRT8_HUMAN;tr|J3QQN8|J3QQN8_HUMAN;tr|Q9UMU3|Q9UMU3_HUMAN;tr|Q7Z3J…	sp|P21359-2|NF1_HUMAN;sp|P21359-6|NF1_HUMAN;sp|P21359|NF1_HUMAN;tr|H0UIC3|H0UIC3_HUMAN;sp|P21359-4|NF1_HUMAN;tr|J3KSB5|J3KSB5_HUMAN;tr|H0Y465|H0Y465_HUMAN	14;14;14;11;11;10;9;5;5;5;3;3;3;3;2;2;1;1;1	14;14;14;11;11;10;9;5;5;5;3;3;3;3;2;2;1;1;1	14;14;14;11;11;10;9;5;5;5;3;3;3;3;2;2;1;1;1	>sp|P21359-2|NF1_HUMAN Isoform 1 of Neurofibromin OS=Homo sapiens GN=NF1;>sp|P21359-6|NF1_HUMAN Isoform 6 of Neurofibromin OS=Homo sapiens GN=NF1;>sp|P21359|NF1_HUMAN Neurofibromin OS=Homo sapiens GN=NF1 PE=1 SV=2;>tr|H0UIC3|H0UIC3_HUMAN Neurofibromin 1 (N	-	2.1842	1.84601	0.884411	1.8949	12.881	7	0	Median	0.86517	0.908506	-0.138432	0.90715	19.072	7	0	Median	0.43699	0.541922	-0.883842	0.54075	7.1395	7	0	Median	2.4	5.1	19	14	14	14	4	10	4	10	4	10	7.5	7.5	7.5	317.03	2818	2818;2836;2839;1554;1598;1656;2502;551;593;593;233;638;640;968;206;227;20;123;124
3293	tr|Q53R49|Q53R49_HUMAN;sp|Q15118|PDK1_HUMAN;tr|C9IYB4|C9IYB4_HUMAN;tr|B7Z7N6|B7Z7N6_HUMAN;sp|Q15118-2|PDK1_HUMAN;tr|C9JKT3|C9JKT3_HUMAN;tr|F8WEJ6|F8WEJ6_HUMAN;tr|F8WC75|F8WC75_HUMAN;tr|B7Z207|B7Z207_HUMAN	tr|Q53R49|Q53R49_HUMAN;sp|Q15118|PDK1_HUMAN;tr|C9IYB4|C9IYB4_HUMAN;tr|B7Z7N6|B7Z7N6_HUMAN;sp|Q15118-2|PDK1_HUMAN;tr|C9JKT3|C9JKT3_HUMAN;tr|F8WEJ6|F8WEJ6_HUMAN	4;4;3;3;3;2;2;1;1	4;4;3;3;3;2;2;1;1	4;4;3;3;3;2;2;1;1	>tr|Q53R49|Q53R49_HUMAN Uncharacterized protein PDK1 (Fragment) OS=Homo sapiens GN=PDK1 PE=4 SV=1;>sp|Q15118|PDK1_HUMAN [Pyruvate dehydrogenase (acetyl-transferring)] kinase isozyme 1, mitochondrial OS=Homo sapiens GN=PDK1 PE=1 SV=1;>tr|C9IYB4|C9IYB4_HUMAN	-	2.1833	1.84525	0.883816	1.7851	21.156	3	1	Median	1.208	1.26851	0.343132	1.2631	16.512	3	1	Median	0.64419	0.798876	-0.323956	0.80259	26.455	3	1	Median	0	14.1	9	4	4	4	0	4	0	4	0	4	14.1	14.1	14.1	43.909	390	390;436;229;360;456;154;164;62;281
3034	tr|D6RDV0|D6RDV0_HUMAN;tr|D6RA37|D6RA37_HUMAN;tr|A0A0A0MTC2|A0A0A0MTC2_HUMAN;tr|D6RIY7|D6RIY7_HUMAN;sp|Q13454-2|TUSC3_HUMAN;sp|Q13454|TUSC3_HUMAN	tr|D6RDV0|D6RDV0_HUMAN;tr|D6RA37|D6RA37_HUMAN;tr|A0A0A0MTC2|A0A0A0MTC2_HUMAN;tr|D6RIY7|D6RIY7_HUMAN;sp|Q13454-2|TUSC3_HUMAN;sp|Q13454|TUSC3_HUMAN	4;4;4;4;4;4	4;4;4;4;4;4	4;4;4;4;4;4	>tr|D6RDV0|D6RDV0_HUMAN Tumor suppressor candidate 3 OS=Homo sapiens GN=TUSC3 PE=1 SV=1;>tr|D6RA37|D6RA37_HUMAN Tumor suppressor candidate 3 OS=Homo sapiens GN=TUSC3 PE=1 SV=1;>tr|A0A0A0MTC2|A0A0A0MTC2_HUMAN Tumor suppressor candidate 3 (Fragment) OS=Homo	-	2.1813	1.84356	0.882494	1.7957	10.781	5	3	Median	1.2773	1.34128	0.423609	1.3141	18.548	5	3	Median	0.60248	0.747151	-0.420529	0.76448	21.95	5	3	Median	0	15.6	6	4	4	4	0	4	0	4	0	4	15.6	15.6	15.6	31.869	276	276;289;302;314;347;348
2863	tr|E7EVH9|E7EVH9_HUMAN;sp|Q08623-3|HDHD1_HUMAN;sp|Q08623|HDHD1_HUMAN;sp|Q08623-4|HDHD1_HUMAN;sp|Q08623-2|HDHD1_HUMAN	tr|E7EVH9|E7EVH9_HUMAN;sp|Q08623-3|HDHD1_HUMAN;sp|Q08623|HDHD1_HUMAN;sp|Q08623-4|HDHD1_HUMAN	5;5;5;5;1	5;5;5;5;1	5;5;5;5;1	>tr|E7EVH9|E7EVH9_HUMAN Pseudouridine-5-phosphatase (Fragment) OS=Homo sapiens GN=PUDP PE=1 SV=1;>sp|Q08623-3|HDHD1_HUMAN Isoform 3 of Pseudouridine-5-phosphatase OS=Homo sapiens GN=PUDP;>sp|Q08623|HDHD1_HUMAN Pseudouridine-5-phosphatase OS=Homo sapiens	-	2.1803	1.84271	0.881833	1.8083	4.366	3	0	Median	1.2282	1.28972	0.367057	1.2322	9.3022	3	0	Median	0.6083	0.754368	-0.406659	0.75029	12.337	3	0	Median	0	29.8	5	5	5	5	0	5	0	5	0	5	29.8	29.8	29.8	21.466	191	191;208;228;251;185
3839	sp|Q6IN84|MRM1_HUMAN	sp|Q6IN84|MRM1_HUMAN	2	2	2	>sp|Q6IN84|MRM1_HUMAN rRNA methyltransferase 1, mitochondrial OS=Homo sapiens GN=MRM1 PE=1 SV=1	-	2.1777	1.84052	0.880111	1.8255	0.20675	2	0	Median	1.2615	1.32469	0.405652	1.3005	18.633	2	0	Median	0.57092	0.708012	-0.498153	0.70265	20.077	2	0	Median	0	10.2	1	2	2	2	0	2	0	2	0	2	10.2	10.2	10.2	38.638	353	353
6086	sp|Q9H7D0|DOCK5_HUMAN;tr|D3DSS6|D3DSS6_HUMAN;tr|H0Y7N4|H0Y7N4_HUMAN;tr|Q68DL4|Q68DL4_HUMAN;tr|Q5H9P3|Q5H9P3_HUMAN;sp|Q9H7D0-2|DOCK5_HUMAN;tr|H0YB14|H0YB14_HUMAN	sp|Q9H7D0|DOCK5_HUMAN;tr|D3DSS6|D3DSS6_HUMAN	33;31;15;15;15;5;2	33;31;15;15;15;5;2	29;27;15;15;11;5;2	>sp|Q9H7D0|DOCK5_HUMAN Dedicator of cytokinesis protein 5 OS=Homo sapiens GN=DOCK5 PE=1 SV=3;>tr|D3DSS6|D3DSS6_HUMAN Dedicator of cytokinesis 5, isoform CRA_a OS=Homo sapiens GN=DOCK5 PE=3 SV=1	-	2.1756	1.83874	0.878719	1.7974	21.755	13	0	Median	0.67104	0.704652	-0.505017	0.70483	31.207	13	0	Median	0.29295	0.363295	-1.46079	0.37137	32.943	13	0	Median	8	15.4	7	33	33	29	11	22	11	22	8	21	23.4	23.4	21.6	215.31	1870	1870;1860;1090;1093;1154;350;138
2132	tr|Q14TF0|Q14TF0_HUMAN;sp|P48506|GSH1_HUMAN;tr|B4E2I4|B4E2I4_HUMAN;tr|E1CEI4|E1CEI4_HUMAN;tr|A0A0C4DGB2|A0A0C4DGB2_HUMAN;tr|D6R959|D6R959_HUMAN;tr|H0Y9I7|H0Y9I7_HUMAN;tr|D6REX4|D6REX4_HUMAN;tr|D6RGF8|D6RGF8_HUMAN;tr|H0YAB6|H0YAB6_HUMAN	tr|Q14TF0|Q14TF0_HUMAN;sp|P48506|GSH1_HUMAN;tr|B4E2I4|B4E2I4_HUMAN;tr|E1CEI4|E1CEI4_HUMAN	16;16;14;14;7;3;3;2;1;1	16;16;14;14;7;3;3;2;1;1	16;16;14;14;7;3;3;2;1;1	>tr|Q14TF0|Q14TF0_HUMAN Glutamate-cysteine ligase OS=Homo sapiens GN=GCLC PE=2 SV=1;>sp|P48506|GSH1_HUMAN Glutamate--cysteine ligase catalytic subunit OS=Homo sapiens GN=GCLC PE=1 SV=2;>tr|B4E2I4|B4E2I4_HUMAN cDNA FLJ58227, highly similar to Glutamate--cys	-	2.1716	1.83536	0.876064	1.847	14.993	13	0	Median	0.62194	0.653093	-0.614641	0.6365	19.841	13	0	Median	0.28438	0.352667	-1.50362	0.35339	25.22	13	0	Median	3.1	36.7	10	16	16	16	1	16	1	16	1	16	36.7	36.7	36.7	72.765	637	637;637;584;599;252;154;173;122;54;93
6653	sp|Q9P265|DIP2B_HUMAN;tr|Q96IB4|Q96IB4_HUMAN;tr|Q7Z3H2|Q7Z3H2_HUMAN	sp|Q9P265|DIP2B_HUMAN	11;5;4	11;5;4	11;5;4	>sp|Q9P265|DIP2B_HUMAN Disco-interacting protein 2 homolog B OS=Homo sapiens GN=DIP2B PE=1 SV=3	-	2.1677	1.83207	0.873471	1.8393	15.832	8	0	Median	1.3564	1.42434	0.510295	1.3906	20.193	8	0	Median	0.66293	0.822116	-0.282585	0.83751	10.586	8	0	Median	1	10.7	3	11	11	11	1	10	1	10	1	10	11.7	11.7	11.7	171.49	1576	1576;936;307
7843	tr|Q6URC4|Q6URC4_HUMAN;tr|A0A0G2JH68|A0A0G2JH68_HUMAN;sp|O60610|DIAP1_HUMAN;sp|O60610-2|DIAP1_HUMAN;tr|A0A140T8Z0|A0A140T8Z0_HUMAN;sp|O60610-3|DIAP1_HUMAN;tr|A0RZB8|A0RZB8_HUMAN;tr|H9KV28|H9KV28_HUMAN;tr|A0A1E1ERW3|A0A1E1ERW3_HUMAN;tr|B4DVR3|B4DVR3_HUMAN;tr|Q96IL1|Q96IL1_HUMAN;tr|Q7KZJ7|Q7KZJ7_HUMAN;tr|B4E2I7|B4E2I7_HUMAN;tr|A0RZB7|A0RZB7_HUMAN;tr|E5RJ79|E5RJ79_HUMAN;tr|Q6UUU0|Q6UUU0_HUMAN	tr|Q6URC4|Q6URC4_HUMAN;tr|A0A0G2JH68|A0A0G2JH68_HUMAN;sp|O60610|DIAP1_HUMAN;sp|O60610-2|DIAP1_HUMAN;tr|A0A140T8Z0|A0A140T8Z0_HUMAN;sp|O60610-3|DIAP1_HUMAN;tr|A0RZB8|A0RZB8_HUMAN;tr|H9KV28|H9KV28_HUMAN;tr|A0A1E1ERW3|A0A1E1ERW3_HUMAN	45;44;44;43;43;43;42;40;39;19;15;14;7;4;2;2	45;44;44;43;43;43;42;40;39;19;15;14;7;4;2;2	45;44;44;43;43;43;42;40;39;19;15;14;7;4;2;2	>tr|Q6URC4|Q6URC4_HUMAN Diaphanous 1 OS=Homo sapiens PE=2 SV=1;>tr|A0A0G2JH68|A0A0G2JH68_HUMAN Protein diaphanous homolog 1 OS=Homo sapiens GN=DIAPH1 PE=1 SV=1;>sp|O60610|DIAP1_HUMAN Protein diaphanous homolog 1 OS=Homo sapiens GN=DIAPH1 PE=1 SV=2;>sp|O606	-	2.1623	1.8275	0.869873	1.7988	11.967	44	0	Median	0.93742	0.984375	-0.0227206	0.95345	11.037	44	0	Median	0.42391	0.525702	-0.927684	0.52745	10.513	44	0	Median	1.3	39	16	45	45	45	2	43	2	43	2	43	39.2	39.2	39.2	141.3	1272	1272;1272;1272;1248;1263;1263;1262;1228;1203;560;456;404;201;229;112;179
629	tr|G3V5T0|G3V5T0_HUMAN;tr|B2RDN1|B2RDN1_HUMAN;tr|A0A0C4DFM0|A0A0C4DFM0_HUMAN;sp|O43708|MAAI_HUMAN;tr|G3V4T6|G3V4T6_HUMAN;sp|O43708-2|MAAI_HUMAN;tr|A0A0A0MR33|A0A0A0MR33_HUMAN;sp|O43708-3|MAAI_HUMAN;tr|Q59FU9|Q59FU9_HUMAN;tr|G3V267|G3V267_HUMAN;tr|H0YJN8|H0YJN8_HUMAN;tr|G3V3B9|G3V3B9_HUMAN	tr|G3V5T0|G3V5T0_HUMAN;tr|B2RDN1|B2RDN1_HUMAN;tr|A0A0C4DFM0|A0A0C4DFM0_HUMAN;sp|O43708|MAAI_HUMAN;tr|G3V4T6|G3V4T6_HUMAN;sp|O43708-2|MAAI_HUMAN;tr|A0A0A0MR33|A0A0A0MR33_HUMAN;sp|O43708-3|MAAI_HUMAN;tr|Q59FU9|Q59FU9_HUMAN;tr|G3V267|G3V267_HUMAN	3;3;3;3;3;2;2;2;2;2;1;1	3;3;3;3;3;2;2;2;2;2;1;1	3;3;3;3;3;2;2;2;2;2;1;1	>tr|G3V5T0|G3V5T0_HUMAN Maleylacetoacetate isomerase OS=Homo sapiens GN=GSTZ1 PE=1 SV=1;>tr|B2RDN1|B2RDN1_HUMAN cDNA, FLJ96690, highly similar to Homo sapiens glutathione transferase zeta 1 (maleylacetoacetate isomerase) (GSTZ1), transcript variant 1, mRNA	-	2.1617	1.82699	0.869472	1.8448	16.402	3	0	Median	1.3389	1.40596	0.49156	1.3979	17.536	3	0	Median	0.60316	0.747994	-0.418901	0.75495	7.867	3	0	Median	0	21.3	12	3	3	3	0	3	0	3	0	3	21.3	21.3	21.3	22.61	202	202;216;216;216;217;161;174;174;188;189;70;119
1390	tr|B4E1Q7|B4E1Q7_HUMAN;sp|P11182|ODB2_HUMAN;tr|Q5VVL7|Q5VVL7_HUMAN	tr|B4E1Q7|B4E1Q7_HUMAN;sp|P11182|ODB2_HUMAN;tr|Q5VVL7|Q5VVL7_HUMAN	6;6;3	6;6;3	6;6;3	>tr|B4E1Q7|B4E1Q7_HUMAN cDNA FLJ57294, highly similar to Lipoamide acyltransferase component of branched-chain alpha-keto acid dehydrogenase complex, mitochondrial (EC 2.3.1.168) OS=Homo sapiens PE=2 SV=1;>sp|P11182|ODB2_HUMAN Lipoamide acyltransferase com	-	2.1603	1.82581	0.868538	1.8333	11.834	5	0	Median	1.3243	1.39063	0.475742	1.3943	5.7974	5	0	Median	0.66054	0.819152	-0.287796	0.80514	3.8921	5	0	Median	0	29.9	3	6	6	6	0	6	0	6	0	6	29.9	29.9	29.9	32.946	301	301;482;320
2573	tr|D3YTB1|D3YTB1_HUMAN;tr|A0A024R2G7|A0A024R2G7_HUMAN;sp|P62910|RL32_HUMAN;tr|F8W727|F8W727_HUMAN;tr|D3YTI8|D3YTI8_HUMAN	tr|D3YTB1|D3YTB1_HUMAN;tr|A0A024R2G7|A0A024R2G7_HUMAN;sp|P62910|RL32_HUMAN;tr|F8W727|F8W727_HUMAN	8;8;8;8;1	8;8;8;8;1	8;8;8;8;1	>tr|D3YTB1|D3YTB1_HUMAN 60S ribosomal protein L32 (Fragment) OS=Homo sapiens GN=RPL32 PE=1 SV=1;>tr|A0A024R2G7|A0A024R2G7_HUMAN Ribosomal protein L32, isoform CRA_a OS=Homo sapiens GN=RPL32 PE=4 SV=1;>sp|P62910|RL32_HUMAN 60S ribosomal protein L32 OS=Homo	-	2.1595	1.82514	0.868003	1.9235	22.972	14	0	Median	0.59707	0.626977	-0.673516	0.6143	10.672	14	0	Median	0.29923	0.371083	-1.43019	0.35753	13.23	14	0	Median	0	42.9	5	8	8	8	0	8	0	8	0	8	42.9	42.9	42.9	15.616	133	133;135;135;153;62
4576	tr|H0YER3|H0YER3_HUMAN;tr|B7Z1J9|B7Z1J9_HUMAN;tr|B7ZKW3|B7ZKW3_HUMAN;sp|Q8NB37-3|GALD1_HUMAN;tr|B7ZKW4|B7ZKW4_HUMAN;sp|Q8NB37|GALD1_HUMAN;tr|H0YF25|H0YF25_HUMAN	tr|H0YER3|H0YER3_HUMAN;tr|B7Z1J9|B7Z1J9_HUMAN;tr|B7ZKW3|B7ZKW3_HUMAN;sp|Q8NB37-3|GALD1_HUMAN;tr|B7ZKW4|B7ZKW4_HUMAN;sp|Q8NB37|GALD1_HUMAN;tr|H0YF25|H0YF25_HUMAN	2;2;2;2;2;2;1	2;2;2;2;2;2;1	1;1;1;1;1;1;0	>tr|H0YER3|H0YER3_HUMAN Glutamine amidotransferase-like class 1 domain-containing protein 1 (Fragment) OS=Homo sapiens GN=GATD1 PE=1 SV=1;>tr|B7Z1J9|B7Z1J9_HUMAN cDNA FLJ53027, highly similar to Mus musculus Parkinson disease 7 domain containing 1 (Pddc1),	-	2.1595	1.82514	0.868003	1.773	12.375	2	0	Median	2.2783	2.39242	1.25847	2.3494	20.87	2	0	Median	1.0605	1.31515	0.395231	1.3146	9.6266	2	0	Median	0	34.5	7	2	2	1	0	2	0	2	0	1	34.5	34.5	23	8.9472	87	87;170;183;184;219;220;162
5096	sp|Q96C01|F136A_HUMAN;tr|B0AZT6|B0AZT6_HUMAN;tr|E7EQY1|E7EQY1_HUMAN;tr|C9JF51|C9JF51_HUMAN	sp|Q96C01|F136A_HUMAN;tr|B0AZT6|B0AZT6_HUMAN;tr|E7EQY1|E7EQY1_HUMAN	4;3;3;1	4;3;3;1	4;3;3;1	>sp|Q96C01|F136A_HUMAN Protein FAM136A OS=Homo sapiens GN=FAM136A PE=1 SV=1;>tr|B0AZT6|B0AZT6_HUMAN cDNA, FLJ79526 OS=Homo sapiens PE=2 SV=1;>tr|E7EQY1|E7EQY1_HUMAN Protein FAM136A OS=Homo sapiens GN=FAM136A PE=1 SV=1	-	2.1564	1.82252	0.865931	1.8457	13.965	2	0	Median	0.90569	0.951055	-0.0723988	0.95497	0.44481	2	0	Median	0.42972	0.532907	-0.908045	0.53241	8.6463	2	0	Median	0	24.6	4	4	4	4	0	4	0	4	0	4	24.6	24.6	24.6	15.641	138	138;107;245;163
1851	tr|B2R728|B2R728_HUMAN;tr|A0A024RDQ9|A0A024RDQ9_HUMAN;sp|P30825|CTR1_HUMAN;tr|A0A0A8K9B7|A0A0A8K9B7_HUMAN;tr|Q5JR49|Q5JR49_HUMAN	tr|B2R728|B2R728_HUMAN;tr|A0A024RDQ9|A0A024RDQ9_HUMAN;sp|P30825|CTR1_HUMAN;tr|A0A0A8K9B7|A0A0A8K9B7_HUMAN	6;6;6;5;1	6;6;6;5;1	5;5;5;4;1	>tr|B2R728|B2R728_HUMAN cDNA, FLJ93255, highly similar to Homo sapiens solute carrier family 7 (cationic amino acidtransporter, y+ system), member 1 (SLC7A1), mRNA OS=Homo sapiens PE=2 SV=1;>tr|A0A024RDQ9|A0A024RDQ9_HUMAN Solute carrier family 7 (Cationic	-	2.1559	1.82209	0.865596	1.7541	21.619	5	0	Median	2.165	2.27344	1.18488	2.291	11.951	5	0	Median	1.0985	1.36228	0.446021	1.4425	10.727	5	0	Median	0	9.7	5	6	6	5	0	6	0	6	0	5	9.7	9.7	7.6	67.65	629	629;629;629;617;121
4724	sp|Q8TBX8|PI42C_HUMAN;sp|Q8TBX8-3|PI42C_HUMAN;tr|B3KWP7|B3KWP7_HUMAN;sp|Q8TBX8-2|PI42C_HUMAN;tr|F8VNT5|F8VNT5_HUMAN;tr|F8VU68|F8VU68_HUMAN;tr|B3KQV3|B3KQV3_HUMAN;tr|H0YIJ6|H0YIJ6_HUMAN	sp|Q8TBX8|PI42C_HUMAN;sp|Q8TBX8-3|PI42C_HUMAN;tr|B3KWP7|B3KWP7_HUMAN;sp|Q8TBX8-2|PI42C_HUMAN;tr|F8VNT5|F8VNT5_HUMAN;tr|F8VU68|F8VU68_HUMAN;tr|B3KQV3|B3KQV3_HUMAN	6;5;4;4;3;3;3;2	6;5;4;4;3;3;3;2	6;5;4;4;3;3;3;2	>sp|Q8TBX8|PI42C_HUMAN Phosphatidylinositol 5-phosphate 4-kinase type-2 gamma OS=Homo sapiens GN=PIP4K2C PE=1 SV=3;>sp|Q8TBX8-3|PI42C_HUMAN Isoform 3 of Phosphatidylinositol 5-phosphate 4-kinase type-2 gamma OS=Homo sapiens GN=PIP4K2C;>tr|B3KWP7|B3KWP7_HUM	-	2.1451	1.81296	0.858351	1.8121	15.221	5	0	Median	0.92474	0.97106	-0.0423683	0.95207	10.92	5	0	Median	0.46873	0.581284	-0.782685	0.59092	8.1961	5	0	Median	0	15.9	8	6	6	6	0	6	0	6	0	6	15.9	15.9	15.9	47.299	421	421;403;352;373;160;171;265;134
5003	tr|Q6IAP1|Q6IAP1_HUMAN;sp|Q93015|NAT6_HUMAN;sp|Q93015-2|NAT6_HUMAN;tr|C9J451|C9J451_HUMAN;tr|C9JL88|C9JL88_HUMAN	tr|Q6IAP1|Q6IAP1_HUMAN;sp|Q93015|NAT6_HUMAN;sp|Q93015-2|NAT6_HUMAN	5;5;5;1;1	5;5;5;1;1	5;5;5;1;1	>tr|Q6IAP1|Q6IAP1_HUMAN HYAL3 protein OS=Homo sapiens GN=HYAL3 PE=2 SV=1;>sp|Q93015|NAT6_HUMAN N-acetyltransferase 6 OS=Homo sapiens GN=NAT6 PE=2 SV=2;>sp|Q93015-2|NAT6_HUMAN Isoform 2 of N-acetyltransferase 6 OS=Homo sapiens GN=NAT6	-	2.1423	1.8106	0.856467	1.8342	2.3782	2	2	Median	1.0033	1.05355	0.075265	1.0641	34.607	2	2	Median	0.46832	0.580776	-0.783947	0.57301	34.379	2	2	Median	14.3	7.3	5	5	5	5	3	2	3	2	3	2	21.7	21.7	21.7	31.445	286	286;286;308;57;86
5099	tr|A0A0S2Z5U6|A0A0S2Z5U6_HUMAN;sp|Q96C36|P5CR2_HUMAN;tr|A0A087WTV6|A0A087WTV6_HUMAN;tr|A0A024R3Q9|A0A024R3Q9_HUMAN;tr|A0A087WZR9|A0A087WZR9_HUMAN;tr|B3KMB7|B3KMB7_HUMAN;tr|Q4W8W1|Q4W8W1_HUMAN;tr|J3KR12|J3KR12_HUMAN;tr|B4DQK8|B4DQK8_HUMAN;tr|A0A0S2Z578|A0A0S2Z578_HUMAN;tr|Q8NCZ0|Q8NCZ0_HUMAN;tr|A0A087WX69|A0A087WX69_HUMAN;tr|A0A087WZF0|A0A087WZF0_HUMAN	tr|A0A0S2Z5U6|A0A0S2Z5U6_HUMAN;sp|Q96C36|P5CR2_HUMAN;tr|A0A087WTV6|A0A087WTV6_HUMAN;tr|A0A024R3Q9|A0A024R3Q9_HUMAN;tr|A0A087WZR9|A0A087WZR9_HUMAN;tr|B3KMB7|B3KMB7_HUMAN;tr|Q4W8W1|Q4W8W1_HUMAN;tr|J3KR12|J3KR12_HUMAN;tr|B4DQK8|B4DQK8_HUMAN	10;10;9;7;7;6;6;6;5;3;3;1;1	9;9;8;6;6;5;5;5;4;3;3;1;1	9;9;8;6;6;5;5;5;4;3;3;1;1	>tr|A0A0S2Z5U6|A0A0S2Z5U6_HUMAN Pyrroline-5-carboxylate reductase (Fragment) OS=Homo sapiens GN=PYCR2 PE=2 SV=1;>sp|Q96C36|P5CR2_HUMAN Pyrroline-5-carboxylate reductase 2 OS=Homo sapiens GN=PYCR2 PE=1 SV=1;>tr|A0A087WTV6|A0A087WTV6_HUMAN Pyrroline-5-carbox	-	2.1385	1.80739	0.853905	1.7648	11.835	8	0	Median	0.95082	0.998446	-0.00224388	0.97272	11.387	8	0	Median	0.45425	0.563327	-0.827955	0.54973	9.7766	8	0	Median	5.6	38.4	13	10	9	9	1	10	1	9	1	9	38.4	34.4	34.4	33.637	320	320;320;246;284;319;212;319;359;359;101;186;87;157
1574	sp|P18564-2|ITB6_HUMAN;tr|A0A087WXP3|A0A087WXP3_HUMAN;tr|E9PEE8|E9PEE8_HUMAN;tr|B4E2B8|B4E2B8_HUMAN;tr|A8K2N5|A8K2N5_HUMAN;sp|P18564|ITB6_HUMAN	sp|P18564-2|ITB6_HUMAN;tr|A0A087WXP3|A0A087WXP3_HUMAN;tr|E9PEE8|E9PEE8_HUMAN;tr|B4E2B8|B4E2B8_HUMAN;tr|A8K2N5|A8K2N5_HUMAN;sp|P18564|ITB6_HUMAN	2;2;2;2;2;2	2;2;2;2;2;2	2;2;2;2;2;2	>sp|P18564-2|ITB6_HUMAN Isoform 2 of Integrin beta-6 OS=Homo sapiens GN=ITGB6;>tr|A0A087WXP3|A0A087WXP3_HUMAN Integrin beta OS=Homo sapiens GN=ITGB6 PE=1 SV=1;>tr|E9PEE8|E9PEE8_HUMAN Integrin beta OS=Homo sapiens GN=ITGB6 PE=1 SV=1;>tr|B4E2B8|B4E2B8_HUMAN	-	2.1299	1.80012	0.848092	1.8501	130.02	2	1	Median	1.0847	1.13903	0.187808	1.1142	59.258	2	1	Median	0.51222	0.635217	-0.654678	0.62528	69.568	2	1	Median	0	4.8	6	2	2	2	0	2	0	2	0	2	4.8	4.8	4.8	74.957	681	681;693;746;746;788;788
6339	tr|D3DS96|D3DS96_HUMAN;sp|Q9NRL2|BAZ1A_HUMAN;sp|Q9NRL2-2|BAZ1A_HUMAN;tr|Q59G54|Q59G54_HUMAN;tr|A0A087WWN7|A0A087WWN7_HUMAN;tr|Q05CW0|Q05CW0_HUMAN;tr|Q32ND1|Q32ND1_HUMAN;tr|B3KND8|B3KND8_HUMAN	tr|D3DS96|D3DS96_HUMAN;sp|Q9NRL2|BAZ1A_HUMAN;sp|Q9NRL2-2|BAZ1A_HUMAN;tr|Q59G54|Q59G54_HUMAN	21;21;20;15;5;4;4;4	21;21;20;15;5;4;4;4	21;21;20;15;5;4;4;4	>tr|D3DS96|D3DS96_HUMAN Bromodomain adjacent to zinc finger domain, 1A, isoform CRA_c OS=Homo sapiens GN=BAZ1A PE=4 SV=1;>sp|Q9NRL2|BAZ1A_HUMAN Bromodomain adjacent to zinc finger domain protein 1A OS=Homo sapiens GN=BAZ1A PE=1 SV=2;>sp|Q9NRL2-2|BAZ1A_HUMA	-	2.1286	1.79902	0.847211	1.8331	23.409	15	0	Median	1.2888	1.35336	0.43654	1.3431	16.925	15	0	Median	0.64061	0.794437	-0.331996	0.82553	20.049	15	0	Median	4.2	13.4	8	21	21	21	6	16	6	16	6	16	16.8	16.8	16.8	178.57	1555	1555;1556;1524;1188;218;366;367;475
1944	tr|B1AK13|B1AK13_HUMAN;sp|P35914|HMGCL_HUMAN;tr|H0Y2L7|H0Y2L7_HUMAN;sp|P35914-3|HMGCL_HUMAN;sp|P35914-2|HMGCL_HUMAN	tr|B1AK13|B1AK13_HUMAN;sp|P35914|HMGCL_HUMAN	5;5;1;1;1	5;5;1;1;1	5;5;1;1;1	>tr|B1AK13|B1AK13_HUMAN 3-hydroxymethyl-3-methylglutaryl-Coenzyme A lyase (Hydroxymethylglutaricaciduria), isoform CRA_b OS=Homo sapiens GN=HMGCL PE=2 SV=1;>sp|P35914|HMGCL_HUMAN Hydroxymethylglutaryl-CoA lyase, mitochondrial OS=Homo sapiens GN=HMGCL PE=1	-	2.1283	1.79877	0.847008	1.7429	4.6036	3	0	Median	1.1308	1.18744	0.247856	1.1599	8.6573	3	0	Median	0.53028	0.657614	-0.604688	0.65181	23.07	3	0	Median	0	21.3	5	5	5	5	0	5	0	5	0	5	21.3	21.3	21.3	31.735	300	300;325;182;191;254
6426	sp|Q9NV35|NUD15_HUMAN	sp|Q9NV35|NUD15_HUMAN	5	5	5	>sp|Q9NV35|NUD15_HUMAN Nucleotide triphosphate diphosphatase NUDT15 OS=Homo sapiens GN=NUDT15 PE=1 SV=1	-	2.1272	1.79784	0.846262	1.8143	20.781	4	0	Median	1.974	2.07288	1.05163	2.0229	26.716	4	0	Median	0.95598	1.18554	0.245538	1.1478	9.9692	4	0	Median	0	48.8	1	5	5	5	0	5	0	5	0	5	48.8	48.8	48.8	18.609	164	164
5979	sp|Q9H2U2|IPYR2_HUMAN;sp|Q9H2U2-2|IPYR2_HUMAN;tr|B4DR66|B4DR66_HUMAN;sp|Q9H2U2-3|IPYR2_HUMAN;sp|Q9H2U2-6|IPYR2_HUMAN;tr|B4DFH3|B4DFH3_HUMAN;tr|H0Y9D8|H0Y9D8_HUMAN;tr|D6R967|D6R967_HUMAN;tr|D6RGV9|D6RGV9_HUMAN;sp|Q9H2U2-4|IPYR2_HUMAN;tr|D6RGI1|D6RGI1_HUMAN;tr|D6RAD3|D6RAD3_HUMAN;tr|H0YAK2|H0YAK2_HUMAN	sp|Q9H2U2|IPYR2_HUMAN;sp|Q9H2U2-2|IPYR2_HUMAN;tr|B4DR66|B4DR66_HUMAN;sp|Q9H2U2-3|IPYR2_HUMAN;sp|Q9H2U2-6|IPYR2_HUMAN;tr|B4DFH3|B4DFH3_HUMAN;tr|H0Y9D8|H0Y9D8_HUMAN	15;15;11;11;9;8;8;7;7;5;4;3;1	15;15;11;11;9;8;8;7;7;5;4;3;1	4;4;4;0;0;4;4;2;4;0;2;0;0	>sp|Q9H2U2|IPYR2_HUMAN Inorganic pyrophosphatase 2, mitochondrial OS=Homo sapiens GN=PPA2 PE=1 SV=2;>sp|Q9H2U2-2|IPYR2_HUMAN Isoform 2 of Inorganic pyrophosphatase 2, mitochondrial OS=Homo sapiens GN=PPA2;>tr|B4DR66|B4DR66_HUMAN cDNA FLJ60819, highly simil	-	2.1269	1.79758	0.846058	1.7607	12.93	17	0	Median	1.0626	1.11582	0.158111	1.108	14.76	17	0	Median	0.52583	0.652095	-0.616846	0.64561	10.226	17	0	Median	7.8	52.1	13	15	15	4	1	15	1	15	0	4	52.1	52.1	15.3	37.92	334	334;349;263;305;232;202;226;191;195;168;88;113;69
4281	tr|A0A024R101|A0A024R101_HUMAN;sp|Q86XZ4|SPAS2_HUMAN;tr|F8VS10|F8VS10_HUMAN;tr|F8VZS5|F8VZS5_HUMAN;tr|F8VXP9|F8VXP9_HUMAN;tr|F8VRH4|F8VRH4_HUMAN;tr|F8VXB3|F8VXB3_HUMAN	tr|A0A024R101|A0A024R101_HUMAN;sp|Q86XZ4|SPAS2_HUMAN;tr|F8VS10|F8VS10_HUMAN	9;9;5;1;1;1;1	9;9;5;1;1;1;1	9;9;5;1;1;1;1	>tr|A0A024R101|A0A024R101_HUMAN Spermatogenesis associated, serine-rich 2, isoform CRA_a OS=Homo sapiens GN=SPATS2 PE=4 SV=1;>sp|Q86XZ4|SPAS2_HUMAN Spermatogenesis-associated serine-rich protein 2 OS=Homo sapiens GN=SPATS2 PE=1 SV=1;>tr|F8VS10|F8VS10_HUMAN	-	2.1265	1.79724	0.845787	1.8387	20.112	6	0	Median	1.076	1.1299	0.17619	1.1112	18.224	6	0	Median	0.50866	0.630802	-0.66474	0.6177	12.231	6	0	Median	0	24.2	7	9	9	9	0	9	0	9	0	9	24.2	24.2	24.2	59.544	545	545;545;295;66;67;74;98
3400	sp|Q15796-2|SMAD2_HUMAN;tr|Q53XR6|Q53XR6_HUMAN;sp|Q15796|SMAD2_HUMAN;tr|B7Z5N5|B7Z5N5_HUMAN;tr|K7EJX0|K7EJX0_HUMAN;sp|P84022-2|SMAD3_HUMAN;tr|K7ERC7|K7ERC7_HUMAN;sp|P84022-3|SMAD3_HUMAN;tr|H0YMP2|H0YMP2_HUMAN;tr|H0YL71|H0YL71_HUMAN;tr|K7ESI8|K7ESI8_HUMAN;tr|K7EL92|K7EL92_HUMAN;tr|H3BP09|H3BP09_HUMAN;tr|H3BQ00|H3BQ00_HUMAN;tr|H3BVD1|H3BVD1_HUMAN;sp|P84022-4|SMAD3_HUMAN	sp|Q15796-2|SMAD2_HUMAN;tr|Q53XR6|Q53XR6_HUMAN;sp|Q15796|SMAD2_HUMAN;tr|B7Z5N5|B7Z5N5_HUMAN;tr|K7EJX0|K7EJX0_HUMAN;sp|P84022-2|SMAD3_HUMAN	5;5;5;4;3;3;2;2;1;1;1;1;1;1;1;1	2;2;2;1;1;0;1;0;0;0;1;1;0;0;0;0	2;2;2;1;1;0;1;0;0;0;1;1;0;0;0;0	>sp|Q15796-2|SMAD2_HUMAN Isoform Short of Mothers against decapentaplegic homolog 2 OS=Homo sapiens GN=SMAD2;>tr|Q53XR6|Q53XR6_HUMAN Mothers against decapentaplegic homolog OS=Homo sapiens GN=SMAD2 PE=2 SV=1;>sp|Q15796|SMAD2_HUMAN Mothers against decapenta	-	2.1262	1.79699	0.845583	1.7782	7.1769	2	1	Median	1.2782	1.34222	0.424626	1.3003	9.0946	2	1	Median	0.6144	0.761933	-0.392264	0.75333	15.226	2	1	Median	0	12.6	16	5	2	2	0	5	0	2	0	2	12.6	5.3	5.3	48.955	437	437;467;467;431;217;381;137;320;63;92;108;109;114;156;213;230
1065	tr|A0A024R7G2|A0A024R7G2_HUMAN;sp|O95716|RAB3D_HUMAN;tr|B2R8W8|B2R8W8_HUMAN	tr|A0A024R7G2|A0A024R7G2_HUMAN;sp|O95716|RAB3D_HUMAN;tr|B2R8W8|B2R8W8_HUMAN	4;4;3	3;3;2	2;2;1	>tr|A0A024R7G2|A0A024R7G2_HUMAN RAB3D, member RAS oncogene family, isoform CRA_b OS=Homo sapiens GN=RAB3D PE=4 SV=1;>sp|O95716|RAB3D_HUMAN Ras-related protein Rab-3D OS=Homo sapiens GN=RAB3D PE=1 SV=1;>tr|B2R8W8|B2R8W8_HUMAN cDNA, FLJ94098, highly similar	-	2.1234	1.79462	0.843682	1.8984	174.7	3	1	Median	1.0104	1.06101	0.0854385	1.0408	55.135	3	1	Median	0.3631	0.45029	-1.15108	0.44183	165.42	3	1	Median	0	23.7	3	4	3	2	0	4	0	3	0	2	23.7	20.5	11.9	24.267	219	219;219;219
1757	tr|A0A0A0MQR8|A0A0A0MQR8_HUMAN;sp|P27448-6|MARK3_HUMAN;sp|P27448-3|MARK3_HUMAN;sp|P27448-4|MARK3_HUMAN;tr|A0A0A0MT23|A0A0A0MT23_HUMAN;sp|P27448|MARK3_HUMAN;tr|A0A0A0MST9|A0A0A0MST9_HUMAN;sp|P27448-8|MARK3_HUMAN;tr|A0A0A0MSZ1|A0A0A0MSZ1_HUMAN;sp|P27448-2|MARK3_HUMAN;sp|P27448-7|MARK3_HUMAN;tr|J3KNR0|J3KNR0_HUMAN;tr|H0YIY6|H0YIY6_HUMAN;tr|B4DKN1|B4DKN1_HUMAN;tr|Q86U11|Q86U11_HUMAN;tr|A2SY06|A2SY06_…	tr|A0A0A0MQR8|A0A0A0MQR8_HUMAN;sp|P27448-6|MARK3_HUMAN;sp|P27448-3|MARK3_HUMAN;sp|P27448-4|MARK3_HUMAN;tr|A0A0A0MT23|A0A0A0MT23_HUMAN;sp|P27448|MARK3_HUMAN;tr|A0A0A0MST9|A0A0A0MST9_HUMAN;sp|P27448-8|MARK3_HUMAN;tr|A0A0A0MSZ1|A0A0A0MSZ1_HUMAN;sp|P27448-2|MARK3_HUMAN;sp|P27448-7|MARK3_HUMAN;tr|J3KNR0|J3KNR0_HUMAN;tr|H0YIY6|H0YIY6_HUMAN;tr|B4DKN1|B4DKN1_HUMAN;tr|Q86U11|Q86U11_HUMAN	14;14;14;14;14;14;13;13;13;13;13;13;12;11;9;5;4;4;3;3;3;3;3;3;2;1;1;1;1	14;14;14;14;14;14;13;13;13;13;13;13;12;11;9;5;4;4;3;3;3;3;3;3;2;1;1;1;1	11;11;11;11;11;11;11;11;11;11;11;11;11;11;9;5;4;4;0;0;0;0;0;0;0;0;0;0;0	>tr|A0A0A0MQR8|A0A0A0MQR8_HUMAN Non-specific serine/threonine protein kinase OS=Homo sapiens GN=MARK3 PE=1 SV=1;>sp|P27448-6|MARK3_HUMAN Isoform 5 of MAP/microtubule affinity-regulating kinase 3 OS=Homo sapiens GN=MARK3;>sp|P27448-3|MARK3_HUMAN Isoform 3 o	-	2.1215	1.79302	0.842391	1.9073	29.188	8	0	Median	1.0909	1.14554	0.196031	1.1606	33.452	8	0	Median	0.49873	0.618488	-0.693183	0.59944	7.6075	8	0	Median	13.3	17.3	29	14	14	11	6	8	6	8	6	5	30.6	30.6	24.3	79.875	713	713;713;729;744;753;753;659;659;752;752;760;776;505;462;431;331;203;222;645;758;780;781;795;796;780;48;97;178;462
5389	tr|A8K6H9|A8K6H9_HUMAN;tr|A0A024R0W3|A0A024R0W3_HUMAN;sp|Q96QD8|S38A2_HUMAN;sp|Q96QD8-2|S38A2_HUMAN;tr|F8VUY8|F8VUY8_HUMAN;tr|F8VQW8|F8VQW8_HUMAN;tr|B4DEZ2|B4DEZ2_HUMAN	tr|A8K6H9|A8K6H9_HUMAN;tr|A0A024R0W3|A0A024R0W3_HUMAN;sp|Q96QD8|S38A2_HUMAN;sp|Q96QD8-2|S38A2_HUMAN	6;6;6;4;2;1;1	6;6;6;4;2;1;1	6;6;6;4;2;1;1	>tr|A8K6H9|A8K6H9_HUMAN cDNA FLJ75876, highly similar to Homo sapiens solute carrier family 38, member 2 (SLC38A2), mRNA OS=Homo sapiens PE=2 SV=1;>tr|A0A024R0W3|A0A024R0W3_HUMAN Solute carrier family 38, member 2, isoform CRA_b OS=Homo sapiens GN=SLC38A2	-	2.1193	1.79116	0.840894	1.737	31.25	9	0	Median	1.1257	1.18209	0.241334	1.1453	22.016	9	0	Median	0.54459	0.67536	-0.566271	0.65873	10.356	9	0	Median	4.2	14.8	7	6	6	6	1	5	1	5	1	5	19	19	19	56.053	506	506;506;506;406;88;344;344
5153	tr|A0A1W2PNY5|A0A1W2PNY5_HUMAN;tr|A0A1W2PQZ6|A0A1W2PQZ6_HUMAN;tr|A0A1W2PRF0|A0A1W2PRF0_HUMAN;tr|A0A1W2PRJ0|A0A1W2PRJ0_HUMAN;tr|A0A1W2PPP6|A0A1W2PPP6_HUMAN;sp|Q96EB1|ELP4_HUMAN;tr|A0A1X7SBS0|A0A1X7SBS0_HUMAN;tr|A0A1W2PS93|A0A1W2PS93_HUMAN;tr|A0A1W2PR08|A0A1W2PR08_HUMAN;tr|A0A1W2PRF5|A0A1W2PRF5_HUMAN;sp|Q96EB1-3|ELP4_HUMAN;tr|B1B1I7|B1B1I7_HUMAN;tr|G5E9D4|G5E9D4_HUMAN;sp|Q96EB1-2|ELP4_HUMAN;tr|A0A1…	tr|A0A1W2PNY5|A0A1W2PNY5_HUMAN;tr|A0A1W2PQZ6|A0A1W2PQZ6_HUMAN;tr|A0A1W2PRF0|A0A1W2PRF0_HUMAN;tr|A0A1W2PRJ0|A0A1W2PRJ0_HUMAN;tr|A0A1W2PPP6|A0A1W2PPP6_HUMAN;sp|Q96EB1|ELP4_HUMAN;tr|A0A1X7SBS0|A0A1X7SBS0_HUMAN;tr|A0A1W2PS93|A0A1W2PS93_HUMAN;tr|A0A1W2PR08|A0A1W2PR08_HUMAN;tr|A0A1W2PRF5|A0A1W2PRF5_HUMAN;sp|Q96EB1-3|ELP4_HUMAN;tr|B1B1I7|B1B1I7_HUMAN;tr|G5E9D4|G5E9D4_HUMAN;sp|Q96EB1-2|ELP4_HUMAN;tr|A0A1…	3;3;3;3;3;3;3;3;3;3;3;3;3;3;2;2;1;1;1	3;3;3;3;3;3;3;3;3;3;3;3;3;3;2;2;1;1;1	3;3;3;3;3;3;3;3;3;3;3;3;3;3;2;2;1;1;1	>tr|A0A1W2PNY5|A0A1W2PNY5_HUMAN Elongator complex protein 4 OS=Homo sapiens GN=ELP4 PE=1 SV=1;>tr|A0A1W2PQZ6|A0A1W2PQZ6_HUMAN Elongator complex protein 4 OS=Homo sapiens GN=ELP4 PE=1 SV=1;>tr|A0A1W2PRF0|A0A1W2PRF0_HUMAN Elongator complex protein 4 OS=Homo	-	2.1191	1.79099	0.840758	1.7668	8.1009	4	0	Median	1.3656	1.434	0.520047	1.3919	14.872	4	0	Median	0.63113	0.78268	-0.353505	0.78821	9.2373	4	0	Median	0	10.1	19	3	3	3	0	3	0	3	0	3	10.1	10.1	10.1	42.555	386	386;392;395;396;424;424;425;425;450;475;476;531;535;535;234;359;58;185;265
1798	tr|B4DL02|B4DL02_HUMAN;sp|P29353|SHC1_HUMAN;sp|P29353-6|SHC1_HUMAN;sp|P29353-2|SHC1_HUMAN;sp|P29353-7|SHC1_HUMAN;tr|Q5T181|Q5T181_HUMAN;tr|Q8NFT1|Q8NFT1_HUMAN;tr|Q5T182|Q5T182_HUMAN;tr|Q8NFT0|Q8NFT0_HUMAN	tr|B4DL02|B4DL02_HUMAN;sp|P29353|SHC1_HUMAN;sp|P29353-6|SHC1_HUMAN;sp|P29353-2|SHC1_HUMAN;sp|P29353-7|SHC1_HUMAN	13;13;13;12;12;3;3;3;2	13;13;13;12;12;3;3;3;2	3;3;3;2;2;2;3;2;2	>tr|B4DL02|B4DL02_HUMAN cDNA FLJ56101, highly similar to SHC-transforming protein 1 OS=Homo sapiens PE=2 SV=1;>sp|P29353|SHC1_HUMAN SHC-transforming protein 1 OS=Homo sapiens GN=SHC1 PE=1 SV=4;>sp|P29353-6|SHC1_HUMAN Isoform 6 of SHC-transforming protein 1	-	2.1173	1.78947	0.839532	1.7324	19.584	9	0	Median	0.82289	0.864108	-0.210717	0.85086	23.266	9	0	Median	0.39555	0.490532	-1.02758	0.49945	17.211	9	0	Median	5	41.7	9	13	13	3	2	11	2	11	1	2	46.7	46.7	9.2	56.177	520	520;583;584;473;474;137;165;200;55
5042	tr|D3DVL7|D3DVL7_HUMAN;sp|Q969Z0|TBRG4_HUMAN;tr|B4DU42|B4DU42_HUMAN;sp|Q969Z0-2|TBRG4_HUMAN;tr|B3KRS4|B3KRS4_HUMAN;tr|B3KMT3|B3KMT3_HUMAN;tr|B3KM73|B3KM73_HUMAN;tr|C9J7P5|C9J7P5_HUMAN;tr|C9IZN7|C9IZN7_HUMAN;tr|H7C4R5|H7C4R5_HUMAN;tr|C9J5A2|C9J5A2_HUMAN;tr|C9J347|C9J347_HUMAN	tr|D3DVL7|D3DVL7_HUMAN;sp|Q969Z0|TBRG4_HUMAN;tr|B4DU42|B4DU42_HUMAN;sp|Q969Z0-2|TBRG4_HUMAN;tr|B3KRS4|B3KRS4_HUMAN;tr|B3KMT3|B3KMT3_HUMAN;tr|B3KM73|B3KM73_HUMAN	10;10;10;9;8;8;8;4;4;3;1;1	10;10;10;9;8;8;8;4;4;3;1;1	10;10;10;9;8;8;8;4;4;3;1;1	>tr|D3DVL7|D3DVL7_HUMAN Transforming growth factor beta regulator 4, isoform CRA_b OS=Homo sapiens GN=TBRG4 PE=4 SV=1;>sp|Q969Z0|TBRG4_HUMAN Protein TBRG4 OS=Homo sapiens GN=TBRG4 PE=1 SV=1;>tr|B4DU42|B4DU42_HUMAN cDNA FLJ56153, highly similar to Homo sapi	-	2.1161	1.78846	0.838714	1.7521	10.821	11	0	Median	1.36	1.42812	0.514119	1.3945	8.65	11	0	Median	0.59195	0.734092	-0.445967	0.7239	8.0645	11	0	Median	3.6	23.7	12	10	10	10	1	10	1	10	1	10	23.7	23.7	23.7	65.007	577	577;631;642;521;456;456;493;248;283;274;118;128
3062	tr|A0A024R6H3|A0A024R6H3_HUMAN;sp|Q13572|ITPK1_HUMAN;tr|G3V4M9|G3V4M9_HUMAN;tr|Q8N3Y0|Q8N3Y0_HUMAN;tr|G3V588|G3V588_HUMAN;tr|G3V5A3|G3V5A3_HUMAN;sp|Q13572-2|ITPK1_HUMAN;tr|B4DE87|B4DE87_HUMAN;tr|G3V3C0|G3V3C0_HUMAN	tr|A0A024R6H3|A0A024R6H3_HUMAN;sp|Q13572|ITPK1_HUMAN;tr|G3V4M9|G3V4M9_HUMAN;tr|Q8N3Y0|Q8N3Y0_HUMAN;tr|G3V588|G3V588_HUMAN;tr|G3V5A3|G3V5A3_HUMAN;sp|Q13572-2|ITPK1_HUMAN;tr|B4DE87|B4DE87_HUMAN	5;5;4;4;3;3;3;3;2	5;5;4;4;3;3;3;3;2	5;5;4;4;3;3;3;3;2	>tr|A0A024R6H3|A0A024R6H3_HUMAN Inositol 1,3,4-triphosphate 5/6 kinase, isoform CRA_a OS=Homo sapiens GN=ITPK1 PE=4 SV=1;>sp|Q13572|ITPK1_HUMAN Inositol-tetrakisphosphate 1-kinase OS=Homo sapiens GN=ITPK1 PE=1 SV=2;>tr|G3V4M9|G3V4M9_HUMAN Inositol 1,3,4-tr	-	2.1154	1.78786	0.838237	1.6891	14.541	3	2	Median	0.7499	0.787462	-0.344718	0.76689	11.268	3	2	Median	0.37071	0.459727	-1.12115	0.46202	0.9382	3	2	Median	5.3	18.8	9	5	5	5	1	5	1	5	1	5	18.8	18.8	18.8	45.621	414	414;414;295;444;168;206;314;357;181
5948	sp|Q9H1E5|TMX4_HUMAN	sp|Q9H1E5|TMX4_HUMAN	4	4	4	>sp|Q9H1E5|TMX4_HUMAN Thioredoxin-related transmembrane protein 4 OS=Homo sapiens GN=TMX4 PE=1 SV=1	-	2.1145	1.7871	0.837623	1.7848	6.1506	3	0	Median	1.1154	1.17127	0.228073	1.133	10.74	3	0	Median	0.53179	0.659486	-0.600585	0.64282	2.1182	3	0	Median	0	16.6	1	4	4	4	0	4	0	4	0	4	16.6	16.6	16.6	38.952	349	349
6794	sp|Q9UHR4|BI2L1_HUMAN	sp|Q9UHR4|BI2L1_HUMAN	10	10	10	>sp|Q9UHR4|BI2L1_HUMAN Brain-specific angiogenesis inhibitor 1-associated protein 2-like protein 1 OS=Homo sapiens GN=BAIAP2L1 PE=1 SV=2	-	2.1135	1.78626	0.83694	1.8143	25.85	4	0	Median	0.83242	0.874115	-0.194105	0.86069	26.711	4	0	Median	0.36179	0.448665	-1.15629	0.45073	43.36	4	0	Median	9.6	20.2	1	10	10	10	3	7	3	7	3	7	28	28	28	56.882	511	511
2264	tr|Q53G72|Q53G72_HUMAN;sp|P51572|BAP31_HUMAN;sp|P51572-2|BAP31_HUMAN;tr|Q53HT6|Q53HT6_HUMAN;tr|C9JSP1|C9JSP1_HUMAN;tr|C9JQ75|C9JQ75_HUMAN;tr|C9J0M4|C9J0M4_HUMAN;tr|C9JMD7|C9JMD7_HUMAN;tr|C9JM14|C9JM14_HUMAN	tr|Q53G72|Q53G72_HUMAN;sp|P51572|BAP31_HUMAN;sp|P51572-2|BAP31_HUMAN;tr|Q53HT6|Q53HT6_HUMAN;tr|C9JSP1|C9JSP1_HUMAN;tr|C9JQ75|C9JQ75_HUMAN;tr|C9J0M4|C9J0M4_HUMAN;tr|C9JMD7|C9JMD7_HUMAN	10;10;10;9;6;6;6;5;1	10;10;10;9;6;6;6;5;1	10;10;10;9;6;6;6;5;1	>tr|Q53G72|Q53G72_HUMAN B-cell receptor-associated protein 31 variant (Fragment) OS=Homo sapiens PE=2 SV=1;>sp|P51572|BAP31_HUMAN B-cell receptor-associated protein 31 OS=Homo sapiens GN=BCAP31 PE=1 SV=3;>sp|P51572-2|BAP31_HUMAN Isoform 2 of B-cell recepto	-	2.1125	1.78541	0.836257	1.7596	28.873	10	0	Median	1.2345	1.29634	0.374439	1.2545	16.468	10	0	Median	0.62421	0.774099	-0.36941	0.75392	20.841	10	0	Median	0	34.1	9	10	10	10	0	10	0	10	0	10	34.1	34.1	34.1	27.931	246	246;246;313;246;182;187;188;178;138
2731	tr|Q8N995|Q8N995_HUMAN;tr|A0A024R059|A0A024R059_HUMAN;sp|Q01581|HMCS1_HUMAN;tr|D6RIW1|D6RIW1_HUMAN;sp|P54868-3|HMCS2_HUMAN;sp|P54868-2|HMCS2_HUMAN;tr|A0A140VJL2|A0A140VJL2_HUMAN;sp|P54868|HMCS2_HUMAN	tr|Q8N995|Q8N995_HUMAN;tr|A0A024R059|A0A024R059_HUMAN;sp|Q01581|HMCS1_HUMAN	28;28;28;7;1;1;1;1	28;28;28;7;1;1;1;1	28;28;28;7;1;1;1;1	>tr|Q8N995|Q8N995_HUMAN 3-hydroxy-3-methylglutaryl coenzyme A synthase OS=Homo sapiens PE=2 SV=1;>tr|A0A024R059|A0A024R059_HUMAN 3-hydroxy-3-methylglutaryl coenzyme A synthase OS=Homo sapiens GN=HMGCS1 PE=3 SV=1;>sp|Q01581|HMCS1_HUMAN Hydroxymethylglutaryl	-	2.1123	1.78524	0.836121	1.7901	9.2509	36	0	Median	1.2987	1.36375	0.44758	1.3461	12.026	36	0	Median	0.60343	0.748329	-0.418256	0.73472	8.9974	36	0	Median	17.7	73.3	8	28	28	28	6	28	6	28	6	28	73.3	73.3	73.3	56.238	509	509;520;520;95;453;466;508;508
4927	tr|A0A087X142|A0A087X142_HUMAN;tr|B7ZVZ1|B7ZVZ1_HUMAN;sp|Q92599-2|SEPT8_HUMAN;tr|A6NMH6|A6NMH6_HUMAN;tr|A6NFQ9|A6NFQ9_HUMAN;sp|Q92599-4|SEPT8_HUMAN;tr|F8W8I8|F8W8I8_HUMAN;sp|Q92599|SEPT8_HUMAN;sp|Q92599-3|SEPT8_HUMAN;tr|C9JV02|C9JV02_HUMAN;tr|A0A0A0MRP8|A0A0A0MRP8_HUMAN;tr|C9J4G8|C9J4G8_HUMAN	tr|A0A087X142|A0A087X142_HUMAN;tr|B7ZVZ1|B7ZVZ1_HUMAN;sp|Q92599-2|SEPT8_HUMAN;tr|A6NMH6|A6NMH6_HUMAN;tr|A6NFQ9|A6NFQ9_HUMAN;sp|Q92599-4|SEPT8_HUMAN;tr|F8W8I8|F8W8I8_HUMAN;sp|Q92599|SEPT8_HUMAN;sp|Q92599-3|SEPT8_HUMAN	10;10;10;10;10;10;10;10;7;2;1;1	7;7;7;7;7;7;7;7;4;1;1;1	7;7;7;7;7;7;7;7;4;1;1;1	>tr|A0A087X142|A0A087X142_HUMAN Septin-8 OS=Homo sapiens GN=SEPT8 PE=1 SV=1;>tr|B7ZVZ1|B7ZVZ1_HUMAN SEPT8 protein OS=Homo sapiens GN=SEPT8 PE=2 SV=1;>sp|Q92599-2|SEPT8_HUMAN Isoform 2 of Septin-8 OS=Homo sapiens GN=SEPT8;>tr|A6NMH6|A6NMH6_HUMAN Septin-8 OS	-	2.112	1.78499	0.835916	1.8031	19.403	4	0	Median	1.0787	1.13273	0.179806	1.1196	16.494	4	0	Median	0.45353	0.562434	-0.830244	0.57015	11.123	4	0	Median	8.5	27.7	12	10	7	7	2	9	2	6	2	6	31.5	23.5	23.5	49.355	426	426;427;429;430;440;442;460;483;369;130;78;97
1030	tr|F5GXW6|F5GXW6_HUMAN;sp|O95415|BRI3_HUMAN	tr|F5GXW6|F5GXW6_HUMAN;sp|O95415|BRI3_HUMAN	1;1	1;1	1;1	>tr|F5GXW6|F5GXW6_HUMAN Brain protein I3 OS=Homo sapiens GN=BRI3 PE=1 SV=1;>sp|O95415|BRI3_HUMAN Brain protein I3 OS=Homo sapiens GN=BRI3 PE=1 SV=1	-	2.1109	1.78406	0.835164	1.6814	13.104	2	0	Median	1.4945	1.56936	0.650175	1.5084	5.1385	2	0	Median	0.68667	0.851557	-0.231825	0.90173	1.3123	2	0	Median	0	16.3	2	1	1	1	0	1	0	1	0	1	16.3	16.3	16.3	10.863	98	98;125
5525	sp|Q99797|MIPEP_HUMAN	sp|Q99797|MIPEP_HUMAN	7	7	7	>sp|Q99797|MIPEP_HUMAN Mitochondrial intermediate peptidase OS=Homo sapiens GN=MIPEP PE=1 SV=2	-	2.1092	1.78262	0.834002	1.7902	22.205	6	0	Median	1.8196	1.91074	0.934133	1.8672	23.069	6	0	Median	0.90261	1.11935	0.162661	1.1012	5.2242	6	0	Median	0	11.1	1	7	7	7	0	7	0	7	0	7	11.1	11.1	11.1	80.64	713	713
2420	sp|P56945-5|BCAR1_HUMAN;tr|Q6P5Z4|Q6P5Z4_HUMAN;tr|B2RBL9|B2RBL9_HUMAN;sp|P56945-8|BCAR1_HUMAN;sp|P56945|BCAR1_HUMAN;tr|D3DUK1|D3DUK1_HUMAN;sp|P56945-7|BCAR1_HUMAN;sp|P56945-3|BCAR1_HUMAN;sp|P56945-2|BCAR1_HUMAN;sp|P56945-6|BCAR1_HUMAN;sp|P56945-4|BCAR1_HUMAN;tr|B3KW85|B3KW85_HUMAN;tr|B3KWE2|B3KWE2_HUMAN;tr|Q8NC57|Q8NC57_HUMAN;tr|Q96CD4|Q96CD4_HUMAN;tr|B3KWS6|B3KWS6_HUMAN;tr|H3BN62|H3BN62_HUMAN;tr…	sp|P56945-5|BCAR1_HUMAN;tr|Q6P5Z4|Q6P5Z4_HUMAN;tr|B2RBL9|B2RBL9_HUMAN;sp|P56945-8|BCAR1_HUMAN;sp|P56945|BCAR1_HUMAN;tr|D3DUK1|D3DUK1_HUMAN;sp|P56945-7|BCAR1_HUMAN;sp|P56945-3|BCAR1_HUMAN;sp|P56945-2|BCAR1_HUMAN;sp|P56945-6|BCAR1_HUMAN;sp|P56945-4|BCAR1_HUMAN;tr|B3KW85|B3KW85_HUMAN;tr|B3KWE2|B3KWE2_HUMAN;tr|Q8NC57|Q8NC57_HUMAN;tr|Q96CD4|Q96CD4_HUMAN	11;11;11;11;11;11;11;11;11;11;10;10;9;9;6;4;2;1;1;1;1	11;11;11;11;11;11;11;11;11;11;10;10;9;9;6;4;2;1;1;1;1	11;11;11;11;11;11;11;11;11;11;10;10;9;9;6;4;2;1;1;1;1	>sp|P56945-5|BCAR1_HUMAN Isoform 5 of Breast cancer anti-estrogen resistance protein 1 OS=Homo sapiens GN=BCAR1;>tr|Q6P5Z4|Q6P5Z4_HUMAN Breast cancer anti-estrogen resistance 1 OS=Homo sapiens GN=BCAR1 PE=1 SV=1;>tr|B2RBL9|B2RBL9_HUMAN cDNA, FLJ95582, high	-	2.1076	1.78127	0.832907	1.6792	14.019	8	0	Median	1.031	1.08264	0.114556	1.0603	8.2101	8	0	Median	0.49668	0.615946	-0.699125	0.63275	9.636	8	0	Median	4.5	19.2	21	11	11	11	3	9	3	9	3	9	21.3	21.3	21.3	93.135	868	868;870;870;870;870;888;888;888;888;916;722;841;660;684;466;323;238;120;128;133;135
6831	sp|Q9UJ68-2|MSRA_HUMAN;sp|Q9UJ68-3|MSRA_HUMAN;sp|Q9UJ68-4|MSRA_HUMAN;sp|Q9UJ68-5|MSRA_HUMAN;sp|Q9UJ68|MSRA_HUMAN;tr|E5RJK1|E5RJK1_HUMAN;tr|H0YAN3|H0YAN3_HUMAN;tr|B7Z694|B7Z694_HUMAN;tr|E5RIA9|E5RIA9_HUMAN	sp|Q9UJ68-2|MSRA_HUMAN;sp|Q9UJ68-3|MSRA_HUMAN;sp|Q9UJ68-4|MSRA_HUMAN;sp|Q9UJ68-5|MSRA_HUMAN;sp|Q9UJ68|MSRA_HUMAN;tr|E5RJK1|E5RJK1_HUMAN;tr|H0YAN3|H0YAN3_HUMAN;tr|B7Z694|B7Z694_HUMAN;tr|E5RIA9|E5RIA9_HUMAN	2;2;2;2;2;1;1;1;1	2;2;2;2;2;1;1;1;1	2;2;2;2;2;1;1;1;1	>sp|Q9UJ68-2|MSRA_HUMAN Isoform 2 of Mitochondrial peptide methionine sulfoxide reductase OS=Homo sapiens GN=MSRA;>sp|Q9UJ68-3|MSRA_HUMAN Isoform 3 of Mitochondrial peptide methionine sulfoxide reductase OS=Homo sapiens GN=MSRA;>sp|Q9UJ68-4|MSRA_HUMAN Isof	-	2.1067	1.78051	0.832291	1.7962	25.506	2	1	Median	0.72623	0.762606	-0.39099	0.7464	22.367	2	1	Median	0.32593	0.404194	-1.30688	0.38652	10.508	2	1	Median	0	19.5	9	2	2	2	0	2	0	2	0	2	19.5	19.5	19.5	18.963	169	169;192;195;213;235;82;91;153;213
3127	sp|Q14126|DSG2_HUMAN;tr|J3KSI6|J3KSI6_HUMAN	sp|Q14126|DSG2_HUMAN	25;4	25;4	25;4	>sp|Q14126|DSG2_HUMAN Desmoglein-2 OS=Homo sapiens GN=DSG2 PE=1 SV=2	-	2.1066	1.78043	0.832222	1.7603	18.577	19	0	Median	0.69755	0.73249	-0.44912	0.71329	23.927	19	0	Median	0.30513	0.378399	-1.40202	0.37851	27	19	0	Median	5	37.8	2	25	25	25	3	25	3	25	3	25	37.8	37.8	37.8	122.29	1118	1118;232
3040	tr|A0A087WUF3|A0A087WUF3_HUMAN;tr|Q9BYG6|Q9BYG6_HUMAN;tr|K7EIU8|K7EIU8_HUMAN;tr|A0A0S2Z4B2|A0A0S2Z4B2_HUMAN;tr|A0A024R274|A0A024R274_HUMAN;sp|Q13485|SMAD4_HUMAN;tr|U6BKH8|U6BKH8_HUMAN	tr|A0A087WUF3|A0A087WUF3_HUMAN;tr|Q9BYG6|Q9BYG6_HUMAN;tr|K7EIU8|K7EIU8_HUMAN;tr|A0A0S2Z4B2|A0A0S2Z4B2_HUMAN;tr|A0A024R274|A0A024R274_HUMAN;sp|Q13485|SMAD4_HUMAN	3;3;3;3;3;3;1	3;3;3;3;3;3;1	3;3;3;3;3;3;1	>tr|A0A087WUF3|A0A087WUF3_HUMAN Mothers against decapentaplegic homolog 4 (Fragment) OS=Homo sapiens GN=SMAD4 PE=1 SV=1;>tr|Q9BYG6|Q9BYG6_HUMAN Mothers against decapentaplegic homolog (Fragment) OS=Homo sapiens GN=SMAD4 PE=3 SV=1;>tr|K7EIU8|K7EIU8_HUMAN Mo	-	2.1063	1.78017	0.832017	1.7367	28.92	3	1	Plateau	1.0412	1.09335	0.128759	1.0563	40.211	3	1	Plateau	0.4483	0.555948	-0.846977	0.5753	7.8657	3	1	Median	0	18.2	7	3	3	3	0	3	0	3	0	3	18.2	18.2	18.2	23.883	220	220;436;456;486;552;552;60
4267	tr|E5RHA3|E5RHA3_HUMAN;tr|B4DMI5|B4DMI5_HUMAN;sp|Q86X53|ERIC1_HUMAN;tr|A0A024QZ54|A0A024QZ54_HUMAN;tr|H0YB25|H0YB25_HUMAN;tr|H0YBT6|H0YBT6_HUMAN	tr|E5RHA3|E5RHA3_HUMAN;tr|B4DMI5|B4DMI5_HUMAN;sp|Q86X53|ERIC1_HUMAN;tr|A0A024QZ54|A0A024QZ54_HUMAN;tr|H0YB25|H0YB25_HUMAN	3;3;3;2;2;1	3;3;3;2;2;1	3;3;3;2;2;1	>tr|E5RHA3|E5RHA3_HUMAN Glutamate-rich protein 1 OS=Homo sapiens GN=ERICH1 PE=1 SV=1;>tr|B4DMI5|B4DMI5_HUMAN cDNA FLJ56027, highly similar to Glutamate-rich protein 1 OS=Homo sapiens PE=2 SV=1;>sp|Q86X53|ERIC1_HUMAN Glutamate-rich protein 1 OS=Homo sapiens	-	2.1042	1.7784	0.830578	1.7878	42.651	2	0	Median	1.1986	1.25864	0.331862	1.2692	31.678	2	0	Median	0.64916	0.80504	-0.312868	0.8192	14.421	2	0	Median	7	9	6	3	3	3	1	2	1	2	1	2	15.9	15.9	15.9	38.353	345	345;422;443;166;223;124
6333	sp|Q9NRG4|SMYD2_HUMAN;sp|Q9NRG4-2|SMYD2_HUMAN;tr|I6L9D1|I6L9D1_HUMAN;tr|Q05C86|Q05C86_HUMAN	sp|Q9NRG4|SMYD2_HUMAN;sp|Q9NRG4-2|SMYD2_HUMAN;tr|I6L9D1|I6L9D1_HUMAN;tr|Q05C86|Q05C86_HUMAN	4;3;3;3	4;3;3;3	4;3;3;3	>sp|Q9NRG4|SMYD2_HUMAN N-lysine methyltransferase SMYD2 OS=Homo sapiens GN=SMYD2 PE=1 SV=2;>sp|Q9NRG4-2|SMYD2_HUMAN Isoform 2 of N-lysine methyltransferase SMYD2 OS=Homo sapiens GN=SMYD2;>tr|I6L9D1|I6L9D1_HUMAN SMYD2 protein OS=Homo sapiens GN=SMYD2 PE=2 S	-	2.1031	1.77747	0.829823	1.7186	18.448	4	0	Median	1.0713	1.12496	0.169875	1.1011	14.667	4	0	Median	0.52787	0.654625	-0.611259	0.659	9.8215	4	0	Median	0	13.2	4	4	4	4	0	4	0	4	0	4	13.2	13.2	13.2	49.688	433	433;272;371;417
1881	tr|E7EV41|E7EV41_HUMAN;sp|P32418-2|NAC1_HUMAN;sp|P32418-3|NAC1_HUMAN;sp|P32418-4|NAC1_HUMAN;sp|P32418-5|NAC1_HUMAN;sp|P32418|NAC1_HUMAN	tr|E7EV41|E7EV41_HUMAN;sp|P32418-2|NAC1_HUMAN;sp|P32418-3|NAC1_HUMAN;sp|P32418-4|NAC1_HUMAN;sp|P32418-5|NAC1_HUMAN;sp|P32418|NAC1_HUMAN	6;6;6;6;6;6	6;6;6;6;6;6	6;6;6;6;6;6	>tr|E7EV41|E7EV41_HUMAN Sodium/calcium exchanger 1 OS=Homo sapiens GN=SLC8A1 PE=1 SV=1;>sp|P32418-2|NAC1_HUMAN Isoform 3 of Sodium/calcium exchanger 1 OS=Homo sapiens GN=SLC8A1;>sp|P32418-3|NAC1_HUMAN Isoform 7 of Sodium/calcium exchanger 1 OS=Homo sapiens	-	2.1023	1.77679	0.829275	1.8061	3.1805	3	1	Median	2.1566	2.26462	1.17927	2.22	20.618	3	1	Median	1.219	1.51171	0.596184	1.4866	10.484	3	1	Median	6.3	9.2	6	6	6	6	3	3	3	3	3	3	15.5	15.5	15.5	74.427	664	664;937;960;965;968;973
6359	tr|I3L3X5|I3L3X5_HUMAN;sp|Q9NRY6|PLS3_HUMAN;tr|D3DTP7|D3DTP7_HUMAN;tr|B3KP67|B3KP67_HUMAN;tr|B2RBF8|B2RBF8_HUMAN;tr|I3L161|I3L161_HUMAN;tr|I3NI29|I3NI29_HUMAN	tr|I3L3X5|I3L3X5_HUMAN;sp|Q9NRY6|PLS3_HUMAN;tr|D3DTP7|D3DTP7_HUMAN;tr|B3KP67|B3KP67_HUMAN;tr|B2RBF8|B2RBF8_HUMAN;tr|I3L161|I3L161_HUMAN;tr|I3NI29|I3NI29_HUMAN	4;4;4;3;3;2;2	4;4;4;3;3;2;2	4;4;4;3;3;2;2	>tr|I3L3X5|I3L3X5_HUMAN Phospholipid scramblase OS=Homo sapiens GN=PLSCR3 PE=1 SV=1;>sp|Q9NRY6|PLS3_HUMAN Phospholipid scramblase 3 OS=Homo sapiens GN=PLSCR3 PE=1 SV=2;>tr|D3DTP7|D3DTP7_HUMAN Phospholipid scramblase OS=Homo sapiens GN=hCG_1987383 PE=3 SV=1	-	2.1017	1.77628	0.828863	1.7644	12.953	6	0	Median	0.96438	1.01269	0.0181856	1.0013	10.77	6	0	Median	0.5	0.620063	-0.689514	0.6208	20.064	6	0	Median	0	25.8	7	4	4	4	0	4	0	4	0	4	25.8	25.8	25.8	28.981	271	271;295;350;295;295;170;171
815	sp|O75382-3|TRIM3_HUMAN;sp|O75382-2|TRIM3_HUMAN;tr|B7Z5Y8|B7Z5Y8_HUMAN;sp|O75382|TRIM3_HUMAN;tr|D3DQT3|D3DQT3_HUMAN;tr|Q6ZTE7|Q6ZTE7_HUMAN;sp|O75382-4|TRIM3_HUMAN;tr|A0A1W2PPI7|A0A1W2PPI7_HUMAN;tr|E9PMW5|E9PMW5_HUMAN;tr|E9PMK8|E9PMK8_HUMAN;tr|D3DQT4|D3DQT4_HUMAN;tr|B3KV53|B3KV53_HUMAN	sp|O75382-3|TRIM3_HUMAN;sp|O75382-2|TRIM3_HUMAN;tr|B7Z5Y8|B7Z5Y8_HUMAN;sp|O75382|TRIM3_HUMAN;tr|D3DQT3|D3DQT3_HUMAN;tr|Q6ZTE7|Q6ZTE7_HUMAN;sp|O75382-4|TRIM3_HUMAN;tr|A0A1W2PPI7|A0A1W2PPI7_HUMAN	5;5;5;5;4;4;3;3;2;2;2;1	5;5;5;5;4;4;3;3;2;2;2;1	5;5;5;5;4;4;3;3;2;2;2;1	>sp|O75382-3|TRIM3_HUMAN Isoform Gamma of Tripartite motif-containing protein 3 OS=Homo sapiens GN=TRIM3;>sp|O75382-2|TRIM3_HUMAN Isoform Beta of Tripartite motif-containing protein 3 OS=Homo sapiens GN=TRIM3;>tr|B7Z5Y8|B7Z5Y8_HUMAN cDNA FLJ56028, highly s	-	2.098	1.77316	0.826321	1.7819	108.42	3	1	Median	2.2872	2.40176	1.26409	2.3129	103.83	3	1	Median	1.3304	1.64986	0.722346	1.6275	10.804	3	1	Median	2.1	6.9	12	5	5	5	1	4	1	4	1	4	9	9	9	72.1	665	665;733;741;744;511;566;625;703;96;260;392;169
2652	tr|X5D8S1|X5D8S1_HUMAN;sp|P80404|GABT_HUMAN;tr|H3BRN4|H3BRN4_HUMAN;tr|H3BNQ7|H3BNQ7_HUMAN;tr|B7Z1V4|B7Z1V4_HUMAN;tr|X5D2Y3|X5D2Y3_HUMAN;tr|H3BPW8|H3BPW8_HUMAN	tr|X5D8S1|X5D8S1_HUMAN;sp|P80404|GABT_HUMAN;tr|H3BRN4|H3BRN4_HUMAN;tr|H3BNQ7|H3BNQ7_HUMAN;tr|B7Z1V4|B7Z1V4_HUMAN;tr|X5D2Y3|X5D2Y3_HUMAN	4;4;4;4;4;2;1	4;4;4;4;4;2;1	4;4;4;4;4;2;1	>tr|X5D8S1|X5D8S1_HUMAN 4-aminobutyrate aminotransferase isoform A (Fragment) OS=Homo sapiens GN=ABAT PE=2 SV=1;>sp|P80404|GABT_HUMAN 4-aminobutyrate aminotransferase, mitochondrial OS=Homo sapiens GN=ABAT PE=1 SV=3;>tr|H3BRN4|H3BRN4_HUMAN 4-aminobutyrate	-	2.0955	1.77104	0.824601	1.8215	6.7025	3	0	Median	2.0491	2.15174	1.1055	2.0649	7.0914	3	0	Median	0.85649	1.06216	0.0869944	1.0678	5.7618	3	0	Median	0	10	7	4	4	4	0	4	0	4	0	4	10	10	10	56.438	500	500;500;515;515;515;357;117
4581	sp|Q8NBF6-2|AVL9_HUMAN;tr|B8ZZW5|B8ZZW5_HUMAN;tr|A0A024RA36|A0A024RA36_HUMAN;sp|Q8NBF6|AVL9_HUMAN;tr|H7C0I1|H7C0I1_HUMAN;tr|A0A024RA79|A0A024RA79_HUMAN;tr|A0A1W2PRP5|A0A1W2PRP5_HUMAN;tr|Q8N6Z3|Q8N6Z3_HUMAN	sp|Q8NBF6-2|AVL9_HUMAN;tr|B8ZZW5|B8ZZW5_HUMAN;tr|A0A024RA36|A0A024RA36_HUMAN;sp|Q8NBF6|AVL9_HUMAN;tr|H7C0I1|H7C0I1_HUMAN;tr|A0A024RA79|A0A024RA79_HUMAN	7;7;7;7;5;5;3;3	7;7;7;7;5;5;3;3	7;7;7;7;5;5;3;3	>sp|Q8NBF6-2|AVL9_HUMAN Isoform 2 of Late secretory pathway protein AVL9 homolog OS=Homo sapiens GN=AVL9;>tr|B8ZZW5|B8ZZW5_HUMAN Late secretory pathway protein AVL9 homolog OS=Homo sapiens GN=AVL9 PE=1 SV=1;>tr|A0A024RA36|A0A024RA36_HUMAN KIAA0241, isoform	-	2.0933	1.76919	0.823085	1.7548	6.9103	6	0	Median	1.1314	1.18807	0.248621	1.1633	8.9275	6	0	Median	0.57558	0.713791	-0.486426	0.70406	4.1065	6	0	Median	6.1	16.4	8	7	7	7	1	6	1	6	1	6	22.5	22.5	22.5	65.313	591	591;630;648;648;568;637;407;463
5583	sp|Q9BQP7|MGME1_HUMAN;tr|Q5QPE7|Q5QPE7_HUMAN;tr|Q5QPE8|Q5QPE8_HUMAN	sp|Q9BQP7|MGME1_HUMAN;tr|Q5QPE7|Q5QPE7_HUMAN;tr|Q5QPE8|Q5QPE8_HUMAN	11;7;6	11;7;6	11;7;6	>sp|Q9BQP7|MGME1_HUMAN Mitochondrial genome maintenance exonuclease 1 OS=Homo sapiens GN=MGME1 PE=1 SV=1;>tr|Q5QPE7|Q5QPE7_HUMAN Mitochondrial genome maintenance exonuclease 1 OS=Homo sapiens GN=MGME1 PE=1 SV=1;>tr|Q5QPE8|Q5QPE8_HUMAN Mitochondrial genome	-	2.0929	1.76885	0.822809	1.7858	17.922	8	0	Median	0.76566	0.804011	-0.314712	0.80149	22.116	8	0	Median	0.36441	0.451914	-1.14588	0.45243	10.489	8	0	Median	3.2	37.5	3	11	11	11	1	11	1	11	1	11	37.5	37.5	37.5	39.42	344	344;252;264
1602	tr|A0A024RDJ4|A0A024RDJ4_HUMAN;sp|P19838|NFKB1_HUMAN;sp|P19838-2|NFKB1_HUMAN;sp|P19838-3|NFKB1_HUMAN;tr|D6RF93|D6RF93_HUMAN;tr|D6RH30|D6RH30_HUMAN;tr|D6RC45|D6RC45_HUMAN	tr|A0A024RDJ4|A0A024RDJ4_HUMAN;sp|P19838|NFKB1_HUMAN;sp|P19838-2|NFKB1_HUMAN;sp|P19838-3|NFKB1_HUMAN	15;15;15;10;6;5;2	15;15;15;10;6;5;2	15;15;15;10;6;5;2	>tr|A0A024RDJ4|A0A024RDJ4_HUMAN Nuclear factor of kappa light polypeptide gene enhancer in B-cells 1 (P105), isoform CRA_b OS=Homo sapiens GN=NFKB1 PE=4 SV=1;>sp|P19838|NFKB1_HUMAN Nuclear factor NF-kappa-B p105 subunit OS=Homo sapiens GN=NFKB1 PE=1 SV=2;>	-	2.0926	1.76859	0.822603	1.721	16.35	11	0	Median	1.1878	1.2473	0.318804	1.2297	18.66	11	0	Median	0.50843	0.630517	-0.665393	0.65503	13.129	11	0	Median	0	22.6	7	15	15	15	0	15	0	15	0	15	22.6	22.6	22.6	105.35	968	968;968;969;788;196;198;144
1068	tr|A0A024R3W4|A0A024R3W4_HUMAN;sp|O95749|GGPPS_HUMAN;tr|C9J6G3|C9J6G3_HUMAN;tr|C9J7M1|C9J7M1_HUMAN;sp|O95749-2|GGPPS_HUMAN	tr|A0A024R3W4|A0A024R3W4_HUMAN;sp|O95749|GGPPS_HUMAN;tr|C9J6G3|C9J6G3_HUMAN;tr|C9J7M1|C9J7M1_HUMAN;sp|O95749-2|GGPPS_HUMAN	4;4;3;3;2	4;4;3;3;2	4;4;3;3;2	>tr|A0A024R3W4|A0A024R3W4_HUMAN Geranylgeranyl diphosphate synthase 1, isoform CRA_a OS=Homo sapiens GN=GGPS1 PE=3 SV=1;>sp|O95749|GGPPS_HUMAN Geranylgeranyl pyrophosphate synthase OS=Homo sapiens GN=GGPS1 PE=1 SV=1;>tr|C9J6G3|C9J6G3_HUMAN Geranylgeranyl p	-	2.0913	1.76749	0.821706	1.6993	11.353	3	0	Median	0.69195	0.726609	-0.460748	0.70782	9.8939	3	0	Median	0.33411	0.414338	-1.27112	0.42152	18.243	3	0	Median	0	15.3	5	4	4	4	0	4	0	4	0	4	15.3	15.3	15.3	34.87	300	300;300;230;242;246
3905	sp|Q6P3X3|TTC27_HUMAN;tr|B4DRC7|B4DRC7_HUMAN;tr|H7C3A3|H7C3A3_HUMAN;tr|F8WCH1|F8WCH1_HUMAN	sp|Q6P3X3|TTC27_HUMAN;tr|B4DRC7|B4DRC7_HUMAN	12;11;3;1	12;11;3;1	12;11;3;1	>sp|Q6P3X3|TTC27_HUMAN Tetratricopeptide repeat protein 27 OS=Homo sapiens GN=TTC27 PE=1 SV=1;>tr|B4DRC7|B4DRC7_HUMAN cDNA FLJ57829 OS=Homo sapiens PE=2 SV=1	-	2.0879	1.76462	0.819359	1.7727	25.124	10	0	Median	1.1276	1.18408	0.243767	1.1805	11.707	10	0	Median	0.60551	0.750908	-0.413291	0.74585	20.505	10	0	Median	0	18.5	4	12	12	12	0	12	0	12	0	12	18.5	18.5	18.5	96.631	843	843;793;100;41
3152	tr|A0A140VK07|A0A140VK07_HUMAN;sp|Q14195-2|DPYL3_HUMAN;tr|Q6DEN2|Q6DEN2_HUMAN;tr|Q8IXW6|Q8IXW6_HUMAN;sp|Q14195|DPYL3_HUMAN;tr|B4DLZ4|B4DLZ4_HUMAN;tr|H0YBT4|H0YBT4_HUMAN;tr|D6RF19|D6RF19_HUMAN;tr|Q96I11|Q96I11_HUMAN;tr|B3KT07|B3KT07_HUMAN;sp|Q14117|DPYS_HUMAN	tr|A0A140VK07|A0A140VK07_HUMAN;sp|Q14195-2|DPYL3_HUMAN;tr|Q6DEN2|Q6DEN2_HUMAN;tr|Q8IXW6|Q8IXW6_HUMAN;sp|Q14195|DPYL3_HUMAN	31;31;30;22;22;12;8;2;2;2;1	31;31;30;22;22;12;8;2;2;2;1	28;28;27;19;19;10;6;1;0;0;0	>tr|A0A140VK07|A0A140VK07_HUMAN Testicular secretory protein Li 7 OS=Homo sapiens PE=2 SV=1;>sp|Q14195-2|DPYL3_HUMAN Isoform LCRMP-4 of Dihydropyrimidinase-related protein 3 OS=Homo sapiens GN=DPYSL3;>tr|Q6DEN2|Q6DEN2_HUMAN DPYSL3 protein OS=Homo sapiens G	-	2.0847	1.76192	0.817146	1.7089	8.2591	26	0	Median	1.1147	1.17053	0.227167	1.1229	8.9685	26	0	Median	0.54055	0.67035	-0.577014	0.67369	10.808	26	0	Median	17.3	59.4	11	31	31	28	10	29	10	29	10	26	62.3	62.3	56	73.91	684	684;684;684;570;570;196;209;92;404;509;519
6028	sp|Q9H4K7|MTG2_HUMAN;sp|Q9H4K7-2|MTG2_HUMAN;tr|B4DSG2|B4DSG2_HUMAN;tr|Q5JXJ0|Q5JXJ0_HUMAN	sp|Q9H4K7|MTG2_HUMAN;sp|Q9H4K7-2|MTG2_HUMAN;tr|B4DSG2|B4DSG2_HUMAN	3;2;2;1	3;2;2;1	3;2;2;1	>sp|Q9H4K7|MTG2_HUMAN Mitochondrial ribosome-associated GTPase 2 OS=Homo sapiens GN=MTG2 PE=1 SV=1;>sp|Q9H4K7-2|MTG2_HUMAN Isoform 2 of Mitochondrial ribosome-associated GTPase 2 OS=Homo sapiens GN=MTG2;>tr|B4DSG2|B4DSG2_HUMAN cDNA FLJ60853, highly similar	-	2.0837	1.76107	0.816454	1.7023	11.709	4	3	Median	1.5427	1.61997	0.695969	1.6206	7.286	4	3	Median	0.73924	0.91675	-0.125399	0.93345	14.38	4	3	Median	0	7.4	4	3	3	3	0	3	0	3	0	3	7.4	7.4	7.4	43.955	406	406;178;248;233
5234	tr|B2R9B8|B2R9B8_HUMAN;sp|Q96GY0|ZC21A_HUMAN;tr|H0YAP0|H0YAP0_HUMAN	tr|B2R9B8|B2R9B8_HUMAN;sp|Q96GY0|ZC21A_HUMAN	3;3;1	3;3;1	3;3;1	>tr|B2R9B8|B2R9B8_HUMAN cDNA, FLJ94320 OS=Homo sapiens PE=2 SV=1;>sp|Q96GY0|ZC21A_HUMAN Zinc finger C2HC domain-containing protein 1A OS=Homo sapiens GN=ZC2HC1A PE=1 SV=2	-	2.0834	1.76082	0.816246	1.8219	28.232	3	1	Median	1.2243	1.28562	0.362469	1.3008	43.271	3	1	Plateau	0.54243	0.672681	-0.572005	0.67755	15.041	3	1	Plateau	0	11.7	3	3	3	3	0	3	0	3	0	3	11.7	11.7	11.7	35.076	325	325;325;197
7306	tr|B4DR80|B4DR80_HUMAN;tr|Q5U0E6|Q5U0E6_HUMAN;sp|Q9Y6E0-2|STK24_HUMAN;tr|Q6FG81|Q6FG81_HUMAN;tr|Q6P0Y1|Q6P0Y1_HUMAN;sp|Q9Y6E0|STK24_HUMAN;tr|B4DT57|B4DT57_HUMAN;tr|H0Y630|H0Y630_HUMAN;tr|B4DMR0|B4DMR0_HUMAN;tr|Q5JV98|Q5JV98_HUMAN;tr|Q5JV99|Q5JV99_HUMAN;tr|C9JJV0|C9JJV0_HUMAN	tr|B4DR80|B4DR80_HUMAN;tr|Q5U0E6|Q5U0E6_HUMAN;sp|Q9Y6E0-2|STK24_HUMAN;tr|Q6FG81|Q6FG81_HUMAN;tr|Q6P0Y1|Q6P0Y1_HUMAN;sp|Q9Y6E0|STK24_HUMAN;tr|B4DT57|B4DT57_HUMAN;tr|H0Y630|H0Y630_HUMAN;tr|B4DMR0|B4DMR0_HUMAN;tr|Q5JV98|Q5JV98_HUMAN	15;15;15;14;14;14;14;12;10;8;6;1	15;15;15;14;14;14;14;12;10;8;6;1	8;8;8;8;7;7;7;6;3;5;4;0	>tr|B4DR80|B4DR80_HUMAN Serine/threonine-protein kinase 24 OS=Homo sapiens GN=STK24 PE=1 SV=1;>tr|Q5U0E6|Q5U0E6_HUMAN Epididymis secretory protein Li 95 OS=Homo sapiens GN=STK24 PE=2 SV=1;>sp|Q9Y6E0-2|STK24_HUMAN Isoform A of Serine/threonine-protein kinas	-	2.0834	1.76082	0.816246	1.6951	27.656	9	0	Median	0.9254	0.971753	-0.041339	0.94846	12.905	9	0	Median	0.4906	0.608406	-0.716895	0.59477	29.934	9	0	Median	8	44.2	12	15	15	8	2	14	2	14	1	8	44.4	44.4	30.1	45.835	412	412;431;431;431;431;443;450;369;342;209;142;79
6212	sp|Q9HCE0|EPG5_HUMAN;sp|Q9HCE0-2|EPG5_HUMAN;tr|Q9BYJ3|Q9BYJ3_HUMAN;tr|Q9BTI0|Q9BTI0_HUMAN;tr|K7ENS1|K7ENS1_HUMAN;tr|Q8N401|Q8N401_HUMAN;tr|K7EM87|K7EM87_HUMAN;tr|K7EPN4|K7EPN4_HUMAN	sp|Q9HCE0|EPG5_HUMAN;sp|Q9HCE0-2|EPG5_HUMAN	4;3;1;1;1;1;1;1	4;3;1;1;1;1;1;1	4;3;1;1;1;1;1;1	>sp|Q9HCE0|EPG5_HUMAN Ectopic P granules protein 5 homolog OS=Homo sapiens GN=EPG5 PE=1 SV=2;>sp|Q9HCE0-2|EPG5_HUMAN Isoform 2 of Ectopic P granules protein 5 homolog OS=Homo sapiens GN=EPG5	-	2.0795	1.75752	0.813543	1.6895	25.687	2	0	Median	1.1199	1.17599	0.233882	1.1482	10.736	2	0	Median	0.57045	0.70743	-0.499342	0.71642	14.347	2	0	Median	0	3.1	8	4	4	4	0	4	0	4	0	4	3.1	3.1	3.1	292.48	2579	2579;2481;282;505;505;507;657;856
6277	sp|Q9NPQ8-4|RIC8A_HUMAN;sp|Q9NPQ8|RIC8A_HUMAN;sp|Q9NPQ8-3|RIC8A_HUMAN;sp|Q9NPQ8-2|RIC8A_HUMAN;tr|H0YEN0|H0YEN0_HUMAN;tr|H0YE35|H0YE35_HUMAN;tr|E9PSI0|E9PSI0_HUMAN;tr|E9PI04|E9PI04_HUMAN;tr|H0YC88|H0YC88_HUMAN;tr|E9PMP0|E9PMP0_HUMAN;tr|E9PLE5|E9PLE5_HUMAN	sp|Q9NPQ8-4|RIC8A_HUMAN;sp|Q9NPQ8|RIC8A_HUMAN;sp|Q9NPQ8-3|RIC8A_HUMAN;sp|Q9NPQ8-2|RIC8A_HUMAN	20;20;19;18;8;5;5;4;3;1;1	20;20;19;18;8;5;5;4;3;1;1	19;19;18;17;8;4;5;4;3;1;1	>sp|Q9NPQ8-4|RIC8A_HUMAN Isoform 4 of Synembryn-A OS=Homo sapiens GN=RIC8A;>sp|Q9NPQ8|RIC8A_HUMAN Synembryn-A OS=Homo sapiens GN=RIC8A PE=1 SV=3;>sp|Q9NPQ8-3|RIC8A_HUMAN Isoform 3 of Synembryn-A OS=Homo sapiens GN=RIC8A;>sp|Q9NPQ8-2|RIC8A_HUMAN Isoform 2 o	-	2.0774	1.75575	0.812085	1.7599	6.9125	21	0	Median	2.3564	2.47443	1.3071	2.4504	6.6972	21	0	Median	1.1024	1.36711	0.451134	1.4167	6.7001	21	0	Median	7	42.6	11	20	20	19	3	17	3	17	3	16	49.6	49.6	47	59.612	530	530;531;537;525;286;147;183;148;147;44;52
3115	sp|Q14008|CKAP5_HUMAN;sp|Q14008-2|CKAP5_HUMAN;sp|Q14008-3|CKAP5_HUMAN;tr|Q8IYN5|Q8IYN5_HUMAN;tr|Q8NAH3|Q8NAH3_HUMAN;tr|H0YDX5|H0YDX5_HUMAN;tr|E9PQH5|E9PQH5_HUMAN;tr|H0YCF6|H0YCF6_HUMAN;tr|H0YEK7|H0YEK7_HUMAN	sp|Q14008|CKAP5_HUMAN;sp|Q14008-2|CKAP5_HUMAN;sp|Q14008-3|CKAP5_HUMAN	68;67;66;26;11;7;6;3;3	68;67;66;26;11;7;6;3;3	68;67;66;26;11;7;6;3;3	>sp|Q14008|CKAP5_HUMAN Cytoskeleton-associated protein 5 OS=Homo sapiens GN=CKAP5 PE=1 SV=3;>sp|Q14008-2|CKAP5_HUMAN Isoform 2 of Cytoskeleton-associated protein 5 OS=Homo sapiens GN=CKAP5;>sp|Q14008-3|CKAP5_HUMAN Isoform 3 of Cytoskeleton-associated prote	-	2.0763	1.75482	0.811321	1.772	15.116	51	0	Median	1.9351	2.03203	1.02292	1.9942	13.567	51	0	Median	0.95074	1.17904	0.237609	1.1543	14.104	51	0	Median	2.1	41.7	9	68	68	68	2	68	2	68	2	68	41.7	41.7	41.7	225.49	2032	2032;1972;2039;953;302;203;151;166;190
7426	tr|A0A0J9YWL0|A0A0J9YWL0_HUMAN;sp|Q9Y4K1|CRBG1_HUMAN;tr|B3KWJ0|B3KWJ0_HUMAN;tr|B3KPT0|B3KPT0_HUMAN;sp|Q9Y4K1-2|CRBG1_HUMAN;tr|B7ZAH2|B7ZAH2_HUMAN;tr|Q96QW7|Q96QW7_HUMAN;tr|Q6P5P8|Q6P5P8_HUMAN	tr|A0A0J9YWL0|A0A0J9YWL0_HUMAN;sp|Q9Y4K1|CRBG1_HUMAN;tr|B3KWJ0|B3KWJ0_HUMAN;tr|B3KPT0|B3KPT0_HUMAN	52;45;34;27;13;12;7;7	52;45;34;27;13;12;7;7	42;35;34;27;3;3;3;3	>tr|A0A0J9YWL0|A0A0J9YWL0_HUMAN Beta/gamma crystallin domain-containing protein 1 OS=Homo sapiens GN=CRYBG1 PE=1 SV=1;>sp|Q9Y4K1|CRBG1_HUMAN Beta/gamma crystallin domain-containing protein 1 OS=Homo sapiens GN=CRYBG1 PE=1 SV=3;>tr|B3KWJ0|B3KWJ0_HUMAN cDNA	-	2.075	1.75372	0.810417	1.7464	17.988	28	0	Median	0.73626	0.773139	-0.371201	0.75101	20.139	28	0	Median	0.36515	0.452832	-1.14295	0.44728	15.454	28	0	Median	11.6	29.8	8	52	52	42	19	42	19	42	19	32	35.2	35.2	28.1	231.71	2131	2131;1723;1330;926;542;542;316;326
1225	sp|P06396-3|GELS_HUMAN;tr|A0A0U1RQL8|A0A0U1RQL8_HUMAN	sp|P06396-3|GELS_HUMAN	26;5	26;5	1;1	>sp|P06396-3|GELS_HUMAN Isoform 3 of Gelsolin OS=Homo sapiens GN=GSN	-	2.0711	1.75042	0.807703	1.7021	23.404	33	0	Median	1.025	1.07634	0.106136	1.0358	14.692	33	0	Median	0.50731	0.629128	-0.668574	0.6262	11.995	33	0	Median	7.7	49.9	2	26	26	1	3	26	3	26	0	1	49.9	49.9	2.4	81.94	742	742;232
554	sp|O43166-3|SI1L1_HUMAN;sp|O43166-2|SI1L1_HUMAN;tr|A6H8W6|A6H8W6_HUMAN;sp|O43166|SI1L1_HUMAN;tr|F5GYF8|F5GYF8_HUMAN;tr|B4DYX7|B4DYX7_HUMAN;tr|Q5CZ77|Q5CZ77_HUMAN	sp|O43166-3|SI1L1_HUMAN;sp|O43166-2|SI1L1_HUMAN;tr|A6H8W6|A6H8W6_HUMAN;sp|O43166|SI1L1_HUMAN;tr|F5GYF8|F5GYF8_HUMAN;tr|B4DYX7|B4DYX7_HUMAN;tr|Q5CZ77|Q5CZ77_HUMAN	8;8;8;8;7;7;4	8;8;8;8;7;7;4	8;8;8;8;7;7;4	>sp|O43166-3|SI1L1_HUMAN Isoform 3 of Signal-induced proliferation-associated 1-like protein 1 OS=Homo sapiens GN=SIPA1L1;>sp|O43166-2|SI1L1_HUMAN Isoform 2 of Signal-induced proliferation-associated 1-like protein 1 OS=Homo sapiens GN=SIPA1L1;>tr|A6H8W6|A	-	2.0701	1.74958	0.807007	1.8819	32.255	2	2	Median	0.75441	0.792198	-0.336067	0.7944	6.6883	2	2	Median	0.36443	0.451939	-1.1458	0.45023	17.956	2	2	Median	4.7	2.2	7	8	8	8	6	2	6	2	6	2	6.9	6.9	6.9	197.41	1782	1782;1783;1803;1804;1257;1257;355
1018	sp|O95373|IPO7_HUMAN;tr|B3KQG6|B3KQG6_HUMAN;tr|B3KNG9|B3KNG9_HUMAN;tr|E9PLB2|E9PLB2_HUMAN;tr|E9PLJ0|E9PLJ0_HUMAN	sp|O95373|IPO7_HUMAN;tr|B3KQG6|B3KQG6_HUMAN	33;18;5;4;2	33;18;5;4;2	32;17;5;4;2	>sp|O95373|IPO7_HUMAN Importin-7 OS=Homo sapiens GN=IPO7 PE=1 SV=1;>tr|B3KQG6|B3KQG6_HUMAN cDNA FLJ90427 fis, clone NT2RP3000481, highly similar to Importin-7 OS=Homo sapiens PE=2 SV=1	-	2.0698	1.74932	0.806797	1.7156	11.628	38	0	Median	1.7741	1.86296	0.897599	1.8218	14.758	38	0	Median	0.88149	1.09316	0.128502	1.1011	11.201	38	0	Median	3.2	38.2	5	33	33	32	2	33	2	33	2	32	38.2	38.2	37.3	119.52	1038	1038;722;203;130;64
4774	sp|Q8TED9|AF1L1_HUMAN;sp|Q8TED9-2|AF1L1_HUMAN;sp|Q8TED9-3|AF1L1_HUMAN;sp|Q8TED9-4|AF1L1_HUMAN;tr|B4E0C1|B4E0C1_HUMAN	sp|Q8TED9|AF1L1_HUMAN;sp|Q8TED9-2|AF1L1_HUMAN;sp|Q8TED9-3|AF1L1_HUMAN;sp|Q8TED9-4|AF1L1_HUMAN;tr|B4E0C1|B4E0C1_HUMAN	8;7;4;4;4	7;6;3;4;4	7;6;3;4;4	>sp|Q8TED9|AF1L1_HUMAN Actin filament-associated protein 1-like 1 OS=Homo sapiens GN=AFAP1L1 PE=1 SV=2;>sp|Q8TED9-2|AF1L1_HUMAN Isoform 2 of Actin filament-associated protein 1-like 1 OS=Homo sapiens GN=AFAP1L1;>sp|Q8TED9-3|AF1L1_HUMAN Isoform 3 of Actin f	-	2.0637	1.74417	0.802539	1.7573	48.922	4	3	Median	0.56379	0.59203	-0.756258	0.59216	44.157	4	3	Median	0.221	0.274068	-1.8674	0.2677	76.871	4	3	Median	7.4	9.6	5	8	7	7	3	5	3	4	3	4	17.1	16.1	16.1	86.431	768	768;725;377;383;625
3521	tr|A0A0F7NGI8|A0A0F7NGI8_HUMAN;sp|Q32MZ4-3|LRRF1_HUMAN;sp|Q32MZ4-2|LRRF1_HUMAN;sp|Q32MZ4|LRRF1_HUMAN;tr|Q05D04|Q05D04_HUMAN;tr|B4DPC0|B4DPC0_HUMAN;sp|Q32MZ4-4|LRRF1_HUMAN;tr|C9JTC6|C9JTC6_HUMAN	tr|A0A0F7NGI8|A0A0F7NGI8_HUMAN;sp|Q32MZ4-3|LRRF1_HUMAN;sp|Q32MZ4-2|LRRF1_HUMAN;sp|Q32MZ4|LRRF1_HUMAN;tr|Q05D04|Q05D04_HUMAN	26;26;26;25;16;11;7;3	26;26;26;25;16;11;7;3	24;24;24;23;15;10;6;3	>tr|A0A0F7NGI8|A0A0F7NGI8_HUMAN Leucine rich repeat (In FLII) interacting protein 1, isoform CRA_c OS=Homo sapiens GN=LRRFIP1 PE=2 SV=1;>sp|Q32MZ4-3|LRRF1_HUMAN Isoform 3 of Leucine-rich repeat flightless-interacting protein 1 OS=Homo sapiens GN=LRRFIP1;>s	-	2.0615	1.74231	0.801001	1.7355	18.807	22	0	Median	0.85497	0.897795	-0.155542	0.87866	12.881	22	0	Median	0.4288	0.531766	-0.911137	0.52842	16.165	22	0	Median	8.8	41.2	8	26	26	24	5	24	5	24	5	22	43.9	43.9	40.7	82.688	752	752;752;784;808;518;394;640;149
4469	tr|A0A0C4DH07|A0A0C4DH07_HUMAN;sp|Q8N2S1-3|LTBP4_HUMAN;sp|Q8N2S1|LTBP4_HUMAN;sp|Q8N2S1-2|LTBP4_HUMAN;sp|Q8N2S1-4|LTBP4_HUMAN;tr|O75441|O75441_HUMAN;tr|M0QZX0|M0QZX0_HUMAN;tr|B3KXY6|B3KXY6_HUMAN;tr|F8WAA0|F8WAA0_HUMAN	tr|A0A0C4DH07|A0A0C4DH07_HUMAN;sp|Q8N2S1-3|LTBP4_HUMAN;sp|Q8N2S1|LTBP4_HUMAN;sp|Q8N2S1-2|LTBP4_HUMAN	9;9;9;7;1;1;1;1;1	9;9;9;7;1;1;1;1;1	9;9;9;7;1;1;1;1;1	>tr|A0A0C4DH07|A0A0C4DH07_HUMAN Latent-transforming growth factor beta-binding protein 4 OS=Homo sapiens GN=LTBP4 PE=1 SV=1;>sp|Q8N2S1-3|LTBP4_HUMAN Isoform 3 of Latent-transforming growth factor beta-binding protein 4 OS=Homo sapiens GN=LTBP4;>sp|Q8N2S1|L	-	2.0604	1.74138	0.80023	1.7092	19.24	3	0	Median	2.5186	2.64475	1.40313	2.612	6.5714	3	0	Median	1.2009	1.48927	0.574602	1.5514	22.761	3	0	Median	0	8.3	9	9	9	9	0	9	0	9	0	9	8.3	8.3	8.3	169.46	1587	1587;1587;1624;1557;636;669;673;844;957
3052	sp|Q13535-2|ATR_HUMAN;sp|Q13535-3|ATR_HUMAN;sp|Q13535|ATR_HUMAN;tr|D6RIG7|D6RIG7_HUMAN;tr|D6RFJ6|D6RFJ6_HUMAN;tr|H0Y9K2|H0Y9K2_HUMAN	sp|Q13535-2|ATR_HUMAN;sp|Q13535-3|ATR_HUMAN;sp|Q13535|ATR_HUMAN	15;15;15;2;1;1	15;15;15;2;1;1	15;15;15;2;1;1	>sp|Q13535-2|ATR_HUMAN Isoform 2 of Serine/threonine-protein kinase ATR OS=Homo sapiens GN=ATR;>sp|Q13535-3|ATR_HUMAN Isoform 3 of Serine/threonine-protein kinase ATR OS=Homo sapiens GN=ATR;>sp|Q13535|ATR_HUMAN Serine/threonine-protein kinase ATR OS=Homo s	-	2.0574	1.73884	0.798128	1.7516	11.549	8	0	Median	1.0453	1.09766	0.134429	1.0776	24.809	8	0	Median	0.48502	0.601486	-0.733398	0.60891	24.24	8	0	Median	1.6	7.1	6	15	15	15	2	13	2	13	2	13	8.7	8.7	8.7	294.22	2580	2580;2610;2644;309;100;457
7507	tr|B2RDE8|B2RDE8_HUMAN;sp|P51858|HDGF_HUMAN;tr|A8K8G0|A8K8G0_HUMAN;tr|B7Z958|B7Z958_HUMAN;sp|P51858-2|HDGF_HUMAN;sp|P51858-3|HDGF_HUMAN;tr|B7Z525|B7Z525_HUMAN	tr|B2RDE8|B2RDE8_HUMAN;sp|P51858|HDGF_HUMAN;tr|A8K8G0|A8K8G0_HUMAN;tr|B7Z958|B7Z958_HUMAN;sp|P51858-2|HDGF_HUMAN;sp|P51858-3|HDGF_HUMAN;tr|B7Z525|B7Z525_HUMAN	22;21;18;18;18;18;17	22;21;18;18;18;18;17	21;20;18;18;18;18;16	>tr|B2RDE8|B2RDE8_HUMAN cDNA, FLJ96580, highly similar to Homo sapiens hepatoma-derived growth factor (high-mobility group protein 1-like) (HDGF), mRNA OS=Homo sapiens PE=2 SV=1;>sp|P51858|HDGF_HUMAN Hepatoma-derived growth factor OS=Homo sapiens GN=HDGF P	-	2.056	1.73766	0.797146	1.7628	12.684	22	0	Median	0.96762	1.01609	0.0230245	0.98114	13.417	22	0	Median	0.48817	0.605392	-0.724058	0.58522	18.608	22	0	Median	28.3	79.6	7	22	22	21	8	22	8	22	8	21	79.6	79.6	76.2	26.805	240	240;240;208;215;233;256;262
4440	tr|A8K6Q9|A8K6Q9_HUMAN;tr|A0A024RDV9|A0A024RDV9_HUMAN;sp|Q8N0X7|SPART_HUMAN;tr|B3KMI3|B3KMI3_HUMAN;tr|B4DXT5|B4DXT5_HUMAN;tr|B3KML8|B3KML8_HUMAN;tr|A0A0S2Z510|A0A0S2Z510_HUMAN	tr|A8K6Q9|A8K6Q9_HUMAN;tr|A0A024RDV9|A0A024RDV9_HUMAN;sp|Q8N0X7|SPART_HUMAN;tr|B3KMI3|B3KMI3_HUMAN;tr|B4DXT5|B4DXT5_HUMAN;tr|B3KML8|B3KML8_HUMAN	5;5;5;4;3;3;2	5;5;5;4;3;3;2	5;5;5;4;3;3;2	>tr|A8K6Q9|A8K6Q9_HUMAN cDNA FLJ75882, highly similar to Homo sapiens spastic paraplegia 20, spartin (Troyer syndrome) (SPG20), mRNA OS=Homo sapiens PE=2 SV=1;>tr|A0A024RDV9|A0A024RDV9_HUMAN Spastic paraplegia 20 isoform 1 OS=Homo sapiens GN=SPG20 PE=2 SV=	-	2.0531	1.73521	0.79511	1.7312	17.51	5	0	Median	2.8812	3.02552	1.59718	2.9719	8.1099	5	0	Median	1.1498	1.4259	0.511869	1.4892	16.422	5	0	Median	0	8	7	5	5	5	0	5	0	5	0	5	8	8	8	72.831	666	666;666;666;440;363;373;254
3370	sp|Q15628-2|TRADD_HUMAN;sp|Q15628|TRADD_HUMAN	sp|Q15628-2|TRADD_HUMAN;sp|Q15628|TRADD_HUMAN	2;2	2;2	2;2	>sp|Q15628-2|TRADD_HUMAN Isoform 2 of Tumor necrosis factor receptor type 1-associated DEATH domain protein OS=Homo sapiens GN=TRADD;>sp|Q15628|TRADD_HUMAN Tumor necrosis factor receptor type 1-associated DEATH domain protein OS=Homo sapiens GN=TRADD PE=1	-	2.0505	1.73301	0.793282	1.7306	25.423	2	1	Median	2.0516	2.15436	1.10726	2.1398	78.306	2	1	Median	1.0446	1.29544	0.373437	1.3049	46.19	2	1	Median	0	8.7	2	2	2	2	0	2	0	2	0	2	8.7	8.7	8.7	27.904	252	252;312
5912	sp|Q9H0F7|ARL6_HUMAN;tr|C9IZ13|C9IZ13_HUMAN;sp|Q9H0F7-2|ARL6_HUMAN	sp|Q9H0F7|ARL6_HUMAN;tr|C9IZ13|C9IZ13_HUMAN;sp|Q9H0F7-2|ARL6_HUMAN	2;1;1	2;1;1	2;1;1	>sp|Q9H0F7|ARL6_HUMAN ADP-ribosylation factor-like protein 6 OS=Homo sapiens GN=ARL6 PE=1 SV=1;>tr|C9IZ13|C9IZ13_HUMAN ADP-ribosylation factor-like protein 6 (Fragment) OS=Homo sapiens GN=ARL6 PE=1 SV=1;>sp|Q9H0F7-2|ARL6_HUMAN Isoform 2 of ADP-ribosylation	-	2.0482	1.73107	0.791663	1.7368	19.813	2	2	Median	1.4299	1.50152	0.586426	1.476	44.955	2	2	Median	0.69815	0.865794	-0.207905	0.86524	23.936	2	2	Median	0	17.7	3	2	2	2	0	2	0	2	0	2	17.7	17.7	17.7	21.097	186	186;121;193
3299	sp|Q15149|PLEC_HUMAN;sp|Q15149-7|PLEC_HUMAN;sp|Q15149-5|PLEC_HUMAN;sp|Q15149-6|PLEC_HUMAN;tr|D3DWL0|D3DWL0_HUMAN;tr|Q96IE3|Q96IE3_HUMAN;tr|H0YDN1|H0YDN1_HUMAN;tr|E9PKG0|E9PKG0_HUMAN;tr|E9PIA2|E9PIA2_HUMAN;tr|E9PQ28|E9PQ28_HUMAN	sp|Q15149|PLEC_HUMAN;sp|Q15149-7|PLEC_HUMAN;sp|Q15149-5|PLEC_HUMAN;sp|Q15149-6|PLEC_HUMAN	314;301;301;301;146;76;15;9;4;3	314;301;301;301;146;76;15;9;4;3	13;0;0;0;0;0;0;0;0;0	>sp|Q15149|PLEC_HUMAN Plectin OS=Homo sapiens GN=PLEC PE=1 SV=3;>sp|Q15149-7|PLEC_HUMAN Isoform 7 of Plectin OS=Homo sapiens GN=PLEC;>sp|Q15149-5|PLEC_HUMAN Isoform 5 of Plectin OS=Homo sapiens GN=PLEC;>sp|Q15149-6|PLEC_HUMAN Isoform 6 of Plectin OS=Homo s	-	2.0473	1.73031	0.791029	1.6946	15.227	392	0	Median	0.94615	0.993542	-0.00934721	0.96097	12.53	392	0	Median	0.4615	0.572318	-0.805111	0.57171	13.919	392	0	Median	22.1	65.2	10	314	314	13	85	304	85	304	6	8	66.3	66.3	2.2	531.78	4684	4684;4515;4547;4551;2105;1029;199;190;174;83
3994	sp|Q6XQN6|PNCB_HUMAN;sp|Q6XQN6-2|PNCB_HUMAN;tr|G5E977|G5E977_HUMAN;sp|Q6XQN6-3|PNCB_HUMAN;tr|C9J8U2|C9J8U2_HUMAN;tr|Q8WY82|Q8WY82_HUMAN;tr|A0A087WUT5|A0A087WUT5_HUMAN;tr|H0YF31|H0YF31_HUMAN;tr|H0YDA6|H0YDA6_HUMAN	sp|Q6XQN6|PNCB_HUMAN;sp|Q6XQN6-2|PNCB_HUMAN;tr|G5E977|G5E977_HUMAN;sp|Q6XQN6-3|PNCB_HUMAN;tr|C9J8U2|C9J8U2_HUMAN	15;14;13;12;11;5;3;2;1	15;14;13;12;11;5;3;2;1	15;14;13;12;11;5;3;2;1	>sp|Q6XQN6|PNCB_HUMAN Nicotinate phosphoribosyltransferase OS=Homo sapiens GN=NAPRT PE=1 SV=2;>sp|Q6XQN6-2|PNCB_HUMAN Isoform 2 of Nicotinate phosphoribosyltransferase OS=Homo sapiens GN=NAPRT;>tr|G5E977|G5E977_HUMAN Nicotinate phosphoribosyltransferase OS	-	2.0462	1.72938	0.790253	1.6646	6.2916	14	0	Median	0.7195	0.755539	-0.404421	0.73982	14.669	14	0	Median	0.36196	0.448876	-1.15561	0.46242	11.383	14	0	Median	2.6	44.8	9	15	15	15	1	15	1	15	1	15	44.8	44.8	44.8	57.578	538	538;567;584;525;490;133;232;163;128
6906	tr|Q86SZ7|Q86SZ7_HUMAN;tr|Q2TNB3|Q2TNB3_HUMAN;sp|Q9UL46|PSME2_HUMAN;tr|A0A087X1Z3|A0A087X1Z3_HUMAN;tr|H0YM70|H0YM70_HUMAN;tr|Q6FHK9|Q6FHK9_HUMAN;tr|H0YLG1|H0YLG1_HUMAN;tr|H0YLD2|H0YLD2_HUMAN;tr|H0YKU2|H0YKU2_HUMAN	tr|Q86SZ7|Q86SZ7_HUMAN;tr|Q2TNB3|Q2TNB3_HUMAN;sp|Q9UL46|PSME2_HUMAN;tr|A0A087X1Z3|A0A087X1Z3_HUMAN;tr|H0YM70|H0YM70_HUMAN;tr|Q6FHK9|Q6FHK9_HUMAN	11;11;11;11;10;9;1;1;1	11;11;11;11;10;9;1;1;1	11;11;11;11;10;9;1;1;1	>tr|Q86SZ7|Q86SZ7_HUMAN Full-length cDNA clone CS0DJ015YJ12 of T cells (Jurkat cell line) of Homo sapiens (human) OS=Homo sapiens GN=PSME2 PE=2 SV=1;>tr|Q2TNB3|Q2TNB3_HUMAN Cell migration-inducing protein 22 OS=Homo sapiens PE=2 SV=1;>sp|Q9UL46|PSME2_HUMAN	-	2.0451	1.72845	0.789477	1.7081	10.051	10	0	Median	0.96854	1.01705	0.0243955	0.98339	10.981	10	0	Median	0.45914	0.569391	-0.812508	0.5704	14.356	10	0	Median	5.4	52.3	9	11	11	11	1	10	1	10	1	10	57.7	57.7	57.7	27.401	239	239;239;239;254;228;239;39;48;85
3714	sp|Q5T6V5|QSPP_HUMAN;tr|Q5T6V7|Q5T6V7_HUMAN;tr|Q5T6V6|Q5T6V6_HUMAN	sp|Q5T6V5|QSPP_HUMAN;tr|Q5T6V7|Q5T6V7_HUMAN	9;7;2	9;7;2	9;7;2	>sp|Q5T6V5|QSPP_HUMAN Queuosine salvage protein OS=Homo sapiens GN=C9orf64 PE=1 SV=1;>tr|Q5T6V7|Q5T6V7_HUMAN Chromosome 9 open reading frame 64, isoform CRA_c OS=Homo sapiens GN=C9orf64 PE=1 SV=1	-	2.0449	1.72828	0.789336	1.6935	9.3746	8	0	Median	1.0846	1.13893	0.187675	1.1062	6.7916	8	0	Median	0.50461	0.62578	-0.676273	0.62726	7.4028	8	0	Median	0	32.6	3	9	9	9	0	9	0	9	0	9	32.6	32.6	32.6	39.028	341	341;200;60
2271	sp|P51648|AL3A2_HUMAN;sp|P51648-2|AL3A2_HUMAN;tr|J3QRD1|J3QRD1_HUMAN;tr|Q59H65|Q59H65_HUMAN;tr|Q68D64|Q68D64_HUMAN;tr|J3QKK9|J3QKK9_HUMAN;tr|J3QS00|J3QS00_HUMAN;tr|J3KTG1|J3KTG1_HUMAN;tr|I3L1M4|I3L1M4_HUMAN;tr|C9JGJ2|C9JGJ2_HUMAN;tr|I3L0X1|I3L0X1_HUMAN;tr|J3KTD9|J3KTD9_HUMAN;tr|I3L2W1|I3L2W1_HUMAN;tr|K7EN73|K7EN73_HUMAN;tr|E9PJV0|E9PJV0_HUMAN;tr|C9JKT2|C9JKT2_HUMAN;tr|B4DSX1|B4DSX1_HUMAN;tr|C9JMC…	sp|P51648|AL3A2_HUMAN;sp|P51648-2|AL3A2_HUMAN;tr|J3QRD1|J3QRD1_HUMAN;tr|Q59H65|Q59H65_HUMAN;tr|Q68D64|Q68D64_HUMAN	8;8;7;7;6;2;2;2;2;2;2;1;1;1;1;1;1;1;1;1;1;1;1;1;1;1;1;1;1;1;1	8;8;7;7;6;2;2;2;2;2;2;1;1;1;1;1;1;1;1;1;1;1;1;1;1;1;1;1;1;1;1	8;8;7;7;6;2;2;2;2;2;2;1;1;1;1;1;1;1;1;1;1;1;1;1;1;1;1;1;1;1;1	>sp|P51648|AL3A2_HUMAN Fatty aldehyde dehydrogenase OS=Homo sapiens GN=ALDH3A2 PE=1 SV=1;>sp|P51648-2|AL3A2_HUMAN Isoform 2 of Fatty aldehyde dehydrogenase OS=Homo sapiens GN=ALDH3A2;>tr|J3QRD1|J3QRD1_HUMAN Fatty aldehyde dehydrogenase OS=Homo sapiens GN=A	-	2.0447	1.72811	0.789195	1.7088	9.7854	9	0	Median	0.70905	0.744566	-0.425529	0.72802	12.579	9	0	Median	0.35031	0.434428	-1.20281	0.44408	15.132	9	0	Median	0	21.2	31	8	8	8	0	8	0	8	0	8	21.2	21.2	21.2	54.847	485	485;508;393;461;328;54;134;146;162;166;182;62;97;126;147;259;270;372;380;385;389;396;400;431;431;447;453;468;468;512;570
1464	tr|B2R932|B2R932_HUMAN;sp|P14209|CD99_HUMAN;sp|P14209-3|CD99_HUMAN;tr|A0A096LP69|A0A096LP69_HUMAN;sp|P14209-2|CD99_HUMAN;tr|A8MQT7|A8MQT7_HUMAN;tr|H7C2F2|H7C2F2_HUMAN	tr|B2R932|B2R932_HUMAN;sp|P14209|CD99_HUMAN;sp|P14209-3|CD99_HUMAN;tr|A0A096LP69|A0A096LP69_HUMAN	3;3;2;2;1;1;1	3;3;2;2;1;1;1	3;3;2;2;1;1;1	>tr|B2R932|B2R932_HUMAN cDNA, FLJ94187, highly similar to Homo sapiens CD99 antigen (CD99), mRNA OS=Homo sapiens PE=2 SV=1;>sp|P14209|CD99_HUMAN CD99 antigen OS=Homo sapiens GN=CD99 PE=1 SV=1;>sp|P14209-3|CD99_HUMAN Isoform 3 of CD99 antigen OS=Homo sapien	-	2.0429	1.72659	0.787925	1.6936	35.856	3	0	Median	0.6451	0.677413	-0.561893	0.65688	6.2645	3	0	Median	0.3255	0.403661	-1.30878	0.40184	24.217	3	0	Median	0	28.6	7	3	3	3	0	3	0	3	0	3	28.6	28.6	28.6	18.947	185	185;185;169;184;160;177;201
6523	sp|Q9NXA8-4|SIR5_HUMAN;sp|Q9NXA8-2|SIR5_HUMAN;tr|A0A024R012|A0A024R012_HUMAN;sp|Q9NXA8|SIR5_HUMAN;sp|Q9NXA8-3|SIR5_HUMAN	sp|Q9NXA8-4|SIR5_HUMAN;sp|Q9NXA8-2|SIR5_HUMAN;tr|A0A024R012|A0A024R012_HUMAN;sp|Q9NXA8|SIR5_HUMAN;sp|Q9NXA8-3|SIR5_HUMAN	3;3;3;3;2	3;3;3;3;2	3;3;3;3;2	>sp|Q9NXA8-4|SIR5_HUMAN Isoform 4 of NAD-dependent protein deacylase sirtuin-5, mitochondrial OS=Homo sapiens GN=SIRT5;>sp|Q9NXA8-2|SIR5_HUMAN Isoform 2 of NAD-dependent protein deacylase sirtuin-5, mitochondrial OS=Homo sapiens GN=SIRT5;>tr|A0A024R012|A0A	-	2.0427	1.72642	0.787783	1.6664	33.423	3	0	Median	1.4058	1.47622	0.561903	1.4103	18.335	3	0	Median	0.64385	0.798455	-0.324717	0.81297	9.9769	3	0	Median	0	23.3	5	3	3	3	0	3	0	3	0	3	23.3	23.3	23.3	21.688	202	202;299;310;310;292
3933	tr|A8K4A8|A8K4A8_HUMAN;tr|A0A024R8Z9|A0A024R8Z9_HUMAN;sp|Q6PI48|SYDM_HUMAN;tr|Q9H9J7|Q9H9J7_HUMAN;tr|Q9NVT8|Q9NVT8_HUMAN;tr|Q9H9M6|Q9H9M6_HUMAN	tr|A8K4A8|A8K4A8_HUMAN;tr|A0A024R8Z9|A0A024R8Z9_HUMAN;sp|Q6PI48|SYDM_HUMAN;tr|Q9H9J7|Q9H9J7_HUMAN;tr|Q9NVT8|Q9NVT8_HUMAN	16;16;16;12;11;3	16;16;16;12;11;3	16;16;16;12;11;3	>tr|A8K4A8|A8K4A8_HUMAN cDNA FLJ76156, highly similar to Homo sapiens aspartyl-tRNA synthetase 2 (DARS2), mRNA OS=Homo sapiens PE=2 SV=1;>tr|A0A024R8Z9|A0A024R8Z9_HUMAN Aspartyl-tRNA synthetase 2 (Mitochondrial), isoform CRA_b OS=Homo sapiens GN=DARS2 PE=3	-	2.0407	1.72473	0.78637	1.7327	8.4852	14	0	Median	0.74297	0.780185	-0.358112	0.76574	11.138	14	0	Median	0.375	0.465047	-1.10455	0.44897	11.914	14	0	Median	1.9	34.3	6	16	16	16	1	16	1	16	1	16	34.3	34.3	34.3	73.574	645	645;645;645;463;463;190
[truncated: 6,682 more rows]
[truncated: 79 more columns]

## Sheet: Phospho (STY) sites
Protein group IDs	Proteins	Fasta headers		NEW Ratio M/L Phos-R1	NEW Ratio M/L Phos-R1___1	NEW Ratio M/L Phos-R1___2	NEW Ratio M/L Phos-R1___3	NEW Ratio H/L Phos-R1	NEW Ratio H/L Phos-R1___1	NEW Ratio H/L Phos-R1___2	NEW Ratio H/L Phos-R1___3	NEW Ratio H/M Phos-R1	NEW Ratio H/M Phos-R1___1	NEW Ratio H/M Phos-R1___2	NEW Ratio H/M Phos-R1___3		Ratio M/L Phos-R1	Corrected for mixing Ratio M/L Phos-R1	Ratio M/L Phos-R1___1	Corrected for mixing Ratio M/L Phos-R1___1	Ratio M/L Phos-R1___2	Corrected for mixing Ratio M/L Phos-R1___2	Ratio M/L Phos-R1___3	Corrected for mixing Ratio M/L Phos-R1___3	Ratio H/L Phos-R1	Corrected for mixing Ratio H/L Phos-R1	Ratio H/L Phos-R1___1	Corrected for mixing Ratio H/L Phos-R1___1	Ratio H/L Phos-R1___2	Corrected for mixing Ratio H/L Phos-R1___2	Ratio H/L Phos-R1___3	Corrected for mixing Ratio H/L Phos-R1___3	Ratio H/M Phos-R1	Corrected for mixing Ratio H/M Phos-R1	Ratio H/M Phos-R1___1	Corrected for mixing Ratio H/M Phos-R1___1	Ratio H/M Phos-R1___2	Corrected for mixing Ratio H/M Phos-R1___2	Ratio H/M Phos-R1___3	Corrected for mixing Ratio H/M Phos-R1___3	Positions within proteins	Localization prob	Score diff	PEP	Score	Delta score	Score for localization	Localization prob Phos-R1	Score diff Phos-R1
[truncated: 12,595 more rows]
[truncated: 99 more columns]
