# Supplementary material for: Glutamine-Fructose-6-Phosphate Transaminase 2 (GFPT2) Is Upregulated in Breast Epithelial–Mesenchymal Transition and Responds to Oxidative Stress
Source: Mol Cell Proteomics. 2021 Dec 17;21(2):100185. doi: 10.1016/j.mcpro.2021.100185 (PMC8803663; doi:10.1016/j.mcpro.2021.100185)
Supplement: Supplemental Data 9_PhosphoSites_R2 [file mmc19.xlsx]

## Sheet: Summary
id	Protein IDs	Majority protein IDs	Peptide counts (all)	Peptide counts (razor+unique)	Peptide counts (unique)	Fasta headers		Ratio M/L TotProt-R2	Normalised Ratio M/L TotProt-R2	Normalised Ratio M/L TotProt-R2 LOG2	Ratio M/L normalized TotProt-R2	Ratio M/L variability [%] TotProt-R2	Ratio M/L count TotProt-R2	Ratio M/L iso-count TotProt-R2	Ratio M/L type TotProt-R2	Ratio H/L TotProt-R2	Normalised Ratio H/L TotProt-R2	Normalised Ratio H/L TotProt-R2 LOG2	Ratio H/L normalized TotProt-R2	Ratio H/L variability [%] TotProt-R2	Ratio H/L count TotProt-R2	Ratio H/L iso-count TotProt-R2	Ratio H/L type TotProt-R2	Ratio H/M TotProt-R2	Normalised Ratio H/M TotProt-R2	Normalised Ratio H/M TotProt-R2 LOG2	Ratio H/M normalized TotProt-R2	Ratio H/M variability [%] TotProt-R2	Ratio H/M count TotProt-R2	Ratio H/M iso-count TotProt-R2	Ratio H/M type TotProt-R2	Sequence coverage Phos-R2 [%]	Sequence coverage TotProt-R2 [%]	Number of proteins	Peptides	Razor + unique peptides	Unique peptides	Peptides Phos-R2	Peptides TotProt-R2	Razor + unique peptides Phos-R2	Razor + unique peptides TotProt-R2	Unique peptides Phos-R2	Unique peptides TotProt-R2	Sequence coverage [%]	Unique + razor sequence coverage [%]	Unique sequence coverage [%]	Mol. weight [kDa]	Sequence length	Sequence lengths
3583	tr|A0A0A6YYF2|A0A0A6YYF2_HUMAN;sp|Q16787-1|LAMA3_HUMAN;tr|A0A0A0MTS5|A0A0A0MTS5_HUMAN;sp|Q16787-4|LAMA3_HUMAN;sp|Q16787|LAMA3_HUMAN;tr|B0YJ32|B0YJ32_HUMAN;tr|A0A0A0MSA0|A0A0A0MSA0_HUMAN;sp|Q16787-3|LAMA3_HUMAN;tr|Q59HA6|Q59HA6_HUMAN;tr|K7EIP4|K7EIP4_HUMAN;tr|K7ERM0|K7ERM0_HUMAN;tr|Q99533|Q99533_HUMAN	tr|A0A0A6YYF2|A0A0A6YYF2_HUMAN;sp|Q16787-1|LAMA3_HUMAN;tr|A0A0A0MTS5|A0A0A0MTS5_HUMAN;sp|Q16787-4|LAMA3_HUMAN;sp|Q16787|LAMA3_HUMAN;tr|B0YJ32|B0YJ32_HUMAN;tr|A0A0A0MSA0|A0A0A0MSA0_HUMAN;sp|Q16787-3|LAMA3_HUMAN;tr|Q59HA6|Q59HA6_HUMAN;tr|K7EIP4|K7EIP4_HUMAN	55;55;53;53;53;53;51;51;47;31;4;4	55;55;53;53;53;53;51;51;47;31;4;4	55;55;53;53;53;53;51;51;47;31;4;4	>tr|A0A0A6YYF2|A0A0A6YYF2_HUMAN HCG1811249, isoform CRA_e OS=Homo sapiens GN=LAMA3 PE=1 SV=1;>sp|Q16787-1|LAMA3_HUMAN Isoform 1 of Laminin subunit alpha-3 OS=Homo sapiens GN=LAMA3;>tr|A0A0A0MTS5|A0A0A0MTS5_HUMAN HCG1811249, isoform CRA_f OS=Homo sapiens GN	-	204.38	192.312	7.58731	193.66	103.53	43	43	Linear	1.4767	1.17816	0.23653	1.1792	112.53	40	40	Median	0.08402	0.0718488	-3.79889	0.072928	81.962	40	40	Median	0	44.8	12	55	55	55	0	55	0	55	0	55	44.8	44.8	44.8	190.46	1724	1724;1724;1668;1668;3333;3335;3277;3277;1408;1147;134;158
1576	tr|A0A024R8K7|A0A024R8K7_HUMAN;sp|P16144-2|ITB4_HUMAN;sp|P16144-4|ITB4_HUMAN;tr|B7ZLD8|B7ZLD8_HUMAN;tr|B7ZLD5|B7ZLD5_HUMAN;sp|P16144-3|ITB4_HUMAN;tr|A0A024R8T0|A0A024R8T0_HUMAN;sp|P16144|ITB4_HUMAN;tr|A0A024R8N2|A0A024R8N2_HUMAN;tr|Q59H46|Q59H46_HUMAN;sp|P16144-5|ITB4_HUMAN;tr|Q2VP98|Q2VP98_HUMAN;tr|B4E3N0|B4E3N0_HUMAN;tr|J3QRK0|J3QRK0_HUMAN;tr|J3QQL2|J3QQL2_HUMAN;tr|J3KSH9|J3KSH9_HUMAN	tr|A0A024R8K7|A0A024R8K7_HUMAN;sp|P16144-2|ITB4_HUMAN;sp|P16144-4|ITB4_HUMAN;tr|B7ZLD8|B7ZLD8_HUMAN;tr|B7ZLD5|B7ZLD5_HUMAN;sp|P16144-3|ITB4_HUMAN;tr|A0A024R8T0|A0A024R8T0_HUMAN;sp|P16144|ITB4_HUMAN;tr|A0A024R8N2|A0A024R8N2_HUMAN;tr|Q59H46|Q59H46_HUMAN	59;59;58;58;58;58;58;58;57;51;24;18;16;8;3;1	59;59;58;58;58;58;58;58;57;51;24;18;16;8;3;1	59;59;58;58;58;58;58;58;57;51;24;18;16;8;3;1	>tr|A0A024R8K7|A0A024R8K7_HUMAN Integrin beta OS=Homo sapiens GN=ITGB4 PE=3 SV=1;>sp|P16144-2|ITB4_HUMAN Isoform Beta-4A of Integrin beta-4 OS=Homo sapiens GN=ITGB4;>sp|P16144-4|ITB4_HUMAN Isoform Beta-4D of Integrin beta-4 OS=Homo sapiens GN=ITGB4;>tr|B7Z	-	168.73	158.767	7.31077	155.03	130.38	46	46	Linear	19.076	15.2194	3.92784	15.309	111.22	42	42	Linear	0.075471	0.0645382	-3.9537	0.064226	86.925	42	42	Median	11.5	42	16	59	59	59	15	51	15	51	15	51	46.9	46.9	46.9	195.01	1752	1752;1752;1745;1752;1752;1805;1822;1822;1875;1515;964;644;628;201;114;63
3200	tr|A0A0S2Z3R6|A0A0S2Z3R6_HUMAN;sp|Q13751|LAMB3_HUMAN;tr|B4DL55|B4DL55_HUMAN;tr|X1WI29|X1WI29_HUMAN;tr|Q5THA1|Q5THA1_HUMAN;tr|A0A0S2Z3Z3|A0A0S2Z3Z3_HUMAN	tr|A0A0S2Z3R6|A0A0S2Z3R6_HUMAN;sp|Q13751|LAMB3_HUMAN	38;38;14;6;6;2	38;38;14;6;6;2	38;38;14;6;6;2	>tr|A0A0S2Z3R6|A0A0S2Z3R6_HUMAN Laminin beta 3 isoform 1 (Fragment) OS=Homo sapiens GN=LAMB3 PE=2 SV=1;>sp|Q13751|LAMB3_HUMAN Laminin subunit beta-3 OS=Homo sapiens GN=LAMB3 PE=1 SV=1	-	144.56	136.024	7.08772	131.58	87.474	25	25	Linear	1.3144	1.04867	0.0685575	1.0529	116.63	25	25	Median	0.054802	0.0468633	-4.4154	0.047641	85.136	25	25	Median	2.7	48.5	6	38	38	38	1	38	1	38	1	38	48.5	48.5	48.5	129.57	1172	1172;1172;579;159;188;84
3294	sp|Q14512|FGFP1_HUMAN	sp|Q14512|FGFP1_HUMAN	4	4	4	>sp|Q14512|FGFP1_HUMAN Fibroblast growth factor-binding protein 1 OS=Homo sapiens GN=FGFBP1 PE=1 SV=1	-	104.88	98.6874	6.62479	93.34	29.998	3	3	Median	9.7608	7.78746	2.96115	7.5912	198.71	3	3	Median	0.093069	0.079587	-3.65132	0.080897	168.86	3	3	Median	0	24.8	1	4	4	4	0	4	0	4	0	4	24.8	24.8	24.8	26.264	234	234
1860	sp|P29034|S10A2_HUMAN;tr|R4GN49|R4GN49_HUMAN;tr|Q5RHS7|Q5RHS7_HUMAN	sp|P29034|S10A2_HUMAN	5;2;1	5;2;1	5;2;1	>sp|P29034|S10A2_HUMAN Protein S100-A2 OS=Homo sapiens GN=S100A2 PE=1 SV=3	-	85.59	80.5363	6.33157	86.891	117.65	5	0	Median	0.6502	0.518749	-0.946891	0.49895	23.092	5	0	Median	0.0079126	0.00676638	-7.2074	0.0062182	16.956	5	0	Median	36.7	45.9	3	5	5	5	3	4	3	4	3	4	45.9	45.9	45.9	11.117	98	98;64;95
6465	sp|Q9HCY8|S10AE_HUMAN	sp|Q9HCY8|S10AE_HUMAN	5	5	5	>sp|Q9HCY8|S10AE_HUMAN Protein S100-A14 OS=Homo sapiens GN=S100A14 PE=1 SV=1	-	85.031	80.0104	6.32211	79.32	83.949	2	2	Median	1.4849	1.1847	0.244519	1.1588	6.5099	2	2	Median	0.017464	0.0149342	-6.06524	0.014786	77.236	2	2	Median	0	65.4	1	5	5	5	0	5	0	5	0	5	65.4	65.4	65.4	11.662	104	104
1742	sp|P23229-4|ITA6_HUMAN;sp|P23229-2|ITA6_HUMAN;sp|P23229-5|ITA6_HUMAN;sp|P23229-3|ITA6_HUMAN;sp|P23229-9|ITA6_HUMAN;sp|P23229-6|ITA6_HUMAN;sp|P23229|ITA6_HUMAN;sp|P23229-7|ITA6_HUMAN;tr|C9JXX7|C9JXX7_HUMAN;tr|H7BZ97|H7BZ97_HUMAN	sp|P23229-4|ITA6_HUMAN;sp|P23229-2|ITA6_HUMAN;sp|P23229-5|ITA6_HUMAN;sp|P23229-3|ITA6_HUMAN;sp|P23229-9|ITA6_HUMAN;sp|P23229-6|ITA6_HUMAN;sp|P23229|ITA6_HUMAN;sp|P23229-7|ITA6_HUMAN	32;32;32;32;32;32;32;28;6;5	32;32;32;32;32;32;32;28;6;5	32;32;32;32;32;32;32;28;6;5	>sp|P23229-4|ITA6_HUMAN Isoform Alpha-6X2A of Integrin alpha-6 OS=Homo sapiens GN=ITGA6;>sp|P23229-2|ITA6_HUMAN Isoform Alpha-6X1A of Integrin alpha-6 OS=Homo sapiens GN=ITGA6;>sp|P23229-5|ITA6_HUMAN Isoform Alpha-6X2B of Integrin alpha-6 OS=Homo sapiens G	-	52.676	49.5657	5.63127	47.549	152.29	4	0	Median	5.9587	4.75403	2.24915	4.5802	77.946	4	0	Median	0.1217	0.10407	-3.26437	0.10701	75.309	4	0	Median	1.3	41	10	32	32	32	1	32	1	32	1	32	41	41	41	119.09	1068	1068;1073;1086;1091;1097;1112;1130;954;231;258
3201	sp|Q13753|LAMC2_HUMAN;sp|Q13753-2|LAMC2_HUMAN;tr|B4DLD1|B4DLD1_HUMAN	sp|Q13753|LAMC2_HUMAN;sp|Q13753-2|LAMC2_HUMAN;tr|B4DLD1|B4DLD1_HUMAN	41;39;33	41;39;33	41;39;33	>sp|Q13753|LAMC2_HUMAN Laminin subunit gamma-2 OS=Homo sapiens GN=LAMC2 PE=1 SV=2;>sp|Q13753-2|LAMC2_HUMAN Isoform Short of Laminin subunit gamma-2 OS=Homo sapiens GN=LAMC2;>tr|B4DLD1|B4DLD1_HUMAN cDNA FLJ57342, highly similar to Laminin gamma-2 chain OS=H	-	49.74	46.8031	5.54853	44.892	46.131	16	0	Median	2.1494	1.71486	0.778087	1.6891	47.998	16	0	Median	0.048121	0.0411502	-4.60296	0.042637	59.842	16	0	Median	2.3	46.2	3	41	41	41	2	41	2	41	2	41	46.2	46.2	46.2	130.97	1193	1193;1111;1010
4610	sp|Q8IZW8|TENS4_HUMAN	sp|Q8IZW8|TENS4_HUMAN	24	24	24	>sp|Q8IZW8|TENS4_HUMAN Tensin-4 OS=Homo sapiens GN=TNS4 PE=1 SV=3	-	43.808	41.2214	5.36532	40.938	65.74	11	11	Linear	1.8305	1.46043	0.546391	1.4202	105.92	11	11	Median	0.083871	0.0717214	-3.80145	0.076693	94.446	11	11	Median	28.7	42.7	1	24	24	24	11	20	11	20	11	20	53.4	53.4	53.4	76.763	715	715
2036	tr|A0A024R2B6|A0A024R2B6_HUMAN;sp|P36952|SPB5_HUMAN;sp|P36952-2|SPB5_HUMAN;tr|C9JLM5|C9JLM5_HUMAN	tr|A0A024R2B6|A0A024R2B6_HUMAN;sp|P36952|SPB5_HUMAN;sp|P36952-2|SPB5_HUMAN	21;21;11;9	21;21;11;9	9;9;9;9	>tr|A0A024R2B6|A0A024R2B6_HUMAN Serpin peptidase inhibitor, clade B (Ovalbumin), member 5, isoform CRA_b OS=Homo sapiens GN=SERPINB5 PE=3 SV=1;>sp|P36952|SPB5_HUMAN Serpin B5 OS=Homo sapiens GN=SERPINB5 PE=1 SV=2;>sp|P36952-2|SPB5_HUMAN Isoform 2 of Serpin	-	41.915	39.4401	5.30159	38.475	17.317	5	0	Median	1.7472	1.39397	0.479198	1.3605	18.427	5	0	Median	0.043141	0.0368916	-4.76057	0.035971	9.799	5	0	Median	24	70.1	4	21	21	9	7	20	7	20	3	8	72.3	72.3	26.1	42.1	375	375;375;231;129
3238	sp|Q14134-2|TRI29_HUMAN;tr|A0A024R3J1|A0A024R3J1_HUMAN;sp|Q14134|TRI29_HUMAN;tr|Q53G41|Q53G41_HUMAN;tr|B7Z5V8|B7Z5V8_HUMAN;tr|Q0P6H7|Q0P6H7_HUMAN;tr|B7Z8U9|B7Z8U9_HUMAN;tr|E9PRL4|E9PRL4_HUMAN;tr|B7Z5V5|B7Z5V5_HUMAN;tr|E9PM74|E9PM74_HUMAN;tr|E9PI31|E9PI31_HUMAN;tr|E9PPX1|E9PPX1_HUMAN;tr|E9PLI4|E9PLI4_HUMAN;tr|E9PJ94|E9PJ94_HUMAN;tr|H0YD78|H0YD78_HUMAN;tr|E9PIQ2|E9PIQ2_HUMAN;tr|H0YF27|H0YF27_HUMAN;…	sp|Q14134-2|TRI29_HUMAN;tr|A0A024R3J1|A0A024R3J1_HUMAN;sp|Q14134|TRI29_HUMAN;tr|Q53G41|Q53G41_HUMAN;tr|B7Z5V8|B7Z5V8_HUMAN;tr|Q0P6H7|Q0P6H7_HUMAN;tr|B7Z8U9|B7Z8U9_HUMAN;tr|E9PRL4|E9PRL4_HUMAN;tr|B7Z5V5|B7Z5V5_HUMAN	10;10;10;9;6;6;5;5;5;2;2;2;2;2;2;2;2;2	10;10;10;9;6;6;5;5;5;2;2;2;2;2;2;2;2;2	10;10;10;9;6;6;5;5;5;2;2;2;2;2;2;2;2;2	>sp|Q14134-2|TRI29_HUMAN Isoform Beta of Tripartite motif-containing protein 29 OS=Homo sapiens GN=TRIM29;>tr|A0A024R3J1|A0A024R3J1_HUMAN Tripartite motif-containing 29, isoform CRA_a OS=Homo sapiens GN=TRIM29 PE=4 SV=1;>sp|Q14134|TRI29_HUMAN Tripartite mo	-	38.19	35.9351	5.16732	34.315	142.62	6	6	Linear	1.3963	1.11401	0.155762	1.1025	27.855	5	5	Median	0.057238	0.0489465	-4.35265	0.049651	100.04	5	5	Median	5.3	19.3	18	10	10	10	2	8	2	8	2	8	20	20	20	63.843	570	570;588;588;588;357;446;321;327;327;38;89;94;95;97;119;121;169;169
1146	tr|Q53G64|Q53G64_HUMAN;tr|Q4JM46|Q4JM46_HUMAN;tr|B2R7D7|B2R7D7_HUMAN;sp|O95994|AGR2_HUMAN;tr|Q4JM47|Q4JM47_HUMAN;tr|C9J3E2|C9J3E2_HUMAN;tr|B5MC07|B5MC07_HUMAN;tr|H7C3Z9|H7C3Z9_HUMAN	tr|Q53G64|Q53G64_HUMAN;tr|Q4JM46|Q4JM46_HUMAN;tr|B2R7D7|B2R7D7_HUMAN;sp|O95994|AGR2_HUMAN;tr|Q4JM47|Q4JM47_HUMAN;tr|C9J3E2|C9J3E2_HUMAN;tr|B5MC07|B5MC07_HUMAN;tr|H7C3Z9|H7C3Z9_HUMAN	4;4;4;4;4;3;3;2	4;4;4;4;4;3;3;2	4;4;4;4;4;3;3;2	>tr|Q53G64|Q53G64_HUMAN Anterior gradient 2 homolog (Fragment) OS=Homo sapiens PE=2 SV=1;>tr|Q4JM46|Q4JM46_HUMAN AGR2 OS=Homo sapiens GN=AGR2 PE=2 SV=1;>tr|B2R7D7|B2R7D7_HUMAN cDNA, FLJ93394, highly similar to Homo sapiens anterior gradient 2 homolog (Xeno	-	30.81	28.9908	4.85752	28.257	51.224	5	5	Median	2.6612	2.12318	1.08623	2.1354	75.858	5	5	Median	0.068955	0.0589661	-4.08397	0.058298	28.507	5	5	Median	0	36	8	4	4	4	0	4	0	4	0	4	36	36	36	19.963	175	175;175;175;175;195;131;188;119
5125	tr|B3KU62|B3KU62_HUMAN;tr|Q597H1|Q597H1_HUMAN;sp|Q92597|NDRG1_HUMAN;tr|Q8N959|Q8N959_HUMAN;tr|A0A024R9I3|A0A024R9I3_HUMAN;tr|Q53EU7|Q53EU7_HUMAN;sp|Q92597-3|NDRG1_HUMAN;sp|Q92597-2|NDRG1_HUMAN;tr|B7Z505|B7Z505_HUMAN;tr|B3KWB2|B3KWB2_HUMAN;tr|E7ESM1|E7ESM1_HUMAN;tr|B7Z5Z7|B7Z5Z7_HUMAN;tr|B7Z4H0|B7Z4H0_HUMAN;tr|E5RJY1|E5RJY1_HUMAN;tr|E5RIR1|E5RIR1_HUMAN;tr|E5RGM5|E5RGM5_HUMAN;tr|E5RIM2|E5RIM2_HUMAN…	tr|B3KU62|B3KU62_HUMAN;tr|Q597H1|Q597H1_HUMAN;sp|Q92597|NDRG1_HUMAN;tr|Q8N959|Q8N959_HUMAN;tr|A0A024R9I3|A0A024R9I3_HUMAN;tr|Q53EU7|Q53EU7_HUMAN;sp|Q92597-3|NDRG1_HUMAN;sp|Q92597-2|NDRG1_HUMAN;tr|B7Z505|B7Z505_HUMAN;tr|B3KWB2|B3KWB2_HUMAN	15;15;15;14;14;14;13;13;12;11;7;7;7;6;3;3;3;2;2;1;1;1;1;1;1	15;15;15;14;14;14;13;13;12;11;7;7;7;6;3;3;3;2;2;1;1;1;1;1;1	15;15;15;14;14;14;13;13;12;11;7;7;7;6;3;3;3;2;2;1;1;1;1;1;1	>tr|B3KU62|B3KU62_HUMAN cDNA FLJ39243 fis, clone OCBBF2008283, highly similar to Protein NDRG1 OS=Homo sapiens PE=2 SV=1;>tr|Q597H1|Q597H1_HUMAN Transformation-related protein 14 OS=Homo sapiens GN=TRG14 PE=2 SV=1;>sp|Q92597|NDRG1_HUMAN Protein NDRG1 OS=Ho	-	29.454	27.7149	4.79259	28.156	28.46	4	0	Median	1.9938	1.59071	0.669674	1.5975	16.226	4	0	Median	0.089106	0.0761981	-3.7141	0.077207	21.472	4	0	Median	17.7	55.6	25	15	15	15	6	11	6	11	6	11	62.4	62.4	62.4	38.573	356	356;394;394;323;364;394;313;328;222;205;141;141;147;103;158;165;216;133;193;95;100;156;165;167;177
1518	sp|P13928|ANXA8_HUMAN;tr|B4DQE1|B4DQE1_HUMAN;tr|B4DTB3|B4DTB3_HUMAN;tr|A0A087WTN9|A0A087WTN9_HUMAN;sp|P13928-3|ANXA8_HUMAN;tr|A0A075B765|A0A075B765_HUMAN;tr|Q5T2P7|Q5T2P7_HUMAN;sp|P13928-2|ANXA8_HUMAN;tr|B4DLF6|B4DLF6_HUMAN	sp|P13928|ANXA8_HUMAN;tr|B4DQE1|B4DQE1_HUMAN;tr|B4DTB3|B4DTB3_HUMAN;tr|A0A087WTN9|A0A087WTN9_HUMAN;sp|P13928-3|ANXA8_HUMAN;tr|A0A075B765|A0A075B765_HUMAN;tr|Q5T2P7|Q5T2P7_HUMAN	13;13;12;12;9;8;7;5;3	13;13;12;12;9;8;7;5;3	2;2;2;2;1;2;2;1;1	>sp|P13928|ANXA8_HUMAN Annexin A8 OS=Homo sapiens GN=ANXA8 PE=1 SV=3;>tr|B4DQE1|B4DQE1_HUMAN Annexin OS=Homo sapiens PE=2 SV=1;>tr|B4DTB3|B4DTB3_HUMAN Annexin OS=Homo sapiens PE=2 SV=1;>tr|A0A087WTN9|A0A087WTN9_HUMAN Annexin OS=Homo sapiens GN=ANXA8 PE=1 S	-	28.673	26.98	4.75382	26.09	36.247	6	0	Median	1.8012	1.43705	0.523111	1.3917	43.01	6	0	Median	0.060258	0.051529	-4.27847	0.053056	21.864	6	0	Median	0	55.7	9	13	13	2	0	13	0	13	0	2	55.7	55.7	11	36.881	327	327;393;365;365;265;276;276;141;121
1488	tr|D3XNU5|D3XNU5_HUMAN;tr|A0A0U2ZQU7|A0A0U2ZQU7_HUMAN;sp|P12830|CADH1_HUMAN;tr|Q9UII7|Q9UII7_HUMAN;tr|A0A087WXI5|A0A087WXI5_HUMAN;sp|P12830-2|CADH1_HUMAN;tr|A0A0E3XJU3|A0A0E3XJU3_HUMAN;tr|B3GN61|B3GN61_HUMAN;tr|A5D8W4|A5D8W4_HUMAN;tr|A0A087WX17|A0A087WX17_HUMAN;tr|A0A087WU43|A0A087WU43_HUMAN;tr|H3BNC6|H3BNC6_HUMAN;tr|H3BVI7|H3BVI7_HUMAN;tr|B4DNH0|B4DNH0_HUMAN;tr|J3QKP1|J3QKP1_HUMAN	tr|D3XNU5|D3XNU5_HUMAN;tr|A0A0U2ZQU7|A0A0U2ZQU7_HUMAN;sp|P12830|CADH1_HUMAN;tr|Q9UII7|Q9UII7_HUMAN;tr|A0A087WXI5|A0A087WXI5_HUMAN;sp|P12830-2|CADH1_HUMAN;tr|A0A0E3XJU3|A0A0E3XJU3_HUMAN;tr|B3GN61|B3GN61_HUMAN;tr|A5D8W4|A5D8W4_HUMAN;tr|A0A087WX17|A0A087WX17_HUMAN;tr|A0A087WU43|A0A087WU43_HUMAN	9;9;9;9;9;8;8;6;5;5;5;4;3;3;1	9;9;9;9;9;8;8;6;5;5;5;4;3;3;1	9;9;9;9;9;8;8;6;5;5;5;4;3;3;1	>tr|D3XNU5|D3XNU5_HUMAN E-cadherin 1 OS=Homo sapiens GN=CDH1 PE=4 SV=1;>tr|A0A0U2ZQU7|A0A0U2ZQU7_HUMAN E-cadherin 1 OS=Homo sapiens GN=CDH1 PE=4 SV=1;>sp|P12830|CADH1_HUMAN Cadherin-1 OS=Homo sapiens GN=CDH1 PE=1 SV=3;>tr|Q9UII7|Q9UII7_HUMAN E-cadherin OS=	-	28.663	26.9706	4.75332	26.805	116.71	8	8	Median	0.6844	0.546035	-0.872935	0.54114	129.03	8	8	Median	0.064519	0.0551727	-4.1799	0.054783	118.42	8	8	Median	1.4	14.2	15	9	9	9	1	8	1	8	1	8	15.5	15.5	15.5	97.485	882	882;882;882;901;903;821;882;758;647;647;647;537;414;475;155
1607	sp|P17301|ITA2_HUMAN;tr|E7ESP4|E7ESP4_HUMAN;tr|E7EMF1|E7EMF1_HUMAN;tr|E9PB77|E9PB77_HUMAN;tr|D6RG08|D6RG08_HUMAN;tr|Q71V33|Q71V33_HUMAN;tr|Q16183|Q16183_HUMAN;tr|F1C627|F1C627_HUMAN	sp|P17301|ITA2_HUMAN;tr|E7ESP4|E7ESP4_HUMAN;tr|E7EMF1|E7EMF1_HUMAN	20;16;13;9;3;2;1;1	20;16;13;9;3;2;1;1	20;16;13;9;3;2;1;1	>sp|P17301|ITA2_HUMAN Integrin alpha-2 OS=Homo sapiens GN=ITGA2 PE=1 SV=1;>tr|E7ESP4|E7ESP4_HUMAN Integrin alpha-2 OS=Homo sapiens GN=ITGA2 PE=1 SV=1;>tr|E7EMF1|E7EMF1_HUMAN Integrin alpha-2 OS=Homo sapiens GN=ITGA2 PE=1 SV=1	-	27.341	25.7267	4.68519	23.433	39.623	3	0	Median	0.84953	0.67778	-0.56111	0.66351	56.031	3	0	Median	0.040149	0.034333	-4.86426	0.034091	15.934	3	0	Median	0	27.2	8	20	20	20	0	20	0	20	0	20	27.2	27.2	27.2	129.29	1181	1181;942;815;641;175;156;16;48
5934	sp|Q9BV40|VAMP8_HUMAN;tr|B8ZZT4|B8ZZT4_HUMAN;tr|C9JXZ5|C9JXZ5_HUMAN	sp|Q9BV40|VAMP8_HUMAN;tr|B8ZZT4|B8ZZT4_HUMAN	3;2;1	3;2;1	3;2;1	>sp|Q9BV40|VAMP8_HUMAN Vesicle-associated membrane protein 8 OS=Homo sapiens GN=VAMP8 PE=1 SV=1;>tr|B8ZZT4|B8ZZT4_HUMAN Vesicle-associated membrane protein 8 OS=Homo sapiens GN=VAMP8 PE=1 SV=1	-	26.781	25.1997	4.65534	24.084	243.69	3	2	Median	3.4628	2.76273	1.46609	2.7301	224	3	2	Median	0.1293	0.11057	-3.17697	0.11119	29.935	3	2	Median	0	36	3	3	3	3	0	3	0	3	0	3	36	36	36	11.438	100	100;99;74
7494	sp|Q9Y5L3|ENTP2_HUMAN;sp|Q9Y5L3-2|ENTP2_HUMAN;sp|Q9Y5L3-3|ENTP2_HUMAN	sp|Q9Y5L3|ENTP2_HUMAN;sp|Q9Y5L3-2|ENTP2_HUMAN;sp|Q9Y5L3-3|ENTP2_HUMAN	4;3;2	4;3;2	4;3;2	>sp|Q9Y5L3|ENTP2_HUMAN Ectonucleoside triphosphate diphosphohydrolase 2 OS=Homo sapiens GN=ENTPD2 PE=1 SV=1;>sp|Q9Y5L3-2|ENTP2_HUMAN Isoform Short of Ectonucleoside triphosphate diphosphohydrolase 2 OS=Homo sapiens GN=ENTPD2;>sp|Q9Y5L3-3|ENTP2_HUMAN Isofor	-	25.95	24.4178	4.60986	23.517	132.79	3	3	Plateau	3.4487	2.75148	1.46021	2.8147	107.18	3	3	Median	0.18632	0.15933	-2.64991	0.16291	167.03	3	3	Median	0	13.9	3	4	4	4	0	4	0	4	0	4	13.9	13.9	13.9	53.665	495	495;472;449
1482	sp|P12429|ANXA3_HUMAN;tr|D6RA82|D6RA82_HUMAN;tr|D6RFG5|D6RFG5_HUMAN;tr|D6RCA8|D6RCA8_HUMAN;tr|D6RAZ8|D6RAZ8_HUMAN;tr|D6RFJ9|D6RFJ9_HUMAN	sp|P12429|ANXA3_HUMAN;tr|D6RA82|D6RA82_HUMAN;tr|D6RFG5|D6RFG5_HUMAN	14;12;7;5;4;2	14;12;7;5;4;2	14;12;7;5;4;2	>sp|P12429|ANXA3_HUMAN Annexin A3 OS=Homo sapiens GN=ANXA3 PE=1 SV=3;>tr|D6RA82|D6RA82_HUMAN Annexin OS=Homo sapiens GN=ANXA3 PE=1 SV=1;>tr|D6RFG5|D6RFG5_HUMAN Annexin (Fragment) OS=Homo sapiens GN=ANXA3 PE=1 SV=1	-	23.493	22.1059	4.46636	44.291	77.372	20	18	Linear	0.82351	0.657021	-0.605989	0.64885	104.77	17	15	Median	0.074268	0.0635095	-3.97688	0.064186	108.86	17	15	Median	0	53.6	6	14	14	14	0	14	0	14	0	14	53.6	53.6	53.6	36.375	323	323;284;154;134;104;55
7421	sp|Q9Y446|PKP3_HUMAN;sp|Q9Y446-2|PKP3_HUMAN;tr|E9PK71|E9PK71_HUMAN;tr|E9PQ15|E9PQ15_HUMAN;tr|E9PKC4|E9PKC4_HUMAN;tr|E9PRW6|E9PRW6_HUMAN;tr|E9PJR7|E9PJR7_HUMAN;tr|H0YEY5|H0YEY5_HUMAN	sp|Q9Y446|PKP3_HUMAN;sp|Q9Y446-2|PKP3_HUMAN	30;30;10;10;9;6;5;1	30;30;10;10;9;6;5;1	30;30;10;10;9;6;5;1	>sp|Q9Y446|PKP3_HUMAN Plakophilin-3 OS=Homo sapiens GN=PKP3 PE=1 SV=1;>sp|Q9Y446-2|PKP3_HUMAN Isoform PKP3b of Plakophilin-3 OS=Homo sapiens GN=PKP3	-	22.839	21.4905	4.42563	20.627	11.97	6	0	Median	4.9453	3.94551	1.98021	3.8742	14.251	6	0	Median	0.19868	0.169899	-2.55725	0.17623	4.2725	6	0	Median	19.4	36.8	8	30	30	30	12	23	12	23	12	23	47.2	47.2	47.2	87.081	797	797;812;212;247;197;156;120;115
6179	sp|Q9H190-3|SDCB2_HUMAN;sp|Q9H190|SDCB2_HUMAN	sp|Q9H190-3|SDCB2_HUMAN;sp|Q9H190|SDCB2_HUMAN	2;2	2;2	2;2	>sp|Q9H190-3|SDCB2_HUMAN Isoform 3 of Syntenin-2 OS=Homo sapiens GN=SDCBP2;>sp|Q9H190|SDCB2_HUMAN Syntenin-2 OS=Homo sapiens GN=SDCBP2 PE=1 SV=2	-	20.931	19.6951	4.29977	18.437	8.7138	2	2	Median	5.1514	4.10994	2.03912	4.234	112.65	2	2	Median	0.24611	0.210458	-2.24839	0.22466	112.28	2	2	Median	0	15.9	2	2	2	2	0	2	0	2	0	2	15.9	15.9	15.9	22.663	207	207;292
8125	tr|Q59GM9|Q59GM9_HUMAN;tr|Q8TDG6|Q8TDG6_HUMAN;tr|H0Y4Z6|H0Y4Z6_HUMAN	tr|Q59GM9|Q59GM9_HUMAN	42;11;10	3;0;0	3;0;0	>tr|Q59GM9|Q59GM9_HUMAN Alpha-1,4 glucan phosphorylase (Fragment) OS=Homo sapiens PE=2 SV=1	-	20.301	19.1023	4.25568	19.473	90.857	2	2	Median						1	1	Median						1	1	Median	7.4	54.8	3	42	3	3	4	42	0	3	0	3	54.8	3.9	3.9	98.828	865	865;202;245
7572	tr|Q9UHS8|Q9UHS8_HUMAN;tr|B2R7T6|B2R7T6_HUMAN;tr|A0A024R5X2|A0A024R5X2_HUMAN;sp|Q9Y6N5|SQOR_HUMAN;tr|Q53HW7|Q53HW7_HUMAN;tr|H3BNX3|H3BNX3_HUMAN;tr|H3BMS6|H3BMS6_HUMAN;tr|H3BNP9|H3BNP9_HUMAN;tr|A0A1B0GXB4|A0A1B0GXB4_HUMAN;tr|H3BV36|H3BV36_HUMAN	tr|Q9UHS8|Q9UHS8_HUMAN;tr|B2R7T6|B2R7T6_HUMAN;tr|A0A024R5X2|A0A024R5X2_HUMAN;sp|Q9Y6N5|SQOR_HUMAN;tr|Q53HW7|Q53HW7_HUMAN;tr|H3BNX3|H3BNX3_HUMAN	22;22;22;22;21;12;9;6;6;6	22;22;22;22;21;12;9;6;6;6	22;22;22;22;21;12;9;6;6;6	>tr|Q9UHS8|Q9UHS8_HUMAN PRO1975 OS=Homo sapiens PE=2 SV=1;>tr|B2R7T6|B2R7T6_HUMAN cDNA, FLJ93596, highly similar to Homo sapiens sulfide quinone reductase-like (yeast) (SQRDL), mRNA OS=Homo sapiens PE=2 SV=1;>tr|A0A024R5X2|A0A024R5X2_HUMAN HCG2001986, isof	-	19.5	18.3486	4.1976	18.155	21.893	9	0	Median	3.6389	2.90322	1.53766	2.814	24.414	9	0	Median	0.18591	0.158979	-2.65309	0.15851	12.221	9	0	Median	0	56	10	22	22	22	0	22	0	22	0	22	56	56	56	44.146	393	393;450;450;450;450;289;181;124;140;141
4669	tr|A8KAM5|A8KAM5_HUMAN;sp|Q8N474|SFRP1_HUMAN;tr|Q6ZSL4|Q6ZSL4_HUMAN;tr|Q05DS5|Q05DS5_HUMAN;tr|Q9BZZ6|Q9BZZ6_HUMAN	tr|A8KAM5|A8KAM5_HUMAN;sp|Q8N474|SFRP1_HUMAN;tr|Q6ZSL4|Q6ZSL4_HUMAN;tr|Q05DS5|Q05DS5_HUMAN	5;5;3;3;1	5;5;3;3;1	5;5;3;3;1	>tr|A8KAM5|A8KAM5_HUMAN cDNA FLJ77519, highly similar to Homo sapiens secreted frizzled related protein mRNA OS=Homo sapiens PE=2 SV=1;>sp|Q8N474|SFRP1_HUMAN Secreted frizzled-related protein 1 OS=Homo sapiens GN=SFRP1 PE=1 SV=1;>tr|Q6ZSL4|Q6ZSL4_HUMAN Sec	-	17.527	16.4921	4.0437	15.791	34.497	4	2	Median	1.4598	1.16467	0.219924	1.1641	28.073	4	2	Median	0.091532	0.0782726	-3.67535	0.078642	10.669	4	2	Median	0	24.3	5	5	5	5	0	5	0	5	0	5	24.3	24.3	24.3	35.314	313	313;314;178;218;31
2199	sp|P47989|XDH_HUMAN	sp|P47989|XDH_HUMAN	14	14	14	>sp|P47989|XDH_HUMAN Xanthine dehydrogenase/oxidase OS=Homo sapiens GN=XDH PE=1 SV=4	-	15.796	14.8633	3.89369	14.276	151.73	11	11	Median	1.2316	0.982607	-0.0253131	0.98477	162.21	10	10	Median	0.056906	0.0486626	-4.36104	0.050326	61.72	10	10	Median	0	16.6	1	14	14	14	0	14	0	14	0	14	16.6	16.6	16.6	146.42	1333	1333
457	tr|G0Z349|G0Z349_HUMAN;sp|O14896|IRF6_HUMAN;sp|O14896-2|IRF6_HUMAN;tr|B2R762|B2R762_HUMAN;tr|B1AJU4|B1AJU4_HUMAN	tr|G0Z349|G0Z349_HUMAN;sp|O14896|IRF6_HUMAN;sp|O14896-2|IRF6_HUMAN;tr|B2R762|B2R762_HUMAN	9;9;7;7;4	9;9;7;7;4	9;9;7;7;4	>tr|G0Z349|G0Z349_HUMAN Interferon regulatory factor 6 OS=Homo sapiens GN=IRF6 PE=3 SV=1;>sp|O14896|IRF6_HUMAN Interferon regulatory factor 6 OS=Homo sapiens GN=IRF6 PE=1 SV=1;>sp|O14896-2|IRF6_HUMAN Isoform 2 of Interferon regulatory factor 6 OS=Homo sapi	-	15.39	14.4813	3.85612	14.598	47.876	6	6	Median	1.5035	1.19954	0.262478	1.1748	66.74	5	5	Median	0.098172	0.0839507	-3.57431	0.084788	49.551	5	5	Median	3.6	22.5	5	9	9	9	2	7	2	7	2	7	26.1	26.1	26.1	53.129	467	467;467;372;467;276
3820	sp|Q5T0W9|FA83B_HUMAN	sp|Q5T0W9|FA83B_HUMAN	7	7	7	>sp|Q5T0W9|FA83B_HUMAN Protein FAM83B OS=Homo sapiens GN=FAM83B PE=1 SV=1	-	15.294	14.391	3.84709	13.512	1.7784	2	2	Median						1	1	Median						1	1	Median	6.6	2.7	1	7	7	7	5	2	5	2	5	2	9.3	9.3	9.3	114.8	1011	1011
1875	tr|A8K257|A8K257_HUMAN;sp|P29466-2|CASP1_HUMAN;tr|B2R8U9|B2R8U9_HUMAN;tr|A8K249|A8K249_HUMAN;sp|P29466|CASP1_HUMAN;tr|G3V169|G3V169_HUMAN;sp|P29466-3|CASP1_HUMAN;tr|H0YEC7|H0YEC7_HUMAN;sp|P29466-4|CASP1_HUMAN;tr|B4DVD8|B4DVD8_HUMAN;tr|B4DKN4|B4DKN4_HUMAN;sp|P29466-5|CASP1_HUMAN;tr|A0A1W2PRX7|A0A1W2PRX7_HUMAN;tr|Q5FBZ0|Q5FBZ0_HUMAN;tr|E9PQW1|E9PQW1_HUMAN;sp|Q5EG05-2|CAR16_HUMAN;sp|Q5EG05|CAR16_HUM…	tr|A8K257|A8K257_HUMAN;sp|P29466-2|CASP1_HUMAN;tr|B2R8U9|B2R8U9_HUMAN;tr|A8K249|A8K249_HUMAN;sp|P29466|CASP1_HUMAN;tr|G3V169|G3V169_HUMAN;sp|P29466-3|CASP1_HUMAN;tr|H0YEC7|H0YEC7_HUMAN;sp|P29466-4|CASP1_HUMAN;tr|B4DVD8|B4DVD8_HUMAN	9;9;9;9;9;8;7;5;5;5;3;2;2;2;1;1;1	9;9;9;9;9;8;7;5;5;5;3;2;2;2;1;1;1	9;9;9;9;9;8;7;5;5;5;3;2;2;2;1;1;1	>tr|A8K257|A8K257_HUMAN cDNA FLJ75298, highly similar to Homo sapiens caspase 1, apoptosis-related cysteine protease(interleukin 1, beta, convertase) (CASP1), transcript variant beta,mRNA OS=Homo sapiens PE=2 SV=1;>sp|P29466-2|CASP1_HUMAN Isoform Beta of C	-	13.899	13.0783	3.70911	12.415	12.541	3	0	Median	1.445	1.15286	0.205223	1.1422	20.623	3	0	Median	0.097057	0.0829973	-3.59079	0.084294	25.676	3	0	Median	0	29.5	17	9	9	9	0	9	0	9	0	9	29.5	29.5	29.5	42.86	383	383;383;404;404;404;367;311;236;263;301;162;88;108;110;95;97;197
5059	tr|A0A1K0FUB6|A0A1K0FUB6_HUMAN;sp|Q8WWM9|CYGB_HUMAN;tr|K7EMC7|K7EMC7_HUMAN;tr|K7EIM9|K7EIM9_HUMAN	tr|A0A1K0FUB6|A0A1K0FUB6_HUMAN;sp|Q8WWM9|CYGB_HUMAN;tr|K7EMC7|K7EMC7_HUMAN	7;7;5;2	7;7;5;2	7;7;5;2	>tr|A0A1K0FUB6|A0A1K0FUB6_HUMAN Globin F OS=Homo sapiens GN=GLNF PE=3 SV=1;>sp|Q8WWM9|CYGB_HUMAN Cytoglobin OS=Homo sapiens GN=CYGB PE=1 SV=1;>tr|K7EMC7|K7EMC7_HUMAN Cytoglobin OS=Homo sapiens GN=CYGB PE=1 SV=1	-	12.704	11.9539	3.57941	11.172	42.017	7	7	Linear	1.0074	0.803734	-0.31521	0.80198	66.966	7	7	Median	0.2482	0.212246	-2.23619	0.22235	61.382	7	7	Median	0	46.8	4	7	7	7	0	7	0	7	0	7	46.8	46.8	46.8	21.404	190	190;190;226;125
2905	tr|G9JXB8|G9JXB8_HUMAN;tr|A0A087WZG2|A0A087WZG2_HUMAN;sp|Q04912-2|RON_HUMAN;sp|Q04912|RON_HUMAN;tr|H7C3Z8|H7C3Z8_HUMAN;tr|H7C074|H7C074_HUMAN;sp|Q04912-3|RON_HUMAN;sp|Q04912-4|RON_HUMAN;tr|H2E273|H2E273_HUMAN;tr|A0A087WZQ8|A0A087WZQ8_HUMAN;sp|Q04912-6|RON_HUMAN;sp|Q04912-5|RON_HUMAN;tr|J3KQS7|J3KQS7_HUMAN;tr|K9JYP4|K9JYP4_HUMAN;tr|H2E272|H2E272_HUMAN;tr|B4E058|B4E058_HUMAN	tr|G9JXB8|G9JXB8_HUMAN;tr|A0A087WZG2|A0A087WZG2_HUMAN;sp|Q04912-2|RON_HUMAN;sp|Q04912|RON_HUMAN	7;7;7;7;3;3;3;3;3;3;3;3;3;3;2;2	6;6;6;6;2;2;3;3;3;3;3;3;3;3;1;1	6;6;6;6;2;2;3;3;3;3;3;3;3;3;1;1	>tr|G9JXB8|G9JXB8_HUMAN RON variant E2E3 OS=Homo sapiens PE=2 SV=1;>tr|A0A087WZG2|A0A087WZG2_HUMAN Macrophage-stimulating protein receptor OS=Homo sapiens GN=MST1R PE=1 SV=1;>sp|Q04912-2|RON_HUMAN Isoform Delta-RON of Macrophage-stimulating protein recepto	-	12.556	11.8146	3.5625	11.305	96.739	6	6	Median	2.0599	1.64345	0.716727	1.6404	124.39	6	6	Plateau	0.11357	0.0971182	-3.36411	0.099614	77.905	6	6	Median	0	7.5	16	7	6	6	0	7	0	6	0	6	7.5	6.9	6.9	140.65	1294	1294;1294;1351;1400;270;285;495;541;574;574;647;907;1032;1080;254;279
8147	tr|Q6IPJ9|Q6IPJ9_HUMAN;tr|A0A0J9YYF6|A0A0J9YYF6_HUMAN;tr|A0A0J9YW63|A0A0J9YW63_HUMAN;tr|A0A0J9YVY2|A0A0J9YVY2_HUMAN;tr|H0Y901|H0Y901_HUMAN	tr|Q6IPJ9|Q6IPJ9_HUMAN	21;8;7;6;4	21;8;7;6;4	1;0;0;0;0	>tr|Q6IPJ9|Q6IPJ9_HUMAN Ladinin-1 OS=Homo sapiens GN=LAD1 PE=2 SV=1	-	12.429	11.6951	3.54784	11.864	39.412	10	10	Median	0.67162	0.535839	-0.90013	0.54487	49.949	10	10	Median	0.055272	0.0472653	-4.40308	0.047675	41.295	10	10	Median	30.4	35.6	5	21	21	1	11	14	11	14	1	0	49.1	49.1	3.3	57.101	517	517;183;188;178;192
3274	tr|B7Z3Y3|B7Z3Y3_HUMAN;sp|Q14244-5|MAP7_HUMAN;sp|Q14244-3|MAP7_HUMAN;sp|Q14244-6|MAP7_HUMAN;tr|B2R704|B2R704_HUMAN;sp|Q14244|MAP7_HUMAN;sp|Q14244-7|MAP7_HUMAN;tr|B7Z3E1|B7Z3E1_HUMAN;sp|Q14244-2|MAP7_HUMAN;sp|Q14244-4|MAP7_HUMAN;tr|B7ZB64|B7ZB64_HUMAN;tr|A0A087WZ40|A0A087WZ40_HUMAN	tr|B7Z3Y3|B7Z3Y3_HUMAN;sp|Q14244-5|MAP7_HUMAN;sp|Q14244-3|MAP7_HUMAN;sp|Q14244-6|MAP7_HUMAN;tr|B2R704|B2R704_HUMAN;sp|Q14244|MAP7_HUMAN;sp|Q14244-7|MAP7_HUMAN;tr|B7Z3E1|B7Z3E1_HUMAN;sp|Q14244-2|MAP7_HUMAN;sp|Q14244-4|MAP7_HUMAN;tr|B7ZB64|B7ZB64_HUMAN;tr|A0A087WZ40|A0A087WZ40_HUMAN	6;6;6;6;6;6;6;5;5;5;5;5	6;6;6;6;6;6;6;5;5;5;5;5	6;6;6;6;6;6;6;5;5;5;5;5	>tr|B7Z3Y3|B7Z3Y3_HUMAN cDNA FLJ50557, highly similar to Homo sapiens microtubule-associated protein 7 (MAP7), mRNA OS=Homo sapiens PE=2 SV=1;>sp|Q14244-5|MAP7_HUMAN Isoform 5 of Ensconsin OS=Homo sapiens GN=MAP7;>sp|Q14244-3|MAP7_HUMAN Isoform 3 of Enscon	-	12.407	11.6744	3.54528	11.236	158.8	3	3	Plateau	1.6117	1.28586	0.362736	1.2675	234.16	3	3	Plateau	0.1299	0.111083	-3.1703	0.1154	73.498	3	3	Plateau	8.3	9.3	12	6	6	6	2	4	2	4	2	4	17.6	17.6	17.6	66.967	603	603;603;655;734;749;749;771;611;712;734;771;779
5336	tr|B3KY04|B3KY04_HUMAN;tr|A0A140VJM4|A0A140VJM4_HUMAN;sp|Q96CX2|KCD12_HUMAN	tr|B3KY04|B3KY04_HUMAN;tr|A0A140VJM4|A0A140VJM4_HUMAN;sp|Q96CX2|KCD12_HUMAN	6;6;6	6;6;6	6;6;6	>tr|B3KY04|B3KY04_HUMAN cDNA FLJ46506 fis, clone THYMU3030752, highly similar to BTB/POZ domain-containing protein KCTD12 OS=Homo sapiens PE=2 SV=1;>tr|A0A140VJM4|A0A140VJM4_HUMAN Potassium channel tetramerisation domain containing 12 OS=Homo sapiens GN=KC	-	10.481	9.86215	3.3019	9.8755	43.643	5	3	Median	4.4904	3.58258	1.841	3.6939	43.708	5	3	Median	0.43798	0.374534	-1.41683	0.38617	7.8629	5	3	Median	17.5	21.8	3	6	6	6	2	5	2	5	2	5	32.9	32.9	32.9	35.73	325	325;325;325
2876	sp|Q03001-3|DYST_HUMAN	sp|Q03001-3|DYST_HUMAN	32	13	13	>sp|Q03001-3|DYST_HUMAN Isoform 3 of Dystonin OS=Homo sapiens GN=DST	-	10.17	9.56951	3.25845	9.5526	28.798	8	8	Median	0.95018	0.758082	-0.399574	0.75959	58.967	8	8	Median	0.10104	0.0864033	-3.53277	0.090159	72.316	8	8	Median	1	16.6	1	32	13	13	2	31	1	12	1	12	17.2	6.6	6.6	306.75	2649	2649
5964	sp|Q9BW04|SARG_HUMAN;sp|Q9BW04-2|SARG_HUMAN	sp|Q9BW04|SARG_HUMAN;sp|Q9BW04-2|SARG_HUMAN	8;6	8;6	8;6	>sp|Q9BW04|SARG_HUMAN Specifically androgen-regulated gene protein OS=Homo sapiens GN=SARG PE=1 SV=2;>sp|Q9BW04-2|SARG_HUMAN Isoform 2 of Specifically androgen-regulated gene protein OS=Homo sapiens GN=SARG	-	9.9851	9.39553	3.23197	9.1994	123.34	4	4	Median	1.2939	1.03231	0.0458792	1.0428	130.48	4	4	Median	0.15599	0.133393	-2.90624	0.135	80.701	4	4	Median	5.5	18	2	8	8	8	2	6	2	6	2	6	23.5	23.5	23.5	63.964	601	601;355
7200	sp|Q9UMD9-2|COHA1_HUMAN;tr|D3DRA2|D3DRA2_HUMAN;sp|Q9UMD9|COHA1_HUMAN;tr|B4DTI2|B4DTI2_HUMAN;tr|B4DT99|B4DT99_HUMAN;tr|A2A2Y8|A2A2Y8_HUMAN	sp|Q9UMD9-2|COHA1_HUMAN;tr|D3DRA2|D3DRA2_HUMAN;sp|Q9UMD9|COHA1_HUMAN;tr|B4DTI2|B4DTI2_HUMAN;tr|B4DT99|B4DT99_HUMAN;tr|A2A2Y8|A2A2Y8_HUMAN	15;15;15;14;14;11	15;15;15;14;14;11	15;15;15;14;14;11	>sp|Q9UMD9-2|COHA1_HUMAN Isoform 2 of Collagen alpha-1(XVII) chain OS=Homo sapiens GN=COL17A1;>tr|D3DRA2|D3DRA2_HUMAN Collagen, type XVII, alpha 1, isoform CRA_b OS=Homo sapiens GN=COL17A1 PE=2 SV=1;>sp|Q9UMD9|COHA1_HUMAN Collagen alpha-1(XVII) chain OS=Ho	-	9.715	9.14138	3.19241	8.4028	98.757	5	5	Median	0.49897	0.398093	-1.32882	0.39884	138.95	5	5	Median	0.05765	0.0492988	-4.3423	0.049867	45.197	5	5	Median	5.7	8.4	6	15	15	15	7	10	7	10	7	10	11.3	11.3	11.3	142.34	1415	1415;1497;1497;614;630;417
753	tr|A0A0S2Z4S4|A0A0S2Z4S4_HUMAN;sp|O60603|TLR2_HUMAN;tr|A0A0S2Z4L7|A0A0S2Z4L7_HUMAN;tr|B3KWR9|B3KWR9_HUMAN;tr|D2JYJ1|D2JYJ1_HUMAN;tr|D2JYJ0|D2JYJ0_HUMAN;tr|D2JYJ4|D2JYJ4_HUMAN;tr|D2JYJ2|D2JYJ2_HUMAN;tr|C6KIA9|C6KIA9_HUMAN;tr|C6KIA6|C6KIA6_HUMAN;tr|K9MV98|K9MV98_HUMAN	tr|A0A0S2Z4S4|A0A0S2Z4S4_HUMAN;sp|O60603|TLR2_HUMAN;tr|A0A0S2Z4L7|A0A0S2Z4L7_HUMAN;tr|B3KWR9|B3KWR9_HUMAN	4;4;3;3;1;1;1;1;1;1;1	4;4;3;3;1;1;1;1;1;1;1	4;4;3;3;1;1;1;1;1;1;1	>tr|A0A0S2Z4S4|A0A0S2Z4S4_HUMAN Toll-like receptor (Fragment) OS=Homo sapiens GN=TLR2 PE=2 SV=1;>sp|O60603|TLR2_HUMAN Toll-like receptor 2 OS=Homo sapiens GN=TLR2 PE=1 SV=1;>tr|A0A0S2Z4L7|A0A0S2Z4L7_HUMAN Toll-like receptor 2 isoform 2 (Fragment) OS=Homo s	-	9.6952	9.12275	3.18947	8.8307	81.631	4	4	Median	1.3659	1.08976	0.124005	1.1041	95.113	4	4	Median	0.089945	0.0769155	-3.70058	0.080164	81.48	4	4	Median	0	7	11	4	4	4	0	4	0	4	0	4	7	7	7	89.837	784	784;784;210;784;99;103;104;104;123;123;142
4500	sp|Q8IVT2|MISP_HUMAN	sp|Q8IVT2|MISP_HUMAN	8	8	8	>sp|Q8IVT2|MISP_HUMAN Mitotic interactor and substrate of PLK1 OS=Homo sapiens GN=MISP PE=1 SV=1	-	9.1526	8.61219	3.10638	8.0351	28.411	3	3	Plateau	1.3855	1.10539	0.14456	1.0973	37.69	3	3	Median	0.24353	0.208252	-2.2636	0.22597	22.53	3	3	Median	7.8	11	1	8	8	8	4	4	4	4	4	4	18.9	18.9	18.9	75.356	679	679
6844	tr|Q8NC95|Q8NC95_HUMAN;sp|Q9NZU0|FLRT3_HUMAN	tr|Q8NC95|Q8NC95_HUMAN;sp|Q9NZU0|FLRT3_HUMAN	5;5	5;5	5;5	>tr|Q8NC95|Q8NC95_HUMAN cDNA FLJ90402 fis, clone NT2RP2006004, highly similar to Leucine-rich repeat transmembrane protein FLRT3 OS=Homo sapiens PE=2 SV=1;>sp|Q9NZU0|FLRT3_HUMAN Leucine-rich repeat transmembrane protein FLRT3 OS=Homo sapiens GN=FLRT3 PE=1	-	8.788	8.26911	3.04773	7.8331	44.83	3	2	Median	3.5225	2.81036	1.49075	2.8121	50.154	3	2	Median	0.42773	0.365769	-1.451	0.39115	8.7371	3	2	Plateau	2.6	9.6	2	5	5	5	1	4	1	4	1	4	12.1	12.1	12.1	70.591	627	627;649
7525	tr|A0A087WY82|A0A087WY82_HUMAN;tr|D3DVF0|D3DVF0_HUMAN;tr|Q6FIB4|Q6FIB4_HUMAN;sp|Q9Y624|JAM1_HUMAN;tr|B7Z5W1|B7Z5W1_HUMAN;tr|Q9Y5B2|Q9Y5B2_HUMAN;sp|Q9Y624-2|JAM1_HUMAN	tr|A0A087WY82|A0A087WY82_HUMAN;tr|D3DVF0|D3DVF0_HUMAN;tr|Q6FIB4|Q6FIB4_HUMAN;sp|Q9Y624|JAM1_HUMAN;tr|B7Z5W1|B7Z5W1_HUMAN;tr|Q9Y5B2|Q9Y5B2_HUMAN;sp|Q9Y624-2|JAM1_HUMAN	8;8;8;8;8;7;6	8;8;8;8;8;7;6	8;8;8;8;8;7;6	>tr|A0A087WY82|A0A087WY82_HUMAN Junctional adhesion molecule A OS=Homo sapiens GN=F11R PE=1 SV=1;>tr|D3DVF0|D3DVF0_HUMAN F11 receptor, isoform CRA_a OS=Homo sapiens GN=F11R PE=4 SV=1;>tr|Q6FIB4|Q6FIB4_HUMAN F11 receptor OS=Homo sapiens GN=F11R PE=2 SV=1;>s	-	8.7138	8.19929	3.0355	8.2105	155.21	4	3	Median	0.69601	0.555298	-0.848667	0.5514	107.83	4	3	Median	0.081775	0.069929	-3.83796	0.072627	50.285	4	3	Median	5.7	28	7	8	8	8	3	5	3	5	3	5	33.7	33.7	33.7	30.197	279	279;296;299;299;303;259;250
4470	tr|A8K5N3|A8K5N3_HUMAN;sp|Q8IUH4|ZDH13_HUMAN;sp|Q8IUH4-2|ZDH13_HUMAN;sp|Q8IUH4-3|ZDH13_HUMAN	tr|A8K5N3|A8K5N3_HUMAN;sp|Q8IUH4|ZDH13_HUMAN;sp|Q8IUH4-2|ZDH13_HUMAN;sp|Q8IUH4-3|ZDH13_HUMAN	3;3;2;2	3;3;2;2	3;3;2;2	>tr|A8K5N3|A8K5N3_HUMAN Palmitoyltransferase OS=Homo sapiens PE=2 SV=1;>sp|Q8IUH4|ZDH13_HUMAN Palmitoyltransferase ZDHHC13 OS=Homo sapiens GN=ZDHHC13 PE=1 SV=3;>sp|Q8IUH4-2|ZDH13_HUMAN Isoform 2 of Palmitoyltransferase ZDHHC13 OS=Homo sapiens GN=ZDHHC13;>s	-	8.3494	7.85641	2.97387	7.7026	40.686	3	2	Plateau	6.5445	5.2214	2.38444	5.1772	39.364	3	2	Plateau	0.80188	0.685719	-0.54431	0.724	4.9566	3	2	Median	0	7.6	4	3	3	3	0	3	0	3	0	3	7.6	7.6	7.6	70.828	622	622;622;446;492
3587	sp|Q16831|UPP1_HUMAN;tr|Q86Y75|Q86Y75_HUMAN;tr|C9J486|C9J486_HUMAN;tr|C9JIP2|C9JIP2_HUMAN;tr|B4DND0|B4DND0_HUMAN;tr|F8WD51|F8WD51_HUMAN	sp|Q16831|UPP1_HUMAN;tr|Q86Y75|Q86Y75_HUMAN	12;7;4;4;4;2	12;7;4;4;4;2	12;7;4;4;4;2	>sp|Q16831|UPP1_HUMAN Uridine phosphorylase 1 OS=Homo sapiens GN=UPP1 PE=1 SV=1;>tr|Q86Y75|Q86Y75_HUMAN UPP1 protein OS=Homo sapiens PE=2 SV=1	-	7.7407	7.28365	2.86466	7.0601	6.6132	6	0	Median	2.6962	2.15111	1.10508	2.1151	33.703	6	0	Median	0.34318	0.293467	-1.76873	0.29596	26.806	6	0	Median	3.2	43.9	6	12	12	12	1	12	1	12	1	12	43.9	43.9	43.9	33.934	310	310;173;144;146;171;85
7098	tr|A0A286YF37|A0A286YF37_HUMAN;sp|Q9UK22|FBX2_HUMAN;tr|R4GNH2|R4GNH2_HUMAN	tr|A0A286YF37|A0A286YF37_HUMAN;sp|Q9UK22|FBX2_HUMAN	5;5;2	5;5;2	5;5;2	>tr|A0A286YF37|A0A286YF37_HUMAN F-box only protein 2 (Fragment) OS=Homo sapiens GN=FBXO2 PE=4 SV=1;>sp|Q9UK22|FBX2_HUMAN F-box only protein 2 OS=Homo sapiens GN=FBXO2 PE=1 SV=2	-	7.591	7.14279	2.83649	6.5116	34.465	3	0	Median	4.6355	3.69834	1.88688	3.6983	37.247	3	0	Median	0.5743	0.491107	-1.02589	0.49717	17.204	3	0	Median	0	30.2	3	5	5	5	0	5	0	5	0	5	30.2	30.2	30.2	30.299	268	268;296;120
1719	tr|B4DLF0|B4DLF0_HUMAN;sp|P22223|CADH3_HUMAN;sp|P22223-2|CADH3_HUMAN;tr|J3QL41|J3QL41_HUMAN	tr|B4DLF0|B4DLF0_HUMAN;sp|P22223|CADH3_HUMAN;sp|P22223-2|CADH3_HUMAN	9;9;8;1	9;9;8;1	9;9;8;1	>tr|B4DLF0|B4DLF0_HUMAN cDNA FLJ50795, highly similar to Cadherin-3 OS=Homo sapiens PE=2 SV=1;>sp|P22223|CADH3_HUMAN Cadherin-3 OS=Homo sapiens GN=CDH3 PE=1 SV=2;>sp|P22223-2|CADH3_HUMAN Isoform 2 of Cadherin-3 OS=Homo sapiens GN=CDH3	-	7.5309	7.08624	2.82502	6.9211	71.482	6	6	Median	0.70153	0.559702	-0.83727	0.55525	97.538	6	6	Median	0.098348	0.0841012	-3.57173	0.08478	49.222	6	6	Median	0	22.9	4	9	9	9	0	9	0	9	0	9	22.9	22.9	22.9	85.632	774	774;829;784;155
4070	tr|C9JYQ9|C9JYQ9_HUMAN;sp|Q6P5R6|RL22L_HUMAN;tr|H0Y8C2|H0Y8C2_HUMAN	tr|C9JYQ9|C9JYQ9_HUMAN;sp|Q6P5R6|RL22L_HUMAN;tr|H0Y8C2|H0Y8C2_HUMAN	3;3;3	3;3;3	3;3;3	>tr|C9JYQ9|C9JYQ9_HUMAN 60S ribosomal protein L22-like 1 OS=Homo sapiens GN=RPL22L1 PE=1 SV=1;>sp|Q6P5R6|RL22L_HUMAN 60S ribosomal protein L22-like 1 OS=Homo sapiens GN=RPL22L1 PE=1 SV=2;>tr|H0Y8C2|H0Y8C2_HUMAN 60S ribosomal protein L22-like 1 (Fragment) O	-	7.3688	6.93371	2.79363	6.6308	28.513	3	1	Median	13.462	10.7404	3.42497	10.372	29.089	3	1	Median	1.7381	1.48632	0.571743	1.5379	2.6647	3	1	Plateau	12.4	29.8	3	3	3	3	1	2	1	2	1	2	42.1	42.1	42.1	14.478	121	121;122;142
4522	sp|Q8IWU5-2|SULF2_HUMAN;sp|Q8IWU5|SULF2_HUMAN	sp|Q8IWU5-2|SULF2_HUMAN;sp|Q8IWU5|SULF2_HUMAN	3;3	3;3	3;3	>sp|Q8IWU5-2|SULF2_HUMAN Isoform 2 of Extracellular sulfatase Sulf-2 OS=Homo sapiens GN=SULF2;>sp|Q8IWU5|SULF2_HUMAN Extracellular sulfatase Sulf-2 OS=Homo sapiens GN=SULF2 PE=1 SV=1	-	7.3468	6.91301	2.78931	6.9474	76.858	3	3	Plateau	0.97261	0.775977	-0.365914	0.77682	60.746	3	3	Plateau	0.13281	0.113571	-3.13833	0.1149	21.688	3	3	Median	0	5	2	3	3	3	0	3	0	3	0	3	5	5	5	100.16	867	867;870
1564	tr|B4DLR8|B4DLR8_HUMAN;sp|P15559-3|NQO1_HUMAN;tr|Q3B792|Q3B792_HUMAN;sp|P15559-2|NQO1_HUMAN;sp|P15559|NQO1_HUMAN;tr|H3BNV2|H3BNV2_HUMAN;tr|H3BRK3|H3BRK3_HUMAN;tr|Q53G81|Q53G81_HUMAN;tr|B4DQP5|B4DQP5_HUMAN	tr|B4DLR8|B4DLR8_HUMAN;sp|P15559-3|NQO1_HUMAN;tr|Q3B792|Q3B792_HUMAN;sp|P15559-2|NQO1_HUMAN;sp|P15559|NQO1_HUMAN;tr|H3BNV2|H3BNV2_HUMAN;tr|H3BRK3|H3BRK3_HUMAN;tr|Q53G81|Q53G81_HUMAN	6;6;6;6;6;5;5;5;2	6;6;6;6;6;5;5;5;2	6;6;6;6;6;5;5;5;2	>tr|B4DLR8|B4DLR8_HUMAN NAD(P)H dehydrogenase [quinone] 1 OS=Homo sapiens GN=NQO1 PE=1 SV=1;>sp|P15559-3|NQO1_HUMAN Isoform 3 of NAD(P)H dehydrogenase [quinone] 1 OS=Homo sapiens GN=NQO1;>tr|Q3B792|Q3B792_HUMAN NQO1 protein (Fragment) OS=Homo sapiens GN=NQ	-	7.3155	6.88356	2.78315	6.9062	6.9726	8	0	Median	3.6688	2.92708	1.54946	2.8597	9.2137	8	0	Median	0.49625	0.424363	-1.23663	0.43484	8.5251	8	0	Median	0	40.1	9	6	6	6	0	6	0	6	0	6	40.1	40.1	40.1	22.793	202	202;236;240;240;274;253;269;274;109
2903	sp|Q04828|AK1C1_HUMAN;tr|H0Y804|H0Y804_HUMAN;sp|P52895|AK1C2_HUMAN;tr|A6NHU4|A6NHU4_HUMAN;tr|Q59GU2|Q59GU2_HUMAN;tr|B4DK69|B4DK69_HUMAN;tr|S4R3P0|S4R3P0_HUMAN;sp|P17516|AK1C4_HUMAN;tr|B4DKT3|B4DKT3_HUMAN;tr|B4E0M1|B4E0M1_HUMAN;tr|S4R3D5|S4R3D5_HUMAN;sp|P52895-2|AK1C2_HUMAN	sp|Q04828|AK1C1_HUMAN;tr|H0Y804|H0Y804_HUMAN;sp|P52895|AK1C2_HUMAN;tr|A6NHU4|A6NHU4_HUMAN;tr|Q59GU2|Q59GU2_HUMAN;tr|B4DK69|B4DK69_HUMAN	7;6;5;4;4;4;3;3;2;2;2;1	7;6;5;4;4;4;3;3;2;2;2;1	3;3;3;1;3;2;2;0;0;0;0;0	>sp|Q04828|AK1C1_HUMAN Aldo-keto reductase family 1 member C1 OS=Homo sapiens GN=AKR1C1 PE=1 SV=1;>tr|H0Y804|H0Y804_HUMAN Aldo-keto reductase family 1 member C1 (Fragment) OS=Homo sapiens GN=AKR1C1 PE=1 SV=1;>sp|P52895|AK1C2_HUMAN Aldo-keto reductase famil	-	7.1773	6.75352	2.75564	6.7346	58.778	9	7	Linear	23.556	18.7937	4.23218	19.016	64.007	9	7	Median	7.1162	6.08534	2.60534	6.1838	16.107	9	7	Median	0	32.2	12	7	7	3	0	7	0	7	0	3	32.2	32.2	20.7	36.788	323	323;248;323;205;286;297;200;323;138;146;155;139
3478	tr|A0A0S2Z4Q2|A0A0S2Z4Q2_HUMAN;sp|Q15582|BGH3_HUMAN;tr|Q53GU8|Q53GU8_HUMAN;tr|A0A0S2Z4K6|A0A0S2Z4K6_HUMAN;tr|H0Y8L3|H0Y8L3_HUMAN;tr|S4R3C6|S4R3C6_HUMAN;tr|Q59F63|Q59F63_HUMAN;tr|H0Y9D7|H0Y9D7_HUMAN;tr|H0YAH8|H0YAH8_HUMAN;tr|H0Y8M8|H0Y8M8_HUMAN;tr|H0YAB8|H0YAB8_HUMAN;tr|D6RBX4|D6RBX4_HUMAN;tr|C7FFS5|C7FFS5_HUMAN	tr|A0A0S2Z4Q2|A0A0S2Z4Q2_HUMAN;sp|Q15582|BGH3_HUMAN;tr|Q53GU8|Q53GU8_HUMAN;tr|A0A0S2Z4K6|A0A0S2Z4K6_HUMAN;tr|H0Y8L3|H0Y8L3_HUMAN	29;29;28;23;19;10;9;8;4;3;2;2;1	29;29;28;23;19;10;9;8;4;3;2;2;1	29;29;28;23;19;10;9;8;4;3;2;2;1	>tr|A0A0S2Z4Q2|A0A0S2Z4Q2_HUMAN Transforming growth factor beta-induced 68kDa isoform 1 (Fragment) OS=Homo sapiens GN=TGFBI PE=2 SV=1;>sp|Q15582|BGH3_HUMAN Transforming growth factor-beta-induced protein ig-h3 OS=Homo sapiens GN=TGFBI PE=1 SV=1;>tr|Q53GU8|	-	7.1678	6.74458	2.75373	6.6426	14.705	27	0	Median	2.5676	2.04851	1.03457	1.9861	11.837	27	0	Median	0.36107	0.308765	-1.69542	0.3111	9.9924	27	0	Median	3.5	58	13	29	29	29	2	29	2	29	2	29	58	58	58	74.68	683	683;683;683;521;366;219;242;194;78;128;59;65;43
1571	sp|P15924|DESP_HUMAN;sp|P15924-3|DESP_HUMAN;sp|P15924-2|DESP_HUMAN;tr|Q4LE79|Q4LE79_HUMAN;tr|B4E2A0|B4E2A0_HUMAN;tr|B4DKX6|B4DKX6_HUMAN;tr|B4DWT7|B4DWT7_HUMAN;tr|G1UI31|G1UI31_HUMAN;tr|Q6ZP16|Q6ZP16_HUMAN	sp|P15924|DESP_HUMAN;sp|P15924-3|DESP_HUMAN;sp|P15924-2|DESP_HUMAN;tr|Q4LE79|Q4LE79_HUMAN	87;71;68;68;38;21;13;6;5	87;71;68;68;38;21;13;6;5	87;71;68;68;38;21;13;6;5	>sp|P15924|DESP_HUMAN Desmoplakin OS=Homo sapiens GN=DSP PE=1 SV=3;>sp|P15924-3|DESP_HUMAN Isoform DSPIa of Desmoplakin OS=Homo sapiens GN=DSP;>sp|P15924-2|DESP_HUMAN Isoform DPII of Desmoplakin OS=Homo sapiens GN=DSP;>tr|Q4LE79|Q4LE79_HUMAN DSP variant pr	-	7.0491	6.63289	2.72964	6.5891	37.663	34	0	Median	0.92545	0.738352	-0.43762	0.72555	39.991	34	0	Median	0.13212	0.112981	-3.14585	0.11517	14.197	34	0	Median	2	36.5	9	87	87	87	6	83	6	83	6	83	37.5	37.5	37.5	331.77	2871	2871;2428;2272;2319;1350;954;618;125;185
4189	sp|Q6ZUT6-4|CO052_HUMAN;sp|Q6ZUT6|CO052_HUMAN;tr|H0YM82|H0YM82_HUMAN;sp|Q6ZUT6-3|CO052_HUMAN;sp|Q6ZUT6-2|CO052_HUMAN	sp|Q6ZUT6-4|CO052_HUMAN;sp|Q6ZUT6|CO052_HUMAN;tr|H0YM82|H0YM82_HUMAN;sp|Q6ZUT6-3|CO052_HUMAN;sp|Q6ZUT6-2|CO052_HUMAN	4;4;2;2;2	4;4;2;2;2	4;4;2;2;2	>sp|Q6ZUT6-4|CO052_HUMAN Isoform 4 of Uncharacterized protein C15orf52 OS=Homo sapiens GN=C15orf52;>sp|Q6ZUT6|CO052_HUMAN Uncharacterized protein C15orf52 OS=Homo sapiens GN=C15orf52 PE=1 SV=1;>tr|H0YM82|H0YM82_HUMAN Uncharacterized protein C15orf52 (Fragm	-	6.9769	6.56495	2.71478	6.4605	10.243	2	2	Median	3.1898	2.54492	1.34762	2.649	6.4223	2	2	Median	0.4572	0.39097	-1.35487	0.40063	4.015	2	2	Median	7.5	5.2	5	4	4	4	3	1	3	1	3	1	12.7	12.7	12.7	49.68	466	466;534;173;257;324
6804	sp|Q9NYT0|PLEK2_HUMAN;tr|H0YJ64|H0YJ64_HUMAN;tr|H0YJD0|H0YJD0_HUMAN;tr|H0YIZ5|H0YIZ5_HUMAN	sp|Q9NYT0|PLEK2_HUMAN;tr|H0YJ64|H0YJ64_HUMAN	10;5;4;3	10;5;4;3	10;5;4;3	>sp|Q9NYT0|PLEK2_HUMAN Pleckstrin-2 OS=Homo sapiens GN=PLEK2 PE=1 SV=1;>tr|H0YJ64|H0YJ64_HUMAN Pleckstrin-2 (Fragment) OS=Homo sapiens GN=PLEK2 PE=1 SV=1	-	6.9663	6.55498	2.71259	6.7212	14.298	7	0	Median	1.754	1.39939	0.484802	1.3951	12.78	7	0	Median	0.25366	0.216915	-2.2048	0.22045	5.3254	7	0	Median	0	47	4	10	10	10	0	10	0	10	0	10	47	47	47	39.97	353	353;204;127;117
5294	sp|Q96BJ8|ELMO3_HUMAN;sp|Q96BJ8-3|ELMO3_HUMAN;tr|F8W9E7|F8W9E7_HUMAN;sp|Q96BJ8-2|ELMO3_HUMAN	sp|Q96BJ8|ELMO3_HUMAN;sp|Q96BJ8-3|ELMO3_HUMAN;tr|F8W9E7|F8W9E7_HUMAN;sp|Q96BJ8-2|ELMO3_HUMAN	8;8;7;6	8;8;7;6	8;8;7;6	>sp|Q96BJ8|ELMO3_HUMAN Engulfment and cell motility protein 3 OS=Homo sapiens GN=ELMO3 PE=1 SV=3;>sp|Q96BJ8-3|ELMO3_HUMAN Isoform 3 of Engulfment and cell motility protein 3 OS=Homo sapiens GN=ELMO3;>tr|F8W9E7|F8W9E7_HUMAN Engulfment and cell motility prot	-	6.9466	6.53644	2.7085	6.0522	117.97	5	5	Median	3.5614	2.84139	1.5066	2.798	89.384	5	5	Median	0.12076	0.103267	-3.27555	0.10603	108.12	5	5	Median	0	16.7	4	8	8	8	0	8	0	8	0	8	16.7	16.7	16.7	81.466	720	720;773;756;607
1587	sp|P16422|EPCAM_HUMAN;tr|B5MCA4|B5MCA4_HUMAN;tr|C9JKY3|C9JKY3_HUMAN	sp|P16422|EPCAM_HUMAN;tr|B5MCA4|B5MCA4_HUMAN;tr|C9JKY3|C9JKY3_HUMAN	3;3;2	3;3;2	3;3;2	>sp|P16422|EPCAM_HUMAN Epithelial cell adhesion molecule OS=Homo sapiens GN=EPCAM PE=1 SV=2;>tr|B5MCA4|B5MCA4_HUMAN Epithelial cell adhesion molecule OS=Homo sapiens GN=EPCAM PE=1 SV=1;>tr|C9JKY3|C9JKY3_HUMAN Epithelial cell adhesion molecule (Fragment) OS	-	6.8358	6.43218	2.68531	6.392	34.092	3	3	Median	0.81124	0.647232	-0.627646	0.64526	54.424	3	3	Median	0.19538	0.167077	-2.58141	0.16746	43.741	3	3	Median	0	16.6	3	3	3	3	0	3	0	3	0	3	16.6	16.6	16.6	34.932	314	314;342;199
6302	sp|Q9H6S3|ES8L2_HUMAN;sp|Q9H6S3-3|ES8L2_HUMAN;sp|Q9H6S3-2|ES8L2_HUMAN;tr|A0A087WX39|A0A087WX39_HUMAN;tr|E9PLH1|E9PLH1_HUMAN;tr|E9PN68|E9PN68_HUMAN;tr|E9PLN2|E9PLN2_HUMAN;tr|E9PNT0|E9PNT0_HUMAN;tr|B4DFD2|B4DFD2_HUMAN;tr|E9PNY4|E9PNY4_HUMAN;tr|E9PM34|E9PM34_HUMAN	sp|Q9H6S3|ES8L2_HUMAN;sp|Q9H6S3-3|ES8L2_HUMAN;sp|Q9H6S3-2|ES8L2_HUMAN	20;19;12;5;3;2;2;2;2;1;1	20;19;12;5;3;2;2;2;2;1;1	20;19;12;5;3;2;2;2;2;1;1	>sp|Q9H6S3|ES8L2_HUMAN Epidermal growth factor receptor kinase substrate 8-like protein 2 OS=Homo sapiens GN=EPS8L2 PE=1 SV=2;>sp|Q9H6S3-3|ES8L2_HUMAN Isoform 3 of Epidermal growth factor receptor kinase substrate 8-like protein 2 OS=Homo sapiens GN=EPS8L2	-	6.7639	6.36453	2.67005	6.2577	15.655	15	0	Median	2.6821	2.13986	1.09752	2.0836	17.158	15	0	Median	0.42453	0.363032	-1.46183	0.36242	18.76	15	0	Median	10.8	36.8	11	20	20	20	4	17	4	17	4	17	44.3	44.3	44.3	80.62	715	715;731;327;232;105;79;83;95;424;25;35
1257	sp|P05120|PAI2_HUMAN;tr|H7C004|H7C004_HUMAN;tr|H7BYS2|H7BYS2_HUMAN;tr|E7ERB5|E7ERB5_HUMAN;tr|E7EPJ9|E7EPJ9_HUMAN	sp|P05120|PAI2_HUMAN;tr|H7C004|H7C004_HUMAN;tr|H7BYS2|H7BYS2_HUMAN	5;3;3;1;1	5;3;3;1;1	1;0;0;1;1	>sp|P05120|PAI2_HUMAN Plasminogen activator inhibitor 2 OS=Homo sapiens GN=SERPINB2 PE=1 SV=2;>tr|H7C004|H7C004_HUMAN Serpin B10 (Fragment) OS=Homo sapiens GN=SERPINB10 PE=1 SV=1;>tr|H7BYS2|H7BYS2_HUMAN Serpin B10 (Fragment) OS=Homo sapiens GN=SERPINB10 PE	-	6.7379	6.34006	2.6645	6.2444	71.189	5	5	Median	1.0401	0.829823	-0.269125	0.85036	146.17	4	4	Median	0.13623	0.116496	-3.10165	0.12289	78.898	4	4	Median	0	15.9	5	5	5	1	0	5	0	5	0	1	15.9	15.9	4.8	46.596	415	415;253;280;132;161
2305	tr|A0A024R2B1|A0A024R2B1_HUMAN;sp|P50452|SPB8_HUMAN;tr|H7BXK7|H7BXK7_HUMAN;sp|P50452-2|SPB8_HUMAN;tr|A0A1B0GU38|A0A1B0GU38_HUMAN;tr|B2R9H3|B2R9H3_HUMAN;tr|C9JVA8|C9JVA8_HUMAN;tr|C9JTJ8|C9JTJ8_HUMAN;sp|P50452-3|SPB8_HUMAN;tr|C9J7N5|C9J7N5_HUMAN;tr|A0A024QZT4|A0A024QZT4_HUMAN;sp|P50453|SPB9_HUMAN;sp|O75830|SPI2_HUMAN;tr|B4DDY9|B4DDY9_HUMAN;tr|A0A0C4DGW9|A0A0C4DGW9_HUMAN	tr|A0A024R2B1|A0A024R2B1_HUMAN;sp|P50452|SPB8_HUMAN;tr|H7BXK7|H7BXK7_HUMAN;sp|P50452-2|SPB8_HUMAN;tr|A0A1B0GU38|A0A1B0GU38_HUMAN;tr|B2R9H3|B2R9H3_HUMAN;tr|C9JVA8|C9JVA8_HUMAN	7;7;6;6;6;6;4;2;2;1;1;1;1;1;1	6;6;5;5;5;5;3;1;2;1;1;1;1;1;1	5;5;4;4;4;4;3;1;2;0;0;0;0;0;0	>tr|A0A024R2B1|A0A024R2B1_HUMAN Serpin peptidase inhibitor, clade B (Ovalbumin), member 8, isoform CRA_a OS=Homo sapiens GN=SERPINB8 PE=3 SV=1;>sp|P50452|SPB8_HUMAN Serpin B8 OS=Homo sapiens GN=SERPINB8 PE=1 SV=2;>tr|H7BXK7|H7BXK7_HUMAN Serpin B8 (Fragment	-	6.6475	6.255	2.64501	6.21	89.526	5	5	Plateau	2.074	1.6547	0.726569	1.6259	74.706	5	5	Plateau	0.33799	0.289029	-1.79072	0.29799	17.335	5	5	Median	2.9	20.9	15	7	6	5	1	6	1	5	1	4	23.8	21.7	19	42.766	374	374;374;189;242;259;374;164;124;192;206;376;376;405;413;415
4270	sp|Q7Z2K6|ERMP1_HUMAN;tr|E7ER77|E7ER77_HUMAN;tr|D3DRI3|D3DRI3_HUMAN;tr|A0A0C4DGF0|A0A0C4DGF0_HUMAN;sp|Q7Z2K6-2|ERMP1_HUMAN	sp|Q7Z2K6|ERMP1_HUMAN;tr|E7ER77|E7ER77_HUMAN;tr|D3DRI3|D3DRI3_HUMAN;tr|A0A0C4DGF0|A0A0C4DGF0_HUMAN;sp|Q7Z2K6-2|ERMP1_HUMAN	8;7;5;4;4	8;7;5;4;4	8;7;5;4;4	>sp|Q7Z2K6|ERMP1_HUMAN Endoplasmic reticulum metallopeptidase 1 OS=Homo sapiens GN=ERMP1 PE=1 SV=2;>tr|E7ER77|E7ER77_HUMAN Endoplasmic reticulum metallopeptidase 1 OS=Homo sapiens GN=ERMP1 PE=1 SV=1;>tr|D3DRI3|D3DRI3_HUMAN KIAA1815, isoform CRA_a OS=Homo s	-	6.6415	6.24935	2.64371	6.3135	38.218	3	2	Median	1.8038	1.43913	0.525192	1.4101	49.185	3	2	Plateau	0.27938	0.238909	-2.06547	0.24168	27.092	3	2	Plateau	0	12.2	5	8	8	8	0	8	0	8	0	8	12.2	12.2	12.2	100.23	904	904;841;680;351;351
1762	tr|A0A024RB23|A0A024RB23_HUMAN;sp|P23743|DGKA_HUMAN;tr|G3V4E1|G3V4E1_HUMAN;tr|B4E0C6|B4E0C6_HUMAN;sp|P23743-3|DGKA_HUMAN;tr|C9JM35|C9JM35_HUMAN;sp|P23743-2|DGKA_HUMAN;tr|F8W1M3|F8W1M3_HUMAN;tr|F8W1H7|F8W1H7_HUMAN;tr|H0YJH4|H0YJH4_HUMAN;tr|G3V327|G3V327_HUMAN;tr|F8VNZ9|F8VNZ9_HUMAN;tr|O75484|O75484_HUMAN;tr|F8VWX8|F8VWX8_HUMAN;tr|G3V4I3|G3V4I3_HUMAN;tr|G3V312|G3V312_HUMAN;tr|H0YJE7|H0YJE7_HUMAN	tr|A0A024RB23|A0A024RB23_HUMAN;sp|P23743|DGKA_HUMAN;tr|G3V4E1|G3V4E1_HUMAN	18;18;11;7;5;4;4;4;4;4;3;2;2;1;1;1;1	18;18;11;7;5;4;4;4;4;4;3;2;2;1;1;1;1	18;18;11;7;5;4;4;4;4;4;3;2;2;1;1;1;1	>tr|A0A024RB23|A0A024RB23_HUMAN Diacylglycerol kinase OS=Homo sapiens GN=DGKA PE=3 SV=1;>sp|P23743|DGKA_HUMAN Diacylglycerol kinase alpha OS=Homo sapiens GN=DGKA PE=1 SV=3;>tr|G3V4E1|G3V4E1_HUMAN Diacylglycerol kinase (Fragment) OS=Homo sapiens GN=DGKA PE=	-	6.6409	6.24879	2.64358	6.1545	21.384	12	0	Median	2.2075	1.76121	0.816567	1.7308	24.482	12	0	Median	0.32241	0.275705	-1.8588	0.27657	11.482	12	0	Median	1.8	37.8	17	18	18	18	1	18	1	18	1	18	37.8	37.8	37.8	82.629	735	735;735;545;372;247;116;118;133;147;202;107;58;119;21;44;94;97
6566	tr|A0A024RC00|A0A024RC00_HUMAN;sp|Q9NRF8|PYRG2_HUMAN;tr|H0Y5S6|H0Y5S6_HUMAN;tr|Q9H6Q0|Q9H6Q0_HUMAN	tr|A0A024RC00|A0A024RC00_HUMAN;sp|Q9NRF8|PYRG2_HUMAN	12;12;2;1	10;10;2;1	10;10;2;1	>tr|A0A024RC00|A0A024RC00_HUMAN CTP synthase OS=Homo sapiens GN=CTPS2 PE=3 SV=1;>sp|Q9NRF8|PYRG2_HUMAN CTP synthase 2 OS=Homo sapiens GN=CTPS2 PE=1 SV=1	-	6.3618	5.98617	2.58163	5.9297	74.345	12	10	Median	2.3057	1.83956	0.879358	1.8357	78.586	12	10	Median	0.33421	0.285796	-1.80694	0.28557	15.112	12	10	Median	0	33.4	4	12	10	10	0	12	0	10	0	10	33.4	29	29	65.677	586	586;586;132;151
3289	tr|B2R8J0|B2R8J0_HUMAN;sp|Q14435|GALT3_HUMAN;tr|Q68VJ6|Q68VJ6_HUMAN;tr|E7EUL0|E7EUL0_HUMAN;tr|C9J2C3|C9J2C3_HUMAN	tr|B2R8J0|B2R8J0_HUMAN;sp|Q14435|GALT3_HUMAN;tr|Q68VJ6|Q68VJ6_HUMAN;tr|E7EUL0|E7EUL0_HUMAN	3;3;2;2;1	3;3;2;2;1	3;3;2;2;1	>tr|B2R8J0|B2R8J0_HUMAN Polypeptide N-acetylgalactosaminyltransferase OS=Homo sapiens PE=2 SV=1;>sp|Q14435|GALT3_HUMAN Polypeptide N-acetylgalactosaminyltransferase 3 OS=Homo sapiens GN=GALNT3 PE=1 SV=2;>tr|Q68VJ6|Q68VJ6_HUMAN Polypeptide N-acetylgalactosa	-	5.9625	5.61044	2.48812	5.5387	97.983	2	2	Median	0.35078	0.279863	-1.83721	0.28203	3.0962	2	2	Median	0.058831	0.0503087	-4.31305	0.051179	100.93	2	2	Median	0	6.2	5	3	3	3	0	3	0	3	0	3	6.2	6.2	6.2	72.582	633	633;633;168;371;464
7843	tr|B4DTF0|B4DTF0_HUMAN	tr|B4DTF0|B4DTF0_HUMAN	3	3	1	>tr|B4DTF0|B4DTF0_HUMAN cDNA FLJ52240, moderately similar to Serine palmitoyltransferase 2 (EC 2.3.1.50) OS=Homo sapiens PE=2 SV=1	-	5.9277	5.5777	2.47967	5.9111	144.2	3	3	Median	0.85511	0.682232	-0.551665	0.7029	120.08	3	3	Median	0.20322	0.173781	-2.52465	0.18299	38.915	3	3	Plateau	0	15.5	1	3	3	1	0	3	0	3	0	1	15.5	15.5	6.1	37.533	329	329
7193	sp|Q9ULZ3-2|ASC_HUMAN;tr|B2RAZ4|B2RAZ4_HUMAN;sp|Q9ULZ3|ASC_HUMAN;sp|Q9ULZ3-3|ASC_HUMAN;tr|H3BP42|H3BP42_HUMAN	sp|Q9ULZ3-2|ASC_HUMAN;tr|B2RAZ4|B2RAZ4_HUMAN;sp|Q9ULZ3|ASC_HUMAN;sp|Q9ULZ3-3|ASC_HUMAN	6;6;6;5;2	6;6;6;5;2	6;6;6;5;2	>sp|Q9ULZ3-2|ASC_HUMAN Isoform 2 of Apoptosis-associated speck-like protein containing a CARD OS=Homo sapiens GN=PYCARD;>tr|B2RAZ4|B2RAZ4_HUMAN cDNA, FLJ95208, highly similar to Homo sapiens PYD and CARD domain containing (PYCARD), transcript variant 1, mR	-	5.5561	5.22804	2.38627	5.1015	17.997	6	0	Median	2.9784	2.37626	1.24869	2.3532	21.337	6	0	Median	0.51561	0.440918	-1.18142	0.44091	11.81	6	0	Median	0	43.2	5	6	6	6	0	6	0	6	0	6	43.2	43.2	43.2	19.969	176	176;195;195;135;125
1839	tr|X5D2R7|X5D2R7_HUMAN;tr|X5CMJ9|X5CMJ9_HUMAN;sp|P28062|PSB8_HUMAN;tr|Q6FHU0|Q6FHU0_HUMAN;sp|P28062-2|PSB8_HUMAN;tr|Q5JNW7|Q5JNW7_HUMAN;tr|A0A140T998|A0A140T998_HUMAN;tr|B7Z6U7|B7Z6U7_HUMAN	tr|X5D2R7|X5D2R7_HUMAN;tr|X5CMJ9|X5CMJ9_HUMAN;sp|P28062|PSB8_HUMAN;tr|Q6FHU0|Q6FHU0_HUMAN;sp|P28062-2|PSB8_HUMAN;tr|Q5JNW7|Q5JNW7_HUMAN;tr|A0A140T998|A0A140T998_HUMAN	4;4;4;3;3;2;2;1	4;4;4;3;3;2;2;1	4;4;4;3;3;2;2;1	>tr|X5D2R7|X5D2R7_HUMAN Proteasome subunit beta type OS=Homo sapiens GN=PSM8 PE=1 SV=1;>tr|X5CMJ9|X5CMJ9_HUMAN Proteasome subunit beta type OS=Homo sapiens GN=PSM8 PE=3 SV=1;>sp|P28062|PSB8_HUMAN Proteasome subunit beta type-8 OS=Homo sapiens GN=PSMB8 PE=1	-	5.4992	5.1745	2.37142	5.4493	133.29	4	3	Median	1.7542	1.39955	0.484966	1.3787	32.17	4	3	Median	0.319	0.272789	-1.87414	0.27304	103.97	4	3	Median	0	30.4	8	4	4	4	0	4	0	4	0	4	30.4	30.4	30.4	30.354	276	276;276;276;272;272;252;252;155
1058	tr|B3KMJ2|B3KMJ2_HUMAN;tr|B2RB95|B2RB95_HUMAN;sp|O95361|TRI16_HUMAN;tr|H0Y626|H0Y626_HUMAN;tr|K7EL43|K7EL43_HUMAN;tr|B4DE22|B4DE22_HUMAN;tr|B3KP96|B3KP96_HUMAN;tr|Q59EB2|Q59EB2_HUMAN	tr|B3KMJ2|B3KMJ2_HUMAN;tr|B2RB95|B2RB95_HUMAN;sp|O95361|TRI16_HUMAN;tr|H0Y626|H0Y626_HUMAN;tr|K7EL43|K7EL43_HUMAN;tr|B4DE22|B4DE22_HUMAN;tr|B3KP96|B3KP96_HUMAN;tr|Q59EB2|Q59EB2_HUMAN	2;2;2;2;1;1;1;1	2;2;2;2;1;1;1;1	2;2;2;2;1;1;1;1	>tr|B3KMJ2|B3KMJ2_HUMAN cDNA FLJ11173 fis, clone PLACE1007346, highly similar to Tripartite motif-containing protein 16 OS=Homo sapiens PE=2 SV=1;>tr|B2RB95|B2RB95_HUMAN cDNA, FLJ95381, Homo sapiens tripartite motif-containing 16 (TRIM16), mRNA OS=Homo sap	-	5.3631	5.04644	2.33526	4.9505	9.9967	2	1	Median	2.0576	1.64161	0.715116	1.6257	0.61771	2	1	Median	0.40443	0.345844	-1.53181	0.3661	2.2638	2	1	Median	0	5	8	2	2	2	0	2	0	2	0	2	5	5	5	63.97	564	564;564;564;953;184;402;434;967
4677	tr|Q4G1C4|Q4G1C4_HUMAN;sp|Q8N4Q0|PTGR3_HUMAN;sp|Q8N4Q0-2|PTGR3_HUMAN	tr|Q4G1C4|Q4G1C4_HUMAN;sp|Q8N4Q0|PTGR3_HUMAN	3;3;1	3;3;1	3;3;1	>tr|Q4G1C4|Q4G1C4_HUMAN ZADH2 protein (Fragment) OS=Homo sapiens GN=ZADH2 PE=2 SV=1;>sp|Q8N4Q0|PTGR3_HUMAN Prostaglandin reductase 3 OS=Homo sapiens GN=ZADH2 PE=1 SV=1	-	5.345	5.0294	2.33039	4.7617	30.464	3	1	Median	2.4578	1.96091	0.971521	1.9234	28.719	3	1	Median	0.36433	0.311553	-1.68245	0.32858	21.501	3	1	Median	0	10.7	3	3	3	3	0	3	0	3	0	3	10.7	10.7	10.7	39.039	366	366;377;254
6110	sp|Q9GZP8|IMUP_HUMAN;sp|Q9GZP8-2|IMUP_HUMAN	sp|Q9GZP8|IMUP_HUMAN;sp|Q9GZP8-2|IMUP_HUMAN	2;1	2;1	2;1	>sp|Q9GZP8|IMUP_HUMAN Immortalization up-regulated protein OS=Homo sapiens GN=IMUP PE=1 SV=1;>sp|Q9GZP8-2|IMUP_HUMAN Isoform 2 of Immortalization up-regulated protein OS=Homo sapiens GN=IMUP	-	5.2905	4.97812	2.3156	5.2418	37.859	2	1	Median	2.1847	1.74302	0.801588	1.7989	28.119	2	1	Median	0.41757	0.357081	-1.48568	0.35967	7.6321	2	1	Median	0	33	2	2	2	2	0	2	0	2	0	2	33	33	33	10.897	106	106;85
1942	sp|P31947|1433S_HUMAN;sp|P31947-2|1433S_HUMAN	sp|P31947|1433S_HUMAN;sp|P31947-2|1433S_HUMAN	17;15	15;13	15;13	>sp|P31947|1433S_HUMAN 14-3-3 protein sigma OS=Homo sapiens GN=SFN PE=1 SV=1;>sp|P31947-2|1433S_HUMAN Isoform 2 of 14-3-3 protein sigma OS=Homo sapiens GN=SFN	-	5.2579	4.94745	2.30668	4.9879	38.888	23	0	Median	0.99818	0.796378	-0.328475	0.78918	14.039	23	0	Median	0.18363	0.157029	-2.67089	0.15175	43.949	23	0	Median	16.9	66.1	2	17	15	15	3	17	2	15	2	15	66.1	58.9	58.9	27.774	248	248;216
1276	sp|P05549-5|AP2A_HUMAN;sp|P05549-6|AP2A_HUMAN;sp|P05549|AP2A_HUMAN;tr|Q96SH1|Q96SH1_HUMAN;tr|C9JXZ2|C9JXZ2_HUMAN;tr|H7C5E5|H7C5E5_HUMAN;tr|C1K3N0|C1K3N0_HUMAN;sp|P05549-2|AP2A_HUMAN	sp|P05549-5|AP2A_HUMAN;sp|P05549-6|AP2A_HUMAN;sp|P05549|AP2A_HUMAN;tr|Q96SH1|Q96SH1_HUMAN;tr|C9JXZ2|C9JXZ2_HUMAN;tr|H7C5E5|H7C5E5_HUMAN;tr|C1K3N0|C1K3N0_HUMAN;sp|P05549-2|AP2A_HUMAN	2;2;2;2;1;1;1;1	2;2;2;2;1;1;1;1	2;2;2;2;1;1;1;1	>sp|P05549-5|AP2A_HUMAN Isoform 2 of Transcription factor AP-2-alpha OS=Homo sapiens GN=TFAP2A;>sp|P05549-6|AP2A_HUMAN Isoform 5 of Transcription factor AP-2-alpha OS=Homo sapiens GN=TFAP2A;>sp|P05549|AP2A_HUMAN Transcription factor AP-2-alpha OS=Homo sapi	-	5.1525	4.84827	2.27747	4.4743	32.429	3	1	Median	1.7167	1.36963	0.453791	1.4019	32.26	3	1	Median	0.33317	0.284907	-1.81144	0.30067	17.143	3	1	Median	0	8.4	8	2	2	2	0	2	0	2	0	2	8.4	8.4	8.4	47.183	431	431;433;437;439;136;218;328;365
6289	tr|B4DWL2|B4DWL2_HUMAN;tr|A0A024R0H5|A0A024R0H5_HUMAN;sp|Q9H6A0-2|DEN2D_HUMAN;tr|A0A024R0G2|A0A024R0G2_HUMAN;sp|Q9H6A0|DEN2D_HUMAN;tr|Q8TCN6|Q8TCN6_HUMAN	tr|B4DWL2|B4DWL2_HUMAN;tr|A0A024R0H5|A0A024R0H5_HUMAN;sp|Q9H6A0-2|DEN2D_HUMAN;tr|A0A024R0G2|A0A024R0G2_HUMAN;sp|Q9H6A0|DEN2D_HUMAN;tr|Q8TCN6|Q8TCN6_HUMAN	2;2;2;2;2;1	2;2;2;2;2;1	2;2;2;2;2;1	>tr|B4DWL2|B4DWL2_HUMAN cDNA FLJ54763, highly similar to DENN domain-containing protein 2D OS=Homo sapiens PE=2 SV=1;>tr|A0A024R0H5|A0A024R0H5_HUMAN DENN/MADD domain containing 2D, isoform CRA_d OS=Homo sapiens GN=DENND2D PE=4 SV=1;>sp|Q9H6A0-2|DEN2D_HUMAN	-	5.1338	4.83068	2.27222	4.6489	13.367	3	1	Median	1.0353	0.825993	-0.275798	0.82625	38.453	3	1	Median	0.19851	0.169754	-2.55848	0.18299	55.632	3	1	Median	0	9.4	6	2	2	2	0	2	0	2	0	2	9.4	9.4	9.4	45.818	403	403;468;468;471;471;215
5808	tr|Q54A15|Q54A15_HUMAN;sp|Q9BQL6|FERM1_HUMAN;sp|Q9BQL6-2|FERM1_HUMAN;sp|Q9BQL6-4|FERM1_HUMAN;tr|B2RAX1|B2RAX1_HUMAN;tr|G3V1L6|G3V1L6_HUMAN;tr|Q49AC8|Q49AC8_HUMAN;sp|Q9BQL6-3|FERM1_HUMAN	tr|Q54A15|Q54A15_HUMAN;sp|Q9BQL6|FERM1_HUMAN;sp|Q9BQL6-2|FERM1_HUMAN;sp|Q9BQL6-4|FERM1_HUMAN;tr|B2RAX1|B2RAX1_HUMAN;tr|G3V1L6|G3V1L6_HUMAN;tr|Q49AC8|Q49AC8_HUMAN	17;17;14;12;12;11;10;5	16;16;13;11;11;10;9;5	16;16;13;11;11;10;9;5	>tr|Q54A15|Q54A15_HUMAN DTGCU2 OS=Homo sapiens GN=DTGCU2 PE=2 SV=1;>sp|Q9BQL6|FERM1_HUMAN Fermitin family homolog 1 OS=Homo sapiens GN=FERMT1 PE=1 SV=1;>sp|Q9BQL6-2|FERM1_HUMAN Isoform 2 of Fermitin family homolog 1 OS=Homo sapiens GN=FERMT1;>sp|Q9BQL6-4|F	-	5.1157	4.81364	2.26713	4.5697	18.959	11	0	Median	1.7778	1.41838	0.504246	1.3979	26.468	11	0	Median	0.30289	0.259013	-1.9489	0.26353	13.03	11	0	Median	6.5	32.6	8	17	16	16	2	17	2	16	2	16	32.6	31.2	31.2	77.408	677	677;677;554;495;677;420;420;230
6358	sp|Q9H936|GHC1_HUMAN;tr|E9PJH7|E9PJH7_HUMAN;tr|A0A0D9SEI9|A0A0D9SEI9_HUMAN;tr|A0A0D9SFE1|A0A0D9SFE1_HUMAN;tr|A0A024RCA6|A0A024RCA6_HUMAN;tr|A0A0D9SFA8|A0A0D9SFA8_HUMAN;tr|K4DIB0|K4DIB0_HUMAN;tr|K4DIA2|K4DIA2_HUMAN;tr|A0A0D9SG84|A0A0D9SG84_HUMAN;tr|E9PI74|E9PI74_HUMAN;tr|E9PQ36|E9PQ36_HUMAN;tr|K4DIB6|K4DIB6_HUMAN;tr|K4DIB3|K4DIB3_HUMAN;tr|K4DIB8|K4DIB8_HUMAN;tr|K4DIA8|K4DIA8_HUMAN;tr|E9PS95|E9PS95…	sp|Q9H936|GHC1_HUMAN;tr|E9PJH7|E9PJH7_HUMAN;tr|A0A0D9SEI9|A0A0D9SEI9_HUMAN;tr|A0A0D9SFE1|A0A0D9SFE1_HUMAN;tr|A0A024RCA6|A0A024RCA6_HUMAN;tr|A0A0D9SFA8|A0A0D9SFA8_HUMAN;tr|K4DIB0|K4DIB0_HUMAN;tr|K4DIA2|K4DIA2_HUMAN;tr|A0A0D9SG84|A0A0D9SG84_HUMAN;tr|E9PI74|E9PI74_HUMAN;tr|E9PQ36|E9PQ36_HUMAN;tr|K4DIB6|K4DIB6_HUMAN;tr|K4DIB3|K4DIB3_HUMAN;tr|K4DIB8|K4DIB8_HUMAN;tr|K4DIA8|K4DIA8_HUMAN	7;6;5;5;5;4;4;4;4;4;4;4;4;4;4;3;3;3;2;2;1	7;6;5;5;5;4;4;4;4;4;4;4;4;4;4;3;3;3;2;2;1	7;6;5;5;5;4;4;4;4;4;4;4;4;4;4;3;3;3;2;2;1	>sp|Q9H936|GHC1_HUMAN Mitochondrial glutamate carrier 1 OS=Homo sapiens GN=SLC25A22 PE=1 SV=1;>tr|E9PJH7|E9PJH7_HUMAN Mitochondrial glutamate carrier 1 (Fragment) OS=Homo sapiens GN=SLC25A22 PE=1 SV=5;>tr|A0A0D9SEI9|A0A0D9SEI9_HUMAN Mitochondrial glutamate	-	5.0676	4.76838	2.2535	4.6826	9.1877	6	0	Median	3.1571	2.51883	1.33275	2.4629	9.4646	6	0	Median	0.63386	0.542039	-0.883532	0.55447	6.327	6	0	Median	0	22.6	21	7	7	7	0	7	0	7	0	7	22.6	22.6	22.6	34.47	323	323;313;197;247;249;97;103;114;117;127;134;156;161;177;190;196;315;315;72;78;65
330	sp|O00194|RB27B_HUMAN;tr|K7ES41|K7ES41_HUMAN;tr|K7EJ38|K7EJ38_HUMAN	sp|O00194|RB27B_HUMAN	6;2;1	6;2;1	5;2;1	>sp|O00194|RB27B_HUMAN Ras-related protein Rab-27B OS=Homo sapiens GN=RAB27B PE=1 SV=4	-	5.0603	4.76151	2.25142	4.7325	115.11	4	3	Median	1.7258	1.37689	0.461418	1.3837	48.134	4	3	Median	0.33576	0.287122	-1.80027	0.28925	69.745	4	3	Median	0	39	3	6	6	5	0	6	0	6	0	5	39	39	35.3	24.608	218	218;87;131
1699	tr|Q53YE7|Q53YE7_HUMAN;tr|Q53EZ0|Q53EZ0_HUMAN;tr|Q49A63|Q49A63_HUMAN;sp|P21397|AOFA_HUMAN;sp|P21397-2|AOFA_HUMAN;tr|Q5ULA3|Q5ULA3_HUMAN;tr|A0A1W5KJW8|A0A1W5KJW8_HUMAN;sp|P27338-2|AOFB_HUMAN;tr|B7Z242|B7Z242_HUMAN;tr|Q8TBI1|Q8TBI1_HUMAN;sp|P27338|AOFB_HUMAN	tr|Q53YE7|Q53YE7_HUMAN;tr|Q53EZ0|Q53EZ0_HUMAN;tr|Q49A63|Q49A63_HUMAN;sp|P21397|AOFA_HUMAN;sp|P21397-2|AOFA_HUMAN	9;9;9;9;8;4;2;1;1;1;1	9;9;9;9;8;4;2;1;1;1;1	9;9;9;9;8;4;2;1;1;1;1	>tr|Q53YE7|Q53YE7_HUMAN Amine oxidase OS=Homo sapiens GN=MAOA PE=2 SV=1;>tr|Q53EZ0|Q53EZ0_HUMAN Amine oxidase (Fragment) OS=Homo sapiens PE=2 SV=1;>tr|Q49A63|Q49A63_HUMAN Amine oxidase OS=Homo sapiens GN=MAOA PE=2 SV=1;>sp|P21397|AOFA_HUMAN Amine oxidase [	-	5.0479	4.74985	2.24788	4.4302	10.117	6	0	Median	1.3034	1.03989	0.056433	1.0417	21.148	6	0	Median	0.24698	0.211202	-2.2433	0.21415	17.911	6	0	Median	2.3	18	11	9	9	9	1	8	1	8	1	8	18.2	18.2	18.2	59.681	527	527;527;527;527;394;103;53;411;504;520;520
2795	sp|P98172|EFNB1_HUMAN;sp|P52799|EFNB2_HUMAN	sp|P98172|EFNB1_HUMAN	7;1	7;1	7;1	>sp|P98172|EFNB1_HUMAN Ephrin-B1 OS=Homo sapiens GN=EFNB1 PE=1 SV=1	-	5.0113	4.71541	2.23738	4.9577	21.857	4	0	Median	1.0435	0.832536	-0.264416	0.88522	58.402	4	0	Median	0.17224	0.147289	-2.76328	0.15051	19.958	4	0	Median	3.8	37	2	7	7	7	1	7	1	7	1	7	37	37	37	38.006	346	346;333
4040	tr|D6RGW0|D6RGW0_HUMAN;sp|Q6P179-3|ERAP2_HUMAN;tr|B2R769|B2R769_HUMAN;sp|Q6P179|ERAP2_HUMAN;sp|Q6P179-2|ERAP2_HUMAN;sp|Q6P179-4|ERAP2_HUMAN	tr|D6RGW0|D6RGW0_HUMAN;sp|Q6P179-3|ERAP2_HUMAN;tr|B2R769|B2R769_HUMAN;sp|Q6P179|ERAP2_HUMAN;sp|Q6P179-2|ERAP2_HUMAN;sp|Q6P179-4|ERAP2_HUMAN	5;5;5;5;4;3	5;5;5;5;4;3	5;5;5;5;4;3	>tr|D6RGW0|D6RGW0_HUMAN Endoplasmic reticulum aminopeptidase 2 (Fragment) OS=Homo sapiens GN=ERAP2 PE=1 SV=1;>sp|Q6P179-3|ERAP2_HUMAN Isoform 3 of Endoplasmic reticulum aminopeptidase 2 OS=Homo sapiens GN=ERAP2;>tr|B2R769|B2R769_HUMAN Aminopeptidase OS=Hom	-	4.8132	4.529	2.17919	4.4657	28.455	3	0	Median	1.0955	0.874023	-0.194257	0.8668	39.651	3	0	Median	0.19785	0.169189	-2.56329	0.17227	8.9671	3	0	Median	0	11.7	6	5	5	5	0	5	0	5	0	5	11.7	11.7	11.7	79.731	694	694;915;960;960;532;350
2303	sp|P50416-2|CPT1A_HUMAN;tr|B2RAQ8|B2RAQ8_HUMAN;tr|A0A024R5F4|A0A024R5F4_HUMAN;sp|P50416|CPT1A_HUMAN;tr|H3BMD2|H3BMD2_HUMAN	sp|P50416-2|CPT1A_HUMAN;tr|B2RAQ8|B2RAQ8_HUMAN;tr|A0A024R5F4|A0A024R5F4_HUMAN;sp|P50416|CPT1A_HUMAN;tr|H3BMD2|H3BMD2_HUMAN	2;2;2;2;1	2;2;2;2;1	2;2;2;2;1	>sp|P50416-2|CPT1A_HUMAN Isoform 2 of Carnitine O-palmitoyltransferase 1, liver isoform OS=Homo sapiens GN=CPT1A;>tr|B2RAQ8|B2RAQ8_HUMAN cDNA, FLJ95058, highly similar to Homo sapiens carnitine palmitoyltransferase 1A (liver) (CPT1A),nuclear gene encoding	-	4.8102	4.52618	2.17829	4.2782	16.798	2	0	Median	0.91576	0.730621	-0.452805	0.71295	12.572	2	0	Median	0.21376	0.182795	-2.4517	0.18971	22.239	2	0	Median	0	3.4	5	2	2	2	0	2	0	2	0	2	3.4	3.4	3.4	86.238	756	756;773;773;773;78
7800	tr|B4DE59|B4DE59_HUMAN;tr|K7EMS3|K7EMS3_HUMAN;tr|C9JTX4|C9JTX4_HUMAN;tr|C9J826|C9J826_HUMAN;tr|C9JK18|C9JK18_HUMAN;tr|C9JKY1|C9JKY1_HUMAN;tr|C9JPI2|C9JPI2_HUMAN;tr|K7ERP3|K7ERP3_HUMAN;tr|A4FUA1|A4FUA1_HUMAN;tr|C9JTG5|C9JTG5_HUMAN;sp|Q8N1A0-2|KT222_HUMAN;sp|Q8N1A0|KT222_HUMAN;CON__Q8N1A0	tr|B4DE59|B4DE59_HUMAN	31;14;9;9;9;9;3;3;1;1;1;1;1	9;0;9;9;9;9;3;3;0;0;0;0;0	0;0;0;0;0;0;0;0;0;0;0;0;0	>tr|B4DE59|B4DE59_HUMAN cDNA FLJ60424, highly similar to Junction plakoglobin OS=Homo sapiens PE=2 SV=1	-	4.7426	4.46257	2.15788	4.1434	73.779	5	0	Median	0.90533	0.722299	-0.469331	0.7061	58.184	5	0	Median	0.17349	0.148358	-2.75284	0.14883	38.952	5	0	Median	7.6	58.6	13	31	9	0	5	31	0	9	0	0	58.6	22.2	0	62.615	563	563;181;235;276;295;297;86;104;75;220;255;295;295
853	sp|O75369-8|FLNB_HUMAN	sp|O75369-8|FLNB_HUMAN	147	147	3	>sp|O75369-8|FLNB_HUMAN Isoform 8 of Filamin-B OS=Homo sapiens GN=FLNB	-	4.7132	4.43491	2.1489	4.3193	47.447	165	0	Median	2.2819	1.82057	0.864389	1.8014	27.547	165	0	Median	0.49042	0.419377	-1.25368	0.42806	27.984	166	0	Median	10.9	68.9	1	147	147	3	19	144	19	144	1	2	69.2	69.2	0.8	281.63	2633	2633
291	sp|A6NJ78|MET15_HUMAN;sp|A6NJ78-2|MET15_HUMAN;sp|A6NJ78-4|MET15_HUMAN;tr|A0A0U1RRF2|A0A0U1RRF2_HUMAN;tr|B5MC64|B5MC64_HUMAN;sp|A6NJ78-3|MET15_HUMAN;tr|A0A0U1RR64|A0A0U1RR64_HUMAN;tr|A0A0U1RRD2|A0A0U1RRD2_HUMAN;tr|F8WD83|F8WD83_HUMAN;sp|P0C7V9|ME15P_HUMAN	sp|A6NJ78|MET15_HUMAN;sp|A6NJ78-2|MET15_HUMAN;sp|A6NJ78-4|MET15_HUMAN	4;2;2;1;1;1;1;1;1;1	4;2;2;1;1;1;1;1;1;1	2;0;0;0;0;0;0;0;0;0	>sp|A6NJ78|MET15_HUMAN Probable methyltransferase-like protein 15 OS=Homo sapiens GN=METTL15 PE=1 SV=1;>sp|A6NJ78-2|MET15_HUMAN Isoform 2 of Probable methyltransferase-like protein 15 OS=Homo sapiens GN=METTL15;>sp|A6NJ78-4|MET15_HUMAN Isoform 4 of Probabl	-	4.7038	4.42606	2.14602	4.1728	23.315	4	2	Median	5.1327	4.09502	2.03387	4.1273	22.185	4	2	Median	1.0501	0.897982	-0.155242	0.9412	15.737	4	2	Median	0	17	10	4	4	2	0	4	0	4	0	2	17	17	7.1	46.121	407	407;273;279;90;93;99;107;149;164;234
5771	sp|Q99959-2|PKP2_HUMAN;sp|Q99959|PKP2_HUMAN;tr|B8QGS9|B8QGS9_HUMAN;tr|B4DR79|B4DR79_HUMAN;tr|A0A087WXY2|A0A087WXY2_HUMAN;tr|B8QGS8|B8QGS8_HUMAN	sp|Q99959-2|PKP2_HUMAN;sp|Q99959|PKP2_HUMAN;tr|B8QGS9|B8QGS9_HUMAN	15;14;13;2;1;1	15;14;13;2;1;1	15;14;13;2;1;1	>sp|Q99959-2|PKP2_HUMAN Isoform 1 of Plakophilin-2 OS=Homo sapiens GN=PKP2;>sp|Q99959|PKP2_HUMAN Plakophilin-2 OS=Homo sapiens GN=PKP2 PE=1 SV=2;>tr|B8QGS9|B8QGS9_HUMAN Truncated plakophilin-2 OS=Homo sapiens GN=PKP2 PE=1 SV=1	-	4.6276	4.35436	2.12246	4.4955	29.973	5	5	Median	0.31647	0.252489	-1.98571	0.2534	90.69	5	5	Median	0.060455	0.0516975	-4.27376	0.051805	67.668	5	5	Median	16.1	15.4	6	15	15	15	10	8	10	8	10	8	24.7	24.7	24.7	92.755	837	837;881;824;363;36;83
2521	tr|A0A024R191|A0A024R191_HUMAN;sp|P57729|RAB38_HUMAN;tr|Q7Z4W7|Q7Z4W7_HUMAN;tr|H0YDB7|H0YDB7_HUMAN;tr|H0YEA4|H0YEA4_HUMAN	tr|A0A024R191|A0A024R191_HUMAN;sp|P57729|RAB38_HUMAN;tr|Q7Z4W7|Q7Z4W7_HUMAN;tr|H0YDB7|H0YDB7_HUMAN	5;5;5;3;2	4;4;4;3;1	4;4;4;3;1	>tr|A0A024R191|A0A024R191_HUMAN RAB38, member RAS oncogene family, isoform CRA_a OS=Homo sapiens GN=RAB38 PE=4 SV=1;>sp|P57729|RAB38_HUMAN Ras-related protein Rab-38 OS=Homo sapiens GN=RAB38 PE=1 SV=1;>tr|Q7Z4W7|Q7Z4W7_HUMAN Rab-related GTP-binding protein	-	4.6017	4.32999	2.11436	4.4353	66.225	5	5	Median	0.52705	0.420496	-1.24984	0.42022	66.738	4	4	Median	0.12955	0.110783	-3.17419	0.11306	73.308	4	4	Median	0	33.2	5	5	4	4	0	5	0	4	0	4	33.2	28.4	28.4	23.712	211	211;211;212;210;89
6176	sp|Q9H0X9|OSBL5_HUMAN;sp|Q9H0X9-3|OSBL5_HUMAN;tr|A8KAD5|A8KAD5_HUMAN;sp|Q9H0X9-2|OSBL5_HUMAN;tr|B4E033|B4E033_HUMAN;tr|Q8WVV2|Q8WVV2_HUMAN;tr|B3KP32|B3KP32_HUMAN;tr|B4DMI4|B4DMI4_HUMAN;tr|E9PNH0|E9PNH0_HUMAN;tr|B3KWF0|B3KWF0_HUMAN;tr|H0YCD7|H0YCD7_HUMAN;tr|E9PQB4|E9PQB4_HUMAN;tr|E9PIJ6|E9PIJ6_HUMAN;tr|E9PRA9|E9PRA9_HUMAN;tr|E9PJE6|E9PJE6_HUMAN;tr|E9PPQ2|E9PPQ2_HUMAN	sp|Q9H0X9|OSBL5_HUMAN;sp|Q9H0X9-3|OSBL5_HUMAN;tr|A8KAD5|A8KAD5_HUMAN;sp|Q9H0X9-2|OSBL5_HUMAN;tr|B4E033|B4E033_HUMAN;tr|Q8WVV2|Q8WVV2_HUMAN;tr|B3KP32|B3KP32_HUMAN;tr|B4DMI4|B4DMI4_HUMAN	6;5;5;5;4;3;3;3;2;2;2;1;1;1;1;1	5;4;4;4;3;2;2;2;2;2;2;1;1;1;1;1	5;4;4;4;3;2;2;2;2;2;2;1;1;1;1;1	>sp|Q9H0X9|OSBL5_HUMAN Oxysterol-binding protein-related protein 5 OS=Homo sapiens GN=OSBPL5 PE=1 SV=1;>sp|Q9H0X9-3|OSBL5_HUMAN Isoform 3 of Oxysterol-binding protein-related protein 5 OS=Homo sapiens GN=OSBPL5;>tr|A8KAD5|A8KAD5_HUMAN Oxysterol-binding pro	-	4.5529	4.28407	2.09898	4.1297	20.77	3	0	Median	3.787	3.02138	1.59521	3.0222	28.434	3	0	Median	0.94216	0.805678	-0.311725	0.81155	28.107	3	0	Median	2.6	7.1	16	6	5	5	2	4	2	3	2	3	9.7	8.3	8.3	98.615	879	879;790;811;811;621;424;509;510;333;333;432;89;98;115;124;139
1545	tr|A0A0S2Z487|A0A0S2Z487_HUMAN;tr|A0A024R1X8|A0A024R1X8_HUMAN;sp|P14923|PLAK_HUMAN;tr|A0A0S2Z495|A0A0S2Z495_HUMAN;tr|Q7KZ86|Q7KZ86_HUMAN	tr|A0A0S2Z487|A0A0S2Z487_HUMAN;tr|A0A024R1X8|A0A024R1X8_HUMAN;sp|P14923|PLAK_HUMAN;tr|A0A0S2Z495|A0A0S2Z495_HUMAN	29;29;29;16;4	16;16;16;13;2	16;16;16;13;2	>tr|A0A0S2Z487|A0A0S2Z487_HUMAN Junction plakoglobin isoform 1 (Fragment) OS=Homo sapiens GN=JUP PE=2 SV=1;>tr|A0A024R1X8|A0A024R1X8_HUMAN Junction plakoglobin, isoform CRA_a OS=Homo sapiens GN=JUP PE=4 SV=1;>sp|P14923|PLAK_HUMAN Junction plakoglobin OS=Ho	-	4.4711	4.2071	2.07283	4.2666	24.947	7	0	Median	0.55507	0.442851	-1.17511	0.45927	20.067	7	0	Median	0.11557	0.0988285	-3.33893	0.10396	7.9361	7	0	Median	3.8	47.5	5	29	16	16	3	27	3	14	3	14	47.8	26.4	26.4	81.744	745	745;745;745;334;171
4832	sp|Q8NEG4|FA83F_HUMAN;sp|Q8NEG4-2|FA83F_HUMAN	sp|Q8NEG4|FA83F_HUMAN;sp|Q8NEG4-2|FA83F_HUMAN	3;2	3;2	3;2	>sp|Q8NEG4|FA83F_HUMAN Protein FAM83F OS=Homo sapiens GN=FAM83F PE=1 SV=1;>sp|Q8NEG4-2|FA83F_HUMAN Isoform 2 of Protein FAM83F OS=Homo sapiens GN=FAM83F	-	4.3836	4.12477	2.04431	4.1285	74.55	2	1	Median						1	0	Median						1	0	Median	3.2	8.8	2	3	3	3	1	2	1	2	1	2	12	12	12	55.485	500	500;332
587	sp|O43278-2|SPIT1_HUMAN;sp|O43278|SPIT1_HUMAN;tr|H3BR01|H3BR01_HUMAN;tr|H3BMB6|H3BMB6_HUMAN;tr|H3BTQ8|H3BTQ8_HUMAN;tr|H3BVD9|H3BVD9_HUMAN;tr|B4DTF6|B4DTF6_HUMAN;tr|B2RBU9|B2RBU9_HUMAN	sp|O43278-2|SPIT1_HUMAN;sp|O43278|SPIT1_HUMAN;tr|H3BR01|H3BR01_HUMAN;tr|H3BMB6|H3BMB6_HUMAN;tr|H3BTQ8|H3BTQ8_HUMAN;tr|H3BVD9|H3BVD9_HUMAN;tr|B4DTF6|B4DTF6_HUMAN;tr|B2RBU9|B2RBU9_HUMAN	2;2;1;1;1;1;1;1	2;2;1;1;1;1;1;1	2;2;1;1;1;1;1;1	>sp|O43278-2|SPIT1_HUMAN Isoform 2 of Kunitz-type protease inhibitor 1 OS=Homo sapiens GN=SPINT1;>sp|O43278|SPIT1_HUMAN Kunitz-type protease inhibitor 1 OS=Homo sapiens GN=SPINT1 PE=1 SV=2;>tr|H3BR01|H3BR01_HUMAN Kunitz-type protease inhibitor 1 (Fragment)	-	4.2674	4.01543	2.00556	3.8568	31.694	2	2	Median	0.98751	0.787865	-0.34398	0.78902	8.6539	2	2	Median	0.23141	0.197888	-2.33725	0.20343	44.557	2	2	Median	0	5.1	8	2	2	2	0	2	0	2	0	2	5.1	5.1	5.1	56.885	513	513;529;240;294;301;472;496;513
2921	tr|A0A024R292|A0A024R292_HUMAN;sp|Q06136|KDSR_HUMAN;tr|K7EQS7|K7EQS7_HUMAN;tr|K7ERC8|K7ERC8_HUMAN;sp|Q06136-2|KDSR_HUMAN	tr|A0A024R292|A0A024R292_HUMAN;sp|Q06136|KDSR_HUMAN;tr|K7EQS7|K7EQS7_HUMAN;tr|K7ERC8|K7ERC8_HUMAN;sp|Q06136-2|KDSR_HUMAN	6;6;4;4;4	6;6;4;4;4	6;6;4;4;4	>tr|A0A024R292|A0A024R292_HUMAN Follicular lymphoma variant translocation 1, isoform CRA_a OS=Homo sapiens GN=FVT1 PE=3 SV=1;>sp|Q06136|KDSR_HUMAN 3-ketodihydrosphingosine reductase OS=Homo sapiens GN=KDSR PE=1 SV=1;>tr|K7EQS7|K7EQS7_HUMAN 3-ketodihydrosph	-	4.2593	4.00781	2.00281	3.8488	6.6519	4	0	Median	1.4668	1.17026	0.226825	1.1606	9.7099	4	0	Median	0.33107	0.283111	-1.82056	0.2932	9.3872	4	0	Median	0	24.1	5	6	6	6	0	6	0	6	0	6	24.1	24.1	24.1	36.187	332	332;332;155;203;268
6210	tr|Q68CX0|Q68CX0_HUMAN;sp|Q9H2J7|S6A15_HUMAN;sp|Q9H2J7-3|S6A15_HUMAN;tr|Q8IXG2|Q8IXG2_HUMAN;tr|F8VSG1|F8VSG1_HUMAN;tr|Q8TBM6|Q8TBM6_HUMAN;sp|Q9H2J7-2|S6A15_HUMAN	tr|Q68CX0|Q68CX0_HUMAN;sp|Q9H2J7|S6A15_HUMAN;sp|Q9H2J7-3|S6A15_HUMAN;tr|Q8IXG2|Q8IXG2_HUMAN	9;9;6;5;3;3;3	9;9;6;5;3;3;3	9;9;6;5;3;3;3	>tr|Q68CX0|Q68CX0_HUMAN Transporter (Fragment) OS=Homo sapiens GN=DKFZp761I0921 PE=2 SV=1;>sp|Q9H2J7|S6A15_HUMAN Sodium-dependent neutral amino acid transporter B(0)AT2 OS=Homo sapiens GN=SLC6A15 PE=1 SV=1;>sp|Q9H2J7-3|S6A15_HUMAN Isoform 3 of Sodium-depen	-	4.1216	3.87824	1.9554	3.8057	22.285	2	0	Median	2.6389	2.10539	1.07409	2.0961	7.0058	2	0	Median	0.60153	0.514392	-0.95906	0.50774	30.879	2	0	Median	12.8	8.5	7	9	9	9	7	4	7	4	7	4	16.6	16.6	16.6	80.823	721	721;730;623;392;96;289;289
5287	sp|Q96B97-2|SH3K1_HUMAN;tr|Q5JPT2|Q5JPT2_HUMAN;tr|Q5JPT6|Q5JPT6_HUMAN;sp|Q96B97|SH3K1_HUMAN;tr|B7Z6E8|B7Z6E8_HUMAN;sp|Q96B97-3|SH3K1_HUMAN;tr|Q5VSN0|Q5VSN0_HUMAN;tr|Q5JPT1|Q5JPT1_HUMAN	sp|Q96B97-2|SH3K1_HUMAN;tr|Q5JPT2|Q5JPT2_HUMAN;tr|Q5JPT6|Q5JPT6_HUMAN;sp|Q96B97|SH3K1_HUMAN;tr|B7Z6E8|B7Z6E8_HUMAN;sp|Q96B97-3|SH3K1_HUMAN	13;13;13;13;12;12;5;1	13;13;13;13;12;12;5;1	13;13;13;13;12;12;5;1	>sp|Q96B97-2|SH3K1_HUMAN Isoform 2 of SH3 domain-containing kinase-binding protein 1 OS=Homo sapiens GN=SH3KBP1;>tr|Q5JPT2|Q5JPT2_HUMAN SH3 domain-containing kinase-binding protein 1 (Fragment) OS=Homo sapiens GN=SH3KBP1 PE=1 SV=1;>tr|Q5JPT6|Q5JPT6_HUMAN G	-	4.1116	3.86883	1.9519	3.9922	64.456	6	0	Median	7.0813	5.64967	2.49817	5.6416	58.642	6	0	Median	1.5418	1.31845	0.398847	1.3441	13.633	6	0	Median	10	26.3	8	13	13	13	3	12	3	12	3	12	32	32	32	68.549	628	628;645;665;665;404;427;553;208
1483	sp|P12532|KCRU_HUMAN;sp|P12532-2|KCRU_HUMAN;tr|B4DFE8|B4DFE8_HUMAN;tr|F8WCN3|F8WCN3_HUMAN;tr|E9PCP8|E9PCP8_HUMAN;tr|B4DH34|B4DH34_HUMAN;tr|C9JSQ1|C9JSQ1_HUMAN;tr|B4DGR9|B4DGR9_HUMAN;tr|B4DF55|B4DF55_HUMAN;tr|C9JJX8|C9JJX8_HUMAN;tr|C9J995|C9J995_HUMAN;tr|B4DJW9|B4DJW9_HUMAN;tr|C9J8F6|C9J8F6_HUMAN;tr|B4DF72|B4DF72_HUMAN;tr|B4DKA2|B4DKA2_HUMAN;tr|B4DFA3|B4DFA3_HUMAN;tr|B7Z9T7|B7Z9T7_HUMAN;tr|C9J6W7|…	sp|P12532|KCRU_HUMAN;sp|P12532-2|KCRU_HUMAN;tr|B4DFE8|B4DFE8_HUMAN;tr|F8WCN3|F8WCN3_HUMAN	11;10;6;6;5;5;4;4;4;3;3;3;3;3;3;2;2;2;2;2;2;2;2;1	11;10;6;6;5;5;4;4;4;3;3;3;3;3;3;2;2;2;2;2;2;2;2;1	11;10;6;6;5;5;4;4;4;3;3;3;3;3;3;2;2;2;2;2;2;2;2;1	>sp|P12532|KCRU_HUMAN Creatine kinase U-type, mitochondrial OS=Homo sapiens GN=CKMT1A PE=1 SV=1;>sp|P12532-2|KCRU_HUMAN Isoform 2 of Creatine kinase U-type, mitochondrial OS=Homo sapiens GN=CKMT1A;>tr|B4DFE8|B4DFE8_HUMAN cDNA FLJ52224, highly similar to Cr	-	4.0547	3.81529	1.93179	3.6591	14.28	9	0	Median	1.5929	1.27086	0.345809	1.2171	12.403	9	0	Median	0.37115	0.317385	-1.65569	0.32697	8.5198	9	0	Median	0	39.8	24	11	11	11	0	11	0	11	0	11	39.8	39.8	39.8	47.036	417	417;448;254;298;257;264;241;243;338;103;129;146;148;168;185;144;146;203;221;356;419;419;419;117
5542	sp|Q96LD4|TRI47_HUMAN;sp|Q96LD4-2|TRI47_HUMAN;tr|A0A0M3HER3|A0A0M3HER3_HUMAN	sp|Q96LD4|TRI47_HUMAN;sp|Q96LD4-2|TRI47_HUMAN	10;8;1	10;8;1	10;8;1	>sp|Q96LD4|TRI47_HUMAN Tripartite motif-containing protein 47 OS=Homo sapiens GN=TRIM47 PE=1 SV=2;>sp|Q96LD4-2|TRI47_HUMAN Isoform 2 of Tripartite motif-containing protein 47 OS=Homo sapiens GN=TRIM47	-	4.0148	3.77775	1.91753	3.593	47.245	6	6	Median	1.1639	0.928594	-0.10688	0.92484	54.552	6	6	Median	0.28715	0.245553	-2.02589	0.25141	28.614	6	6	Median	4.4	20.7	3	10	10	10	3	7	3	7	3	7	25.1	25.1	25.1	69.531	638	638;400;122
1177	tr|Q2TTR7|Q2TTR7_HUMAN;tr|A8K2T7|A8K2T7_HUMAN;sp|P00533|EGFR_HUMAN;tr|E9PFD7|E9PFD7_HUMAN;tr|A9CB80|A9CB80_HUMAN;tr|B7Z2I3|B7Z2I3_HUMAN;tr|F2YGG7|F2YGG7_HUMAN;tr|E7BSV0|E7BSV0_HUMAN;tr|Q59FL8|Q59FL8_HUMAN;tr|Q504U8|Q504U8_HUMAN;sp|P00533-4|EGFR_HUMAN;sp|P00533-3|EGFR_HUMAN;tr|Q68GS6|Q68GS6_HUMAN;tr|Q75MF2|Q75MF2_HUMAN;tr|A0A1W2PRR9|A0A1W2PRR9_HUMAN;sp|P00533-2|EGFR_HUMAN;tr|Q147T7|Q147T7_HUMAN;tr…	tr|Q2TTR7|Q2TTR7_HUMAN;tr|A8K2T7|A8K2T7_HUMAN;sp|P00533|EGFR_HUMAN;tr|E9PFD7|E9PFD7_HUMAN;tr|A9CB80|A9CB80_HUMAN;tr|B7Z2I3|B7Z2I3_HUMAN;tr|F2YGG7|F2YGG7_HUMAN;tr|E7BSV0|E7BSV0_HUMAN;tr|Q59FL8|Q59FL8_HUMAN;tr|Q504U8|Q504U8_HUMAN	31;31;31;30;30;29;29;27;26;26;15;15;14;13;11;10;10;9;3;3;3;3;2;2;2;1;1;1;1;1	29;29;29;28;28;27;27;25;24;24;15;15;14;12;11;10;10;9;3;3;2;2;2;2;1;1;1;1;1;1	28;28;28;27;27;26;26;24;23;23;15;15;14;11;11;10;10;9;3;3;2;2;2;2;1;1;1;1;1;1	>tr|Q2TTR7|Q2TTR7_HUMAN Receptor protein-tyrosine kinase OS=Homo sapiens PE=2 SV=1;>tr|A8K2T7|A8K2T7_HUMAN Receptor protein-tyrosine kinase OS=Homo sapiens PE=2 SV=1;>sp|P00533|EGFR_HUMAN Epidermal growth factor receptor OS=Homo sapiens GN=EGFR PE=1 SV=2;>	-	3.9933	3.75752	1.90978	3.6856	10.059	18	0	Median	1.0706	0.854157	-0.227427	0.8349	16.603	18	0	Median	0.24188	0.206841	-2.27341	0.20354	14.804	18	0	Median	10.9	31.9	30	31	29	28	8	29	7	27	7	26	35	32.6	31.7	134.32	1210	1210;1210;1210;1165;1210;1157;1167;1136;1081;1091;628;705;645;387;464;405;464;388;128;136;183;188;85;137;191;52;52;52;52;80
1184	tr|V9HW21|V9HW21_HUMAN;tr|A0A0K0K1L1|A0A0K0K1L1_HUMAN;sp|P00918|CAH2_HUMAN;tr|E5RID5|E5RID5_HUMAN;tr|E5RK37|E5RK37_HUMAN	tr|V9HW21|V9HW21_HUMAN;tr|A0A0K0K1L1|A0A0K0K1L1_HUMAN;sp|P00918|CAH2_HUMAN	8;8;8;3;3	8;8;8;3;3	8;8;8;3;3	>tr|V9HW21|V9HW21_HUMAN Epididymis luminal protein 76 OS=Homo sapiens GN=HEL-76 PE=2 SV=1;>tr|A0A0K0K1L1|A0A0K0K1L1_HUMAN Epididymis secretory protein Li 282 OS=Homo sapiens GN=HEL-S-282 PE=2 SV=1;>sp|P00918|CAH2_HUMAN Carbonic anhydrase 2 OS=Homo sapiens	-	3.9612	3.72731	1.89814	3.6707	12.577	9	0	Median	6.9858	5.57348	2.47858	5.481	5.9713	9	0	Median	1.6387	1.40132	0.486783	1.4319	11.292	9	0	Median	0	46.2	5	8	8	8	0	8	0	8	0	8	46.2	46.2	46.2	29.246	260	260;260;260;97;101
1434	tr|Q6LET6|Q6LET6_HUMAN;tr|A0A024RAX2|A0A024RAX2_HUMAN;sp|P10620|MGST1_HUMAN;tr|F5H7F6|F5H7F6_HUMAN;tr|F5H6X2|F5H6X2_HUMAN;sp|P10620-2|MGST1_HUMAN;tr|F5GX73|F5GX73_HUMAN;tr|F5H613|F5H613_HUMAN;tr|F5H760|F5H760_HUMAN	tr|Q6LET6|Q6LET6_HUMAN;tr|A0A024RAX2|A0A024RAX2_HUMAN;sp|P10620|MGST1_HUMAN;tr|F5H7F6|F5H7F6_HUMAN;tr|F5H6X2|F5H6X2_HUMAN;sp|P10620-2|MGST1_HUMAN	4;4;4;3;3;3;1;1;1	4;4;4;3;3;3;1;1;1	4;4;4;3;3;3;1;1;1	>tr|Q6LET6|Q6LET6_HUMAN MGST1 protein (Fragment) OS=Homo sapiens GN=MGST1 PE=2 SV=1;>tr|A0A024RAX2|A0A024RAX2_HUMAN Microsomal glutathione S-transferase 1, isoform CRA_a OS=Homo sapiens GN=MGST1 PE=4 SV=1;>sp|P10620|MGST1_HUMAN Microsomal glutathione S-tra	-	3.9274	3.69551	1.88577	3.4779	17.139	5	0	Median	2.207	1.76081	0.81624	1.7115	11.117	5	0	Median	0.61166	0.523055	-0.934967	0.5114	7.2674	5	0	Median	0	27.1	9	4	4	4	0	4	0	4	0	4	27.1	27.1	27.1	17.57	155	155;155;155;77;80;87;42;46;106
762	tr|B4DWB1|B4DWB1_HUMAN;sp|O60678|ANM3_HUMAN;tr|Q8WUV3|Q8WUV3_HUMAN;tr|B4DP44|B4DP44_HUMAN;tr|A0A0A0MSN7|A0A0A0MSN7_HUMAN;sp|O60678-2|ANM3_HUMAN	tr|B4DWB1|B4DWB1_HUMAN;sp|O60678|ANM3_HUMAN;tr|Q8WUV3|Q8WUV3_HUMAN;tr|B4DP44|B4DP44_HUMAN;tr|A0A0A0MSN7|A0A0A0MSN7_HUMAN;sp|O60678-2|ANM3_HUMAN	17;17;16;14;13;13	17;17;16;14;13;13	17;17;16;14;13;13	>tr|B4DWB1|B4DWB1_HUMAN cDNA FLJ61431, highly similar to Protein arginine N-methyltransferase 3 (EC 2.1.1.-) OS=Homo sapiens PE=2 SV=1;>sp|O60678|ANM3_HUMAN Protein arginine N-methyltransferase 3 OS=Homo sapiens GN=PRMT3 PE=1 SV=3;>tr|Q8WUV3|Q8WUV3_HUMAN P	-	3.9253	3.69353	1.885	3.6942	10.724	17	0	Median	2.7255	2.17449	1.12067	2.1778	12.708	17	0	Median	0.69194	0.591705	-0.75705	0.59559	7.0119	17	0	Median	0	36.6	6	17	17	17	0	17	0	17	0	17	36.6	36.6	36.6	58.45	517	517;531;548;454;469;469
7448	sp|Q9Y4F5-3|C170B_HUMAN;sp|Q9Y4F5-2|C170B_HUMAN;sp|Q9Y4F5|C170B_HUMAN;tr|J3KQR7|J3KQR7_HUMAN;tr|B4DUX3|B4DUX3_HUMAN;tr|B3KRP2|B3KRP2_HUMAN	sp|Q9Y4F5-3|C170B_HUMAN;sp|Q9Y4F5-2|C170B_HUMAN;sp|Q9Y4F5|C170B_HUMAN;tr|J3KQR7|J3KQR7_HUMAN	23;23;23;23;2;1	23;23;23;23;2;1	23;23;23;23;2;1	>sp|Q9Y4F5-3|C170B_HUMAN Isoform 3 of Centrosomal protein of 170 kDa protein B OS=Homo sapiens GN=CEP170B;>sp|Q9Y4F5-2|C170B_HUMAN Isoform 2 of Centrosomal protein of 170 kDa protein B OS=Homo sapiens GN=CEP170B;>sp|Q9Y4F5|C170B_HUMAN Centrosomal protein o	-	3.9172	3.68591	1.88202	3.4888	50.253	6	4	Median	1.5539	1.23975	0.310047	1.2512	29.713	6	4	Median	0.35612	0.304532	-1.71533	0.31737	58.959	6	4	Median	20.1	10.2	6	23	23	23	17	9	17	9	17	9	26.7	26.7	26.7	163.63	1519	1519;1554;1589;1590;208;203
5861	sp|Q9BST9|RTKN_HUMAN;sp|Q9BST9-3|RTKN_HUMAN;sp|Q9BST9-2|RTKN_HUMAN	sp|Q9BST9|RTKN_HUMAN;sp|Q9BST9-3|RTKN_HUMAN;sp|Q9BST9-2|RTKN_HUMAN	14;13;13	14;13;13	14;13;13	>sp|Q9BST9|RTKN_HUMAN Rhotekin OS=Homo sapiens GN=RTKN PE=1 SV=2;>sp|Q9BST9-3|RTKN_HUMAN Isoform 3 of Rhotekin OS=Homo sapiens GN=RTKN;>sp|Q9BST9-2|RTKN_HUMAN Isoform 2 of Rhotekin OS=Homo sapiens GN=RTKN	-	3.9039	3.67339	1.87711	3.4925	11.018	3	0	Median	1.1224	0.895484	-0.15926	0.88609	68.388	3	0	Median	0.29657	0.253609	-1.97932	0.27339	13.047	3	0	Median	16	25.8	3	14	14	14	7	9	7	9	7	9	36.1	36.1	36.1	62.667	563	563;513;550
5348	tr|B2RD36|B2RD36_HUMAN;sp|Q96DG6|CMBL_HUMAN	tr|B2RD36|B2RD36_HUMAN;sp|Q96DG6|CMBL_HUMAN	5;5	5;5	5;5	>tr|B2RD36|B2RD36_HUMAN cDNA, FLJ96437 OS=Homo sapiens PE=2 SV=1;>sp|Q96DG6|CMBL_HUMAN Carboxymethylenebutenolidase homolog OS=Homo sapiens GN=CMBL PE=1 SV=1	-	3.8662	3.63792	1.86311	3.4695	10.599	4	0	Median	1.4102	1.1251	0.170053	1.0986	8.8188	4	0	Median	0.37511	0.320771	-1.64038	0.32133	4.2571	4	0	Median	0	24.5	2	5	5	5	0	5	0	5	0	5	24.5	24.5	24.5	28.058	245	245;245
5222	sp|Q969G5|CAVN3_HUMAN;tr|E9PIE3|E9PIE3_HUMAN	sp|Q969G5|CAVN3_HUMAN;tr|E9PIE3|E9PIE3_HUMAN	8;7	8;7	8;7	>sp|Q969G5|CAVN3_HUMAN Caveolae-associated protein 3 OS=Homo sapiens GN=CAVIN3 PE=1 SV=3;>tr|E9PIE3|E9PIE3_HUMAN Caveolae-associated protein 3 OS=Homo sapiens GN=CAVIN3 PE=1 SV=1	-	3.8282	3.60216	1.84886	3.4835	14.76	4	0	Median	3.7874	3.0217	1.59536	2.9634	16.729	4	0	Median	0.97262	0.831726	-0.26582	0.84279	4.7985	4	0	Median	23	28	2	8	8	8	4	7	4	7	4	7	41	41	41	27.701	261	261;293
7542	sp|Q9Y6C9|MTCH2_HUMAN;tr|Q53G34|Q53G34_HUMAN;tr|B4DHQ0|B4DHQ0_HUMAN	sp|Q9Y6C9|MTCH2_HUMAN;tr|Q53G34|Q53G34_HUMAN	9;8;2	9;8;2	3;3;2	>sp|Q9Y6C9|MTCH2_HUMAN Mitochondrial carrier homolog 2 OS=Homo sapiens GN=MTCH2 PE=1 SV=1;>tr|Q53G34|Q53G34_HUMAN Mitochondrial carrier homolog 2 variant (Fragment) OS=Homo sapiens PE=2 SV=1	-	3.7867	3.56311	1.83314	3.3901	19.958	8	0	Median	3.4329	2.73887	1.45358	2.688	17.18	8	0	Median	0.91734	0.784454	-0.35024	0.80357	7.6519	8	0	Median	0	39.9	3	9	9	3	0	9	0	9	0	3	39.9	39.9	11.6	33.331	303	303;303;155
5917	sp|Q9BUP3|HTAI2_HUMAN;sp|Q9BUP3-3|HTAI2_HUMAN;sp|Q9BUP3-2|HTAI2_HUMAN;tr|E9PI87|E9PI87_HUMAN	sp|Q9BUP3|HTAI2_HUMAN;sp|Q9BUP3-3|HTAI2_HUMAN;sp|Q9BUP3-2|HTAI2_HUMAN;tr|E9PI87|E9PI87_HUMAN	3;3;2;2	3;3;2;2	3;3;2;2	>sp|Q9BUP3|HTAI2_HUMAN Oxidoreductase HTATIP2 OS=Homo sapiens GN=HTATIP2 PE=1 SV=2;>sp|Q9BUP3-3|HTAI2_HUMAN Isoform 3 of Oxidoreductase HTATIP2 OS=Homo sapiens GN=HTATIP2;>sp|Q9BUP3-2|HTAI2_HUMAN Isoform 2 of Oxidoreductase HTATIP2 OS=Homo sapiens GN=HTATI	-	3.7532	3.53159	1.82032	3.2994	9.0054	3	1	Median	3.5921	2.86588	1.51898	2.8398	18.07	3	1	Median	0.93079	0.795955	-0.329241	0.80581	12.46	3	1	Median	0	13.2	4	3	3	3	0	3	0	3	0	3	13.2	13.2	13.2	27.049	242	242;276;133;196
3612	sp|Q2KHR3|QSER1_HUMAN;sp|Q2KHR3-2|QSER1_HUMAN;tr|B3KWV1|B3KWV1_HUMAN;tr|Q9H6S7|Q9H6S7_HUMAN;tr|H0YCQ7|H0YCQ7_HUMAN	sp|Q2KHR3|QSER1_HUMAN;sp|Q2KHR3-2|QSER1_HUMAN	15;13;7;5;5	15;13;7;5;5	15;13;7;5;5	>sp|Q2KHR3|QSER1_HUMAN Glutamine and serine-rich protein 1 OS=Homo sapiens GN=QSER1 PE=1 SV=3;>sp|Q2KHR3-2|QSER1_HUMAN Isoform 2 of Glutamine and serine-rich protein 1 OS=Homo sapiens GN=QSER1	-	3.7418	3.52087	1.81593	3.5035	20.22	8	0	Median	2.9274	2.33557	1.22377	2.3315	26.911	8	0	Median	0.85298	0.729417	-0.455185	0.74495	14.887	8	0	Median	4.6	9.3	5	15	15	15	4	11	4	11	4	11	13.9	13.9	13.9	189.97	1735	1735;1529;564;724;780
928	sp|O75843|AP1G2_HUMAN;tr|B4E3E1|B4E3E1_HUMAN;tr|Q86V28|Q86V28_HUMAN;tr|Q86U03|Q86U03_HUMAN;tr|Q86U41|Q86U41_HUMAN;tr|H0YJ08|H0YJ08_HUMAN;tr|H0YJ47|H0YJ47_HUMAN;tr|G3V532|G3V532_HUMAN	sp|O75843|AP1G2_HUMAN;tr|B4E3E1|B4E3E1_HUMAN;tr|Q86V28|Q86V28_HUMAN;tr|Q86U03|Q86U03_HUMAN	5;4;4;3;2;1;1;1	5;4;4;3;2;1;1;1	5;4;4;3;2;1;1;1	>sp|O75843|AP1G2_HUMAN AP-1 complex subunit gamma-like 2 OS=Homo sapiens GN=AP1G2 PE=1 SV=1;>tr|B4E3E1|B4E3E1_HUMAN cDNA FLJ56213, highly similar to Adapter-relatedprotein complex 1 gamma- 2 subunit OS=Homo sapiens PE=2 SV=1;>tr|Q86V28|Q86V28_HUMAN AP1G2 p	-	3.7359	3.51531	1.81365	3.3867	63.161	4	0	Median	1.88	1.49992	0.584886	1.5202	23.082	4	0	Median	0.56753	0.485317	-1.043	0.50881	46.842	4	0	Median	0	11.2	8	5	5	5	0	5	0	5	0	5	11.2	11.2	11.2	87.116	785	785;554;640;404;153;143;197;200
5011	sp|Q8WUK0|PTPM1_HUMAN;tr|B4DGK8|B4DGK8_HUMAN;sp|Q8WUK0-2|PTPM1_HUMAN;sp|Q8WUK0-3|PTPM1_HUMAN;tr|E9PQM0|E9PQM0_HUMAN	sp|Q8WUK0|PTPM1_HUMAN;tr|B4DGK8|B4DGK8_HUMAN;sp|Q8WUK0-2|PTPM1_HUMAN	6;4;4;2;2	6;4;4;2;2	6;4;4;2;2	>sp|Q8WUK0|PTPM1_HUMAN Phosphatidylglycerophosphatase and protein-tyrosine phosphatase 1 OS=Homo sapiens GN=PTPMT1 PE=1 SV=1;>tr|B4DGK8|B4DGK8_HUMAN cDNA FLJ57723, moderately similar to Protein-tyrosine phosphatase mitochondrial 1, mitochondrial (EC 3.1.3.	-	3.7307	3.51042	1.81164	3.4318	14.385	4	0	Median	2.6839	2.1413	1.09848	2.1117	21.533	4	0	Median	0.76344	0.652848	-0.615182	0.67353	8.4322	4	0	Median	0	34.3	5	6	6	6	0	6	0	6	0	6	34.3	34.3	34.3	22.843	201	201;137;137;151;168
5382	sp|Q96EN8|MOCOS_HUMAN	sp|Q96EN8|MOCOS_HUMAN	3	3	3	>sp|Q96EN8|MOCOS_HUMAN Molybdenum cofactor sulfurase OS=Homo sapiens GN=MOCOS PE=1 SV=2	-	3.6713	3.45453	1.78849	3.3596	25.661	2	1	Median	1.5324	1.22259	0.289946	1.2176	38.778	2	1	Median	0.40636	0.347494	-1.52494	0.35128	10.749	2	1	Median	1.5	6.8	1	3	3	3	1	2	1	2	1	2	8.2	8.2	8.2	98.119	888	888
983	sp|O94832|MYO1D_HUMAN;tr|Q7Z3N6|Q7Z3N6_HUMAN;tr|K7EIG7|K7EIG7_HUMAN;tr|J3QRN6|J3QRN6_HUMAN;tr|J3KRL0|J3KRL0_HUMAN;tr|Q8N618|Q8N618_HUMAN;tr|F8WEW9|F8WEW9_HUMAN;sp|B0I1T2-2|MYO1G_HUMAN;sp|B0I1T2-3|MYO1G_HUMAN;sp|B0I1T2-4|MYO1G_HUMAN;sp|B0I1T2|MYO1G_HUMAN	sp|O94832|MYO1D_HUMAN;tr|Q7Z3N6|Q7Z3N6_HUMAN;tr|K7EIG7|K7EIG7_HUMAN;tr|J3QRN6|J3QRN6_HUMAN	20;19;19;19;7;4;1;1;1;1;1	20;19;19;19;7;4;1;1;1;1;1	20;19;19;19;7;4;1;1;1;1;1	>sp|O94832|MYO1D_HUMAN Unconventional myosin-Id OS=Homo sapiens GN=MYO1D PE=1 SV=2;>tr|Q7Z3N6|Q7Z3N6_HUMAN Uncharacterized protein DKFZp686A01173 (Fragment) OS=Homo sapiens GN=DKFZp686A01173 PE=2 SV=1;>tr|K7EIG7|K7EIG7_HUMAN Unconventional myosin-Id OS=Hom	-	3.6498	3.4343	1.78002	3.5055	18.129	8	0	Median	1.0293	0.821206	-0.284183	0.81026	16.557	8	0	Median	0.28401	0.242868	-2.04175	0.24973	12.023	8	0	Median	1.7	24.6	11	20	20	20	1	19	1	19	1	19	26.2	26.2	26.2	116.2	1006	1006;917;918;961;436;163;210;230;525;722;1018
1007	sp|O94929-2|ABLM3_HUMAN;sp|O94929-3|ABLM3_HUMAN;tr|A0A0C4DGA7|A0A0C4DGA7_HUMAN;sp|O94929|ABLM3_HUMAN;tr|D6RHE7|D6RHE7_HUMAN;sp|O94929-4|ABLM3_HUMAN;tr|A0A0A0MRD5|A0A0A0MRD5_HUMAN	sp|O94929-2|ABLM3_HUMAN;sp|O94929-3|ABLM3_HUMAN;tr|A0A0C4DGA7|A0A0C4DGA7_HUMAN;sp|O94929|ABLM3_HUMAN	13;13;12;12;1;1;1	13;13;12;12;1;1;1	13;13;12;12;1;1;1	>sp|O94929-2|ABLM3_HUMAN Isoform 2 of Actin-binding LIM protein 3 OS=Homo sapiens GN=ABLIM3;>sp|O94929-3|ABLM3_HUMAN Isoform 3 of Actin-binding LIM protein 3 OS=Homo sapiens GN=ABLIM3;>tr|A0A0C4DGA7|A0A0C4DGA7_HUMAN Actin-binding LIM protein 3 OS=Homo sapi	-	3.6276	3.41341	1.77121	3.34	6.2368	3	0	Median	1.8533	1.47862	0.56425	1.4947	13.717	3	0	Median	0.52693	0.450599	-1.15009	0.45248	9.7042	3	0	Median	18	9.2	7	13	13	13	9	4	9	4	9	4	27.2	27.2	27.2	61.57	544	544;588;650;683;151;169;170
2524	sp|P57764|GSDMD_HUMAN;tr|G3V1A6|G3V1A6_HUMAN;tr|E9PIB2|E9PIB2_HUMAN;tr|B4E113|B4E113_HUMAN;tr|Q6ZRV8|Q6ZRV8_HUMAN;tr|B3KW27|B3KW27_HUMAN;tr|B3KTX1|B3KTX1_HUMAN;tr|E9PQ48|E9PQ48_HUMAN;tr|E9PNZ0|E9PNZ0_HUMAN;tr|E9PQR9|E9PQR9_HUMAN	sp|P57764|GSDMD_HUMAN;tr|G3V1A6|G3V1A6_HUMAN;tr|E9PIB2|E9PIB2_HUMAN	8;8;5;3;3;2;2;1;1;1	8;8;5;3;3;2;2;1;1;1	8;8;5;3;3;2;2;1;1;1	>sp|P57764|GSDMD_HUMAN Gasdermin-D OS=Homo sapiens GN=GSDMD PE=1 SV=1;>tr|G3V1A6|G3V1A6_HUMAN Gasdermin domain containing 1, isoform CRA_d OS=Homo sapiens GN=GSDMD PE=1 SV=1;>tr|E9PIB2|E9PIB2_HUMAN Gasdermin-D (Fragment) OS=Homo sapiens GN=GSDMD PE=1 SV=1	-	3.5098	3.30256	1.72359	3.1482	3.7981	3	0	Median	1.2477	0.995452	-0.00657581	0.96666	16.885	3	0	Median	0.35307	0.301924	-1.72774	0.30508	11.387	3	0	Median	8.9	18	10	8	8	8	2	6	2	6	2	6	26.9	26.9	26.9	52.8	484	484;532;277;487;517;220;220;114;153;164
2884	sp|Q03169|TNAP2_HUMAN;tr|B4DZH8|B4DZH8_HUMAN;tr|H0YLC0|H0YLC0_HUMAN;tr|A1A584|A1A584_HUMAN	sp|Q03169|TNAP2_HUMAN;tr|B4DZH8|B4DZH8_HUMAN;tr|H0YLC0|H0YLC0_HUMAN;tr|A1A584|A1A584_HUMAN	2;1;1;1	2;1;1;1	2;1;1;1	>sp|Q03169|TNAP2_HUMAN Tumor necrosis factor alpha-induced protein 2 OS=Homo sapiens GN=TNFAIP2 PE=2 SV=2;>tr|B4DZH8|B4DZH8_HUMAN cDNA FLJ50311, highly similar to Tumor necrosis factor, alpha-induced protein 2 OS=Homo sapiens PE=2 SV=1;>tr|H0YLC0|H0YLC0_HU	-	3.4911	3.28497	1.71588	3.0942	6.7467	2	1	Median	4.1335	3.29783	1.72152	3.3096	25.198	2	1	Median	1.0871	0.929622	-0.105284	0.9977	27.224	2	1	Median	0	4.3	4	2	2	2	0	2	0	2	0	2	4.3	4.3	4.3	72.66	654	654;323;347;431
1548	tr|A8YXX4|A8YXX4_HUMAN;sp|P15104|GLNA_HUMAN;tr|B4DWM6|B4DWM6_HUMAN;tr|Q9NSP3|Q9NSP3_HUMAN;tr|Q2TU80|Q2TU80_HUMAN;tr|A1L199|A1L199_HUMAN	tr|A8YXX4|A8YXX4_HUMAN;sp|P15104|GLNA_HUMAN;tr|B4DWM6|B4DWM6_HUMAN	8;8;4;3;3;3	8;8;4;3;3;3	8;8;4;3;3;3	>tr|A8YXX4|A8YXX4_HUMAN Glutamine synthetase OS=Homo sapiens GN=PIG59 PE=2 SV=1;>sp|P15104|GLNA_HUMAN Glutamine synthetase OS=Homo sapiens GN=GLUL PE=1 SV=4;>tr|B4DWM6|B4DWM6_HUMAN cDNA FLJ57219, highly similar to Glutamine synthetase (EC 6.3.1.2) OS=Homo	-	3.4231	3.22098	1.6875	3.1689	26.987	6	0	Median	0.55118	0.439748	-1.18525	0.43438	27.956	6	0	Median	0.16021	0.137002	-2.86773	0.13987	15.053	6	0	Median	4.6	29.2	6	8	8	8	1	8	1	8	1	8	29.2	29.2	29.2	42.064	373	373;373;160;112;233;258
1994	sp|P35270|SPRE_HUMAN;tr|Q9UEC5|Q9UEC5_HUMAN;tr|B4DSF0|B4DSF0_HUMAN;tr|Q93041|Q93041_HUMAN	sp|P35270|SPRE_HUMAN	8;2;2;1	8;2;2;1	8;2;2;1	>sp|P35270|SPRE_HUMAN Sepiapterin reductase OS=Homo sapiens GN=SPR PE=1 SV=1	-	3.3881	3.18805	1.67267	3.03	10.35	9	0	Median	2.4788	1.97766	0.983795	1.9667	11.926	9	0	Median	0.72305	0.618309	-0.693601	0.62346	5.3381	9	0	Median	5.7	43.3	4	8	8	8	1	8	1	8	1	8	43.3	43.3	43.3	28.048	261	261;62;123;47
2128	tr|A0A0B4J2A4|A0A0B4J2A4_HUMAN;tr|B2RB23|B2RB23_HUMAN;sp|P42765|THIM_HUMAN;tr|K7EME0|K7EME0_HUMAN;tr|B3KNP8|B3KNP8_HUMAN;tr|K7ER88|K7ER88_HUMAN;tr|K7EJB1|K7EJB1_HUMAN;tr|K7EJ68|K7EJ68_HUMAN	tr|A0A0B4J2A4|A0A0B4J2A4_HUMAN;tr|B2RB23|B2RB23_HUMAN;sp|P42765|THIM_HUMAN;tr|K7EME0|K7EME0_HUMAN;tr|B3KNP8|B3KNP8_HUMAN	8;8;8;7;7;1;1;1	8;8;8;7;7;1;1;1	8;8;8;7;7;1;1;1	>tr|A0A0B4J2A4|A0A0B4J2A4_HUMAN 3-ketoacyl-CoA thiolase, mitochondrial OS=Homo sapiens GN=ACAA2 PE=1 SV=1;>tr|B2RB23|B2RB23_HUMAN cDNA, FLJ95265, highly similar to Homo sapiens acetyl-Coenzyme A acyltransferase 2 (mitochondrial 3-oxoacyl-Coenzyme A thiolas	-	3.373	3.17384	1.66623	3.0225	9.7437	4	0	Median	1.8043	1.43952	0.525592	1.4293	21.209	4	0	Median	0.55629	0.475705	-1.07186	0.47767	12.849	4	0	Median	0	42.9	8	8	8	8	0	8	0	8	0	8	42.9	42.9	42.9	41.601	394	394;397;397;342;397;72;84;124
2916	tr|A0A024R328|A0A024R328_HUMAN;sp|Q05655|KPCD_HUMAN;tr|B4DFV1|B4DFV1_HUMAN;sp|Q05655-2|KPCD_HUMAN;tr|C9K0E3|C9K0E3_HUMAN;tr|C9J9P1|C9J9P1_HUMAN;tr|C9JZU8|C9JZU8_HUMAN	tr|A0A024R328|A0A024R328_HUMAN;sp|Q05655|KPCD_HUMAN;tr|B4DFV1|B4DFV1_HUMAN;sp|Q05655-2|KPCD_HUMAN	16;16;15;14;5;2;1	16;16;15;14;5;2;1	15;15;14;13;4;2;1	>tr|A0A024R328|A0A024R328_HUMAN Protein kinase C delta type OS=Homo sapiens GN=PRKCD PE=3 SV=1;>sp|Q05655|KPCD_HUMAN Protein kinase C delta type OS=Homo sapiens GN=PRKCD PE=1 SV=2;>tr|B4DFV1|B4DFV1_HUMAN Protein kinase C OS=Homo sapiens PE=2 SV=1;>sp|Q0565	-	3.3504	3.15258	1.65653	3.0823	28.516	9	0	Median	2.5572	2.04021	1.02872	2.0637	22.283	9	0	Median	0.86673	0.741175	-0.432114	0.76172	8.2714	9	0	Median	6.8	26.8	7	16	16	15	3	14	3	14	3	13	30.6	30.6	29.1	77.504	676	676;676;603;707;223;125;77
364	tr|L7RRS0|L7RRS0_HUMAN;sp|O00443|P3C2A_HUMAN;tr|B4DRX6|B4DRX6_HUMAN;tr|A0A0C4DGF9|A0A0C4DGF9_HUMAN;sp|O00443-2|P3C2A_HUMAN;tr|B4DG55|B4DG55_HUMAN;tr|E9PPP3|E9PPP3_HUMAN	tr|L7RRS0|L7RRS0_HUMAN;sp|O00443|P3C2A_HUMAN;tr|B4DRX6|B4DRX6_HUMAN;tr|A0A0C4DGF9|A0A0C4DGF9_HUMAN;sp|O00443-2|P3C2A_HUMAN;tr|B4DG55|B4DG55_HUMAN	12;12;8;6;6;6;1	12;12;8;6;6;6;1	12;12;8;6;6;6;1	>tr|L7RRS0|L7RRS0_HUMAN Phosphatidylinositol-4-phosphate 3-kinase, catalytic subunit type 2 alpha OS=Homo sapiens GN=PIK3C2A PE=3 SV=1;>sp|O00443|P3C2A_HUMAN Phosphatidylinositol 4-phosphate 3-kinase C2 domain-containing subunit alpha OS=Homo sapiens GN=PI	-	3.3284	3.13187	1.64703	3.0922	19.273	4	0	Median	2.8783	2.29639	1.19937	2.2908	8.0202	4	0	Median	0.85058	0.727364	-0.45925	0.72991	10.878	4	0	Median	1.5	6.1	7	12	12	12	3	9	3	9	3	9	7.6	7.6	7.6	190.68	1686	1686;1686;652;483;483;1306;130
7256	sp|Q9UPY3-2|DICER_HUMAN;sp|Q9UPY3|DICER_HUMAN;tr|A0A076VAC5|A0A076VAC5_HUMAN;sp|Q9UPY3-3|DICER_HUMAN;tr|H0YJZ6|H0YJZ6_HUMAN;tr|Q9UFF3|Q9UFF3_HUMAN;tr|B3KMJ0|B3KMJ0_HUMAN	sp|Q9UPY3-2|DICER_HUMAN;sp|Q9UPY3|DICER_HUMAN	6;6;2;2;1;1;1	6;6;2;2;1;1;1	6;6;2;2;1;1;1	>sp|Q9UPY3-2|DICER_HUMAN Isoform 2 of Endoribonuclease Dicer OS=Homo sapiens GN=DICER1;>sp|Q9UPY3|DICER_HUMAN Endoribonuclease Dicer OS=Homo sapiens GN=DICER1 PE=1 SV=3	-	3.3265	3.13009	1.6462	3.1208	9.9719	3	0	Median	1.463	1.16723	0.223083	1.1589	19.548	3	0	Median	0.50632	0.432974	-1.20765	0.44534	10.301	3	0	Median	0.9	4.6	7	6	6	6	1	6	1	6	1	6	4.6	4.6	4.6	208.45	1829	1829;1922;820;820;394;525;554
1164	tr|V9HWB9|V9HWB9_HUMAN;sp|P00338|LDHA_HUMAN;sp|P00338-3|LDHA_HUMAN;sp|P00338-4|LDHA_HUMAN;tr|B4DJI1|B4DJI1_HUMAN;sp|P00338-5|LDHA_HUMAN;sp|P00338-2|LDHA_HUMAN;tr|F5GXY2|F5GXY2_HUMAN;tr|F5GYU2|F5GYU2_HUMAN;tr|F5GXH2|F5GXH2_HUMAN;tr|F5H5J4|F5H5J4_HUMAN;tr|F5H6W8|F5H6W8_HUMAN;tr|F5GZQ4|F5GZQ4_HUMAN;tr|F5H8H6|F5H8H6_HUMAN;tr|F5GXC7|F5GXC7_HUMAN;tr|F5GWW2|F5GWW2_HUMAN;tr|F5GXU1|F5GXU1_HUMAN;tr|F5H5G7|…	tr|V9HWB9|V9HWB9_HUMAN;sp|P00338|LDHA_HUMAN;sp|P00338-3|LDHA_HUMAN;sp|P00338-4|LDHA_HUMAN;tr|B4DJI1|B4DJI1_HUMAN;sp|P00338-5|LDHA_HUMAN;sp|P00338-2|LDHA_HUMAN	23;23;22;19;19;15;15;11;10;9;7;7;5;3;3;3;3;1;1;1;1;1;1;1;1;1;1;1;1	23;23;22;19;19;15;15;11;10;9;7;7;5;3;3;3;3;1;1;1;1;1;1;1;1;1;1;1;1	22;22;21;18;18;14;14;11;10;9;7;7;5;3;3;3;3;0;0;0;0;0;0;0;0;0;0;0;0	>tr|V9HWB9|V9HWB9_HUMAN L-lactate dehydrogenase OS=Homo sapiens GN=HEL-S-133P PE=2 SV=1;>sp|P00338|LDHA_HUMAN L-lactate dehydrogenase A chain OS=Homo sapiens GN=LDHA PE=1 SV=2;>sp|P00338-3|LDHA_HUMAN Isoform 3 of L-lactate dehydrogenase A chain OS=Homo sap	-	3.3031	3.10807	1.63602	3.125	40.485	54	0	Median	3.3579	2.67903	1.42171	2.6497	45.204	54	0	Median	1.0574	0.904224	-0.145247	0.90606	15.686	54	0	Median	29.5	63.9	29	23	23	22	9	23	9	23	8	22	63.9	63.9	60.2	36.688	332	332;332;361;274;305;241;274;156;144;114;89;94;72;42;45;45;46;183;225;233;234;241;318;332;332;332;332;332;332
1918	tr|B4E3A8|B4E3A8_HUMAN;tr|V9HWH1|V9HWH1_HUMAN;sp|P30740|ILEU_HUMAN;sp|P30740-2|ILEU_HUMAN	tr|B4E3A8|B4E3A8_HUMAN;tr|V9HWH1|V9HWH1_HUMAN;sp|P30740|ILEU_HUMAN;sp|P30740-2|ILEU_HUMAN	7;7;7;4	6;6;6;3	6;6;6;3	>tr|B4E3A8|B4E3A8_HUMAN cDNA FLJ53963, highly similar to Leukocyte elastase inhibitor OS=Homo sapiens PE=2 SV=1;>tr|V9HWH1|V9HWH1_HUMAN Epididymis luminal protein 57 OS=Homo sapiens GN=HEL57 PE=2 SV=1;>sp|P30740|ILEU_HUMAN Leukocyte elastase inhibitor OS=H	-	3.2963	3.10167	1.63305	3.0693	21.14	5	0	Median	1.8299	1.45995	0.545918	1.3997	23.855	5	0	Median	0.59219	0.506405	-0.981636	0.51536	9.7064	5	0	Median	0	24	4	7	6	6	0	7	0	6	0	6	24	21.1	21.1	38.685	341	341;379;379;228
2207	tr|Q8NE89|Q8NE89_HUMAN;sp|P48307-2|TFPI2_HUMAN;sp|P48307|TFPI2_HUMAN;tr|H7C4A3|H7C4A3_HUMAN	tr|Q8NE89|Q8NE89_HUMAN;sp|P48307-2|TFPI2_HUMAN;sp|P48307|TFPI2_HUMAN;tr|H7C4A3|H7C4A3_HUMAN	6;6;6;3	6;6;6;3	6;6;6;3	>tr|Q8NE89|Q8NE89_HUMAN Similar to tissue factor pathway inhibitor 2 (Fragment) OS=Homo sapiens PE=2 SV=1;>sp|P48307-2|TFPI2_HUMAN Isoform 2 of Tissue factor pathway inhibitor 2 OS=Homo sapiens GN=TFPI2;>sp|P48307|TFPI2_HUMAN Tissue factor pathway inhibito	-	3.1996	3.01068	1.59009	3.0683	4.955	4	0	Median	0.49028	0.39116	-1.35417	0.37598	10.938	4	0	Median	0.1615	0.138105	-2.85616	0.13806	20.427	4	0	Median	0	44.3	4	6	6	6	0	6	0	6	0	6	44.3	44.3	44.3	19.365	167	167;224;235;107
3926	sp|Q60I27-2|AL2CL_HUMAN;tr|A0A024R2U1|A0A024R2U1_HUMAN;sp|Q60I27|AL2CL_HUMAN;tr|Q8TEK5|Q8TEK5_HUMAN;tr|G5E9N5|G5E9N5_HUMAN;tr|H7C0M4|H7C0M4_HUMAN;sp|Q60I27-3|AL2CL_HUMAN	sp|Q60I27-2|AL2CL_HUMAN;tr|A0A024R2U1|A0A024R2U1_HUMAN;sp|Q60I27|AL2CL_HUMAN;tr|Q8TEK5|Q8TEK5_HUMAN;tr|G5E9N5|G5E9N5_HUMAN	3;3;3;2;2;1;1	3;3;3;2;2;1;1	2;2;2;1;1;1;1	>sp|Q60I27-2|AL2CL_HUMAN Isoform 2 of ALS2 C-terminal-like protein OS=Homo sapiens GN=ALS2CL;>tr|A0A024R2U1|A0A024R2U1_HUMAN ALS2 C-terminal like, isoform CRA_c OS=Homo sapiens GN=ALS2CL PE=4 SV=1;>sp|Q60I27|AL2CL_HUMAN ALS2 C-terminal-like protein OS=Homo	-	3.1984	3.00955	1.58955	2.8277	70.513	2	2	Median	0.82998	0.662183	-0.594698	0.67193	41.015	2	2	Median	0.2595	0.221909	-2.17196	0.22969	110.82	2	2	Median	0	5	7	3	3	2	0	2	0	2	0	2	6.2	6.2	5	85.485	754	754;953;953;491;535;302;468
4757	sp|Q8NB16|MLKL_HUMAN;tr|Q5JPC5|Q5JPC5_HUMAN;tr|I3L2T9|I3L2T9_HUMAN;sp|Q8NB16-2|MLKL_HUMAN;tr|I3L4Z5|I3L4Z5_HUMAN;tr|I3L2U3|I3L2U3_HUMAN;tr|I3L4A6|I3L4A6_HUMAN	sp|Q8NB16|MLKL_HUMAN;tr|Q5JPC5|Q5JPC5_HUMAN;tr|I3L2T9|I3L2T9_HUMAN;sp|Q8NB16-2|MLKL_HUMAN	6;5;4;4;1;1;1	6;5;4;4;1;1;1	6;5;4;4;1;1;1	>sp|Q8NB16|MLKL_HUMAN Mixed lineage kinase domain-like protein OS=Homo sapiens GN=MLKL PE=1 SV=1;>tr|Q5JPC5|Q5JPC5_HUMAN Uncharacterized protein DKFZp667E1714 OS=Homo sapiens GN=DKFZp667E1714 PE=4 SV=1;>tr|I3L2T9|I3L2T9_HUMAN Mixed lineage kinase domain-li	-	3.1945	3.00588	1.58779	2.908	20.527	4	0	Median	3.2669	2.60643	1.38208	2.5497	19.664	4	0	Median	1.0618	0.907987	-0.139256	0.93351	3.5983	4	0	Median	0	17	7	6	6	6	0	6	0	6	0	6	17	17	17	54.478	471	471;424;211;263;62;102;175
8090	tr|Q05CW7|Q05CW7_HUMAN	tr|Q05CW7|Q05CW7_HUMAN	16	1	1	>tr|Q05CW7|Q05CW7_HUMAN NAT10 protein (Fragment) OS=Homo sapiens GN=NAT10 PE=2 SV=1	-	3.1911	3.00268	1.58625	2.866	7.7776	2	1	Median	2.9927	2.38767	1.2556	2.3443	25.469	2	1	Median	0.89778	0.767727	-0.381335	0.80628	11.861	2	1	Median	0	37.7	1	16	1	1	0	16	0	1	0	1	37.7	2.2	2.2	62.384	554	554
5044	tr|B2RDG1|B2RDG1_HUMAN;sp|Q8WVX9|FACR1_HUMAN;tr|E9PNW8|E9PNW8_HUMAN;tr|Q9H600|Q9H600_HUMAN;tr|E9PPB8|E9PPB8_HUMAN	tr|B2RDG1|B2RDG1_HUMAN;sp|Q8WVX9|FACR1_HUMAN;tr|E9PNW8|E9PNW8_HUMAN;tr|Q9H600|Q9H600_HUMAN	14;14;10;10;2	14;14;10;10;2	14;14;10;10;2	>tr|B2RDG1|B2RDG1_HUMAN Fatty acyl-CoA reductase OS=Homo sapiens PE=2 SV=1;>sp|Q8WVX9|FACR1_HUMAN Fatty acyl-CoA reductase 1 OS=Homo sapiens GN=FAR1 PE=1 SV=1;>tr|E9PNW8|E9PNW8_HUMAN Fatty acyl-CoA reductase (Fragment) OS=Homo sapiens GN=FAR1 PE=1 SV=1;>tr	-	3.1848	2.99675	1.5834	2.8792	9.8124	9	0	Median	2.6813	2.13922	1.09709	2.1195	9.4411	9	0	Median	0.82521	0.70567	-0.502935	0.73767	9.4493	9	0	Median	0	35	5	14	14	14	0	14	0	14	0	14	35	35	35	59.382	515	515;515;335;342;139
4460	sp|Q86YS6|RAB43_HUMAN;tr|C9JFM7|C9JFM7_HUMAN;sp|Q86YS6-2|RAB43_HUMAN	sp|Q86YS6|RAB43_HUMAN	3;1;1	3;1;1	3;1;1	>sp|Q86YS6|RAB43_HUMAN Ras-related protein Rab-43 OS=Homo sapiens GN=RAB43 PE=1 SV=1	-	3.1827	2.99478	1.58245	2.9258	24.915	3	0	Median	1.4174	1.13084	0.1774	1.1381	15.864	3	0	Median	0.6255	0.53489	-0.902687	0.55392	28.686	3	0	Median	0	22.2	3	3	3	3	0	3	0	3	0	3	22.2	22.2	22.2	23.339	212	212;86;155
1451	sp|P11216|PYGB_HUMAN;tr|B4DSD8|B4DSD8_HUMAN	sp|P11216|PYGB_HUMAN;tr|B4DSD8|B4DSD8_HUMAN	43;38	43;38	3;1	>sp|P11216|PYGB_HUMAN Glycogen phosphorylase, brain form OS=Homo sapiens GN=PYGB PE=1 SV=5;>tr|B4DSD8|B4DSD8_HUMAN Alpha-1,4 glucan phosphorylase OS=Homo sapiens PE=2 SV=1	-	3.1746	2.98716	1.57877	2.8817	11.266	50	0	Median	1.008	0.804213	-0.314351	0.80008	15.265	50	0	Median	0.31383	0.268368	-1.89771	0.26981	14.352	50	0	Median	7.6	57.3	2	43	43	3	4	43	4	43	0	3	57.3	57.3	3.1	96.695	843	843;752
2974	sp|Q08AF3|SLFN5_HUMAN;tr|B4E0B1|B4E0B1_HUMAN;sp|Q08AF3-2|SLFN5_HUMAN;tr|B4E128|B4E128_HUMAN	sp|Q08AF3|SLFN5_HUMAN;tr|B4E0B1|B4E0B1_HUMAN	7;6;3;3	6;5;3;3	6;5;3;3	>sp|Q08AF3|SLFN5_HUMAN Schlafen family member 5 OS=Homo sapiens GN=SLFN5 PE=1 SV=1;>tr|B4E0B1|B4E0B1_HUMAN cDNA FLJ52100 OS=Homo sapiens PE=2 SV=1	-	3.1743	2.98687	1.57864	2.9177	23.61	3	0	Median	3.293	2.62725	1.39356	2.6461	22.915	3	0	Median	1.0703	0.915256	-0.127753	0.92112	6.6715	3	0	Median	0	9.5	4	7	6	6	0	7	0	6	0	6	9.5	8.2	8.2	101.05	891	891;891;338;389
1108	tr|A0A024R7G2|A0A024R7G2_HUMAN;sp|O95716|RAB3D_HUMAN;tr|B2R8W8|B2R8W8_HUMAN	tr|A0A024R7G2|A0A024R7G2_HUMAN;sp|O95716|RAB3D_HUMAN;tr|B2R8W8|B2R8W8_HUMAN	6;6;4	5;5;3	3;3;1	>tr|A0A024R7G2|A0A024R7G2_HUMAN RAB3D, member RAS oncogene family, isoform CRA_b OS=Homo sapiens GN=RAB3D PE=4 SV=1;>sp|O95716|RAB3D_HUMAN Ras-related protein Rab-3D OS=Homo sapiens GN=RAB3D PE=1 SV=1;>tr|B2R8W8|B2R8W8_HUMAN cDNA, FLJ94098, highly similar	-	3.1338	2.94876	1.56011	2.9031	189.97	3	0	Median	1.5303	1.22092	0.287968	1.239	37.755	3	0	Median	0.48754	0.416915	-1.26218	0.42994	172.56	3	0	Median	4.6	31.1	3	6	5	3	1	5	1	4	0	3	35.6	32.4	19.2	24.267	219	219;219;219
1914	tr|B1AH87|B1AH87_HUMAN;tr|Q13850|Q13850_HUMAN;sp|P30536|TSPO_HUMAN;tr|Q8N730|Q8N730_HUMAN;tr|O76068|O76068_HUMAN	tr|B1AH87|B1AH87_HUMAN;tr|Q13850|Q13850_HUMAN;sp|P30536|TSPO_HUMAN;tr|Q8N730|Q8N730_HUMAN	3;3;3;2;1	3;3;3;2;1	3;3;3;2;1	>tr|B1AH87|B1AH87_HUMAN Putative peripheral benzodiazepine receptor-related protein (Fragment) OS=Homo sapiens GN=TSPO PE=1 SV=1;>tr|Q13850|Q13850_HUMAN Peripheral benzodiazepine receptor OS=Homo sapiens PE=4 SV=1;>sp|P30536|TSPO_HUMAN Translocator protein	-	3.132	2.94707	1.55928	2.7595	5.4281	3	0	Median	2.4662	1.96761	0.976443	1.983	5.8085	3	0	Median	0.75807	0.648256	-0.625366	0.66883	5.1637	3	0	Median	0	36.4	5	3	3	3	0	3	0	3	0	3	36.4	36.4	36.4	11.896	107	107;169;169;61;143
3459	tr|E9PGT3|E9PGT3_HUMAN;sp|Q15418|KS6A1_HUMAN;sp|Q15418-4|KS6A1_HUMAN;sp|Q15418-2|KS6A1_HUMAN;sp|Q15418-3|KS6A1_HUMAN;tr|B7Z2K7|B7Z2K7_HUMAN;tr|Q5SVM6|Q5SVM6_HUMAN;tr|E9PMM7|E9PMM7_HUMAN;tr|Q5SVM7|Q5SVM7_HUMAN;tr|E9PAN7|E9PAN7_HUMAN	tr|E9PGT3|E9PGT3_HUMAN;sp|Q15418|KS6A1_HUMAN;sp|Q15418-4|KS6A1_HUMAN;sp|Q15418-2|KS6A1_HUMAN;sp|Q15418-3|KS6A1_HUMAN;tr|B7Z2K7|B7Z2K7_HUMAN	29;29;28;28;26;23;8;3;3;3	29;29;28;28;26;23;8;3;3;3	18;18;17;17;16;12;5;1;3;2	>tr|E9PGT3|E9PGT3_HUMAN Ribosomal protein S6 kinase OS=Homo sapiens GN=RPS6KA1 PE=1 SV=1;>sp|Q15418|KS6A1_HUMAN Ribosomal protein S6 kinase alpha-1 OS=Homo sapiens GN=RPS6KA1 PE=1 SV=2;>sp|Q15418-4|KS6A1_HUMAN Isoform 4 of Ribosomal protein S6 kinase alpha	-	3.1259	2.94133	1.55647	2.8642	30.416	18	0	Median	1.4857	1.18534	0.245296	1.1622	20.586	18	0	Median	0.45761	0.39132	-1.35358	0.39045	26.054	18	0	Median	11.6	47.2	10	29	29	18	7	25	7	25	4	15	51	51	35.2	81.471	724	724;735;719;744;643;594;166;112;115;204
335	tr|F8U8C0|F8U8C0_HUMAN;tr|C1K3N4|C1K3N4_HUMAN;sp|O00220|TR10A_HUMAN	tr|F8U8C0|F8U8C0_HUMAN;tr|C1K3N4|C1K3N4_HUMAN;sp|O00220|TR10A_HUMAN	2;2;2	2;2;2	2;2;2	>tr|F8U8C0|F8U8C0_HUMAN Tumor necrosis factor receptor superfamily member 10A OS=Homo sapiens GN=TNFRSF10A PE=1 SV=1;>tr|C1K3N4|C1K3N4_HUMAN Tumor necrosis factor receptor superfamily member 10a (Fragment) OS=Homo sapiens GN=TNFRSF10A PE=2 SV=1;>sp|O00220|	-	3.0991	2.91611	1.54405	2.7265	24.092	2	1	Median	1.2934	1.03191	0.0453216	1.0482	8.9732	2	1	Median	0.41745	0.356978	-1.48609	0.38202	11.972	2	1	Median	0	9	3	2	2	2	0	2	0	2	0	2	9	9	9	33.91	310	310;467;468
725	tr|A0A024RA58|A0A024RA58_HUMAN;sp|O60443|DFNA5_HUMAN;tr|A4FTY0|A4FTY0_HUMAN;tr|A4FVA8|A4FVA8_HUMAN;tr|H7C3W1|H7C3W1_HUMAN;sp|O60443-3|DFNA5_HUMAN;tr|H7C147|H7C147_HUMAN;tr|H7BZJ0|H7BZJ0_HUMAN;sp|O60443-2|DFNA5_HUMAN	tr|A0A024RA58|A0A024RA58_HUMAN;sp|O60443|DFNA5_HUMAN;tr|A4FTY0|A4FTY0_HUMAN;tr|A4FVA8|A4FVA8_HUMAN;tr|H7C3W1|H7C3W1_HUMAN	12;12;11;9;6;4;3;2;1	12;12;11;9;6;4;3;2;1	2;2;2;2;2;0;0;0;0	>tr|A0A024RA58|A0A024RA58_HUMAN Deafness, autosomal dominant 5, isoform CRA_a OS=Homo sapiens GN=DFNA5 PE=4 SV=1;>sp|O60443|DFNA5_HUMAN Non-syndromic hearing impairment protein 5 OS=Homo sapiens GN=DFNA5 PE=1 SV=2;>tr|A4FTY0|A4FTY0_HUMAN Deafness, autosoma	-	3.0915	2.90896	1.5405	2.9694	10.253	7	0	Median	1.2661	1.01013	0.0145445	0.99224	8.7456	7	0	Median	0.37297	0.318941	-1.64864	0.32491	12.182	7	0	Median	2.4	28.2	9	12	12	2	1	12	1	12	0	2	28.2	28.2	4.4	54.554	496	496;496;496;437;216;332;192;155;101
2390	sp|P52735-3|VAV2_HUMAN;sp|P52735-2|VAV2_HUMAN;sp|P52735|VAV2_HUMAN	sp|P52735-3|VAV2_HUMAN;sp|P52735-2|VAV2_HUMAN;sp|P52735|VAV2_HUMAN	10;9;9	10;9;9	10;9;9	>sp|P52735-3|VAV2_HUMAN Isoform 3 of Guanine nucleotide exchange factor VAV2 OS=Homo sapiens GN=VAV2;>sp|P52735-2|VAV2_HUMAN Isoform 2 of Guanine nucleotide exchange factor VAV2 OS=Homo sapiens GN=VAV2;>sp|P52735|VAV2_HUMAN Guanine nucleotide exchange fact	-	3.0712	2.88986	1.531	2.8408	22.471	8	0	Median	1.4113	1.12598	0.171178	1.116	25.745	8	0	Median	0.48677	0.416256	-1.26446	0.42534	12.754	8	0	Median	3.3	15.4	3	10	10	10	2	9	2	9	2	9	16.7	16.7	16.7	97.031	839	839;868;878
3733	sp|Q56VL3|OCAD2_HUMAN;tr|D6RD77|D6RD77_HUMAN;tr|J3KPI9|J3KPI9_HUMAN;sp|Q56VL3-2|OCAD2_HUMAN	sp|Q56VL3|OCAD2_HUMAN	5;1;1;1	5;1;1;1	5;1;1;1	>sp|Q56VL3|OCAD2_HUMAN OCIA domain-containing protein 2 OS=Homo sapiens GN=OCIAD2 PE=1 SV=1	-	3.0571	2.87659	1.52436	2.7866	7.7094	5	0	Median	1.0351	0.825834	-0.276077	0.79729	11.428	5	0	Median	0.37625	0.321746	-1.63601	0.32455	3.586	5	0	Median	0	33.1	4	5	5	5	0	5	0	5	0	5	33.1	33.1	33.1	16.953	154	154;61;88;99
1691	tr|B4DTL8|B4DTL8_HUMAN;sp|P20936-2|RASA1_HUMAN;sp|P20936-4|RASA1_HUMAN;tr|E9PGC0|E9PGC0_HUMAN;tr|B4DTX4|B4DTX4_HUMAN;tr|A0A024RAL2|A0A024RAL2_HUMAN;sp|P20936|RASA1_HUMAN;tr|Q59GK3|Q59GK3_HUMAN;tr|Q7Z4M2|Q7Z4M2_HUMAN;tr|Q05CU5|Q05CU5_HUMAN;sp|P20936-3|RASA1_HUMAN	tr|B4DTL8|B4DTL8_HUMAN;sp|P20936-2|RASA1_HUMAN;sp|P20936-4|RASA1_HUMAN;tr|E9PGC0|E9PGC0_HUMAN;tr|B4DTX4|B4DTX4_HUMAN;tr|A0A024RAL2|A0A024RAL2_HUMAN;sp|P20936|RASA1_HUMAN;tr|Q59GK3|Q59GK3_HUMAN	14;14;14;14;14;14;14;8;4;4;4	14;14;14;14;14;14;14;8;4;4;4	14;14;14;14;14;14;14;8;4;4;4	>tr|B4DTL8|B4DTL8_HUMAN cDNA FLJ61389, highly similar to Ras GTPase-activating protein 1 OS=Homo sapiens PE=2 SV=1;>sp|P20936-2|RASA1_HUMAN Isoform 2 of Ras GTPase-activating protein 1 OS=Homo sapiens GN=RASA1;>sp|P20936-4|RASA1_HUMAN Isoform 4 of Ras GTPa	-	3.0552	2.87481	1.52346	2.6849	28.867	11	0	Median	2.7068	2.15957	1.11074	2.1337	27.945	11	0	Median	0.85868	0.734291	-0.445576	0.72561	10.129	11	0	Median	1.5	20.4	11	14	14	14	1	13	1	13	1	13	21.8	21.8	21.8	95.087	824	824;870;880;881;881;1047;1047;871;313;317;539
4166	sp|Q6ZMZ3-2|SYNE3_HUMAN;sp|Q6ZMZ3|SYNE3_HUMAN;sp|Q6ZMZ3-3|SYNE3_HUMAN;tr|G3V533|G3V533_HUMAN	sp|Q6ZMZ3-2|SYNE3_HUMAN;sp|Q6ZMZ3|SYNE3_HUMAN;sp|Q6ZMZ3-3|SYNE3_HUMAN	7;7;5;3	7;7;5;3	7;7;5;3	>sp|Q6ZMZ3-2|SYNE3_HUMAN Isoform 2 of Nesprin-3 OS=Homo sapiens GN=SYNE3;>sp|Q6ZMZ3|SYNE3_HUMAN Nesprin-3 OS=Homo sapiens GN=SYNE3 PE=1 SV=2;>sp|Q6ZMZ3-3|SYNE3_HUMAN Isoform 3 of Nesprin-3 OS=Homo sapiens GN=SYNE3	-	3.0552	2.87481	1.52346	2.7624	24.759	6	0	Median	2.0723	1.65334	0.725386	1.6515	37.716	6	0	Median	0.62959	0.538387	-0.893284	0.54524	15.827	6	0	Median	0	9.2	4	7	7	7	0	7	0	7	0	7	9.2	9.2	9.2	111.68	970	970;975;596;732
1944	tr|V9HWH9|V9HWH9_HUMAN;sp|P31949|S10AB_HUMAN;tr|B2R5H0|B2R5H0_HUMAN	tr|V9HWH9|V9HWH9_HUMAN;sp|P31949|S10AB_HUMAN;tr|B2R5H0|B2R5H0_HUMAN	6;6;5	6;6;5	6;6;5	>tr|V9HWH9|V9HWH9_HUMAN Protein S100 OS=Homo sapiens GN=HEL-S-43 PE=2 SV=1;>sp|P31949|S10AB_HUMAN Protein S100-A11 OS=Homo sapiens GN=S100A11 PE=1 SV=2;>tr|B2R5H0|B2R5H0_HUMAN Protein S100 OS=Homo sapiens PE=2 SV=1	-	3.0343	2.85514	1.51356	2.7153	11.623	4	0	Median	1.7039	1.35942	0.442994	1.3341	2.8743	4	0	Median	0.55846	0.477561	-1.06624	0.48184	4.6852	4	0	Median	17.1	52.4	3	6	6	6	2	6	2	6	2	6	52.4	52.4	52.4	11.74	105	105;105;105
1072	sp|O95407|TNF6B_HUMAN;tr|H0UI95|H0UI95_HUMAN;tr|Q6EMV3|Q6EMV3_HUMAN	sp|O95407|TNF6B_HUMAN;tr|H0UI95|H0UI95_HUMAN;tr|Q6EMV3|Q6EMV3_HUMAN	9;9;5	9;9;5	9;9;5	>sp|O95407|TNF6B_HUMAN Tumor necrosis factor receptor superfamily member 6B OS=Homo sapiens GN=TNFRSF6B PE=1 SV=1;>tr|H0UI95|H0UI95_HUMAN HCG2044836, isoform CRA_a OS=Homo sapiens GN=hCG_2044836 PE=4 SV=1;>tr|Q6EMV3|Q6EMV3_HUMAN Decoy receptor 3 variant 2	-	3.0127	2.83482	1.50325	2.7879	10.435	8	0	Median	2.837	2.26344	1.17852	2.2839	15.028	8	0	Median	0.94308	0.806465	-0.310316	0.82706	9.2756	8	0	Median	0	32.3	3	9	9	9	0	9	0	9	0	9	32.3	32.3	32.3	32.679	300	300;342;139
329	tr|E9PM92|E9PM92_HUMAN;sp|O00193|SMAP_HUMAN;tr|E9PQA1|E9PQA1_HUMAN;tr|E9PRZ9|E9PRZ9_HUMAN	tr|E9PM92|E9PM92_HUMAN;sp|O00193|SMAP_HUMAN;tr|E9PQA1|E9PQA1_HUMAN	5;5;3;2	5;5;3;2	5;5;3;2	>tr|E9PM92|E9PM92_HUMAN Chromosome 11 open reading frame 58 OS=Homo sapiens GN=C11orf58 PE=1 SV=2;>sp|O00193|SMAP_HUMAN Small acidic protein OS=Homo sapiens GN=SMAP PE=1 SV=1;>tr|E9PQA1|E9PQA1_HUMAN Chromosome 11 open reading frame 58 OS=Homo sapiens GN=C1	-	3.0114	2.83359	1.50263	2.7796	19.556	3	1	Median	3.0706	2.44982	1.29267	2.4436	21.988	3	1	Median	1.1606	0.992475	-0.0108977	1.0231	12.372	3	1	Plateau	15.9	25.5	4	5	5	5	3	3	3	3	3	3	26.8	26.8	26.8	17.634	157	157;183;86;90
3415	sp|Q15149-6|PLEC_HUMAN;sp|Q15149-7|PLEC_HUMAN;sp|Q15149-5|PLEC_HUMAN;tr|D3DWL0|D3DWL0_HUMAN;tr|Q96IE3|Q96IE3_HUMAN;tr|E9PIA2|E9PIA2_HUMAN;tr|E9PQ28|E9PQ28_HUMAN	sp|Q15149-6|PLEC_HUMAN;sp|Q15149-7|PLEC_HUMAN;sp|Q15149-5|PLEC_HUMAN	298;296;296;148;75;4;3	2;0;0;0;0;0;0	2;0;0;0;0;0;0	>sp|Q15149-6|PLEC_HUMAN Isoform 6 of Plectin OS=Homo sapiens GN=PLEC;>sp|Q15149-7|PLEC_HUMAN Isoform 7 of Plectin OS=Homo sapiens GN=PLEC;>sp|Q15149-5|PLEC_HUMAN Isoform 5 of Plectin OS=Homo sapiens GN=PLEC	-	3.0058	2.82832	1.49995	2.843	2.1697	2	1	Median	2.3183	1.84961	0.88722	1.8597	105.63	2	1	Median	0.80511	0.688481	-0.538511	0.69883	100.44	2	1	Median	20	66.2	7	298	2	2	77	295	0	2	0	2	66.3	0.7	0.7	516.47	4551	4551;4515;4547;2105;1029;174;83
4570	tr|A0A024R512|A0A024R512_HUMAN;sp|Q8IYA6-2|CKP2L_HUMAN;sp|Q8IYA6-3|CKP2L_HUMAN;sp|Q8IYA6|CKP2L_HUMAN	tr|A0A024R512|A0A024R512_HUMAN;sp|Q8IYA6-2|CKP2L_HUMAN;sp|Q8IYA6-3|CKP2L_HUMAN;sp|Q8IYA6|CKP2L_HUMAN	2;2;2;2	2;2;2;2	2;2;2;2	>tr|A0A024R512|A0A024R512_HUMAN Uncharacterized protein OS=Homo sapiens GN=FLJ40629 PE=4 SV=1;>sp|Q8IYA6-2|CKP2L_HUMAN Isoform 2 of Cytoskeleton-associated protein 2-like OS=Homo sapiens GN=CKAP2L;>sp|Q8IYA6-3|CKP2L_HUMAN Isoform 3 of Cytoskeleton-associat	-	3.0015	2.82428	1.49788	3.0435	61.522	3	2	Plateau	1.0306	0.822243	-0.282362	0.81479	3.9111	3	2	Plateau	0.82083	0.701924	-0.510613	0.71619	58.079	3	2	Median	0	8.8	4	2	2	2	0	2	0	2	0	2	8.8	8.8	8.8	28.093	250	250;334;580;745
4535	tr|B4DWH4|B4DWH4_HUMAN;tr|B7ZA76|B7ZA76_HUMAN;tr|B4DIA9|B4DIA9_HUMAN;sp|Q8IX04-6|UEVLD_HUMAN;sp|Q8IX04|UEVLD_HUMAN;sp|Q8IX04-4|UEVLD_HUMAN;sp|Q8IX04-3|UEVLD_HUMAN;sp|Q8IX04-2|UEVLD_HUMAN;sp|Q8IX04-7|UEVLD_HUMAN	tr|B4DWH4|B4DWH4_HUMAN;tr|B7ZA76|B7ZA76_HUMAN;tr|B4DIA9|B4DIA9_HUMAN;sp|Q8IX04-6|UEVLD_HUMAN;sp|Q8IX04|UEVLD_HUMAN;sp|Q8IX04-4|UEVLD_HUMAN;sp|Q8IX04-3|UEVLD_HUMAN;sp|Q8IX04-2|UEVLD_HUMAN	3;3;3;3;3;2;2;2;1	3;3;3;3;3;2;2;2;1	3;3;3;3;3;2;2;2;1	>tr|B4DWH4|B4DWH4_HUMAN cDNA FLJ60924, highly similar to Homo sapiens UEV and lactate/malate dehyrogenase domains (UEVLD), transcript variant 1, mRNA OS=Homo sapiens PE=2 SV=1;>tr|B7ZA76|B7ZA76_HUMAN cDNA, FLJ79090, highly similar to Homo sapiens UEV and l	-	2.9865	2.81016	1.49065	2.7182	11.173	4	2	Median	2.9946	2.38918	1.25652	2.3838	15.129	4	2	Median	0.95842	0.819583	-0.287039	0.8458	5.5258	4	2	Median	0	19.4	9	3	3	3	0	3	0	3	0	3	19.4	19.4	19.4	27.252	248	248;341;341;449;471;341;357;379;199
442	tr|D3DSR9|D3DSR9_HUMAN;sp|O14763-2|TR10B_HUMAN;tr|Q6FH58|Q6FH58_HUMAN;tr|B5BU36|B5BU36_HUMAN;sp|O14763|TR10B_HUMAN;tr|B7Z3M7|B7Z3M7_HUMAN;tr|Q7Z2I8|Q7Z2I8_HUMAN;tr|B7Z588|B7Z588_HUMAN	tr|D3DSR9|D3DSR9_HUMAN;sp|O14763-2|TR10B_HUMAN;tr|Q6FH58|Q6FH58_HUMAN;tr|B5BU36|B5BU36_HUMAN;sp|O14763|TR10B_HUMAN	3;3;3;3;3;1;1;1	3;3;3;3;3;1;1;1	3;3;3;3;3;1;1;1	>tr|D3DSR9|D3DSR9_HUMAN Tumor necrosis factor receptor superfamily, member 10b OS=Homo sapiens GN=TNFRSF10B PE=4 SV=1;>sp|O14763-2|TR10B_HUMAN Isoform Short of Tumor necrosis factor receptor superfamily member 10B OS=Homo sapiens GN=TNFRSF10B;>tr|Q6FH58|Q6	-	2.9832	2.80706	1.48906	2.7117	27.987	3	1	Plateau	1.9255	1.53622	0.619386	1.5243	16.948	3	1	Plateau	0.74412	0.636326	-0.652161	0.6408	4.3501	3	1	Median	0	10.9	8	3	3	3	0	3	0	3	0	3	10.9	10.9	10.9	45.099	411	411;411;440;440;440;152;205;260
816	tr|A0A024RBR4|A0A024RBR4_HUMAN;sp|O75146|HIP1R_HUMAN;tr|B4DPL0|B4DPL0_HUMAN;tr|B3KQW8|B3KQW8_HUMAN;sp|O75146-2|HIP1R_HUMAN;tr|B3KN98|B3KN98_HUMAN;tr|H0YH66|H0YH66_HUMAN;tr|B4DI31|B4DI31_HUMAN	tr|A0A024RBR4|A0A024RBR4_HUMAN;sp|O75146|HIP1R_HUMAN;tr|B4DPL0|B4DPL0_HUMAN;tr|B3KQW8|B3KQW8_HUMAN;sp|O75146-2|HIP1R_HUMAN	14;14;9;9;9;3;2;2	14;14;9;9;9;3;2;2	14;14;9;9;9;3;2;2	>tr|A0A024RBR4|A0A024RBR4_HUMAN Huntingtin interacting protein 1 related, isoform CRA_a OS=Homo sapiens GN=HIP1R PE=4 SV=1;>sp|O75146|HIP1R_HUMAN Huntingtin-interacting protein 1-related protein OS=Homo sapiens GN=HIP1R PE=1 SV=2;>tr|B4DPL0|B4DPL0_HUMAN cD	-	2.9698	2.79445	1.48256	2.8569	46.114	10	0	Median	1.7044	1.35982	0.443417	1.3679	29.179	10	0	Median	0.52812	0.451616	-1.14683	0.46017	23.014	10	0	Median	1.9	17.4	8	14	14	14	1	13	1	13	1	13	19.3	19.3	19.3	99.089	890	890;1068;437;603;615;282;197;282
2955	sp|Q07960|RHG01_HUMAN;tr|B4DPZ4|B4DPZ4_HUMAN;tr|H0YE29|H0YE29_HUMAN;tr|E9PNR6|E9PNR6_HUMAN;tr|O15376|O15376_HUMAN	sp|Q07960|RHG01_HUMAN;tr|B4DPZ4|B4DPZ4_HUMAN;tr|H0YE29|H0YE29_HUMAN	16;14;13;6;5	16;14;13;6;5	16;14;13;6;5	>sp|Q07960|RHG01_HUMAN Rho GTPase-activating protein 1 OS=Homo sapiens GN=ARHGAP1 PE=1 SV=1;>tr|B4DPZ4|B4DPZ4_HUMAN cDNA FLJ60782, highly similar to Rho-GTPase-activating protein 1 OS=Homo sapiens PE=2 SV=1;>tr|H0YE29|H0YE29_HUMAN Rho GTPase-activating pro	-	2.9697	2.79435	1.48251	2.69	34.783	14	0	Median	2.9043	2.31714	1.21234	2.3072	28.634	14	0	Median	1.0367	0.886523	-0.17377	0.89936	21.761	14	0	Median	3.6	47.4	5	16	16	16	2	15	2	15	2	15	48.5	48.5	48.5	50.435	439	439;458;334;192;223
1606	tr|Q5U079|Q5U079_HUMAN;tr|Q53HP8|Q53HP8_HUMAN;sp|P17275|JUNB_HUMAN	tr|Q5U079|Q5U079_HUMAN;tr|Q53HP8|Q53HP8_HUMAN;sp|P17275|JUNB_HUMAN	6;6;6	6;6;6	6;6;6	>tr|Q5U079|Q5U079_HUMAN Jun B proto-oncogene OS=Homo sapiens GN=JUNB PE=2 SV=1;>tr|Q53HP8|Q53HP8_HUMAN Jun B proto-oncogene variant (Fragment) OS=Homo sapiens PE=2 SV=1;>sp|P17275|JUNB_HUMAN Transcription factor jun-B OS=Homo sapiens GN=JUNB PE=1 SV=1	-	2.9651	2.79003	1.48028	2.7073	4.3277	2	0	Median	1.8574	1.48189	0.567438	1.4522	6.672	2	0	Median	0.60119	0.514101	-0.959876	0.52806	1.5077	2	0	Median	12.1	21.9	3	6	6	6	3	4	3	4	3	4	27.1	27.1	27.1	35.879	347	347;347;347
8009	tr|H3BPE1|H3BPE1_HUMAN;tr|H3BQK9|H3BQK9_HUMAN	tr|H3BPE1|H3BPE1_HUMAN;tr|H3BQK9|H3BQK9_HUMAN	103;103	103;103	0;0	>tr|H3BPE1|H3BPE1_HUMAN Microtubule-actin cross-linking factor 1, isoforms 1/2/3/5 OS=Homo sapiens GN=MACF1 PE=1 SV=1;>tr|H3BQK9|H3BQK9_HUMAN Microtubule-actin cross-linking factor 1, isoforms 1/2/3/5 OS=Homo sapiens GN=MACF1 PE=1 SV=1	-	2.9643	2.78927	1.47989	2.7029	26.671	65	0	Median	1.3121	1.04683	0.0660308	1.0335	22.44	65	0	Median	0.42569	0.364024	-1.45789	0.37383	25.314	65	0	Median	1.9	18.5	2	103	103	0	10	97	10	97	0	0	19.4	19.4	0	856.87	7555	7555;7592
2408	sp|P53365-2|ARFP2_HUMAN;sp|P53365-3|ARFP2_HUMAN;tr|B4DXH2|B4DXH2_HUMAN;sp|P53365|ARFP2_HUMAN;tr|B4DUZ3|B4DUZ3_HUMAN;tr|A0A087X1E4|A0A087X1E4_HUMAN;tr|E9PRV8|E9PRV8_HUMAN	sp|P53365-2|ARFP2_HUMAN;sp|P53365-3|ARFP2_HUMAN;tr|B4DXH2|B4DXH2_HUMAN;sp|P53365|ARFP2_HUMAN;tr|B4DUZ3|B4DUZ3_HUMAN;tr|A0A087X1E4|A0A087X1E4_HUMAN	5;5;5;5;5;5;1	5;5;5;5;5;5;1	5;5;5;5;5;5;1	>sp|P53365-2|ARFP2_HUMAN Isoform 2 of Arfaptin-2 OS=Homo sapiens GN=ARFIP2;>sp|P53365-3|ARFP2_HUMAN Isoform 3 of Arfaptin-2 OS=Homo sapiens GN=ARFIP2;>tr|B4DXH2|B4DXH2_HUMAN cDNA FLJ51138, highly similar to Arfaptin-2 OS=Homo sapiens PE=2 SV=1;>sp|P53365|A	-	2.9642	2.78918	1.47984	2.7617	14.873	3	0	Median	2.4612	1.96362	0.973515	1.9447	15.113	3	0	Median	0.8466	0.723961	-0.466016	0.73631	3.2428	3	0	Median	0	22.7	7	5	5	5	0	5	0	5	0	5	22.7	22.7	22.7	29.044	256	256;303;319;341;374;374;202
3287	sp|Q14376|GALE_HUMAN;sp|Q14376-2|GALE_HUMAN;tr|Q5QPP3|Q5QPP3_HUMAN;tr|Q5QPP4|Q5QPP4_HUMAN;tr|A0A024RAB7|A0A024RAB7_HUMAN;tr|Q5QPP1|Q5QPP1_HUMAN;tr|Q5QPP9|Q5QPP9_HUMAN	sp|Q14376|GALE_HUMAN;sp|Q14376-2|GALE_HUMAN;tr|Q5QPP3|Q5QPP3_HUMAN;tr|Q5QPP4|Q5QPP4_HUMAN;tr|A0A024RAB7|A0A024RAB7_HUMAN;tr|Q5QPP1|Q5QPP1_HUMAN	13;11;9;9;8;7;4	13;11;9;9;8;7;4	13;11;9;9;8;7;4	>sp|Q14376|GALE_HUMAN UDP-glucose 4-epimerase OS=Homo sapiens GN=GALE PE=1 SV=2;>sp|Q14376-2|GALE_HUMAN Isoform 2 of UDP-glucose 4-epimerase OS=Homo sapiens GN=GALE;>tr|Q5QPP3|Q5QPP3_HUMAN UDP-glucose 4-epimerase (Fragment) OS=Homo sapiens GN=GALE PE=1 SV=	-	2.9582	2.78353	1.47692	2.7545	13.497	13	0	Median	2.1227	1.69355	0.760054	1.7118	10.695	13	0	Median	0.71891	0.614768	-0.701885	0.63497	9.3994	13	0	Median	0	64.9	7	13	13	13	0	13	0	13	0	13	64.9	64.9	64.9	38.281	348	348;274;227;239;239;194;108
2147	tr|A8K2Q6|A8K2Q6_HUMAN;sp|P45877|PPIC_HUMAN;tr|B4E200|B4E200_HUMAN	tr|A8K2Q6|A8K2Q6_HUMAN;sp|P45877|PPIC_HUMAN;tr|B4E200|B4E200_HUMAN	2;2;1	2;2;1	2;2;1	>tr|A8K2Q6|A8K2Q6_HUMAN Peptidyl-prolyl cis-trans isomerase OS=Homo sapiens PE=2 SV=1;>sp|P45877|PPIC_HUMAN Peptidyl-prolyl cis-trans isomerase C OS=Homo sapiens GN=PPIC PE=1 SV=1;>tr|B4E200|B4E200_HUMAN cDNA FLJ57929, moderately similar to Peptidyl-prolyl	-	2.9521	2.77779	1.47394	2.7206	18.42	2	0	Median	1.432	1.14249	0.192185	1.1509	0.31176	2	0	Median	0.49994	0.427518	-1.22594	0.42451	20.584	2	0	Median	0	9.9	3	2	2	2	0	2	0	2	0	2	9.9	9.9	9.9	22.717	212	212;212;132
4963	sp|Q8TE82|S3TC1_HUMAN;tr|E7EQR1|E7EQR1_HUMAN;tr|D3DVT6|D3DVT6_HUMAN;tr|Q8TEM9|Q8TEM9_HUMAN;tr|Q9NXA4|Q9NXA4_HUMAN;tr|Q53GR6|Q53GR6_HUMAN;tr|B3KWX8|B3KWX8_HUMAN	sp|Q8TE82|S3TC1_HUMAN;tr|E7EQR1|E7EQR1_HUMAN;tr|D3DVT6|D3DVT6_HUMAN;tr|Q8TEM9|Q8TEM9_HUMAN;tr|Q9NXA4|Q9NXA4_HUMAN;tr|Q53GR6|Q53GR6_HUMAN;tr|B3KWX8|B3KWX8_HUMAN	2;1;1;1;1;1;1	2;1;1;1;1;1;1	2;1;1;1;1;1;1	>sp|Q8TE82|S3TC1_HUMAN SH3 domain and tetratricopeptide repeat-containing protein 1 OS=Homo sapiens GN=SH3TC1 PE=1 SV=3;>tr|E7EQR1|E7EQR1_HUMAN SH3 domain and tetratricopeptide repeat-containing protein 1 (Fragment) OS=Homo sapiens GN=SH3TC1 PE=1 SV=1;>tr|	-	2.9475	2.77347	1.47169	2.7458	5.39	2	2	Median	1.1305	0.901947	-0.148886	0.92127	16.152	2	2	Median	0.38353	0.327972	-1.60836	0.3331	30.136	2	2	Median	0	3.7	7	2	2	2	0	2	0	2	0	2	3.7	3.7	3.7	146.96	1336	1336;94;791;822;1064;1195;1260
7905	tr|B9EGR7|B9EGR7_HUMAN;tr|Q68E09|Q68E09_HUMAN	tr|B9EGR7|B9EGR7_HUMAN;tr|Q68E09|Q68E09_HUMAN	6;5	6;5	0;0	>tr|B9EGR7|B9EGR7_HUMAN Rho guanine nucleotide exchange factor (GEF) 5 OS=Homo sapiens GN=ARHGEF5 PE=2 SV=1;>tr|Q68E09|Q68E09_HUMAN Uncharacterized protein DKFZp686N1969 OS=Homo sapiens GN=DKFZp686N1969 PE=2 SV=1	-	2.9461	2.77215	1.471	2.6144	15.338	2	1	Median	0.84243	0.672116	-0.573218	0.68275	31.53	2	1	Median	0.26073	0.22296	-2.16514	0.23498	29.903	2	1	Median	4.8	2.1	2	6	6	0	4	2	4	2	0	0	6.9	6.9	0	176.64	1597	1597;1487
6984	sp|Q9UDY8-2|MALT1_HUMAN;tr|A8K5S1|A8K5S1_HUMAN;sp|Q9UDY8|MALT1_HUMAN;tr|K7EP42|K7EP42_HUMAN	sp|Q9UDY8-2|MALT1_HUMAN;tr|A8K5S1|A8K5S1_HUMAN;sp|Q9UDY8|MALT1_HUMAN	8;8;8;2	8;8;8;2	8;8;8;2	>sp|Q9UDY8-2|MALT1_HUMAN Isoform 2 of Mucosa-associated lymphoid tissue lymphoma translocation protein 1 OS=Homo sapiens GN=MALT1;>tr|A8K5S1|A8K5S1_HUMAN cDNA FLJ78650, highly similar to Homo sapiens mucosa associated lymphoid tissue lymphoma translocation	-	2.9043	2.73282	1.45039	2.6571	55.566	4	0	Median	1.7171	1.36995	0.454127	1.3457	7.9696	4	0	Median	0.53023	0.453421	-1.14108	0.46866	52.254	4	0	Median	0	13	4	8	8	8	0	8	0	8	0	8	13	13	13	91.08	813	813;824;824;119
6158	tr|A4D1T0|A4D1T0_HUMAN;sp|Q9H0J9|PAR12_HUMAN;tr|G5E9U9|G5E9U9_HUMAN;tr|H7C4T3|H7C4T3_HUMAN;tr|H7C4L8|H7C4L8_HUMAN	tr|A4D1T0|A4D1T0_HUMAN;sp|Q9H0J9|PAR12_HUMAN;tr|G5E9U9|G5E9U9_HUMAN	5;5;3;2;2	5;5;3;2;2	5;5;3;2;2	>tr|A4D1T0|A4D1T0_HUMAN Poly (ADP-ribose) polymerase family, member 12, isoform CRA_b OS=Homo sapiens GN=ZC3HDC1 PE=4 SV=1;>sp|Q9H0J9|PAR12_HUMAN Poly [ADP-ribose] polymerase 12 OS=Homo sapiens GN=PARP12 PE=1 SV=1;>tr|G5E9U9|G5E9U9_HUMAN Poly (ADP-ribose)	-	2.8979	2.72679	1.44721	2.6126	17.618	2	1	Median	0.72116	0.575363	-0.797456	0.58408	9.0145	2	1	Median	0.26289	0.224808	-2.15324	0.23322	16.347	2	1	Median	5.4	3.9	5	5	5	5	3	2	3	2	3	2	9.3	9.3	9.3	79.063	701	701;701;420;45;173
6899	tr|Q8NBY1|Q8NBY1_HUMAN;tr|Q499L9|Q499L9_HUMAN;sp|Q9P289|STK26_HUMAN;tr|B4E0Y9|B4E0Y9_HUMAN;sp|Q9P289-2|STK26_HUMAN;sp|Q9P289-3|STK26_HUMAN;tr|Q9NWX4|Q9NWX4_HUMAN;tr|Q96SR7|Q96SR7_HUMAN	tr|Q8NBY1|Q8NBY1_HUMAN;tr|Q499L9|Q499L9_HUMAN;sp|Q9P289|STK26_HUMAN;tr|B4E0Y9|B4E0Y9_HUMAN;sp|Q9P289-2|STK26_HUMAN;sp|Q9P289-3|STK26_HUMAN;tr|Q9NWX4|Q9NWX4_HUMAN;tr|Q96SR7|Q96SR7_HUMAN	11;11;11;11;9;9;8;6	6;6;6;6;5;5;4;3	5;5;5;5;4;5;3;2	>tr|Q8NBY1|Q8NBY1_HUMAN Serine/threonine-protein kinase 26 OS=Homo sapiens GN=STK26 PE=1 SV=1;>tr|Q499L9|Q499L9_HUMAN Serine/threonine protein kinase MST4 OS=Homo sapiens GN=MST4 PE=1 SV=1;>sp|Q9P289|STK26_HUMAN Serine/threonine-protein kinase 26 OS=Homo s	-	2.892	2.72124	1.44427	2.681	36.714	4	0	Median	0.65411	0.521869	-0.938242	0.52686	42.506	4	0	Median	0.22922	0.196015	-2.35096	0.19543	82.691	4	0	Median	12.5	30.6	8	11	6	5	2	10	2	5	2	4	36.7	26	22.2	43.867	392	392;416;416;438;339;354;293;231
1648	sp|P19320-2|VCAM1_HUMAN;tr|Q53FL7|Q53FL7_HUMAN;sp|P19320|VCAM1_HUMAN;tr|E9PDD2|E9PDD2_HUMAN;sp|P19320-3|VCAM1_HUMAN;tr|F8UV74|F8UV74_HUMAN;tr|F8UU18|F8UU18_HUMAN;tr|G0ZI12|G0ZI12_HUMAN	sp|P19320-2|VCAM1_HUMAN;tr|Q53FL7|Q53FL7_HUMAN;sp|P19320|VCAM1_HUMAN;tr|E9PDD2|E9PDD2_HUMAN;sp|P19320-3|VCAM1_HUMAN;tr|F8UV74|F8UV74_HUMAN	4;4;4;3;3;2;1;1	4;4;4;3;3;2;1;1	4;4;4;3;3;2;1;1	>sp|P19320-2|VCAM1_HUMAN Isoform 2 of Vascular cell adhesion protein 1 OS=Homo sapiens GN=VCAM1;>tr|Q53FL7|Q53FL7_HUMAN Vascular cell adhesion molecule 1 isoform a variant (Fragment) OS=Homo sapiens PE=2 SV=1;>sp|P19320|VCAM1_HUMAN Vascular cell adhesion p	-	2.891	2.7203	1.44377	2.6101	40.325	3	3	Plateau	17.089	13.6341	3.76915	13.732	55.285	3	3	Plateau	5.9111	5.05481	2.33766	5.1992	22.012	3	3	Median	0	12.4	8	4	4	4	0	4	0	4	0	4	12.4	12.4	12.4	71.254	647	647;739;739;540;677;141;195;198
4488	sp|Q8IVF2|AHNK2_HUMAN;sp|Q8IVF2-3|AHNK2_HUMAN;sp|Q8IVF2-2|AHNK2_HUMAN	sp|Q8IVF2|AHNK2_HUMAN;sp|Q8IVF2-3|AHNK2_HUMAN	71;70;15	71;70;15	71;70;15	>sp|Q8IVF2|AHNK2_HUMAN Protein AHNAK2 OS=Homo sapiens GN=AHNAK2 PE=1 SV=2;>sp|Q8IVF2-3|AHNK2_HUMAN Isoform 3 of Protein AHNAK2 OS=Homo sapiens GN=AHNAK2	-	2.889	2.71842	1.44277	2.7174	23.377	48	0	Median	1.9494	1.55529	0.637183	1.5345	24.871	48	0	Median	0.65796	0.562648	-0.829697	0.57981	18.539	48	0	Median	6.9	30.3	3	71	71	71	16	60	16	60	16	60	33.2	33.2	33.2	616.62	5795	5795;5695;793
3174	tr|V5J3L2|V5J3L2_HUMAN;sp|Q13586|STIM1_HUMAN;tr|G0XQ39|G0XQ39_HUMAN;tr|E9PNJ4|E9PNJ4_HUMAN;tr|H0YDB2|H0YDB2_HUMAN;sp|Q13586-2|STIM1_HUMAN;tr|E9PIQ8|E9PIQ8_HUMAN;tr|E9PRE4|E9PRE4_HUMAN;tr|E9PR07|E9PR07_HUMAN;tr|E9PJ19|E9PJ19_HUMAN;tr|E9PMB4|E9PMB4_HUMAN;tr|E9PRZ7|E9PRZ7_HUMAN;tr|E9PR09|E9PR09_HUMAN;tr|E9PN27|E9PN27_HUMAN	tr|V5J3L2|V5J3L2_HUMAN;sp|Q13586|STIM1_HUMAN;tr|G0XQ39|G0XQ39_HUMAN;tr|E9PNJ4|E9PNJ4_HUMAN;tr|H0YDB2|H0YDB2_HUMAN;sp|Q13586-2|STIM1_HUMAN	8;8;7;6;5;4;2;1;1;1;1;1;1;1	8;8;7;6;5;4;2;1;1;1;1;1;1;1	8;8;7;6;5;4;2;1;1;1;1;1;1;1	>tr|V5J3L2|V5J3L2_HUMAN STIM1 OS=Homo sapiens GN=STIM1 PE=2 SV=1;>sp|Q13586|STIM1_HUMAN Stromal interaction molecule 1 OS=Homo sapiens GN=STIM1 PE=1 SV=3;>tr|G0XQ39|G0XQ39_HUMAN STIM1L OS=Homo sapiens GN=STIM1 PE=1 SV=1;>tr|E9PNJ4|E9PNJ4_HUMAN Stromal inte	-	2.8843	2.714	1.44042	2.5734	8.0854	3	0	Median	2.9207	2.33022	1.22047	2.3567	11.964	3	0	Median	1.0259	0.877287	-0.188878	0.92317	6.1755	3	0	Median	9.8	10.5	14	8	8	8	4	5	4	5	4	5	17.5	17.5	17.5	77.406	685	685;685;791;512;405;540;139;54;67;80;82;110;117;132
4962	tr|A0A024R5J4|A0A024R5J4_HUMAN;sp|Q8TE77|SSH3_HUMAN;sp|Q8TE77-2|SSH3_HUMAN;tr|A0A087WWG1|A0A087WWG1_HUMAN;tr|C9JUG3|C9JUG3_HUMAN;sp|Q8TE77-4|SSH3_HUMAN;tr|A0A024R5C3|A0A024R5C3_HUMAN;sp|Q8TE77-3|SSH3_HUMAN;tr|E9PIT5|E9PIT5_HUMAN;sp|Q8TE77-5|SSH3_HUMAN	tr|A0A024R5J4|A0A024R5J4_HUMAN;sp|Q8TE77|SSH3_HUMAN;sp|Q8TE77-2|SSH3_HUMAN;tr|A0A087WWG1|A0A087WWG1_HUMAN;tr|C9JUG3|C9JUG3_HUMAN;sp|Q8TE77-4|SSH3_HUMAN;tr|A0A024R5C3|A0A024R5C3_HUMAN	10;10;9;7;7;7;7;4;2;1	10;10;9;7;7;7;7;4;2;1	10;10;9;7;7;7;7;4;2;1	>tr|A0A024R5J4|A0A024R5J4_HUMAN Slingshot homolog 3 (Drosophila), isoform CRA_f OS=Homo sapiens GN=SSH3 PE=4 SV=1;>sp|Q8TE77|SSH3_HUMAN Protein phosphatase Slingshot homolog 3 OS=Homo sapiens GN=SSH3 PE=1 SV=2;>sp|Q8TE77-2|SSH3_HUMAN Isoform 2 of Protein p	-	2.8819	2.71174	1.43922	2.7343	45.586	3	0	Median	0.91708	0.731674	-0.450727	0.7276	20.854	3	0	Median	0.46441	0.397135	-1.3323	0.4406	14.596	3	0	Median	9.6	19.9	10	10	10	10	4	7	4	7	4	7	21.9	21.9	21.9	72.995	659	659;659;471;316;394;394;399;513;219;141
1753	sp|P23469-3|PTPRE_HUMAN;sp|P23469-2|PTPRE_HUMAN;sp|P23469|PTPRE_HUMAN;tr|A8K2Z9|A8K2Z9_HUMAN;tr|B4DUE5|B4DUE5_HUMAN;tr|S4R2Y5|S4R2Y5_HUMAN;tr|Q8TE48|Q8TE48_HUMAN;tr|Q69YS2|Q69YS2_HUMAN	sp|P23469-3|PTPRE_HUMAN;sp|P23469-2|PTPRE_HUMAN;sp|P23469|PTPRE_HUMAN;tr|A8K2Z9|A8K2Z9_HUMAN;tr|B4DUE5|B4DUE5_HUMAN;tr|S4R2Y5|S4R2Y5_HUMAN;tr|Q8TE48|Q8TE48_HUMAN	8;8;8;7;5;4;4;1	8;8;8;7;5;4;4;1	8;8;8;7;5;4;4;1	>sp|P23469-3|PTPRE_HUMAN Isoform 3 of Receptor-type tyrosine-protein phosphatase epsilon OS=Homo sapiens GN=PTPRE;>sp|P23469-2|PTPRE_HUMAN Isoform 2 of Receptor-type tyrosine-protein phosphatase epsilon OS=Homo sapiens GN=PTPRE;>sp|P23469|PTPRE_HUMAN Recep	-	2.8719	2.70233	1.4342	2.6364	14.882	6	0	Median	3.1318	2.49864	1.32115	2.5342	12.896	6	0	Median	0.97979	0.837857	-0.255224	0.86035	16.593	6	0	Median	3.3	19.3	8	8	8	8	1	8	1	8	1	8	19.3	19.3	19.3	71.381	615	615;642;700;642;669;536;536;46
3492	tr|B3KN79|B3KN79_HUMAN;sp|Q15646|OASL_HUMAN;sp|Q15646-3|OASL_HUMAN;sp|Q15646-2|OASL_HUMAN;tr|H0YGP3|H0YGP3_HUMAN	tr|B3KN79|B3KN79_HUMAN;sp|Q15646|OASL_HUMAN;sp|Q15646-3|OASL_HUMAN;sp|Q15646-2|OASL_HUMAN	6;6;5;4;1	6;6;5;4;1	6;6;5;4;1	>tr|B3KN79|B3KN79_HUMAN cDNA FLJ13894 fis, clone THYRO1001671, highly similar to 59 kDa 2-5-oligoadenylate synthetase-like protein OS=Homo sapiens PE=2 SV=1;>sp|Q15646|OASL_HUMAN 2-5-oligoadenylate synthase-like protein OS=Homo sapiens GN=OASL PE=1 SV=	-	2.8695	2.70007	1.433	2.6775	114.55	5	5	Median	7.9249	6.32272	2.66055	6.5147	94.867	5	5	Median	2.7618	2.36172	1.23984	2.5611	19.378	5	5	Median	0	17.1	5	6	6	6	0	6	0	6	0	6	17.1	17.1	17.1	59.255	514	514;514;384;255;153
7019	sp|Q9UHB6-4|LIMA1_HUMAN;tr|Q53GG0|Q53GG0_HUMAN;sp|Q9UHB6|LIMA1_HUMAN;sp|Q9UHB6-5|LIMA1_HUMAN;tr|B4DN52|B4DN52_HUMAN;tr|F8VQE1|F8VQE1_HUMAN;sp|Q9UHB6-2|LIMA1_HUMAN;tr|F8VS07|F8VS07_HUMAN;tr|B3KTW2|B3KTW2_HUMAN;sp|Q9UHB6-3|LIMA1_HUMAN;tr|F8VRN8|F8VRN8_HUMAN;tr|F8VVQ7|F8VVQ7_HUMAN;tr|F8VTU2|F8VTU2_HUMAN	sp|Q9UHB6-4|LIMA1_HUMAN;tr|Q53GG0|Q53GG0_HUMAN;sp|Q9UHB6|LIMA1_HUMAN;sp|Q9UHB6-5|LIMA1_HUMAN;tr|B4DN52|B4DN52_HUMAN;tr|F8VQE1|F8VQE1_HUMAN;sp|Q9UHB6-2|LIMA1_HUMAN;tr|F8VS07|F8VS07_HUMAN;tr|B3KTW2|B3KTW2_HUMAN;sp|Q9UHB6-3|LIMA1_HUMAN	37;36;36;35;35;34;34;27;27;27;14;1;1	37;36;36;35;35;34;34;27;27;27;14;1;1	37;36;36;35;35;34;34;27;27;27;14;1;1	>sp|Q9UHB6-4|LIMA1_HUMAN Isoform 4 of LIM domain and actin-binding protein 1 OS=Homo sapiens GN=LIMA1;>tr|Q53GG0|Q53GG0_HUMAN Epithelial protein lost in neoplasm beta variant (Fragment) OS=Homo sapiens PE=2 SV=1;>sp|Q9UHB6|LIMA1_HUMAN LIM domain and actin-	-	2.8474	2.67928	1.42184	2.6568	50.598	24	0	Median	1.2066	0.962662	-0.0548994	0.93995	55.454	24	0	Median	0.40519	0.346494	-1.5291	0.34513	32.542	24	0	Median	20.9	43.7	13	37	37	37	13	28	13	28	13	28	54.6	54.6	54.6	85.223	760	760;759;759;600;678;598;599;456;457;457;388;111;130
4253	tr|B2RD71|B2RD71_HUMAN;sp|Q7L7V1|DHX32_HUMAN;sp|Q7L7V1-2|DHX32_HUMAN;tr|X6R717|X6R717_HUMAN	tr|B2RD71|B2RD71_HUMAN;sp|Q7L7V1|DHX32_HUMAN;sp|Q7L7V1-2|DHX32_HUMAN;tr|X6R717|X6R717_HUMAN	7;7;6;4	7;7;6;4	7;7;6;4	>tr|B2RD71|B2RD71_HUMAN cDNA, FLJ96486, highly similar to Homo sapiens DEAH (Asp-Glu-Ala-His) box polypeptide 32 (DHX32), mRNA OS=Homo sapiens PE=2 SV=1;>sp|Q7L7V1|DHX32_HUMAN Putative pre-mRNA-splicing factor ATP-dependent RNA helicase DHX32 OS=Homo sapie	-	2.8358	2.66836	1.41595	2.7115	40.953	5	0	Median	1.9441	1.55106	0.633256	1.5378	19.901	5	0	Median	0.62449	0.534026	-0.905018	0.52436	28.612	5	0	Median	0	13.2	4	7	7	7	0	7	0	7	0	7	13.2	13.2	13.2	84.406	743	743;743;662;367
6576	sp|Q9NRK6|ABCBA_HUMAN;tr|Q6ZMF8|Q6ZMF8_HUMAN	sp|Q9NRK6|ABCBA_HUMAN;tr|Q6ZMF8|Q6ZMF8_HUMAN	5;4	4;3	4;3	>sp|Q9NRK6|ABCBA_HUMAN ATP-binding cassette sub-family B member 10, mitochondrial OS=Homo sapiens GN=ABCB10 PE=1 SV=2;>tr|Q6ZMF8|Q6ZMF8_HUMAN cDNA FLJ23955 fis, clone HEP11276, highly similar to Homo sapiens ATP-binding cassette, sub-family B (MDR/TAP), me	-	2.8231	2.65641	1.40948	2.5348	13.803	3	0	Median	1.9512	1.55673	0.638515	1.5484	23.901	3	0	Median	0.72569	0.620566	-0.688343	0.6456	10.588	3	0	Median	0	7.5	2	5	4	4	0	5	0	4	0	4	7.5	6.4	6.4	79.147	738	738;433
985	sp|O94851-3|MICA2_HUMAN;sp|O94851|MICA2_HUMAN;sp|O94851-5|MICA2_HUMAN;sp|O94851-6|MICA2_HUMAN;sp|O94851-4|MICA2_HUMAN;sp|O94851-2|MICA2_HUMAN;tr|E9PKW5|E9PKW5_HUMAN;tr|E9PJB0|E9PJB0_HUMAN;tr|E9PRE0|E9PRE0_HUMAN;tr|E9PL42|E9PL42_HUMAN;tr|E9PNC3|E9PNC3_HUMAN;tr|E9PKI3|E9PKI3_HUMAN;tr|B4DYS3|B4DYS3_HUMAN	sp|O94851-3|MICA2_HUMAN;sp|O94851|MICA2_HUMAN;sp|O94851-5|MICA2_HUMAN;sp|O94851-6|MICA2_HUMAN;sp|O94851-4|MICA2_HUMAN;sp|O94851-2|MICA2_HUMAN	7;7;6;6;6;4;1;1;1;1;1;1;1	7;7;6;6;6;4;1;1;1;1;1;1;1	7;7;6;6;6;4;1;1;1;1;1;1;1	>sp|O94851-3|MICA2_HUMAN Isoform 3 of [F-actin]-monooxygenase MICAL2 OS=Homo sapiens GN=MICAL2;>sp|O94851|MICA2_HUMAN [F-actin]-monooxygenase MICAL2 OS=Homo sapiens GN=MICAL2 PE=1 SV=1;>sp|O94851-5|MICA2_HUMAN Isoform 5 of [F-actin]-monooxygenase MICAL2 OS	-	2.8177	2.65133	1.40672	2.6048	24.043	6	0	Median	2.1604	1.72363	0.785452	1.7476	22.388	6	0	Median	0.75022	0.641543	-0.640383	0.65195	14.198	6	0	Median	1.2	6.6	13	7	7	7	1	6	1	6	1	6	7.8	7.8	7.8	124.25	1103	1103;1124;934;955;976;784;88;88;98;101;120;134;545
6642	tr|K7EML3|K7EML3_HUMAN;sp|Q9NUL5-3|RYDEN_HUMAN;sp|Q9NUL5-2|RYDEN_HUMAN;sp|Q9NUL5-4|RYDEN_HUMAN;sp|Q9NUL5|RYDEN_HUMAN	tr|K7EML3|K7EML3_HUMAN;sp|Q9NUL5-3|RYDEN_HUMAN;sp|Q9NUL5-2|RYDEN_HUMAN;sp|Q9NUL5-4|RYDEN_HUMAN;sp|Q9NUL5|RYDEN_HUMAN	1;1;1;1;1	1;1;1;1;1	1;1;1;1;1	>tr|K7EML3|K7EML3_HUMAN Chromosome 19 open reading frame 66 (Fragment) OS=Homo sapiens GN=C19orf66 PE=1 SV=1;>sp|Q9NUL5-3|RYDEN_HUMAN Isoform 3 of Repressor of yield of DENV protein OS=Homo sapiens GN=RYDEN;>sp|Q9NUL5-2|RYDEN_HUMAN Isoform 2 of Repressor o	-	2.8133	2.64719	1.40446	2.4928	1.5053	2	0	Median	1.2969	1.03471	0.0492203	1.0533	10.764	2	0	Median	0.44858	0.383598	-1.38233	0.40212	6.994	2	0	Median	0	25.4	5	1	1	1	0	1	0	1	0	1	25.4	25.4	25.4	8.1251	71	71;163;240;255;291
4682	sp|Q8N4X5|AF1L2_HUMAN;tr|B7Z2Q0|B7Z2Q0_HUMAN;sp|Q8N4X5-2|AF1L2_HUMAN;sp|Q8N4X5-4|AF1L2_HUMAN;tr|F6QUH3|F6QUH3_HUMAN;sp|Q8N4X5-3|AF1L2_HUMAN;tr|B7Z363|B7Z363_HUMAN	sp|Q8N4X5|AF1L2_HUMAN;tr|B7Z2Q0|B7Z2Q0_HUMAN;sp|Q8N4X5-2|AF1L2_HUMAN;sp|Q8N4X5-4|AF1L2_HUMAN	17;17;16;16;7;6;6	17;17;16;16;7;6;6	17;17;16;16;7;6;6	>sp|Q8N4X5|AF1L2_HUMAN Actin filament-associated protein 1-like 2 OS=Homo sapiens GN=AFAP1L2 PE=1 SV=1;>tr|B7Z2Q0|B7Z2Q0_HUMAN cDNA FLJ57978 OS=Homo sapiens PE=2 SV=1;>sp|Q8N4X5-2|AF1L2_HUMAN Isoform 2 of Actin filament-associated protein 1-like 2 OS=Homo	-	2.8131	2.647	1.40436	2.817	40.811	11	9	Median	0.59187	0.472212	-1.08249	0.48078	37.083	11	9	Median	0.21139	0.180768	-2.46779	0.1803	71.36	11	9	Median	12.8	21.4	7	17	17	17	6	12	6	12	6	12	33.1	33.1	33.1	91.299	818	818;872;814;842;312;349;380
1124	tr|A8K2W3|A8K2W3_HUMAN;sp|O95810|CAVN2_HUMAN	tr|A8K2W3|A8K2W3_HUMAN;sp|O95810|CAVN2_HUMAN	14;14	14;14	14;14	>tr|A8K2W3|A8K2W3_HUMAN cDNA FLJ78516 OS=Homo sapiens PE=2 SV=1;>sp|O95810|CAVN2_HUMAN Caveolae-associated protein 2 OS=Homo sapiens GN=CAVIN2 PE=1 SV=3	-	2.797	2.63185	1.39608	2.5839	11.193	8	0	Median	3.6669	2.92556	1.54871	2.9174	18.837	8	0	Median	1.3211	1.12972	0.175971	1.1292	5.0221	8	0	Median	11.1	29.4	2	14	14	14	4	10	4	10	4	10	40.5	40.5	40.5	47.101	425	425;425
4798	tr|B3KRZ8|B3KRZ8_HUMAN;tr|B4DL56|B4DL56_HUMAN;tr|Q24JS2|Q24JS2_HUMAN;tr|D7UNW5|D7UNW5_HUMAN;sp|Q8NCL4|GALT6_HUMAN	tr|B3KRZ8|B3KRZ8_HUMAN;tr|B4DL56|B4DL56_HUMAN;tr|Q24JS2|Q24JS2_HUMAN;tr|D7UNW5|D7UNW5_HUMAN;sp|Q8NCL4|GALT6_HUMAN	2;2;2;2;2	2;2;2;2;2	2;2;2;2;2	>tr|B3KRZ8|B3KRZ8_HUMAN cDNA FLJ35177 fis, clone PLACE6013885, highly similar to Polypeptide N-acetylgalactosaminyltransferase 6 (EC 2.4.1.41) OS=Homo sapiens PE=2 SV=1;>tr|B4DL56|B4DL56_HUMAN Polypeptide N-acetylgalactosaminyltransferase OS=Homo sapiens P	-	2.794	2.62903	1.39453	2.6101	12.1	2	1	Median	0.82427	0.657627	-0.604658	0.64326	17.152	2	1	Median	0.28385	0.242731	-2.04257	0.24969	1.4146	2	1	Median	0	15	5	2	2	2	0	2	0	2	0	2	15	15	15	21.315	187	187;603;622;622;622
3118	sp|Q13395|TARB1_HUMAN	sp|Q13395|TARB1_HUMAN	2	2	2	>sp|Q13395|TARB1_HUMAN Probable methyltransferase TARBP1 OS=Homo sapiens GN=TARBP1 PE=1 SV=1	-	2.7875	2.62291	1.39117	2.6089	76.648	2	1	Median	1.7991	1.43538	0.521428	1.4882	45.932	2	1	Median	0.6507	0.556439	-0.845704	0.60762	31.404	2	1	Median	0	2.9	1	2	2	2	0	2	0	2	0	2	2.9	2.9	2.9	181.67	1621	1621
2528	tr|Q32Q26|Q32Q26_HUMAN;tr|J3KPY9|J3KPY9_HUMAN;tr|A4FUA5|A4FUA5_HUMAN;sp|P58335-4|ANTR2_HUMAN;sp|P58335|ANTR2_HUMAN;sp|P58335-2|ANTR2_HUMAN;tr|A0A0C4DG84|A0A0C4DG84_HUMAN;sp|P58335-3|ANTR2_HUMAN	tr|Q32Q26|Q32Q26_HUMAN;tr|J3KPY9|J3KPY9_HUMAN;tr|A4FUA5|A4FUA5_HUMAN;sp|P58335-4|ANTR2_HUMAN;sp|P58335|ANTR2_HUMAN;sp|P58335-2|ANTR2_HUMAN;tr|A0A0C4DG84|A0A0C4DG84_HUMAN;sp|P58335-3|ANTR2_HUMAN	7;7;7;7;7;6;4;4	7;7;7;7;7;6;4;4	7;7;7;7;7;6;4;4	>tr|Q32Q26|Q32Q26_HUMAN ANTXR2 protein OS=Homo sapiens GN=ANTXR2 PE=2 SV=1;>tr|J3KPY9|J3KPY9_HUMAN Anthrax toxin receptor 2 OS=Homo sapiens GN=ANTXR2 PE=1 SV=1;>tr|A4FUA5|A4FUA5_HUMAN ANTXR2 protein (Fragment) OS=Homo sapiens GN=ANTXR2 PE=2 SV=1;>sp|P58335	-	2.7623	2.5992	1.37807	2.5616	36.337	6	0	Median	3.1082	2.47981	1.31023	2.4268	33.036	6	0	Median	1.0664	0.911921	-0.13302	0.95483	17.252	6	0	Median	0	16.5	8	7	7	7	0	7	0	7	0	7	16.5	16.5	16.5	44.838	411	411;411;446;488;489;386;245;322
1830	tr|Q6LET0|Q6LET0_HUMAN;sp|P27701|CD82_HUMAN;sp|P27701-2|CD82_HUMAN;tr|E9PJC7|E9PJC7_HUMAN	tr|Q6LET0|Q6LET0_HUMAN;sp|P27701|CD82_HUMAN;sp|P27701-2|CD82_HUMAN;tr|E9PJC7|E9PJC7_HUMAN	5;5;4;3	5;5;4;3	5;5;4;3	>tr|Q6LET0|Q6LET0_HUMAN Tetraspanin (Fragment) OS=Homo sapiens GN=KAI1 PE=2 SV=1;>sp|P27701|CD82_HUMAN CD82 antigen OS=Homo sapiens GN=CD82 PE=1 SV=1;>sp|P27701-2|CD82_HUMAN Isoform 2 of CD82 antigen OS=Homo sapiens GN=CD82;>tr|E9PJC7|E9PJC7_HUMAN Tetraspa	-	2.7509	2.58847	1.3721	2.5318	31.051	6	0	Median	0.90975	0.725826	-0.462305	0.7231	8.8458	6	0	Median	0.33482	0.286318	-1.80431	0.28936	24.232	6	0	Median	0	22.5	4	5	5	5	0	5	0	5	0	5	22.5	22.5	22.5	29.643	267	267;267;242;157
846	tr|A8K5D8|A8K5D8_HUMAN;tr|A8K4G7|A8K4G7_HUMAN;tr|A0A024R2C5|A0A024R2C5_HUMAN;sp|O75351|VPS4B_HUMAN	tr|A8K5D8|A8K5D8_HUMAN;tr|A8K4G7|A8K4G7_HUMAN;tr|A0A024R2C5|A0A024R2C5_HUMAN;sp|O75351|VPS4B_HUMAN	10;10;10;10	10;10;10;10	9;9;9;9	>tr|A8K5D8|A8K5D8_HUMAN cDNA FLJ75934, highly similar to Homo sapiens vacuolar protein sorting 4B (yeast) (VPS4B), mRNA OS=Homo sapiens PE=2 SV=1;>tr|A8K4G7|A8K4G7_HUMAN cDNA FLJ78528, highly similar to Homo sapiens vacuolar protein sorting 4B (yeast) (VPS	-	2.7483	2.58603	1.37074	2.5235	26.937	7	0	Median	1.3951	1.11305	0.154522	1.0989	14.687	7	0	Median	0.52804	0.451548	-1.14705	0.45165	23.663	7	0	Median	0	37.4	4	10	10	9	0	10	0	10	0	9	37.4	37.4	34.7	49.23	444	444;444;444;444
718	sp|O60343-2|TBCD4_HUMAN;sp|O60343-3|TBCD4_HUMAN;tr|A0A024R637|A0A024R637_HUMAN;sp|O60343|TBCD4_HUMAN;tr|Q5JU47|Q5JU47_HUMAN;tr|Q7Z6H2|Q7Z6H2_HUMAN;tr|Q6PJJ8|Q6PJJ8_HUMAN	sp|O60343-2|TBCD4_HUMAN;sp|O60343-3|TBCD4_HUMAN;tr|A0A024R637|A0A024R637_HUMAN;sp|O60343|TBCD4_HUMAN;tr|Q5JU47|Q5JU47_HUMAN	8;8;8;8;5;1;1	8;8;8;8;5;1;1	7;7;7;7;5;0;0	>sp|O60343-2|TBCD4_HUMAN Isoform 2 of TBC1 domain family member 4 OS=Homo sapiens GN=TBC1D4;>sp|O60343-3|TBCD4_HUMAN Isoform 3 of TBC1 domain family member 4 OS=Homo sapiens GN=TBC1D4;>tr|A0A024R637|A0A024R637_HUMAN TBC1 domain family, member 4, isoform CR	-	2.7478	2.58556	1.37047	2.5188	42.294	3	0	Median	3.1871	2.54276	1.3464	2.5105	16.87	3	0	Median	1.243	1.06294	0.0880578	1.0842	12.995	3	0	Median	4.3	3.2	7	8	8	7	5	3	5	3	5	2	7.4	7.4	6.6	139.55	1235	1235;1290;1298;1298;282;891;900
575	sp|O43159|RRP8_HUMAN;tr|E9PPY3|E9PPY3_HUMAN;tr|E9PPP6|E9PPP6_HUMAN	sp|O43159|RRP8_HUMAN;tr|E9PPY3|E9PPY3_HUMAN	13;8;3	13;8;3	13;8;3	>sp|O43159|RRP8_HUMAN Ribosomal RNA-processing protein 8 OS=Homo sapiens GN=RRP8 PE=1 SV=2;>tr|E9PPY3|E9PPY3_HUMAN Ribosomal RNA-processing protein 8 OS=Homo sapiens GN=RRP8 PE=1 SV=1	-	2.7472	2.58499	1.37016	2.6011	19.126	8	0	Median	3.0448	2.42923	1.2805	2.3667	19.829	8	0	Median	1.1353	0.97084	-0.0426949	1.0021	16.303	8	0	Median	11	32.5	3	13	13	13	3	10	3	10	3	10	43.4	43.4	43.4	50.714	456	456;306;140
2402	tr|H0YFA4|H0YFA4_HUMAN;tr|Q53FN1|Q53FN1_HUMAN;sp|P52943|CRIP2_HUMAN;sp|P52943-2|CRIP2_HUMAN;tr|H0YHD8|H0YHD8_HUMAN	tr|H0YFA4|H0YFA4_HUMAN;tr|Q53FN1|Q53FN1_HUMAN;sp|P52943|CRIP2_HUMAN;sp|P52943-2|CRIP2_HUMAN	5;5;5;5;2	5;5;5;5;2	5;5;5;5;2	>tr|H0YFA4|H0YFA4_HUMAN Cysteine-rich protein 2 (Fragment) OS=Homo sapiens GN=CRIP2 PE=1 SV=1;>tr|Q53FN1|Q53FN1_HUMAN Cysteine-rich protein 2 variant (Fragment) OS=Homo sapiens PE=2 SV=1;>sp|P52943|CRIP2_HUMAN Cysteine-rich protein 2 OS=Homo sapiens GN=CRI	-	2.7457	2.58358	1.36937	2.6524	16.623	8	0	Median	1.7442	1.39157	0.476719	1.3904	8.0034	8	0	Median	0.65196	0.557517	-0.842913	0.54509	14.132	8	0	Median	9.9	53.1	5	5	5	5	1	5	1	5	1	5	53.1	53.1	53.1	20.6	192	192;208;208;282;104
1737	tr|B4DSA4|B4DSA4_HUMAN;tr|K7ELX4|K7ELX4_HUMAN;tr|Q7KZA3|Q7KZA3_HUMAN;tr|Q53FU1|Q53FU1_HUMAN;tr|Q5TZY0|Q5TZY0_HUMAN;sp|P22830|HEMH_HUMAN;sp|P22830-2|HEMH_HUMAN;tr|K7EJX5|K7EJX5_HUMAN	tr|B4DSA4|B4DSA4_HUMAN;tr|K7ELX4|K7ELX4_HUMAN;tr|Q7KZA3|Q7KZA3_HUMAN;tr|Q53FU1|Q53FU1_HUMAN;tr|Q5TZY0|Q5TZY0_HUMAN;sp|P22830|HEMH_HUMAN;sp|P22830-2|HEMH_HUMAN;tr|K7EJX5|K7EJX5_HUMAN	2;2;2;2;2;2;2;1	2;2;2;2;2;2;2;1	2;2;2;2;2;2;2;1	>tr|B4DSA4|B4DSA4_HUMAN Ferrochelatase OS=Homo sapiens PE=2 SV=1;>tr|K7ELX4|K7ELX4_HUMAN Ferrochelatase, mitochondrial (Fragment) OS=Homo sapiens GN=FECH PE=1 SV=1;>tr|Q7KZA3|Q7KZA3_HUMAN Ferrochelatase OS=Homo sapiens GN=DKFZp686P18130 PE=2 SV=1;>tr|Q53FU	-	2.7425	2.58057	1.36769	2.6327	29.268	2	1	Median	1.2723	1.01508	0.021592	1.0198	20.452	2	1	Median	0.4665	0.398923	-1.32582	0.41176	7.9631	2	1	Median	0	14.2	8	2	2	2	0	2	0	2	0	2	14.2	14.2	14.2	32.283	281	281;326;416;420;422;423;429;143
2112	tr|B2R680|B2R680_HUMAN;tr|A8K4S9|A8K4S9_HUMAN;sp|P42226|STAT6_HUMAN;tr|A0A1W2PNW1|A0A1W2PNW1_HUMAN;sp|P42226-2|STAT6_HUMAN;tr|B7ZAC1|B7ZAC1_HUMAN;sp|P42226-3|STAT6_HUMAN;tr|Q9BQD2|Q9BQD2_HUMAN;tr|B4DQB3|B4DQB3_HUMAN;tr|B4DR42|B4DR42_HUMAN;tr|H0YJH6|H0YJH6_HUMAN;tr|G3V2X7|G3V2X7_HUMAN;tr|Q5FBW6|Q5FBW6_HUMAN;tr|G3V2L2|G3V2L2_HUMAN;tr|G3V2M3|G3V2M3_HUMAN;tr|G3V3E9|G3V3E9_HUMAN;tr|G3V2H4|G3V2H4_HUMAN…	tr|B2R680|B2R680_HUMAN;tr|A8K4S9|A8K4S9_HUMAN;sp|P42226|STAT6_HUMAN;tr|A0A1W2PNW1|A0A1W2PNW1_HUMAN;sp|P42226-2|STAT6_HUMAN;tr|B7ZAC1|B7ZAC1_HUMAN;sp|P42226-3|STAT6_HUMAN;tr|Q9BQD2|Q9BQD2_HUMAN;tr|B4DQB3|B4DQB3_HUMAN;tr|B4DR42|B4DR42_HUMAN;tr|H0YJH6|H0YJH6_HUMAN	11;11;11;10;9;9;9;8;8;7;6;5;2;2;2;2;2;2;2;2;2;1;1	11;11;11;10;9;9;9;8;8;7;6;5;2;2;2;2;2;2;2;2;2;1;1	11;11;11;10;9;9;9;8;8;7;6;5;2;2;2;2;2;2;2;2;2;1;1	>tr|B2R680|B2R680_HUMAN Signal transducer and activator of transcription OS=Homo sapiens PE=2 SV=1;>tr|A8K4S9|A8K4S9_HUMAN Signal transducer and activator of transcription OS=Homo sapiens PE=2 SV=1;>sp|P42226|STAT6_HUMAN Signal transducer and activator of	-	2.7413	2.57944	1.36706	2.5335	8.5885	9	0	Median	2.1753	1.73552	0.795367	1.7446	19.134	9	0	Median	0.76822	0.656935	-0.606177	0.6697	12.039	9	0	Median	0	17.8	23	11	11	11	0	11	0	11	0	11	17.8	17.8	17.8	94.168	847	847;847;847;679;673;737;737;679;737;730;290;154;38;64;74;103;104;141;144;154;159;62;404
5997	sp|Q9BXB5|OSB10_HUMAN;tr|B3KUL5|B3KUL5_HUMAN;sp|Q9BXB5-2|OSB10_HUMAN;tr|Q9NX98|Q9NX98_HUMAN;tr|Q59ED9|Q59ED9_HUMAN;tr|H7C487|H7C487_HUMAN	sp|Q9BXB5|OSB10_HUMAN;tr|B3KUL5|B3KUL5_HUMAN;sp|Q9BXB5-2|OSB10_HUMAN;tr|Q9NX98|Q9NX98_HUMAN;tr|Q59ED9|Q59ED9_HUMAN;tr|H7C487|H7C487_HUMAN	15;14;12;11;8;8	15;14;12;11;8;8	14;13;11;10;7;7	>sp|Q9BXB5|OSB10_HUMAN Oxysterol-binding protein-related protein 10 OS=Homo sapiens GN=OSBPL10 PE=1 SV=2;>tr|B3KUL5|B3KUL5_HUMAN Oxysterol-binding protein OS=Homo sapiens PE=2 SV=1;>sp|Q9BXB5-2|OSB10_HUMAN Isoform 2 of Oxysterol-binding protein-related pro	-	2.7378	2.57615	1.36521	2.51	35.35	7	0	Median	0.94907	0.757196	-0.40126	0.75459	16.2	7	0	Median	0.36839	0.315025	-1.66646	0.31199	32.896	7	0	Median	14.5	17.4	6	15	15	14	7	10	7	10	7	9	27.4	27.4	26	83.969	764	764;764;700;591;537;538
5388	tr|G1UCX3|G1UCX3_HUMAN;sp|Q96ER3|SAAL1_HUMAN;tr|E9PRZ1|E9PRZ1_HUMAN;tr|E9PMD2|E9PMD2_HUMAN;tr|E9PL53|E9PL53_HUMAN	tr|G1UCX3|G1UCX3_HUMAN;sp|Q96ER3|SAAL1_HUMAN;tr|E9PRZ1|E9PRZ1_HUMAN;tr|E9PMD2|E9PMD2_HUMAN;tr|E9PL53|E9PL53_HUMAN	9;9;8;7;5	9;9;8;7;5	1;1;0;0;0	>tr|G1UCX3|G1UCX3_HUMAN Synoviocyte proliferation-associated in collagen-induced arthritis 1 OS=Homo sapiens GN=SPACIA1 PE=2 SV=1;>sp|Q96ER3|SAAL1_HUMAN Protein SAAL1 OS=Homo sapiens GN=SAAL1 PE=1 SV=2;>tr|E9PRZ1|E9PRZ1_HUMAN Protein SAAL1 OS=Homo sapiens	-	2.7328	2.57144	1.36258	2.5265	54.991	5	0	Median	2.462	1.96426	0.973984	1.9495	26.414	5	0	Median	1.0343	0.884471	-0.177114	0.87803	10.164	5	0	Median	2.5	23.8	5	9	9	1	2	8	2	8	0	1	23.8	23.8	2.3	53.557	474	474;474;476;353;209
4078	sp|Q6PCB8-2|EMB_HUMAN;sp|Q6PCB8|EMB_HUMAN;tr|D6RDX7|D6RDX7_HUMAN	sp|Q6PCB8-2|EMB_HUMAN;sp|Q6PCB8|EMB_HUMAN;tr|D6RDX7|D6RDX7_HUMAN	2;2;1	2;2;1	2;2;1	>sp|Q6PCB8-2|EMB_HUMAN Isoform 2 of Embigin OS=Homo sapiens GN=EMB;>sp|Q6PCB8|EMB_HUMAN Embigin OS=Homo sapiens GN=EMB PE=1 SV=1;>tr|D6RDX7|D6RDX7_HUMAN Embigin OS=Homo sapiens GN=EMB PE=1 SV=1	-	2.7319	2.5706	1.3621	2.509	6.4327	2	2	Median	0.65375	0.521581	-0.939036	0.51667	30.196	2	2	Median	0.2393	0.204635	-2.28888	0.21217	21.923	2	2	Median	0	13.7	3	2	2	2	0	2	0	2	0	2	13.7	13.7	13.7	31.571	277	277;327;273
4322	sp|Q7Z6B7|SRGP1_HUMAN;tr|G5EA48|G5EA48_HUMAN;sp|Q7Z6B7-2|SRGP1_HUMAN;sp|O43295-2|SRGP3_HUMAN;sp|O43295|SRGP3_HUMAN	sp|Q7Z6B7|SRGP1_HUMAN;tr|G5EA48|G5EA48_HUMAN;sp|Q7Z6B7-2|SRGP1_HUMAN	10;9;9;1;1	9;8;8;1;1	9;8;8;1;1	>sp|Q7Z6B7|SRGP1_HUMAN SLIT-ROBO Rho GTPase-activating protein 1 OS=Homo sapiens GN=SRGAP1 PE=1 SV=1;>tr|G5EA48|G5EA48_HUMAN SLIT-ROBO Rho GTPase activating protein 1, isoform CRA_a OS=Homo sapiens GN=SRGAP1 PE=1 SV=1;>sp|Q7Z6B7-2|SRGP1_HUMAN Isoform 2 of	-	2.7318	2.5705	1.36205	2.5228	13.622	4	3	Linear	1.2714	1.01436	0.0205711	1.0265	20.299	4	3	Median	0.5196	0.44433	-1.1703	0.46395	11.505	4	3	Median	5.3	7.3	5	10	9	9	4	6	4	5	4	5	12.6	11.5	11.5	124.26	1085	1085;1022;1062;1075;1099
5014	tr|A7LNJ1|A7LNJ1_HUMAN;sp|Q8WUM9|S20A1_HUMAN;tr|B3KVU0|B3KVU0_HUMAN;tr|H7BZK4|H7BZK4_HUMAN	tr|A7LNJ1|A7LNJ1_HUMAN;sp|Q8WUM9|S20A1_HUMAN;tr|B3KVU0|B3KVU0_HUMAN	6;6;5;2	6;6;5;2	6;6;5;2	>tr|A7LNJ1|A7LNJ1_HUMAN Phosphate transporter OS=Homo sapiens GN=SLC20A1 PE=2 SV=1;>sp|Q8WUM9|S20A1_HUMAN Sodium-dependent phosphate transporter 1 OS=Homo sapiens GN=SLC20A1 PE=1 SV=1;>tr|B3KVU0|B3KVU0_HUMAN Phosphate transporter OS=Homo sapiens PE=2 SV=1	-	2.726	2.56504	1.35898	2.3182	8.4765	3	0	Median	3.2402	2.58513	1.37024	2.5069	7.0143	3	0	Median	1.2902	1.1033	0.141826	1.1705	1.0161	3	0	Median	6.3	6	4	6	6	6	3	3	3	3	3	3	12.4	12.4	12.4	73.699	679	679;679;378;213
1332	sp|P07948-2|LYN_HUMAN;tr|A8K379|A8K379_HUMAN;sp|P07948|LYN_HUMAN;tr|Q6NUK7|Q6NUK7_HUMAN;tr|B4DQ79|B4DQ79_HUMAN;tr|E5RJ37|E5RJ37_HUMAN	sp|P07948-2|LYN_HUMAN;tr|A8K379|A8K379_HUMAN;sp|P07948|LYN_HUMAN;tr|Q6NUK7|Q6NUK7_HUMAN;tr|B4DQ79|B4DQ79_HUMAN;tr|E5RJ37|E5RJ37_HUMAN	8;8;8;8;5;4	6;6;6;6;3;4	6;6;6;6;3;4	>sp|P07948-2|LYN_HUMAN Isoform 2 of Tyrosine-protein kinase Lyn OS=Homo sapiens GN=LYN;>tr|A8K379|A8K379_HUMAN Tyrosine-protein kinase OS=Homo sapiens PE=2 SV=1;>sp|P07948|LYN_HUMAN Tyrosine-protein kinase Lyn OS=Homo sapiens GN=LYN PE=1 SV=3;>tr|Q6NUK7|Q6	-	2.7125	2.55234	1.35182	3.175	15.052	3	2	Plateau	1.5833	1.2632	0.337088	1.2783	18.854	3	2	Median	0.52341	0.447589	-1.15976	0.44452	14.064	3	2	Median	2.6	16.7	6	8	6	6	2	6	2	4	2	4	19.3	16.3	16.3	56.033	491	491;512;512;582;423;150
1867	tr|B4DPS0|B4DPS0_HUMAN;tr|Q53EL0|Q53EL0_HUMAN;sp|P29350|PTN6_HUMAN;tr|Q53XS4|Q53XS4_HUMAN;sp|P29350-3|PTN6_HUMAN;tr|B4DTD7|B4DTD7_HUMAN;sp|P29350-2|PTN6_HUMAN;sp|P29350-4|PTN6_HUMAN;tr|F5GY79|F5GY79_HUMAN;tr|F5H0N8|F5H0N8_HUMAN;tr|F5H5H9|F5H5H9_HUMAN;tr|F5H1Z8|F5H1Z8_HUMAN	tr|B4DPS0|B4DPS0_HUMAN;tr|Q53EL0|Q53EL0_HUMAN;sp|P29350|PTN6_HUMAN;tr|Q53XS4|Q53XS4_HUMAN;sp|P29350-3|PTN6_HUMAN;tr|B4DTD7|B4DTD7_HUMAN;sp|P29350-2|PTN6_HUMAN;sp|P29350-4|PTN6_HUMAN;tr|F5GY79|F5GY79_HUMAN;tr|F5H0N8|F5H0N8_HUMAN	5;5;5;5;5;4;4;4;3;3;2;2	5;5;5;5;5;4;4;4;3;3;2;2	5;5;5;5;5;4;4;4;3;3;2;2	>tr|B4DPS0|B4DPS0_HUMAN cDNA FLJ60320, highly similar to Tyrosine-protein phosphatase non-receptor type6 (EC 3.1.3.48) OS=Homo sapiens PE=2 SV=1;>tr|Q53EL0|Q53EL0_HUMAN Protein tyrosine phosphatase, non-receptor type 6 isoform 1 variant (Fragment) OS=Homo	-	2.6776	2.5195	1.33314	2.3367	37.266	3	1	Median	1.3451	1.07316	0.101867	1.1115	23.263	3	1	Median	0.60189	0.5147	-0.958197	0.53798	50.483	3	1	Median	2.7	8.2	12	5	5	5	1	4	1	4	1	4	11	11	11	66.227	583	583;595;595;597;597;556;556;624;144;165;130;150
3170	tr|A0A024R6H3|A0A024R6H3_HUMAN;sp|Q13572|ITPK1_HUMAN;tr|Q8N3Y0|Q8N3Y0_HUMAN;tr|G3V4M9|G3V4M9_HUMAN;sp|Q13572-2|ITPK1_HUMAN;tr|B4DE87|B4DE87_HUMAN;tr|G3V588|G3V588_HUMAN;tr|G3V5A3|G3V5A3_HUMAN;tr|G3V3C0|G3V3C0_HUMAN	tr|A0A024R6H3|A0A024R6H3_HUMAN;sp|Q13572|ITPK1_HUMAN;tr|Q8N3Y0|Q8N3Y0_HUMAN;tr|G3V4M9|G3V4M9_HUMAN;sp|Q13572-2|ITPK1_HUMAN;tr|B4DE87|B4DE87_HUMAN;tr|G3V588|G3V588_HUMAN;tr|G3V5A3|G3V5A3_HUMAN	7;7;6;5;5;5;4;4;3	7;7;6;5;5;5;4;4;3	7;7;6;5;5;5;4;4;3	>tr|A0A024R6H3|A0A024R6H3_HUMAN Inositol 1,3,4-triphosphate 5/6 kinase, isoform CRA_a OS=Homo sapiens GN=ITPK1 PE=4 SV=1;>sp|Q13572|ITPK1_HUMAN Inositol-tetrakisphosphate 1-kinase OS=Homo sapiens GN=ITPK1 PE=1 SV=2;>tr|Q8N3Y0|Q8N3Y0_HUMAN ITPK1 protein (Fr	-	2.6754	2.51743	1.33195	2.403	17.278	3	0	Median	1.1631	0.927956	-0.107872	0.91494	11.909	3	0	Median	0.42359	0.362228	-1.46503	0.36255	15.036	3	0	Median	0	28	9	7	7	7	0	7	0	7	0	7	28	28	28	45.621	414	414;414;444;295;314;357;168;206;181
7124	sp|Q9UKK3|PARP4_HUMAN;tr|B4E2S2|B4E2S2_HUMAN;tr|A0PJ82|A0PJ82_HUMAN	sp|Q9UKK3|PARP4_HUMAN	8;3;1	8;3;1	8;3;1	>sp|Q9UKK3|PARP4_HUMAN Poly [ADP-ribose] polymerase 4 OS=Homo sapiens GN=PARP4 PE=1 SV=3	-	2.6681	2.51056	1.32801	2.4958	5.8445	3	0	Median	3.3885	2.70345	1.4348	2.7036	22.192	3	0	Median	1.3397	1.14563	0.196141	1.1543	19.791	3	0	Median	1.7	4.1	3	8	8	8	3	5	3	5	3	5	5.8	5.8	5.8	192.59	1724	1724;1005;327
5803	tr|A0A024R1M8|A0A024R1M8_HUMAN;sp|Q9BQE5|APOL2_HUMAN;tr|J3KQL8|J3KQL8_HUMAN;tr|B4E1T5|B4E1T5_HUMAN;tr|B0QYK8|B0QYK8_HUMAN;tr|E9PM95|E9PM95_HUMAN	tr|A0A024R1M8|A0A024R1M8_HUMAN;sp|Q9BQE5|APOL2_HUMAN;tr|J3KQL8|J3KQL8_HUMAN;tr|B4E1T5|B4E1T5_HUMAN	4;4;3;3;1;1	4;4;3;3;1;1	4;4;3;3;1;1	>tr|A0A024R1M8|A0A024R1M8_HUMAN Apolipoprotein L, 2, isoform CRA_a OS=Homo sapiens GN=APOL2 PE=4 SV=1;>sp|Q9BQE5|APOL2_HUMAN Apolipoprotein L2 OS=Homo sapiens GN=APOL2 PE=1 SV=1;>tr|J3KQL8|J3KQL8_HUMAN Apolipoprotein L2 OS=Homo sapiens GN=APOL2 PE=1 SV=2;>	-	2.6659	2.50849	1.32682	2.4801	47.687	3	1	Median	1.5163	1.20975	0.274708	1.2014	50.198	3	1	Median	0.59202	0.50626	-0.982051	0.50913	1.7778	3	1	Median	0	13.9	6	4	4	4	0	4	0	4	0	4	13.9	13.9	13.9	37.078	337	337;337;449;449;74;128
6208	tr|A0A024R124|A0A024R124_HUMAN;sp|Q9H2H9|S38A1_HUMAN;tr|F8VX04|F8VX04_HUMAN;tr|F8VX12|F8VX12_HUMAN;tr|Q8NCD8|Q8NCD8_HUMAN	tr|A0A024R124|A0A024R124_HUMAN;sp|Q9H2H9|S38A1_HUMAN;tr|F8VX04|F8VX04_HUMAN;tr|F8VX12|F8VX12_HUMAN	5;5;5;3;2	5;5;5;3;2	5;5;5;3;2	>tr|A0A024R124|A0A024R124_HUMAN Solute carrier family 38, member 1, isoform CRA_a OS=Homo sapiens GN=SLC38A1 PE=4 SV=1;>sp|Q9H2H9|S38A1_HUMAN Sodium-coupled neutral amino acid transporter 1 OS=Homo sapiens GN=SLC38A1 PE=1 SV=1;>tr|F8VX04|F8VX04_HUMAN Sodiu	-	2.661	2.50388	1.32417	2.4825	8.4541	2	1	Median	1.2361	0.986198	-0.0200514	0.96911	41.266	2	1	Median	0.47356	0.40496	-1.30415	0.40387	30.129	2	1	Median	3.7	3.9	5	5	5	5	3	2	3	2	3	2	7.6	7.6	7.6	54.047	487	487;487;503;78;413
7072	sp|Q9UIW2|PLXA1_HUMAN;tr|B4DE20|B4DE20_HUMAN;tr|Q6ZTY7|Q6ZTY7_HUMAN;tr|B3KY38|B3KY38_HUMAN;sp|P51805|PLXA3_HUMAN	sp|Q9UIW2|PLXA1_HUMAN;tr|B4DE20|B4DE20_HUMAN	9;5;4;1;1	9;5;4;1;1	9;5;4;1;1	>sp|Q9UIW2|PLXA1_HUMAN Plexin-A1 OS=Homo sapiens GN=PLXNA1 PE=1 SV=3;>tr|B4DE20|B4DE20_HUMAN cDNA FLJ57256, highly similar to Plexin-A1 OS=Homo sapiens PE=2 SV=1	-	2.647	2.49071	1.31656	2.4799	53.979	6	0	Median	1.2626	1.00734	0.0105508	1.0152	34.196	6	0	Median	0.51942	0.444177	-1.1708	0.46518	42.689	6	0	Median	1.3	4.7	5	9	9	9	2	7	2	7	2	7	6	6	6	211.06	1896	1896;568;510;271;1871
3706	sp|Q53FA7|QORX_HUMAN;tr|B4DMQ7|B4DMQ7_HUMAN;sp|Q53FA7-2|QORX_HUMAN;tr|H7BZH6|H7BZH6_HUMAN	sp|Q53FA7|QORX_HUMAN;tr|B4DMQ7|B4DMQ7_HUMAN;sp|Q53FA7-2|QORX_HUMAN	10;7;5;4	10;7;5;4	10;7;5;4	>sp|Q53FA7|QORX_HUMAN Quinone oxidoreductase PIG3 OS=Homo sapiens GN=TP53I3 PE=1 SV=2;>tr|B4DMQ7|B4DMQ7_HUMAN Tumor protein p53 inducible protein 3, isoform CRA_c OS=Homo sapiens GN=TP53I3 PE=2 SV=1;>sp|Q53FA7-2|QORX_HUMAN Isoform 2 of Quinone oxidoreducta	-	2.6467	2.49043	1.31639	2.3938	11.67	3	0	Median	0.83788	0.668486	-0.581031	0.66086	13.689	3	0	Median	0.30119	0.257559	-1.95702	0.24224	13.773	3	0	Median	0	38.3	4	10	10	10	0	10	0	10	0	10	38.3	38.3	38.3	35.536	332	332;243;248;216
485	sp|O15020-2|SPTN2_HUMAN;sp|O15020|SPTN2_HUMAN;tr|A4QPE4|A4QPE4_HUMAN	sp|O15020-2|SPTN2_HUMAN;sp|O15020|SPTN2_HUMAN;tr|A4QPE4|A4QPE4_HUMAN	12;12;7	6;6;2	6;6;2	>sp|O15020-2|SPTN2_HUMAN Isoform 2 of Spectrin beta chain, non-erythrocytic 2 OS=Homo sapiens GN=SPTBN2;>sp|O15020|SPTN2_HUMAN Spectrin beta chain, non-erythrocytic 2 OS=Homo sapiens GN=SPTBN2 PE=1 SV=3;>tr|A4QPE4|A4QPE4_HUMAN SPTBN2 protein OS=Homo sapien	-	2.6185	2.46389	1.30094	2.5662	46.625	5	4	Median	0.67239	0.536453	-0.898477	0.55635	69.929	5	4	Median	0.20763	0.177553	-2.49368	0.17536	79.802	5	4	Median	0.9	6	3	12	6	6	1	11	1	5	1	5	7	4.1	4.1	268.31	2365	2365;2390;934
3710	sp|Q53GQ0|DHB12_HUMAN;tr|D3DR22|D3DR22_HUMAN;tr|B4DWS6|B4DWS6_HUMAN;tr|B3KQJ0|B3KQJ0_HUMAN;tr|A0A1B0GVY6|A0A1B0GVY6_HUMAN;tr|A0A1B0GV93|A0A1B0GV93_HUMAN;tr|E9PI21|E9PI21_HUMAN;sp|Q53GQ0-2|DHB12_HUMAN	sp|Q53GQ0|DHB12_HUMAN;tr|D3DR22|D3DR22_HUMAN;tr|B4DWS6|B4DWS6_HUMAN;tr|B3KQJ0|B3KQJ0_HUMAN;tr|A0A1B0GVY6|A0A1B0GVY6_HUMAN;tr|A0A1B0GV93|A0A1B0GV93_HUMAN	11;11;10;8;7;7;3;1	11;11;10;8;7;7;3;1	11;11;10;8;7;7;3;1	>sp|Q53GQ0|DHB12_HUMAN Very-long-chain 3-oxoacyl-CoA reductase OS=Homo sapiens GN=HSD17B12 PE=1 SV=2;>tr|D3DR22|D3DR22_HUMAN Hydroxysteroid (17-beta) dehydrogenase 12, isoform CRA_a OS=Homo sapiens GN=HSD17B12 PE=3 SV=1;>tr|B4DWS6|B4DWS6_HUMAN cDNA FLJ6118	-	2.6108	2.45665	1.29669	2.5008	23.551	14	0	Median	2.4168	1.9282	0.947251	1.9103	26.358	14	0	Median	0.84312	0.720985	-0.471959	0.73194	14.343	14	0	Median	0	47.4	8	11	11	11	0	11	0	11	0	11	47.4	47.4	47.4	34.324	312	312;352;304;312;178;276;164;98
3570	sp|Q16658|FSCN1_HUMAN;tr|B3KTA3|B3KTA3_HUMAN;tr|B3KTM9|B3KTM9_HUMAN;tr|C9JFC0|C9JFC0_HUMAN;tr|A0A0A0MSB2|A0A0A0MSB2_HUMAN;tr|C9JPH9|C9JPH9_HUMAN	sp|Q16658|FSCN1_HUMAN;tr|B3KTA3|B3KTA3_HUMAN	31;29;11;8;8;6	31;29;11;8;8;6	31;29;11;8;8;6	>sp|Q16658|FSCN1_HUMAN Fascin OS=Homo sapiens GN=FSCN1 PE=1 SV=3;>tr|B3KTA3|B3KTA3_HUMAN Fascin OS=Homo sapiens PE=2 SV=1	-	2.6104	2.45627	1.29647	2.4235	10.858	36	0	Median	1.2074	0.9633	-0.0539432	0.9706	12.124	36	0	Median	0.46831	0.40047	-1.32023	0.40547	9.6767	36	0	Median	15.8	71.4	6	31	31	31	6	31	6	31	6	31	71.4	71.4	71.4	54.529	493	493;472;215;132;137;120
5578	tr|A0A024RC37|A0A024RC37_HUMAN;sp|Q96P16|RPR1A_HUMAN;sp|Q96P16-3|RPR1A_HUMAN;tr|A0A0C4DGQ6|A0A0C4DGQ6_HUMAN;tr|K7ER50|K7ER50_HUMAN;tr|K7EQR8|K7EQR8_HUMAN;tr|K7EP82|K7EP82_HUMAN	tr|A0A024RC37|A0A024RC37_HUMAN;sp|Q96P16|RPR1A_HUMAN;sp|Q96P16-3|RPR1A_HUMAN;tr|A0A0C4DGQ6|A0A0C4DGQ6_HUMAN	9;9;7;7;2;2;1	6;6;5;4;2;1;1	6;6;5;4;2;1;1	>tr|A0A024RC37|A0A024RC37_HUMAN Uncharacterized protein OS=Homo sapiens GN=P15RS PE=4 SV=1;>sp|Q96P16|RPR1A_HUMAN Regulation of nuclear pre-mRNA domain-containing protein 1A OS=Homo sapiens GN=RPRD1A PE=1 SV=1;>sp|Q96P16-3|RPR1A_HUMAN Isoform 2 of Regulati	-	2.6094	2.45533	1.29592	2.3866	94.377	3	1	Median	1.8945	1.51149	0.59597	1.5174	89.533	3	1	Plateau	0.71875	0.614631	-0.702207	0.60909	6.3264	3	1	Median	7.7	33.7	7	9	6	6	1	8	1	5	1	5	41.3	29.2	29.2	35.719	312	312;312;276;289;49;73;123
5413	sp|Q96FQ6|S10AG_HUMAN	sp|Q96FQ6|S10AG_HUMAN	8	8	8	>sp|Q96FQ6|S10AG_HUMAN Protein S100-A16 OS=Homo sapiens GN=S100A16 PE=1 SV=1	-	2.6086	2.45458	1.29547	2.2918	14.847	11	0	Median	1.5403	1.2289	0.297364	1.2124	20.891	11	0	Median	0.59732	0.510792	-0.969193	0.52695	23.05	11	0	Median	31.1	68	1	8	8	8	3	7	3	7	3	7	76.7	76.7	76.7	11.801	103	103
6143	sp|Q9H0A0|NAT10_HUMAN;sp|Q9H0A0-2|NAT10_HUMAN;tr|A0A087WV29|A0A087WV29_HUMAN;tr|E9PMU0|E9PMU0_HUMAN;tr|E9PJN6|E9PJN6_HUMAN	sp|Q9H0A0|NAT10_HUMAN;sp|Q9H0A0-2|NAT10_HUMAN;tr|A0A087WV29|A0A087WV29_HUMAN	36;35;32;6;3	36;35;32;6;3	21;21;20;0;0	>sp|Q9H0A0|NAT10_HUMAN RNA cytidine acetyltransferase OS=Homo sapiens GN=NAT10 PE=1 SV=2;>sp|Q9H0A0-2|NAT10_HUMAN Isoform 2 of RNA cytidine acetyltransferase OS=Homo sapiens GN=NAT10;>tr|A0A087WV29|A0A087WV29_HUMAN RNA cytidine acetyltransferase OS=Homo sa	-	2.608	2.45401	1.29514	2.3893	21.636	32	0	Median	2.6848	2.14201	1.09897	2.1037	15.98	32	0	Median	0.99264	0.848846	-0.236426	0.8766	8.307	32	0	Median	1.1	43.3	5	36	36	21	1	36	1	36	1	21	43.3	43.3	24.1	115.73	1025	1025;953;834;288;145
1057	tr|A0A024R2E9|A0A024R2E9_HUMAN;tr|B3KQM6|B3KQM6_HUMAN;tr|B2RB57|B2RB57_HUMAN;sp|O95352|ATG7_HUMAN;sp|O95352-3|ATG7_HUMAN;sp|O95352-2|ATG7_HUMAN;tr|B4DQK1|B4DQK1_HUMAN;tr|C9J415|C9J415_HUMAN;tr|C9JFF4|C9JFF4_HUMAN;tr|C9JE55|C9JE55_HUMAN;tr|C9JNU2|C9JNU2_HUMAN;tr|C9JKA3|C9JKA3_HUMAN;tr|H7C2R3|H7C2R3_HUMAN;tr|H7BZ92|H7BZ92_HUMAN;tr|H7C2J8|H7C2J8_HUMAN;tr|C9JGL2|C9JGL2_HUMAN;tr|F8WDY9|F8WDY9_HUMAN;tr…	tr|A0A024R2E9|A0A024R2E9_HUMAN;tr|B3KQM6|B3KQM6_HUMAN;tr|B2RB57|B2RB57_HUMAN;sp|O95352|ATG7_HUMAN;sp|O95352-3|ATG7_HUMAN;sp|O95352-2|ATG7_HUMAN;tr|B4DQK1|B4DQK1_HUMAN	22;22;22;22;21;20;20;6;6;5;3;3;3;3;3;2;2;2	22;22;22;22;21;20;20;6;6;5;3;3;3;3;3;2;2;2	22;22;22;22;21;20;20;6;6;5;3;3;3;3;3;2;2;2	>tr|A0A024R2E9|A0A024R2E9_HUMAN ATG7 autophagy related 7 homolog (S. cerevisiae), isoform CRA_b OS=Homo sapiens GN=ATG7 PE=4 SV=1;>tr|B3KQM6|B3KQM6_HUMAN cDNA FLJ90740 fis, clone PLACE1011045, highly similar to Autophagy-related protein 7 OS=Homo sapiens P	-	2.5871	2.43434	1.28353	2.4388	10.257	19	0	Median	2.3181	1.84945	0.887096	1.8393	10.445	19	0	Median	0.88683	0.758363	-0.399039	0.76179	8.3938	19	0	Median	0	44	18	22	22	22	0	22	0	22	0	22	44	44	44	77.003	695	695;703;703;703;623;676;681;152;176;126;89;93;95;96;139;66;76;105
7934	tr|D7RF68|D7RF68_HUMAN;sp|P15056|BRAF_HUMAN;sp|Q6RW13|ATRAP_HUMAN;tr|A8K1X7|A8K1X7_HUMAN	tr|D7RF68|D7RF68_HUMAN;sp|P15056|BRAF_HUMAN	8;6;2;1	3;1;2;1	2;1;1;0	>tr|D7RF68|D7RF68_HUMAN AGTRAP-BRAF fusion protein OS=Homo sapiens PE=2 SV=1;>sp|P15056|BRAF_HUMAN Serine/threonine-protein kinase B-raf OS=Homo sapiens GN=BRAF PE=1 SV=4	-	2.5854	2.43275	1.28259	2.2416	7.0473	3	0	Median	2.649	2.11345	1.0796	2.0883	11.273	3	0	Median	1.1077	0.947238	-0.0782013	1.0052	9.547	3	0	Median	12.6	14.9	4	8	3	2	4	6	1	3	1	2	22.3	10.2	6.5	66.205	597	597;766;159;159
5482	sp|Q96IF1|AJUBA_HUMAN;tr|H0YJL9|H0YJL9_HUMAN	sp|Q96IF1|AJUBA_HUMAN	11;5	11;5	11;5	>sp|Q96IF1|AJUBA_HUMAN LIM domain-containing protein ajuba OS=Homo sapiens GN=AJUBA PE=1 SV=1	-	2.5806	2.42823	1.2799	2.3558	65.163	5	4	Median	1.2186	0.972236	-0.0406223	0.98116	58.075	5	4	Median	0.4722	0.403797	-1.3083	0.4275	19.993	5	4	Median	14.1	19.1	2	11	11	11	6	6	6	6	6	6	29.9	29.9	29.9	56.933	538	538;143
1821	sp|P27144|KAD4_HUMAN;tr|D3DQ64|D3DQ64_HUMAN;tr|K4Q5R3|K4Q5R3_HUMAN	sp|P27144|KAD4_HUMAN;tr|D3DQ64|D3DQ64_HUMAN	7;6;1	7;6;1	7;6;1	>sp|P27144|KAD4_HUMAN Adenylate kinase 4, mitochondrial OS=Homo sapiens GN=AK4 PE=1 SV=1;>tr|D3DQ64|D3DQ64_HUMAN Adenylate kinase 4, mitochondrial OS=Homo sapiens GN=AK4 PE=1 SV=1	-	2.5725	2.42061	1.27537	2.3875	10.689	9	0	Median	1.4913	1.1898	0.250724	1.1601	12.54	9	0	Median	0.57109	0.488362	-1.03398	0.48352	3.547	9	0	Median	0	45.3	3	7	7	7	0	7	0	7	0	7	45.3	45.3	45.3	25.268	223	223;171;39
7371	tr|A0A024R496|A0A024R496_HUMAN;sp|Q9Y376|CAB39_HUMAN;tr|A0A087X0K1|A0A087X0K1_HUMAN;tr|Q7Z4X0|Q7Z4X0_HUMAN;tr|B7ZBJ4|B7ZBJ4_HUMAN;tr|Q5TAW7|Q5TAW7_HUMAN;tr|A0A024RDT3|A0A024RDT3_HUMAN;sp|Q9H9S4|CB39L_HUMAN	tr|A0A024R496|A0A024R496_HUMAN;sp|Q9Y376|CAB39_HUMAN;tr|A0A087X0K1|A0A087X0K1_HUMAN;tr|Q7Z4X0|Q7Z4X0_HUMAN	14;14;13;13;2;2;2;2	14;14;13;13;2;2;2;2	14;14;13;13;2;2;2;2	>tr|A0A024R496|A0A024R496_HUMAN Calcium binding protein 39, isoform CRA_a OS=Homo sapiens GN=CAB39 PE=4 SV=1;>sp|Q9Y376|CAB39_HUMAN Calcium-binding protein 39 OS=Homo sapiens GN=CAB39 PE=1 SV=1;>tr|A0A087X0K1|A0A087X0K1_HUMAN Calcium-binding protein 39 OS=	-	2.5712	2.41938	1.27464	2.4062	27.841	15	0	Median	1.5064	1.20185	0.265258	1.1914	20.478	15	0	Median	0.56123	0.47993	-1.0591	0.48304	22.819	15	0	Median	0	42.2	8	14	14	14	0	14	0	14	0	14	42.2	42.2	42.2	39.869	341	341;341;339;341;193;280;337;337
7065	tr|J3QK86|J3QK86_HUMAN;tr|J3KPG5|J3KPG5_HUMAN;sp|Q9UIF9-2|BAZ2A_HUMAN;sp|Q9UIF9-3|BAZ2A_HUMAN;tr|F8VU39|F8VU39_HUMAN;sp|Q9UIF9|BAZ2A_HUMAN;tr|A0A0C4DGI9|A0A0C4DGI9_HUMAN;tr|H0YHL2|H0YHL2_HUMAN;tr|B7Z8F7|B7Z8F7_HUMAN	tr|J3QK86|J3QK86_HUMAN;tr|J3KPG5|J3KPG5_HUMAN;sp|Q9UIF9-2|BAZ2A_HUMAN;sp|Q9UIF9-3|BAZ2A_HUMAN;tr|F8VU39|F8VU39_HUMAN;sp|Q9UIF9|BAZ2A_HUMAN;tr|A0A0C4DGI9|A0A0C4DGI9_HUMAN	8;8;8;8;8;8;5;2;1	8;8;8;8;8;8;5;2;1	8;8;8;8;8;8;5;2;1	>tr|J3QK86|J3QK86_HUMAN Bromodomain adjacent to zinc finger domain, 2A, isoform CRA_a OS=Homo sapiens GN=BAZ2A PE=4 SV=1;>tr|J3KPG5|J3KPG5_HUMAN Bromodomain adjacent to zinc finger domain protein 2A OS=Homo sapiens GN=BAZ2A PE=1 SV=1;>sp|Q9UIF9-2|BAZ2A_HUM	-	2.5665	2.41496	1.272	2.2855	19.68	3	0	Median	2.2187	1.77015	0.823868	1.8213	19.935	3	0	Median	1.0059	0.860185	-0.217282	0.8021	16.066	3	0	Median	3.4	3	9	8	8	8	4	4	4	4	4	4	6.4	6.4	6.4	207.81	1873	1873;1875;1878;1901;1903;1905;837;162;269
776	tr|B0FLL2|B0FLL2_HUMAN;sp|O60825|F262_HUMAN;tr|Q68DE0|Q68DE0_HUMAN;sp|O60825-2|F262_HUMAN;tr|B4DI16|B4DI16_HUMAN;tr|B4DY91|B4DY91_HUMAN;tr|F6XNB3|F6XNB3_HUMAN;tr|A0A1W2PNV9|A0A1W2PNV9_HUMAN;tr|F6RAZ1|F6RAZ1_HUMAN;tr|O60352|O60352_HUMAN;tr|I1Z9G3|I1Z9G3_HUMAN;tr|B7Z7U8|B7Z7U8_HUMAN;sp|P16118-2|F261_HUMAN;tr|F2Z2I2|F2Z2I2_HUMAN	tr|B0FLL2|B0FLL2_HUMAN;sp|O60825|F262_HUMAN;tr|Q68DE0|Q68DE0_HUMAN;sp|O60825-2|F262_HUMAN;tr|B4DI16|B4DI16_HUMAN;tr|B4DY91|B4DY91_HUMAN	7;7;5;5;4;4;1;1;1;1;1;1;1;1	7;7;5;5;4;4;1;1;1;1;1;1;1;1	5;5;5;3;3;3;0;0;0;0;0;0;0;0	>tr|B0FLL2|B0FLL2_HUMAN 6-phosphofructo-2-kinase/fructose-2, 6-bisphosphatase 2 transcript variant 3 OS=Homo sapiens GN=PFKFB2 PE=2 SV=1;>sp|O60825|F262_HUMAN 6-phosphofructo-2-kinase/fructose-2,6-bisphosphatase 2 OS=Homo sapiens GN=PFKFB2 PE=1 SV=2;>tr|Q6	-	2.5599	2.40875	1.26829	2.2154	11.018	6	4	Median	0.89631	0.715103	-0.483777	0.70689	21.48	6	4	Median	0.57514	0.491825	-1.02378	0.4955	18.354	6	4	Linear	6.4	12.7	14	7	7	5	2	5	2	5	2	3	19.1	19.1	14.8	54.777	472	472;505;234;471;264;373;96;122;125;176;244;344;406;455
2960	tr|B4DJ71|B4DJ71_HUMAN;tr|B2RBR4|B2RBR4_HUMAN;sp|Q08357|S20A2_HUMAN	tr|B4DJ71|B4DJ71_HUMAN;tr|B2RBR4|B2RBR4_HUMAN;sp|Q08357|S20A2_HUMAN	9;9;9	9;9;9	9;9;9	>tr|B4DJ71|B4DJ71_HUMAN Phosphate transporter OS=Homo sapiens PE=2 SV=1;>tr|B2RBR4|B2RBR4_HUMAN Phosphate transporter OS=Homo sapiens PE=2 SV=1;>sp|Q08357|S20A2_HUMAN Sodium-dependent phosphate transporter 2 OS=Homo sapiens GN=SLC20A2 PE=1 SV=1	-	2.5555	2.40461	1.2658	2.5158	18.678	2	0	Median	0.82205	0.655856	-0.608549	0.72762	0.63394	2	0	Median	0.30146	0.25779	-1.95573	0.2709	18.284	2	0	Median	12.3	11.7	3	9	9	9	7	2	7	2	7	2	24	24	24	49.269	454	454;652;652
3873	tr|Q9H617|Q9H617_HUMAN;sp|Q5U3C3|TM164_HUMAN;sp|Q5U3C3-2|TM164_HUMAN	tr|Q9H617|Q9H617_HUMAN;sp|Q5U3C3|TM164_HUMAN	3;3;1	3;3;1	3;3;1	>tr|Q9H617|Q9H617_HUMAN Transmembrane protein 164 OS=Homo sapiens GN=RP13-360B22.2 PE=1 SV=1;>sp|Q5U3C3|TM164_HUMAN Transmembrane protein 164 OS=Homo sapiens GN=TMEM164 PE=2 SV=1	-	2.5526	2.40188	1.26417	2.309	45.415	2	0	Median	1.126	0.898356	-0.15464	0.91985	44.971	2	0	Median	0.458	0.391654	-1.35235	0.4023	15.245	2	0	Median	8.5	9.7	3	3	3	3	1	2	1	2	1	2	11.2	11.2	11.2	29.231	258	258;297;148
1223	sp|P04066|FUCO_HUMAN;tr|B7Z362|B7Z362_HUMAN;tr|B5MDC5|B5MDC5_HUMAN	sp|P04066|FUCO_HUMAN	3;1;1	3;1;1	3;1;1	>sp|P04066|FUCO_HUMAN Tissue alpha-L-fucosidase OS=Homo sapiens GN=FUCA1 PE=1 SV=4	-	2.5515	2.40085	1.26354	2.246	16.233	3	1	Median	0.76184	0.607819	-0.718287	0.58789	86.307	3	1	Median	0.28092	0.240226	-2.05754	0.25279	100.43	3	1	Median	0	8.4	3	3	3	3	0	3	0	3	0	3	8.4	8.4	8.4	53.688	466	466;130;255
5584	tr|B7Z7Y3|B7Z7Y3_HUMAN;sp|Q96PD2|DCBD2_HUMAN;sp|Q96PD2-2|DCBD2_HUMAN;tr|Q14089|Q14089_HUMAN;tr|C9JIW6|C9JIW6_HUMAN	tr|B7Z7Y3|B7Z7Y3_HUMAN;sp|Q96PD2|DCBD2_HUMAN;sp|Q96PD2-2|DCBD2_HUMAN	15;15;15;2;1	15;15;15;2;1	15;15;15;2;1	>tr|B7Z7Y3|B7Z7Y3_HUMAN cDNA FLJ61618, highly similar to Discoidin, CUB and LCCL domain-containing protein 2 OS=Homo sapiens PE=2 SV=1;>sp|Q96PD2|DCBD2_HUMAN Discoidin, CUB and LCCL domain-containing protein 2 OS=Homo sapiens GN=DCBLD2 PE=1 SV=1;>sp|Q96PD2	-	2.55	2.39944	1.26269	2.2615	17.751	8	0	Median	2.1444	1.71087	0.774727	1.6808	10.971	8	0	Median	0.87079	0.744647	-0.425372	0.77097	10.93	8	0	Median	12.6	34.8	5	15	15	15	5	14	5	14	5	14	36.3	36.3	36.3	73.743	669	669;775;789;364;108
7084	tr|Q53GR7|Q53GR7_HUMAN;sp|Q9UJS0|CMC2_HUMAN;sp|Q9UJS0-2|CMC2_HUMAN;tr|B7Z2E2|B7Z2E2_HUMAN;tr|Q75KX8|Q75KX8_HUMAN;tr|R4GN64|R4GN64_HUMAN	tr|Q53GR7|Q53GR7_HUMAN;sp|Q9UJS0|CMC2_HUMAN;sp|Q9UJS0-2|CMC2_HUMAN;tr|B7Z2E2|B7Z2E2_HUMAN	18;18;18;13;7;3	18;18;18;13;7;3	14;14;14;9;6;3	>tr|Q53GR7|Q53GR7_HUMAN Solute carrier family 25, member 13 (Citrin) variant (Fragment) OS=Homo sapiens PE=2 SV=1;>sp|Q9UJS0|CMC2_HUMAN Calcium-binding mitochondrial carrier protein Aralar2 OS=Homo sapiens GN=SLC25A13 PE=1 SV=2;>sp|Q9UJS0-2|CMC2_HUMAN Isof	-	2.5464	2.39605	1.26066	2.3556	32.023	17	0	Median	1.2915	1.0304	0.0432007	1.0387	14.388	17	0	Median	0.52992	0.453155	-1.14192	0.45053	32.846	17	0	Median	0	35.7	6	18	18	14	0	18	0	18	0	14	35.7	35.7	29.2	74.116	675	675;675;676;567;288;73
857	tr|D3DQT3|D3DQT3_HUMAN;tr|Q6ZTE7|Q6ZTE7_HUMAN;sp|O75382-3|TRIM3_HUMAN;sp|O75382-2|TRIM3_HUMAN;tr|B7Z5Y8|B7Z5Y8_HUMAN;sp|O75382|TRIM3_HUMAN;tr|D3DQT4|D3DQT4_HUMAN;sp|O75382-4|TRIM3_HUMAN;tr|A0A1W2PPI7|A0A1W2PPI7_HUMAN;tr|E9PMW5|E9PMW5_HUMAN;tr|E9PMK8|E9PMK8_HUMAN	tr|D3DQT3|D3DQT3_HUMAN;tr|Q6ZTE7|Q6ZTE7_HUMAN;sp|O75382-3|TRIM3_HUMAN;sp|O75382-2|TRIM3_HUMAN;tr|B7Z5Y8|B7Z5Y8_HUMAN;sp|O75382|TRIM3_HUMAN;tr|D3DQT4|D3DQT4_HUMAN;sp|O75382-4|TRIM3_HUMAN;tr|A0A1W2PPI7|A0A1W2PPI7_HUMAN	3;3;3;3;3;3;2;2;2;1;1	3;3;3;3;3;3;2;2;2;1;1	3;3;3;3;3;3;2;2;2;1;1	>tr|D3DQT3|D3DQT3_HUMAN Tripartite motif-containing 3, isoform CRA_d (Fragment) OS=Homo sapiens GN=TRIM3 PE=4 SV=1;>tr|Q6ZTE7|Q6ZTE7_HUMAN cDNA FLJ44731 fis, clone BRACE3025719, highly similar to Homo sapiens ring finger protein 22 (RNF22) OS=Homo sapiens	-	2.5416	2.39153	1.25793	2.4314	7.5387	2	2	Median	4.6046	3.67369	1.87723	3.6928	10.033	2	2	Median	1.8117	1.54926	0.631576	1.5158	4.4366	2	2	Median	2.7	4.7	11	3	3	3	1	2	1	2	1	2	7.4	7.4	7.4	55.684	511	511;566;665;733;741;744;392;625;703;96;260
640	tr|A0A087WYV6|A0A087WYV6_HUMAN;tr|A0A087WZU5|A0A087WZU5_HUMAN;tr|A0A024RCI0|A0A024RCI0_HUMAN;tr|B4DRB0|B4DRB0_HUMAN;tr|B4DUZ1|B4DUZ1_HUMAN;tr|B3KQJ7|B3KQJ7_HUMAN;sp|O43657|TSN6_HUMAN;tr|Q59ED5|Q59ED5_HUMAN	tr|A0A087WYV6|A0A087WYV6_HUMAN;tr|A0A087WZU5|A0A087WZU5_HUMAN;tr|A0A024RCI0|A0A024RCI0_HUMAN;tr|B4DRB0|B4DRB0_HUMAN;tr|B4DUZ1|B4DUZ1_HUMAN;tr|B3KQJ7|B3KQJ7_HUMAN;sp|O43657|TSN6_HUMAN;tr|Q59ED5|Q59ED5_HUMAN	3;3;3;3;3;3;3;3	3;3;3;3;3;3;3;3	3;3;3;3;3;3;3;3	>tr|A0A087WYV6|A0A087WYV6_HUMAN Tetraspanin-6 OS=Homo sapiens GN=TSPAN6 PE=1 SV=1;>tr|A0A087WZU5|A0A087WZU5_HUMAN Tetraspanin-6 OS=Homo sapiens GN=TSPAN6 PE=1 SV=1;>tr|A0A024RCI0|A0A024RCI0_HUMAN Tetraspanin 6, isoform CRA_a OS=Homo sapiens GN=TSPAN6 PE=3	-	2.5395	2.38956	1.25674	2.2535	62.985	3	1	Plateau	1.8248	1.45588	0.541891	1.4274	12.786	3	1	Plateau	1.0521	0.899692	-0.152497	0.92198	47.266	3	1	Median	0	25.6	8	3	3	3	0	3	0	3	0	3	25.6	25.6	25.6	14.958	129	129;137;157;201;227;245;245;285
1623	sp|P17900|SAP3_HUMAN;tr|Q14427|Q14427_HUMAN;tr|H0YBY3|H0YBY3_HUMAN;tr|E5RJD0|E5RJD0_HUMAN;tr|B4DQM5|B4DQM5_HUMAN	sp|P17900|SAP3_HUMAN;tr|Q14427|Q14427_HUMAN;tr|H0YBY3|H0YBY3_HUMAN	3;2;2;1;1	3;2;2;1;1	3;2;2;1;1	>sp|P17900|SAP3_HUMAN Ganglioside GM2 activator OS=Homo sapiens GN=GM2A PE=1 SV=4;>tr|Q14427|Q14427_HUMAN GM2-activator protein (Fragment) OS=Homo sapiens PE=2 SV=1;>tr|H0YBY3|H0YBY3_HUMAN Ganglioside GM2 activator (Fragment) OS=Homo sapiens GN=GM2A PE=1 S	-	2.5358	2.38607	1.25464	2.3595	8.0139	3	1	Median	2.9067	2.31905	1.21354	2.2915	5.835	3	1	Median	1.0934	0.935009	-0.0969472	0.93954	3.9215	3	1	Plateau	0	20.2	5	3	3	3	0	3	0	3	0	3	20.2	20.2	20.2	20.838	193	193;103;104;146;186
5598	sp|Q96PY5|FMNL2_HUMAN;sp|Q96PY5-3|FMNL2_HUMAN;tr|C9IZY8|C9IZY8_HUMAN;tr|B3KT32|B3KT32_HUMAN	sp|Q96PY5|FMNL2_HUMAN;sp|Q96PY5-3|FMNL2_HUMAN;tr|C9IZY8|C9IZY8_HUMAN	8;8;6;2	7;7;5;1	2;2;0;0	>sp|Q96PY5|FMNL2_HUMAN Formin-like protein 2 OS=Homo sapiens GN=FMNL2 PE=1 SV=3;>sp|Q96PY5-3|FMNL2_HUMAN Isoform 2 of Formin-like protein 2 OS=Homo sapiens GN=FMNL2;>tr|C9IZY8|C9IZY8_HUMAN Formin-like protein 2 OS=Homo sapiens GN=FMNL2 PE=1 SV=1	-	2.5352	2.38551	1.2543	2.3885	13.578	3	0	Median	1.6529	1.31873	0.399153	1.3154	14.642	3	0	Median	0.67627	0.578305	-0.790097	0.59129	7.141	3	0	Median	3	8	4	8	7	2	2	6	2	5	0	2	11	9.9	1.9	123.32	1086	1086;1092;461;356
4680	sp|Q8N4T8|CBR4_HUMAN;sp|Q8N4T8-2|CBR4_HUMAN;tr|H0Y962|H0Y962_HUMAN	sp|Q8N4T8|CBR4_HUMAN;sp|Q8N4T8-2|CBR4_HUMAN;tr|H0Y962|H0Y962_HUMAN	3;2;2	3;2;2	3;2;2	>sp|Q8N4T8|CBR4_HUMAN Carbonyl reductase family member 4 OS=Homo sapiens GN=CBR4 PE=1 SV=3;>sp|Q8N4T8-2|CBR4_HUMAN Isoform 2 of Carbonyl reductase family member 4 OS=Homo sapiens GN=CBR4;>tr|H0Y962|H0Y962_HUMAN Carbonyl reductase family member 4 (Fragment)	-	2.5311	2.38165	1.25196	2.3819	12.558	3	0	Median	1.8315	1.46123	0.547179	1.4427	12.731	3	0	Median	0.82914	0.70903	-0.496081	0.71546	11.071	3	0	Median	0	19.4	3	3	3	3	0	3	0	3	0	3	19.4	19.4	19.4	25.301	237	237;179;186
6182	sp|Q9H1B7|I2BPL_HUMAN	sp|Q9H1B7|I2BPL_HUMAN	10	9	9	>sp|Q9H1B7|I2BPL_HUMAN Interferon regulatory factor 2-binding protein-like OS=Homo sapiens GN=IRF2BPL PE=1 SV=1	-	2.5292	2.37986	1.25088	2.3531	16.122	3	0	Median	2.7735	2.21278	1.14586	2.195	1.7103	3	0	Median	1.0971	0.938173	-0.0920735	0.93489	9.1937	3	0	Median	10.4	9.7	1	10	9	9	5	5	5	4	5	4	20.1	18.8	18.8	82.658	796	796
3273	tr|A0A024RAC6|A0A024RAC6_HUMAN;sp|Q14241|ELOA1_HUMAN	tr|A0A024RAC6|A0A024RAC6_HUMAN;sp|Q14241|ELOA1_HUMAN	6;6	6;6	6;6	>tr|A0A024RAC6|A0A024RAC6_HUMAN Elongin-A OS=Homo sapiens GN=TCEB3 PE=1 SV=1;>sp|Q14241|ELOA1_HUMAN Elongin-A OS=Homo sapiens GN=ELOA PE=1 SV=2	-	2.5287	2.37939	1.25059	2.3358	9.8285	5	0	Median	1.7641	1.40745	0.493085	1.355	12.48	5	0	Median	0.69874	0.59752	-0.742941	0.60785	11.094	5	0	Median	0	11.5	2	6	6	6	0	6	0	6	0	6	11.5	11.5	11.5	87.229	772	772;798
6266	sp|Q9H4L5|OSBL3_HUMAN;sp|Q9H4L5-3|OSBL3_HUMAN;sp|Q9H4L5-2|OSBL3_HUMAN;sp|Q9H4L5-5|OSBL3_HUMAN;sp|Q9H4L5-4|OSBL3_HUMAN;sp|Q9H4L5-7|OSBL3_HUMAN;sp|Q9H4L5-6|OSBL3_HUMAN;sp|Q9H4L5-8|OSBL3_HUMAN;tr|C9J8P4|C9J8P4_HUMAN;tr|C9JEF2|C9JEF2_HUMAN;tr|C9JZ19|C9JZ19_HUMAN	sp|Q9H4L5|OSBL3_HUMAN;sp|Q9H4L5-3|OSBL3_HUMAN;sp|Q9H4L5-2|OSBL3_HUMAN;sp|Q9H4L5-5|OSBL3_HUMAN;sp|Q9H4L5-4|OSBL3_HUMAN;sp|Q9H4L5-7|OSBL3_HUMAN;sp|Q9H4L5-6|OSBL3_HUMAN	20;17;17;14;14;11;11;8;1;1;1	20;17;17;14;14;11;11;8;1;1;1	19;16;16;14;13;11;11;8;1;1;1	>sp|Q9H4L5|OSBL3_HUMAN Oxysterol-binding protein-related protein 3 OS=Homo sapiens GN=OSBPL3 PE=1 SV=1;>sp|Q9H4L5-3|OSBL3_HUMAN Isoform 1c of Oxysterol-binding protein-related protein 3 OS=Homo sapiens GN=OSBPL3;>sp|Q9H4L5-2|OSBL3_HUMAN Isoform 1b of Oxyst	-	2.5274	2.37817	1.24985	2.3715	29.649	8	0	Median	1.2299	0.981251	-0.0273059	0.96396	27.102	8	0	Median	0.54008	0.461844	-1.11452	0.48192	25.311	8	0	Median	12.4	22	11	20	20	19	8	13	8	13	8	12	32.5	32.5	30.4	101.22	887	887;851;856;642;820;606;611;575;61;89;112
3365	sp|Q14BN4-2|SLMAP_HUMAN;sp|Q14BN4-3|SLMAP_HUMAN;sp|Q14BN4|SLMAP_HUMAN;tr|H7BZK0|H7BZK0_HUMAN;sp|Q14BN4-4|SLMAP_HUMAN;sp|Q14BN4-6|SLMAP_HUMAN;tr|H7C5G9|H7C5G9_HUMAN;tr|H7C3M8|H7C3M8_HUMAN;tr|H7BZW9|H7BZW9_HUMAN;sp|Q14BN4-7|SLMAP_HUMAN;sp|Q14BN4-5|SLMAP_HUMAN;tr|B7Z964|B7Z964_HUMAN;tr|C9JA20|C9JA20_HUMAN;tr|C9JCH4|C9JCH4_HUMAN;sp|Q14BN4-8|SLMAP_HUMAN;tr|B7Z6C7|B7Z6C7_HUMAN;tr|B7Z863|B7Z863_HUMAN	sp|Q14BN4-2|SLMAP_HUMAN;sp|Q14BN4-3|SLMAP_HUMAN;sp|Q14BN4|SLMAP_HUMAN;tr|H7BZK0|H7BZK0_HUMAN;sp|Q14BN4-4|SLMAP_HUMAN;sp|Q14BN4-6|SLMAP_HUMAN;tr|H7C5G9|H7C5G9_HUMAN;tr|H7C3M8|H7C3M8_HUMAN	7;7;7;6;5;5;4;4;3;3;2;2;1;1;1;1;1	7;7;7;6;5;5;4;4;3;3;2;2;1;1;1;1;1	7;7;7;6;5;5;4;4;3;3;2;2;1;1;1;1;1	>sp|Q14BN4-2|SLMAP_HUMAN Isoform 2 of Sarcolemmal membrane-associated protein OS=Homo sapiens GN=SLMAP;>sp|Q14BN4-3|SLMAP_HUMAN Isoform 3 of Sarcolemmal membrane-associated protein OS=Homo sapiens GN=SLMAP;>sp|Q14BN4|SLMAP_HUMAN Sarcolemmal membrane-associ	-	2.5219	2.37299	1.24671	2.3758	3.498	3	0	Median	1.7315	1.38144	0.466175	1.3416	20.811	3	0	Median	0.58319	0.498709	-1.00373	0.50452	11.327	3	0	Median	3.8	6.7	17	7	7	7	3	4	3	4	3	4	10.5	10.5	10.5	90.828	790	790;811;828;433;452;506;170;409;316;428;359;362;101;109;271;296;318
1552	tr|A0A024R1P2|A0A024R1P2_HUMAN;sp|P15153|RAC2_HUMAN;tr|B1AH77|B1AH77_HUMAN;tr|B1AH80|B1AH80_HUMAN;tr|B1AH78|B1AH78_HUMAN;tr|J3KSC4|J3KSC4_HUMAN;tr|J3QLK0|J3QLK0_HUMAN;tr|Q59FQ0|Q59FQ0_HUMAN;tr|F8WET9|F8WET9_HUMAN;tr|B1AH79|B1AH79_HUMAN;tr|G3V4H1|G3V4H1_HUMAN;tr|G3V476|G3V476_HUMAN;sp|Q9H4E5-2|RHOJ_HUMAN;tr|V9HWD0|V9HWD0_HUMAN;sp|P17081|RHOQ_HUMAN;tr|Q7Z513|Q7Z513_HUMAN;tr|A0A024R692|A0A024R692_HU…	tr|A0A024R1P2|A0A024R1P2_HUMAN;sp|P15153|RAC2_HUMAN;tr|B1AH77|B1AH77_HUMAN;tr|B1AH80|B1AH80_HUMAN;tr|B1AH78|B1AH78_HUMAN	9;9;8;8;7;3;3;2;1;1;1;1;1;1;1;1;1;1	4;4;4;4;3;0;0;0;0;0;0;0;0;0;0;0;0;0	4;4;4;4;3;0;0;0;0;0;0;0;0;0;0;0;0;0	>tr|A0A024R1P2|A0A024R1P2_HUMAN Ras-related C3 botulinum toxin substrate 2 (Rho family, small GTP binding protein Rac2), isoform CRA_a OS=Homo sapiens GN=RAC2 PE=3 SV=1;>sp|P15153|RAC2_HUMAN Ras-related C3 botulinum toxin substrate 2 OS=Homo sapiens GN=RAC	-	2.5163	2.36773	1.2435	2.3212	7.5374	4	0	Median	1.866	1.48875	0.574102	1.4716	5.4715	4	0	Median	0.79755	0.682016	-0.552122	0.68995	4.0577	4	0	Median	5.2	50	18	9	4	4	1	9	0	4	0	4	50	19.8	19.8	21.429	192	192;192;148;185;166;130;136;144;50;86;153;178;192;205;205;214;214;214
7635	tr|A0A087WVD1|A0A087WVD1_HUMAN;sp|Q96B70|LENG9_HUMAN	tr|A0A087WVD1|A0A087WVD1_HUMAN;sp|Q96B70|LENG9_HUMAN	3;2	3;2	3;2	>tr|A0A087WVD1|A0A087WVD1_HUMAN Leukocyte receptor cluster member 9 OS=Homo sapiens GN=LENG9 PE=1 SV=1;>sp|Q96B70|LENG9_HUMAN Leukocyte receptor cluster member 9 OS=Homo sapiens GN=LENG9 PE=2 SV=2	-	2.5146	2.36613	1.24253	2.3018	20.793	2	1	Median	1.4511	1.15773	0.2113	1.1445	13.242	2	1	Median	0.58825	0.503036	-0.991267	0.51844	35.889	2	1	Median	0	13.4	2	3	3	3	0	3	0	3	0	3	13.4	13.4	13.4	50.766	478	478;501
6599	tr|A0JLT0|A0JLT0_HUMAN;sp|Q9NS18|GLRX2_HUMAN;sp|Q9NS18-2|GLRX2_HUMAN	tr|A0JLT0|A0JLT0_HUMAN;sp|Q9NS18|GLRX2_HUMAN;sp|Q9NS18-2|GLRX2_HUMAN	1;1;1	1;1;1	1;1;1	>tr|A0JLT0|A0JLT0_HUMAN GLRX2 protein (Fragment) OS=Homo sapiens GN=GLRX2 PE=2 SV=1;>sp|Q9NS18|GLRX2_HUMAN Glutaredoxin-2, mitochondrial OS=Homo sapiens GN=GLRX2 PE=1 SV=1;>sp|Q9NS18-2|GLRX2_HUMAN Isoform 2 of Glutaredoxin-2, mitochondrial OS=Homo sapiens	-	2.513	2.36462	1.24161	2.3491	14.341	2	1	Median	1.5566	1.2419	0.312551	1.2285	22.178	2	1	Median	0.60995	0.521592	-0.939006	0.53129	3.8013	2	1	Median	0	11.9	3	1	1	1	0	1	0	1	0	1	11.9	11.9	11.9	17.404	159	159;164;165
1290	tr|R4GN98|R4GN98_HUMAN;sp|P06703|S10A6_HUMAN;tr|B2R577|B2R577_HUMAN	tr|R4GN98|R4GN98_HUMAN;sp|P06703|S10A6_HUMAN;tr|B2R577|B2R577_HUMAN	4;4;2	4;4;2	4;4;2	>tr|R4GN98|R4GN98_HUMAN Protein S100 (Fragment) OS=Homo sapiens GN=S100A6 PE=1 SV=1;>sp|P06703|S10A6_HUMAN Protein S100-A6 OS=Homo sapiens GN=S100A6 PE=1 SV=1;>tr|B2R577|B2R577_HUMAN Protein S100 OS=Homo sapiens PE=2 SV=1	-	2.4976	2.35013	1.23274	2.2486	9.4576	6	0	Median	2.0349	1.6235	0.699111	1.5683	8.5455	6	0	Median	0.80589	0.689148	-0.537114	0.72803	6.0777	6	0	Median	25.9	37.6	3	4	4	4	3	3	3	3	3	3	45.9	45.9	45.9	9.681	85	85;90;90
6548	tr|H0UIA1|H0UIA1_HUMAN;sp|Q9NR19|ACSA_HUMAN;sp|Q9NR19-2|ACSA_HUMAN;tr|Q6DKJ3|Q6DKJ3_HUMAN;tr|Q96FY7|Q96FY7_HUMAN;tr|Q4G0E8|Q4G0E8_HUMAN;tr|Q68CU9|Q68CU9_HUMAN;tr|B3KUV2|B3KUV2_HUMAN;tr|Q9H9U4|Q9H9U4_HUMAN;tr|F8WCJ4|F8WCJ4_HUMAN;tr|C9JXD9|C9JXD9_HUMAN;tr|C9J7L5|C9J7L5_HUMAN;tr|C9IYL0|C9IYL0_HUMAN;tr|B4DEH9|B4DEH9_HUMAN;tr|C9JY31|C9JY31_HUMAN;tr|F8WDJ9|F8WDJ9_HUMAN	tr|H0UIA1|H0UIA1_HUMAN;sp|Q9NR19|ACSA_HUMAN;sp|Q9NR19-2|ACSA_HUMAN;tr|Q6DKJ3|Q6DKJ3_HUMAN;tr|Q96FY7|Q96FY7_HUMAN;tr|Q4G0E8|Q4G0E8_HUMAN;tr|Q68CU9|Q68CU9_HUMAN;tr|B3KUV2|B3KUV2_HUMAN;tr|Q9H9U4|Q9H9U4_HUMAN	15;15;15;14;13;13;13;8;8;2;2;2;2;2;2;1	15;15;15;14;13;13;13;8;8;2;2;2;2;2;2;1	15;15;15;14;13;13;13;8;8;2;2;2;2;2;2;1	>tr|H0UIA1|H0UIA1_HUMAN Acyl-CoA synthetase short-chain family member 2, isoform CRA_c OS=Homo sapiens GN=ACSS2 PE=4 SV=1;>sp|Q9NR19|ACSA_HUMAN Acetyl-coenzyme A synthetase, cytoplasmic OS=Homo sapiens GN=ACSS2 PE=1 SV=1;>sp|Q9NR19-2|ACSA_HUMAN Isoform 2 o	-	2.4902	2.34317	1.22846	2.2807	15.872	13	0	Median	1.3572	1.08281	0.114786	1.0562	25.962	13	0	Median	0.55295	0.472849	-1.08055	0.47434	16.636	13	0	Median	4.1	27	16	15	15	15	3	14	3	14	3	14	28.5	28.5	28.5	73.27	655	655;701;714;662;534;606;647;409;442;124;147;163;182;187;203;74
2299	tr|K4RH61|K4RH61_HUMAN;tr|B2R6P3|B2R6P3_HUMAN;sp|P50281|MMP14_HUMAN;tr|F8W1B7|F8W1B7_HUMAN	tr|K4RH61|K4RH61_HUMAN;tr|B2R6P3|B2R6P3_HUMAN;sp|P50281|MMP14_HUMAN	5;5;5;1	5;5;5;1	5;5;5;1	>tr|K4RH61|K4RH61_HUMAN Matrix metalloproteinase 14 (Membrane-inserted) OS=Homo sapiens GN=MMP14 PE=2 SV=1;>tr|B2R6P3|B2R6P3_HUMAN cDNA, FLJ93047, highly similar to Homo sapiens matrix metallopeptidase 14 (membrane-inserted) (MMP14), mRNA OS=Homo sapiens P	-	2.4802	2.33376	1.22265	2.2683	16.351	5	0	Median	1.485	1.18478	0.244616	1.1811	7.7183	5	0	Median	0.76557	0.654669	-0.611162	0.68604	21.563	5	0	Median	0	12	4	5	5	5	0	5	0	5	0	5	12	12	12	65.948	582	582;582;582;194
264	sp|A3KMH1-2|VWA8_HUMAN;sp|A3KMH1-3|VWA8_HUMAN;sp|A3KMH1|VWA8_HUMAN;tr|B3KT81|B3KT81_HUMAN	sp|A3KMH1-2|VWA8_HUMAN;sp|A3KMH1-3|VWA8_HUMAN;sp|A3KMH1|VWA8_HUMAN;tr|B3KT81|B3KT81_HUMAN	10;10;10;9	10;10;10;9	10;10;10;9	>sp|A3KMH1-2|VWA8_HUMAN Isoform 2 of von Willebrand factor A domain-containing protein 8 OS=Homo sapiens GN=VWA8;>sp|A3KMH1-3|VWA8_HUMAN Isoform 3 of von Willebrand factor A domain-containing protein 8 OS=Homo sapiens GN=VWA8;>sp|A3KMH1|VWA8_HUMAN von Will	-	2.4717	2.32576	1.2177	2.179	12.948	5	0	Median	2.439	1.94591	0.960443	1.9627	14.249	5	0	Median	1.0003	0.855396	-0.225336	0.88482	1.4435	5	0	Median	0	12.8	4	10	10	10	0	10	0	10	0	10	12.8	12.8	12.8	116.94	1039	1039;1872;1905;1018
4964	tr|Q496C9|Q496C9_HUMAN;sp|Q8TEA8|DTD1_HUMAN;tr|A0A087WZV9|A0A087WZV9_HUMAN	tr|Q496C9|Q496C9_HUMAN;sp|Q8TEA8|DTD1_HUMAN;tr|A0A087WZV9|A0A087WZV9_HUMAN	4;4;2	4;4;2	4;4;2	>tr|Q496C9|Q496C9_HUMAN D-aminoacyl-tRNA deacylase OS=Homo sapiens GN=DTD1 PE=2 SV=1;>sp|Q8TEA8|DTD1_HUMAN D-aminoacyl-tRNA deacylase 1 OS=Homo sapiens GN=DTD1 PE=1 SV=2;>tr|A0A087WZV9|A0A087WZV9_HUMAN D-aminoacyl-tRNA deacylase (Fragment) OS=Homo sapiens	-	2.4693	2.3235	1.2163	2.4353	16.188	3	0	Median	1.7588	1.40322	0.488745	1.3732	6.8269	3	0	Median	0.69559	0.594826	-0.749459	0.6137	8.9856	3	0	Median	7.7	31.6	3	4	4	4	1	4	1	4	1	4	31.6	31.6	31.6	23.483	209	209;209;223
1865	tr|A0A024QZA8|A0A024QZA8_HUMAN;sp|P29317|EPHA2_HUMAN;tr|B4DL04|B4DL04_HUMAN;tr|Q96HF4|Q96HF4_HUMAN;sp|P29317-2|EPHA2_HUMAN	tr|A0A024QZA8|A0A024QZA8_HUMAN;sp|P29317|EPHA2_HUMAN;tr|B4DL04|B4DL04_HUMAN;tr|Q96HF4|Q96HF4_HUMAN	26;26;19;13;8	26;26;19;13;8	25;25;18;12;8	>tr|A0A024QZA8|A0A024QZA8_HUMAN EPH receptor A2, isoform CRA_a OS=Homo sapiens GN=EPHA2 PE=3 SV=1;>sp|P29317|EPHA2_HUMAN Ephrin type-A receptor 2 OS=Homo sapiens GN=EPHA2 PE=1 SV=2;>tr|B4DL04|B4DL04_HUMAN cDNA FLJ51229, highly similar to Ephrin type-A rece	-	2.4633	2.31785	1.21279	2.2554	20.36	17	0	Median	0.92636	0.739078	-0.436202	0.7398	19.384	17	0	Median	0.37306	0.319018	-1.64829	0.31556	13.129	17	0	Median	7.4	35.5	5	26	26	25	6	23	6	23	6	22	38.4	38.4	37.3	108.27	976	976;976;654;253;497
5421	tr|E7EMP6|E7EMP6_HUMAN;sp|Q96FZ2|HMCES_HUMAN;tr|B4DMK2|B4DMK2_HUMAN;tr|D6R9T3|D6R9T3_HUMAN;tr|D6RAZ3|D6RAZ3_HUMAN;tr|D6RAI0|D6RAI0_HUMAN;tr|D6RGK7|D6RGK7_HUMAN	tr|E7EMP6|E7EMP6_HUMAN;sp|Q96FZ2|HMCES_HUMAN;tr|B4DMK2|B4DMK2_HUMAN;tr|D6R9T3|D6R9T3_HUMAN;tr|D6RAZ3|D6RAZ3_HUMAN	8;8;7;6;4;3;3	8;8;7;6;4;3;3	8;8;7;6;4;3;3	>tr|E7EMP6|E7EMP6_HUMAN Embryonic stem cell-specific 5-hydroxymethylcytosine-binding protein OS=Homo sapiens GN=HMCES PE=1 SV=1;>sp|Q96FZ2|HMCES_HUMAN Embryonic stem cell-specific 5-hydroxymethylcytosine-binding protein OS=Homo sapiens GN=HMCES PE=1 SV=1;>	-	2.4582	2.31306	1.2098	2.2174	16.128	6	0	Median	1.607	1.28211	0.358523	1.2671	11.985	6	0	Median	0.648	0.55413	-0.851703	0.55114	14.852	6	0	Median	8	30.1	7	8	8	8	1	7	1	7	1	7	32.1	32.1	32.1	35.571	312	312;354;312;282;233;140;183
539	tr|E9PES6|E9PES6_HUMAN;tr|E7ES08|E7ES08_HUMAN;tr|E7EQU1|E7EQU1_HUMAN;sp|O15347|HMGB3_HUMAN;tr|Q7Z684|Q7Z684_HUMAN;tr|Q16466|Q16466_HUMAN	tr|E9PES6|E9PES6_HUMAN;tr|E7ES08|E7ES08_HUMAN;tr|E7EQU1|E7EQU1_HUMAN;sp|O15347|HMGB3_HUMAN;tr|Q7Z684|Q7Z684_HUMAN	7;7;7;7;4;1	7;7;7;7;4;1	7;7;7;7;4;1	>tr|E9PES6|E9PES6_HUMAN High mobility group protein B3 (Fragment) OS=Homo sapiens GN=HMGB3 PE=1 SV=1;>tr|E7ES08|E7ES08_HUMAN High mobility group protein B3 (Fragment) OS=Homo sapiens GN=HMGB3 PE=1 SV=1;>tr|E7EQU1|E7EQU1_HUMAN High mobility group protein B3	-	2.4328	2.28916	1.19482	2.2027	14.098	6	0	Median	0.9601	0.765996	-0.38459	0.7625	2.2224	6	0	Median	0.40265	0.344322	-1.53817	0.34228	9.3635	6	0	Median	9.2	35.3	6	7	7	7	1	7	1	7	1	7	35.3	35.3	35.3	17.522	153	153;188;193;200;127;109
4717	sp|Q8N6H7|ARFG2_HUMAN;tr|A0A0D9SF70|A0A0D9SF70_HUMAN;tr|G5E9L0|G5E9L0_HUMAN;tr|B3KV00|B3KV00_HUMAN;tr|E9PQP3|E9PQP3_HUMAN;tr|B4E327|B4E327_HUMAN;sp|Q8N6H7-2|ARFG2_HUMAN;sp|Q8N6H7-3|ARFG2_HUMAN;tr|E9PMU9|E9PMU9_HUMAN;tr|H0YDN9|H0YDN9_HUMAN;tr|E9PIY6|E9PIY6_HUMAN;tr|E9PJT7|E9PJT7_HUMAN;tr|E9PK28|E9PK28_HUMAN;tr|E9PN48|E9PN48_HUMAN;tr|B7Z6H9|B7Z6H9_HUMAN;tr|E9PMR9|E9PMR9_HUMAN;tr|E9PM63|E9PM63_HUMAN…	sp|Q8N6H7|ARFG2_HUMAN;tr|A0A0D9SF70|A0A0D9SF70_HUMAN;tr|G5E9L0|G5E9L0_HUMAN;tr|B3KV00|B3KV00_HUMAN;tr|E9PQP3|E9PQP3_HUMAN;tr|B4E327|B4E327_HUMAN;sp|Q8N6H7-2|ARFG2_HUMAN;sp|Q8N6H7-3|ARFG2_HUMAN;tr|E9PMU9|E9PMU9_HUMAN;tr|H0YDN9|H0YDN9_HUMAN;tr|E9PIY6|E9PIY6_HUMAN	10;9;9;8;7;7;7;6;5;5;5;3;3;3;3;2;2;2;1;1;1	10;9;9;8;7;7;7;6;5;5;5;3;3;3;3;2;2;2;1;1;1	10;9;9;8;7;7;7;6;5;5;5;3;3;3;3;2;2;2;1;1;1	>sp|Q8N6H7|ARFG2_HUMAN ADP-ribosylation factor GTPase-activating protein 2 OS=Homo sapiens GN=ARFGAP2 PE=1 SV=1;>tr|A0A0D9SF70|A0A0D9SF70_HUMAN ADP-ribosylation factor GTPase-activating protein 2 OS=Homo sapiens GN=ARFGAP2 PE=1 SV=1;>tr|G5E9L0|G5E9L0_HUMAN	-	2.4215	2.27852	1.1881	2.3369	13.718	8	0	Median	2.1796	1.73895	0.798216	1.7619	9.5287	8	0	Median	0.88444	0.756319	-0.402932	0.71881	9.1127	8	0	Median	4.2	22.6	21	10	10	10	1	9	1	9	1	9	26.9	26.9	26.9	56.72	521	521;385;493;385;274;382;414;252;156;237;327;173;238;252;256;89;94;119;70;110;133
6025	sp|Q9BY89|K1671_HUMAN;sp|Q9BY89-2|K1671_HUMAN;tr|A0A1B0GVJ7|A0A1B0GVJ7_HUMAN	sp|Q9BY89|K1671_HUMAN	15;1;1	15;1;1	15;1;1	>sp|Q9BY89|K1671_HUMAN Uncharacterized protein KIAA1671 OS=Homo sapiens GN=KIAA1671 PE=1 SV=2	-	2.4153	2.27269	1.1844	2.1943	21.098	3	1	Median	1.1859	0.946146	-0.0798645	0.93895	22.484	3	1	Median	0.64181	0.548837	-0.86555	0.53166	14.722	3	1	Plateau	8.7	2.5	3	15	15	15	12	3	12	3	12	3	11.2	11.2	11.2	196.71	1806	1806;313;391
4863	tr|Q53GF0|Q53GF0_HUMAN;sp|Q8NFW8|NEUA_HUMAN;sp|Q8NFW8-2|NEUA_HUMAN	tr|Q53GF0|Q53GF0_HUMAN;sp|Q8NFW8|NEUA_HUMAN	8;8;1	8;8;1	8;8;1	>tr|Q53GF0|Q53GF0_HUMAN Cytidine 5-monophosphate N-acetylneuraminic acid synthetase variant (Fragment) OS=Homo sapiens PE=2 SV=1;>sp|Q8NFW8|NEUA_HUMAN N-acylneuraminate cytidylyltransferase OS=Homo sapiens GN=CMAS PE=1 SV=2	-	2.4121	2.26968	1.18249	2.2246	10.391	7	0	Median	1.9034	1.51859	0.602732	1.4842	17.348	7	0	Median	0.85111	0.727818	-0.458351	0.71348	6.5813	7	0	Median	0	24	3	8	8	8	0	8	0	8	0	8	24	24	24	48.329	434	434;434;263
2044	tr|Q6IAX1|Q6IAX1_HUMAN;sp|P37268|FDFT_HUMAN;tr|E9PNM1|E9PNM1_HUMAN;tr|B4DND3|B4DND3_HUMAN;tr|A0A1W2PQ47|A0A1W2PQ47_HUMAN;tr|B7Z9R8|B7Z9R8_HUMAN;sp|P37268-2|FDFT_HUMAN;sp|P37268-4|FDFT_HUMAN;sp|P37268-3|FDFT_HUMAN;sp|P37268-5|FDFT_HUMAN;tr|B4DTK0|B4DTK0_HUMAN;tr|B4DWP0|B4DWP0_HUMAN;tr|E9PJG4|E9PJG4_HUMAN;tr|E9PS69|E9PS69_HUMAN;tr|E9PQ90|E9PQ90_HUMAN;tr|E9PNJ2|E9PNJ2_HUMAN;tr|E9PSH1|E9PSH1_HUMAN	tr|Q6IAX1|Q6IAX1_HUMAN;sp|P37268|FDFT_HUMAN;tr|E9PNM1|E9PNM1_HUMAN;tr|B4DND3|B4DND3_HUMAN;tr|A0A1W2PQ47|A0A1W2PQ47_HUMAN;tr|B7Z9R8|B7Z9R8_HUMAN;sp|P37268-2|FDFT_HUMAN;sp|P37268-4|FDFT_HUMAN;sp|P37268-3|FDFT_HUMAN;sp|P37268-5|FDFT_HUMAN;tr|B4DTK0|B4DTK0_HUMAN	20;20;19;18;18;17;17;15;15;15;11;9;7;6;1;1;1	20;20;19;18;18;17;17;15;15;15;11;9;7;6;1;1;1	20;20;19;18;18;17;17;15;15;15;11;9;7;6;1;1;1	>tr|Q6IAX1|Q6IAX1_HUMAN FDFT1 protein OS=Homo sapiens GN=FDFT1 PE=2 SV=1;>sp|P37268|FDFT_HUMAN Squalene synthase OS=Homo sapiens GN=FDFT1 PE=1 SV=1;>tr|E9PNM1|E9PNM1_HUMAN Squalene synthase OS=Homo sapiens GN=FDFT1 PE=1 SV=1;>tr|B4DND3|B4DND3_HUMAN cDNA FL	-	2.4118	2.2694	1.18231	2.1541	12.022	22	0	Median	1.4746	1.17648	0.234477	1.1598	16.588	22	0	Median	0.61701	0.52763	-0.922403	0.54081	11.629	22	0	Median	7.7	55.6	17	20	20	20	3	20	3	20	3	20	55.6	55.6	55.6	48.115	417	417;417;410;474;476;353;353;306;332;374;174;250;150;113;45;51;67
2972	sp|Q08AD1-2|CAMP2_HUMAN;sp|Q08AD1-3|CAMP2_HUMAN;sp|Q08AD1|CAMP2_HUMAN;tr|B3KTI4|B3KTI4_HUMAN;tr|B3KX64|B3KX64_HUMAN	sp|Q08AD1-2|CAMP2_HUMAN;sp|Q08AD1-3|CAMP2_HUMAN;sp|Q08AD1|CAMP2_HUMAN	22;22;22;9;8	22;22;22;9;8	22;22;22;9;8	>sp|Q08AD1-2|CAMP2_HUMAN Isoform 2 of Calmodulin-regulated spectrin-associated protein 2 OS=Homo sapiens GN=CAMSAP2;>sp|Q08AD1-3|CAMP2_HUMAN Isoform 3 of Calmodulin-regulated spectrin-associated protein 2 OS=Homo sapiens GN=CAMSAP2;>sp|Q08AD1|CAMP2_HUMAN C	-	2.4077	2.26554	1.17985	2.2814	26.162	5	0	Median	1.192	0.951013	-0.0724627	0.95667	33.178	5	0	Median	0.5436	0.464854	-1.10515	0.45781	27.979	5	0	Median	12.2	13.7	5	22	22	22	12	13	12	13	12	13	21.6	21.6	21.6	165.06	1462	1462;1478;1489;818;697
422	sp|P54792-2|DVLP1_HUMAN;sp|P54792|DVLP1_HUMAN;sp|O14640-2|DVL1_HUMAN;sp|O14640|DVL1_HUMAN;tr|Q6PJD6|Q6PJD6_HUMAN;tr|B7Z1E8|B7Z1E8_HUMAN;tr|Q8NA39|Q8NA39_HUMAN	sp|P54792-2|DVLP1_HUMAN;sp|P54792|DVLP1_HUMAN;sp|O14640-2|DVL1_HUMAN;sp|O14640|DVL1_HUMAN;tr|Q6PJD6|Q6PJD6_HUMAN;tr|B7Z1E8|B7Z1E8_HUMAN	3;3;3;3;2;2;1	1;1;1;1;1;1;1	1;1;1;1;1;1;1	>sp|P54792-2|DVLP1_HUMAN Isoform Short of Putative segment polarity protein dishevelled homolog DVL1P1 OS=Homo sapiens GN=DVL1P1;>sp|P54792|DVLP1_HUMAN Putative segment polarity protein dishevelled homolog DVL1P1 OS=Homo sapiens GN=DVL1P1 PE=5 SV=1;>sp|O14	-	2.3859	2.24502	1.16673	2.1536	19.396	2	2	Median	1.9903	1.58792	0.667139	1.617	11.891	2	2	Median	0.8342	0.713357	-0.487303	0.74402	6.6972	2	2	Median	0	6.6	7	3	1	1	0	3	0	1	0	1	6.6	3.8	3.8	72.426	662	662;670;670;695;531;619;412
3567	tr|B5BUJ8|B5BUJ8_HUMAN;tr|B2R8Z2|B2R8Z2_HUMAN;tr|A8K4K4|A8K4K4_HUMAN;tr|A0A024R2W7|A0A024R2W7_HUMAN;sp|Q16644|MAPK3_HUMAN;tr|C9J8E1|C9J8E1_HUMAN;tr|H7C0G6|H7C0G6_HUMAN;tr|C9JPW3|C9JPW3_HUMAN;sp|Q96PN8|TSSK3_HUMAN;tr|A0A024R177|A0A024R177_HUMAN;sp|O43930|PRKY_HUMAN;tr|A0A024RBU5|A0A024RBU5_HUMAN;sp|P51817|PRKX_HUMAN	tr|B5BUJ8|B5BUJ8_HUMAN;tr|B2R8Z2|B2R8Z2_HUMAN;tr|A8K4K4|A8K4K4_HUMAN;tr|A0A024R2W7|A0A024R2W7_HUMAN;sp|Q16644|MAPK3_HUMAN;tr|C9J8E1|C9J8E1_HUMAN	6;6;6;6;6;5;1;1;1;1;1;1;1	4;4;4;4;4;3;1;1;0;0;0;0;0	4;4;4;4;4;3;1;1;0;0;0;0;0	>tr|B5BUJ8|B5BUJ8_HUMAN Mitogen-activated protein kinase-activated protein kinase 3 (Fragment) OS=Homo sapiens GN=MAPKAPK3 PE=2 SV=1;>tr|B2R8Z2|B2R8Z2_HUMAN cDNA, FLJ94129, highly similar to Homo sapiens mitogen-activated protein kinase-activated protein k	-	2.3821	2.24145	1.16443	2.271	57.747	3	1	Median	2.1926	1.74932	0.806796	1.7254	9.4005	3	1	Median	0.99036	0.846896	-0.239744	0.84698	56.82	3	1	Plateau	3.7	23.8	13	6	4	4	1	6	1	4	1	4	23.8	18.6	18.6	43.006	382	382;382;382;382;382;332;97;119;268;277;277;358;358
2957	tr|A0A0S2Z4B5|A0A0S2Z4B5_HUMAN;sp|Q08209-2|PP2BA_HUMAN;tr|A0A0S2Z4C6|A0A0S2Z4C6_HUMAN;sp|Q08209|PP2BA_HUMAN;sp|Q08209-3|PP2BA_HUMAN;tr|E7ETC2|E7ETC2_HUMAN;sp|Q08209-5|PP2BA_HUMAN;sp|Q08209-4|PP2BA_HUMAN;tr|Q9UMM5|Q9UMM5_HUMAN;tr|E9PPC8|E9PPC8_HUMAN;tr|E9PK68|E9PK68_HUMAN;tr|Q9UMB2|Q9UMB2_HUMAN;tr|H0YB02|H0YB02_HUMAN	tr|A0A0S2Z4B5|A0A0S2Z4B5_HUMAN;sp|Q08209-2|PP2BA_HUMAN;tr|A0A0S2Z4C6|A0A0S2Z4C6_HUMAN;sp|Q08209|PP2BA_HUMAN;sp|Q08209-3|PP2BA_HUMAN;tr|E7ETC2|E7ETC2_HUMAN;sp|Q08209-5|PP2BA_HUMAN;sp|Q08209-4|PP2BA_HUMAN	14;14;14;14;13;11;11;9;6;5;5;1;1	14;14;14;14;13;11;11;9;6;5;5;1;1	8;8;8;8;8;5;5;6;3;2;2;0;0	>tr|A0A0S2Z4B5|A0A0S2Z4B5_HUMAN Serine/threonine-protein phosphatase (Fragment) OS=Homo sapiens GN=PPP3CA PE=2 SV=1;>sp|Q08209-2|PP2BA_HUMAN Isoform 2 of Serine/threonine-protein phosphatase 2B catalytic subunit alpha isoform OS=Homo sapiens GN=PPP3CA;>tr|	-	2.3809	2.24032	1.1637	2.1999	20.978	10	0	Median	1.4244	1.13643	0.184507	1.1233	14.887	10	0	Median	0.62672	0.535933	-0.899876	0.54111	17.372	10	0	Median	5.5	31.5	13	14	14	8	2	14	2	14	2	8	31.5	31.5	20.5	57.658	511	511;511;521;521;469;423;454;289;253;132;147;24;153
5070	sp|Q8WXE1-5|ATRIP_HUMAN;sp|Q8WXE1-3|ATRIP_HUMAN;tr|A0A024R307|A0A024R307_HUMAN;sp|Q8WXE1-2|ATRIP_HUMAN;tr|A0A024R2U4|A0A024R2U4_HUMAN;sp|Q8WXE1|ATRIP_HUMAN;tr|A0A0U1RQJ8|A0A0U1RQJ8_HUMAN;tr|A0A0U1RQW3|A0A0U1RQW3_HUMAN;tr|A0A0U1RRM7|A0A0U1RRM7_HUMAN;tr|A0A0U1RQR9|A0A0U1RQR9_HUMAN	sp|Q8WXE1-5|ATRIP_HUMAN;sp|Q8WXE1-3|ATRIP_HUMAN;tr|A0A024R307|A0A024R307_HUMAN;sp|Q8WXE1-2|ATRIP_HUMAN;tr|A0A024R2U4|A0A024R2U4_HUMAN;sp|Q8WXE1|ATRIP_HUMAN;tr|A0A0U1RQJ8|A0A0U1RQJ8_HUMAN;tr|A0A0U1RQW3|A0A0U1RQW3_HUMAN	6;6;6;6;6;6;5;3;2;1	6;6;6;6;6;6;5;3;2;1	6;6;6;6;6;6;5;3;2;1	>sp|Q8WXE1-5|ATRIP_HUMAN Isoform 4 of ATR-interacting protein OS=Homo sapiens GN=ATRIP;>sp|Q8WXE1-3|ATRIP_HUMAN Isoform 3 of ATR-interacting protein OS=Homo sapiens GN=ATRIP;>tr|A0A024R307|A0A024R307_HUMAN Three prime repair exonuclease 1, isoform CRA_d OS	-	2.3754	2.23514	1.16037	2.2008	43.06	3	0	Median	1.5841	1.26384	0.337817	1.3108	15.012	3	0	Median	0.72469	0.619711	-0.690333	0.63844	28.409	3	0	Median	4.2	5.4	10	6	6	6	3	3	3	3	3	3	9.6	9.6	9.6	72.361	664	664;698;764;764;791;791;604;464;196;131
2554	tr|Q6FGE5|Q6FGE5_HUMAN;sp|P60903|S10AA_HUMAN;tr|D3DV26|D3DV26_HUMAN	tr|Q6FGE5|Q6FGE5_HUMAN;sp|P60903|S10AA_HUMAN;tr|D3DV26|D3DV26_HUMAN	5;5;4	5;5;4	5;5;4	>tr|Q6FGE5|Q6FGE5_HUMAN S100A10 protein (Fragment) OS=Homo sapiens GN=S100A10 PE=2 SV=1;>sp|P60903|S10AA_HUMAN Protein S100-A10 OS=Homo sapiens GN=S100A10 PE=1 SV=2;>tr|D3DV26|D3DV26_HUMAN S100 calcium binding protein A10 (Annexin II ligand, calpactin I, l	-	2.3666	2.22686	1.15501	2.1902	12.93	13	0	Median	0.9392	0.749322	-0.416343	0.74125	15.408	13	0	Median	0.41412	0.35413	-1.49765	0.34887	13.182	13	0	Median	17.5	45.4	3	5	5	5	1	5	1	5	1	5	45.4	45.4	45.4	11.187	97	97;97;205
3608	sp|Q27J81-2|INF2_HUMAN;sp|Q27J81|INF2_HUMAN;tr|A0A0A0MQU1|A0A0A0MQU1_HUMAN;sp|Q27J81-3|INF2_HUMAN	sp|Q27J81-2|INF2_HUMAN;sp|Q27J81|INF2_HUMAN;tr|A0A0A0MQU1|A0A0A0MQU1_HUMAN	28;28;20;4	28;28;20;4	28;28;20;4	>sp|Q27J81-2|INF2_HUMAN Isoform 2 of Inverted formin-2 OS=Homo sapiens GN=INF2;>sp|Q27J81|INF2_HUMAN Inverted formin-2 OS=Homo sapiens GN=INF2 PE=1 SV=2;>tr|A0A0A0MQU1|A0A0A0MQU1_HUMAN Inverted formin-2 (Fragment) OS=Homo sapiens GN=INF2 PE=1 SV=1	-	2.3652	2.22555	1.15416	2.1868	9.5904	23	0	Median	1.641	1.30924	0.388728	1.2994	16.638	23	0	Median	0.65854	0.563143	-0.828426	0.58196	10.534	23	0	Median	2.1	38.5	4	28	28	28	1	28	1	28	1	28	38.5	38.5	38.5	134.62	1240	1240;1249;717;234
1550	tr|A0A024RC61|A0A024RC61_HUMAN;sp|P15144|AMPN_HUMAN;tr|Q59E93|Q59E93_HUMAN;tr|B4DV63|B4DV63_HUMAN;tr|B4DP01|B4DP01_HUMAN;tr|B4DP96|B4DP96_HUMAN;tr|B4DPH5|B4DPH5_HUMAN;tr|H0YKT6|H0YKT6_HUMAN;tr|H0YMC1|H0YMC1_HUMAN;tr|Q8IVL7|Q8IVL7_HUMAN;tr|H0YLZ8|H0YLZ8_HUMAN;tr|Q71E46|Q71E46_HUMAN	tr|A0A024RC61|A0A024RC61_HUMAN;sp|P15144|AMPN_HUMAN;tr|Q59E93|Q59E93_HUMAN;tr|B4DV63|B4DV63_HUMAN;tr|B4DP01|B4DP01_HUMAN;tr|B4DP96|B4DP96_HUMAN;tr|B4DPH5|B4DPH5_HUMAN	45;45;45;29;27;26;26;4;2;1;1;1	45;45;45;29;27;26;26;4;2;1;1;1	45;45;45;29;27;26;26;4;2;1;1;1	>tr|A0A024RC61|A0A024RC61_HUMAN Aminopeptidase OS=Homo sapiens GN=ANPEP PE=3 SV=1;>sp|P15144|AMPN_HUMAN Aminopeptidase N OS=Homo sapiens GN=ANPEP PE=1 SV=4;>tr|Q59E93|Q59E93_HUMAN Aminopeptidase (Fragment) OS=Homo sapiens PE=2 SV=1;>tr|B4DV63|B4DV63_HUMAN	-	2.3539	2.21491	1.14725	2.1776	18.092	46	0	Median	8.0117	6.39197	2.67626	6.3557	14.279	46	0	Median	3.3184	2.83769	1.50472	2.8592	13.631	46	0	Median	11.7	49	12	45	45	45	10	44	10	44	10	44	49.8	49.8	49.8	109.54	967	967;967;977;614;533;482;533;103;122;44;65;88
5172	tr|A8K9S3|A8K9S3_HUMAN;tr|A0A024R150|A0A024R150_HUMAN;sp|Q92828|COR2A_HUMAN;tr|Q59EK2|Q59EK2_HUMAN	tr|A8K9S3|A8K9S3_HUMAN;tr|A0A024R150|A0A024R150_HUMAN;sp|Q92828|COR2A_HUMAN	5;5;5;1	5;5;5;1	4;4;4;1	>tr|A8K9S3|A8K9S3_HUMAN Coronin OS=Homo sapiens PE=2 SV=1;>tr|A0A024R150|A0A024R150_HUMAN Coronin OS=Homo sapiens GN=CORO2A PE=3 SV=1;>sp|Q92828|COR2A_HUMAN Coronin-2A OS=Homo sapiens GN=CORO2A PE=1 SV=2	-	2.3533	2.21435	1.14688	2.1589	19.715	3	0	Median	1.1398	0.909367	-0.137066	0.90488	8.9148	3	0	Median	0.42845	0.366384	-1.44857	0.38247	33.097	3	0	Median	0	10.7	4	5	5	4	0	5	0	5	0	4	10.7	10.7	9.3	59.833	525	525;525;525;125
6704	tr|Q53HN0|Q53HN0_HUMAN;sp|Q9NVX7|KBTB4_HUMAN;sp|Q9NVX7-2|KBTB4_HUMAN;tr|B3KRH9|B3KRH9_HUMAN;tr|A0A075B6T4|A0A075B6T4_HUMAN	tr|Q53HN0|Q53HN0_HUMAN;sp|Q9NVX7|KBTB4_HUMAN;sp|Q9NVX7-2|KBTB4_HUMAN;tr|B3KRH9|B3KRH9_HUMAN;tr|A0A075B6T4|A0A075B6T4_HUMAN	3;3;3;3;3	3;3;3;3;3	3;3;3;3;3	>tr|Q53HN0|Q53HN0_HUMAN Kelch repeat and BTB (POZ) domain containing 4 variant (Fragment) OS=Homo sapiens PE=2 SV=1;>sp|Q9NVX7|KBTB4_HUMAN Kelch repeat and BTB domain-containing protein 4 OS=Homo sapiens GN=KBTBD4 PE=1 SV=3;>sp|Q9NVX7-2|KBTB4_HUMAN Isoform	-	2.3514	2.21256	1.14572	2.1413	56.36	2	1	Median	3.8696	3.08728	1.62634	3.1022	60.812	2	1	Median	1.5037	1.28587	0.362748	1.2821	16.051	2	1	Median	0	7.1	5	3	3	3	0	3	0	3	0	3	7.1	7.1	7.1	58.093	518	518;518;534;543;543
7000	sp|Q9UGI8-2|TES_HUMAN;tr|B2RDR4|B2RDR4_HUMAN;tr|A4D0U5|A4D0U5_HUMAN;sp|Q9UGI8|TES_HUMAN;tr|Q53GU1|Q53GU1_HUMAN;tr|E0X098|E0X098_HUMAN;tr|F8W7T0|F8W7T0_HUMAN;tr|B7Z6L5|B7Z6L5_HUMAN;tr|Q9Y423|Q9Y423_HUMAN;tr|B7Z5L5|B7Z5L5_HUMAN;tr|H7BYK1|H7BYK1_HUMAN;tr|F8WDI4|F8WDI4_HUMAN	sp|Q9UGI8-2|TES_HUMAN;tr|B2RDR4|B2RDR4_HUMAN;tr|A4D0U5|A4D0U5_HUMAN;sp|Q9UGI8|TES_HUMAN;tr|Q53GU1|Q53GU1_HUMAN;tr|E0X098|E0X098_HUMAN	17;17;17;17;15;9;5;5;4;3;3;1	17;17;17;17;15;9;5;5;4;3;3;1	17;17;17;17;15;9;5;5;4;3;3;1	>sp|Q9UGI8-2|TES_HUMAN Isoform 2 of Testin OS=Homo sapiens GN=TES;>tr|B2RDR4|B2RDR4_HUMAN cDNA, FLJ96732, highly similar to Homo sapiens testis derived transcript (3 LIM domains) (TES), transcript variant 1, mRNA OS=Homo sapiens PE=2 SV=1;>tr|A4D0U5|A4D0U5	-	2.3488	2.21012	1.14412	2.2399	13.658	19	0	Median	1.12	0.893569	-0.162348	0.89172	19.597	19	0	Median	0.44143	0.377484	-1.40551	0.38062	10.364	19	0	Median	0	52.4	12	17	17	17	0	17	0	17	0	17	52.4	52.4	52.4	46.91	412	412;421;421;421;421;194;79;179;136;147;192;44
7118	sp|Q9UKF7|PITC1_HUMAN	sp|Q9UKF7|PITC1_HUMAN	4	4	2	>sp|Q9UKF7|PITC1_HUMAN Cytoplasmic phosphatidylinositol transfer protein 1 OS=Homo sapiens GN=PITPNC1 PE=1 SV=3	-	2.3467	2.20814	1.14283	2.2289	6.4123	2	0	Median	3.3053	2.63707	1.39893	2.6414	6.7799	2	0	Median	1.1802	1.00924	0.0132629	1.0435	6.393	2	0	Median	11.4	9.6	1	4	4	2	2	2	2	2	2	0	21.1	21.1	11.4	38.387	332	332
3295	sp|Q14517|FAT1_HUMAN;tr|A0A087WVP1|A0A087WVP1_HUMAN;tr|D6RCE4|D6RCE4_HUMAN	sp|Q14517|FAT1_HUMAN;tr|A0A087WVP1|A0A087WVP1_HUMAN	10;10;3	10;10;3	10;10;3	>sp|Q14517|FAT1_HUMAN Protocadherin Fat 1 OS=Homo sapiens GN=FAT1 PE=1 SV=2;>tr|A0A087WVP1|A0A087WVP1_HUMAN Protocadherin Fat 1 OS=Homo sapiens GN=FAT1 PE=1 SV=1	-	2.343	2.20466	1.14055	2.1262	21.287	4	0	Median	0.56981	0.454611	-1.13729	0.44976	22.85	4	0	Median	0.24291	0.207722	-2.26727	0.21676	20.389	4	0	Median	0.5	2.9	3	10	10	10	2	8	2	8	2	8	3.4	3.4	3.4	506.27	4588	4588;4590;488
4199	tr|B0AZU0|B0AZU0_HUMAN;sp|Q6ZWT7|MBOA2_HUMAN;tr|B7Z3I3|B7Z3I3_HUMAN;tr|H7C5D1|H7C5D1_HUMAN;tr|C9J2H7|C9J2H7_HUMAN	tr|B0AZU0|B0AZU0_HUMAN;sp|Q6ZWT7|MBOA2_HUMAN;tr|B7Z3I3|B7Z3I3_HUMAN;tr|H7C5D1|H7C5D1_HUMAN	5;5;4;3;1	5;5;4;3;1	5;5;4;3;1	>tr|B0AZU0|B0AZU0_HUMAN cDNA, FLJ79530, highly similar to Homo sapiens O-acyltransferase (membrane bound) domain containing 2 (OACT2), mRNA OS=Homo sapiens PE=2 SV=1;>sp|Q6ZWT7|MBOA2_HUMAN Lysophospholipid acyltransferase 2 OS=Homo sapiens GN=MBOAT2 PE=2 S	-	2.3396	2.20146	1.13846	2.2708	14.019	3	0	Median	1.8641	1.48723	0.572632	1.4795	13.936	3	0	Median	0.73435	0.627972	-0.671229	0.66051	10.715	3	0	Median	0	19	5	5	5	5	0	5	0	5	0	5	19	19	19	49.654	431	431;520;401;158;176
1036	sp|O95210|STBD1_HUMAN;tr|B4DK68|B4DK68_HUMAN;tr|B3KMK8|B3KMK8_HUMAN	sp|O95210|STBD1_HUMAN;tr|B4DK68|B4DK68_HUMAN;tr|B3KMK8|B3KMK8_HUMAN	5;3;3	5;3;3	5;3;3	>sp|O95210|STBD1_HUMAN Starch-binding domain-containing protein 1 OS=Homo sapiens GN=STBD1 PE=1 SV=1;>tr|B4DK68|B4DK68_HUMAN cDNA FLJ59708, highly similar to Genethonin-1 OS=Homo sapiens PE=2 SV=1;>tr|B3KMK8|B3KMK8_HUMAN cDNA FLJ11293 fis, clone PLACE10096	-	2.3358	2.19788	1.13611	2.1693	30.953	3	1	Median	1.2138	0.968406	-0.0463162	0.9846	35.202	3	1	Median	0.62345	0.533137	-0.907423	0.53866	17.147	3	1	Median	3.9	15.6	3	5	5	5	1	4	1	4	1	4	19.6	19.6	19.6	39.007	358	358;209;209
3279	sp|Q14289|FAK2_HUMAN;sp|Q14289-2|FAK2_HUMAN;tr|Q59GM4|Q59GM4_HUMAN;tr|Q6ZRA8|Q6ZRA8_HUMAN;tr|H0YB74|H0YB74_HUMAN;tr|C9JHV9|C9JHV9_HUMAN;tr|E5RK84|E5RK84_HUMAN;tr|E5RJ77|E5RJ77_HUMAN	sp|Q14289|FAK2_HUMAN;sp|Q14289-2|FAK2_HUMAN;tr|Q59GM4|Q59GM4_HUMAN;tr|Q6ZRA8|Q6ZRA8_HUMAN	15;14;12;8;2;2;1;1	15;14;12;8;2;2;1;1	14;13;11;7;2;2;1;1	>sp|Q14289|FAK2_HUMAN Protein-tyrosine kinase 2-beta OS=Homo sapiens GN=PTK2B PE=1 SV=2;>sp|Q14289-2|FAK2_HUMAN Isoform 2 of Protein-tyrosine kinase 2-beta OS=Homo sapiens GN=PTK2B;>tr|Q59GM4|Q59GM4_HUMAN PTK2B protein tyrosine kinase 2 beta isoform a vari	-	2.3292	2.19167	1.13203	2.099	26.119	7	0	Median	1.5933	1.27118	0.346171	1.3188	34.279	7	0	Median	0.72116	0.616692	-0.697377	0.6579	10.001	7	0	Median	3	16.7	8	15	15	14	2	13	2	13	2	12	19.6	19.6	18.8	115.87	1009	1009;967;802;596;194;213;103;184
3091	sp|Q13188|STK3_HUMAN;sp|Q13188-2|STK3_HUMAN;tr|A0A087WZ06|A0A087WZ06_HUMAN;tr|E5RFQ9|E5RFQ9_HUMAN;tr|E5RIM6|E5RIM6_HUMAN;tr|Q8NBU1|Q8NBU1_HUMAN	sp|Q13188|STK3_HUMAN;sp|Q13188-2|STK3_HUMAN	7;7;3;2;1;1	3;3;2;1;0;0	3;3;2;1;0;0	>sp|Q13188|STK3_HUMAN Serine/threonine-protein kinase 3 OS=Homo sapiens GN=STK3 PE=1 SV=2;>sp|Q13188-2|STK3_HUMAN Isoform 2 of Serine/threonine-protein kinase 3 OS=Homo sapiens GN=STK3	-	2.3271	2.1897	1.13073	2.1338	8.7644	2	0	Median	1.8532	1.47854	0.564172	1.4591	12.727	2	0	Median	0.75498	0.645613	-0.631258	0.66072	0.082193	2	0	Median	3.7	19.6	6	7	3	3	1	7	1	3	1	3	19.6	8.1	8.1	56.3	491	491;519;380;228;82;168
921	sp|O75815|BCAR3_HUMAN;tr|B3KP06|B3KP06_HUMAN;sp|O75815-3|BCAR3_HUMAN;tr|B3KNL6|B3KNL6_HUMAN;sp|O75815-2|BCAR3_HUMAN;tr|B4DWK2|B4DWK2_HUMAN;tr|Q5T7I8|Q5T7I8_HUMAN;tr|B3KWE9|B3KWE9_HUMAN;tr|F5H5M1|F5H5M1_HUMAN;tr|B7Z7K3|B7Z7K3_HUMAN;sp|Q6S5L8-2|SHC4_HUMAN;tr|B3KWT2|B3KWT2_HUMAN;tr|A0A167HES1|A0A167HES1_HUMAN;sp|Q92529-2|SHC3_HUMAN	sp|O75815|BCAR3_HUMAN;tr|B3KP06|B3KP06_HUMAN;sp|O75815-3|BCAR3_HUMAN;tr|B3KNL6|B3KNL6_HUMAN;sp|O75815-2|BCAR3_HUMAN;tr|B4DWK2|B4DWK2_HUMAN	20;19;17;14;12;10;1;1;1;1;1;1;1;1	20;19;17;14;12;10;1;1;1;1;1;1;1;1	19;18;16;14;12;10;0;0;0;0;0;0;0;0	>sp|O75815|BCAR3_HUMAN Breast cancer anti-estrogen resistance protein 3 OS=Homo sapiens GN=BCAR3 PE=1 SV=1;>tr|B3KP06|B3KP06_HUMAN cDNA FLJ30880 fis, clone FEBRA2004767, highly similar to Breast cancer anti-estrogen resistance protein 3 OS=Homo sapiens PE=	-	2.325	2.18772	1.12943	2.1255	6.1336	7	0	Median	1.5993	1.27597	0.351594	1.2556	16.439	7	0	Median	0.67577	0.577878	-0.791164	0.58298	11.284	7	0	Median	17.7	22.1	14	20	20	19	9	13	9	13	9	12	36.2	36.2	35.4	92.565	825	825;825;734;605;501;501;105;240;344;344;387;425;462;471
4074	tr|D3DUL8|D3DUL8_HUMAN;sp|Q6P9B6|TLDC1_HUMAN;tr|B4DTA9|B4DTA9_HUMAN;tr|A8K5C2|A8K5C2_HUMAN;tr|B4DM09|B4DM09_HUMAN;tr|H3BM75|H3BM75_HUMAN;tr|H3BUB0|H3BUB0_HUMAN	tr|D3DUL8|D3DUL8_HUMAN;sp|Q6P9B6|TLDC1_HUMAN;tr|B4DTA9|B4DTA9_HUMAN;tr|A8K5C2|A8K5C2_HUMAN;tr|B4DM09|B4DM09_HUMAN	8;8;7;7;4;3;2	8;8;7;7;4;3;2	8;8;7;7;4;3;2	>tr|D3DUL8|D3DUL8_HUMAN KIAA1609 protein, isoform CRA_a OS=Homo sapiens GN=KIAA1609 PE=4 SV=1;>sp|Q6P9B6|TLDC1_HUMAN TLD domain-containing protein 1 OS=Homo sapiens GN=TLDC1 PE=1 SV=2;>tr|B4DTA9|B4DTA9_HUMAN cDNA FLJ59753 OS=Homo sapiens PE=2 SV=1;>tr|A8K5	-	2.3131	2.17652	1.12203	2.1087	17.531	7	0	Median	1.7154	1.3686	0.452698	1.3578	14.181	7	0	Median	0.72478	0.619788	-0.690153	0.61319	4.8722	7	0	Median	5	23.5	7	8	8	8	1	7	1	7	1	7	24.1	24.1	24.1	51.032	456	456;456;429;456;124;193;148
5247	tr|D3DVL7|D3DVL7_HUMAN;sp|Q969Z0|TBRG4_HUMAN;tr|B4DU42|B4DU42_HUMAN;tr|B3KRS4|B3KRS4_HUMAN;tr|B3KMT3|B3KMT3_HUMAN;tr|B3KM73|B3KM73_HUMAN;sp|Q969Z0-2|TBRG4_HUMAN;tr|C9IZN7|C9IZN7_HUMAN;tr|C9J7P5|C9J7P5_HUMAN;tr|H7C4R5|H7C4R5_HUMAN;tr|C9J5A2|C9J5A2_HUMAN;tr|C9J347|C9J347_HUMAN	tr|D3DVL7|D3DVL7_HUMAN;sp|Q969Z0|TBRG4_HUMAN;tr|B4DU42|B4DU42_HUMAN;tr|B3KRS4|B3KRS4_HUMAN;tr|B3KMT3|B3KMT3_HUMAN;tr|B3KM73|B3KM73_HUMAN;sp|Q969Z0-2|TBRG4_HUMAN;tr|C9IZN7|C9IZN7_HUMAN	11;11;11;8;8;7;7;6;5;3;1;1	11;11;11;8;8;7;7;6;5;3;1;1	11;11;11;8;8;7;7;6;5;3;1;1	>tr|D3DVL7|D3DVL7_HUMAN Transforming growth factor beta regulator 4, isoform CRA_b OS=Homo sapiens GN=TBRG4 PE=4 SV=1;>sp|Q969Z0|TBRG4_HUMAN Protein TBRG4 OS=Homo sapiens GN=TBRG4 PE=1 SV=1;>tr|B4DU42|B4DU42_HUMAN cDNA FLJ56153, highly similar to Homo sapi	-	2.3125	2.17596	1.12165	2.1526	25.701	12	0	Median	2.0191	1.6109	0.687865	1.6013	16.365	12	0	Median	0.91405	0.78164	-0.355424	0.77622	11.491	12	0	Median	3.6	27.2	12	11	11	11	1	11	1	11	1	11	27.2	27.2	27.2	65.007	577	577;631;642;456;456;493;521;283;248;274;118;128
3464	sp|Q15434|RBMS2_HUMAN;tr|B7Z5Y7|B7Z5Y7_HUMAN;tr|F8W1T6|F8W1T6_HUMAN;tr|F8VQS9|F8VQS9_HUMAN;tr|F5H5C8|F5H5C8_HUMAN;tr|B7Z1F3|B7Z1F3_HUMAN;tr|F8VV01|F8VV01_HUMAN;tr|F8VZR4|F8VZR4_HUMAN;tr|A0A1W2PQV1|A0A1W2PQV1_HUMAN;tr|B7Z974|B7Z974_HUMAN	sp|Q15434|RBMS2_HUMAN;tr|B7Z5Y7|B7Z5Y7_HUMAN;tr|F8W1T6|F8W1T6_HUMAN	8;7;7;3;2;2;2;1;1;1	7;6;6;3;2;2;2;1;1;1	6;5;5;3;2;2;2;1;1;1	>sp|Q15434|RBMS2_HUMAN RNA-binding motif, single-stranded-interacting protein 2 OS=Homo sapiens GN=RBMS2 PE=1 SV=1;>tr|B7Z5Y7|B7Z5Y7_HUMAN cDNA FLJ53090, moderately similar to RNA-binding motif, single-stranded-interacting protein 2 OS=Homo sapiens PE=2 SV	-	2.3104	2.17398	1.12034	2.1432	21.905	3	0	Median	0.98843	0.788599	-0.342636	0.76025	19.931	3	0	Median	0.35708	0.305353	-1.71145	0.31628	23.744	3	0	Median	12	22.1	10	8	7	6	2	7	2	6	2	5	30.5	28.7	26.3	43.958	407	407;288;344;84;262;262;282;60;63;282
6090	tr|A0A024R542|A0A024R542_HUMAN;sp|Q9C0C2|TB182_HUMAN;tr|B3KXS7|B3KXS7_HUMAN;sp|Q9C0C2-2|TB182_HUMAN;tr|Q86TK2|Q86TK2_HUMAN;tr|E9PKK0|E9PKK0_HUMAN;tr|E9PKE7|E9PKE7_HUMAN	tr|A0A024R542|A0A024R542_HUMAN;sp|Q9C0C2|TB182_HUMAN;tr|B3KXS7|B3KXS7_HUMAN;sp|Q9C0C2-2|TB182_HUMAN	69;69;42;35;11;9;5	69;69;42;35;11;9;5	69;69;42;35;11;9;5	>tr|A0A024R542|A0A024R542_HUMAN Tankyrase 1 binding protein 1, 182kDa, isoform CRA_a OS=Homo sapiens GN=TNKS1BP1 PE=2 SV=1;>sp|Q9C0C2|TB182_HUMAN 182 kDa tankyrase-1-binding protein OS=Homo sapiens GN=TNKS1BP1 PE=1 SV=4;>tr|B3KXS7|B3KXS7_HUMAN cDNA FLJ4597	-	2.3089	2.17257	1.1194	2.1599	22.7	28	0	Median	1.7446	1.39189	0.477049	1.393	20.42	28	0	Median	0.73485	0.628399	-0.670247	0.6403	18.668	28	0	Median	29	50	7	69	69	69	38	55	38	55	38	55	55.5	55.5	55.5	181.79	1729	1729;1729;1075;778;311;243;143
4178	sp|Q6ZRV2|FA83H_HUMAN;tr|J3KPS2|J3KPS2_HUMAN;tr|F4ZCG5|F4ZCG5_HUMAN;tr|F4ZCG4|F4ZCG4_HUMAN	sp|Q6ZRV2|FA83H_HUMAN;tr|J3KPS2|J3KPS2_HUMAN	44;40;4;4	44;40;4;4	44;40;4;4	>sp|Q6ZRV2|FA83H_HUMAN Protein FAM83H OS=Homo sapiens GN=FAM83H PE=1 SV=3;>tr|J3KPS2|J3KPS2_HUMAN Protein FAM83H (Fragment) OS=Homo sapiens GN=FAM83H PE=1 SV=1	-	2.2938	2.15836	1.10994	2.1038	21.158	18	0	Median	1.3607	1.08561	0.118502	1.0867	26.249	18	0	Median	0.57381	0.490688	-1.02712	0.5023	11.774	18	0	Median	19.3	37.4	4	44	44	44	21	29	21	29	21	29	45.5	45.5	45.5	127.12	1179	1179;906;78;203
2322	sp|P50851-2|LRBA_HUMAN;sp|P50851|LRBA_HUMAN;tr|E9PEM5|E9PEM5_HUMAN;tr|Q59HC1|Q59HC1_HUMAN;tr|H0YAC6|H0YAC6_HUMAN;tr|B3KVI6|B3KVI6_HUMAN;tr|Q68D03|Q68D03_HUMAN;tr|H0Y9N9|H0Y9N9_HUMAN;tr|B7Z4S7|B7Z4S7_HUMAN;tr|B7Z9H4|B7Z9H4_HUMAN;sp|Q8NFP9-3|NBEA_HUMAN;tr|Q6P1X2|Q6P1X2_HUMAN;tr|H0YA17|H0YA17_HUMAN;tr|D3DP68|D3DP68_HUMAN	sp|P50851-2|LRBA_HUMAN;sp|P50851|LRBA_HUMAN;tr|E9PEM5|E9PEM5_HUMAN;tr|Q59HC1|Q59HC1_HUMAN;tr|H0YAC6|H0YAC6_HUMAN	27;27;23;18;18;13;8;2;2;2;2;1;1;1	27;27;23;18;18;13;8;2;2;2;2;1;1;1	22;22;18;14;14;10;6;2;0;0;0;1;1;0	>sp|P50851-2|LRBA_HUMAN Isoform 2 of Lipopolysaccharide-responsive and beige-like anchor protein OS=Homo sapiens GN=LRBA;>sp|P50851|LRBA_HUMAN Lipopolysaccharide-responsive and beige-like anchor protein OS=Homo sapiens GN=LRBA PE=1 SV=4;>tr|E9PEM5|E9PEM5_H	-	2.2937	2.15827	1.10987	2.0374	19.012	16	0	Median	0.84741	0.676089	-0.564715	0.66539	14.621	16	0	Median	0.40072	0.342671	-1.5451	0.34941	16.225	16	0	Median	1.8	11.3	14	27	27	22	3	24	3	24	3	19	13.1	13.1	10.9	317.7	2851	2851;2863;2575;1504;1505;935;758;134;277;323;739;75;147;375
6577	tr|D3DS96|D3DS96_HUMAN;sp|Q9NRL2|BAZ1A_HUMAN;sp|Q9NRL2-2|BAZ1A_HUMAN;tr|Q59G54|Q59G54_HUMAN;tr|B3KND8|B3KND8_HUMAN;tr|A0A087WWN7|A0A087WWN7_HUMAN;tr|Q05CW0|Q05CW0_HUMAN;tr|Q32ND1|Q32ND1_HUMAN	tr|D3DS96|D3DS96_HUMAN;sp|Q9NRL2|BAZ1A_HUMAN;sp|Q9NRL2-2|BAZ1A_HUMAN;tr|Q59G54|Q59G54_HUMAN	25;25;24;18;7;5;5;5	25;25;24;18;7;5;5;5	25;25;24;18;7;5;5;5	>tr|D3DS96|D3DS96_HUMAN Bromodomain adjacent to zinc finger domain, 1A, isoform CRA_c OS=Homo sapiens GN=BAZ1A PE=4 SV=1;>sp|Q9NRL2|BAZ1A_HUMAN Bromodomain adjacent to zinc finger domain protein 1A OS=Homo sapiens GN=BAZ1A PE=1 SV=2;>sp|Q9NRL2-2|BAZ1A_HUMA	-	2.2882	2.15309	1.10641	2.1239	28.851	14	0	Median	1.8759	1.49665	0.581736	1.4935	23.844	14	0	Median	0.87853	0.751266	-0.412605	0.77327	18.758	14	0	Median	5.7	15.7	8	25	25	25	7	19	7	19	7	19	19	19	19	178.57	1555	1555;1556;1524;1188;475;218;366;367
4257	sp|Q7L8L6|FAKD5_HUMAN;tr|B4DWZ8|B4DWZ8_HUMAN	sp|Q7L8L6|FAKD5_HUMAN;tr|B4DWZ8|B4DWZ8_HUMAN	8;4	8;4	8;4	>sp|Q7L8L6|FAKD5_HUMAN FAST kinase domain-containing protein 5, mitochondrial OS=Homo sapiens GN=FASTKD5 PE=1 SV=1;>tr|B4DWZ8|B4DWZ8_HUMAN cDNA FLJ58294 OS=Homo sapiens PE=2 SV=1	-	2.287	2.15196	1.10565	2.1174	11.283	7	0	Median	1.3534	1.07978	0.110741	1.0664	10.694	6	0	Median	0.64588	0.552317	-0.85643	0.58728	12.582	7	0	Median	0	14.4	2	8	8	8	0	8	0	8	0	8	14.4	14.4	14.4	86.573	764	764;628
1953	tr|B4DSG6|B4DSG6_HUMAN;tr|B2R7G4|B2R7G4_HUMAN;sp|P32780|TF2H1_HUMAN;sp|P32780-2|TF2H1_HUMAN;tr|E9PM51|E9PM51_HUMAN;tr|E9PI26|E9PI26_HUMAN;tr|B4DS87|B4DS87_HUMAN	tr|B4DSG6|B4DSG6_HUMAN;tr|B2R7G4|B2R7G4_HUMAN;sp|P32780|TF2H1_HUMAN;sp|P32780-2|TF2H1_HUMAN;tr|E9PM51|E9PM51_HUMAN	6;6;6;5;3;2;1	6;6;6;5;3;2;1	6;6;6;5;3;2;1	>tr|B4DSG6|B4DSG6_HUMAN cDNA FLJ55520, highly similar to TFIIH basal transcription factor complex p62 subunit OS=Homo sapiens PE=2 SV=1;>tr|B2R7G4|B2R7G4_HUMAN cDNA, FLJ93435, highly similar to Homo sapiens general transcription factor IIH, polypeptide 1 (	-	2.2854	2.15046	1.10464	2.0144	34.258	7	0	Median	2.242	1.78873	0.838939	1.7627	22.625	7	0	Median	0.96572	0.825825	-0.276092	0.83156	11.193	7	0	Median	6	24.9	7	6	6	6	1	6	1	6	1	6	24.9	24.9	24.9	56.903	503	503;548;548;432;236;181;133
3075	sp|Q13126|MTAP_HUMAN;tr|A0A140CZL4|A0A140CZL4_HUMAN;sp|Q13126-4|MTAP_HUMAN;tr|B4DUC8|B4DUC8_HUMAN;sp|Q13126-3|MTAP_HUMAN;sp|Q13126-2|MTAP_HUMAN;tr|Q6FHT1|Q6FHT1_HUMAN;tr|Q6FHP1|Q6FHP1_HUMAN;tr|A0A140CZL5|A0A140CZL5_HUMAN;sp|Q13126-7|MTAP_HUMAN;tr|J3QSB7|J3QSB7_HUMAN;sp|Q13126-6|MTAP_HUMAN;sp|Q13126-5|MTAP_HUMAN;tr|A0A140CZL6|A0A140CZL6_HUMAN;tr|Q05DJ2|Q05DJ2_HUMAN;tr|F2Z2F3|F2Z2F3_HUMAN;tr|Q8WV80…	sp|Q13126|MTAP_HUMAN;tr|A0A140CZL4|A0A140CZL4_HUMAN;sp|Q13126-4|MTAP_HUMAN;tr|B4DUC8|B4DUC8_HUMAN;sp|Q13126-3|MTAP_HUMAN;sp|Q13126-2|MTAP_HUMAN;tr|Q6FHT1|Q6FHT1_HUMAN;tr|Q6FHP1|Q6FHP1_HUMAN;tr|A0A140CZL5|A0A140CZL5_HUMAN;sp|Q13126-7|MTAP_HUMAN;tr|J3QSB7|J3QSB7_HUMAN;sp|Q13126-6|MTAP_HUMAN;sp|Q13126-5|MTAP_HUMAN;tr|A0A140CZL6|A0A140CZL6_HUMAN;tr|Q05DJ2|Q05DJ2_HUMAN	19;18;18;18;18;18;17;17;16;16;16;16;16;15;15;9;7;2;2;2	19;18;18;18;18;18;17;17;16;16;16;16;16;15;15;9;7;2;2;2	19;18;18;18;18;18;17;17;16;16;16;16;16;15;15;9;7;2;2;2	>sp|Q13126|MTAP_HUMAN S-methyl-5-thioadenosine phosphorylase OS=Homo sapiens GN=MTAP PE=1 SV=2;>tr|A0A140CZL4|A0A140CZL4_HUMAN S-methyl-5-thioadenosine phosphorylase OS=Homo sapiens GN=MTAP-ANRIL fusion PE=2 SV=1;>sp|Q13126-4|MTAP_HUMAN Isoform 4 of S-me	-	2.2828	2.14801	1.103	2.1323	12.856	26	0	Median	1.5911	1.26943	0.344178	1.2437	11.967	26	0	Median	0.68119	0.582512	-0.779639	0.59534	11	26	0	Median	6.4	83.7	20	19	19	19	1	19	1	19	1	19	83.7	83.7	83.7	31.236	283	283;274;280;300;334;346;283;283;233;239;242;293;305;233;242;143;154;50;112;112
3160	sp|Q13535-2|ATR_HUMAN;sp|Q13535-3|ATR_HUMAN;sp|Q13535|ATR_HUMAN;tr|D6RIG7|D6RIG7_HUMAN;tr|H0Y9K2|H0Y9K2_HUMAN	sp|Q13535-2|ATR_HUMAN;sp|Q13535-3|ATR_HUMAN;sp|Q13535|ATR_HUMAN	7;7;7;1;1	7;7;7;1;1	7;7;7;1;1	>sp|Q13535-2|ATR_HUMAN Isoform 2 of Serine/threonine-protein kinase ATR OS=Homo sapiens GN=ATR;>sp|Q13535-3|ATR_HUMAN Isoform 3 of Serine/threonine-protein kinase ATR OS=Homo sapiens GN=ATR;>sp|Q13535|ATR_HUMAN Serine/threonine-protein kinase ATR OS=Homo s	-	2.2819	2.14717	1.10243	2.1737	59.821	5	0	Median	1.4108	1.12558	0.170667	1.1509	61.626	5	0	Median	0.63822	0.545767	-0.873643	0.57477	21.201	5	0	Median	0.4	2.7	5	7	7	7	1	6	1	6	1	6	3.1	3.1	3.1	294.22	2580	2580;2610;2644;309;457
524	sp|O15231-3|ZN185_HUMAN;sp|O15231|ZN185_HUMAN;sp|O15231-6|ZN185_HUMAN;sp|O15231-4|ZN185_HUMAN;sp|O15231-7|ZN185_HUMAN;tr|B4E2L1|B4E2L1_HUMAN;sp|O15231-8|ZN185_HUMAN;sp|O15231-5|ZN185_HUMAN;tr|Q6MZQ8|Q6MZQ8_HUMAN;tr|H7BZT5|H7BZT5_HUMAN;tr|H0Y704|H0Y704_HUMAN;sp|O15231-2|ZN185_HUMAN;tr|Q7Z3Q8|Q7Z3Q8_HUMAN;sp|O15231-9|ZN185_HUMAN;tr|H7C1R1|H7C1R1_HUMAN;tr|B3KPM4|B3KPM4_HUMAN	sp|O15231-3|ZN185_HUMAN;sp|O15231|ZN185_HUMAN;sp|O15231-6|ZN185_HUMAN;sp|O15231-4|ZN185_HUMAN;sp|O15231-7|ZN185_HUMAN;tr|B4E2L1|B4E2L1_HUMAN;sp|O15231-8|ZN185_HUMAN;sp|O15231-5|ZN185_HUMAN;tr|Q6MZQ8|Q6MZQ8_HUMAN;tr|H7BZT5|H7BZT5_HUMAN;tr|H0Y704|H0Y704_HUMAN;sp|O15231-2|ZN185_HUMAN	20;19;18;17;17;16;16;15;15;15;14;14;8;8;4;1	20;19;18;17;17;16;16;15;15;15;14;14;8;8;4;1	20;19;18;17;17;16;16;15;15;15;14;14;8;8;4;1	>sp|O15231-3|ZN185_HUMAN Isoform 3 of Zinc finger protein 185 OS=Homo sapiens GN=ZNF185;>sp|O15231|ZN185_HUMAN Zinc finger protein 185 OS=Homo sapiens GN=ZNF185 PE=1 SV=3;>sp|O15231-6|ZN185_HUMAN Isoform 6 of Zinc finger protein 185 OS=Homo sapiens GN=ZNF1	-	2.2751	2.14077	1.09813	2.1292	16.957	10	0	Median	1.5968	1.27397	0.349337	1.288	13.58	10	0	Median	0.68095	0.582307	-0.780148	0.58782	18.159	10	0	Median	16.5	28.3	16	20	20	20	9	14	9	14	9	14	35.7	35.7	35.7	73.612	690	690;689;721;630;660;381;692;468;471;552;448;452;248;327;185;147
6504	tr|A8K6K4|A8K6K4_HUMAN;sp|Q9NPH3|IL1AP_HUMAN;sp|Q9NPH3-3|IL1AP_HUMAN;sp|Q9NPH3-2|IL1AP_HUMAN;sp|Q9NPH3-5|IL1AP_HUMAN;tr|C9J1D9|C9J1D9_HUMAN;tr|C9J9W1|C9J9W1_HUMAN	tr|A8K6K4|A8K6K4_HUMAN;sp|Q9NPH3|IL1AP_HUMAN;sp|Q9NPH3-3|IL1AP_HUMAN;sp|Q9NPH3-2|IL1AP_HUMAN;sp|Q9NPH3-5|IL1AP_HUMAN	4;4;2;2;2;1;1	4;4;2;2;2;1;1	4;4;2;2;2;1;1	>tr|A8K6K4|A8K6K4_HUMAN cDNA FLJ77565, highly similar to Homo sapiens interleukin 1 receptor accessory protein (IL1RAP), transcript variant 1, mRNA OS=Homo sapiens PE=2 SV=1;>sp|Q9NPH3|IL1AP_HUMAN Interleukin-1 receptor accessory protein OS=Homo sapiens GN	-	2.2629	2.12929	1.09037	2.0565	34.088	2	1	Median	1.6003	1.27677	0.352495	1.269	61.556	2	1	Median	0.6771	0.579015	-0.788328	0.59528	35.766	2	1	Median	2.6	3.3	7	4	4	4	2	2	2	2	2	2	6	6	6	65.432	570	570;570;346;356;687;145;215
773	sp|O60783|RT14_HUMAN;tr|B2R4A5|B2R4A5_HUMAN;tr|Q96Q61|Q96Q61_HUMAN	sp|O60783|RT14_HUMAN;tr|B2R4A5|B2R4A5_HUMAN	3;2;1	3;2;1	3;2;1	>sp|O60783|RT14_HUMAN 28S ribosomal protein S14, mitochondrial OS=Homo sapiens GN=MRPS14 PE=1 SV=1;>tr|B2R4A5|B2R4A5_HUMAN cDNA, FLJ92019, highly similar to Homo sapiens mitochondrial ribosomal protein S14 (MRPS14), nuclear gene encoding mitochondrial prot	-	2.2608	2.12731	1.08903	1.9922	26.633	4	0	Median	1.8473	1.47383	0.559571	1.4563	20.839	4	0	Median	0.84455	0.722208	-0.469514	0.74388	9.9294	4	0	Median	0	28.9	3	3	3	3	0	3	0	3	0	3	28.9	28.9	28.9	15.139	128	128;128;39
1923	tr|A0A024R611|A0A024R611_HUMAN;sp|P31146|COR1A_HUMAN;tr|Q59G88|Q59G88_HUMAN;tr|H3BRY3|H3BRY3_HUMAN;tr|H3BTU6|H3BTU6_HUMAN;tr|H3BRJ0|H3BRJ0_HUMAN;tr|H3BNA2|H3BNA2_HUMAN;tr|H3BU76|H3BU76_HUMAN;tr|B4DJS1|B4DJS1_HUMAN;tr|H3BSL1|H3BSL1_HUMAN;tr|Q6ZW98|Q6ZW98_HUMAN	tr|A0A024R611|A0A024R611_HUMAN;sp|P31146|COR1A_HUMAN;tr|Q59G88|Q59G88_HUMAN;tr|H3BRY3|H3BRY3_HUMAN	8;8;8;5;3;3;2;2;2;2;1	8;8;8;5;3;3;2;2;2;2;1	8;8;8;5;3;3;2;2;2;2;1	>tr|A0A024R611|A0A024R611_HUMAN Coronin OS=Homo sapiens GN=CORO1A PE=3 SV=1;>sp|P31146|COR1A_HUMAN Coronin-1A OS=Homo sapiens GN=CORO1A PE=1 SV=4;>tr|Q59G88|Q59G88_HUMAN Coronin (Fragment) OS=Homo sapiens PE=3 SV=1;>tr|H3BRY3|H3BRY3_HUMAN Coronin OS=Homo s	-	2.2527	2.11969	1.08385	2.0302	12.529	7	0	Median	0.96149	0.767105	-0.382503	0.75887	10.975	7	0	Median	0.45505	0.389131	-1.36167	0.39798	18.807	7	0	Median	0	23	11	8	8	8	0	8	0	8	0	8	23	23	23	51.026	461	461;461;558;389;246;249;148;165;166;218;193
379	tr|A4D1F7|A4D1F7_HUMAN;sp|O00522|KRIT1_HUMAN;tr|C9JIY2|C9JIY2_HUMAN;sp|O00522-2|KRIT1_HUMAN;sp|O00522-3|KRIT1_HUMAN;tr|A0A0C4DG23|A0A0C4DG23_HUMAN	tr|A4D1F7|A4D1F7_HUMAN;sp|O00522|KRIT1_HUMAN;tr|C9JIY2|C9JIY2_HUMAN;sp|O00522-2|KRIT1_HUMAN;sp|O00522-3|KRIT1_HUMAN	3;3;2;2;2;1	3;3;2;2;2;1	3;3;2;2;2;1	>tr|A4D1F7|A4D1F7_HUMAN Cerebral cavernous malformations 1 OS=Homo sapiens GN=CCM1 PE=2 SV=1;>sp|O00522|KRIT1_HUMAN Krev interaction trapped protein 1 OS=Homo sapiens GN=KRIT1 PE=1 SV=2;>tr|C9JIY2|C9JIY2_HUMAN Krev interaction trapped protein 1 (Fragment)	-	2.2475	2.1148	1.08052	2.06	25.54	3	2	Median	1.5357	1.22523	0.29305	1.2501	28.794	3	2	Median	0.71596	0.612246	-0.707818	0.60344	28.531	3	2	Median	0	7.5	6	3	3	3	0	3	0	3	0	3	7.5	7.5	7.5	84.347	736	736;736;164;529;688;243
3290	sp|Q14444|CAPR1_HUMAN;sp|Q14444-2|CAPR1_HUMAN;tr|G3V153|G3V153_HUMAN;tr|B3KXU8|B3KXU8_HUMAN;tr|B4DSF8|B4DSF8_HUMAN;tr|E9PLA9|E9PLA9_HUMAN	sp|Q14444|CAPR1_HUMAN;sp|Q14444-2|CAPR1_HUMAN;tr|G3V153|G3V153_HUMAN;tr|B3KXU8|B3KXU8_HUMAN;tr|B4DSF8|B4DSF8_HUMAN;tr|E9PLA9|E9PLA9_HUMAN	19;18;14;14;13;11	19;18;14;14;13;11	19;18;14;14;13;11	>sp|Q14444|CAPR1_HUMAN Caprin-1 OS=Homo sapiens GN=CAPRIN1 PE=1 SV=2;>sp|Q14444-2|CAPR1_HUMAN Isoform 2 of Caprin-1 OS=Homo sapiens GN=CAPRIN1;>tr|G3V153|G3V153_HUMAN Caprin-1 OS=Homo sapiens GN=CAPRIN1 PE=1 SV=1;>tr|B3KXU8|B3KXU8_HUMAN cDNA FLJ46087 fis,	-	2.2463	2.11367	1.07975	2.0549	14.04	20	0	Median	2.418	1.92915	0.947967	1.9242	19.876	20	0	Median	1.0729	0.917479	-0.124253	0.9245	18.239	20	0	Median	9.9	33	6	19	19	19	4	19	4	19	4	19	33	33	33	78.365	709	709;694;628;628;372;186
1252	tr|E9PG40|E9PG40_HUMAN;tr|B4DGD0|B4DGD0_HUMAN;sp|P05067-7|A4_HUMAN;sp|P05067-11|A4_HUMAN;sp|P05067-8|A4_HUMAN;sp|P05067-9|A4_HUMAN;tr|A0A218KGR2|A0A218KGR2_HUMAN;tr|A0A140VJC8|A0A140VJC8_HUMAN;sp|P05067|A4_HUMAN;sp|P05067-10|A4_HUMAN;tr|B4DJT9|B4DJT9_HUMAN;tr|A0A0A0MRG2|A0A0A0MRG2_HUMAN;sp|P05067-3|A4_HUMAN;tr|B4DQM1|B4DQM1_HUMAN;sp|P05067-4|A4_HUMAN;sp|P05067-5|A4_HUMAN;sp|P05067-6|A4_HUMAN;tr|B…	tr|E9PG40|E9PG40_HUMAN;tr|B4DGD0|B4DGD0_HUMAN;sp|P05067-7|A4_HUMAN;sp|P05067-11|A4_HUMAN;sp|P05067-8|A4_HUMAN;sp|P05067-9|A4_HUMAN;tr|A0A218KGR2|A0A218KGR2_HUMAN;tr|A0A140VJC8|A0A140VJC8_HUMAN;sp|P05067|A4_HUMAN;sp|P05067-10|A4_HUMAN;tr|B4DJT9|B4DJT9_HUMAN;tr|A0A0A0MRG2|A0A0A0MRG2_HUMAN;sp|P05067-3|A4_HUMAN;tr|B4DQM1|B4DQM1_HUMAN;sp|P05067-4|A4_HUMAN;sp|P05067-5|A4_HUMAN;sp|P05067-6|A4_HUMAN;tr|B…	11;11;11;11;11;11;11;11;11;10;10;10;10;10;10;10;10;8;7;6;4;3;1	11;11;11;11;11;11;11;11;11;10;10;10;10;10;10;10;10;8;7;6;4;3;1	11;11;11;11;11;11;11;11;11;10;10;10;10;10;10;10;10;8;7;6;4;3;1	>tr|E9PG40|E9PG40_HUMAN Amyloid-beta A4 protein OS=Homo sapiens GN=APP PE=1 SV=1;>tr|B4DGD0|B4DGD0_HUMAN cDNA FLJ50491, highly similar to Amyloid beta A4 protein (APP) (ABPP)(Alzheimer disease amyloid protein) (Cerebral vascularamyloid peptide) (CVAP) (Pro	-	2.2458	2.1132	1.07943	1.9536	12.203	7	0	Median	1.3965	1.11417	0.155969	1.1074	12.216	7	0	Median	0.69654	0.595639	-0.74749	0.61341	7.1374	7	0	Median	0	20.7	23	11	11	11	0	11	0	11	0	11	20.7	20.7	20.7	80.832	714	714;714;733;746;751;752;770;770;770;639;660;660;677;680;695;696;714;528;485;622;278;305;12
1278	tr|B2RA03|B2RA03_HUMAN;tr|A0A024RAY2|A0A024RAY2_HUMAN;sp|P05783|K1C18_HUMAN;tr|F8VZY9|F8VZY9_HUMAN;tr|I6L965|I6L965_HUMAN;CON__H-INV:HIT000015463	tr|B2RA03|B2RA03_HUMAN;tr|A0A024RAY2|A0A024RAY2_HUMAN;sp|P05783|K1C18_HUMAN;tr|F8VZY9|F8VZY9_HUMAN;tr|I6L965|I6L965_HUMAN	32;32;32;30;26;2	31;31;31;29;25;2	22;22;22;20;16;2	>tr|B2RA03|B2RA03_HUMAN cDNA, FLJ94640, highly similar to Homo sapiens keratin 18 (KRT18), mRNA OS=Homo sapiens PE=2 SV=1;>tr|A0A024RAY2|A0A024RAY2_HUMAN Keratin 18, isoform CRA_a OS=Homo sapiens GN=KRT18 PE=3 SV=1;>sp|P05783|K1C18_HUMAN Keratin, type I cy	-	2.2365	2.10445	1.07344	2.0856	21.962	23	0	Median	1.2555	1.00168	0.00241513	1.0113	14.678	23	0	Median	0.55524	0.474808	-1.07459	0.49617	14.467	23	0	Median	38.6	77.7	6	32	31	22	14	32	13	31	10	22	77.7	76	61.9	48.029	430	430;430;430;391;372;295
5748	tr|A0A024RCC9|A0A024RCC9_HUMAN;sp|Q99733|NP1L4_HUMAN;tr|B7ZB83|B7ZB83_HUMAN;sp|Q99733-2|NP1L4_HUMAN;tr|B7ZAK9|B7ZAK9_HUMAN;tr|B7ZAC7|B7ZAC7_HUMAN;tr|B4DS05|B4DS05_HUMAN;tr|C9JZI7|C9JZI7_HUMAN;tr|C9J6D1|C9J6D1_HUMAN;tr|A8MXH2|A8MXH2_HUMAN;tr|E9PS34|E9PS34_HUMAN;tr|E9PNJ7|E9PNJ7_HUMAN;tr|E9PKT8|E9PKT8_HUMAN;tr|E9PNW0|E9PNW0_HUMAN;tr|E9PJJ2|E9PJJ2_HUMAN;tr|E9PP22|E9PP22_HUMAN;tr|H0YCI4|H0YCI4_HUMAN;…	tr|A0A024RCC9|A0A024RCC9_HUMAN;sp|Q99733|NP1L4_HUMAN;tr|B7ZB83|B7ZB83_HUMAN;sp|Q99733-2|NP1L4_HUMAN;tr|B7ZAK9|B7ZAK9_HUMAN;tr|B7ZAC7|B7ZAC7_HUMAN;tr|B4DS05|B4DS05_HUMAN;tr|C9JZI7|C9JZI7_HUMAN;tr|C9J6D1|C9J6D1_HUMAN;tr|A8MXH2|A8MXH2_HUMAN;tr|E9PS34|E9PS34_HUMAN;tr|E9PNJ7|E9PNJ7_HUMAN;tr|E9PKT8|E9PKT8_HUMAN;tr|E9PNW0|E9PNW0_HUMAN;tr|E9PJJ2|E9PJJ2_HUMAN	12;12;12;12;11;11;11;10;9;8;7;7;7;6;6;5;5;4;3	11;11;11;11;10;10;10;9;8;7;6;6;6;5;5;5;5;4;3	11;11;11;11;10;10;10;9;8;7;6;6;6;5;5;5;5;4;3	>tr|A0A024RCC9|A0A024RCC9_HUMAN Nucleosome assembly protein 1-like 4, isoform CRA_b OS=Homo sapiens GN=NAP1L4 PE=3 SV=1;>sp|Q99733|NP1L4_HUMAN Nucleosome assembly protein 1-like 4 OS=Homo sapiens GN=NAP1L4 PE=1 SV=1;>tr|B7ZB83|B7ZB83_HUMAN cDNA, FLJ79447,	-	2.2354	2.10341	1.07273	2.082	8.1602	12	0	Median	2.5163	2.00758	1.00546	1.9602	7.8435	12	0	Median	1.0787	0.922439	-0.116475	0.93243	7.1935	12	0	Median	18.7	48.5	19	12	11	11	4	12	3	11	3	11	48.5	45.9	45.9	42.823	375	375;375;386;386;384;386;386;278;178;156;133;140;169;107;128;154;204;78;101
6258	tr|B2RBP7|B2RBP7_HUMAN;sp|Q9H4E7|DEFI6_HUMAN;tr|B3KSI1|B3KSI1_HUMAN	tr|B2RBP7|B2RBP7_HUMAN;sp|Q9H4E7|DEFI6_HUMAN;tr|B3KSI1|B3KSI1_HUMAN	9;9;7	9;9;7	9;9;7	>tr|B2RBP7|B2RBP7_HUMAN cDNA, FLJ95623, highly similar to Homo sapiens differentially expressed in FDCP 6 homolog (mouse) (DEF6), mRNA OS=Homo sapiens PE=2 SV=1;>sp|Q9H4E7|DEFI6_HUMAN Differentially expressed in FDCP 6 homolog OS=Homo sapiens GN=DEF6 PE=1	-	2.2292	2.09758	1.06872	2.1305	35.863	6	0	Median	1.4057	1.12151	0.165442	1.1131	35.549	6	0	Median	0.68106	0.582401	-0.779915	0.6086	44.556	6	0	Median	0	18.7	3	9	9	9	0	9	0	9	0	9	18.7	18.7	18.7	73.925	631	631;631;376
7600	tr|A0A024R233|A0A024R233_HUMAN;sp|Q9UDY2|ZO2_HUMAN;sp|Q9UDY2-3|ZO2_HUMAN;sp|Q9UDY2-7|ZO2_HUMAN;tr|A0A1B0GTW1|A0A1B0GTW1_HUMAN;tr|B7Z954|B7Z954_HUMAN;sp|Q9UDY2-6|ZO2_HUMAN;tr|A0A024R225|A0A024R225_HUMAN;tr|B7Z2R3|B7Z2R3_HUMAN;sp|Q9UDY2-2|ZO2_HUMAN;sp|Q9UDY2-4|ZO2_HUMAN;sp|Q9UDY2-5|ZO2_HUMAN;tr|B1AN86|B1AN86_HUMAN;tr|U3KQJ2|U3KQJ2_HUMAN	tr|A0A024R233|A0A024R233_HUMAN;sp|Q9UDY2|ZO2_HUMAN;sp|Q9UDY2-3|ZO2_HUMAN;sp|Q9UDY2-7|ZO2_HUMAN;tr|A0A1B0GTW1|A0A1B0GTW1_HUMAN;tr|B7Z954|B7Z954_HUMAN;sp|Q9UDY2-6|ZO2_HUMAN;tr|A0A024R225|A0A024R225_HUMAN;tr|B7Z2R3|B7Z2R3_HUMAN;sp|Q9UDY2-2|ZO2_HUMAN;sp|Q9UDY2-4|ZO2_HUMAN;sp|Q9UDY2-5|ZO2_HUMAN	43;42;41;41;41;39;38;36;35;35;34;32;7;5	43;42;41;41;41;39;38;36;35;35;34;32;7;5	43;42;41;41;41;39;38;36;35;35;34;32;7;5	>tr|A0A024R233|A0A024R233_HUMAN Tight junction protein 2 (Zona occludens 2), isoform CRA_a OS=Homo sapiens GN=TJP2 PE=3 SV=1;>sp|Q9UDY2|ZO2_HUMAN Tight junction protein ZO-2 OS=Homo sapiens GN=TJP2 PE=1 SV=2;>sp|Q9UDY2-3|ZO2_HUMAN Isoform C1 of Tight junct	-	2.2194	2.08836	1.06237	1.982	15.689	22	0	Median	0.98623	0.786844	-0.345851	0.78128	12.183	22	0	Median	0.46986	0.401796	-1.31547	0.41175	9.8959	22	0	Median	20	36.4	14	43	43	43	19	34	19	34	19	34	41.2	41.2	41.2	133.97	1190	1190;1190;1167;1221;1249;1108;1157;1043;1020;1043;1020;993;161;134
4898	tr|B2RD30|B2RD30_HUMAN;sp|Q8TB03|CX038_HUMAN;sp|Q8TB03-2|CX038_HUMAN;tr|B4E326|B4E326_HUMAN;sp|Q8TB03-3|CX038_HUMAN	tr|B2RD30|B2RD30_HUMAN;sp|Q8TB03|CX038_HUMAN;sp|Q8TB03-2|CX038_HUMAN;tr|B4E326|B4E326_HUMAN	5;5;3;3;2	5;5;3;3;2	5;5;3;3;2	>tr|B2RD30|B2RD30_HUMAN cDNA, FLJ96431 OS=Homo sapiens PE=2 SV=1;>sp|Q8TB03|CX038_HUMAN Uncharacterized protein CXorf38 OS=Homo sapiens GN=CXorf38 PE=1 SV=1;>sp|Q8TB03-2|CX038_HUMAN Isoform 2 of Uncharacterized protein CXorf38 OS=Homo sapiens GN=CXorf38;>t	-	2.2192	2.08817	1.06224	1.972	20.329	4	2	Median	1.187	0.947024	-0.078527	0.95762	44.746	4	2	Median	0.49001	0.419027	-1.25489	0.42848	34.637	4	2	Median	4.1	22.3	5	5	5	5	1	4	1	4	1	4	26.3	26.3	26.3	36.669	319	319;319;200;234;155
2047	tr|A0A140VK56|A0A140VK56_HUMAN;sp|P37837|TALDO_HUMAN;tr|F2Z393|F2Z393_HUMAN;tr|B4DID5|B4DID5_HUMAN	tr|A0A140VK56|A0A140VK56_HUMAN;sp|P37837|TALDO_HUMAN;tr|F2Z393|F2Z393_HUMAN;tr|B4DID5|B4DID5_HUMAN	12;12;11;6	12;12;11;6	12;12;11;6	>tr|A0A140VK56|A0A140VK56_HUMAN Transaldolase OS=Homo sapiens PE=2 SV=1;>sp|P37837|TALDO_HUMAN Transaldolase OS=Homo sapiens GN=TALDO1 PE=1 SV=2;>tr|F2Z393|F2Z393_HUMAN Transaldolase OS=Homo sapiens GN=TALDO1 PE=1 SV=1;>tr|B4DID5|B4DID5_HUMAN Transaldolase	-	2.2189	2.08789	1.06204	2.0476	8.1834	14	0	Median	2.5445	2.03008	1.02154	2.0092	7.4985	14	0	Median	1.1215	0.959039	-0.0603389	0.9739	8.0775	14	0	Median	0	33.2	4	12	12	12	0	12	0	12	0	12	33.2	33.2	33.2	37.54	337	337;337;318;154
4287	tr|A0A024R486|A0A024R486_HUMAN;sp|Q7Z3E5-2|ARMC9_HUMAN;sp|Q7Z3E5|ARMC9_HUMAN;tr|A0A087X1I8|A0A087X1I8_HUMAN;tr|H7C3U7|H7C3U7_HUMAN;tr|H7BZY2|H7BZY2_HUMAN;tr|H7C2P6|H7C2P6_HUMAN;tr|C9J535|C9J535_HUMAN;tr|C9JW07|C9JW07_HUMAN;tr|H7BZA2|H7BZA2_HUMAN	tr|A0A024R486|A0A024R486_HUMAN;sp|Q7Z3E5-2|ARMC9_HUMAN;sp|Q7Z3E5|ARMC9_HUMAN;tr|A0A087X1I8|A0A087X1I8_HUMAN;tr|H7C3U7|H7C3U7_HUMAN;tr|H7BZY2|H7BZY2_HUMAN	8;8;8;8;4;4;1;1;1;1	8;8;8;8;4;4;1;1;1;1	8;8;8;8;4;4;1;1;1;1	>tr|A0A024R486|A0A024R486_HUMAN Armadillo repeat containing 9, isoform CRA_c OS=Homo sapiens GN=ARMC9 PE=4 SV=1;>sp|Q7Z3E5-2|ARMC9_HUMAN Isoform 2 of LisH domain-containing protein ARMC9 OS=Homo sapiens GN=ARMC9;>sp|Q7Z3E5|ARMC9_HUMAN LisH domain-containin	-	2.2136	2.0829	1.05859	2.0731	13.913	8	0	Median	1.9235	1.53463	0.617887	1.5462	14.299	8	0	Median	0.79769	0.682136	-0.551868	0.69463	21.697	8	0	Median	1.5	14	10	8	8	8	1	7	1	7	1	7	15.5	15.5	15.5	75.594	665	665;665;817;818;194;208;73;158;166;172
2806	sp|Q00534|CDK6_HUMAN;tr|Q8NI11|Q8NI11_HUMAN	sp|Q00534|CDK6_HUMAN	10;1	9;1	9;1	>sp|Q00534|CDK6_HUMAN Cyclin-dependent kinase 6 OS=Homo sapiens GN=CDK6 PE=1 SV=1	-	2.2107	2.08017	1.0567	2.0201	18.969	8	0	Median	1.1494	0.917026	-0.124966	0.90567	16.913	8	0	Median	0.55902	0.47804	-1.0648	0.48051	7.9659	8	0	Median	0	39.9	2	10	9	9	0	10	0	9	0	9	39.9	37.4	37.4	36.938	326	326;182
7039	sp|Q9UHR4|BI2L1_HUMAN	sp|Q9UHR4|BI2L1_HUMAN	14	14	14	>sp|Q9UHR4|BI2L1_HUMAN Brain-specific angiogenesis inhibitor 1-associated protein 2-like protein 1 OS=Homo sapiens GN=BAIAP2L1 PE=1 SV=2	-	2.2069	2.07659	1.05422	1.9543	12.394	5	0	Median	0.7965	0.635472	-0.654101	0.6212	23.788	5	0	Median	0.3473	0.29699	-1.75151	0.30907	15.93	5	0	Median	11.7	33.3	1	14	14	14	4	11	4	11	4	11	39.5	39.5	39.5	56.882	511	511
2493	tr|A8ASI8|A8ASI8_HUMAN;sp|P55957|BID_HUMAN;tr|B3KT21|B3KT21_HUMAN;sp|P55957-2|BID_HUMAN;tr|B1PL87|B1PL87_HUMAN;tr|B2ZP79|B2ZP79_HUMAN;sp|P55957-4|BID_HUMAN;tr|B2ZP78|B2ZP78_HUMAN;sp|P55957-3|BID_HUMAN	tr|A8ASI8|A8ASI8_HUMAN;sp|P55957|BID_HUMAN;tr|B3KT21|B3KT21_HUMAN;sp|P55957-2|BID_HUMAN;tr|B1PL87|B1PL87_HUMAN;tr|B2ZP79|B2ZP79_HUMAN;sp|P55957-4|BID_HUMAN	4;4;4;4;3;2;2;1;1	4;4;4;4;3;2;2;1;1	4;4;4;4;3;2;2;1;1	>tr|A8ASI8|A8ASI8_HUMAN BH3 interacting domain death agonist, isoform CRA_d OS=Homo sapiens GN=BID PE=2 SV=1;>sp|P55957|BID_HUMAN BH3-interacting domain death agonist OS=Homo sapiens GN=BID PE=1 SV=1;>tr|B3KT21|B3KT21_HUMAN cDNA FLJ37476 fis, clone BRAWH20	-	2.2028	2.07274	1.05154	1.9733	10.095	4	0	Median	1.5797	1.26033	0.333804	1.2303	18.153	4	0	Median	0.65487	0.560005	-0.836488	0.59353	33.2	4	0	Median	0	33.8	9	4	4	4	0	4	0	4	0	4	33.8	33.8	33.8	21.994	195	195;195;241;241;136;99;99;122;137
3726	sp|Q562E7-4|WDR81_HUMAN;tr|A0A0J9YXM6|A0A0J9YXM6_HUMAN;sp|Q562E7|WDR81_HUMAN;tr|C9JD20|C9JD20_HUMAN;tr|I3L3U7|I3L3U7_HUMAN;tr|B7Z6V3|B7Z6V3_HUMAN;tr|Q24JR4|Q24JR4_HUMAN;tr|E9PDG3|E9PDG3_HUMAN;sp|Q562E7-2|WDR81_HUMAN;sp|Q562E7-6|WDR81_HUMAN;sp|Q562E7-5|WDR81_HUMAN;sp|Q562E7-3|WDR81_HUMAN	sp|Q562E7-4|WDR81_HUMAN;tr|A0A0J9YXM6|A0A0J9YXM6_HUMAN;sp|Q562E7|WDR81_HUMAN	3;3;3;1;1;1;1;1;1;1;1;1	3;3;3;1;1;1;1;1;1;1;1;1	3;3;3;1;1;1;1;1;1;1;1;1	>sp|Q562E7-4|WDR81_HUMAN Isoform 4 of WD repeat-containing protein 81 OS=Homo sapiens GN=WDR81;>tr|A0A0J9YXM6|A0A0J9YXM6_HUMAN WD repeat-containing protein 81 OS=Homo sapiens GN=WDR81 PE=1 SV=1;>sp|Q562E7|WDR81_HUMAN WD repeat-containing protein 81 OS=Homo	-	2.2027	2.07264	1.05147	2.0072	12.575	3	0	Median	1.6097	1.28427	0.360945	1.2804	17.033	3	0	Median	0.76945	0.657987	-0.603869	0.67702	5.8749	3	0	Median	0	4.1	12	3	3	3	0	3	0	3	0	3	4.1	4.1	4.1	197.99	1811	1811;1940;1941;132;171;572;580;580;692;714;738;890
4660	sp|Q8N3F8|MILK1_HUMAN;tr|Q641Q8|Q641Q8_HUMAN;tr|Q68D58|Q68D58_HUMAN;tr|H0Y6J8|H0Y6J8_HUMAN;tr|B0QY91|B0QY91_HUMAN;tr|B0QY86|B0QY86_HUMAN	sp|Q8N3F8|MILK1_HUMAN;tr|Q641Q8|Q641Q8_HUMAN	16;8;7;7;3;2	16;8;7;7;3;2	16;8;7;7;3;2	>sp|Q8N3F8|MILK1_HUMAN MICAL-like protein 1 OS=Homo sapiens GN=MICALL1 PE=1 SV=2;>tr|Q641Q8|Q641Q8_HUMAN MICAL-L1 protein (Fragment) OS=Homo sapiens GN=MICAL-L1 PE=2 SV=1	-	2.2025	2.07245	1.05134	2.0279	16.231	6	0	Median	1.5821	1.26225	0.335994	1.2842	8.1421	6	0	Median	0.76649	0.655456	-0.60943	0.68968	15.733	6	0	Median	19.6	17.6	6	16	16	16	10	10	10	10	10	10	29.2	29.2	29.2	93.44	863	863;350;290;370;186;210
3699	sp|Q52LW3|RHG29_HUMAN;tr|F8VWZ8|F8VWZ8_HUMAN;sp|Q52LW3-2|RHG29_HUMAN	sp|Q52LW3|RHG29_HUMAN;tr|F8VWZ8|F8VWZ8_HUMAN	34;25;5	34;25;5	34;25;5	>sp|Q52LW3|RHG29_HUMAN Rho GTPase-activating protein 29 OS=Homo sapiens GN=ARHGAP29 PE=1 SV=2;>tr|F8VWZ8|F8VWZ8_HUMAN Rho GTPase-activating protein 29 OS=Homo sapiens GN=ARHGAP29 PE=1 SV=1	-	2.1976	2.06784	1.04813	2.0022	14.115	16	0	Median	1.4405	1.14927	0.200723	1.1678	11.914	16	0	Median	0.66071	0.564999	-0.823679	0.59192	14.831	16	0	Median	15.9	26.1	3	34	34	34	16	24	16	24	16	24	34.4	34.4	34.4	142.06	1261	1261;1035;393
7133	sp|Q9UKS6|PACN3_HUMAN;tr|B4DUI2|B4DUI2_HUMAN;tr|D3DQR0|D3DQR0_HUMAN;tr|A0A0C4DGG1|A0A0C4DGG1_HUMAN;tr|E9PIY1|E9PIY1_HUMAN;tr|E9PJ75|E9PJ75_HUMAN;tr|E9PNM9|E9PNM9_HUMAN;tr|B4DV80|B4DV80_HUMAN;tr|H0YDM6|H0YDM6_HUMAN;tr|E9PJ33|E9PJ33_HUMAN;tr|E9PIZ6|E9PIZ6_HUMAN	sp|Q9UKS6|PACN3_HUMAN;tr|B4DUI2|B4DUI2_HUMAN;tr|D3DQR0|D3DQR0_HUMAN;tr|A0A0C4DGG1|A0A0C4DGG1_HUMAN;tr|E9PIY1|E9PIY1_HUMAN	17;16;16;15;9;4;4;4;3;2;1	17;16;16;15;9;4;4;4;3;2;1	17;16;16;15;9;4;4;4;3;2;1	>sp|Q9UKS6|PACN3_HUMAN Protein kinase C and casein kinase substrate in neurons protein 3 OS=Homo sapiens GN=PACSIN3 PE=1 SV=2;>tr|B4DUI2|B4DUI2_HUMAN cDNA FLJ61415, highly similar to Protein kinase C and casein kinase substratein neurons protein 3 OS=Homo	-	2.1962	2.06653	1.04721	1.9378	13.94	10	0	Median	2.5324	2.02042	1.01466	1.9869	15.707	10	0	Median	1.1426	0.977082	-0.0334481	1.0413	15.407	10	0	Median	18.4	50	11	17	17	17	5	14	5	14	5	14	57.5	57.5	57.5	48.486	424	424;421;425;405;320;142;148;291;76;69;48
4886	sp|Q8TAA9-2|VANG1_HUMAN;tr|A0A024R0E3|A0A024R0E3_HUMAN;sp|Q8TAA9|VANG1_HUMAN	sp|Q8TAA9-2|VANG1_HUMAN;tr|A0A024R0E3|A0A024R0E3_HUMAN;sp|Q8TAA9|VANG1_HUMAN	4;4;4	4;4;4	4;4;4	>sp|Q8TAA9-2|VANG1_HUMAN Isoform 2 of Vang-like protein 1 OS=Homo sapiens GN=VANGL1;>tr|A0A024R0E3|A0A024R0E3_HUMAN Vang-like protein OS=Homo sapiens GN=VANGL1 PE=3 SV=1;>sp|Q8TAA9|VANG1_HUMAN Vang-like protein 1 OS=Homo sapiens GN=VANGL1 PE=1 SV=1	-	2.1951	2.06549	1.04648	2.0317	19.535	2	1	Median	1.3333	1.06375	0.0891545	1.0575	24.266	2	1	Median	0.58016	0.496118	-1.01125	0.52135	11.624	2	1	Median	7.1	4.8	3	4	4	4	2	2	2	2	2	2	11.9	11.9	11.9	59.747	522	522;524;524
1624	tr|Q86TY5|Q86TY5_HUMAN;tr|Q6FGL0|Q6FGL0_HUMAN;tr|A0A024R693|A0A024R693_HUMAN;sp|P17931|LEG3_HUMAN;tr|Q59FR8|Q59FR8_HUMAN;tr|Q6NVH9|Q6NVH9_HUMAN;tr|G3V3R6|G3V3R6_HUMAN	tr|Q86TY5|Q86TY5_HUMAN;tr|Q6FGL0|Q6FGL0_HUMAN;tr|A0A024R693|A0A024R693_HUMAN;sp|P17931|LEG3_HUMAN;tr|Q59FR8|Q59FR8_HUMAN;tr|Q6NVH9|Q6NVH9_HUMAN;tr|G3V3R6|G3V3R6_HUMAN	7;7;7;7;7;6;5	7;7;7;7;7;6;5	7;7;7;7;7;6;5	>tr|Q86TY5|Q86TY5_HUMAN Galectin OS=Homo sapiens PE=2 SV=1;>tr|Q6FGL0|Q6FGL0_HUMAN Galectin (Fragment) OS=Homo sapiens GN=LGALS3 PE=2 SV=1;>tr|A0A024R693|A0A024R693_HUMAN Galectin OS=Homo sapiens GN=hCG_22119 PE=4 SV=1;>sp|P17931|LEG3_HUMAN Galectin-3 OS=H	-	2.1929	2.06342	1.04504	2.0247	14.671	8	0	Median	1.5775	1.25858	0.331793	1.2168	11.119	8	0	Median	0.72288	0.618163	-0.69394	0.62168	10.806	8	0	Median	9.1	64.5	7	7	7	7	1	7	1	7	1	7	64.5	64.5	64.5	13.897	121	121;250;250;250;258;250;233
1226	tr|Q5TZZ9|Q5TZZ9_HUMAN;sp|P04083|ANXA1_HUMAN;tr|B5BU38|B5BU38_HUMAN;tr|B4DL19|B4DL19_HUMAN;tr|Q5T3N1|Q5T3N1_HUMAN;tr|Q5T3N0|Q5T3N0_HUMAN;tr|Q05BR2|Q05BR2_HUMAN	tr|Q5TZZ9|Q5TZZ9_HUMAN;sp|P04083|ANXA1_HUMAN;tr|B5BU38|B5BU38_HUMAN;tr|B4DL19|B4DL19_HUMAN	27;27;26;14;12;7;4	27;27;26;14;12;7;4	27;27;26;14;12;7;4	>tr|Q5TZZ9|Q5TZZ9_HUMAN Annexin OS=Homo sapiens GN=ANXA1 PE=2 SV=1;>sp|P04083|ANXA1_HUMAN Annexin A1 OS=Homo sapiens GN=ANXA1 PE=1 SV=2;>tr|B5BU38|B5BU38_HUMAN Annexin OS=Homo sapiens GN=ANXA1 PE=2 SV=1;>tr|B4DL19|B4DL19_HUMAN Annexin OS=Homo sapiens PE=2	-	2.1915	2.0621	1.04412	1.999	13.146	36	0	Median	1.8111	1.44495	0.531019	1.3895	12.077	36	0	Median	0.83788	0.716504	-0.480953	0.71527	8.0221	36	0	Median	31.5	74.6	7	27	27	27	9	27	9	27	9	27	74.6	74.6	74.6	38.714	346	346;346;346;172;204;115;47
7933	tr|D7PBN3|D7PBN3_HUMAN;tr|B4E1N6|B4E1N6_HUMAN;tr|C7TPG7|C7TPG7_HUMAN;sp|Q6NXG1-2|ESRP1_HUMAN;sp|Q6NXG1-5|ESRP1_HUMAN;sp|Q6NXG1-4|ESRP1_HUMAN;sp|Q6NXG1-3|ESRP1_HUMAN;sp|Q6NXG1|ESRP1_HUMAN;tr|H0YBR2|H0YBR2_HUMAN;tr|H0YBB3|H0YBB3_HUMAN;tr|E5FF37|E5FF37_HUMAN;tr|E5RI26|E5RI26_HUMAN;tr|H7C4S5|H7C4S5_HUMAN	tr|D7PBN3|D7PBN3_HUMAN;tr|B4E1N6|B4E1N6_HUMAN	12;7;5;4;4;4;4;4;3;3;1;1;1	10;5;3;4;4;4;4;4;3;3;0;1;0	4;0;0;4;4;4;4;4;3;3;0;1;0	>tr|D7PBN3|D7PBN3_HUMAN ESRP1/RAF1 fusion protein OS=Homo sapiens PE=2 SV=1;>tr|B4E1N6|B4E1N6_HUMAN cDNA FLJ50355, highly similar to RAF proto-oncogene serine/threonine-protein kinase (EC 2.7.11.1) OS=Homo sapiens PE=2 SV=1	-	2.1909	2.06154	1.04372	2.016	118.01	6	6	Median	0.88086	0.702776	-0.508862	0.71664	84.021	5	5	Median	0.18536	0.158509	-2.65737	0.16727	148.21	5	5	Median	11	10.5	13	12	10	4	5	8	5	6	0	4	19.3	17.5	5.3	118.62	1061	1061;433;831;608;659;663;677;681;502;522;39;94;102
3306	sp|Q14573|ITPR3_HUMAN;tr|Q59ES2|Q59ES2_HUMAN;tr|A6H8K3|A6H8K3_HUMAN;tr|Q59H91|Q59H91_HUMAN;sp|Q14643-4|ITPR1_HUMAN;sp|Q14643-3|ITPR1_HUMAN;sp|Q14643-8|ITPR1_HUMAN;sp|Q14643-7|ITPR1_HUMAN;sp|Q14643-5|ITPR1_HUMAN;sp|Q14643-6|ITPR1_HUMAN;sp|Q14643-2|ITPR1_HUMAN;sp|Q14643|ITPR1_HUMAN	sp|Q14573|ITPR3_HUMAN;tr|Q59ES2|Q59ES2_HUMAN	46;38;20;4;4;4;4;4;4;4;4;4	46;38;20;4;4;4;4;4;4;4;4;4	42;34;20;1;1;1;1;1;1;1;1;1	>sp|Q14573|ITPR3_HUMAN Inositol 1,4,5-trisphosphate receptor type 3 OS=Homo sapiens GN=ITPR3 PE=1 SV=2;>tr|Q59ES2|Q59ES2_HUMAN Inositol 1,4,5-trisphosphate receptor type 3 variant (Fragment) OS=Homo sapiens PE=2 SV=1	-	2.1841	2.05514	1.03924	1.9327	14.103	34	0	Median	1.4967	1.19411	0.255938	1.1717	15.239	34	0	Median	0.69772	0.596648	-0.745048	0.61065	12.98	34	0	Median	2.8	23.7	12	46	46	42	5	45	5	45	5	41	24.3	24.3	22.9	304.1	2671	2671;2341;1049;1207;2695;2710;2719;2728;2734;2743;2743;2758
4993	sp|Q8WTV0-4|SCRB1_HUMAN;tr|B7ZKQ9|B7ZKQ9_HUMAN;sp|Q8WTV0-5|SCRB1_HUMAN;tr|A0A024RBS4|A0A024RBS4_HUMAN;sp|Q8WTV0-2|SCRB1_HUMAN;tr|B3KW46|B3KW46_HUMAN;tr|B4DZ71|B4DZ71_HUMAN;tr|A0A0S2Z3N2|A0A0S2Z3N2_HUMAN;sp|Q8WTV0|SCRB1_HUMAN;tr|B4E3I1|B4E3I1_HUMAN;tr|Q59FM4|Q59FM4_HUMAN;sp|Q8WTV0-3|SCRB1_HUMAN;tr|F5H4X0|F5H4X0_HUMAN;tr|F5H5E8|F5H5E8_HUMAN;tr|A0A0S2Z3I2|A0A0S2Z3I2_HUMAN	sp|Q8WTV0-4|SCRB1_HUMAN;tr|B7ZKQ9|B7ZKQ9_HUMAN;sp|Q8WTV0-5|SCRB1_HUMAN;tr|A0A024RBS4|A0A024RBS4_HUMAN;sp|Q8WTV0-2|SCRB1_HUMAN;tr|B3KW46|B3KW46_HUMAN;tr|B4DZ71|B4DZ71_HUMAN;tr|A0A0S2Z3N2|A0A0S2Z3N2_HUMAN;sp|Q8WTV0|SCRB1_HUMAN;tr|B4E3I1|B4E3I1_HUMAN;tr|Q59FM4|Q59FM4_HUMAN;sp|Q8WTV0-3|SCRB1_HUMAN;tr|F5H4X0|F5H4X0_HUMAN	3;3;3;3;3;3;3;3;3;3;3;2;2;1;1	3;3;3;3;3;3;3;3;3;3;3;2;2;1;1	3;3;3;3;3;3;3;3;3;3;3;2;2;1;1	>sp|Q8WTV0-4|SCRB1_HUMAN Isoform 4 of Scavenger receptor class B member 1 OS=Homo sapiens GN=SCARB1;>tr|B7ZKQ9|B7ZKQ9_HUMAN SCARB1 protein OS=Homo sapiens GN=SCARB1 PE=1 SV=1;>sp|Q8WTV0-5|SCRB1_HUMAN Isoform 5 of Scavenger receptor class B member 1 OS=Homo	-	2.1839	2.05495	1.0391	1.9363	2.2165	3	1	Plateau	1.5596	1.2443	0.315329	1.2221	1.5649	3	1	Plateau	0.73651	0.629819	-0.666991	0.64981	4.878	3	1	Median	0	7.2	15	3	3	3	0	3	0	3	0	3	7.2	7.2	7.2	53.579	474	474;481;506;509;509;512;516;552;552;553;581;409;499;146;254
3589	tr|B3KRC6|B3KRC6_HUMAN;sp|Q16850|CP51A_HUMAN;tr|A0A0C4DFL7|A0A0C4DFL7_HUMAN;sp|Q16850-2|CP51A_HUMAN;tr|Q05D40|Q05D40_HUMAN;tr|H7C0D0|H7C0D0_HUMAN	tr|B3KRC6|B3KRC6_HUMAN;sp|Q16850|CP51A_HUMAN;tr|A0A0C4DFL7|A0A0C4DFL7_HUMAN;sp|Q16850-2|CP51A_HUMAN	13;13;13;12;5;4	13;13;13;12;5;4	13;13;13;12;5;4	>tr|B3KRC6|B3KRC6_HUMAN cDNA FLJ34004 fis, clone FCBBF1000232, highly similar to Cytochrome P450 51A1 (EC 1.14.13.70) OS=Homo sapiens PE=2 SV=1;>sp|Q16850|CP51A_HUMAN Lanosterol 14-alpha demethylase OS=Homo sapiens GN=CYP51A1 PE=1 SV=3;>tr|A0A0C4DFL7|A0A0C	-	2.1829	2.05401	1.03844	2.0067	10.135	17	0	Median	1.2061	0.962263	-0.0554974	0.95367	13.09	17	0	Median	0.56695	0.484821	-1.04448	0.49164	7.4222	17	0	Median	0	37.4	6	13	13	13	0	13	0	13	0	13	37.4	37.4	37.4	51.422	449	449;503;509;404;180;222
4582	sp|Q8IYQ7|THNS1_HUMAN;tr|Q8N9J5|Q8N9J5_HUMAN;tr|Q9H6P9|Q9H6P9_HUMAN	sp|Q8IYQ7|THNS1_HUMAN;tr|Q8N9J5|Q8N9J5_HUMAN	3;2;1	3;2;1	3;2;1	>sp|Q8IYQ7|THNS1_HUMAN Threonine synthase-like 1 OS=Homo sapiens GN=THNSL1 PE=1 SV=2;>tr|Q8N9J5|Q8N9J5_HUMAN cDNA FLJ37043 fis, clone BRACE2012061, weakly similar to Possible threonine synthase OS=Homo sapiens PE=2 SV=1	-	2.1761	2.04761	1.03394	2.0581	19.559	2	1	Median	1.2476	0.995373	-0.00669144	1.0024	1.9063	2	1	Median	0.56938	0.486899	-1.0383	0.49501	18.266	2	1	Median	0	5.7	3	3	3	3	0	3	0	3	0	3	5.7	5.7	5.7	83.069	743	743;576;222
1746	tr|A0A1W2PPH1|A0A1W2PPH1_HUMAN;sp|P23368|MAOM_HUMAN;tr|A0A1W2PQT3|A0A1W2PQT3_HUMAN;tr|A0A1W2PQH3|A0A1W2PQH3_HUMAN;tr|A0A1W2PQY8|A0A1W2PQY8_HUMAN;sp|P23368-2|MAOM_HUMAN;tr|A0A1W2PQF8|A0A1W2PQF8_HUMAN;tr|A0A1W2PR68|A0A1W2PR68_HUMAN;tr|A0A1W2PQ37|A0A1W2PQ37_HUMAN;tr|A0A1W2PRH1|A0A1W2PRH1_HUMAN;tr|A0A1W2PRS2|A0A1W2PRS2_HUMAN;tr|A0A1W2PRY9|A0A1W2PRY9_HUMAN;tr|A0A1W2PQH4|A0A1W2PQH4_HUMAN	tr|A0A1W2PPH1|A0A1W2PPH1_HUMAN;sp|P23368|MAOM_HUMAN;tr|A0A1W2PQT3|A0A1W2PQT3_HUMAN;tr|A0A1W2PQH3|A0A1W2PQH3_HUMAN;tr|A0A1W2PQY8|A0A1W2PQY8_HUMAN;sp|P23368-2|MAOM_HUMAN;tr|A0A1W2PQF8|A0A1W2PQF8_HUMAN;tr|A0A1W2PR68|A0A1W2PR68_HUMAN;tr|A0A1W2PQ37|A0A1W2PQ37_HUMAN	11;11;10;10;10;9;9;9;8;2;2;2;2	11;11;10;10;10;9;9;9;8;2;2;2;2	11;11;10;10;10;9;9;9;8;2;2;2;2	>tr|A0A1W2PPH1|A0A1W2PPH1_HUMAN Malic enzyme OS=Homo sapiens GN=ME2 PE=1 SV=1;>sp|P23368|MAOM_HUMAN NAD-dependent malic enzyme, mitochondrial OS=Homo sapiens GN=ME2 PE=1 SV=1;>tr|A0A1W2PQT3|A0A1W2PQT3_HUMAN Malic enzyme OS=Homo sapiens GN=ME2 PE=1 SV=1;>tr	-	2.1719	2.04366	1.03116	2.0497	11.289	10	0	Median	1.1684	0.932184	-0.101313	0.93362	8.1019	10	0	Median	0.51517	0.440542	-1.18265	0.44534	10.041	10	0	Median	0	36.3	13	11	11	11	0	11	0	11	0	11	36.3	36.3	36.3	61.221	546	546;584;536;547;565;479;480;530;443;83;132;133;133
429	sp|O14662-5|STX16_HUMAN;sp|O14662|STX16_HUMAN;tr|H3BU86|H3BU86_HUMAN;tr|Q59G13|Q59G13_HUMAN;sp|O14662-2|STX16_HUMAN;sp|O14662-4|STX16_HUMAN;tr|B4E3U3|B4E3U3_HUMAN;sp|O14662-6|STX16_HUMAN;tr|Q96NX8|Q96NX8_HUMAN;sp|O14662-3|STX16_HUMAN;tr|H0YEW0|H0YEW0_HUMAN;tr|B4DJX9|B4DJX9_HUMAN;tr|F8W9Z6|F8W9Z6_HUMAN;tr|B7ZBM8|B7ZBM8_HUMAN;tr|E9PND6|E9PND6_HUMAN;tr|B7ZBM4|B7ZBM4_HUMAN;tr|B7ZBM5|B7ZBM5_HUMAN;tr|E…	sp|O14662-5|STX16_HUMAN;sp|O14662|STX16_HUMAN;tr|H3BU86|H3BU86_HUMAN;tr|Q59G13|Q59G13_HUMAN;sp|O14662-2|STX16_HUMAN;sp|O14662-4|STX16_HUMAN;tr|B4E3U3|B4E3U3_HUMAN;sp|O14662-6|STX16_HUMAN;tr|Q96NX8|Q96NX8_HUMAN	7;7;7;7;6;6;5;5;4;3;3;3;3;3;2;2;2;1	7;7;7;7;6;6;5;5;4;3;3;3;3;3;2;2;2;1	7;7;7;7;6;6;5;5;4;3;3;3;3;3;2;2;2;1	>sp|O14662-5|STX16_HUMAN Isoform E of Syntaxin-16 OS=Homo sapiens GN=STX16;>sp|O14662|STX16_HUMAN Syntaxin-16 OS=Homo sapiens GN=STX16 PE=1 SV=3;>tr|H3BU86|H3BU86_HUMAN STX16-NPEPL1 readthrough (NMD candidate) OS=Homo sapiens GN=STX16-NPEPL1 PE=3 SV=1;>tr|	-	2.1707	2.04253	1.03036	1.9484	42.246	4	0	Median	1.9312	1.54077	0.623651	1.5466	28.376	4	0	Median	0.8943	0.764751	-0.386938	0.79956	21.814	4	0	Median	5.9	28.3	18	7	7	7	1	6	1	6	1	6	34.3	34.3	34.3	36.544	321	321;325;382;383;304;308;272;272;202;115;126;139;204;219;79;120;122;46
6078	sp|Q9BZZ5-2|API5_HUMAN;tr|G3V1C3|G3V1C3_HUMAN;sp|Q9BZZ5|API5_HUMAN;sp|Q9BZZ5-3|API5_HUMAN;sp|Q9BZZ5-5|API5_HUMAN;sp|Q9BZZ5-6|API5_HUMAN;sp|Q9BZZ5-1|API5_HUMAN;tr|B4DDR3|B4DDR3_HUMAN;tr|H0YER7|H0YER7_HUMAN;tr|E9PQK6|E9PQK6_HUMAN	sp|Q9BZZ5-2|API5_HUMAN;tr|G3V1C3|G3V1C3_HUMAN;sp|Q9BZZ5|API5_HUMAN;sp|Q9BZZ5-3|API5_HUMAN;sp|Q9BZZ5-5|API5_HUMAN;sp|Q9BZZ5-6|API5_HUMAN;sp|Q9BZZ5-1|API5_HUMAN;tr|B4DDR3|B4DDR3_HUMAN;tr|H0YER7|H0YER7_HUMAN	18;17;17;16;15;15;13;11;10;4	18;17;17;16;15;15;13;11;10;4	18;17;17;16;15;15;13;11;10;4	>sp|Q9BZZ5-2|API5_HUMAN Isoform 2 of Apoptosis inhibitor 5 OS=Homo sapiens GN=API5;>tr|G3V1C3|G3V1C3_HUMAN Apoptosis inhibitor 5 OS=Homo sapiens GN=API5 PE=1 SV=1;>sp|Q9BZZ5|API5_HUMAN Apoptosis inhibitor 5 OS=Homo sapiens GN=API5 PE=1 SV=3;>sp|Q9BZZ5-3|AP	-	2.166	2.03811	1.02723	2.0131	27.718	21	0	Median	2.4901	1.98668	0.990357	1.9455	16.304	21	0	Median	1.1317	0.967761	-0.0472769	0.9869	25.342	21	0	Median	0	44.4	10	18	18	18	0	18	0	18	0	18	44.4	44.4	44.4	56.769	504	504;510;524;445;450;513;438;331;294;123
5457	sp|Q96H55|MYO19_HUMAN;sp|Q96H55-3|MYO19_HUMAN;tr|B4E218|B4E218_HUMAN;sp|Q96H55-4|MYO19_HUMAN;tr|B4DSL5|B4DSL5_HUMAN;tr|A0A024R0S9|A0A024R0S9_HUMAN;sp|Q96H55-2|MYO19_HUMAN;tr|B7Z1T7|B7Z1T7_HUMAN	sp|Q96H55|MYO19_HUMAN;sp|Q96H55-3|MYO19_HUMAN;tr|B4E218|B4E218_HUMAN;sp|Q96H55-4|MYO19_HUMAN	4;3;3;2;1;1;1;1	4;3;3;2;1;1;1;1	4;3;3;2;1;1;1;1	>sp|Q96H55|MYO19_HUMAN Unconventional myosin-XIX OS=Homo sapiens GN=MYO19 PE=1 SV=2;>sp|Q96H55-3|MYO19_HUMAN Isoform 3 of Unconventional myosin-XIX OS=Homo sapiens GN=MYO19;>tr|B4E218|B4E218_HUMAN cDNA FLJ61052, highly similar to Homo sapiens myosin head d	-	2.1615	2.03387	1.02423	2.0453	20.329	3	0	Median	1.6221	1.29416	0.372016	1.2981	29.164	3	0	Median	0.75553	0.646083	-0.630208	0.66355	24.541	3	0	Median	1.8	4.5	8	4	4	4	1	3	1	3	1	3	6.3	6.3	6.3	109.13	970	970;636;970;770;183;317;317;428
4573	sp|Q8IYB7|DI3L2_HUMAN;sp|Q8IYB7-3|DI3L2_HUMAN;sp|Q8IYB7-2|DI3L2_HUMAN;tr|B4DI15|B4DI15_HUMAN;tr|H7C440|H7C440_HUMAN;tr|C9JGP4|C9JGP4_HUMAN;tr|H7C1Q8|H7C1Q8_HUMAN;sp|Q8IYB7-4|DI3L2_HUMAN;sp|Q8IYB7-5|DI3L2_HUMAN	sp|Q8IYB7|DI3L2_HUMAN;sp|Q8IYB7-3|DI3L2_HUMAN;sp|Q8IYB7-2|DI3L2_HUMAN;tr|B4DI15|B4DI15_HUMAN	9;7;7;7;3;2;2;2;2	9;7;7;7;3;2;2;2;2	8;7;7;7;3;2;1;2;2	>sp|Q8IYB7|DI3L2_HUMAN DIS3-like exonuclease 2 OS=Homo sapiens GN=DIS3L2 PE=1 SV=4;>sp|Q8IYB7-3|DI3L2_HUMAN Isoform 3 of DIS3-like exonuclease 2 OS=Homo sapiens GN=DIS3L2;>sp|Q8IYB7-2|DI3L2_HUMAN Isoform 2 of DIS3-like exonuclease 2 OS=Homo sapiens GN=DIS3	-	2.1613	2.03369	1.0241	2.0046	15.632	4	0	Median	1.7286	1.37913	0.463757	1.3921	24.607	4	0	Median	0.64215	0.549128	-0.864786	0.5532	18.137	4	0	Median	5.2	9.8	9	9	9	8	2	7	2	7	2	6	15	15	14	99.278	885	885;603;619;675;383;144;166;249;356
3209	tr|A0A024R952|A0A024R952_HUMAN;sp|Q13835-2|PKP1_HUMAN;sp|Q13835|PKP1_HUMAN;tr|Q14BN3|Q14BN3_HUMAN;tr|B4DRX5|B4DRX5_HUMAN	tr|A0A024R952|A0A024R952_HUMAN;sp|Q13835-2|PKP1_HUMAN;sp|Q13835|PKP1_HUMAN	17;17;17;7;4	17;17;17;7;4	17;17;17;7;4	>tr|A0A024R952|A0A024R952_HUMAN Plakophilin 1 (Ectodermal dysplasia/skin fragility syndrome), isoform CRA_a OS=Homo sapiens GN=PKP1 PE=4 SV=1;>sp|Q13835-2|PKP1_HUMAN Isoform 1 of Plakophilin-1 OS=Homo sapiens GN=PKP1;>sp|Q13835|PKP1_HUMAN Plakophilin-1 OS=	-	2.1589	2.03143	1.02249	1.9807	35.168	13	0	Median	1.1952	0.953566	-0.0685948	0.94367	26.24	13	0	Median	0.57799	0.494262	-1.01665	0.5129	20.004	13	0	Median	4.4	29.6	5	17	17	17	3	16	3	16	3	16	31.4	31.4	31.4	80.496	726	726;726;747;334;166
5607	sp|Q96Q83-2|ALKB3_HUMAN;tr|E9PN35|E9PN35_HUMAN;tr|E9PSA5|E9PSA5_HUMAN;sp|Q96Q83|ALKB3_HUMAN	sp|Q96Q83-2|ALKB3_HUMAN;tr|E9PN35|E9PN35_HUMAN;tr|E9PSA5|E9PSA5_HUMAN;sp|Q96Q83|ALKB3_HUMAN	2;2;2;2	2;2;2;2	2;2;2;2	>sp|Q96Q83-2|ALKB3_HUMAN Isoform 2 of Alpha-ketoglutarate-dependent dioxygenase alkB homolog 3 OS=Homo sapiens GN=ALKBH3;>tr|E9PN35|E9PN35_HUMAN Alpha-ketoglutarate-dependent dioxygenase alkB homolog 3 OS=Homo sapiens GN=ALKBH3 PE=1 SV=1;>tr|E9PSA5|E9PSA5_	-	2.1521	2.02503	1.01794	2.0591	23.308	3	0	Median	2.4145	1.92636	0.945878	1.9455	36.863	3	0	Median	1.2837	1.09774	0.13454	1.1049	9.1967	3	0	Median	0	15.9	4	2	2	2	0	2	0	2	0	2	15.9	15.9	15.9	19.31	170	170;171;223;286
7068	sp|Q9UIQ6-3|LCAP_HUMAN;sp|Q9UIQ6-2|LCAP_HUMAN;tr|B2RAK1|B2RAK1_HUMAN;sp|Q9UIQ6|LCAP_HUMAN	sp|Q9UIQ6-3|LCAP_HUMAN;sp|Q9UIQ6-2|LCAP_HUMAN;tr|B2RAK1|B2RAK1_HUMAN;sp|Q9UIQ6|LCAP_HUMAN	8;8;8;8	8;8;8;8	8;8;8;8	>sp|Q9UIQ6-3|LCAP_HUMAN Isoform 3 of Leucyl-cystinyl aminopeptidase OS=Homo sapiens GN=LNPEP;>sp|Q9UIQ6-2|LCAP_HUMAN Isoform 2 of Leucyl-cystinyl aminopeptidase OS=Homo sapiens GN=LNPEP;>tr|B2RAK1|B2RAK1_HUMAN cDNA, FLJ94965, highly similar to Homo sapiens	-	2.1498	2.02287	1.0164	2.0247	9.4404	6	0	Median	1.2598	1.00511	0.00734782	1.0128	18.532	6	0	Median	0.58121	0.497016	-1.00864	0.52077	9.4725	6	0	Median	0	10	4	8	8	8	0	8	0	8	0	8	10	10	10	115.06	1006	1006;1011;1025;1025
4816	sp|Q8NDH3-3|PEPL1_HUMAN;sp|Q8NDH3-2|PEPL1_HUMAN;sp|Q8NDH3-5|PEPL1_HUMAN;sp|Q8NDH3-4|PEPL1_HUMAN;sp|Q8NDH3|PEPL1_HUMAN;tr|H0YEP3|H0YEP3_HUMAN;tr|H0UI76|H0UI76_HUMAN;tr|B2RDV2|B2RDV2_HUMAN	sp|Q8NDH3-3|PEPL1_HUMAN;sp|Q8NDH3-2|PEPL1_HUMAN;sp|Q8NDH3-5|PEPL1_HUMAN;sp|Q8NDH3-4|PEPL1_HUMAN;sp|Q8NDH3|PEPL1_HUMAN;tr|H0YEP3|H0YEP3_HUMAN;tr|H0UI76|H0UI76_HUMAN;tr|B2RDV2|B2RDV2_HUMAN	3;3;3;3;3;2;2;2	3;3;3;3;3;2;2;2	3;3;3;3;3;2;2;2	>sp|Q8NDH3-3|PEPL1_HUMAN Isoform 3 of Probable aminopeptidase NPEPL1 OS=Homo sapiens GN=NPEPL1;>sp|Q8NDH3-2|PEPL1_HUMAN Isoform 2 of Probable aminopeptidase NPEPL1 OS=Homo sapiens GN=NPEPL1;>sp|Q8NDH3-5|PEPL1_HUMAN Isoform 5 of Probable aminopeptidase NPEP	-	2.1444	2.01778	1.01277	2.1015	19.619	3	0	Median	3.5683	2.8469	1.50939	2.8592	8.4852	3	0	Median	1.5333	1.31119	0.390872	1.3562	26.151	3	0	Median	0	9.9	8	3	3	3	0	3	0	3	0	3	9.9	9.9	9.9	42.135	393	393;412;475;495;523;180;411;411
6893	sp|Q9P265|DIP2B_HUMAN;tr|Q96IB4|Q96IB4_HUMAN;tr|Q7Z3H2|Q7Z3H2_HUMAN;tr|Q96NX2|Q96NX2_HUMAN;tr|Q8N7L2|Q8N7L2_HUMAN;sp|Q14689-5|DIP2A_HUMAN	sp|Q9P265|DIP2B_HUMAN;tr|Q96IB4|Q96IB4_HUMAN	15;8;4;1;1;1	15;8;4;1;1;1	14;8;3;0;0;0	>sp|Q9P265|DIP2B_HUMAN Disco-interacting protein 2 homolog B OS=Homo sapiens GN=DIP2B PE=1 SV=3;>tr|Q96IB4|Q96IB4_HUMAN DIP2B protein (Fragment) OS=Homo sapiens GN=DIP2B PE=2 SV=2	-	2.1426	2.01609	1.01156	1.9265	22.51	10	0	Median	1.658	1.3228	0.403597	1.2851	24.357	10	0	Median	0.77448	0.662288	-0.594469	0.69772	11.613	10	0	Median	1.6	14.1	6	15	15	14	2	14	2	14	1	13	15.1	15.1	14.5	171.49	1576	1576;936;307;493;557;1110
2116	tr|Q68DL0|Q68DL0_HUMAN;tr|B4DER4|B4DER4_HUMAN;tr|B4DZI3|B4DZI3_HUMAN;tr|H0Y871|H0Y871_HUMAN;sp|P42338|PK3CB_HUMAN;tr|H7C565|H7C565_HUMAN;tr|Q9BTS4|Q9BTS4_HUMAN;tr|Q59HC4|Q59HC4_HUMAN;tr|B7ZM44|B7ZM44_HUMAN;tr|Q1WIR0|Q1WIR0_HUMAN;tr|Q1WIQ9|Q1WIQ9_HUMAN;tr|B2RAH3|B2RAH3_HUMAN;tr|A7E2E0|A7E2E0_HUMAN;sp|O00329|PK3CD_HUMAN;tr|Q5SR50|Q5SR50_HUMAN;tr|O00334|O00334_HUMAN;tr|F8W9P4|F8W9P4_HUMAN	tr|Q68DL0|Q68DL0_HUMAN;tr|B4DER4|B4DER4_HUMAN;tr|B4DZI3|B4DZI3_HUMAN;tr|H0Y871|H0Y871_HUMAN;sp|P42338|PK3CB_HUMAN;tr|H7C565|H7C565_HUMAN;tr|Q9BTS4|Q9BTS4_HUMAN;tr|Q59HC4|Q59HC4_HUMAN;tr|B7ZM44|B7ZM44_HUMAN;tr|Q1WIR0|Q1WIR0_HUMAN;tr|Q1WIQ9|Q1WIQ9_HUMAN;tr|B2RAH3|B2RAH3_HUMAN;tr|A7E2E0|A7E2E0_HUMAN;sp|O00329|PK3CD_HUMAN;tr|Q5SR50|Q5SR50_HUMAN;tr|O00334|O00334_HUMAN;tr|F8W9P4|F8W9P4_HUMAN	2;2;2;2;2;1;1;1;1;1;1;1;1;1;1;1;1	2;2;2;2;2;1;1;1;1;1;1;1;1;1;1;1;1	2;2;2;2;2;1;1;1;1;1;1;1;1;1;1;1;1	>tr|Q68DL0|Q68DL0_HUMAN Phosphatidylinositol 4,5-bisphosphate 3-kinase catalytic subunit beta isoform OS=Homo sapiens GN=DKFZp779K1237 PE=1 SV=1;>tr|B4DER4|B4DER4_HUMAN cDNA FLJ57102, highly similar to Phosphatidylinositol-4,5-bisphosphate 3-kinase catalyt	-	2.14	2.01364	1.00981	1.9817	14.657	2	1	Median	1.1537	0.920456	-0.119579	0.92265	21.46	2	1	Median	0.55187	0.471926	-1.08337	0.48526	4.9652	2	1	Median	0	4.6	17	2	2	2	0	2	0	2	0	2	4.6	4.6	4.6	59.769	521	521;582;657;702;1070;245;286;845;1043;1044;1044;1044;1044;1044;1068;1068;1068
2832	tr|Q8N995|Q8N995_HUMAN;tr|A0A024R059|A0A024R059_HUMAN;sp|Q01581|HMCS1_HUMAN;tr|D6RIW1|D6RIW1_HUMAN;sp|P54868-3|HMCS2_HUMAN;sp|P54868-2|HMCS2_HUMAN;tr|A0A140VJL2|A0A140VJL2_HUMAN;sp|P54868|HMCS2_HUMAN	tr|Q8N995|Q8N995_HUMAN;tr|A0A024R059|A0A024R059_HUMAN;sp|Q01581|HMCS1_HUMAN	25;25;25;6;1;1;1;1	25;25;25;6;1;1;1;1	25;25;25;6;1;1;1;1	>tr|Q8N995|Q8N995_HUMAN 3-hydroxy-3-methylglutaryl coenzyme A synthase OS=Homo sapiens PE=2 SV=1;>tr|A0A024R059|A0A024R059_HUMAN 3-hydroxy-3-methylglutaryl coenzyme A synthase OS=Homo sapiens GN=HMGCS1 PE=3 SV=1;>sp|Q01581|HMCS1_HUMAN Hydroxymethylglutaryl	-	2.1353	2.00922	1.00664	1.9642	8.5899	26	0	Median	1.756	1.40099	0.486446	1.3819	13.213	26	0	Median	0.79797	0.682376	-0.551362	0.6906	7.9894	26	0	Median	26.1	62.1	8	25	25	25	10	25	10	25	10	25	62.1	62.1	62.1	56.238	509	509;520;520;95;453;466;508;508
4688	tr|A0A024RAL5|A0A024RAL5_HUMAN;sp|Q8N567|ZCHC9_HUMAN	tr|A0A024RAL5|A0A024RAL5_HUMAN;sp|Q8N567|ZCHC9_HUMAN	2;2	2;2	2;2	>tr|A0A024RAL5|A0A024RAL5_HUMAN Zinc finger, CCHC domain containing 9, isoform CRA_a OS=Homo sapiens GN=ZCCHC9 PE=4 SV=1;>sp|Q8N567|ZCHC9_HUMAN Zinc finger CCHC domain-containing protein 9 OS=Homo sapiens GN=ZCCHC9 PE=1 SV=2	-	2.1352	2.00913	1.00657	2.0461	22.415	2	0	Median	1.9515	1.55697	0.638737	1.5584	7.613	2	0	Median	0.98253	0.8402	-0.251195	0.83967	10.214	2	0	Median	0	13.7	2	2	2	2	0	2	0	2	0	2	13.7	13.7	13.7	30.477	271	271;271
3513	sp|Q15785|TOM34_HUMAN;tr|B4DXU3|B4DXU3_HUMAN;tr|Q6ZPD0|Q6ZPD0_HUMAN	sp|Q15785|TOM34_HUMAN;tr|B4DXU3|B4DXU3_HUMAN	17;13;8	17;13;8	17;13;8	>sp|Q15785|TOM34_HUMAN Mitochondrial import receptor subunit TOM34 OS=Homo sapiens GN=TOMM34 PE=1 SV=2;>tr|B4DXU3|B4DXU3_HUMAN cDNA FLJ54989, highly similar to Mitochondrial import receptor subunit TOM34 OS=Homo sapiens PE=2 SV=1	-	2.134	2.008	1.00576	2.0061	12.671	15	0	Median	1.484	1.18398	0.243644	1.1427	10.144	15	0	Median	0.67382	0.57621	-0.795333	0.56195	8.8329	15	0	Median	3.6	55.3	3	17	17	17	2	15	2	15	2	15	58.9	58.9	58.9	34.559	309	309;268;182
3991	sp|Q6IN84|MRM1_HUMAN	sp|Q6IN84|MRM1_HUMAN	2	2	2	>sp|Q6IN84|MRM1_HUMAN rRNA methyltransferase 1, mitochondrial OS=Homo sapiens GN=MRM1 PE=1 SV=1	-	2.1327	2.00677	1.00488	1.927	6.444	3	0	Median	1.4359	1.1456	0.196108	1.1247	21.895	3	0	Median	0.63059	0.539242	-0.890994	0.56989	6.7244	3	0	Median	0	10.2	1	2	2	2	0	2	0	2	0	2	10.2	10.2	10.2	38.638	353	353
661	sp|O43752|STX6_HUMAN;sp|O43752-2|STX6_HUMAN	sp|O43752|STX6_HUMAN	6;1	6;1	6;1	>sp|O43752|STX6_HUMAN Syntaxin-6 OS=Homo sapiens GN=STX6 PE=1 SV=1	-	2.1257	2.00019	1.00014	1.842	42.865	4	0	Median	1.2951	1.03327	0.0472166	1.0055	38.129	4	0	Median	0.72665	0.621387	-0.686436	0.63762	19.135	4	0	Median	0	27.8	2	6	6	6	0	6	0	6	0	6	27.8	27.8	27.8	29.176	255	255;154
1132	sp|O95834|EMAL2_HUMAN;sp|O95834-2|EMAL2_HUMAN;sp|O95834-3|EMAL2_HUMAN;tr|K7EIK7|K7EIK7_HUMAN;tr|B7Z2F5|B7Z2F5_HUMAN;tr|A0A0C4DGQ7|A0A0C4DGQ7_HUMAN;tr|B7Z918|B7Z918_HUMAN;tr|C9JRL6|C9JRL6_HUMAN;tr|B7Z872|B7Z872_HUMAN;tr|K7EII6|K7EII6_HUMAN;tr|K7EKG3|K7EKG3_HUMAN;tr|K7EKU5|K7EKU5_HUMAN;tr|K7ELB2|K7ELB2_HUMAN;tr|K7ERR9|K7ERR9_HUMAN;tr|K7ELI8|K7ELI8_HUMAN	sp|O95834|EMAL2_HUMAN;sp|O95834-2|EMAL2_HUMAN;sp|O95834-3|EMAL2_HUMAN;tr|K7EIK7|K7EIK7_HUMAN;tr|B7Z2F5|B7Z2F5_HUMAN;tr|A0A0C4DGQ7|A0A0C4DGQ7_HUMAN;tr|B7Z918|B7Z918_HUMAN;tr|C9JRL6|C9JRL6_HUMAN;tr|B7Z872|B7Z872_HUMAN	7;7;7;6;5;4;4;4;4;3;2;2;1;1;1	6;6;6;5;4;3;3;3;3;3;2;1;1;1;1	6;6;6;5;4;3;3;3;3;3;2;1;1;1;1	>sp|O95834|EMAL2_HUMAN Echinoderm microtubule-associated protein-like 2 OS=Homo sapiens GN=EML2 PE=1 SV=1;>sp|O95834-2|EMAL2_HUMAN Isoform 2 of Echinoderm microtubule-associated protein-like 2 OS=Homo sapiens GN=EML2;>sp|O95834-3|EMAL2_HUMAN Isoform 3 of E	-	2.1242	1.99878	0.999117	1.9588	8.762	4	0	Median	2.1066	1.68071	0.74907	1.6622	15.106	4	0	Median	0.97024	0.82969	-0.269355	0.86976	10.671	4	0	Median	0	15.4	15	7	6	6	0	7	0	6	0	6	15.4	14.2	14.2	70.678	649	649;796;850;773;807;427;461;603;603;181;223;225;73;91;121
3932	sp|Q643R3|LPCT4_HUMAN;tr|B7ZM32|B7ZM32_HUMAN;tr|A0A0C4DGT4|A0A0C4DGT4_HUMAN;tr|H3BMK4|H3BMK4_HUMAN	sp|Q643R3|LPCT4_HUMAN;tr|B7ZM32|B7ZM32_HUMAN;tr|A0A0C4DGT4|A0A0C4DGT4_HUMAN	5;4;3;1	5;4;3;1	5;4;3;1	>sp|Q643R3|LPCT4_HUMAN Lysophospholipid acyltransferase LPCAT4 OS=Homo sapiens GN=LPCAT4 PE=1 SV=1;>tr|B7ZM32|B7ZM32_HUMAN LPCAT4 protein (Fragment) OS=Homo sapiens GN=LPCAT4 PE=2 SV=1;>tr|A0A0C4DGT4|A0A0C4DGT4_HUMAN Lysophospholipid acyltransferase LPCAT4	-	2.1221	1.9968	0.99769	1.8828	29.645	3	0	Median	2.1045	1.67903	0.747631	1.6561	15.33	3	0	Median	1.066	0.911579	-0.133561	0.9791	16.161	3	0	Median	0	15.8	4	5	5	5	0	5	0	5	0	5	15.8	15.8	15.8	57.218	524	524;397;351;84
6510	sp|Q9NPQ8-4|RIC8A_HUMAN;sp|Q9NPQ8|RIC8A_HUMAN;sp|Q9NPQ8-3|RIC8A_HUMAN;sp|Q9NPQ8-2|RIC8A_HUMAN;tr|H0YEN0|H0YEN0_HUMAN;tr|H0YE35|H0YE35_HUMAN;tr|E9PSI0|E9PSI0_HUMAN;tr|H0YC88|H0YC88_HUMAN;tr|E9PI04|E9PI04_HUMAN;tr|E9PMP0|E9PMP0_HUMAN;tr|E9PLE5|E9PLE5_HUMAN;sp|Q9NVN3-4|RIC8B_HUMAN	sp|Q9NPQ8-4|RIC8A_HUMAN;sp|Q9NPQ8|RIC8A_HUMAN;sp|Q9NPQ8-3|RIC8A_HUMAN;sp|Q9NPQ8-2|RIC8A_HUMAN	23;23;22;21;9;6;5;4;4;1;1;1	23;23;22;21;9;6;5;4;4;1;1;1	22;22;21;20;9;5;5;4;4;1;1;0	>sp|Q9NPQ8-4|RIC8A_HUMAN Isoform 4 of Synembryn-A OS=Homo sapiens GN=RIC8A;>sp|Q9NPQ8|RIC8A_HUMAN Synembryn-A OS=Homo sapiens GN=RIC8A PE=1 SV=3;>sp|Q9NPQ8-3|RIC8A_HUMAN Isoform 3 of Synembryn-A OS=Homo sapiens GN=RIC8A;>sp|Q9NPQ8-2|RIC8A_HUMAN Isoform 2 o	-	2.1203	1.99511	0.996466	1.9576	16.239	18	0	Median	3.5313	2.81738	1.49435	2.7697	17.957	18	0	Median	1.6799	1.43655	0.522607	1.4616	9.6984	18	0	Median	7	51.5	12	23	23	22	3	21	3	21	3	20	56.6	56.6	54	59.612	530	530;531;537;525;286;147;183;147;148;44;52;258
4012	tr|B7ZB41|B7ZB41_HUMAN;sp|Q6NUK1|SCMC1_HUMAN;tr|B4E290|B4E290_HUMAN;sp|Q6NUK1-2|SCMC1_HUMAN;tr|J3KN42|J3KN42_HUMAN;tr|H3BMI3|H3BMI3_HUMAN	tr|B7ZB41|B7ZB41_HUMAN;sp|Q6NUK1|SCMC1_HUMAN;tr|B4E290|B4E290_HUMAN;sp|Q6NUK1-2|SCMC1_HUMAN	13;13;12;10;4;2	13;13;12;10;4;2	13;13;12;10;4;2	>tr|B7ZB41|B7ZB41_HUMAN cDNA, FLJ79405, highly similar to Homo sapiens solute carrier family 25, member 24, transcript variant 1, mRNA OS=Homo sapiens PE=2 SV=1;>sp|Q6NUK1|SCMC1_HUMAN Calcium-binding mitochondrial carrier protein SCaMC-1 OS=Homo sapiens GN	-	2.1156	1.99068	0.993265	2.0499	12.101	13	0	Median	1.5984	1.27525	0.350782	1.259	13.436	13	0	Median	0.73877	0.631751	-0.662571	0.64175	9.1661	13	0	Median	0	34.8	6	13	13	13	0	13	0	13	0	13	34.8	34.8	34.8	53.382	477	477;477;477;458;110;69
573	sp|O43150|ASAP2_HUMAN;sp|O43150-2|ASAP2_HUMAN;tr|Q53RT9|Q53RT9_HUMAN;tr|Q53RS3|Q53RS3_HUMAN;tr|A0A286YFG8|A0A286YFG8_HUMAN;tr|Q8N282|Q8N282_HUMAN	sp|O43150|ASAP2_HUMAN;sp|O43150-2|ASAP2_HUMAN;tr|Q53RT9|Q53RT9_HUMAN;tr|Q53RS3|Q53RS3_HUMAN	14;13;7;7;5;2	13;12;6;7;4;2	13;12;6;7;4;2	>sp|O43150|ASAP2_HUMAN Arf-GAP with SH3 domain, ANK repeat and PH domain-containing protein 2 OS=Homo sapiens GN=ASAP2 PE=1 SV=3;>sp|O43150-2|ASAP2_HUMAN Isoform 2 of Arf-GAP with SH3 domain, ANK repeat and PH domain-containing protein 2 OS=Homo sapiens GN	-	2.114	1.98918	0.992173	1.9581	10.218	6	0	Median	1.2015	0.958593	-0.0610102	0.96398	17.065	6	0	Median	0.54527	0.466282	-1.10073	0.46894	7.8489	6	0	Median	5.6	20.4	6	14	13	13	3	12	3	11	3	11	23.6	22.6	22.6	111.65	1006	1006;961;328;635;317;208
5838	sp|Q9BRU9|UTP23_HUMAN;tr|G3XAM4|G3XAM4_HUMAN;sp|Q9BRU9-2|UTP23_HUMAN;tr|E5RGP0|E5RGP0_HUMAN	sp|Q9BRU9|UTP23_HUMAN;tr|G3XAM4|G3XAM4_HUMAN;sp|Q9BRU9-2|UTP23_HUMAN;tr|E5RGP0|E5RGP0_HUMAN	2;1;1;1	2;1;1;1	2;1;1;1	>sp|Q9BRU9|UTP23_HUMAN rRNA-processing protein UTP23 homolog OS=Homo sapiens GN=UTP23 PE=1 SV=2;>tr|G3XAM4|G3XAM4_HUMAN Chromosome 8 open reading frame 53, isoform CRA_c OS=Homo sapiens GN=UTP23 PE=1 SV=1;>sp|Q9BRU9-2|UTP23_HUMAN Isoform 2 of rRNA-processi	-	2.1102	1.9856	0.989577	1.9483	4.0607	2	0	Median	2.6068	2.07978	1.05643	2.0445	19.701	2	0	Median	1.3223	1.13075	0.177281	1.1786	4.0574	2	0	Median	0	9.2	4	2	2	2	0	2	0	2	0	2	9.2	9.2	9.2	28.402	249	249;105;145;155
2511	sp|P56945-5|BCAR1_HUMAN;tr|Q6P5Z4|Q6P5Z4_HUMAN;tr|B2RBL9|B2RBL9_HUMAN;sp|P56945-8|BCAR1_HUMAN;sp|P56945|BCAR1_HUMAN;tr|D3DUK1|D3DUK1_HUMAN;sp|P56945-7|BCAR1_HUMAN;sp|P56945-3|BCAR1_HUMAN;sp|P56945-2|BCAR1_HUMAN;sp|P56945-6|BCAR1_HUMAN;sp|P56945-4|BCAR1_HUMAN;tr|B3KW85|B3KW85_HUMAN;tr|B3KWE2|B3KWE2_HUMAN;tr|Q8NC57|Q8NC57_HUMAN;tr|Q96CD4|Q96CD4_HUMAN;tr|B3KWS6|B3KWS6_HUMAN;tr|H3BN62|H3BN62_HUMAN;tr…	sp|P56945-5|BCAR1_HUMAN;tr|Q6P5Z4|Q6P5Z4_HUMAN;tr|B2RBL9|B2RBL9_HUMAN;sp|P56945-8|BCAR1_HUMAN;sp|P56945|BCAR1_HUMAN;tr|D3DUK1|D3DUK1_HUMAN;sp|P56945-7|BCAR1_HUMAN;sp|P56945-3|BCAR1_HUMAN;sp|P56945-2|BCAR1_HUMAN;sp|P56945-6|BCAR1_HUMAN;sp|P56945-4|BCAR1_HUMAN;tr|B3KW85|B3KW85_HUMAN;tr|B3KWE2|B3KWE2_HUMAN;tr|Q8NC57|Q8NC57_HUMAN;tr|Q96CD4|Q96CD4_HUMAN	13;13;13;13;13;13;13;13;13;13;12;12;11;11;8;5;2;1;1;1;1	13;13;13;13;13;13;13;13;13;13;12;12;11;11;8;5;2;1;1;1;1	13;13;13;13;13;13;13;13;13;13;12;12;11;11;8;5;2;1;1;1;1	>sp|P56945-5|BCAR1_HUMAN Isoform 5 of Breast cancer anti-estrogen resistance protein 1 OS=Homo sapiens GN=BCAR1;>tr|Q6P5Z4|Q6P5Z4_HUMAN Breast cancer anti-estrogen resistance 1 OS=Homo sapiens GN=BCAR1 PE=1 SV=1;>tr|B2RBL9|B2RBL9_HUMAN cDNA, FLJ95582, high	-	2.1089	1.98438	0.988688	1.8608	31.803	9	0	Median	1.4275	1.1389	0.187644	1.1225	29.841	9	0	Median	0.72448	0.619531	-0.690751	0.62646	11.641	9	0	Median	6.1	25.3	21	13	13	13	3	12	3	12	3	12	26.6	26.6	26.6	93.135	868	868;870;870;870;870;888;888;888;888;916;722;841;660;684;466;323;238;120;128;133;135
2367	tr|A0A024R688|A0A024R688_HUMAN;sp|P51948|MAT1_HUMAN;tr|H0YJ92|H0YJ92_HUMAN;tr|H0YJF2|H0YJF2_HUMAN;tr|A0A024R669|A0A024R669_HUMAN;sp|P51948-2|MAT1_HUMAN	tr|A0A024R688|A0A024R688_HUMAN;sp|P51948|MAT1_HUMAN;tr|H0YJ92|H0YJ92_HUMAN;tr|H0YJF2|H0YJF2_HUMAN;tr|A0A024R669|A0A024R669_HUMAN;sp|P51948-2|MAT1_HUMAN	3;3;2;2;2;2	3;3;2;2;2;2	3;3;2;2;2;2	>tr|A0A024R688|A0A024R688_HUMAN Menage a trois homolog 1, cyclin H assembly factor (Xenopus laevis), isoform CRA_a OS=Homo sapiens GN=MNAT1 PE=2 SV=1;>sp|P51948|MAT1_HUMAN CDK-activating kinase assembly factor MAT1 OS=Homo sapiens GN=MNAT1 PE=1 SV=1;>tr|H0	-	2.1081	1.98363	0.988141	1.9142	14.8	3	1	Plateau	1.5549	1.24055	0.310975	1.2449	11.21	3	1	Median	0.8368	0.715581	-0.482814	0.75561	3.946	3	1	Median	0	20.4	6	3	3	3	0	3	0	3	0	3	20.4	20.4	20.4	35.823	309	309;309;169;173;267;267
2332	tr|A0A024RBV5|A0A024RBV5_HUMAN;sp|P51151|RAB9A_HUMAN;tr|A0A1B0GUI0|A0A1B0GUI0_HUMAN;sp|Q9NP90|RAB9B_HUMAN	tr|A0A024RBV5|A0A024RBV5_HUMAN;sp|P51151|RAB9A_HUMAN	8;8;1;1	8;8;1;1	8;8;1;1	>tr|A0A024RBV5|A0A024RBV5_HUMAN RAB9A, member RAS oncogene family, isoform CRA_a OS=Homo sapiens GN=RAB9A PE=4 SV=1;>sp|P51151|RAB9A_HUMAN Ras-related protein Rab-9A OS=Homo sapiens GN=RAB9A PE=1 SV=1	-	2.1066	1.98222	0.987114	1.8986	14.063	7	0	Median	1.715	1.36828	0.452362	1.3836	10.82	7	0	Median	0.84235	0.720327	-0.473277	0.71828	5.7317	7	0	Median	10.4	49.3	4	8	8	8	1	7	1	7	1	7	59.7	59.7	59.7	22.837	201	201;201;23;201
5529	tr|B4DV28|B4DV28_HUMAN;sp|Q96KP4|CNDP2_HUMAN;sp|Q96KP4-2|CNDP2_HUMAN;tr|A0A024R382|A0A024R382_HUMAN;tr|B4DPF1|B4DPF1_HUMAN;tr|Q9NW02|Q9NW02_HUMAN;tr|J3QKT2|J3QKT2_HUMAN;tr|J3KSV5|J3KSV5_HUMAN;tr|A0A087WYZ1|A0A087WYZ1_HUMAN;tr|J3QQN6|J3QQN6_HUMAN;tr|J3QR27|J3QR27_HUMAN;tr|J3QLU1|J3QLU1_HUMAN;tr|J3QKQ0|J3QKQ0_HUMAN;tr|J3QRD0|J3QRD0_HUMAN;tr|J3QL02|J3QL02_HUMAN;tr|Q9NUV1|Q9NUV1_HUMAN;tr|Q9H7K8|Q9H7K…	tr|B4DV28|B4DV28_HUMAN;sp|Q96KP4|CNDP2_HUMAN;sp|Q96KP4-2|CNDP2_HUMAN;tr|A0A024R382|A0A024R382_HUMAN;tr|B4DPF1|B4DPF1_HUMAN;tr|Q9NW02|Q9NW02_HUMAN;tr|J3QKT2|J3QKT2_HUMAN	20;20;16;14;13;11;10;8;8;7;7;7;7;7;7;7;7;6;5;4;4;3;2;1	20;20;16;14;13;11;10;8;8;7;7;7;7;7;7;7;7;6;5;4;4;3;2;1	20;20;16;14;13;11;10;8;8;7;7;7;7;7;7;7;7;6;5;4;4;3;2;1	>tr|B4DV28|B4DV28_HUMAN cDNA FLJ54170, highly similar to Cytosolic nonspecific dipeptidase OS=Homo sapiens PE=2 SV=1;>sp|Q96KP4|CNDP2_HUMAN Cytosolic non-specific dipeptidase OS=Homo sapiens GN=CNDP2 PE=1 SV=2;>sp|Q96KP4-2|CNDP2_HUMAN Isoform 2 of Cytosoli	-	2.1066	1.98222	0.987114	1.9509	34.993	14	0	Median	1.2254	0.977661	-0.0325941	0.95452	35.041	14	0	Median	0.58226	0.497913	-1.00603	0.50883	10.381	14	0	Median	0	58.7	24	20	20	20	0	20	0	20	0	20	58.7	58.7	58.7	51.501	463	463;475;391;363;380;311;249;149;157;89;122;123;128;134;138;170;276;138;124;55;88;204;89;109
1011	sp|O94973|AP2A2_HUMAN;tr|A0A0G2JS82|A0A0G2JS82_HUMAN;tr|B7Z5S9|B7Z5S9_HUMAN;sp|O94973-2|AP2A2_HUMAN;sp|O94973-3|AP2A2_HUMAN;tr|A0A0G2JQM1|A0A0G2JQM1_HUMAN;tr|B7Z1Q4|B7Z1Q4_HUMAN;tr|Q8N2F8|Q8N2F8_HUMAN;tr|B3KMI7|B3KMI7_HUMAN;tr|E9PR62|E9PR62_HUMAN;tr|A0A0G2JRF9|A0A0G2JRF9_HUMAN;tr|A0A0G2JQA4|A0A0G2JQA4_HUMAN;tr|A0A0G2JRS3|A0A0G2JRS3_HUMAN;tr|Q59FN8|Q59FN8_HUMAN;tr|A0A0G2JS17|A0A0G2JS17_HUMAN;tr|A0…	sp|O94973|AP2A2_HUMAN;tr|A0A0G2JS82|A0A0G2JS82_HUMAN;tr|B7Z5S9|B7Z5S9_HUMAN;sp|O94973-2|AP2A2_HUMAN;sp|O94973-3|AP2A2_HUMAN;tr|A0A0G2JQM1|A0A0G2JQM1_HUMAN;tr|B7Z1Q4|B7Z1Q4_HUMAN	24;23;23;23;20;19;14;9;8;7;6;6;4;4;4;4;4;4;3;3	13;13;13;12;9;9;7;6;5;4;4;4;3;2;2;2;2;2;2;2	13;13;13;12;9;9;7;6;5;4;4;4;3;2;2;2;2;2;2;2	>sp|O94973|AP2A2_HUMAN AP-2 complex subunit alpha-2 OS=Homo sapiens GN=AP2A2 PE=1 SV=2;>tr|A0A0G2JS82|A0A0G2JS82_HUMAN AP-2 complex subunit alpha-2 (Fragment) OS=Homo sapiens GN=AP2A2 PE=1 SV=1;>tr|B7Z5S9|B7Z5S9_HUMAN cDNA FLJ61359, highly similar to Adapt	-	2.105	1.98071	0.986018	1.9349	26.331	9	0	Median	2.2933	1.82966	0.871578	1.8237	23.106	9	0	Median	1.1072	0.94681	-0.0788526	1.0028	7.447	9	0	Median	1.4	32.1	20	24	13	13	1	23	0	13	0	13	33.4	19.6	19.6	103.96	939	939;917;930;940;656;634;678;467;353;378;356;356;140;143;156;173;184;185;90;125
1824	sp|P27448-3|MARK3_HUMAN;sp|P27448-4|MARK3_HUMAN;tr|A0A0A0MSZ1|A0A0A0MSZ1_HUMAN;sp|P27448-2|MARK3_HUMAN;tr|A0A0A0MT23|A0A0A0MT23_HUMAN;sp|P27448|MARK3_HUMAN;tr|J3KNR0|J3KNR0_HUMAN;tr|A0A0A0MST9|A0A0A0MST9_HUMAN;sp|P27448-8|MARK3_HUMAN;tr|A0A0A0MQR8|A0A0A0MQR8_HUMAN;sp|P27448-6|MARK3_HUMAN;sp|P27448-7|MARK3_HUMAN;tr|H0YIY6|H0YIY6_HUMAN;tr|Q86U11|Q86U11_HUMAN;tr|B4DKN1|B4DKN1_HUMAN;tr|A2SY06|A2SY06_…	sp|P27448-3|MARK3_HUMAN;sp|P27448-4|MARK3_HUMAN;tr|A0A0A0MSZ1|A0A0A0MSZ1_HUMAN;sp|P27448-2|MARK3_HUMAN;tr|A0A0A0MT23|A0A0A0MT23_HUMAN;sp|P27448|MARK3_HUMAN;tr|J3KNR0|J3KNR0_HUMAN;tr|A0A0A0MST9|A0A0A0MST9_HUMAN;sp|P27448-8|MARK3_HUMAN;tr|A0A0A0MQR8|A0A0A0MQR8_HUMAN;sp|P27448-6|MARK3_HUMAN;sp|P27448-7|MARK3_HUMAN;tr|H0YIY6|H0YIY6_HUMAN;tr|Q86U11|Q86U11_HUMAN;tr|B4DKN1|B4DKN1_HUMAN;tr|A2SY06|A2SY06_…	12;12;12;12;12;12;12;11;11;11;11;11;10;9;9;6;5;4;3;3;3;3;3;3;3;1;1;1;1;1	10;10;10;10;10;10;10;10;10;9;9;9;9;9;9;6;5;4;1;1;1;1;1;1;1;0;0;1;0;1	10;10;10;10;10;10;10;10;10;9;9;9;9;9;9;6;5;4;1;1;1;1;1;1;1;0;0;1;0;1	>sp|P27448-3|MARK3_HUMAN Isoform 3 of MAP/microtubule affinity-regulating kinase 3 OS=Homo sapiens GN=MARK3;>sp|P27448-4|MARK3_HUMAN Isoform 4 of MAP/microtubule affinity-regulating kinase 3 OS=Homo sapiens GN=MARK3;>tr|A0A0A0MSZ1|A0A0A0MSZ1_HUMAN Non-spec	-	2.099	1.97506	0.9819	1.9438	24.767	4	0	Median	2.0847	1.66324	0.733993	1.6492	16.936	4	0	Median	0.932	0.79699	-0.327367	0.80149	9.095	4	0	Median	15.6	10.8	30	12	10	10	7	6	6	5	6	5	24.1	19.6	19.6	81.498	729	729;744;752;752;753;753;776;659;659;713;713;760;505;431;462;331;203;222;645;758;780;780;781;795;796;48;97;124;462;595
6376	tr|A0A024RBU0|A0A024RBU0_HUMAN;sp|Q9H9H4|VP37B_HUMAN;tr|F5H4M0|F5H4M0_HUMAN;tr|F5H1F6|F5H1F6_HUMAN	tr|A0A024RBU0|A0A024RBU0_HUMAN;sp|Q9H9H4|VP37B_HUMAN;tr|F5H4M0|F5H4M0_HUMAN;tr|F5H1F6|F5H1F6_HUMAN	7;7;5;4	7;7;5;4	7;7;5;4	>tr|A0A024RBU0|A0A024RBU0_HUMAN Vacuolar protein sorting 37B (Yeast), isoform CRA_b OS=Homo sapiens GN=VPS37B PE=4 SV=1;>sp|Q9H9H4|VP37B_HUMAN Vacuolar protein sorting-associated protein 37B OS=Homo sapiens GN=VPS37B PE=1 SV=1;>tr|F5H4M0|F5H4M0_HUMAN Vacuo	-	2.0949	1.97121	0.979079	1.9452	17.211	10	0	Median	1.5992	1.27589	0.351503	1.2715	21.727	10	0	Median	0.78842	0.674209	-0.568732	0.69006	11.752	10	0	Median	0	40	4	7	7	7	0	7	0	7	0	7	40	40	40	31.307	285	285;285;271;184
1180	tr|Q5PY49|Q5PY49_HUMAN;tr|E7ET40|E7ET40_HUMAN;sp|P00749-2|UROK_HUMAN;tr|B2R7F2|B2R7F2_HUMAN;tr|A0A024QZM9|A0A024QZM9_HUMAN;sp|P00749|UROK_HUMAN;tr|B4DNJ4|B4DNJ4_HUMAN;tr|Q59GZ8|Q59GZ8_HUMAN;tr|Q96SE8|Q96SE8_HUMAN	tr|Q5PY49|Q5PY49_HUMAN;tr|E7ET40|E7ET40_HUMAN;sp|P00749-2|UROK_HUMAN;tr|B2R7F2|B2R7F2_HUMAN;tr|A0A024QZM9|A0A024QZM9_HUMAN;sp|P00749|UROK_HUMAN;tr|B4DNJ4|B4DNJ4_HUMAN;tr|Q59GZ8|Q59GZ8_HUMAN	10;10;10;10;10;10;9;6;2	10;10;10;10;10;10;9;6;2	10;10;10;10;10;10;9;6;2	>tr|Q5PY49|Q5PY49_HUMAN Urokinase plasminogen activator (Fragment) OS=Homo sapiens PE=2 SV=1;>tr|E7ET40|E7ET40_HUMAN Urokinase-type plasminogen activator OS=Homo sapiens GN=PLAU PE=1 SV=1;>sp|P00749-2|UROK_HUMAN Isoform 2 of Urokinase-type plasminogen acti	-	2.0933	1.9697	0.977977	1.9339	18.17	7	0	Median	0.68635	0.547591	-0.868831	0.54329	27.636	7	0	Median	0.3339	0.285531	-1.80828	0.28575	15.87	7	0	Median	0	38	9	10	10	10	0	10	0	10	0	10	38	38	38	46.367	411	411;414;414;431;431;431;345;207;154
3314	tr|M0QYT9|M0QYT9_HUMAN;sp|Q14653|IRF3_HUMAN;tr|M0QXC8|M0QXC8_HUMAN;tr|E2GIM7|E2GIM7_HUMAN;tr|M0R205|M0R205_HUMAN;tr|M0QZB8|M0QZB8_HUMAN;tr|E2GIM5|E2GIM5_HUMAN;tr|M0QZB7|M0QZB7_HUMAN;tr|A0A024QZE1|A0A024QZE1_HUMAN;tr|Q96GL3|Q96GL3_HUMAN;sp|Q14653-4|IRF3_HUMAN;tr|M0R0R8|M0R0R8_HUMAN;tr|M0R0X9|M0R0X9_HUMAN;sp|Q14653-3|IRF3_HUMAN;sp|Q14653-2|IRF3_HUMAN;tr|M0QX56|M0QX56_HUMAN;tr|E2GIM8|E2GIM8_HUMAN;tr…	tr|M0QYT9|M0QYT9_HUMAN;sp|Q14653|IRF3_HUMAN;tr|M0QXC8|M0QXC8_HUMAN;tr|E2GIM7|E2GIM7_HUMAN;tr|M0R205|M0R205_HUMAN;tr|M0QZB8|M0QZB8_HUMAN;tr|E2GIM5|E2GIM5_HUMAN;tr|M0QZB7|M0QZB7_HUMAN;tr|A0A024QZE1|A0A024QZE1_HUMAN;tr|Q96GL3|Q96GL3_HUMAN;sp|Q14653-4|IRF3_HUMAN;tr|M0R0R8|M0R0R8_HUMAN;tr|M0R0X9|M0R0X9_HUMAN;sp|Q14653-3|IRF3_HUMAN;sp|Q14653-2|IRF3_HUMAN	4;4;3;3;3;3;3;3;3;3;3;2;2;2;2;1;1;1;1;1	4;4;3;3;3;3;3;3;3;3;3;2;2;2;2;1;1;1;1;1	4;4;3;3;3;3;3;3;3;3;3;2;2;2;2;1;1;1;1;1	>tr|M0QYT9|M0QYT9_HUMAN Interferon regulatory factor 3 OS=Homo sapiens GN=IRF3 PE=1 SV=1;>sp|Q14653|IRF3_HUMAN Interferon regulatory factor 3 OS=Homo sapiens GN=IRF3 PE=1 SV=1;>tr|M0QXC8|M0QXC8_HUMAN Interferon regulatory factor 3 (Fragment) OS=Homo sapien	-	2.0932	1.96961	0.977908	1.8857	16.603	3	0	Median	1.7093	1.36373	0.447559	1.3482	8.0988	3	0	Median	0.77289	0.660929	-0.597433	0.71258	5.4632	3	0	Median	7.8	26	20	4	4	4	1	4	1	4	1	4	26	26	26	30.779	281	281;427;119;281;287;329;392;408;427;452;452;84;105;154;300;135;154;154;264;300
6962	sp|Q9UBR2|CATZ_HUMAN;tr|Q5U000|Q5U000_HUMAN	sp|Q9UBR2|CATZ_HUMAN;tr|Q5U000|Q5U000_HUMAN	8;7	8;7	8;7	>sp|Q9UBR2|CATZ_HUMAN Cathepsin Z OS=Homo sapiens GN=CTSZ PE=1 SV=1;>tr|Q5U000|Q5U000_HUMAN Cathepsin Z OS=Homo sapiens PE=2 SV=1	-	2.0875	1.96424	0.973974	1.8783	10.605	9	0	Median	1.6727	1.33453	0.416332	1.2834	10.271	9	0	Median	0.85255	0.729049	-0.455912	0.74826	11.79	9	0	Median	5.6	35.6	2	8	8	8	1	8	1	8	1	8	35.6	35.6	35.6	33.868	303	303;303
2782	tr|Q6ICQ8|Q6ICQ8_HUMAN;sp|P84095|RHOG_HUMAN	tr|Q6ICQ8|Q6ICQ8_HUMAN;sp|P84095|RHOG_HUMAN	9;9	8;8	8;8	>tr|Q6ICQ8|Q6ICQ8_HUMAN ARHG protein (Fragment) OS=Homo sapiens GN=ARHG PE=2 SV=1;>sp|P84095|RHOG_HUMAN Rho-related GTP-binding protein RhoG OS=Homo sapiens GN=RHOG PE=1 SV=1	-	2.0868	1.96359	0.97349	1.8765	21.362	11	0	Median	2.4509	1.9554	0.967465	1.9386	13.713	11	0	Median	1.264	1.0809	0.112228	1.078	12.503	11	0	Median	0	50.8	2	9	8	8	0	9	0	8	0	8	50.8	45	45	21.308	191	191;191
7258	sp|Q9UPZ3-2|HPS5_HUMAN;sp|Q9UPZ3|HPS5_HUMAN;tr|G3V159|G3V159_HUMAN;tr|B3KNC8|B3KNC8_HUMAN;tr|F5GWM5|F5GWM5_HUMAN	sp|Q9UPZ3-2|HPS5_HUMAN;sp|Q9UPZ3|HPS5_HUMAN	7;7;3;2;1	7;7;3;2;1	7;7;3;2;1	>sp|Q9UPZ3-2|HPS5_HUMAN Isoform 2 of Hermansky-Pudlak syndrome 5 protein OS=Homo sapiens GN=HPS5;>sp|Q9UPZ3|HPS5_HUMAN Hermansky-Pudlak syndrome 5 protein OS=Homo sapiens GN=HPS5 PE=1 SV=2	-	2.085	1.96189	0.972245	1.8352	37.384	4	0	Median	2.0213	1.61265	0.689437	1.6208	12.785	4	0	Median	0.9349	0.79947	-0.322885	0.84569	39.315	4	0	Median	3.3	6.7	5	7	7	7	2	5	2	5	2	5	10	10	10	114.82	1015	1015;1129;400;477;160
6933	sp|Q9UBB5|MBD2_HUMAN;tr|Q69YZ5|Q69YZ5_HUMAN;tr|O60535|O60535_HUMAN;tr|X6RBL6|X6RBL6_HUMAN;tr|A0A024R2B8|A0A024R2B8_HUMAN;sp|Q9UBB5-3|MBD2_HUMAN	sp|Q9UBB5|MBD2_HUMAN;tr|Q69YZ5|Q69YZ5_HUMAN;tr|O60535|O60535_HUMAN	3;2;2;1;1;1	3;2;2;1;1;1	3;2;2;1;1;1	>sp|Q9UBB5|MBD2_HUMAN Methyl-CpG-binding domain protein 2 OS=Homo sapiens GN=MBD2 PE=1 SV=1;>tr|Q69YZ5|Q69YZ5_HUMAN Uncharacterized protein DKFZp586O0821 (Fragment) OS=Homo sapiens GN=DKFZp586O0821 PE=2 SV=1;>tr|O60535|O60535_HUMAN Antigen NY-CO-41 (Fragme	-	2.0846	1.96151	0.971968	1.9569	15.731	3	2	Median	1.5427	1.23081	0.299611	1.2332	12.194	3	2	Median	0.72759	0.622191	-0.684571	0.65075	4.3451	3	2	Median	4.1	5.8	6	3	3	3	1	2	1	2	1	2	10	10	10	43.254	411	411;76;200;241;302;302
850	sp|O75367-3|H2AY_HUMAN;sp|O75367|H2AY_HUMAN;sp|O75367-2|H2AY_HUMAN;tr|Q59FH0|Q59FH0_HUMAN;tr|B4DJC3|B4DJC3_HUMAN;tr|D6RCF2|D6RCF2_HUMAN	sp|O75367-3|H2AY_HUMAN;sp|O75367|H2AY_HUMAN;sp|O75367-2|H2AY_HUMAN;tr|Q59FH0|Q59FH0_HUMAN;tr|B4DJC3|B4DJC3_HUMAN	16;16;15;10;9;5	16;16;15;10;9;5	15;15;14;10;9;4	>sp|O75367-3|H2AY_HUMAN Isoform 3 of Core histone macro-H2A.1 OS=Homo sapiens GN=H2AFY;>sp|O75367|H2AY_HUMAN Core histone macro-H2A.1 OS=Homo sapiens GN=H2AFY PE=1 SV=4;>sp|O75367-2|H2AY_HUMAN Isoform 1 of Core histone macro-H2A.1 OS=Homo sapiens GN=H2AFY;	-	2.0844	1.96133	0.97183	1.9474	17.3	15	0	Median	1.5352	1.22483	0.29258	1.2045	19.524	15	0	Median	0.72268	0.617992	-0.69434	0.62304	7.9376	15	0	Median	12.4	48.2	6	16	16	15	4	15	4	15	4	14	48.5	48.5	43.9	39.488	371	371;372;369;192;200;165
2929	tr|A0A024R3N3|A0A024R3N3_HUMAN;tr|A0A140VJE9|A0A140VJE9_HUMAN;sp|Q06481-3|APLP2_HUMAN;sp|Q06481-6|APLP2_HUMAN;sp|Q06481|APLP2_HUMAN;tr|B4E3I5|B4E3I5_HUMAN;sp|Q06481-4|APLP2_HUMAN;sp|Q06481-2|APLP2_HUMAN;sp|Q06481-5|APLP2_HUMAN;tr|B4DKY3|B4DKY3_HUMAN;tr|B4DTV1|B4DTV1_HUMAN;tr|E9PQS3|E9PQS3_HUMAN;tr|E9PSC7|E9PSC7_HUMAN	tr|A0A024R3N3|A0A024R3N3_HUMAN;tr|A0A140VJE9|A0A140VJE9_HUMAN;sp|Q06481-3|APLP2_HUMAN;sp|Q06481-6|APLP2_HUMAN;sp|Q06481|APLP2_HUMAN;tr|B4E3I5|B4E3I5_HUMAN;sp|Q06481-4|APLP2_HUMAN;sp|Q06481-2|APLP2_HUMAN;sp|Q06481-5|APLP2_HUMAN;tr|B4DKY3|B4DKY3_HUMAN;tr|B4DTV1|B4DTV1_HUMAN	8;8;8;8;8;6;6;6;5;4;4;2;1	8;8;8;8;8;6;6;6;5;4;4;2;1	8;8;8;8;8;6;6;6;5;4;4;2;1	>tr|A0A024R3N3|A0A024R3N3_HUMAN Amyloid beta (A4)-like protein 2, isoform CRA_a OS=Homo sapiens GN=APLP2 PE=4 SV=1;>tr|A0A140VJE9|A0A140VJE9_HUMAN Testicular tissue protein Li 23 OS=Homo sapiens PE=2 SV=1;>sp|Q06481-3|APLP2_HUMAN Isoform 3 of Amyloid-like	-	2.0838	1.96076	0.971415	1.8717	41.679	6	0	Median	0.69279	0.552729	-0.855357	0.54963	68.132	6	0	Median	0.32797	0.28046	-1.83413	0.29779	35.645	6	0	Median	0	15.8	13	8	8	8	0	8	0	8	0	8	15.8	15.8	15.8	81.979	710	710;751;751;761;763;689;695;707;522;396;551;158;158
4272	tr|B4DXX1|B4DXX1_HUMAN;sp|Q7Z2T5|TRM1L_HUMAN;tr|B2R713|B2R713_HUMAN;sp|Q7Z2T5-2|TRM1L_HUMAN;tr|X6RK96|X6RK96_HUMAN	tr|B4DXX1|B4DXX1_HUMAN;sp|Q7Z2T5|TRM1L_HUMAN;tr|B2R713|B2R713_HUMAN	9;9;8;4;2	9;9;8;4;2	9;9;8;4;2	>tr|B4DXX1|B4DXX1_HUMAN tRNA (guanine(26)-N(2))-dimethyltransferase OS=Homo sapiens PE=2 SV=1;>sp|Q7Z2T5|TRM1L_HUMAN TRMT1-like protein OS=Homo sapiens GN=TRMT1L PE=1 SV=2;>tr|B2R713|B2R713_HUMAN cDNA, FLJ93224 OS=Homo sapiens PE=2 SV=1	-	2.0774	1.95474	0.966977	1.8626	19.757	8	0	Median	1.7318	1.38168	0.466425	1.3586	19.26	8	0	Median	0.9091	0.777407	-0.363258	0.82155	16.73	8	0	Median	0	25.6	5	9	9	9	0	9	0	9	0	9	25.6	25.6	25.6	65.033	577	577;733;733;390;212
1837	tr|B7Z629|B7Z629_HUMAN;sp|P27986|P85A_HUMAN;sp|P27986-4|P85A_HUMAN;sp|P27986-5|P85A_HUMAN;tr|B3KWZ7|B3KWZ7_HUMAN;sp|P27986-3|P85A_HUMAN;sp|P27986-2|P85A_HUMAN;tr|J7GXU7|J7GXU7_HUMAN;tr|J7GU64|J7GU64_HUMAN;tr|B7Z2N8|B7Z2N8_HUMAN;tr|H0YBC2|H0YBC2_HUMAN;tr|Q8N381|Q8N381_HUMAN;tr|Q68CY7|Q68CY7_HUMAN;sp|Q92569|P55G_HUMAN;tr|Q7Z3W2|Q7Z3W2_HUMAN;tr|F6TDL0|F6TDL0_HUMAN;tr|B4DXM8|B4DXM8_HUMAN;tr|A0A1D8GZE…	tr|B7Z629|B7Z629_HUMAN;sp|P27986|P85A_HUMAN;sp|P27986-4|P85A_HUMAN;sp|P27986-5|P85A_HUMAN;tr|B3KWZ7|B3KWZ7_HUMAN;sp|P27986-3|P85A_HUMAN;sp|P27986-2|P85A_HUMAN;tr|J7GXU7|J7GXU7_HUMAN;tr|J7GU64|J7GU64_HUMAN;tr|B7Z2N8|B7Z2N8_HUMAN	5;5;5;4;4;4;4;3;3;3;2;2;2;2;2;2;2;1;1;1;1;1;1;1	5;5;5;4;4;4;4;3;3;3;2;2;2;2;2;2;2;1;1;1;1;1;1;1	5;5;5;4;4;4;4;3;3;3;2;2;2;2;2;2;2;1;1;1;1;1;1;1	>tr|B7Z629|B7Z629_HUMAN cDNA FLJ61371, highly similar to Phosphatidylinositol 3-kinase regulatory subunit alpha OS=Homo sapiens PE=2 SV=1;>sp|P27986|P85A_HUMAN Phosphatidylinositol 3-kinase regulatory subunit alpha OS=Homo sapiens GN=PIK3R1 PE=1 SV=2;>sp|P	-	2.0752	1.95267	0.965448	1.8676	9.6845	4	0	Median	0.68119	0.543474	-0.879718	0.54981	13.756	4	0	Median	0.30556	0.261296	-1.93624	0.27466	25.29	4	0	Median	1.3	10.9	24	5	5	5	1	5	1	5	1	5	10.9	10.9	10.9	64.306	549	549;724;732;361;403;424;454;263;264;275;189;461;461;461;494;507;507;135;137;206;251;283;366;402
1002	sp|O94919|ENDD1_HUMAN	sp|O94919|ENDD1_HUMAN	4	4	4	>sp|O94919|ENDD1_HUMAN Endonuclease domain-containing 1 protein OS=Homo sapiens GN=ENDOD1 PE=1 SV=2	-	2.0751	1.95258	0.965379	1.8842	8.9145	4	0	Median	1.586	1.26536	0.339546	1.2794	6.7074	4	0	Median	0.74986	0.641235	-0.641075	0.63746	15.572	4	0	Median	0	12.2	1	4	4	4	0	4	0	4	0	4	12.2	12.2	12.2	55.016	500	500
1314	sp|P07384|CAN1_HUMAN;tr|A0A024R5A3|A0A024R5A3_HUMAN;tr|A0A024R580|A0A024R580_HUMAN;tr|B2RDI5|B2RDI5_HUMAN;tr|B4DWH5|B4DWH5_HUMAN;tr|B4DS85|B4DS85_HUMAN;tr|E9PRM1|E9PRM1_HUMAN;tr|E9PLX0|E9PLX0_HUMAN;tr|E9PJJ3|E9PJJ3_HUMAN;tr|E9PLC9|E9PLC9_HUMAN;tr|E9PMC6|E9PMC6_HUMAN;tr|E9PJA6|E9PJA6_HUMAN;tr|E9PSA6|E9PSA6_HUMAN;tr|E9PL37|E9PL37_HUMAN;tr|E9PQB3|E9PQB3_HUMAN;tr|E9PIA9|E9PIA9_HUMAN	sp|P07384|CAN1_HUMAN;tr|A0A024R5A3|A0A024R5A3_HUMAN;tr|A0A024R580|A0A024R580_HUMAN;tr|B2RDI5|B2RDI5_HUMAN;tr|B4DWH5|B4DWH5_HUMAN	27;26;26;25;23;7;5;4;4;4;4;4;4;4;4;3	27;26;26;25;23;7;5;4;4;4;4;4;4;4;4;3	27;26;26;25;23;7;5;4;4;4;4;4;4;4;4;3	>sp|P07384|CAN1_HUMAN Calpain-1 catalytic subunit OS=Homo sapiens GN=CAPN1 PE=1 SV=1;>tr|A0A024R5A3|A0A024R5A3_HUMAN Calpain 1, (Mu/I) large subunit, isoform CRA_b OS=Homo sapiens GN=CAPN1 PE=3 SV=1;>tr|A0A024R580|A0A024R580_HUMAN Calpain 1, (Mu/I) large s	-	2.0722	1.94985	0.963361	1.9426	16.561	24	0	Median	1.4356	1.14536	0.195807	1.1568	14.206	24	0	Median	0.69147	0.591303	-0.75803	0.59538	9.2634	24	0	Median	0	41.3	16	27	27	27	0	27	0	27	0	27	41.3	41.3	41.3	81.889	714	714;710;713;714;660;515;201;122;135;148;152;161;163;191;191;63
2354	sp|P51648|AL3A2_HUMAN;sp|P51648-2|AL3A2_HUMAN;tr|J3QRD1|J3QRD1_HUMAN;tr|Q59H65|Q59H65_HUMAN;tr|Q68D64|Q68D64_HUMAN;tr|I3L1M4|I3L1M4_HUMAN;tr|J3QKK9|J3QKK9_HUMAN;tr|J3QS00|J3QS00_HUMAN;tr|J3KTG1|J3KTG1_HUMAN;tr|C9JGJ2|C9JGJ2_HUMAN;tr|I3L0X1|I3L0X1_HUMAN;tr|K7EN73|K7EN73_HUMAN;tr|E9PJV0|E9PJV0_HUMAN;tr|C9JKT2|C9JKT2_HUMAN;tr|B4DSX1|B4DSX1_HUMAN;tr|C9JMC5|C9JMC5_HUMAN;tr|I3L3I9|I3L3I9_HUMAN;sp|P4844…	sp|P51648|AL3A2_HUMAN;sp|P51648-2|AL3A2_HUMAN;tr|J3QRD1|J3QRD1_HUMAN;tr|Q59H65|Q59H65_HUMAN;tr|Q68D64|Q68D64_HUMAN	9;9;8;8;7;4;2;2;2;2;2;1;1;1;1;1;1;1;1;1;1;1;1;1;1;1;1;1;1	9;9;8;8;7;4;2;2;2;2;2;1;1;1;1;1;1;1;1;1;1;1;1;1;1;1;1;1;1	9;9;8;8;7;4;2;2;2;2;2;1;1;1;1;1;1;1;1;1;1;1;1;1;1;1;1;1;1	>sp|P51648|AL3A2_HUMAN Fatty aldehyde dehydrogenase OS=Homo sapiens GN=ALDH3A2 PE=1 SV=1;>sp|P51648-2|AL3A2_HUMAN Isoform 2 of Fatty aldehyde dehydrogenase OS=Homo sapiens GN=ALDH3A2;>tr|J3QRD1|J3QRD1_HUMAN Fatty aldehyde dehydrogenase OS=Homo sapiens GN=A	-	2.0707	1.94844	0.962316	1.9345	12.085	10	0	Median	1.0105	0.806207	-0.310778	0.79209	20.036	10	0	Median	0.52149	0.445947	-1.16506	0.45582	13.224	10	0	Median	0	24.3	29	9	9	9	0	9	0	9	0	9	24.3	24.3	24.3	54.847	485	485;508;393;461;328;162;54;134;146;166;182;126;147;259;270;372;380;385;389;396;400;431;431;447;453;468;468;512;570
4250	sp|Q7L5Y1-2|ENOF1_HUMAN;sp|Q7L5Y1|ENOF1_HUMAN;sp|Q7L5Y1-4|ENOF1_HUMAN;sp|Q7L5Y1-5|ENOF1_HUMAN;sp|Q7L5Y1-7|ENOF1_HUMAN;sp|Q7L5Y1-6|ENOF1_HUMAN;tr|J3QL81|J3QL81_HUMAN;tr|R4GNF8|R4GNF8_HUMAN	sp|Q7L5Y1-2|ENOF1_HUMAN;sp|Q7L5Y1|ENOF1_HUMAN;sp|Q7L5Y1-4|ENOF1_HUMAN;sp|Q7L5Y1-5|ENOF1_HUMAN;sp|Q7L5Y1-7|ENOF1_HUMAN;sp|Q7L5Y1-6|ENOF1_HUMAN;tr|J3QL81|J3QL81_HUMAN	3;3;3;3;2;2;2;1	3;3;3;3;2;2;2;1	3;3;3;3;2;2;2;1	>sp|Q7L5Y1-2|ENOF1_HUMAN Isoform 2 of Mitochondrial enolase superfamily member 1 OS=Homo sapiens GN=ENOSF1;>sp|Q7L5Y1|ENOF1_HUMAN Mitochondrial enolase superfamily member 1 OS=Homo sapiens GN=ENOSF1 PE=1 SV=1;>sp|Q7L5Y1-4|ENOF1_HUMAN Isoform 4 of Mitochond	-	2.0706	1.94834	0.962247	1.9244	4.676	3	1	Plateau	1.9123	1.52569	0.609462	1.4814	5.3852	3	1	Median	1.0041	0.858645	-0.219866	0.8622	19.71	3	1	Median	0	10	8	3	3	3	0	3	0	3	0	3	10	10	10	41.023	361	361;443;450;474;213;262;367;98
2833	sp|Q01650|LAT1_HUMAN;tr|Q96QB2|Q96QB2_HUMAN;tr|Q2MCL6|Q2MCL6_HUMAN;tr|H0YJ95|H0YJ95_HUMAN;tr|A0A0C4DGL4|A0A0C4DGL4_HUMAN;tr|G3V4Z6|G3V4Z6_HUMAN;tr|B4DVT0|B4DVT0_HUMAN;tr|A0A0S2Z502|A0A0S2Z502_HUMAN;sp|Q9UM01|YLAT1_HUMAN;tr|A0A024R719|A0A024R719_HUMAN;sp|Q92536|YLAT2_HUMAN	sp|Q01650|LAT1_HUMAN;tr|Q96QB2|Q96QB2_HUMAN	4;2;1;1;1;1;1;1;1;1;1	4;2;1;1;1;1;1;1;1;1;1	4;2;1;1;1;1;1;1;1;1;1	>sp|Q01650|LAT1_HUMAN Large neutral amino acids transporter small subunit 1 OS=Homo sapiens GN=SLC7A5 PE=1 SV=2;>tr|Q96QB2|Q96QB2_HUMAN Sodium-independent neutral amino acid transporter LAT1 OS=Homo sapiens GN=lat1 PE=4 SV=1	-	2.0682	1.94608	0.960573	1.949	22.935	4	0	Median	0.97237	0.775786	-0.36627	0.75705	6.6945	4	0	Median	0.47503	0.406217	-1.29968	0.40998	20.936	4	0	Median	3.6	10.8	11	4	4	4	1	4	1	4	1	4	10.8	10.8	10.8	55.01	507	507;507;71;168;241;245;484;511;511;515;515
6611	sp|Q9NSI2-2|F207A_HUMAN;sp|Q9NSI2|F207A_HUMAN;tr|C9JJU7|C9JJU7_HUMAN	sp|Q9NSI2-2|F207A_HUMAN;sp|Q9NSI2|F207A_HUMAN;tr|C9JJU7|C9JJU7_HUMAN	7;7;4	7;7;4	7;7;4	>sp|Q9NSI2-2|F207A_HUMAN Isoform B of Protein FAM207A OS=Homo sapiens GN=FAM207A;>sp|Q9NSI2|F207A_HUMAN Protein FAM207A OS=Homo sapiens GN=FAM207A PE=1 SV=2;>tr|C9JJU7|C9JJU7_HUMAN Protein FAM207A (Fragment) OS=Homo sapiens GN=FAM207A PE=1 SV=1	-	2.0679	1.9458	0.960364	1.8164	12.113	5	0	Median	1.5422	1.23041	0.299143	1.2099	19.035	5	0	Median	0.76062	0.650436	-0.620521	0.65458	6.1698	5	0	Median	5.1	45.1	3	7	7	7	1	7	1	7	1	7	45.1	45.1	45.1	23.944	215	215;230;203
7375	sp|Q9Y394-2|DHRS7_HUMAN;sp|Q9Y394|DHRS7_HUMAN;tr|A0A087X0Z7|A0A087X0Z7_HUMAN;tr|H0YJ66|H0YJ66_HUMAN;tr|H0YJE4|H0YJE4_HUMAN;tr|H0YJR8|H0YJR8_HUMAN;tr|Q659E8|Q659E8_HUMAN	sp|Q9Y394-2|DHRS7_HUMAN;sp|Q9Y394|DHRS7_HUMAN;tr|A0A087X0Z7|A0A087X0Z7_HUMAN;tr|H0YJ66|H0YJ66_HUMAN	5;5;4;4;2;1;1	5;5;4;4;2;1;1	5;5;4;4;2;1;1	>sp|Q9Y394-2|DHRS7_HUMAN Isoform 2 of Dehydrogenase/reductase SDR family member 7 OS=Homo sapiens GN=DHRS7;>sp|Q9Y394|DHRS7_HUMAN Dehydrogenase/reductase SDR family member 7 OS=Homo sapiens GN=DHRS7 PE=1 SV=1;>tr|A0A087X0Z7|A0A087X0Z7_HUMAN Dehydrogenase/r	-	2.0604	1.93874	0.955122	1.9113	6.0868	4	0	Median	1.5722	1.25435	0.326938	1.2543	10.554	4	0	Median	0.69951	0.598179	-0.741352	0.60445	7.5005	4	0	Median	0	27.7	7	5	5	5	0	5	0	5	0	5	27.7	27.7	27.7	32.267	289	289;339;376;399;160;212;375
1763	tr|A0A1B0GTB8|A0A1B0GTB8_HUMAN;tr|A0A1B0GWC0|A0A1B0GWC0_HUMAN;tr|A0A140VK13|A0A140VK13_HUMAN;sp|P23786|CPT2_HUMAN;tr|A0A1B0GVF3|A0A1B0GVF3_HUMAN;tr|A0A1B0GV75|A0A1B0GV75_HUMAN;tr|Q53G79|Q53G79_HUMAN;tr|A0A1B0GTM0|A0A1B0GTM0_HUMAN;tr|A0A1B0GUD9|A0A1B0GUD9_HUMAN	tr|A0A1B0GTB8|A0A1B0GTB8_HUMAN;tr|A0A1B0GWC0|A0A1B0GWC0_HUMAN;tr|A0A140VK13|A0A140VK13_HUMAN;sp|P23786|CPT2_HUMAN;tr|A0A1B0GVF3|A0A1B0GVF3_HUMAN;tr|A0A1B0GV75|A0A1B0GV75_HUMAN;tr|Q53G79|Q53G79_HUMAN	7;7;7;7;7;6;5;2;1	7;7;7;7;7;6;5;2;1	7;7;7;7;7;6;5;2;1	>tr|A0A1B0GTB8|A0A1B0GTB8_HUMAN Carnitine O-palmitoyltransferase 2, mitochondrial OS=Homo sapiens GN=CPT2 PE=1 SV=1;>tr|A0A1B0GWC0|A0A1B0GWC0_HUMAN Carnitine O-palmitoyltransferase 2, mitochondrial OS=Homo sapiens GN=CPT2 PE=1 SV=1;>tr|A0A140VK13|A0A140VK1	-	2.0571	1.93564	0.95281	1.9246	23.971	7	0	Median	1.4195	1.13252	0.179536	1.1337	13.276	7	0	Median	0.66264	0.56665	-0.819471	0.58968	8.5185	7	0	Median	0	16.1	9	7	7	7	0	7	0	7	0	7	16.1	16.1	16.1	71.181	635	635;647;658;658;670;598;577;223;81
2984	sp|Q0JRZ9-3|FCHO2_HUMAN;sp|Q0JRZ9|FCHO2_HUMAN;tr|A0JLQ4|A0JLQ4_HUMAN;tr|B4DEU7|B4DEU7_HUMAN;sp|Q0JRZ9-2|FCHO2_HUMAN;tr|H7BXJ4|H7BXJ4_HUMAN;tr|H0YAE2|H0YAE2_HUMAN	sp|Q0JRZ9-3|FCHO2_HUMAN;sp|Q0JRZ9|FCHO2_HUMAN	13;13;3;3;3;3;2	13;13;3;3;3;3;2	13;13;3;3;3;3;2	>sp|Q0JRZ9-3|FCHO2_HUMAN Isoform 3 of F-BAR domain only protein 2 OS=Homo sapiens GN=FCHO2;>sp|Q0JRZ9|FCHO2_HUMAN F-BAR domain only protein 2 OS=Homo sapiens GN=FCHO2 PE=1 SV=2	-	2.0543	1.933	0.950845	1.8761	15.529	6	0	Median	1.5538	1.23967	0.309954	1.2255	15.753	6	0	Median	0.79387	0.67887	-0.558794	0.68788	19.033	6	0	Median	15.7	16.6	7	13	13	13	6	8	6	8	6	8	28.6	28.6	28.6	85.145	777	777;810;197;238;375;378;231
6429	sp|Q9HBL7|PLRKT_HUMAN	sp|Q9HBL7|PLRKT_HUMAN	1	1	1	>sp|Q9HBL7|PLRKT_HUMAN Plasminogen receptor (KT) OS=Homo sapiens GN=PLGRKT PE=1 SV=1	-	2.0514	1.93028	0.948807	2.0416	4.408	2	1	Median	0.75774	0.604548	-0.726072	0.57936	46.954	2	1	Median	0.38296	0.327484	-1.6105	0.31079	47.98	2	1	Median	0	8.8	1	1	1	1	0	1	0	1	0	1	8.8	8.8	8.8	17.201	147	147
1510	sp|P13726|TF_HUMAN;tr|Q86SE7|Q86SE7_HUMAN;sp|P13726-2|TF_HUMAN;tr|B2R6M5|B2R6M5_HUMAN;tr|Q8NCW7|Q8NCW7_HUMAN;tr|Q86WH3|Q86WH3_HUMAN	sp|P13726|TF_HUMAN;tr|Q86SE7|Q86SE7_HUMAN;sp|P13726-2|TF_HUMAN;tr|B2R6M5|B2R6M5_HUMAN	6;5;5;5;1;1	6;5;5;5;1;1	6;5;5;5;1;1	>sp|P13726|TF_HUMAN Tissue factor OS=Homo sapiens GN=F3 PE=1 SV=1;>tr|Q86SE7|Q86SE7_HUMAN Tissue factor (Fragment) OS=Homo sapiens PE=2 SV=1;>sp|P13726-2|TF_HUMAN Isoform 2 of Tissue factor OS=Homo sapiens GN=F3;>tr|B2R6M5|B2R6M5_HUMAN Tissue factor OS=Hom	-	2.0504	1.92933	0.948103	1.9386	11.325	7	0	Median	0.6354	0.506941	-0.98011	0.50354	14.948	7	0	Median	0.31058	0.265589	-1.91273	0.26258	14.655	7	0	Median	0	20.7	6	6	6	6	0	6	0	6	0	6	20.7	20.7	20.7	33.067	295	295;220;238;295;81;145
1341	sp|P08195-3|4F2_HUMAN;tr|F5GZS6|F5GZS6_HUMAN;sp|P08195|4F2_HUMAN;tr|J3KPF3|J3KPF3_HUMAN;sp|P08195-4|4F2_HUMAN;tr|H0YFS2|H0YFS2_HUMAN;tr|F5GZI0|F5GZI0_HUMAN;tr|H0YFX4|H0YFX4_HUMAN	sp|P08195-3|4F2_HUMAN;tr|F5GZS6|F5GZS6_HUMAN;sp|P08195|4F2_HUMAN;tr|J3KPF3|J3KPF3_HUMAN;sp|P08195-4|4F2_HUMAN	29;29;29;29;29;10;7;3	1;1;1;1;1;0;0;0	1;1;1;1;1;0;0;0	>sp|P08195-3|4F2_HUMAN Isoform 3 of 4F2 cell-surface antigen heavy chain OS=Homo sapiens GN=SLC3A2;>tr|F5GZS6|F5GZS6_HUMAN 4F2 cell-surface antigen heavy chain OS=Homo sapiens GN=SLC3A2 PE=1 SV=1;>sp|P08195|4F2_HUMAN 4F2 cell-surface antigen heavy chain OS	-	2.0494	1.92839	0.947399	1.8354	2.9211	2	2	Median	0.96952	0.773512	-0.370504	0.76649	5.4708	2	2	Median	0.47308	0.404549	-1.30561	0.42898	2.8314	2	2	Median	4.4	51.9	8	29	1	1	2	28	0	1	0	1	53.9	3	3	61.815	568	568;599;630;631;661;247;175;122
3642	sp|Q3KQU3-4|MA7D1_HUMAN;tr|D3DPS3|D3DPS3_HUMAN;sp|Q3KQU3|MA7D1_HUMAN;sp|Q3KQU3-2|MA7D1_HUMAN;tr|B3KU03|B3KU03_HUMAN;tr|Q6NX58|Q6NX58_HUMAN;tr|C9JIR3|C9JIR3_HUMAN;sp|Q3KQU3-3|MA7D1_HUMAN;tr|E9PLH3|E9PLH3_HUMAN;tr|A1L1B7|A1L1B7_HUMAN;tr|H0YF21|H0YF21_HUMAN	sp|Q3KQU3-4|MA7D1_HUMAN;tr|D3DPS3|D3DPS3_HUMAN;sp|Q3KQU3|MA7D1_HUMAN;sp|Q3KQU3-2|MA7D1_HUMAN;tr|B3KU03|B3KU03_HUMAN;tr|Q6NX58|Q6NX58_HUMAN	29;29;29;26;24;19;11;9;8;6;6	29;29;29;26;24;19;11;9;8;6;6	29;29;29;26;24;19;11;9;8;6;6	>sp|Q3KQU3-4|MA7D1_HUMAN Isoform 4 of MAP7 domain-containing protein 1 OS=Homo sapiens GN=MAP7D1;>tr|D3DPS3|D3DPS3_HUMAN Arginine/proline rich coiled-coil 1, isoform CRA_b OS=Homo sapiens GN=RPRC1 PE=4 SV=1;>sp|Q3KQU3|MA7D1_HUMAN MAP7 domain-containing pro	-	2.0473	1.92642	0.94592	1.904	7.8407	9	0	Median	1.381	1.1018	0.139866	1.1035	9.1853	9	0	Median	0.69243	0.592124	-0.756028	0.58371	8.7658	9	0	Median	28.1	31.8	11	29	29	29	19	17	19	17	19	17	45.2	45.2	45.2	89.466	808	808;840;841;803;593;678;244;377;140;164;248
6401	sp|Q9HAU0|PKHA5_HUMAN;tr|A0A024RAY7|A0A024RAY7_HUMAN;sp|Q9HAU0-2|PKHA5_HUMAN;sp|Q9HAU0-4|PKHA5_HUMAN;tr|B4DHK5|B4DHK5_HUMAN;sp|Q9HAU0-6|PKHA5_HUMAN;tr|B4DMB9|B4DMB9_HUMAN;tr|B4DJX4|B4DJX4_HUMAN;sp|Q9HAU0-5|PKHA5_HUMAN;sp|Q9HAU0-8|PKHA5_HUMAN;tr|A0JP02|A0JP02_HUMAN;sp|Q9HAU0-3|PKHA5_HUMAN;tr|H0YGJ6|H0YGJ6_HUMAN;tr|H0YG48|H0YG48_HUMAN;sp|Q9HAU0-7|PKHA5_HUMAN;tr|F5H1X3|F5H1X3_HUMAN	sp|Q9HAU0|PKHA5_HUMAN;tr|A0A024RAY7|A0A024RAY7_HUMAN;sp|Q9HAU0-2|PKHA5_HUMAN;sp|Q9HAU0-4|PKHA5_HUMAN;tr|B4DHK5|B4DHK5_HUMAN;sp|Q9HAU0-6|PKHA5_HUMAN;tr|B4DMB9|B4DMB9_HUMAN;tr|B4DJX4|B4DJX4_HUMAN;sp|Q9HAU0-5|PKHA5_HUMAN;sp|Q9HAU0-8|PKHA5_HUMAN;tr|A0JP02|A0JP02_HUMAN;sp|Q9HAU0-3|PKHA5_HUMAN	16;16;16;16;16;16;15;15;15;15;14;9;5;2;1;1	16;16;16;16;16;16;15;15;15;15;14;9;5;2;1;1	16;16;16;16;16;16;15;15;15;15;14;9;5;2;1;1	>sp|Q9HAU0|PKHA5_HUMAN Pleckstrin homology domain-containing family A member 5 OS=Homo sapiens GN=PLEKHA5 PE=1 SV=1;>tr|A0A024RAY7|A0A024RAY7_HUMAN Pleckstrin homology domain containing, family A member 5, isoform CRA_a OS=Homo sapiens GN=PLEKHA5 PE=4 SV=1	-	2.0447	1.92397	0.944087	1.9178	32.888	4	0	Median	1.669	1.33158	0.413137	1.3574	13.334	4	0	Median	0.76814	0.656867	-0.606327	0.65324	9.7523	4	0	Median	16.7	16.2	16	16	16	16	12	11	12	11	12	11	23.5	23.5	23.5	127.46	1116	1116;1174;1174;1179;1183;1282;914;977;1060;1098;874;650;397;135;76;118
1698	sp|P21359-2|NF1_HUMAN;sp|P21359-6|NF1_HUMAN;sp|P21359|NF1_HUMAN;tr|H0Y465|H0Y465_HUMAN;tr|B4DXH1|B4DXH1_HUMAN;tr|J3QSG6|J3QSG6_HUMAN;tr|H0UIC3|H0UIC3_HUMAN;sp|P21359-4|NF1_HUMAN;tr|J3KSB5|J3KSB5_HUMAN;sp|P21359-3|NF1_HUMAN;tr|A8K1M1|A8K1M1_HUMAN;sp|P21359-5|NF1_HUMAN;tr|Q59FX3|Q59FX3_HUMAN;tr|A0A1W2PPA7|A0A1W2PPA7_HUMAN;tr|K7EID4|K7EID4_HUMAN;tr|J3KRT8|J3KRT8_HUMAN;tr|J3QQN8|J3QQN8_HUMAN	sp|P21359-2|NF1_HUMAN;sp|P21359-6|NF1_HUMAN;sp|P21359|NF1_HUMAN;tr|H0Y465|H0Y465_HUMAN;tr|B4DXH1|B4DXH1_HUMAN;tr|J3QSG6|J3QSG6_HUMAN	14;14;14;12;7;7;6;6;6;3;3;3;3;2;1;1;1	14;14;14;12;7;7;6;6;6;3;3;3;3;2;1;1;1	14;14;14;12;7;7;6;6;6;3;3;3;3;2;1;1;1	>sp|P21359-2|NF1_HUMAN Isoform 1 of Neurofibromin OS=Homo sapiens GN=NF1;>sp|P21359-6|NF1_HUMAN Isoform 6 of Neurofibromin OS=Homo sapiens GN=NF1;>sp|P21359|NF1_HUMAN Neurofibromin OS=Homo sapiens GN=NF1 PE=1 SV=2;>tr|H0Y465|H0Y465_HUMAN Neurofibromin (Fra	-	2.0414	1.92087	0.941757	1.9372	14.954	7	0	Median	1.4532	1.15941	0.213386	1.1741	6.0222	7	0	Median	0.72582	0.620677	-0.688085	0.6346	20.57	7	0	Median	2.9	3.8	17	14	14	14	6	8	6	8	6	8	6.7	6.7	6.7	317.03	2818	2818;2836;2839;2502;638;640;1554;1598;1656;551;593;593;968;233;115;206;227
1308	tr|A0A087WUQ6|A0A087WUQ6_HUMAN;tr|Q7L4Q3|Q7L4Q3_HUMAN;sp|P07203|GPX1_HUMAN;tr|Q6NSD4|Q6NSD4_HUMAN;sp|P07203-2|GPX1_HUMAN;tr|X5D926|X5D926_HUMAN;tr|X5DQZ7|X5DQZ7_HUMAN;tr|A0A024R2T1|A0A024R2T1_HUMAN	tr|A0A087WUQ6|A0A087WUQ6_HUMAN;tr|Q7L4Q3|Q7L4Q3_HUMAN;sp|P07203|GPX1_HUMAN;tr|Q6NSD4|Q6NSD4_HUMAN	13;13;13;8;3;2;1;1	13;13;13;8;3;2;1;1	13;13;13;8;3;2;1;1	>tr|A0A087WUQ6|A0A087WUQ6_HUMAN Glutathione peroxidase OS=Homo sapiens GN=GPX1 PE=1 SV=1;>tr|Q7L4Q3|Q7L4Q3_HUMAN Glutathione peroxidase OS=Homo sapiens GN=GPX1 PE=2 SV=1;>sp|P07203|GPX1_HUMAN Glutathione peroxidase 1 OS=Homo sapiens GN=GPX1 PE=1 SV=4;>tr|Q	-	2.0402	1.91974	0.940908	1.8498	10.251	16	0	Median	1.4082	1.1235	0.168005	1.0975	19.93	16	0	Median	0.6939	0.593381	-0.752969	0.6147	10.941	16	0	Median	4.5	85.1	8	13	13	13	1	13	1	13	1	13	85.1	85.1	85.1	21.938	202	202;203;203;145;98;48;46;47
2257	sp|P49589-3|SYCC_HUMAN;tr|A0A024RCG3|A0A024RCG3_HUMAN;sp|P49589|SYCC_HUMAN;tr|Q53HG6|Q53HG6_HUMAN;sp|P49589-2|SYCC_HUMAN;tr|A8MVQ3|A8MVQ3_HUMAN;tr|B4DKY1|B4DKY1_HUMAN;tr|B4DPV7|B4DPV7_HUMAN;tr|A8K067|A8K067_HUMAN;tr|B4DI19|B4DI19_HUMAN;tr|Q59HE5|Q59HE5_HUMAN;tr|E9PLP0|E9PLP0_HUMAN;tr|C9JLN0|C9JLN0_HUMAN;tr|E9PRS8|E9PRS8_HUMAN	sp|P49589-3|SYCC_HUMAN;tr|A0A024RCG3|A0A024RCG3_HUMAN;sp|P49589|SYCC_HUMAN;tr|Q53HG6|Q53HG6_HUMAN;sp|P49589-2|SYCC_HUMAN;tr|A8MVQ3|A8MVQ3_HUMAN;tr|B4DKY1|B4DKY1_HUMAN;tr|B4DPV7|B4DPV7_HUMAN;tr|A8K067|A8K067_HUMAN;tr|B4DI19|B4DI19_HUMAN	26;25;25;23;23;23;23;23;21;20;7;3;2;2	26;25;25;23;23;23;23;23;21;20;7;3;2;2	26;25;25;23;23;23;23;23;21;20;7;3;2;2	>sp|P49589-3|SYCC_HUMAN Isoform 3 of Cysteine--tRNA ligase, cytoplasmic OS=Homo sapiens GN=CARS;>tr|A0A024RCG3|A0A024RCG3_HUMAN Cysteinyl-tRNA synthetase, isoform CRA_a OS=Homo sapiens GN=CARS PE=3 SV=1;>sp|P49589|SYCC_HUMAN Cysteine--tRNA ligase, cytoplas	-	2.0398	1.91936	0.940625	1.8605	18.197	22	0	Median	2.5756	2.05489	1.03906	2.0189	10.714	22	0	Median	1.2771	1.0921	0.127103	1.114	11.825	22	0	Median	1.9	38.4	14	26	26	26	2	25	2	25	2	25	38.5	38.5	38.5	94.637	831	831;748;748;726;726;738;739;809;647;662;281;128;45;76
1688	tr|B4DNJ7|B4DNJ7_HUMAN;sp|P20839|IMDH1_HUMAN;tr|B3KRZ3|B3KRZ3_HUMAN;tr|Q6ZNB1|Q6ZNB1_HUMAN;sp|P20839-3|IMDH1_HUMAN;sp|P20839-7|IMDH1_HUMAN;sp|P20839-5|IMDH1_HUMAN;tr|Q5H9Q6|Q5H9Q6_HUMAN;sp|P20839-6|IMDH1_HUMAN;sp|P20839-2|IMDH1_HUMAN;sp|P20839-4|IMDH1_HUMAN;tr|C9J381|C9J381_HUMAN;tr|A0A024R725|A0A024R725_HUMAN;tr|C9K0R9|C9K0R9_HUMAN;tr|C9J029|C9J029_HUMAN;tr|H7C5T1|H7C5T1_HUMAN;tr|H7C511|H7C511_H…	tr|B4DNJ7|B4DNJ7_HUMAN;sp|P20839|IMDH1_HUMAN;tr|B3KRZ3|B3KRZ3_HUMAN;tr|Q6ZNB1|Q6ZNB1_HUMAN;sp|P20839-3|IMDH1_HUMAN;sp|P20839-7|IMDH1_HUMAN;sp|P20839-5|IMDH1_HUMAN;tr|Q5H9Q6|Q5H9Q6_HUMAN;sp|P20839-6|IMDH1_HUMAN;sp|P20839-2|IMDH1_HUMAN;sp|P20839-4|IMDH1_HUMAN;tr|C9J381|C9J381_HUMAN;tr|A0A024R725|A0A024R725_HUMAN;tr|C9K0R9|C9K0R9_HUMAN	18;18;18;18;18;18;18;18;18;17;17;17;16;11;4;3;3	15;15;15;15;15;15;15;15;15;14;14;14;13;8;4;3;3	15;15;15;15;15;15;15;15;15;14;14;14;13;8;4;3;3	>tr|B4DNJ7|B4DNJ7_HUMAN Inosine-5-monophosphate dehydrogenase OS=Homo sapiens GN=IMPDH PE=2 SV=1;>sp|P20839|IMDH1_HUMAN Inosine-5-monophosphate dehydrogenase 1 OS=Homo sapiens GN=IMPDH1 PE=1 SV=2;>tr|B3KRZ3|B3KRZ3_HUMAN Inosine-5-monophosphate dehydroge	-	2.0376	1.91729	0.939069	1.9602	9.8683	14	0	Median	1.6998	1.35615	0.439518	1.343	9.7347	14	0	Median	0.80834	0.691243	-0.532734	0.67978	9.4431	14	0	Median	1.6	43	17	18	15	15	1	18	0	15	0	15	43	39.7	39.7	55.439	514	514;514;522;530;563;566;589;599;599;489;509;513;380;289;184;190;226
3825	tr|B7Z5N6|B7Z5N6_HUMAN;sp|Q5T1V6-2|DDX59_HUMAN;sp|Q5T1V6|DDX59_HUMAN;tr|H0Y6Y1|H0Y6Y1_HUMAN;tr|Q5T1W1|Q5T1W1_HUMAN;tr|B7ZBU3|B7ZBU3_HUMAN	tr|B7Z5N6|B7Z5N6_HUMAN;sp|Q5T1V6-2|DDX59_HUMAN;sp|Q5T1V6|DDX59_HUMAN	3;3;3;1;1;1	3;3;3;1;1;1	3;3;3;1;1;1	>tr|B7Z5N6|B7Z5N6_HUMAN cDNA FLJ56549, highly similar to Homo sapiens DEAD (Asp-Glu-Ala-Asp) box polypeptide 59 (DDX59), transcript variant 2, mRNA OS=Homo sapiens PE=2 SV=1;>sp|Q5T1V6-2|DDX59_HUMAN Isoform 2 of Probable ATP-dependent RNA helicase DDX59 OS	-	2.0373	1.91701	0.938856	1.8473	15.788	2	1	Median	1.4969	1.19427	0.256131	1.176	3.039	2	1	Median	0.77456	0.662357	-0.59432	0.69904	12.204	2	1	Median	2.8	4.1	6	3	3	3	1	2	1	2	1	2	6.9	6.9	6.9	62.777	567	567;580;619;197;205;224
1513	sp|P13797|PLST_HUMAN;tr|B4DPW9|B4DPW9_HUMAN;tr|Q53GY0|Q53GY0_HUMAN;sp|P13797-3|PLST_HUMAN;tr|A0A0A0MSQ0|A0A0A0MSQ0_HUMAN;sp|P13797-2|PLST_HUMAN;tr|Q96HI1|Q96HI1_HUMAN;tr|B4DG31|B4DG31_HUMAN;tr|U3KQI3|U3KQI3_HUMAN;tr|B4DI60|B4DI60_HUMAN;tr|H7C4N2|H7C4N2_HUMAN;tr|B4DPU6|B4DPU6_HUMAN;tr|A7E2S2|A7E2S2_HUMAN;tr|F2Z2Z9|F2Z2Z9_HUMAN	sp|P13797|PLST_HUMAN;tr|B4DPW9|B4DPW9_HUMAN;tr|Q53GY0|Q53GY0_HUMAN;sp|P13797-3|PLST_HUMAN;tr|A0A0A0MSQ0|A0A0A0MSQ0_HUMAN;sp|P13797-2|PLST_HUMAN;tr|Q96HI1|Q96HI1_HUMAN	31;30;30;28;28;28;21;13;9;9;8;8;6;2	31;30;30;28;28;28;21;13;9;9;8;8;6;2	23;22;22;20;20;20;16;10;6;7;6;6;6;2	>sp|P13797|PLST_HUMAN Plastin-3 OS=Homo sapiens GN=PLS3 PE=1 SV=4;>tr|B4DPW9|B4DPW9_HUMAN cDNA FLJ51929, highly similar to Plastin-3 OS=Homo sapiens PE=2 SV=1;>tr|Q53GY0|Q53GY0_HUMAN Plastin 3 variant (Fragment) OS=Homo sapiens PE=2 SV=1;>sp|P13797-3|PLST_	-	2.0302	1.91033	0.93382	1.8823	12.287	29	0	Median	0.52484	0.418733	-1.2559	0.41119	15.254	29	0	Median	0.25503	0.218086	-2.19703	0.21819	15.978	29	0	Median	6	54.8	14	31	31	23	2	31	2	31	2	23	54.8	54.8	42.2	70.81	630	630;603;630;585;617;617;409;306;164;224;190;254;150;42
6322	sp|Q9H7D0|DOCK5_HUMAN;tr|D3DSS6|D3DSS6_HUMAN;tr|H0Y7N4|H0Y7N4_HUMAN;tr|Q68DL4|Q68DL4_HUMAN;tr|Q5H9P3|Q5H9P3_HUMAN;sp|Q9H7D0-2|DOCK5_HUMAN;tr|H0YB14|H0YB14_HUMAN	sp|Q9H7D0|DOCK5_HUMAN;tr|D3DSS6|D3DSS6_HUMAN;tr|H0Y7N4|H0Y7N4_HUMAN;tr|Q68DL4|Q68DL4_HUMAN	29;28;15;15;14;4;2	29;28;15;15;14;4;2	26;25;14;14;11;4;2	>sp|Q9H7D0|DOCK5_HUMAN Dedicator of cytokinesis protein 5 OS=Homo sapiens GN=DOCK5 PE=1 SV=3;>tr|D3DSS6|D3DSS6_HUMAN Dedicator of cytokinesis 5, isoform CRA_a OS=Homo sapiens GN=DOCK5 PE=3 SV=1;>tr|H0Y7N4|H0Y7N4_HUMAN Dedicator of cytokinesis protein 5 (Fr	-	2.029	1.9092	0.932967	1.8341	24.081	15	0	Median	0.95573	0.76251	-0.391172	0.7673	15.79	15	0	Median	0.46784	0.400068	-1.32168	0.41372	20.216	15	0	Median	7.4	13.9	7	29	29	26	10	20	10	20	9	18	20	20	18.1	215.31	1870	1870;1860;1090;1093;1154;350;138
7334	sp|Q9Y2R4|DDX52_HUMAN;tr|Q59H21|Q59H21_HUMAN;tr|B3KM65|B3KM65_HUMAN;tr|A0A087X1P7|A0A087X1P7_HUMAN;tr|A0A087WTD6|A0A087WTD6_HUMAN;tr|A0A087X069|A0A087X069_HUMAN;tr|A0A087X121|A0A087X121_HUMAN	sp|Q9Y2R4|DDX52_HUMAN;tr|Q59H21|Q59H21_HUMAN;tr|B3KM65|B3KM65_HUMAN	11;8;7;3;3;3;2	11;8;7;3;3;3;2	11;8;7;3;3;3;2	>sp|Q9Y2R4|DDX52_HUMAN Probable ATP-dependent RNA helicase DDX52 OS=Homo sapiens GN=DDX52 PE=1 SV=3;>tr|Q59H21|Q59H21_HUMAN ATP-dependent RNA helicase ROK1 isoform a variant (Fragment) OS=Homo sapiens PE=2 SV=1;>tr|B3KM65|B3KM65_HUMAN cDNA FLJ10383 fis, cl	-	2.0288	1.90901	0.932824	1.921	5.6627	7	0	Median	1.8488	1.47503	0.560742	1.4416	12.497	7	0	Median	0.79387	0.67887	-0.558794	0.69255	5.8488	7	0	Median	0	26	7	11	11	11	0	11	0	11	0	11	26	26	26	67.497	599	599;512;413;97;101;112;115
2715	sp|P68366-2|TBA4A_HUMAN;sp|P68366|TBA4A_HUMAN;tr|C9JEV8|C9JEV8_HUMAN;tr|C9JQ00|C9JQ00_HUMAN;tr|C9JJQ8|C9JJQ8_HUMAN;tr|C9JDL2|C9JDL2_HUMAN	sp|P68366-2|TBA4A_HUMAN;sp|P68366|TBA4A_HUMAN	24;24;8;8;8;6	5;5;4;4;4;3	5;5;4;4;4;3	>sp|P68366-2|TBA4A_HUMAN Isoform 2 of Tubulin alpha-4A chain OS=Homo sapiens GN=TUBA4A;>sp|P68366|TBA4A_HUMAN Tubulin alpha-4A chain OS=Homo sapiens GN=TUBA4A PE=1 SV=1	-	2.0227	1.90327	0.92848	1.8143	14.97	7	0	Median	1.1176	0.891655	-0.165443	0.87094	15.749	7	0	Median	0.58866	0.503386	-0.990262	0.50649	12.164	7	0	Median	24.2	63	6	24	5	5	9	24	0	5	0	5	63	13.6	13.6	48.328	433	433;448;153;180;198;119
2858	sp|Q02338|BDH_HUMAN;tr|E9PCG9|E9PCG9_HUMAN;tr|A1E284|A1E284_HUMAN;tr|C9K0G7|C9K0G7_HUMAN;tr|C9JM78|C9JM78_HUMAN;tr|C9JQ90|C9JQ90_HUMAN;tr|A0A0G2JRX6|A0A0G2JRX6_HUMAN;tr|H7C2W1|H7C2W1_HUMAN;tr|C9JEB9|C9JEB9_HUMAN	sp|Q02338|BDH_HUMAN;tr|E9PCG9|E9PCG9_HUMAN	7;6;3;3;3;3;3;2;1	7;6;3;3;3;3;3;2;1	7;6;3;3;3;3;3;2;1	>sp|Q02338|BDH_HUMAN D-beta-hydroxybutyrate dehydrogenase, mitochondrial OS=Homo sapiens GN=BDH1 PE=1 SV=3;>tr|E9PCG9|E9PCG9_HUMAN D-beta-hydroxybutyrate dehydrogenase, mitochondrial OS=Homo sapiens GN=BDH1 PE=1 SV=1	-	2.0211	1.90176	0.927338	1.8144	11.337	6	0	Median	1.8166	1.44934	0.535394	1.4308	7.3415	6	0	Median	0.93257	0.797477	-0.326485	0.79189	6.3458	6	0	Median	0	32.4	9	7	7	7	0	7	0	7	0	7	32.4	32.4	32.4	38.157	343	343;256;105;166;168;186;187;129;89
7297	tr|A4D1T3|A4D1T3_HUMAN;sp|Q9Y291|RT33_HUMAN;tr|Q3KRB4|Q3KRB4_HUMAN;tr|C9JBY7|C9JBY7_HUMAN	tr|A4D1T3|A4D1T3_HUMAN;sp|Q9Y291|RT33_HUMAN;tr|Q3KRB4|Q3KRB4_HUMAN;tr|C9JBY7|C9JBY7_HUMAN	2;2;2;1	2;2;2;1	2;2;2;1	>tr|A4D1T3|A4D1T3_HUMAN Mitochondrial ribosomal protein S33 OS=Homo sapiens GN=MRPS33 PE=4 SV=1;>sp|Q9Y291|RT33_HUMAN 28S ribosomal protein S33, mitochondrial OS=Homo sapiens GN=MRPS33 PE=1 SV=1;>tr|Q3KRB4|Q3KRB4_HUMAN MRPS33 protein (Fragment) OS=Homo sap	-	2.0181	1.89894	0.925195	1.8384	9.2819	2	0	Median	2.3554	1.87921	0.910125	1.8775	2.4125	2	0	Median	1.0292	0.880109	-0.184245	0.89897	2.7074	2	0	Median	0	18.9	4	2	2	2	0	2	0	2	0	2	18.9	18.9	18.9	12.629	106	106;106;112;96
5379	sp|Q96EL2|RT24_HUMAN;tr|F8VYR5|F8VYR5_HUMAN	sp|Q96EL2|RT24_HUMAN;tr|F8VYR5|F8VYR5_HUMAN	2;1	2;1	2;1	>sp|Q96EL2|RT24_HUMAN 28S ribosomal protein S24, mitochondrial OS=Homo sapiens GN=MRPS24 PE=1 SV=1;>tr|F8VYR5|F8VYR5_HUMAN 28S ribosomal protein S24, mitochondrial OS=Homo sapiens GN=MRPS24 PE=1 SV=1	-	2.0175	1.89838	0.924766	1.8258	4.1124	2	1	Median	1.9553	1.56	0.641543	1.5693	19.744	2	1	Median	0.97913	0.837293	-0.256196	0.87545	12.723	2	1	Median	0	12	2	2	2	2	0	2	0	2	0	2	12	12	12	19.015	167	167;72
3575	sp|Q16698-2|DECR_HUMAN;tr|A0A024R9D7|A0A024R9D7_HUMAN;sp|Q16698|DECR_HUMAN;tr|E5RJG7|E5RJG7_HUMAN;tr|Q7LDK6|Q7LDK6_HUMAN;tr|E5RFV2|E5RFV2_HUMAN;tr|E5RJD2|E5RJD2_HUMAN;tr|E5RID6|E5RID6_HUMAN;tr|H0YAW3|H0YAW3_HUMAN	sp|Q16698-2|DECR_HUMAN;tr|A0A024R9D7|A0A024R9D7_HUMAN;sp|Q16698|DECR_HUMAN;tr|E5RJG7|E5RJG7_HUMAN;tr|Q7LDK6|Q7LDK6_HUMAN;tr|E5RFV2|E5RFV2_HUMAN;tr|E5RJD2|E5RJD2_HUMAN	9;9;9;6;6;6;5;3;1	9;9;9;6;6;6;5;3;1	9;9;9;6;6;6;5;3;1	>sp|Q16698-2|DECR_HUMAN Isoform 2 of 2,4-dienoyl-CoA reductase, mitochondrial OS=Homo sapiens GN=DECR1;>tr|A0A024R9D7|A0A024R9D7_HUMAN 2,4-dienoyl CoA reductase 1, mitochondrial, isoform CRA_b OS=Homo sapiens GN=DECR1 PE=4 SV=1;>sp|Q16698|DECR_HUMAN 2,4-di	-	2.0145	1.89555	0.92262	1.8171	11.555	9	0	Median	1.7366	1.38551	0.470419	1.3477	15.176	9	0	Median	0.89243	0.763152	-0.389958	0.77353	8.5814	9	0	Median	0	41.4	9	9	9	9	0	9	0	9	0	9	41.4	41.4	41.4	34.994	326	326;335;335;181;188;205;151;95;43
7490	sp|Q9Y5K5|UCHL5_HUMAN;tr|Q5LJA9|Q5LJA9_HUMAN;sp|Q9Y5K5-2|UCHL5_HUMAN;sp|Q9Y5K5-4|UCHL5_HUMAN;sp|Q9Y5K5-3|UCHL5_HUMAN;tr|B2RB07|B2RB07_HUMAN;tr|Q5LJA5|Q5LJA5_HUMAN;tr|Q5LJB0|Q5LJB0_HUMAN;tr|B7Z9U9|B7Z9U9_HUMAN;tr|H0Y6Y4|H0Y6Y4_HUMAN;tr|H0Y4E0|H0Y4E0_HUMAN;tr|B4DW59|B4DW59_HUMAN;tr|H0Y636|H0Y636_HUMAN;tr|H0Y4K0|H0Y4K0_HUMAN;tr|B4DKB3|B4DKB3_HUMAN	sp|Q9Y5K5|UCHL5_HUMAN;tr|Q5LJA9|Q5LJA9_HUMAN;sp|Q9Y5K5-2|UCHL5_HUMAN;sp|Q9Y5K5-4|UCHL5_HUMAN;sp|Q9Y5K5-3|UCHL5_HUMAN;tr|B2RB07|B2RB07_HUMAN;tr|Q5LJA5|Q5LJA5_HUMAN;tr|Q5LJB0|Q5LJB0_HUMAN;tr|B7Z9U9|B7Z9U9_HUMAN;tr|H0Y6Y4|H0Y6Y4_HUMAN;tr|H0Y4E0|H0Y4E0_HUMAN;tr|B4DW59|B4DW59_HUMAN	12;12;11;11;11;11;11;10;8;8;7;7;2;1;1	12;12;11;11;11;11;11;10;8;8;7;7;2;1;1	12;12;11;11;11;11;11;10;8;8;7;7;2;1;1	>sp|Q9Y5K5|UCHL5_HUMAN Ubiquitin carboxyl-terminal hydrolase isozyme L5 OS=Homo sapiens GN=UCHL5 PE=1 SV=3;>tr|Q5LJA9|Q5LJA9_HUMAN Ubiquitin carboxyl-terminal hydrolase (Fragment) OS=Homo sapiens GN=UCHL5 PE=1 SV=1;>sp|Q9Y5K5-2|UCHL5_HUMAN Isoform 2 of Ubi	-	2.013	1.89414	0.921545	1.8456	14.198	11	0	Median	1.6069	1.28203	0.358433	1.2431	16.175	11	0	Median	0.7417	0.634257	-0.656861	0.64534	12.296	11	0	Median	0	57.1	15	12	12	12	0	12	0	12	0	12	57.1	57.1	57.1	37.606	329	329;368;316;326;328;329;355;258;193;218;183;192;115;99;108
4449	tr|Q05CR6|Q05CR6_HUMAN;sp|Q86Y07-3|VRK2_HUMAN;sp|Q86Y07|VRK2_HUMAN;sp|Q86Y07-4|VRK2_HUMAN;tr|A8K9L2|A8K9L2_HUMAN;sp|Q86Y07-5|VRK2_HUMAN;sp|Q86Y07-2|VRK2_HUMAN;tr|B7Z2X1|B7Z2X1_HUMAN	tr|Q05CR6|Q05CR6_HUMAN;sp|Q86Y07-3|VRK2_HUMAN;sp|Q86Y07|VRK2_HUMAN;sp|Q86Y07-4|VRK2_HUMAN;tr|A8K9L2|A8K9L2_HUMAN;sp|Q86Y07-5|VRK2_HUMAN;sp|Q86Y07-2|VRK2_HUMAN;tr|B7Z2X1|B7Z2X1_HUMAN	8;8;8;7;6;6;6;5	8;8;8;7;6;6;6;5	8;8;8;7;6;6;6;5	>tr|Q05CR6|Q05CR6_HUMAN VRK2 protein (Fragment) OS=Homo sapiens GN=VRK2 PE=2 SV=1;>sp|Q86Y07-3|VRK2_HUMAN Isoform 3 of Serine/threonine-protein kinase VRK2 OS=Homo sapiens GN=VRK2;>sp|Q86Y07|VRK2_HUMAN Serine/threonine-protein kinase VRK2 OS=Homo sapiens G	-	2.0118	1.89301	0.920685	1.8418	21.966	5	0	Median	1.4151	1.12901	0.175057	1.1535	12.281	5	0	Median	0.66709	0.570455	-0.809815	0.57785	6.3329	5	0	Median	0	27.4	8	8	8	8	0	8	0	8	0	8	27.4	27.4	27.4	48.817	427	427;485;508;390;396;396;397;291
1445	tr|B3KVN0|B3KVN0_HUMAN;tr|B4DKW1|B4DKW1_HUMAN;tr|Q0P512|Q0P512_HUMAN;sp|P11166|GTR1_HUMAN;tr|Q59GX2|Q59GX2_HUMAN;tr|B4DDR6|B4DDR6_HUMAN	tr|B3KVN0|B3KVN0_HUMAN;tr|B4DKW1|B4DKW1_HUMAN;tr|Q0P512|Q0P512_HUMAN;sp|P11166|GTR1_HUMAN;tr|Q59GX2|Q59GX2_HUMAN;tr|B4DDR6|B4DDR6_HUMAN	7;7;7;7;7;4	7;7;7;7;7;4	7;7;7;7;7;4	>tr|B3KVN0|B3KVN0_HUMAN cDNA FLJ16785 fis, clone NT2RI2015342, highly similar to Solute carrier family 2, facilitated glucose transporter member 1 OS=Homo sapiens PE=2 SV=1;>tr|B4DKW1|B4DKW1_HUMAN cDNA FLJ55703, highly similar to Solute carrier family 2, f	-	2.0093	1.89066	0.918891	1.8406	9.2985	6	0	Median	1.0779	0.859981	-0.217624	0.86627	7.0986	6	0	Median	0.56048	0.479289	-1.06103	0.49823	15.533	6	0	Median	5.8	14.4	6	7	7	7	1	7	1	7	1	7	14.4	14.4	14.4	45.869	416	416;434;492;492;517;455
6447	sp|Q9HCD6|TANC2_HUMAN;sp|Q9HCD6-2|TANC2_HUMAN;tr|D3DU10|D3DU10_HUMAN;sp|Q9HCD6-3|TANC2_HUMAN;sp|Q9HCD6-4|TANC2_HUMAN;tr|J3KRP9|J3KRP9_HUMAN	sp|Q9HCD6|TANC2_HUMAN;sp|Q9HCD6-2|TANC2_HUMAN;tr|D3DU10|D3DU10_HUMAN;sp|Q9HCD6-3|TANC2_HUMAN;sp|Q9HCD6-4|TANC2_HUMAN;tr|J3KRP9|J3KRP9_HUMAN	16;16;8;8;8;8	16;16;8;8;8;8	15;15;7;7;7;7	>sp|Q9HCD6|TANC2_HUMAN Protein TANC2 OS=Homo sapiens GN=TANC2 PE=1 SV=3;>sp|Q9HCD6-2|TANC2_HUMAN Isoform 2 of Protein TANC2 OS=Homo sapiens GN=TANC2;>tr|D3DU10|D3DU10_HUMAN HCG1810810, isoform CRA_b OS=Homo sapiens GN=hCG_1810810 PE=4 SV=1;>sp|Q9HCD6-3|TAN	-	2.0079	1.88934	0.917885	1.864	21.498	3	0	Median	2.0633	1.64616	0.719107	1.6926	15.882	3	0	Median	1.0323	0.88276	-0.179906	0.92484	6.9523	3	0	Median	11.1	2.6	6	16	16	15	13	3	13	3	13	2	13.7	13.7	13.3	219.65	1990	1990;2000;881;971;1010;1254
4521	tr|A8K1C7|A8K1C7_HUMAN;tr|A0A024R892|A0A024R892_HUMAN;sp|Q8IWT6|LRC8A_HUMAN;tr|Q96SW8|Q96SW8_HUMAN;tr|Q9NW37|Q9NW37_HUMAN	tr|A8K1C7|A8K1C7_HUMAN;tr|A0A024R892|A0A024R892_HUMAN;sp|Q8IWT6|LRC8A_HUMAN;tr|Q96SW8|Q96SW8_HUMAN	10;10;10;5;2	10;10;10;5;2	10;10;10;5;2	>tr|A8K1C7|A8K1C7_HUMAN cDNA FLJ75179, highly similar to Homo sapiens leucine rich repeat containing 8 family, member A, mRNA OS=Homo sapiens PE=2 SV=1;>tr|A0A024R892|A0A024R892_HUMAN Leucine rich repeat containing 8 family, member A, isoform CRA_a OS=Homo	-	2.0078	1.88925	0.917813	1.9416	29.5	8	0	Median	0.89104	0.710898	-0.492285	0.70667	36.731	8	0	Median	0.43301	0.370284	-1.4333	0.38217	13.148	8	0	Median	2.1	13.1	5	10	10	10	1	9	1	9	1	9	15.2	15.2	15.2	94.172	810	810;810;810;474;221
7037	tr|C9JTE9|C9JTE9_HUMAN;tr|A4D0R4|A4D0R4_HUMAN;tr|E9PAJ1|E9PAJ1_HUMAN;sp|Q9UHQ4|BAP29_HUMAN;tr|H7C5E2|H7C5E2_HUMAN;sp|Q9UHQ4-2|BAP29_HUMAN;tr|B7Z2L0|B7Z2L0_HUMAN;tr|A6NME1|A6NME1_HUMAN;tr|H0Y7N8|H0Y7N8_HUMAN;tr|C9IYK6|C9IYK6_HUMAN;tr|C9JGJ9|C9JGJ9_HUMAN;tr|F8WB99|F8WB99_HUMAN	tr|C9JTE9|C9JTE9_HUMAN;tr|A4D0R4|A4D0R4_HUMAN;tr|E9PAJ1|E9PAJ1_HUMAN;sp|Q9UHQ4|BAP29_HUMAN;tr|H7C5E2|H7C5E2_HUMAN;sp|Q9UHQ4-2|BAP29_HUMAN;tr|B7Z2L0|B7Z2L0_HUMAN;tr|A6NME1|A6NME1_HUMAN;tr|H0Y7N8|H0Y7N8_HUMAN;tr|C9IYK6|C9IYK6_HUMAN	3;3;3;3;3;3;2;2;2;2;1;1	3;3;3;3;3;3;2;2;2;2;1;1	3;3;3;3;3;3;2;2;2;2;1;1	>tr|C9JTE9|C9JTE9_HUMAN B-cell receptor-associated protein 29 (Fragment) OS=Homo sapiens GN=BCAP29 PE=1 SV=1;>tr|A4D0R4|A4D0R4_HUMAN B-cell receptor-associated protein 29 OS=Homo sapiens GN=BCAP29 PE=4 SV=1;>tr|E9PAJ1|E9PAJ1_HUMAN B-cell receptor-associate	-	2.0062	1.88774	0.916663	1.8305	16.42	3	0	Median	1.8234	1.45476	0.540784	1.4428	2.6831	3	0	Median	0.93275	0.797631	-0.326206	0.81868	14.712	3	0	Median	0	14.3	12	3	3	3	0	3	0	3	0	3	14.3	14.3	14.3	26.953	230	230;240;241;241;294;348;147;155;163;196;133;171
7921	tr|D3DUZ3|D3DUZ3_HUMAN;sp|Q16666-3|IF16_HUMAN;sp|Q16666-2|IF16_HUMAN;sp|Q16666|IF16_HUMAN;sp|Q16666-6|IF16_HUMAN;tr|A0A0A0MRB1|A0A0A0MRB1_HUMAN;tr|H3BM18|H3BM18_HUMAN;tr|X6RHM1|X6RHM1_HUMAN;tr|H3BR88|H3BR88_HUMAN;tr|H3BVE6|H3BVE6_HUMAN;tr|H3BR65|H3BR65_HUMAN;tr|X6RHR0|X6RHR0_HUMAN;sp|Q6K0P9-6|IFIX_HUMAN;sp|Q6K0P9-5|IFIX_HUMAN;sp|Q6K0P9-4|IFIX_HUMAN;sp|Q6K0P9-3|IFIX_HUMAN;sp|Q6K0P9-2|IFIX_HUMAN;sp…	tr|D3DUZ3|D3DUZ3_HUMAN;sp|Q16666-3|IF16_HUMAN;sp|Q16666-2|IF16_HUMAN;sp|Q16666|IF16_HUMAN;sp|Q16666-6|IF16_HUMAN	23;22;22;22;20;8;7;7;4;3;2;2;2;2;2;2;2;2	23;22;22;22;20;8;7;7;4;3;2;2;2;2;2;2;2;2	23;22;22;22;20;8;7;7;4;3;2;2;2;2;2;2;2;2	>tr|D3DUZ3|D3DUZ3_HUMAN Interferon, gamma-inducible protein 16, isoform CRA_a OS=Homo sapiens GN=IFI16 PE=4 SV=1;>sp|Q16666-3|IF16_HUMAN Isoform 3 of Gamma-interferon-inducible protein 16 OS=Homo sapiens GN=IFI16;>sp|Q16666-2|IF16_HUMAN Isoform 2 of Gamma-	-	2.0046	1.88624	0.915512	1.8582	25.091	21	0	Median	2.3628	1.88511	0.914651	1.8437	25.675	21	0	Median	1.1303	0.966564	-0.0490628	0.96237	27.205	21	0	Median	5.5	40.4	18	23	23	23	3	22	3	22	3	22	40.7	40.7	40.7	82.422	733	733;673;729;785;729;243;167;180;229;83;74;150;236;245;452;461;483;492
6178	sp|Q9H147|TDIF1_HUMAN;tr|F2Z2A4|F2Z2A4_HUMAN;tr|H7C1J2|H7C1J2_HUMAN;tr|H7C1M5|H7C1M5_HUMAN;tr|H0Y501|H0Y501_HUMAN	sp|Q9H147|TDIF1_HUMAN;tr|F2Z2A4|F2Z2A4_HUMAN;tr|H7C1J2|H7C1J2_HUMAN;tr|H7C1M5|H7C1M5_HUMAN	5;4;4;4;2	5;4;4;4;2	5;4;4;4;2	>sp|Q9H147|TDIF1_HUMAN Deoxynucleotidyltransferase terminal-interacting protein 1 OS=Homo sapiens GN=DNTTIP1 PE=1 SV=2;>tr|F2Z2A4|F2Z2A4_HUMAN Deoxynucleotidyltransferase terminal-interacting protein 1 (Fragment) OS=Homo sapiens GN=DNTTIP1 PE=1 SV=1;>tr|H7	-	2.001	1.88285	0.912919	1.8211	11.155	3	0	Median	1.2979	1.0355	0.0503323	1.0169	10.974	3	0	Median	0.61944	0.529708	-0.916732	0.57411	6.9299	3	0	Median	4.6	17.3	5	5	5	5	1	4	1	4	1	4	21.9	21.9	21.9	37.013	329	329;145;232;280;150
5074	sp|Q8WXI4-2|ACO11_HUMAN;sp|Q8WXI4|ACO11_HUMAN	sp|Q8WXI4-2|ACO11_HUMAN;sp|Q8WXI4|ACO11_HUMAN	3;3	3;3	3;3	>sp|Q8WXI4-2|ACO11_HUMAN Isoform 2 of Acyl-coenzyme A thioesterase 11 OS=Homo sapiens GN=ACOT11;>sp|Q8WXI4|ACO11_HUMAN Acyl-coenzyme A thioesterase 11 OS=Homo sapiens GN=ACOT11 PE=1 SV=1	-	2.0009	1.88276	0.912847	1.9022	72.396	3	3	Median	0.74744	0.59633	-0.745817	0.59384	58.37	3	3	Median	0.38285	0.32739	-1.61092	0.3457	16.81	3	3	Plateau	0	6.2	2	3	3	3	0	3	0	3	0	3	6.2	6.2	6.2	67.152	594	594;607
359	sp|O00425|IF2B3_HUMAN;sp|O00425-2|IF2B3_HUMAN;tr|F8WD15|F8WD15_HUMAN	sp|O00425|IF2B3_HUMAN	23;7;5	23;7;5	20;5;5	>sp|O00425|IF2B3_HUMAN Insulin-like growth factor 2 mRNA-binding protein 3 OS=Homo sapiens GN=IGF2BP3 PE=1 SV=2	-	2.0006	1.88247	0.91263	1.8869	35.33	27	0	Median	1.4026	1.11904	0.162257	1.0847	26.046	27	0	Median	0.72331	0.618531	-0.693082	0.61013	33.798	27	0	Median	3.8	44.7	3	23	23	20	2	22	2	22	2	19	46.3	46.3	40.6	63.704	579	579;198;81
607	tr|V9HW51|V9HW51_HUMAN;tr|B2R960|B2R960_HUMAN;sp|O43396|TXNL1_HUMAN;tr|Q59G46|Q59G46_HUMAN;tr|K7ER96|K7ER96_HUMAN;tr|K7EML9|K7EML9_HUMAN;tr|B3KT45|B3KT45_HUMAN;tr|K7EPB7|K7EPB7_HUMAN;tr|K7EME7|K7EME7_HUMAN;tr|K7EKG2|K7EKG2_HUMAN	tr|V9HW51|V9HW51_HUMAN;tr|B2R960|B2R960_HUMAN;sp|O43396|TXNL1_HUMAN;tr|Q59G46|Q59G46_HUMAN;tr|K7ER96|K7ER96_HUMAN	13;13;13;12;12;6;6;2;2;1	13;13;13;12;12;6;6;2;2;1	13;13;13;12;12;6;6;2;2;1	>tr|V9HW51|V9HW51_HUMAN Epididymis secretory protein Li 114 OS=Homo sapiens GN=HEL-S-114 PE=2 SV=1;>tr|B2R960|B2R960_HUMAN cDNA, FLJ94230, highly similar to Homo sapiens thioredoxin-like 1 (TXNL1), mRNA OS=Homo sapiens PE=2 SV=1;>sp|O43396|TXNL1_HUMAN Thio	-	2.0002	1.8821	0.912342	1.8418	13.715	12	0	Median	1.0535	0.840514	-0.250657	0.82542	9.7209	12	0	Median	0.54043	0.462143	-1.11359	0.46348	16.335	12	0	Median	5.9	65.4	10	13	13	13	1	13	1	13	1	13	65.4	65.4	65.4	32.251	289	289;289;289;280;281;138;166;69;103;27
1573	tr|B4DN59|B4DN59_HUMAN;sp|P16070-18|CD44_HUMAN;tr|A8K309|A8K309_HUMAN;sp|P16070-12|CD44_HUMAN;sp|P16070-14|CD44_HUMAN;sp|P16070-13|CD44_HUMAN;sp|P16070-11|CD44_HUMAN;sp|P16070-10|CD44_HUMAN;sp|P16070-16|CD44_HUMAN;sp|P16070-8|CD44_HUMAN;sp|P16070-17|CD44_HUMAN;sp|P16070-6|CD44_HUMAN;sp|P16070-4|CD44_HUMAN;sp|P16070-3|CD44_HUMAN;sp|P16070-7|CD44_HUMAN;sp|P16070-5|CD44_HUMAN;sp|P16070|CD44_HUMAN;tr…	tr|B4DN59|B4DN59_HUMAN;sp|P16070-18|CD44_HUMAN;tr|A8K309|A8K309_HUMAN;sp|P16070-12|CD44_HUMAN;sp|P16070-14|CD44_HUMAN;sp|P16070-13|CD44_HUMAN;sp|P16070-11|CD44_HUMAN;sp|P16070-10|CD44_HUMAN;sp|P16070-16|CD44_HUMAN;sp|P16070-8|CD44_HUMAN;sp|P16070-17|CD44_HUMAN;sp|P16070-6|CD44_HUMAN;sp|P16070-4|CD44_HUMAN;sp|P16070-3|CD44_HUMAN;sp|P16070-7|CD44_HUMAN;sp|P16070-5|CD44_HUMAN;sp|P16070|CD44_HUMAN;tr…	13;13;13;13;13;13;13;13;13;13;13;13;13;13;13;13;13;12;11;7;7;6;6;6;6;6;6;4;4;3;3;3;3;3;1;1;1;1;1	13;13;13;13;13;13;13;13;13;13;13;13;13;13;13;13;13;12;11;7;7;6;6;6;6;6;6;4;4;3;3;3;3;3;1;1;1;1;1	13;13;13;13;13;13;13;13;13;13;13;13;13;13;13;13;13;12;11;7;7;6;6;6;6;6;6;4;4;3;3;3;3;3;1;1;1;1;1	>tr|B4DN59|B4DN59_HUMAN cDNA FLJ52702, highly similar to Homo sapiens CD44 antigen (homing function and Indian blood group system) (CD44), transcript variant 4, mRNA OS=Homo sapiens PE=2 SV=1;>sp|P16070-18|CD44_HUMAN Isoform 18 of CD44 antigen OS=Homo sapi	-	1.9973	1.87937	0.910249	1.8595	15.305	9	0	Median	1.9724	1.57364	0.654105	1.5205	16.965	9	0	Median	0.97633	0.834898	-0.260328	0.86555	8.9291	9	0	Median	17.6	38	39	13	13	13	6	12	6	12	6	12	38	38	38	35.973	329	329;340;361;361;396;425;429;493;668;674;691;699;699;711;713;734;742;206;287;82;270;199;240;249;294;294;675;78;181;45;80;139;229;232;44;186;195;243;249
3552	sp|Q16555|DPYL2_HUMAN;tr|Q59GB4|Q59GB4_HUMAN;tr|A0A1C7CYX9|A0A1C7CYX9_HUMAN;sp|Q16555-2|DPYL2_HUMAN;tr|Q53ET2|Q53ET2_HUMAN;tr|Q8NAN9|Q8NAN9_HUMAN;tr|E5RFU4|E5RFU4_HUMAN;tr|A9CQZ2|A9CQZ2_HUMAN;tr|A9CQZ4|A9CQZ4_HUMAN	sp|Q16555|DPYL2_HUMAN;tr|Q59GB4|Q59GB4_HUMAN;tr|A0A1C7CYX9|A0A1C7CYX9_HUMAN;sp|Q16555-2|DPYL2_HUMAN;tr|Q53ET2|Q53ET2_HUMAN	28;28;28;27;27;10;4;3;2	26;26;26;26;25;9;3;2;1	10;10;10;10;9;9;0;0;0	>sp|Q16555|DPYL2_HUMAN Dihydropyrimidinase-related protein 2 OS=Homo sapiens GN=DPYSL2 PE=1 SV=1;>tr|Q59GB4|Q59GB4_HUMAN Dihydropyrimidinase-like 2 variant (Fragment) OS=Homo sapiens PE=2 SV=1;>tr|A0A1C7CYX9|A0A1C7CYX9_HUMAN Dihydropyrimidinase-related pro	-	1.9919	1.87429	0.906343	1.8055	10.738	31	0	Median	1.213	0.967768	-0.0472673	0.95615	10.256	31	0	Median	0.61942	0.52969	-0.916779	0.52853	6.0685	31	0	Median	18.5	68	9	28	26	10	6	26	6	24	4	8	73.1	66.8	23.4	62.293	572	572;628;677;536;572;198;170;85;165
6264	sp|Q9H4K7|MTG2_HUMAN;tr|Q5JXJ0|Q5JXJ0_HUMAN;tr|B4DSG2|B4DSG2_HUMAN;sp|Q9H4K7-2|MTG2_HUMAN;tr|B4DRC1|B4DRC1_HUMAN	sp|Q9H4K7|MTG2_HUMAN;tr|Q5JXJ0|Q5JXJ0_HUMAN	9;6;4;3;1	9;6;4;3;1	9;6;4;3;1	>sp|Q9H4K7|MTG2_HUMAN Mitochondrial ribosome-associated GTPase 2 OS=Homo sapiens GN=MTG2 PE=1 SV=1;>tr|Q5JXJ0|Q5JXJ0_HUMAN Mitochondrial ribosome-associated GTPase 2 (Fragment) OS=Homo sapiens GN=MTG2 PE=1 SV=1	-	1.9913	1.87372	0.905908	1.7912	20.462	5	0	Median	1.9593	1.56319	0.644491	1.5584	18.025	5	0	Median	0.98419	0.84162	-0.24876	0.84731	9.8071	5	0	Median	0	29.8	5	9	9	9	0	9	0	9	0	9	29.8	29.8	29.8	43.955	406	406;233;248;178;139
2918	sp|Q05932-3|FOLC_HUMAN;sp|Q05932-2|FOLC_HUMAN;sp|Q05932-4|FOLC_HUMAN;sp|Q05932|FOLC_HUMAN;tr|Q5JU21|Q5JU21_HUMAN;tr|Q5JU20|Q5JU20_HUMAN;tr|Q5JU23|Q5JU23_HUMAN;tr|Q96G81|Q96G81_HUMAN;tr|B2RDF7|B2RDF7_HUMAN	sp|Q05932-3|FOLC_HUMAN;sp|Q05932-2|FOLC_HUMAN;sp|Q05932-4|FOLC_HUMAN;sp|Q05932|FOLC_HUMAN;tr|Q5JU21|Q5JU21_HUMAN;tr|Q5JU20|Q5JU20_HUMAN;tr|Q5JU23|Q5JU23_HUMAN;tr|Q96G81|Q96G81_HUMAN;tr|B2RDF7|B2RDF7_HUMAN	4;4;4;4;3;3;3;2;2	4;4;4;4;3;3;3;2;2	4;4;4;4;3;3;3;2;2	>sp|Q05932-3|FOLC_HUMAN Isoform 3 of Folylpolyglutamate synthase, mitochondrial OS=Homo sapiens GN=FPGS;>sp|Q05932-2|FOLC_HUMAN Isoform 2 of Folylpolyglutamate synthase, mitochondrial OS=Homo sapiens GN=FPGS;>sp|Q05932-4|FOLC_HUMAN Isoform 4 of Folylpolygl	-	1.9885	1.87109	0.903878	1.8402	8.4805	4	0	Median	1.5213	1.21374	0.279458	1.2262	19.743	4	0	Median	0.69769	0.596622	-0.74511	0.62237	7.6466	4	0	Median	0	13.6	9	4	4	4	0	4	0	4	0	4	13.6	13.6	13.6	59.173	537	537;545;561;587;194;264;375;174;174
1403	tr|L0R4W3|L0R4W3_HUMAN;sp|P0CG12|CTF8A_HUMAN	tr|L0R4W3|L0R4W3_HUMAN;sp|P0CG12|CTF8A_HUMAN	2;2	2;2	2;2	>tr|L0R4W3|L0R4W3_HUMAN Alternative protein CHTF8 OS=Homo sapiens GN=CHTF8 PE=4 SV=1;>sp|P0CG12|CTF8A_HUMAN Chromosome transmission fidelity protein 8 homolog isoform 2 OS=Homo sapiens GN=CHTF8 PE=1 SV=1	-	1.9867	1.8694	0.902572	1.7798	18.471	2	0	Median	2.1441	1.71063	0.774525	1.7007	1.6346	2	0	Median	1.0784	0.922182	-0.116876	0.95553	23.339	2	0	Median	0	6.9	2	2	2	2	0	2	0	2	0	2	6.9	6.9	6.9	51.391	524	524;524
6494	sp|Q9NPB8|GPCP1_HUMAN;tr|D3DW07|D3DW07_HUMAN;tr|H0Y565|H0Y565_HUMAN	sp|Q9NPB8|GPCP1_HUMAN;tr|D3DW07|D3DW07_HUMAN	3;2;1	3;2;1	3;2;1	>sp|Q9NPB8|GPCP1_HUMAN Glycerophosphocholine phosphodiesterase GPCPD1 OS=Homo sapiens GN=GPCPD1 PE=1 SV=2;>tr|D3DW07|D3DW07_HUMAN Uncharacterized protein OS=Homo sapiens GN=RP5-1022P6.2 PE=4 SV=1	-	1.9846	1.86742	0.901046	1.8249	16.654	2	1	Median	1.529	1.21988	0.286742	1.2148	0.61487	2	1	Median	0.7034	0.601505	-0.733351	0.60629	3.5555	2	1	Median	3.1	6.7	3	3	3	3	1	3	1	3	1	3	6.7	6.7	6.7	76.034	672	672;396;264
5462	sp|Q96HE7|ERO1A_HUMAN;tr|G3V3E6|G3V3E6_HUMAN;tr|G3V5B3|G3V5B3_HUMAN;tr|G3V2H0|G3V2H0_HUMAN;tr|G3V503|G3V503_HUMAN;tr|Q5TAE8|Q5TAE8_HUMAN;tr|B2RD00|B2RD00_HUMAN;sp|Q86YB8|ERO1B_HUMAN	sp|Q96HE7|ERO1A_HUMAN;tr|G3V3E6|G3V3E6_HUMAN	18;9;6;5;4;1;1;1	18;9;6;5;4;1;1;1	18;9;6;5;4;1;1;1	>sp|Q96HE7|ERO1A_HUMAN ERO1-like protein alpha OS=Homo sapiens GN=ERO1A PE=1 SV=2;>tr|G3V3E6|G3V3E6_HUMAN ERO1-like protein alpha OS=Homo sapiens GN=ERO1A PE=1 SV=1	-	1.9843	1.86714	0.900828	1.787	36.541	16	0	Median	1.3767	1.09837	0.135367	1.0881	10.462	16	0	Median	0.69447	0.593869	-0.751784	0.59641	36.08	16	0	Median	0	54.7	8	18	18	18	0	18	0	18	0	18	54.7	54.7	54.7	54.392	468	468;257;169;75;125;173;467;467
6393	sp|Q9HAB8|PPCS_HUMAN;sp|Q9HAB8-2|PPCS_HUMAN;tr|Q5VVM3|Q5VVM3_HUMAN	sp|Q9HAB8|PPCS_HUMAN;sp|Q9HAB8-2|PPCS_HUMAN	10;7;3	10;7;3	10;7;3	>sp|Q9HAB8|PPCS_HUMAN Phosphopantothenate--cysteine ligase OS=Homo sapiens GN=PPCS PE=1 SV=2;>sp|Q9HAB8-2|PPCS_HUMAN Isoform 2 of Phosphopantothenate--cysteine ligase OS=Homo sapiens GN=PPCS	-	1.9819	1.86488	0.899082	1.8447	19.299	9	0	Median	1.5844	1.26408	0.33809	1.248	11.584	9	0	Median	0.79153	0.676868	-0.563053	0.66639	11.535	9	0	Median	0	26.7	3	10	10	10	0	10	0	10	0	10	26.7	26.7	26.7	34.005	311	311;138;213
8170	tr|Q86T62|Q86T62_HUMAN	tr|Q86T62|Q86T62_HUMAN	5	2	2	>tr|Q86T62|Q86T62_HUMAN Uncharacterized protein DKFZp451F173 OS=Homo sapiens GN=DKFZp451F173 PE=2 SV=1	-	1.9731	1.8566	0.892662	1.8045	14.356	2	0	Median	1.7537	1.39915	0.484555	1.3734	8.1161	2	0	Median	0.91843	0.785386	-0.348527	0.78795	0.09957	2	0	Median	0	39.2	1	5	2	2	0	5	0	2	0	2	39.2	16.4	16.4	19.063	171	171
7366	sp|Q9Y343-2|SNX24_HUMAN;sp|Q9Y343|SNX24_HUMAN;tr|A8MXB7|A8MXB7_HUMAN	sp|Q9Y343-2|SNX24_HUMAN;sp|Q9Y343|SNX24_HUMAN;tr|A8MXB7|A8MXB7_HUMAN	2;2;2	2;2;2	2;2;2	>sp|Q9Y343-2|SNX24_HUMAN Isoform 2 of Sorting nexin-24 OS=Homo sapiens GN=SNX24;>sp|Q9Y343|SNX24_HUMAN Sorting nexin-24 OS=Homo sapiens GN=SNX24 PE=1 SV=1;>tr|A8MXB7|A8MXB7_HUMAN Sorting nexin-24 OS=Homo sapiens GN=SNX24 PE=1 SV=1	-	1.9724	1.85594	0.89215	1.84	23.316	2	0	Median	1.5567	1.24198	0.312644	1.2487	29.867	2	0	Median	0.78773	0.673619	-0.569995	0.70789	0.059068	2	0	Median	0	10.7	3	2	2	2	0	2	0	2	0	2	10.7	10.7	10.7	18.603	159	159;169;202
1627	tr|A8K3M3|A8K3M3_HUMAN;sp|P18031|PTN1_HUMAN;tr|B4DSN5|B4DSN5_HUMAN	tr|A8K3M3|A8K3M3_HUMAN;sp|P18031|PTN1_HUMAN;tr|B4DSN5|B4DSN5_HUMAN	22;22;16	22;22;16	22;22;16	>tr|A8K3M3|A8K3M3_HUMAN Tyrosine-protein phosphatase non-receptor type OS=Homo sapiens GN=PTPN1 PE=2 SV=1;>sp|P18031|PTN1_HUMAN Tyrosine-protein phosphatase non-receptor type 1 OS=Homo sapiens GN=PTPN1 PE=1 SV=1;>tr|B4DSN5|B4DSN5_HUMAN Tyrosine-protein pho	-	1.9702	1.85387	0.89054	1.7856	17.776	18	0	Median	1.9865	1.58489	0.664382	1.5649	10.494	18	0	Median	1.014	0.867111	-0.205711	0.88196	9.2984	18	0	Median	12.6	62.3	3	22	22	22	3	22	3	22	3	22	62.3	62.3	62.3	49.966	435	435;435;362
2132	sp|P42858|HD_HUMAN;tr|D3DVR8|D3DVR8_HUMAN;tr|Q59FF4|Q59FF4_HUMAN;tr|H0YA07|H0YA07_HUMAN;tr|A8K3C9|A8K3C9_HUMAN	sp|P42858|HD_HUMAN;tr|D3DVR8|D3DVR8_HUMAN	17;14;8;1;1	17;14;8;1;1	17;14;8;1;1	>sp|P42858|HD_HUMAN Huntingtin OS=Homo sapiens GN=HTT PE=1 SV=2;>tr|D3DVR8|D3DVR8_HUMAN Huntingtin (Huntington disease), isoform CRA_a OS=Homo sapiens GN=HD PE=4 SV=1	-	1.97	1.85368	0.890393	1.8478	25.575	9	0	Median	1.6088	1.28355	0.360138	1.295	13.489	9	0	Median	0.78628	0.672379	-0.572653	0.68652	15.507	9	0	Median	2.1	6.2	5	17	17	17	4	13	4	13	4	13	8.3	8.3	8.3	347.6	3142	3142;2597;1147;112;582
4273	sp|Q7Z2W4|ZCCHV_HUMAN;tr|A8K9U6|A8K9U6_HUMAN;tr|C9J6P4|C9J6P4_HUMAN;sp|Q7Z2W4-2|ZCCHV_HUMAN;sp|Q7Z2W4-3|ZCCHV_HUMAN;tr|Q05DV5|Q05DV5_HUMAN;sp|Q7Z2W4-4|ZCCHV_HUMAN;tr|H7C5K1|H7C5K1_HUMAN;sp|Q7Z2W4-5|ZCCHV_HUMAN	sp|Q7Z2W4|ZCCHV_HUMAN;tr|A8K9U6|A8K9U6_HUMAN;tr|C9J6P4|C9J6P4_HUMAN;sp|Q7Z2W4-2|ZCCHV_HUMAN;sp|Q7Z2W4-3|ZCCHV_HUMAN;tr|Q05DV5|Q05DV5_HUMAN	26;25;25;22;17;13;7;4;3	26;25;25;22;17;13;7;4;3	26;25;25;22;17;13;7;4;3	>sp|Q7Z2W4|ZCCHV_HUMAN Zinc finger CCCH-type antiviral protein 1 OS=Homo sapiens GN=ZC3HAV1 PE=1 SV=3;>tr|A8K9U6|A8K9U6_HUMAN cDNA FLJ76121, highly similar to Homo sapiens zinc finger CCCH-type, antiviral 1 (ZC3HAV1), transcript variant 1, mRNA OS=Homo sap	-	1.9632	1.84728	0.885405	1.7938	23.945	16	0	Median	0.88584	0.70675	-0.500729	0.69849	15.194	16	0	Median	0.42637	0.364606	-1.45559	0.36471	22.642	16	0	Median	10.6	33	9	26	26	26	8	21	8	21	8	21	37.9	37.9	37.9	101.43	902	902;902;1024;699;624;447;363;264;160
6546	sp|Q9NR09|BIRC6_HUMAN;tr|Q9H8B7|Q9H8B7_HUMAN;tr|Q9H8D8|Q9H8D8_HUMAN;tr|H7C094|H7C094_HUMAN;tr|H7C3P0|H7C3P0_HUMAN	sp|Q9NR09|BIRC6_HUMAN	16;5;2;1;1	16;5;2;1;1	16;5;2;1;1	>sp|Q9NR09|BIRC6_HUMAN Baculoviral IAP repeat-containing protein 6 OS=Homo sapiens GN=BIRC6 PE=1 SV=2	-	1.9615	1.84568	0.884155	1.8106	33.536	11	0	Median	1.6505	1.31682	0.397056	1.3207	15.593	11	0	Median	0.86198	0.737113	-0.440042	0.79107	23.374	11	0	Median	0.4	5.7	5	16	16	16	1	15	1	15	1	15	6.1	6.1	6.1	530.25	4857	4857;1867;489;110;191
502	sp|O15091-2|MRRP3_HUMAN;sp|O15091|MRRP3_HUMAN;sp|O15091-4|MRRP3_HUMAN;tr|A0A0A0MTQ0|A0A0A0MTQ0_HUMAN;sp|O15091-3|MRRP3_HUMAN	sp|O15091-2|MRRP3_HUMAN;sp|O15091|MRRP3_HUMAN;sp|O15091-4|MRRP3_HUMAN	8;8;7;3;3	8;8;7;3;3	8;8;7;3;3	>sp|O15091-2|MRRP3_HUMAN Isoform 2 of Mitochondrial ribonuclease P protein 3 OS=Homo sapiens GN=KIAA0391;>sp|O15091|MRRP3_HUMAN Mitochondrial ribonuclease P protein 3 OS=Homo sapiens GN=KIAA0391 PE=1 SV=2;>sp|O15091-4|MRRP3_HUMAN Isoform 4 of Mitochondrial	-	1.9606	1.84484	0.883493	1.8325	19.191	3	0	Median	1.5763	1.25762	0.330695	1.2383	20.902	3	0	Median	0.8667	0.741149	-0.432164	0.75048	13.094	3	0	Median	0	19.6	5	8	8	8	0	8	0	8	0	8	19.6	19.6	19.6	65.485	567	567;583;488;185;211
4077	sp|Q6PCB7-2|S27A1_HUMAN;tr|B7Z3U1|B7Z3U1_HUMAN;sp|Q6PCB7|S27A1_HUMAN;tr|Q96DY3|Q96DY3_HUMAN;tr|Q6ZNJ4|Q6ZNJ4_HUMAN	sp|Q6PCB7-2|S27A1_HUMAN;tr|B7Z3U1|B7Z3U1_HUMAN;sp|Q6PCB7|S27A1_HUMAN;tr|Q96DY3|Q96DY3_HUMAN;tr|Q6ZNJ4|Q6ZNJ4_HUMAN	2;2;2;1;1	2;2;2;1;1	2;2;2;1;1	>sp|Q6PCB7-2|S27A1_HUMAN Isoform 2 of Long-chain fatty acid transport protein 1 OS=Homo sapiens GN=SLC27A1;>tr|B7Z3U1|B7Z3U1_HUMAN cDNA FLJ53798, highly similar to Long-chain fatty acid transport protein 1 (EC 6.2.1.-) OS=Homo sapiens PE=2 SV=1;>sp|Q6PCB7|	-	1.9605	1.84474	0.883419	1.8155	29.865	3	2	Median	1.7977	1.43426	0.520305	1.4527	20.135	3	2	Median	0.78164	0.668411	-0.581192	0.69767	33.374	3	2	Median	0	7.1	5	2	2	2	0	2	0	2	0	2	7.1	7.1	7.1	51.78	467	467;646;646;240;333
1198	sp|P02545|LMNA_HUMAN;sp|P02545-3|LMNA_HUMAN;sp|P02545-6|LMNA_HUMAN;sp|P02545-5|LMNA_HUMAN;sp|P02545-4|LMNA_HUMAN;tr|A0A0C4DGC5|A0A0C4DGC5_HUMAN	sp|P02545|LMNA_HUMAN;sp|P02545-3|LMNA_HUMAN;sp|P02545-6|LMNA_HUMAN;sp|P02545-5|LMNA_HUMAN;sp|P02545-4|LMNA_HUMAN	55;53;52;46;46;17	55;53;52;46;46;17	5;4;2;5;5;4	>sp|P02545|LMNA_HUMAN Prelamin-A/C OS=Homo sapiens GN=LMNA PE=1 SV=1;>sp|P02545-3|LMNA_HUMAN Isoform ADelta10 of Prelamin-A/C OS=Homo sapiens GN=LMNA;>sp|P02545-6|LMNA_HUMAN Isoform 6 of Prelamin-A/C OS=Homo sapiens GN=LMNA;>sp|P02545-5|LMNA_HUMAN Isoform	-	1.9592	1.84352	0.882462	1.7956	16.274	53	0	Median	1.4642	1.16818	0.224266	1.1634	11.738	53	0	Median	0.76347	0.652873	-0.615125	0.66929	11.398	53	0	Median	48.6	71.7	6	55	55	5	32	52	32	52	3	5	74.5	74.5	15.7	74.139	664	664;634;614;565;574;260
7580	tr|B7ZL83|B7ZL83_HUMAN;sp|Q9Y6T7-2|DGKB_HUMAN;tr|B7Z9A9|B7Z9A9_HUMAN;tr|B5MCD5|B5MCD5_HUMAN;tr|B5MBY2|B5MBY2_HUMAN;sp|Q9Y6T7|DGKB_HUMAN;tr|C9JA18|C9JA18_HUMAN;tr|B7Z3B3|B7Z3B3_HUMAN	tr|B7ZL83|B7ZL83_HUMAN;sp|Q9Y6T7-2|DGKB_HUMAN;tr|B7Z9A9|B7Z9A9_HUMAN;tr|B5MCD5|B5MCD5_HUMAN;tr|B5MBY2|B5MBY2_HUMAN;sp|Q9Y6T7|DGKB_HUMAN;tr|C9JA18|C9JA18_HUMAN;tr|B7Z3B3|B7Z3B3_HUMAN	2;2;2;2;2;2;1;1	2;2;2;2;2;2;1;1	2;2;2;2;2;2;1;1	>tr|B7ZL83|B7ZL83_HUMAN Diacylglycerol kinase OS=Homo sapiens GN=DGKB PE=2 SV=1;>sp|Q9Y6T7-2|DGKB_HUMAN Isoform 2 of Diacylglycerol kinase beta OS=Homo sapiens GN=DGKB;>tr|B7Z9A9|B7Z9A9_HUMAN Diacylglycerol kinase OS=Homo sapiens PE=2 SV=1;>tr|B5MCD5|B5MCD	-	1.9583	1.84267	0.8818	1.8676	135.03	2	0	Median	1.5193	1.21214	0.27756	1.2018	49.733	2	0	Median	0.67342	0.575868	-0.79619	0.56023	73.778	2	0	Median	0	3.6	8	2	2	2	0	2	0	2	0	2	3.6	3.6	3.6	86.922	772	772;773;785;796;803;804;75;246
754	sp|O60610-2|DIAP1_HUMAN;tr|A0A140T8Z0|A0A140T8Z0_HUMAN;sp|O60610-3|DIAP1_HUMAN;tr|Q6URC4|Q6URC4_HUMAN;tr|A0A0G2JH68|A0A0G2JH68_HUMAN;sp|O60610|DIAP1_HUMAN;tr|H9KV28|H9KV28_HUMAN;tr|A0RZB8|A0RZB8_HUMAN;tr|A0A1E1ERW3|A0A1E1ERW3_HUMAN;tr|B4DVR3|B4DVR3_HUMAN;tr|Q96IL1|Q96IL1_HUMAN;tr|Q7KZJ7|Q7KZJ7_HUMAN;tr|B4E2I7|B4E2I7_HUMAN;tr|A0RZB7|A0RZB7_HUMAN;tr|E5RJ79|E5RJ79_HUMAN;tr|Q6UUU0|Q6UUU0_HUMAN	sp|O60610-2|DIAP1_HUMAN;tr|A0A140T8Z0|A0A140T8Z0_HUMAN;sp|O60610-3|DIAP1_HUMAN;tr|Q6URC4|Q6URC4_HUMAN;tr|A0A0G2JH68|A0A0G2JH68_HUMAN;sp|O60610|DIAP1_HUMAN;tr|H9KV28|H9KV28_HUMAN;tr|A0RZB8|A0RZB8_HUMAN;tr|A0A1E1ERW3|A0A1E1ERW3_HUMAN	40;40;40;40;40;40;38;38;36;18;14;13;5;4;2;2	40;40;40;40;40;40;38;38;36;18;14;13;5;4;2;2	40;40;40;40;40;40;38;38;36;18;14;13;5;4;2;2	>sp|O60610-2|DIAP1_HUMAN Isoform 2 of Protein diaphanous homolog 1 OS=Homo sapiens GN=DIAPH1;>tr|A0A140T8Z0|A0A140T8Z0_HUMAN Protein diaphanous homolog 1 OS=Homo sapiens GN=DIAPH1 PE=1 SV=1;>sp|O60610-3|DIAP1_HUMAN Isoform 3 of Protein diaphanous homolog 1	-	1.9579	1.8423	0.881505	1.7867	10.068	41	0	Median	1.2199	0.973273	-0.039084	0.9608	9.8492	41	0	Median	0.62291	0.532675	-0.908673	0.53795	9.3049	41	0	Median	1.3	36.5	16	40	40	40	1	39	1	39	1	39	36.7	36.7	36.7	138.91	1248	1248;1263;1263;1272;1272;1272;1228;1262;1203;560;456;404;201;229;112;179
2395	tr|E9PB90|E9PB90_HUMAN;tr|A8K2U2|A8K2U2_HUMAN;sp|P52789|HXK2_HUMAN;tr|Q68E10|Q68E10_HUMAN;tr|Q53QX9|Q53QX9_HUMAN;tr|Q53SG7|Q53SG7_HUMAN;tr|Q7Z7Q6|Q7Z7Q6_HUMAN;tr|Q09LL6|Q09LL6_HUMAN;tr|A0A024R7R1|A0A024R7R1_HUMAN;sp|P52790|HXK3_HUMAN;tr|Q59H08|Q59H08_HUMAN	tr|E9PB90|E9PB90_HUMAN;tr|A8K2U2|A8K2U2_HUMAN;sp|P52789|HXK2_HUMAN;tr|Q68E10|Q68E10_HUMAN;tr|Q53QX9|Q53QX9_HUMAN	28;28;28;27;18;9;3;2;2;2;2	25;25;25;24;15;9;3;2;1;1;1	25;25;25;24;15;9;3;2;1;1;1	>tr|E9PB90|E9PB90_HUMAN Hexokinase-2 OS=Homo sapiens GN=HK2 PE=1 SV=1;>tr|A8K2U2|A8K2U2_HUMAN cDNA FLJ75392, highly similar to Homo sapiens hexokinase II (HKII) mRNA OS=Homo sapiens PE=2 SV=1;>sp|P52789|HXK2_HUMAN Hexokinase-2 OS=Homo sapiens GN=HK2 PE=1 S	-	1.9569	1.84135	0.880768	1.7843	15.459	24	0	Median	1.9006	1.51636	0.600608	1.4773	12.326	24	0	Median	1.0005	0.855567	-0.225047	0.88157	8.1224	24	0	Median	0	41.2	11	28	25	25	0	28	0	25	0	25	41.2	37.7	37.7	98.972	889	889;917;917;889;573;344;52;127;923;923;960
5126	tr|A0A024RDS1|A0A024RDS1_HUMAN;sp|Q92598|HS105_HUMAN;tr|A0A024RDQ0|A0A024RDQ0_HUMAN;sp|Q92598-2|HS105_HUMAN;sp|Q92598-3|HS105_HUMAN;sp|Q92598-4|HS105_HUMAN;tr|B4DF68|B4DF68_HUMAN;tr|A0A0A0MSM0|A0A0A0MSM0_HUMAN;tr|B4DY72|B4DY72_HUMAN;tr|B4DZB4|B4DZB4_HUMAN;tr|Q5TBM3|Q5TBM3_HUMAN;tr|R4GN69|R4GN69_HUMAN;tr|B4DZP3|B4DZP3_HUMAN	tr|A0A024RDS1|A0A024RDS1_HUMAN;sp|Q92598|HS105_HUMAN;tr|A0A024RDQ0|A0A024RDQ0_HUMAN;sp|Q92598-2|HS105_HUMAN;sp|Q92598-3|HS105_HUMAN;sp|Q92598-4|HS105_HUMAN;tr|B4DF68|B4DF68_HUMAN;tr|A0A0A0MSM0|A0A0A0MSM0_HUMAN;tr|B4DY72|B4DY72_HUMAN;tr|B4DZB4|B4DZB4_HUMAN	48;48;47;47;46;46;41;41;36;24;10;7;3	47;47;46;46;45;45;40;40;35;23;10;7;3	46;46;45;45;44;44;39;39;34;23;10;7;3	>tr|A0A024RDS1|A0A024RDS1_HUMAN Heat shock 105kDa/110kDa protein 1, isoform CRA_c OS=Homo sapiens GN=HSPH1 PE=3 SV=1;>sp|Q92598|HS105_HUMAN Heat shock protein 105 kDa OS=Homo sapiens GN=HSPH1 PE=1 SV=1;>tr|A0A024RDQ0|A0A024RDQ0_HUMAN Heat shock 105kDa/110k	-	1.9556	1.84013	0.879809	1.8723	13.264	49	0	Median	2.6898	2.146	1.10165	2.1421	13.821	49	0	Median	1.3529	1.15692	0.210287	1.1592	8.848	49	0	Median	6.6	67	13	48	47	46	5	47	4	46	4	45	68.2	66.6	64.9	96.864	858	858;858;814;814;817;860;755;782;677;639;115;115;89
5664	tr|A0A0S2Z5K8|A0A0S2Z5K8_HUMAN;sp|Q96SI9-2|STRBP_HUMAN;tr|V9HWK4|V9HWK4_HUMAN;sp|Q96SI9|STRBP_HUMAN	tr|A0A0S2Z5K8|A0A0S2Z5K8_HUMAN;sp|Q96SI9-2|STRBP_HUMAN;tr|V9HWK4|V9HWK4_HUMAN;sp|Q96SI9|STRBP_HUMAN	8;8;8;8	4;4;4;4	4;4;4;4	>tr|A0A0S2Z5K8|A0A0S2Z5K8_HUMAN Spermatid perinuclear RNA binding protein isoform 2 (Fragment) OS=Homo sapiens GN=STRBP PE=2 SV=1;>sp|Q96SI9-2|STRBP_HUMAN Isoform 2 of Spermatid perinuclear RNA-binding protein OS=Homo sapiens GN=STRBP;>tr|V9HWK4|V9HWK4_HUM	-	1.9543	1.83891	0.87885	1.7705	52.86	3	2	Median	1.2916	1.03048	0.0433124	1.0384	20.618	3	2	Median	1.3096	1.11989	0.163358	1.1512	45.488	3	2	Plateau	2.1	11.7	4	8	4	4	1	8	0	4	0	4	11.7	6.5	6.5	72.131	657	657;658;672;672
3436	tr|V9HW95|V9HW95_HUMAN;sp|Q15293|RCN1_HUMAN;sp|Q15293-2|RCN1_HUMAN;tr|Q5J7V8|Q5J7V8_HUMAN;tr|E9PP27|E9PP27_HUMAN	tr|V9HW95|V9HW95_HUMAN;sp|Q15293|RCN1_HUMAN;sp|Q15293-2|RCN1_HUMAN;tr|Q5J7V8|Q5J7V8_HUMAN	14;14;11;7;3	14;14;11;7;3	14;14;11;7;3	>tr|V9HW95|V9HW95_HUMAN Epididymis secretory protein Li 84 OS=Homo sapiens GN=HEL-S-84 PE=2 SV=1;>sp|Q15293|RCN1_HUMAN Reticulocalbin-1 OS=Homo sapiens GN=RCN1 PE=1 SV=1;>sp|Q15293-2|RCN1_HUMAN Isoform 2 of Reticulocalbin-1 OS=Homo sapiens GN=RCN1;>tr|Q5J7	-	1.9506	1.83543	0.876116	1.843	9.8743	15	0	Median	3.1304	2.49753	1.3205	2.4804	9.8069	15	0	Median	1.5848	1.35522	0.438532	1.3669	8.4581	15	0	Median	0	56.2	5	14	14	14	0	14	0	14	0	14	56.2	56.2	56.2	38.89	331	331;331;280;165;58
4903	sp|Q8TB61-3|S35B2_HUMAN;sp|Q8TB61-2|S35B2_HUMAN;sp|Q8TB61|S35B2_HUMAN;tr|B3KVY9|B3KVY9_HUMAN;sp|Q8TB61-5|S35B2_HUMAN;sp|Q8TB61-4|S35B2_HUMAN	sp|Q8TB61-3|S35B2_HUMAN;sp|Q8TB61-2|S35B2_HUMAN;sp|Q8TB61|S35B2_HUMAN;tr|B3KVY9|B3KVY9_HUMAN;sp|Q8TB61-5|S35B2_HUMAN;sp|Q8TB61-4|S35B2_HUMAN	7;7;7;6;4;4	7;7;7;6;4;4	7;7;7;6;4;4	>sp|Q8TB61-3|S35B2_HUMAN Isoform 3 of Adenosine 3-phospho 5-phosphosulfate transporter 1 OS=Homo sapiens GN=SLC35B2;>sp|Q8TB61-2|S35B2_HUMAN Isoform 2 of Adenosine 3-phospho 5-phosphosulfate transporter 1 OS=Homo sapiens GN=SLC35B2;>sp|Q8TB61|S35B2_HUM	-	1.9506	1.83543	0.876116	1.7624	9.3797	7	0	Median	2.0791	1.65877	0.730112	1.6212	12.468	7	0	Median	1.1095	0.948777	-0.0758588	0.97831	4.5848	7	0	Median	2.6	19.6	6	7	7	7	1	6	1	6	1	6	22.2	22.2	22.2	42.127	383	383;392;432;412;299;339
4783	sp|Q8NC42|RN149_HUMAN;tr|Q53SV6|Q53SV6_HUMAN;tr|F8WCD0|F8WCD0_HUMAN	sp|Q8NC42|RN149_HUMAN;tr|Q53SV6|Q53SV6_HUMAN;tr|F8WCD0|F8WCD0_HUMAN	2;1;1	2;1;1	2;1;1	>sp|Q8NC42|RN149_HUMAN E3 ubiquitin-protein ligase RNF149 OS=Homo sapiens GN=RNF149 PE=2 SV=2;>tr|Q53SV6|Q53SV6_HUMAN Uncharacterized protein LOC284996 (Fragment) OS=Homo sapiens GN=LOC284996 PE=4 SV=1;>tr|F8WCD0|F8WCD0_HUMAN E3 ubiquitin-protein ligase RN	-	1.9452	1.83035	0.872116	1.7534	43.125	2	2	Median	1.3163	1.05018	0.0706414	1.0527	6.189	2	2	Median	0.6767	0.578673	-0.78918	0.6053	37.791	2	2	Median	0	9.8	3	2	2	2	0	2	0	2	0	2	9.8	9.8	9.8	43.164	400	400;163;398
3723	sp|Q53SF7-4|COBL1_HUMAN;sp|Q53SF7-3|COBL1_HUMAN;sp|Q53SF7-2|COBL1_HUMAN;tr|A0A0X1KG75|A0A0X1KG75_HUMAN;sp|Q53SF7|COBL1_HUMAN;tr|B7Z2P5|B7Z2P5_HUMAN;tr|A0A0D9SG04|A0A0D9SG04_HUMAN;tr|B3KMG7|B3KMG7_HUMAN;tr|A0A0B4J1Z0|A0A0B4J1Z0_HUMAN	sp|Q53SF7-4|COBL1_HUMAN;sp|Q53SF7-3|COBL1_HUMAN;sp|Q53SF7-2|COBL1_HUMAN;tr|A0A0X1KG75|A0A0X1KG75_HUMAN;sp|Q53SF7|COBL1_HUMAN;tr|B7Z2P5|B7Z2P5_HUMAN;tr|A0A0D9SG04|A0A0D9SG04_HUMAN	11;11;11;11;11;11;11;4;3	11;11;11;11;11;11;11;4;3	8;8;8;8;8;8;8;1;3	>sp|Q53SF7-4|COBL1_HUMAN Isoform 4 of Cordon-bleu protein-like 1 OS=Homo sapiens GN=COBLL1;>sp|Q53SF7-3|COBL1_HUMAN Isoform 3 of Cordon-bleu protein-like 1 OS=Homo sapiens GN=COBLL1;>sp|Q53SF7-2|COBL1_HUMAN Isoform 2 of Cordon-bleu protein-like 1 OS=Homo s	-	1.9441	1.82931	0.8713	1.8463	4.6841	2	0	Median	0.58766	0.468853	-1.09279	0.48245	10.839	2	0	Median	0.31929	0.273037	-1.87283	0.27524	18.583	2	0	Median	12.6	4.2	9	11	11	8	8	3	8	3	5	3	16.8	16.8	12.2	123.87	1128	1128;1166;1166;1168;1204;1233;1233;258;424
4758	tr|B7Z1J9|B7Z1J9_HUMAN;tr|B7ZKW3|B7ZKW3_HUMAN;sp|Q8NB37-3|GALD1_HUMAN;tr|B7ZKW4|B7ZKW4_HUMAN;sp|Q8NB37|GALD1_HUMAN;tr|H0YER3|H0YER3_HUMAN;tr|H0YE25|H0YE25_HUMAN;tr|H0YF25|H0YF25_HUMAN;sp|Q8NB37-2|GALD1_HUMAN	tr|B7Z1J9|B7Z1J9_HUMAN;tr|B7ZKW3|B7ZKW3_HUMAN;sp|Q8NB37-3|GALD1_HUMAN;tr|B7ZKW4|B7ZKW4_HUMAN;sp|Q8NB37|GALD1_HUMAN;tr|H0YER3|H0YER3_HUMAN;tr|H0YE25|H0YE25_HUMAN;tr|H0YF25|H0YF25_HUMAN;sp|Q8NB37-2|GALD1_HUMAN	3;3;3;3;3;2;2;2;2	3;3;3;3;3;2;2;2;2	3;3;3;3;3;2;2;2;2	>tr|B7Z1J9|B7Z1J9_HUMAN cDNA FLJ53027, highly similar to Mus musculus Parkinson disease 7 domain containing 1 (Pddc1), mRNA OS=Homo sapiens PE=2 SV=1;>tr|B7ZKW3|B7ZKW3_HUMAN PDDC1 protein OS=Homo sapiens GN=PDDC1 PE=2 SV=1;>sp|Q8NB37-3|GALD1_HUMAN Isoform	-	1.9374	1.82301	0.86632	1.7337	19.791	3	0	Median	2.6565	2.11944	1.08368	2.089	32.144	3	0	Median	1.4962	1.27946	0.355535	1.29	14.84	3	0	Median	0	31.8	9	3	3	3	0	3	0	3	0	3	31.8	31.8	31.8	18.235	170	170;183;184;219;220;87;144;162;250
5895	sp|Q9BTZ2-8|DHRS4_HUMAN;sp|Q9BTZ2-4|DHRS4_HUMAN;sp|Q9BTZ2|DHRS4_HUMAN;tr|F5GWZ1|F5GWZ1_HUMAN;sp|Q9BTZ2-3|DHRS4_HUMAN;sp|Q9BTZ2-7|DHRS4_HUMAN;sp|Q9BTZ2-2|DHRS4_HUMAN;sp|Q9BTZ2-5|DHRS4_HUMAN;tr|B7Z6Z5|B7Z6Z5_HUMAN;tr|D5KJA1|D5KJA1_HUMAN;tr|H0YNP7|H0YNP7_HUMAN;tr|D5KJA2|D5KJA2_HUMAN;tr|F6TD35|F6TD35_HUMAN;tr|E9PFL3|E9PFL3_HUMAN;tr|A0A087WXI8|A0A087WXI8_HUMAN;sp|Q6PKH6|DR4L2_HUMAN;sp|Q6PKH6-2|DR4L2_H…	sp|Q9BTZ2-8|DHRS4_HUMAN;sp|Q9BTZ2-4|DHRS4_HUMAN;sp|Q9BTZ2|DHRS4_HUMAN;tr|F5GWZ1|F5GWZ1_HUMAN;sp|Q9BTZ2-3|DHRS4_HUMAN;sp|Q9BTZ2-7|DHRS4_HUMAN;sp|Q9BTZ2-2|DHRS4_HUMAN;sp|Q9BTZ2-5|DHRS4_HUMAN;tr|B7Z6Z5|B7Z6Z5_HUMAN;tr|D5KJA1|D5KJA1_HUMAN	6;6;6;4;4;4;4;4;3;3;2;2;2;2;2;2;2;2;2;1;1;1;1	6;6;6;4;4;4;4;4;3;3;2;2;2;2;2;2;2;2;2;1;1;1;1	6;6;6;4;4;4;4;4;3;3;2;2;2;2;2;2;2;2;2;1;1;1;1	>sp|Q9BTZ2-8|DHRS4_HUMAN Isoform 8 of Dehydrogenase/reductase SDR family member 4 OS=Homo sapiens GN=DHRS4;>sp|Q9BTZ2-4|DHRS4_HUMAN Isoform 4 of Dehydrogenase/reductase SDR family member 4 OS=Homo sapiens GN=DHRS4;>sp|Q9BTZ2|DHRS4_HUMAN Dehydrogenase/reduc	-	1.9363	1.82197	0.8655	1.7371	13.821	7	0	Median	1.2875	1.02721	0.0387255	1.0072	27.234	7	0	Median	0.62962	0.538413	-0.893215	0.55273	8.6056	7	0	Median	0	35.8	23	6	6	6	0	6	0	6	0	6	35.8	35.8	35.8	23.916	226	226;244;278;155;158;188;192;199;155;216;61;140;157;192;215;230;240;242;281;75;138;157;164
6228	tr|Q3T7C7|Q3T7C7_HUMAN;sp|Q9H3H1|MOD5_HUMAN;sp|Q9H3H1-3|MOD5_HUMAN;sp|Q9H3H1-2|MOD5_HUMAN;tr|Q3T7C5|Q3T7C5_HUMAN;sp|Q9H3H1-5|MOD5_HUMAN;sp|Q9H3H1-4|MOD5_HUMAN;tr|Q53F11|Q53F11_HUMAN;sp|Q9H3H1-6|MOD5_HUMAN;tr|Q3T7B8|Q3T7B8_HUMAN;tr|Q3T7B4|Q3T7B4_HUMAN;tr|I6L9K0|I6L9K0_HUMAN;tr|S4R2Z0|S4R2Z0_HUMAN;tr|Q3T7C3|Q3T7C3_HUMAN;tr|S4R2X1|S4R2X1_HUMAN;tr|B4DK89|B4DK89_HUMAN;tr|B4E3K2|B4E3K2_HUMAN;tr|S4R3U8|…	tr|Q3T7C7|Q3T7C7_HUMAN;sp|Q9H3H1|MOD5_HUMAN;sp|Q9H3H1-3|MOD5_HUMAN;sp|Q9H3H1-2|MOD5_HUMAN;tr|Q3T7C5|Q3T7C5_HUMAN;sp|Q9H3H1-5|MOD5_HUMAN;sp|Q9H3H1-4|MOD5_HUMAN;tr|Q53F11|Q53F11_HUMAN;sp|Q9H3H1-6|MOD5_HUMAN;tr|Q3T7B8|Q3T7B8_HUMAN	5;5;4;4;4;4;4;4;3;3;2;2;2;1;1;1;1;1;1	5;5;4;4;4;4;4;4;3;3;2;2;2;1;1;1;1;1;1	5;5;4;4;4;4;4;4;3;3;2;2;2;1;1;1;1;1;1	>tr|Q3T7C7|Q3T7C7_HUMAN tRNA isopentenylpyrophosphate transferase isoform 1 OS=Homo sapiens GN=TRIT1 PE=2 SV=1;>sp|Q9H3H1|MOD5_HUMAN tRNA dimethylallyltransferase OS=Homo sapiens GN=TRIT1 PE=1 SV=1;>sp|Q9H3H1-3|MOD5_HUMAN Isoform 3 of tRNA dimethylallyltra	-	1.9357	1.82141	0.865053	1.7461	34.856	3	0	Median	1.1969	0.954923	-0.0665443	0.93112	21.715	3	0	Median	0.64686	0.553155	-0.854243	0.59002	7.0221	3	0	Median	5.8	13.1	19	5	5	5	1	4	1	4	1	4	19	19	19	47.256	411	411;467;324;326;360;385;441;467;163;221;85;272;349;87;140;143;144;170;178
5145	sp|Q92665|RT31_HUMAN	sp|Q92665|RT31_HUMAN	10	10	10	>sp|Q92665|RT31_HUMAN 28S ribosomal protein S31, mitochondrial OS=Homo sapiens GN=MRPS31 PE=1 SV=3	-	1.9354	1.82112	0.86483	1.7029	13.389	7	0	Median	1.9655	1.56813	0.649049	1.5554	20.307	7	0	Median	1.0015	0.856422	-0.223606	0.89328	8.0087	7	0	Median	0	29.4	1	10	10	10	0	10	0	10	0	10	29.4	29.4	29.4	45.318	395	395
6306	tr|A0A0A8K8C0|A0A0A8K8C0_HUMAN;sp|Q9H6W3|RIOX1_HUMAN;sp|Q9H6W3-2|RIOX1_HUMAN	tr|A0A0A8K8C0|A0A0A8K8C0_HUMAN;sp|Q9H6W3|RIOX1_HUMAN;sp|Q9H6W3-2|RIOX1_HUMAN	4;4;2	4;4;2	4;4;2	>tr|A0A0A8K8C0|A0A0A8K8C0_HUMAN Up-regulated in lung cancer 2 OS=Homo sapiens GN=URLC2 PE=2 SV=1;>sp|Q9H6W3|RIOX1_HUMAN Ribosomal oxygenase 1 OS=Homo sapiens GN=RIOX1 PE=1 SV=2;>sp|Q9H6W3-2|RIOX1_HUMAN Isoform 2 of Ribosomal oxygenase 1 OS=Homo sapiens GN=	-	1.9337	1.81952	0.863562	1.7198	16.464	3	0	Median	1.9734	1.57444	0.654837	1.5647	30.504	3	0	Median	1.0413	0.890457	-0.167383	0.91115	14.924	3	0	Median	0	8.4	3	4	4	4	0	4	0	4	0	4	8.4	8.4	8.4	71.085	641	641;641;429
6800	sp|Q9NYM9|BET1L_HUMAN;tr|H7BXT7|H7BXT7_HUMAN;tr|A0A0C4DH16|A0A0C4DH16_HUMAN;tr|B8ZZS0|B8ZZS0_HUMAN;tr|E9PQJ6|E9PQJ6_HUMAN;tr|E9PHY4|E9PHY4_HUMAN	sp|Q9NYM9|BET1L_HUMAN;tr|H7BXT7|H7BXT7_HUMAN;tr|A0A0C4DH16|A0A0C4DH16_HUMAN;tr|B8ZZS0|B8ZZS0_HUMAN;tr|E9PQJ6|E9PQJ6_HUMAN;tr|E9PHY4|E9PHY4_HUMAN	6;5;5;5;3;3	6;5;5;5;3;3	6;5;5;5;3;3	>sp|Q9NYM9|BET1L_HUMAN BET1-like protein OS=Homo sapiens GN=BET1L PE=1 SV=1;>tr|H7BXT7|H7BXT7_HUMAN BET1-like protein OS=Homo sapiens GN=BET1L PE=1 SV=1;>tr|A0A0C4DH16|A0A0C4DH16_HUMAN BET1-like protein OS=Homo sapiens GN=BET1L PE=1 SV=1;>tr|B8ZZS0|B8ZZS0_	-	1.9337	1.81952	0.863562	1.8782	15.401	3	1	Median	3.8515	3.07284	1.61957	3.1955	7.6948	3	1	Median	2.0055	1.71498	0.778193	1.7128	15.216	3	1	Median	30.6	44.1	6	6	6	6	4	3	4	3	4	3	49.5	49.5	49.5	12.388	111	111;58;102;152;88;92
6509	sp|Q9NPL8|TIDC1_HUMAN;tr|C9JU35|C9JU35_HUMAN;tr|G3XA94|G3XA94_HUMAN;tr|H7C5U1|H7C5U1_HUMAN;tr|F8WAU6|F8WAU6_HUMAN;tr|F8WB00|F8WB00_HUMAN;tr|F8WC42|F8WC42_HUMAN;tr|C9JR82|C9JR82_HUMAN	sp|Q9NPL8|TIDC1_HUMAN;tr|C9JU35|C9JU35_HUMAN;tr|G3XA94|G3XA94_HUMAN	5;3;3;1;1;1;1;1	5;3;3;1;1;1;1;1	5;3;3;1;1;1;1;1	>sp|Q9NPL8|TIDC1_HUMAN Complex I assembly factor TIMMDC1, mitochondrial OS=Homo sapiens GN=TIMMDC1 PE=1 SV=2;>tr|C9JU35|C9JU35_HUMAN Complex I assembly factor TIMMDC1, mitochondrial OS=Homo sapiens GN=TIMMDC1 PE=1 SV=1;>tr|G3XA94|G3XA94_HUMAN Chromosome 3	-	1.9334	1.81924	0.863338	1.8145	9.8519	4	0	Median	1.4741	1.17608	0.233987	1.1809	8.9025	4	0	Median	0.69662	0.595707	-0.747325	0.61627	6.321	4	0	Median	0	22.8	8	5	5	5	0	5	0	5	0	5	22.8	22.8	22.8	32.177	285	285;151;175;38;65;71;90;150
5306	sp|Q96BX8|MOB3A_HUMAN	sp|Q96BX8|MOB3A_HUMAN	2	2	2	>sp|Q96BX8|MOB3A_HUMAN MOB kinase activator 3A OS=Homo sapiens GN=MOB3A PE=1 SV=1	-	1.9327	1.81858	0.862815	1.8239	3.4892	2	0	Median	1.7719	1.41367	0.49945	1.3999	14.586	2	0	Median	0.93395	0.798657	-0.324351	0.79948	2.6974	2	0	Median	0	15.7	1	2	2	2	0	2	0	2	0	2	15.7	15.7	15.7	25.464	217	217
5521	sp|Q96K76-4|UBP47_HUMAN;sp|Q96K76|UBP47_HUMAN;sp|Q96K76-2|UBP47_HUMAN;tr|A0PJ80|A0PJ80_HUMAN;tr|Q9H3L7|Q9H3L7_HUMAN;sp|Q96K76-3|UBP47_HUMAN;tr|B3KRV9|B3KRV9_HUMAN;tr|Q68D97|Q68D97_HUMAN	sp|Q96K76-4|UBP47_HUMAN;sp|Q96K76|UBP47_HUMAN;sp|Q96K76-2|UBP47_HUMAN	17;16;15;5;3;2;2;1	17;16;15;5;3;2;2;1	17;16;15;5;3;2;2;1	>sp|Q96K76-4|UBP47_HUMAN Isoform 4 of Ubiquitin carboxyl-terminal hydrolase 47 OS=Homo sapiens GN=USP47;>sp|Q96K76|UBP47_HUMAN Ubiquitin carboxyl-terminal hydrolase 47 OS=Homo sapiens GN=USP47 PE=1 SV=3;>sp|Q96K76-2|UBP47_HUMAN Isoform 2 of Ubiquitin carbo	-	1.9317	1.81764	0.862069	1.8089	17.281	11	0	Median	2.4075	1.92078	0.941689	1.9098	13.833	11	0	Median	1.0992	0.939969	-0.0893146	0.98053	12.639	11	0	Median	5.3	14.5	8	17	17	17	4	14	4	14	4	14	18.7	18.7	18.7	154.7	1355	1355;1375;1287;331;212;157;526;61
7621	tr|A0A024RAN2|A0A024RAN2_HUMAN;tr|E7EVY3|E7EVY3_HUMAN;tr|H0Y9H6|H0Y9H6_HUMAN;tr|B2RDU1|B2RDU1_HUMAN;tr|A0A0A0MR45|A0A0A0MR45_HUMAN;tr|H0YD33|H0YD33_HUMAN	tr|A0A024RAN2|A0A024RAN2_HUMAN;tr|E7EVY3|E7EVY3_HUMAN;tr|H0Y9H6|H0Y9H6_HUMAN;tr|B2RDU1|B2RDU1_HUMAN;tr|A0A0A0MR45|A0A0A0MR45_HUMAN;tr|H0YD33|H0YD33_HUMAN	26;24;19;15;15;15	26;24;19;15;15;15	1;1;1;1;1;1	>tr|A0A024RAN2|A0A024RAN2_HUMAN Calpastatin, isoform CRA_a OS=Homo sapiens GN=CAST PE=4 SV=1;>tr|E7EVY3|E7EVY3_HUMAN Calpastatin OS=Homo sapiens GN=CAST PE=1 SV=1;>tr|H0Y9H6|H0Y9H6_HUMAN Calpastatin (Fragment) OS=Homo sapiens GN=CAST PE=1 SV=1;>tr|B2RDU1|B	-	1.9283	1.81444	0.859527	1.837	9.5735	19	0	Median	1.6526	1.31849	0.398891	1.2743	11.65	19	0	Median	0.83378	0.712998	-0.48803	0.70038	12.407	19	0	Median	13.3	46.1	6	26	26	1	7	24	7	24	1	0	46.1	46.1	2.7	86.613	803	803;693;465;430;430;450
5213	tr|Q6NUL1|Q6NUL1_HUMAN;sp|Q93063|EXT2_HUMAN;sp|Q93063-2|EXT2_HUMAN;tr|D3DR24|D3DR24_HUMAN;sp|Q93063-3|EXT2_HUMAN;tr|B7Z431|B7Z431_HUMAN	tr|Q6NUL1|Q6NUL1_HUMAN;sp|Q93063|EXT2_HUMAN;sp|Q93063-2|EXT2_HUMAN;tr|D3DR24|D3DR24_HUMAN;sp|Q93063-3|EXT2_HUMAN	5;5;5;5;5;1	5;5;5;5;5;1	5;5;5;5;5;1	>tr|Q6NUL1|Q6NUL1_HUMAN Exostoses (Multiple) 2 OS=Homo sapiens GN=EXT2 PE=2 SV=1;>sp|Q93063|EXT2_HUMAN Exostosin-2 OS=Homo sapiens GN=EXT2 PE=1 SV=1;>sp|Q93063-2|EXT2_HUMAN Isoform 2 of Exostosin-2 OS=Homo sapiens GN=EXT2;>tr|D3DR24|D3DR24_HUMAN Exostoses	-	1.927	1.81322	0.858554	1.8043	17.701	4	0	Median	1.8541	1.47926	0.564872	1.4767	22.614	4	0	Median	1.0382	0.887806	-0.171684	0.89996	5.6469	4	0	Median	1.9	9.2	6	5	5	5	1	4	1	4	1	4	11.1	11.1	11.1	82.194	718	718;718;728;731;751;337
3502	tr|A0A087X0H8|A0A087X0H8_HUMAN;tr|A8K3Y6|A8K3Y6_HUMAN;tr|A0A024RDV8|A0A024RDV8_HUMAN;sp|Q15714-2|T22D1_HUMAN;sp|Q15714-3|T22D1_HUMAN;sp|Q15714|T22D1_HUMAN;tr|B4DN36|B4DN36_HUMAN;tr|H0Y865|H0Y865_HUMAN;tr|B4DMB2|B4DMB2_HUMAN	tr|A0A087X0H8|A0A087X0H8_HUMAN;tr|A8K3Y6|A8K3Y6_HUMAN;tr|A0A024RDV8|A0A024RDV8_HUMAN;sp|Q15714-2|T22D1_HUMAN;sp|Q15714-3|T22D1_HUMAN;sp|Q15714|T22D1_HUMAN;tr|B4DN36|B4DN36_HUMAN;tr|H0Y865|H0Y865_HUMAN;tr|B4DMB2|B4DMB2_HUMAN	2;2;2;2;2;2;1;1;1	2;2;2;2;2;2;1;1;1	1;1;1;1;1;1;0;0;0	>tr|A0A087X0H8|A0A087X0H8_HUMAN TSC22 domain family protein 1 OS=Homo sapiens GN=TSC22D1 PE=1 SV=1;>tr|A8K3Y6|A8K3Y6_HUMAN cDNA FLJ78231, highly similar to Homo sapiens TSC22 domain family, member 1 (TSC22D1), transcript variant 2, mRNA OS=Homo sapiens PE=	-	1.925	1.81134	0.857056	1.7981	7.2308	2	0	Median	1.3212	1.05409	0.076002	1.0567	11.777	2	0	Median	0.78016	0.667146	-0.583927	0.68197	25.089	2	0	Median	0	23.3	9	2	2	1	0	2	0	2	0	1	23.3	23.3	14	9.3684	86	86;144;144;144;585;1073;124;204;229
4625	tr|A0A0S2Z5U1|A0A0S2Z5U1_HUMAN;sp|Q8N183|NDUF2_HUMAN;tr|A0A0S2Z5U2|A0A0S2Z5U2_HUMAN;tr|D6RA56|D6RA56_HUMAN;tr|A0PJB9|A0PJB9_HUMAN;tr|A0A0S2Z5T4|A0A0S2Z5T4_HUMAN;tr|H0YA50|H0YA50_HUMAN	tr|A0A0S2Z5U1|A0A0S2Z5U1_HUMAN;sp|Q8N183|NDUF2_HUMAN;tr|A0A0S2Z5U2|A0A0S2Z5U2_HUMAN	10;10;7;3;3;3;1	10;10;7;3;3;3;1	10;10;7;3;3;3;1	>tr|A0A0S2Z5U1|A0A0S2Z5U1_HUMAN NADH dehydrogenase 1 alpha subcomplex assembly factor 2 isoform 1 (Fragment) OS=Homo sapiens GN=NDUFAF2 PE=2 SV=1;>sp|Q8N183|NDUF2_HUMAN NADH dehydrogenase [ubiquinone] 1 alpha subcomplex assembly factor 2 OS=Homo sapiens GN	-	1.9227	1.80917	0.855331	1.7456	14.884	12	0	Median	1.7587	1.40314	0.488663	1.3704	10.018	12	0	Median	0.90638	0.775081	-0.367581	0.77183	14.652	12	0	Median	0	65.1	7	10	10	10	0	10	0	10	0	10	65.1	65.1	65.1	19.856	169	169;169;128;60;64;77;51
4096	sp|Q6PJ69|TRI65_HUMAN;tr|H0YG27|H0YG27_HUMAN;tr|K7EM44|K7EM44_HUMAN;tr|K7EJ59|K7EJ59_HUMAN;tr|Q96DX1|Q96DX1_HUMAN;tr|H0YGS7|H0YGS7_HUMAN	sp|Q6PJ69|TRI65_HUMAN	5;2;1;1;1;1	5;2;1;1;1;1	5;2;1;1;1;1	>sp|Q6PJ69|TRI65_HUMAN Tripartite motif-containing protein 65 OS=Homo sapiens GN=TRIM65 PE=1 SV=3	-	1.9209	1.80748	0.85398	1.7559	47.936	4	0	Median	1.7407	1.38878	0.473821	1.4034	11.926	4	0	Median	0.9894	0.846075	-0.241143	0.87163	18.648	4	0	Median	0	13.2	6	5	5	5	0	5	0	5	0	5	13.2	13.2	13.2	57.353	517	517;288;90;137;163;244
2688	tr|F6U1T9|F6U1T9_HUMAN;sp|P63098|CANB1_HUMAN;tr|D3YTA9|D3YTA9_HUMAN;tr|H7BYZ3|H7BYZ3_HUMAN;tr|A0A1B0GUC7|A0A1B0GUC7_HUMAN;tr|B4DYQ6|B4DYQ6_HUMAN;sp|Q96LZ3|CANB2_HUMAN	tr|F6U1T9|F6U1T9_HUMAN;sp|P63098|CANB1_HUMAN;tr|D3YTA9|D3YTA9_HUMAN;tr|H7BYZ3|H7BYZ3_HUMAN	9;9;9;7;1;1;1	2;2;2;0;0;0;0	2;2;2;0;0;0;0	>tr|F6U1T9|F6U1T9_HUMAN Calcineurin subunit B type 1 OS=Homo sapiens GN=PPP3R1 PE=1 SV=1;>sp|P63098|CANB1_HUMAN Calcineurin subunit B type 1 OS=Homo sapiens GN=PPP3R1 PE=1 SV=2;>tr|D3YTA9|D3YTA9_HUMAN Calcineurin subunit B type 1 OS=Homo sapiens GN=PPP3R1	-	1.9198	1.80645	0.853154	1.8587	20.643	2	0	Median	1.477	1.17839	0.236823	1.1551	19.8	2	0	Median	0.73752	0.630682	-0.665014	0.63184	9.7295	2	0	Median	0	73.1	7	9	2	2	0	9	0	2	0	2	73.1	11.2	11.2	18.208	160	160;170;189;331;70;139;170
1035	tr|I3L2B2|I3L2B2_HUMAN;tr|B7ZKM5|B7ZKM5_HUMAN;sp|O95208-2|EPN2_HUMAN;tr|F6PQP6|F6PQP6_HUMAN;sp|O95208-3|EPN2_HUMAN;tr|A0A024QYY1|A0A024QYY1_HUMAN;sp|O95208|EPN2_HUMAN;tr|E9PBC1|E9PBC1_HUMAN;tr|B3KMB3|B3KMB3_HUMAN;tr|B7Z4W7|B7Z4W7_HUMAN;tr|I3L356|I3L356_HUMAN;tr|I3L2H1|I3L2H1_HUMAN;tr|B7Z3A5|B7Z3A5_HUMAN;sp|O95208-5|EPN2_HUMAN;tr|J3KSF8|J3KSF8_HUMAN;tr|J3KTF6|J3KTF6_HUMAN;tr|Q6NSL9|Q6NSL9_HUMAN;tr…	tr|I3L2B2|I3L2B2_HUMAN;tr|B7ZKM5|B7ZKM5_HUMAN;sp|O95208-2|EPN2_HUMAN;tr|F6PQP6|F6PQP6_HUMAN;sp|O95208-3|EPN2_HUMAN;tr|A0A024QYY1|A0A024QYY1_HUMAN;sp|O95208|EPN2_HUMAN;tr|E9PBC1|E9PBC1_HUMAN;tr|B3KMB3|B3KMB3_HUMAN;tr|B7Z4W7|B7Z4W7_HUMAN	8;8;8;7;7;7;7;6;6;4;2;2;2;2;1;1;1;1;1;1	8;8;8;7;7;7;7;6;6;4;2;2;2;2;1;1;1;1;1;1	7;7;7;6;6;6;6;5;5;3;2;2;2;2;1;1;1;1;1;1	>tr|I3L2B2|I3L2B2_HUMAN Epsin-2 OS=Homo sapiens GN=EPN2 PE=1 SV=1;>tr|B7ZKM5|B7ZKM5_HUMAN Uncharacterized protein OS=Homo sapiens PE=2 SV=1;>sp|O95208-2|EPN2_HUMAN Isoform 2 of Epsin-2 OS=Homo sapiens GN=EPN2;>tr|F6PQP6|F6PQP6_HUMAN Epsin-2 (Fragment) OS=H	-	1.9179	1.80466	0.851725	1.6911	27.723	5	0	Median	1.7359	1.38495	0.469837	1.3425	18.267	5	0	Median	0.84683	0.724158	-0.465624	0.76399	14.702	5	0	Median	9.5	15.3	20	8	8	7	3	7	3	7	3	6	19.1	19.1	17.9	61.551	577	577;577;584;409;545;641;641;484;484;253;251;349;349;356;32;38;61;62;75;95
3412	sp|Q15149|PLEC_HUMAN	sp|Q15149|PLEC_HUMAN	306	306	10	>sp|Q15149|PLEC_HUMAN Plectin OS=Homo sapiens GN=PLEC PE=1 SV=3	-	1.9174	1.80419	0.851349	1.7587	15.904	380	0	Median	1.229	0.980533	-0.028362	0.97079	16.508	380	0	Median	0.64473	0.551334	-0.859001	0.56331	11.779	380	0	Median	20.2	64.7	1	306	306	10	83	298	83	298	6	5	65.2	65.2	1.5	531.78	4684	4684
5467	sp|Q96HP0|DOCK6_HUMAN	sp|Q96HP0|DOCK6_HUMAN	11	8	1	>sp|Q96HP0|DOCK6_HUMAN Dedicator of cytokinesis protein 6 OS=Homo sapiens GN=DOCK6 PE=1 SV=3	-	1.9171	1.8039	0.851123	1.7261	28.779	2	0	Median	0.9811	0.782751	-0.353375	0.79267	28.404	2	0	Median	0.43455	0.371601	-1.42817	0.39096	1.6054	2	0	Median	3.3	3	1	11	8	1	6	6	6	3	1	1	5.7	4.3	0.6	229.56	2047	2047
1192	sp|P01130-3|LDLR_HUMAN;sp|P01130-4|LDLR_HUMAN;tr|A0A024R7D5|A0A024R7D5_HUMAN;sp|P01130|LDLR_HUMAN;tr|J3KMZ9|J3KMZ9_HUMAN;sp|P01130-6|LDLR_HUMAN;tr|Q9UH51|Q9UH51_HUMAN;sp|P01130-5|LDLR_HUMAN;sp|P01130-2|LDLR_HUMAN	sp|P01130-3|LDLR_HUMAN;sp|P01130-4|LDLR_HUMAN;tr|A0A024R7D5|A0A024R7D5_HUMAN;sp|P01130|LDLR_HUMAN;tr|J3KMZ9|J3KMZ9_HUMAN;sp|P01130-6|LDLR_HUMAN;tr|Q9UH51|Q9UH51_HUMAN;sp|P01130-5|LDLR_HUMAN;sp|P01130-2|LDLR_HUMAN	17;17;17;17;17;16;16;16;15	17;17;17;17;17;16;16;16;15	2;2;2;2;2;2;2;1;2	>sp|P01130-3|LDLR_HUMAN Isoform 3 of Low-density lipoprotein receptor OS=Homo sapiens GN=LDLR;>sp|P01130-4|LDLR_HUMAN Isoform 4 of Low-density lipoprotein receptor OS=Homo sapiens GN=LDLR;>tr|A0A024R7D5|A0A024R7D5_HUMAN Low density lipoprotein receptor (Fa	-	1.9153	1.80221	0.849768	1.7519	16.82	14	0	Median	1.6218	1.29392	0.371749	1.2686	18.593	14	0	Median	0.85785	0.733581	-0.446971	0.7367	9.7092	14	0	Median	0	37.1	9	17	17	2	0	17	0	17	0	2	37.1	37.1	4.9	76.855	692	692;819;860;860;945;739;837;858;682
2419	tr|B4DJQ8|B4DJQ8_HUMAN;sp|P53634|CATC_HUMAN;tr|H0YCY8|H0YCY8_HUMAN;tr|I3V9T0|I3V9T0_HUMAN;sp|P53634-2|CATC_HUMAN;sp|P53634-3|CATC_HUMAN;tr|I3V9V6|I3V9V6_HUMAN;tr|I3V9V3|I3V9V3_HUMAN	tr|B4DJQ8|B4DJQ8_HUMAN;sp|P53634|CATC_HUMAN;tr|H0YCY8|H0YCY8_HUMAN	12;12;6;2;2;2;1;1	12;12;6;2;2;2;1;1	12;12;6;2;2;2;1;1	>tr|B4DJQ8|B4DJQ8_HUMAN cDNA FLJ55694, highly similar to Dipeptidyl-peptidase 1 (EC 3.4.14.1) OS=Homo sapiens PE=2 SV=1;>sp|P53634|CATC_HUMAN Dipeptidyl peptidase 1 OS=Homo sapiens GN=CTSC PE=1 SV=2;>tr|H0YCY8|H0YCY8_HUMAN Dipeptidyl peptidase 1 (Fragment)	-	1.9138	1.8008	0.848638	1.7862	11.648	14	0	Median	2.1613	1.72435	0.786052	1.6967	6.4556	14	0	Median	1.1584	0.990593	-0.013635	1.0104	8.6479	14	0	Median	0	36.1	8	12	12	12	0	12	0	12	0	12	36.1	36.1	36.1	50.151	446	446;463;244;48;137;141;55;55
4495	sp|Q8IVL5|P3H2_HUMAN;sp|Q8IVL5-2|P3H2_HUMAN;tr|C9JSL4|C9JSL4_HUMAN;tr|C9J313|C9J313_HUMAN	sp|Q8IVL5|P3H2_HUMAN;sp|Q8IVL5-2|P3H2_HUMAN	6;5;1;1	6;5;1;1	6;5;1;1	>sp|Q8IVL5|P3H2_HUMAN Prolyl 3-hydroxylase 2 OS=Homo sapiens GN=P3H2 PE=1 SV=1;>sp|Q8IVL5-2|P3H2_HUMAN Isoform 2 of Prolyl 3-hydroxylase 2 OS=Homo sapiens GN=P3H2	-	1.9133	1.80033	0.848261	1.7525	14.512	4	0	Median	0.34043	0.271605	-1.88042	0.26974	29.526	4	0	Median	0.21016	0.179716	-2.47621	0.18083	21.881	4	0	Median	0	13.6	4	6	6	6	0	6	0	6	0	6	13.6	13.6	13.6	80.984	708	708;527;134;137
4846	tr|D3DTC2|D3DTC2_HUMAN;tr|A0A0G2JQ62|A0A0G2JQ62_HUMAN;sp|Q8NF37|PCAT1_HUMAN;tr|A0A0G2JRI7|A0A0G2JRI7_HUMAN	tr|D3DTC2|D3DTC2_HUMAN;tr|A0A0G2JQ62|A0A0G2JQ62_HUMAN;sp|Q8NF37|PCAT1_HUMAN;tr|A0A0G2JRI7|A0A0G2JRI7_HUMAN	5;5;5;4	5;5;5;4	5;5;5;4	>tr|D3DTC2|D3DTC2_HUMAN Acyltransferase like 2, isoform CRA_a OS=Homo sapiens GN=AYTL2 PE=4 SV=1;>tr|A0A0G2JQ62|A0A0G2JQ62_HUMAN Lysophosphatidylcholine acyltransferase 1 (Fragment) OS=Homo sapiens GN=LPCAT1 PE=1 SV=1;>sp|Q8NF37|PCAT1_HUMAN Lysophosphatidy	-	1.9072	1.79459	0.843654	1.7631	6.2027	4	0	Median	1.5822	1.26233	0.336085	1.2523	13.22	4	0	Median	0.78308	0.669643	-0.578537	0.70675	10.062	4	0	Median	0	14	4	5	5	5	0	5	0	5	0	5	14	14	14	54.189	486	486;489;534;234
941	tr|B4DZZ0|B4DZZ0_HUMAN;tr|B3KQB4|B3KQB4_HUMAN;tr|A0A024R371|A0A024R371_HUMAN;sp|O75915|PRAF3_HUMAN;tr|F8WF90|F8WF90_HUMAN;tr|C9JQU6|C9JQU6_HUMAN;tr|F8WF33|F8WF33_HUMAN;tr|B4DWQ6|B4DWQ6_HUMAN	tr|B4DZZ0|B4DZZ0_HUMAN;tr|B3KQB4|B3KQB4_HUMAN;tr|A0A024R371|A0A024R371_HUMAN;sp|O75915|PRAF3_HUMAN;tr|F8WF90|F8WF90_HUMAN;tr|C9JQU6|C9JQU6_HUMAN;tr|F8WF33|F8WF33_HUMAN;tr|B4DWQ6|B4DWQ6_HUMAN	4;4;4;4;2;2;2;2	4;4;4;4;2;2;2;2	4;4;4;4;2;2;2;2	>tr|B4DZZ0|B4DZZ0_HUMAN PRA1 family protein OS=Homo sapiens PE=2 SV=1;>tr|B3KQB4|B3KQB4_HUMAN PRA1 family protein OS=Homo sapiens PE=2 SV=1;>tr|A0A024R371|A0A024R371_HUMAN PRA1 family protein OS=Homo sapiens GN=ARL6IP5 PE=3 SV=1;>sp|O75915|PRAF3_HUMAN PRA1	-	1.9071	1.7945	0.843578	1.6689	16.896	7	0	Median	2.2629	1.80541	0.852326	1.7748	12.707	7	0	Median	1.1965	1.02317	0.0330519	1.0867	20.066	7	0	Median	0	24.2	8	4	4	4	0	4	0	4	0	4	24.2	24.2	24.2	19.206	165	165;188;188;188;59;88;93;136
4429	sp|Q86WV6|STING_HUMAN;tr|J3QTB1|J3QTB1_HUMAN;tr|V5V0K2|V5V0K2_HUMAN	sp|Q86WV6|STING_HUMAN	3;1;1	3;1;1	3;1;1	>sp|Q86WV6|STING_HUMAN Stimulator of interferon genes protein OS=Homo sapiens GN=TMEM173 PE=1 SV=1	-	1.9068	1.79421	0.843351	1.7717	14.524	4	0	Median	1.1731	0.935934	-0.0955209	0.93156	12.967	4	0	Median	0.65858	0.563178	-0.828338	0.5985	12.274	4	0	Median	0	16.1	3	3	3	3	0	3	0	3	0	3	16.1	16.1	16.1	42.192	379	379;253;283
2516	sp|P57081|WDR4_HUMAN;sp|P57081-2|WDR4_HUMAN;sp|P57081-3|WDR4_HUMAN	sp|P57081|WDR4_HUMAN;sp|P57081-2|WDR4_HUMAN;sp|P57081-3|WDR4_HUMAN	7;6;4	7;6;4	7;6;4	>sp|P57081|WDR4_HUMAN tRNA (guanine-N(7)-)-methyltransferase non-catalytic subunit WDR4 OS=Homo sapiens GN=WDR4 PE=1 SV=2;>sp|P57081-2|WDR4_HUMAN Isoform 2 of tRNA (guanine-N(7)-)-methyltransferase non-catalytic subunit WDR4 OS=Homo sapiens GN=WDR4;>sp|P57	-	1.9057	1.79318	0.842519	1.78	13.157	5	0	Median	1.6267	1.29783	0.376101	1.2874	13.225	5	0	Median	0.83721	0.715931	-0.482107	0.73394	3.4606	5	0	Median	0	27.7	3	7	7	7	0	7	0	7	0	7	27.7	27.7	27.7	45.489	412	412;411;266
5158	tr|Q53HH3|Q53HH3_HUMAN;tr|A0A1U9X7S4|A0A1U9X7S4_HUMAN;sp|Q92759|TF2H4_HUMAN;tr|B4DNU0|B4DNU0_HUMAN;tr|A0A0G2JHJ2|A0A0G2JHJ2_HUMAN;sp|Q92759-2|TF2H4_HUMAN	tr|Q53HH3|Q53HH3_HUMAN;tr|A0A1U9X7S4|A0A1U9X7S4_HUMAN;sp|Q92759|TF2H4_HUMAN;tr|B4DNU0|B4DNU0_HUMAN;tr|A0A0G2JHJ2|A0A0G2JHJ2_HUMAN	4;4;4;3;2;1	4;4;4;3;2;1	4;4;4;3;2;1	>tr|Q53HH3|Q53HH3_HUMAN General transcription factor IIH subunit 4 (Fragment) OS=Homo sapiens PE=2 SV=1;>tr|A0A1U9X7S4|A0A1U9X7S4_HUMAN General transcription factor IIH subunit 4 OS=Homo sapiens PE=3 SV=1;>sp|Q92759|TF2H4_HUMAN General transcription factor	-	1.9057	1.79318	0.842519	1.6692	18.352	5	0	Median	2.4553	1.95891	0.970052	1.9396	17.304	5	0	Median	1.0792	0.922866	-0.115806	0.95229	8.4178	5	0	Median	0	13.4	6	4	4	4	0	4	0	4	0	4	13.4	13.4	13.4	52.114	462	462;462;462;386;138;220
7102	tr|Q548N1|Q548N1_HUMAN;sp|Q9UK41|VPS28_HUMAN;tr|E9PQR7|E9PQR7_HUMAN;tr|A0A0S2Z5H5|A0A0S2Z5H5_HUMAN;sp|Q9UK41-2|VPS28_HUMAN;tr|E9PM90|E9PM90_HUMAN;tr|E9PR04|E9PR04_HUMAN;tr|E9PLM9|E9PLM9_HUMAN	tr|Q548N1|Q548N1_HUMAN;sp|Q9UK41|VPS28_HUMAN;tr|E9PQR7|E9PQR7_HUMAN;tr|A0A0S2Z5H5|A0A0S2Z5H5_HUMAN;sp|Q9UK41-2|VPS28_HUMAN;tr|E9PM90|E9PM90_HUMAN	9;9;7;7;7;6;2;1	9;9;7;7;7;6;2;1	9;9;7;7;7;6;2;1	>tr|Q548N1|Q548N1_HUMAN Vacuolar protein sorting-associated protein 28 homolog OS=Homo sapiens GN=VPS28 PE=2 SV=1;>sp|Q9UK41|VPS28_HUMAN Vacuolar protein sorting-associated protein 28 homolog OS=Homo sapiens GN=VPS28 PE=1 SV=1;>tr|E9PQR7|E9PQR7_HUMAN Vacuo	-	1.9029	1.79054	0.840397	1.8302	22.288	10	0	Median	1.7967	1.43346	0.519503	1.3841	11.323	10	0	Median	0.93057	0.795767	-0.329582	0.80499	16.63	10	0	Median	0	58.4	8	9	9	9	0	9	0	9	0	9	58.4	58.4	58.4	25.425	221	221;221;161;204;233;185;53;35
1382	sp|P09525|ANXA4_HUMAN;tr|V9HW59|V9HW59_HUMAN;tr|Q6LES2|Q6LES2_HUMAN;tr|Q6P452|Q6P452_HUMAN;tr|B4DE02|B4DE02_HUMAN;sp|P09525-2|ANXA4_HUMAN;tr|Q59FK3|Q59FK3_HUMAN;tr|B4DDZ4|B4DDZ4_HUMAN;tr|Q6MZI0|Q6MZI0_HUMAN;tr|B4E1S2|B4E1S2_HUMAN	sp|P09525|ANXA4_HUMAN;tr|V9HW59|V9HW59_HUMAN;tr|Q6LES2|Q6LES2_HUMAN;tr|Q6P452|Q6P452_HUMAN;tr|B4DE02|B4DE02_HUMAN;sp|P09525-2|ANXA4_HUMAN;tr|Q59FK3|Q59FK3_HUMAN;tr|B4DDZ4|B4DDZ4_HUMAN	16;16;16;15;15;14;12;12;4;4	16;16;16;15;15;14;12;12;4;4	16;16;16;15;15;14;12;12;4;4	>sp|P09525|ANXA4_HUMAN Annexin A4 OS=Homo sapiens GN=ANXA4 PE=1 SV=4;>tr|V9HW59|V9HW59_HUMAN Annexin OS=Homo sapiens GN=HEL-S-274 PE=2 SV=1;>tr|Q6LES2|Q6LES2_HUMAN Annexin (Fragment) OS=Homo sapiens GN=ANXA4 PE=2 SV=1;>tr|Q6P452|Q6P452_HUMAN Annexin OS=Hom	-	1.9015	1.78923	0.839336	1.7469	8.3578	10	0	Median	1.8515	1.47718	0.562848	1.4537	10.423	10	0	Median	0.96053	0.821387	-0.283866	0.84807	10.533	10	0	Median	3.4	52.7	10	16	16	16	1	16	1	16	1	16	52.7	52.7	52.7	35.882	319	319;321;321;299;303;237;225;299;112;142
1945	sp|P32004-3|L1CAM_HUMAN;sp|P32004-2|L1CAM_HUMAN;tr|Q7Z3Z9|Q7Z3Z9_HUMAN;tr|A8K139|A8K139_HUMAN;sp|P32004|L1CAM_HUMAN;tr|H3BLW5|H3BLW5_HUMAN;tr|H0Y5C3|H0Y5C3_HUMAN;tr|Q86SE4|Q86SE4_HUMAN	sp|P32004-3|L1CAM_HUMAN;sp|P32004-2|L1CAM_HUMAN;tr|Q7Z3Z9|Q7Z3Z9_HUMAN;tr|A8K139|A8K139_HUMAN;sp|P32004|L1CAM_HUMAN	4;4;3;3;3;1;1;1	4;4;3;3;3;1;1;1	4;4;3;3;3;1;1;1	>sp|P32004-3|L1CAM_HUMAN Isoform 3 of Neural cell adhesion molecule L1 OS=Homo sapiens GN=L1CAM;>sp|P32004-2|L1CAM_HUMAN Isoform 2 of Neural cell adhesion molecule L1 OS=Homo sapiens GN=L1CAM;>tr|Q7Z3Z9|Q7Z3Z9_HUMAN L1 cell adhesion molecule (Fragment) OS=	-	1.9011	1.78885	0.839032	1.8355	114.38	3	2	Median	4.6301	3.69403	1.8852	3.7649	62.382	3	2	Median	3.0598	2.61656	1.38767	2.6265	126.59	3	2	Median	1	5.3	8	4	4	4	1	3	1	3	1	3	6.3	6.3	6.3	138.91	1248	1248;1253;1255;1257;1257;153;190;534
5762	sp|Q99836-5|MYD88_HUMAN;tr|B4E3D6|B4E3D6_HUMAN;sp|Q99836|MYD88_HUMAN;sp|Q99836-6|MYD88_HUMAN;tr|A0A0A0MS70|A0A0A0MS70_HUMAN;tr|H0Y4G9|H0Y4G9_HUMAN;tr|A0A0A0MST0|A0A0A0MST0_HUMAN;tr|A0A192GQD4|A0A192GQD4_HUMAN;tr|B4DU08|B4DU08_HUMAN;sp|Q99836-3|MYD88_HUMAN;sp|Q99836-2|MYD88_HUMAN;tr|A0A0A0MSI9|A0A0A0MSI9_HUMAN;tr|A0A192GQL6|A0A192GQL6_HUMAN;tr|B4DT48|B4DT48_HUMAN	sp|Q99836-5|MYD88_HUMAN;tr|B4E3D6|B4E3D6_HUMAN;sp|Q99836|MYD88_HUMAN;sp|Q99836-6|MYD88_HUMAN;tr|A0A0A0MS70|A0A0A0MS70_HUMAN;tr|H0Y4G9|H0Y4G9_HUMAN;tr|A0A0A0MST0|A0A0A0MST0_HUMAN;tr|A0A192GQD4|A0A192GQD4_HUMAN;tr|B4DU08|B4DU08_HUMAN;sp|Q99836-3|MYD88_HUMAN;sp|Q99836-2|MYD88_HUMAN;tr|A0A0A0MSI9|A0A0A0MSI9_HUMAN	4;4;4;4;4;4;4;2;2;2;2;2;1;1	4;4;4;4;4;4;4;2;2;2;2;2;1;1	4;4;4;4;4;4;4;2;2;2;2;2;1;1	>sp|Q99836-5|MYD88_HUMAN Isoform 5 of Myeloid differentiation primary response protein MyD88 OS=Homo sapiens GN=MYD88;>tr|B4E3D6|B4E3D6_HUMAN Myeloid differentiation primary response protein MyD88 OS=Homo sapiens PE=2 SV=1;>sp|Q99836|MYD88_HUMAN Myeloid di	-	1.8978	1.78574	0.836526	1.7645	10.162	3	1	Plateau	1.3603	1.08529	0.118078	1.0812	12.516	3	1	Median	0.82772	0.707816	-0.498554	0.70856	24.358	3	1	Median	0	28.4	14	4	4	4	0	4	0	4	0	4	28.4	28.4	28.4	31.496	275	275;285;296;304;309;316;317;113;172;191;251;264;81;168
443	sp|O14773-2|TPP1_HUMAN;tr|B4DE89|B4DE89_HUMAN;tr|B4DSE2|B4DSE2_HUMAN;tr|B4E0C7|B4E0C7_HUMAN;tr|Q53HP2|Q53HP2_HUMAN;tr|B2R608|B2R608_HUMAN;sp|O14773|TPP1_HUMAN;tr|D3DQU2|D3DQU2_HUMAN;tr|B4DIV8|B4DIV8_HUMAN	sp|O14773-2|TPP1_HUMAN;tr|B4DE89|B4DE89_HUMAN;tr|B4DSE2|B4DSE2_HUMAN;tr|B4E0C7|B4E0C7_HUMAN;tr|Q53HP2|Q53HP2_HUMAN;tr|B2R608|B2R608_HUMAN;sp|O14773|TPP1_HUMAN;tr|D3DQU2|D3DQU2_HUMAN;tr|B4DIV8|B4DIV8_HUMAN	3;3;3;3;3;3;3;3;2	3;3;3;3;3;3;3;3;2	3;3;3;3;3;3;3;3;2	>sp|O14773-2|TPP1_HUMAN Isoform 2 of Tripeptidyl-peptidase 1 OS=Homo sapiens GN=TPP1;>tr|B4DE89|B4DE89_HUMAN cDNA FLJ59472, highly similar to Tripeptidyl-peptidase 1 (EC3.4.14.9) OS=Homo sapiens PE=2 SV=1;>tr|B4DSE2|B4DSE2_HUMAN cDNA FLJ57277, highly simil	-	1.8969	1.7849	0.835841	1.7479	25.588	5	0	Median	2.5556	2.03893	1.02782	2.0394	23.25	5	0	Median	1.3482	1.1529	0.205266	1.2397	9.4588	5	0	Median	0	18.4	9	3	3	3	0	3	0	3	0	3	18.4	18.4	18.4	34.463	320	320;346;385;496;563;563;563;572;572
2345	tr|Q53G72|Q53G72_HUMAN;sp|P51572|BAP31_HUMAN;sp|P51572-2|BAP31_HUMAN;tr|Q53HT6|Q53HT6_HUMAN;tr|C9JSP1|C9JSP1_HUMAN;tr|C9JQ75|C9JQ75_HUMAN;tr|C9J0M4|C9J0M4_HUMAN;tr|C9JMD7|C9JMD7_HUMAN;tr|C9JM14|C9JM14_HUMAN	tr|Q53G72|Q53G72_HUMAN;sp|P51572|BAP31_HUMAN;sp|P51572-2|BAP31_HUMAN;tr|Q53HT6|Q53HT6_HUMAN;tr|C9JSP1|C9JSP1_HUMAN;tr|C9JQ75|C9JQ75_HUMAN;tr|C9J0M4|C9J0M4_HUMAN;tr|C9JMD7|C9JMD7_HUMAN	11;11;11;10;8;8;8;7;2	11;11;11;10;8;8;8;7;2	11;11;11;10;8;8;8;7;2	>tr|Q53G72|Q53G72_HUMAN B-cell receptor-associated protein 31 variant (Fragment) OS=Homo sapiens PE=2 SV=1;>sp|P51572|BAP31_HUMAN B-cell receptor-associated protein 31 OS=Homo sapiens GN=BCAP31 PE=1 SV=3;>sp|P51572-2|BAP31_HUMAN Isoform 2 of B-cell recepto	-	1.896	1.78405	0.835157	1.7572	13.677	11	0	Median	1.5953	1.27278	0.347981	1.2748	13.643	11	0	Median	0.9381	0.802206	-0.317955	0.80029	11.161	11	0	Median	0	38.2	9	11	11	11	0	11	0	11	0	11	38.2	38.2	38.2	27.931	246	246;246;313;246;182;187;188;178;138
2748	tr|A0A024R6A0|A0A024R6A0_HUMAN;sp|P78540|ARGI2_HUMAN	tr|A0A024R6A0|A0A024R6A0_HUMAN;sp|P78540|ARGI2_HUMAN	3;3	3;3	3;3	>tr|A0A024R6A0|A0A024R6A0_HUMAN Arginase OS=Homo sapiens GN=ARG2 PE=3 SV=1;>sp|P78540|ARGI2_HUMAN Arginase-2, mitochondrial OS=Homo sapiens GN=ARG2 PE=1 SV=1	-	1.8956	1.78367	0.834852	1.7815	30.584	3	2	Median	0.67459	0.538208	-0.893764	0.53798	41.125	3	2	Median	0.26144	0.223568	-2.16122	0.22356	52.445	3	2	Median	0	9	2	3	3	3	0	3	0	3	0	3	9	9	9	38.577	354	354;354
2277	tr|Q6FH59|Q6FH59_HUMAN;sp|P49767|VEGFC_HUMAN	tr|Q6FH59|Q6FH59_HUMAN;sp|P49767|VEGFC_HUMAN	4;4	4;4	4;4	>tr|Q6FH59|Q6FH59_HUMAN VEGFC protein OS=Homo sapiens GN=VEGFC PE=2 SV=1;>sp|P49767|VEGFC_HUMAN Vascular endothelial growth factor C OS=Homo sapiens GN=VEGFC PE=1 SV=1	-	1.8941	1.78226	0.83371	1.8566	4.3263	5	0	Median	2.221	1.77198	0.825362	1.7702	8.8735	5	0	Median	1.2516	1.07029	0.0980051	1.0642	6.3766	5	0	Median	0	13.4	2	4	4	4	0	4	0	4	0	4	13.4	13.4	13.4	46.943	419	419;419
3330	sp|Q14692|BMS1_HUMAN	sp|Q14692|BMS1_HUMAN	26	26	26	>sp|Q14692|BMS1_HUMAN Ribosome biogenesis protein BMS1 homolog OS=Homo sapiens GN=BMS1 PE=1 SV=1	-	1.8932	1.78142	0.833025	1.7185	15.794	22	0	Median	2.0699	1.65143	0.723714	1.6618	11.905	22	0	Median	1.1123	0.951172	-0.0722225	0.98455	15.612	22	0	Median	0.9	28.9	1	26	26	26	1	26	1	26	1	26	28.9	28.9	28.9	145.81	1282	1282
1541	sp|P14859-5|PO2F1_HUMAN;sp|P14859-6|PO2F1_HUMAN;tr|A0A0C4DG88|A0A0C4DG88_HUMAN;sp|P14859-4|PO2F1_HUMAN;tr|B3KRE9|B3KRE9_HUMAN;sp|P14859-3|PO2F1_HUMAN;tr|A0A0P0GE07|A0A0P0GE07_HUMAN;tr|A0A024R8Y2|A0A024R8Y2_HUMAN;sp|P14859|PO2F1_HUMAN;sp|P14859-2|PO2F1_HUMAN;tr|H0YLC5|H0YLC5_HUMAN;tr|U3KQ96|U3KQ96_HUMAN;tr|U3KQN1|U3KQN1_HUMAN;sp|P09086-4|PO2F2_HUMAN;tr|H0YNW1|H0YNW1_HUMAN;sp|Q9UKI9-3|PO2F3_HUMAN;s…	sp|P14859-5|PO2F1_HUMAN;sp|P14859-6|PO2F1_HUMAN;tr|A0A0C4DG88|A0A0C4DG88_HUMAN;sp|P14859-4|PO2F1_HUMAN;tr|B3KRE9|B3KRE9_HUMAN;sp|P14859-3|PO2F1_HUMAN;tr|A0A0P0GE07|A0A0P0GE07_HUMAN;tr|A0A024R8Y2|A0A024R8Y2_HUMAN;sp|P14859|PO2F1_HUMAN;sp|P14859-2|PO2F1_HUMAN	3;3;2;2;2;2;2;2;2;2;1;1;1;1;1;1;1;1;1;1;1;1;1;1;1;1;1	3;3;2;2;2;2;2;2;2;2;1;1;1;1;1;1;1;1;1;1;1;1;1;1;1;1;1	3;3;2;2;2;2;2;2;2;2;1;1;1;1;1;1;1;1;1;1;1;1;1;1;1;1;1	>sp|P14859-5|PO2F1_HUMAN Isoform 5 of POU domain, class 2, transcription factor 1 OS=Homo sapiens GN=POU2F1;>sp|P14859-6|PO2F1_HUMAN Isoform 6 of POU domain, class 2, transcription factor 1 OS=Homo sapiens GN=POU2F1;>tr|A0A0C4DG88|A0A0C4DG88_HUMAN POU doma	-	1.8928	1.78104	0.83272	1.7328	16.095	2	1	Median	0.92048	0.734386	-0.445389	0.72912	16.301	2	1	Median	0.48857	0.417795	-1.25913	0.42975	6.4205	2	1	Median	3.1	4.4	27	3	3	3	1	2	1	2	1	2	7.5	7.5	7.5	72.082	703	703;766;561;653;741;741;743;743;743;755;160;262;320;400;424;432;436;438;460;463;467;479;485;586;594;602;618
3515	sp|Q15800|MSMO1_HUMAN;tr|D6RDP9|D6RDP9_HUMAN;tr|D6R952|D6R952_HUMAN;sp|Q15800-2|MSMO1_HUMAN;tr|D6REA2|D6REA2_HUMAN	sp|Q15800|MSMO1_HUMAN;tr|D6RDP9|D6RDP9_HUMAN;tr|D6R952|D6R952_HUMAN;sp|Q15800-2|MSMO1_HUMAN	4;3;3;2;1	4;3;3;2;1	4;3;3;2;1	>sp|Q15800|MSMO1_HUMAN Methylsterol monooxygenase 1 OS=Homo sapiens GN=MSMO1 PE=1 SV=1;>tr|D6RDP9|D6RDP9_HUMAN Methylsterol monooxygenase 1 (Fragment) OS=Homo sapiens GN=MSMO1 PE=1 SV=1;>tr|D6R952|D6R952_HUMAN Methylsterol monooxygenase 1 OS=Homo sapiens G	-	1.8906	1.77897	0.831042	1.7529	8.2884	5	0	Median	1.3394	1.06861	0.09574	1.0609	3.8649	5	0	Median	0.71392	0.610501	-0.711934	0.59726	8.3919	5	0	Median	0	18.4	5	4	4	4	0	4	0	4	0	4	18.4	18.4	18.4	35.215	293	293;220;229;162;85
7173	sp|Q9ULJ7-2|ANR50_HUMAN;sp|Q9ULJ7|ANR50_HUMAN;tr|Q8TB46|Q8TB46_HUMAN	sp|Q9ULJ7-2|ANR50_HUMAN;sp|Q9ULJ7|ANR50_HUMAN;tr|Q8TB46|Q8TB46_HUMAN	4;4;3	4;4;3	4;4;3	>sp|Q9ULJ7-2|ANR50_HUMAN Isoform 2 of Ankyrin repeat domain-containing protein 50 OS=Homo sapiens GN=ANKRD50;>sp|Q9ULJ7|ANR50_HUMAN Ankyrin repeat domain-containing protein 50 OS=Homo sapiens GN=ANKRD50 PE=1 SV=4;>tr|Q8TB46|Q8TB46_HUMAN ANKRD50 protein OS=	-	1.8877	1.77624	0.828827	1.7571	21.8	3	1	Median	0.87831	0.700742	-0.513045	0.7324	10.177	3	1	Median	0.51623	0.441449	-1.17968	0.44375	37.107	3	1	Median	1.8	3	3	4	4	4	1	3	1	3	1	3	4.8	4.8	4.8	136.5	1250	1250;1429;743
2937	sp|Q07020-2|RL18_HUMAN;tr|Q0QEW2|Q0QEW2_HUMAN;tr|G3V203|G3V203_HUMAN;tr|H0YHA7|H0YHA7_HUMAN;tr|A0A024QZD1|A0A024QZD1_HUMAN;sp|Q07020|RL18_HUMAN;tr|J3QQ67|J3QQ67_HUMAN;tr|F8VUA6|F8VUA6_HUMAN;tr|F8VYV2|F8VYV2_HUMAN;tr|B4DDY5|B4DDY5_HUMAN;tr|A0A075B7A0|A0A075B7A0_HUMAN	sp|Q07020-2|RL18_HUMAN;tr|Q0QEW2|Q0QEW2_HUMAN;tr|G3V203|G3V203_HUMAN;tr|H0YHA7|H0YHA7_HUMAN;tr|A0A024QZD1|A0A024QZD1_HUMAN;sp|Q07020|RL18_HUMAN;tr|J3QQ67|J3QQ67_HUMAN;tr|F8VUA6|F8VUA6_HUMAN;tr|F8VYV2|F8VYV2_HUMAN;tr|B4DDY5|B4DDY5_HUMAN;tr|A0A075B7A0|A0A075B7A0_HUMAN	6;6;6;6;6;6;6;4;4;4;4	6;6;6;6;6;6;6;4;4;4;4	6;6;6;6;6;6;6;4;4;4;4	>sp|Q07020-2|RL18_HUMAN Isoform 2 of 60S ribosomal protein L18 OS=Homo sapiens GN=RPL18;>tr|Q0QEW2|Q0QEW2_HUMAN Ribosomal protein L18 (Fragment) OS=Homo sapiens GN=RPL18 PE=2 SV=1;>tr|G3V203|G3V203_HUMAN 60S ribosomal protein L18 OS=Homo sapiens GN=RPL18 P	-	1.8876	1.77615	0.828751	1.7424	4.8621	7	0	Median	1.4702	1.17297	0.230166	1.205	4.8717	7	0	Median	0.82891	0.708834	-0.496481	0.70545	4.1464	7	0	Median	23.3	37.1	11	6	6	6	3	6	3	6	3	6	37.1	37.1	37.1	18.091	159	159;164;164;167;188;188;190;130;133;137;138
7415	sp|Q9Y3U8|RL36_HUMAN;tr|J3QSB5|J3QSB5_HUMAN;tr|J3KTD3|J3KTD3_HUMAN	sp|Q9Y3U8|RL36_HUMAN	5;2;1	5;2;1	5;2;1	>sp|Q9Y3U8|RL36_HUMAN 60S ribosomal protein L36 OS=Homo sapiens GN=RPL36 PE=1 SV=3	-	1.8875	1.77605	0.828674	1.8673	9.5889	6	0	Median	1.4997	1.19651	0.258827	1.2329	10.484	6	0	Median	0.80561	0.688909	-0.537615	0.71686	14.807	6	0	Median	0	30.5	3	5	5	5	0	5	0	5	0	5	30.5	30.5	30.5	12.254	105	105;94;68
5151	tr|Q6FHF7|Q6FHF7_HUMAN;sp|Q92696|PGTA_HUMAN;tr|H0YLH3|H0YLH3_HUMAN;tr|B4E069|B4E069_HUMAN;tr|D3DS70|D3DS70_HUMAN;tr|H0YMG5|H0YMG5_HUMAN;tr|H0YLG7|H0YLG7_HUMAN;tr|H0YKZ8|H0YKZ8_HUMAN;tr|Q7Z2Z4|Q7Z2Z4_HUMAN;tr|H0YKP6|H0YKP6_HUMAN	tr|Q6FHF7|Q6FHF7_HUMAN;sp|Q92696|PGTA_HUMAN;tr|H0YLH3|H0YLH3_HUMAN;tr|B4E069|B4E069_HUMAN	15;15;13;9;7;3;3;2;2;1	15;15;13;9;7;3;3;2;2;1	15;15;13;9;7;3;3;2;2;1	>tr|Q6FHF7|Q6FHF7_HUMAN RABGGTA protein (Fragment) OS=Homo sapiens GN=RABGGTA PE=2 SV=1;>sp|Q92696|PGTA_HUMAN Geranylgeranyl transferase type-2 subunit alpha OS=Homo sapiens GN=RABGGTA PE=1 SV=2;>tr|H0YLH3|H0YLH3_HUMAN Geranylgeranyl transferase type-2 sub	-	1.8874	1.77596	0.828598	1.6891	43.148	13	0	Median	1.474	1.176	0.23389	1.1417	32.174	13	0	Median	0.79528	0.680075	-0.556234	0.68407	10.232	13	0	Median	0	31.9	10	15	15	15	0	15	0	15	0	15	31.9	31.9	31.9	65.041	567	567;567;424;317;297;175;176;136;358;73
7750	tr|A8KA74|A8KA74_HUMAN;sp|P78316|NOP14_HUMAN;tr|E9PFK5|E9PFK5_HUMAN;sp|P78316-2|NOP14_HUMAN;tr|Q96GC8|Q96GC8_HUMAN	tr|A8KA74|A8KA74_HUMAN;sp|P78316|NOP14_HUMAN;tr|E9PFK5|E9PFK5_HUMAN;sp|P78316-2|NOP14_HUMAN;tr|Q96GC8|Q96GC8_HUMAN	20;19;17;17;10	20;19;17;17;10	20;19;17;17;10	>tr|A8KA74|A8KA74_HUMAN cDNA FLJ76065 OS=Homo sapiens PE=2 SV=1;>sp|P78316|NOP14_HUMAN Nucleolar protein 14 OS=Homo sapiens GN=NOP14 PE=1 SV=3;>tr|E9PFK5|E9PFK5_HUMAN Nucleolar protein 14 OS=Homo sapiens GN=NOP14 PE=1 SV=1;>sp|P78316-2|NOP14_HUMAN Isoform	-	1.8873	1.77586	0.828522	1.7263	13.855	11	0	Median	1.7841	1.42341	0.50935	1.428	15.353	11	0	Median	1.0047	0.859159	-0.219004	0.87769	15.093	11	0	Median	3.2	27.1	5	20	20	20	2	19	2	19	2	19	28.7	28.7	28.7	97.669	857	857;857;788;806;468
3265	tr|Q6DEN2|Q6DEN2_HUMAN;tr|A0A140VK07|A0A140VK07_HUMAN;sp|Q14195-2|DPYL3_HUMAN;sp|Q14195|DPYL3_HUMAN;tr|Q8IXW6|Q8IXW6_HUMAN;tr|B4DLZ4|B4DLZ4_HUMAN;tr|H0YBT4|H0YBT4_HUMAN;tr|D6RF19|D6RF19_HUMAN;tr|H0YB87|H0YB87_HUMAN;tr|Q96I11|Q96I11_HUMAN;tr|B3KT07|B3KT07_HUMAN;sp|Q14117|DPYS_HUMAN	tr|Q6DEN2|Q6DEN2_HUMAN;tr|A0A140VK07|A0A140VK07_HUMAN;sp|Q14195-2|DPYL3_HUMAN;sp|Q14195|DPYL3_HUMAN;tr|Q8IXW6|Q8IXW6_HUMAN	36;36;36;26;25;14;10;3;2;2;2;1	36;36;36;26;25;14;10;3;2;2;2;1	33;33;33;23;22;12;8;2;2;0;0;0	>tr|Q6DEN2|Q6DEN2_HUMAN DPYSL3 protein OS=Homo sapiens GN=DPYSL3 PE=2 SV=1;>tr|A0A140VK07|A0A140VK07_HUMAN Testicular secretory protein Li 7 OS=Homo sapiens PE=2 SV=1;>sp|Q14195-2|DPYL3_HUMAN Isoform LCRMP-4 of Dihydropyrimidinase-related protein 3 OS=Homo	-	1.8857	1.77436	0.827298	1.7753	30.979	23	0	Median	1.3577	1.08321	0.115318	1.0607	42.738	23	0	Median	0.6874	0.587823	-0.766547	0.58591	19.555	23	0	Median	23.1	64.6	12	36	36	33	15	32	15	32	15	29	66.4	66.4	60.1	73.909	684	684;684;684;570;570;196;209;92;75;404;509;519
1313	tr|V9HW65|V9HW65_HUMAN;tr|A0A024R5Z7|A0A024R5Z7_HUMAN;sp|P07355|ANXA2_HUMAN;sp|P07355-2|ANXA2_HUMAN;tr|H0YN42|H0YN42_HUMAN;tr|H0YMD0|H0YMD0_HUMAN;tr|H0YMU9|H0YMU9_HUMAN;tr|H0YM50|H0YM50_HUMAN;sp|A6NMY6|AXA2L_HUMAN;tr|H0YKS4|H0YKS4_HUMAN;tr|B3KRQ1|B3KRQ1_HUMAN;tr|H0YNP5|H0YNP5_HUMAN;tr|B4DNH8|B4DNH8_HUMAN;tr|H0YN28|H0YN28_HUMAN;tr|H0YMM1|H0YMM1_HUMAN;tr|H0YKZ7|H0YKZ7_HUMAN;tr|H0YLV6|H0YLV6_HUMAN;t…	tr|V9HW65|V9HW65_HUMAN;tr|A0A024R5Z7|A0A024R5Z7_HUMAN;sp|P07355|ANXA2_HUMAN;sp|P07355-2|ANXA2_HUMAN;tr|H0YN42|H0YN42_HUMAN;tr|H0YMD0|H0YMD0_HUMAN;tr|H0YMU9|H0YMU9_HUMAN;tr|H0YM50|H0YM50_HUMAN;sp|A6NMY6|AXA2L_HUMAN;tr|H0YKS4|H0YKS4_HUMAN;tr|B3KRQ1|B3KRQ1_HUMAN	35;35;35;33;28;26;26;24;24;21;21;17;17;16;14;12;12;12;12;11;11;10;9;9;8;6;6;2	35;35;35;33;28;26;26;24;24;21;21;17;17;16;14;12;12;12;12;11;11;10;9;9;8;6;6;2	19;19;19;17;12;12;12;8;12;12;5;3;15;0;12;12;12;12;12;0;11;10;0;9;8;6;6;0	>tr|V9HW65|V9HW65_HUMAN Annexin OS=Homo sapiens GN=HEL-S-270 PE=2 SV=1;>tr|A0A024R5Z7|A0A024R5Z7_HUMAN Annexin OS=Homo sapiens GN=ANXA2 PE=3 SV=1;>sp|P07355|ANXA2_HUMAN Annexin A2 OS=Homo sapiens GN=ANXA2 PE=1 SV=2;>sp|P07355-2|ANXA2_HUMAN Isoform 2 of Ann	-	1.8846	1.77332	0.826456	1.7325	11.669	38	0	Median	1.4042	1.12031	0.163902	1.107	8.2855	38	0	Median	0.74595	0.637891	-0.648618	0.65128	7.5435	38	0	Median	55.8	77.3	28	35	35	19	22	34	22	34	11	18	77.3	77.3	47.2	38.576	339	339;339;339;357;256;227;230;248;339;176;181;175;194;139;149;119;132;133;134;79;110;146;59;81;65;47;69;45
6888	sp|Q9P227-2|RHG23_HUMAN;sp|Q9P227|RHG23_HUMAN;tr|A0A087X0Z0|A0A087X0Z0_HUMAN;tr|A0A087WZ73|A0A087WZ73_HUMAN;tr|A0A087WXU2|A0A087WXU2_HUMAN	sp|Q9P227-2|RHG23_HUMAN;sp|Q9P227|RHG23_HUMAN	9;9;3;1;1	9;9;3;1;1	9;9;3;1;1	>sp|Q9P227-2|RHG23_HUMAN Isoform 2 of Rho GTPase-activating protein 23 OS=Homo sapiens GN=ARHGAP23;>sp|Q9P227|RHG23_HUMAN Rho GTPase-activating protein 23 OS=Homo sapiens GN=ARHGAP23 PE=1 SV=2	-	1.8846	1.77332	0.826456	1.723	7.814	2	0	Median	1.7456	1.39269	0.477876	1.3971	23.826	2	0	Median	0.98021	0.838216	-0.254606	0.85301	18.458	2	0	Median	7.1	2.9	5	9	9	9	7	2	7	2	7	2	10	10	10	125.71	1144	1144;1491;129;83;163
6186	sp|Q9H1E5|TMX4_HUMAN	sp|Q9H1E5|TMX4_HUMAN	2	2	2	>sp|Q9H1E5|TMX4_HUMAN Thioredoxin-related transmembrane protein 4 OS=Homo sapiens GN=TMX4 PE=1 SV=1	-	1.8842	1.77295	0.82615	1.7086	2.4114	2	1	Median	1.627	1.29807	0.376367	1.2733	26.578	2	1	Median	0.82139	0.702403	-0.509629	0.74457	37.167	2	1	Median	0	8	1	2	2	2	0	2	0	2	0	2	8	8	8	38.952	349	349
3539	sp|Q16352|AINX_HUMAN;tr|Q59EM6|Q59EM6_HUMAN;tr|B4DE66|B4DE66_HUMAN	sp|Q16352|AINX_HUMAN;tr|Q59EM6|Q59EM6_HUMAN	24;13;6	21;11;4	21;11;4	>sp|Q16352|AINX_HUMAN Alpha-internexin OS=Homo sapiens GN=INA PE=1 SV=2;>tr|Q59EM6|Q59EM6_HUMAN Internexin neuronal intermediate filament protein, alpha variant (Fragment) OS=Homo sapiens PE=2 SV=1	-	1.8841	1.77285	0.826073	1.7306	10.71	18	0	Median	3.6673	2.92588	1.54887	2.8837	10.562	18	0	Median	1.8536	1.58509	0.664561	1.6004	8.4531	18	0	Median	1.8	50.7	3	24	21	21	1	24	0	21	0	21	50.7	47.1	47.1	55.39	499	499;332;128
1597	tr|A0A024RC47|A0A024RC47_HUMAN;sp|P17028|ZNF24_HUMAN	tr|A0A024RC47|A0A024RC47_HUMAN;sp|P17028|ZNF24_HUMAN	4;4	4;4	4;4	>tr|A0A024RC47|A0A024RC47_HUMAN Zinc finger protein 24 (KOX 17), isoform CRA_b OS=Homo sapiens GN=ZNF24 PE=4 SV=1;>sp|P17028|ZNF24_HUMAN Zinc finger protein 24 OS=Homo sapiens GN=ZNF24 PE=1 SV=4	-	1.8831	1.77191	0.825307	1.6695	0.76564	2	0	Median	1.2931	1.03167	0.0449869	1.0295	5.6419	2	0	Median	0.71117	0.608149	-0.717502	0.63678	2.5621	2	0	Median	8.2	6	2	4	4	4	2	2	2	2	2	2	14.1	14.1	14.1	42.128	368	368;368
1760	sp|P23634-7|AT2B4_HUMAN;tr|A0A024R968|A0A024R968_HUMAN;sp|P23634-6|AT2B4_HUMAN;sp|P23634-8|AT2B4_HUMAN;sp|P23634|AT2B4_HUMAN;sp|P23634-5|AT2B4_HUMAN;sp|P23634-4|AT2B4_HUMAN;sp|P23634-3|AT2B4_HUMAN;tr|A7E2D8|A7E2D8_HUMAN;sp|P23634-2|AT2B4_HUMAN;tr|Q68DH9|Q68DH9_HUMAN;tr|A1X4Q2|A1X4Q2_HUMAN;tr|A1X4Q1|A1X4Q1_HUMAN	sp|P23634-7|AT2B4_HUMAN;tr|A0A024R968|A0A024R968_HUMAN;sp|P23634-6|AT2B4_HUMAN;sp|P23634-8|AT2B4_HUMAN;sp|P23634|AT2B4_HUMAN;sp|P23634-5|AT2B4_HUMAN;sp|P23634-4|AT2B4_HUMAN;sp|P23634-3|AT2B4_HUMAN;tr|A7E2D8|A7E2D8_HUMAN;sp|P23634-2|AT2B4_HUMAN;tr|Q68DH9|Q68DH9_HUMAN	16;16;16;16;16;15;15;15;15;15;15;2;2	7;7;7;7;7;6;6;6;6;6;6;1;1	1;1;1;1;1;0;0;0;0;0;1;0;1	>sp|P23634-7|AT2B4_HUMAN Isoform ZB of Plasma membrane calcium-transporting ATPase 4 OS=Homo sapiens GN=ATP2B4;>tr|A0A024R968|A0A024R968_HUMAN Calcium-transporting ATPase OS=Homo sapiens GN=ATP2B4 PE=3 SV=1;>sp|P23634-6|AT2B4_HUMAN Isoform XB of Plasma mem	-	1.8814	1.77031	0.824004	1.6875	15.928	5	0	Median	2.0175	1.60962	0.686722	1.6718	16.67	5	0	Median	1.0689	0.914058	-0.129642	0.92569	10.262	5	0	Median	1.9	16.8	13	16	7	1	1	15	1	6	0	1	18.7	9.7	1.2	132.59	1193	1193;1205;1205;1229;1241;1122;1134;1158;1164;1170;1205;110;230
1350	tr|Q53H39|Q53H39_HUMAN;tr|A4D1W7|A4D1W7_HUMAN;sp|P08476|INHBA_HUMAN;tr|Q9HBP0|Q9HBP0_HUMAN	tr|Q53H39|Q53H39_HUMAN;tr|A4D1W7|A4D1W7_HUMAN;sp|P08476|INHBA_HUMAN;tr|Q9HBP0|Q9HBP0_HUMAN	5;5;5;4	5;5;5;4	5;5;5;4	>tr|Q53H39|Q53H39_HUMAN Inhibin beta A subunit variant (Fragment) OS=Homo sapiens PE=2 SV=1;>tr|A4D1W7|A4D1W7_HUMAN Inhibin, beta A (Activin A, activin AB alpha polypeptide) OS=Homo sapiens GN=INHBA PE=2 SV=1;>sp|P08476|INHBA_HUMAN Inhibin beta A chain OS=	-	1.8786	1.76768	0.821856	1.7252	13.777	3	0	Median	1.2497	0.997048	-0.00426509	0.98078	7.2536	3	0	Median	0.58913	0.503788	-0.989111	0.50635	3.8428	3	0	Median	0	14.1	4	5	5	5	0	5	0	5	0	5	14.1	14.1	14.1	47.472	426	426;426;426;426
1765	sp|P23921|RIR1_HUMAN;tr|B4DNN4|B4DNN4_HUMAN;tr|Q53GZ5|Q53GZ5_HUMAN;tr|B4E0I8|B4E0I8_HUMAN;tr|B4DS95|B4DS95_HUMAN;tr|E9PL69|E9PL69_HUMAN;tr|B4DXB0|B4DXB0_HUMAN;tr|B4DXD1|B4DXD1_HUMAN;tr|E9PP77|E9PP77_HUMAN;tr|H0YCY7|H0YCY7_HUMAN	sp|P23921|RIR1_HUMAN;tr|B4DNN4|B4DNN4_HUMAN;tr|Q53GZ5|Q53GZ5_HUMAN;tr|B4E0I8|B4E0I8_HUMAN;tr|B4DS95|B4DS95_HUMAN;tr|E9PL69|E9PL69_HUMAN;tr|B4DXB0|B4DXB0_HUMAN;tr|B4DXD1|B4DXD1_HUMAN	28;27;26;23;22;20;19;17;3;3	28;27;26;23;22;20;19;17;3;3	28;27;26;23;22;20;19;17;3;3	>sp|P23921|RIR1_HUMAN Ribonucleoside-diphosphate reductase large subunit OS=Homo sapiens GN=RRM1 PE=1 SV=1;>tr|B4DNN4|B4DNN4_HUMAN Ribonucleoside-diphosphate reductase OS=Homo sapiens PE=2 SV=1;>tr|Q53GZ5|Q53GZ5_HUMAN Ribonucleoside-diphosphate reductase (	-	1.8784	1.76749	0.821702	1.777	8.1047	26	0	Median	2.3972	1.91256	0.935503	1.8746	10.679	26	0	Median	1.2797	1.09432	0.130037	1.1026	7.8316	26	0	Median	0	48.1	10	28	28	28	0	28	0	28	0	28	48.1	48.1	48.1	90.069	792	792;762;792;695;683;570;570;454;75;130
1061	sp|O95373|IPO7_HUMAN;tr|B3KQG6|B3KQG6_HUMAN;tr|E9PLB2|E9PLB2_HUMAN;tr|B3KNG9|B3KNG9_HUMAN;tr|E9PLJ0|E9PLJ0_HUMAN	sp|O95373|IPO7_HUMAN;tr|B3KQG6|B3KQG6_HUMAN	32;17;5;5;2	32;17;5;5;2	31;16;5;5;2	>sp|O95373|IPO7_HUMAN Importin-7 OS=Homo sapiens GN=IPO7 PE=1 SV=1;>tr|B3KQG6|B3KQG6_HUMAN cDNA FLJ90427 fis, clone NT2RP3000481, highly similar to Importin-7 OS=Homo sapiens PE=2 SV=1	-	1.8782	1.7673	0.821548	1.7385	11.113	40	0	Median	2.357	1.88049	0.911105	1.8532	16.188	40	0	Median	1.2399	1.06029	0.0844553	1.0834	8.6367	40	0	Median	0	36	5	32	32	31	0	32	0	32	0	31	36	36	35.1	119.52	1038	1038;722;130;203;64
1686	sp|P20810-9|ICAL_HUMAN;sp|P20810-10|ICAL_HUMAN;sp|P20810-7|ICAL_HUMAN;sp|P20810-6|ICAL_HUMAN;sp|P20810-4|ICAL_HUMAN;sp|P20810-8|ICAL_HUMAN;tr|B7Z574|B7Z574_HUMAN;sp|P20810|ICAL_HUMAN;tr|A0A0C4DGB5|A0A0C4DGB5_HUMAN;tr|E7ES10|E7ES10_HUMAN;tr|B7Z5T9|B7Z5T9_HUMAN;tr|E9PDE4|E9PDE4_HUMAN;tr|B7Z6N0|B7Z6N0_HUMAN;tr|B7Z5T6|B7Z5T6_HUMAN;tr|Q86YM9|Q86YM9_HUMAN;tr|H0Y7F0|H0Y7F0_HUMAN;tr|Q6AZE3|Q6AZE3_HUMAN;t…	sp|P20810-9|ICAL_HUMAN;sp|P20810-10|ICAL_HUMAN;sp|P20810-7|ICAL_HUMAN;sp|P20810-6|ICAL_HUMAN;sp|P20810-4|ICAL_HUMAN;sp|P20810-8|ICAL_HUMAN;tr|B7Z574|B7Z574_HUMAN;sp|P20810|ICAL_HUMAN;tr|A0A0C4DGB5|A0A0C4DGB5_HUMAN;tr|E7ES10|E7ES10_HUMAN;tr|B7Z5T9|B7Z5T9_HUMAN;tr|E9PDE4|E9PDE4_HUMAN;tr|B7Z6N0|B7Z6N0_HUMAN;tr|B7Z5T6|B7Z5T6_HUMAN;tr|Q86YM9|Q86YM9_HUMAN;tr|H0Y7F0|H0Y7F0_HUMAN;tr|Q6AZE3|Q6AZE3_HUMAN;t…	25;25;25;25;23;23;23;23;23;22;22;21;21;19;18;17;17;15;14;13;13;9;6;6;4;2;2;2;1;1	1;1;1;1;1;1;1;1;1;1;1;1;1;1;1;1;1;1;1;0;0;0;1;0;0;0;0;0;0;0	0;0;0;0;0;0;0;0;0;0;0;0;0;0;0;0;0;0;0;0;0;0;0;0;0;0;0;0;0;0	>sp|P20810-9|ICAL_HUMAN Isoform 9 of Calpastatin OS=Homo sapiens GN=CAST;>sp|P20810-10|ICAL_HUMAN Isoform 10 of Calpastatin OS=Homo sapiens GN=CAST;>sp|P20810-7|ICAL_HUMAN Isoform 7 of Calpastatin OS=Homo sapiens GN=CAST;>sp|P20810-6|ICAL_HUMAN Isoform 6 o	-	1.8769	1.76608	0.82055	1.7923	7.7892	2	0	Median	1.5839	1.26368	0.337634	1.2617	1.2802	2	0	Median	0.77752	0.664888	-0.588817	0.6591	5.6803	2	0	Median	11.3	49.5	30	25	1	0	6	24	0	1	0	0	49.5	2	0	80.264	750	750;769;772;791;667;686;694;708;754;642;647;636;636;595;435;436;592;423;431;346;423;317;203;301;304;78;91;288;156;181
531	tr|A0A024R6H1|A0A024R6H1_HUMAN;sp|O15270|SPTC2_HUMAN;tr|H0YJV2|H0YJV2_HUMAN	tr|A0A024R6H1|A0A024R6H1_HUMAN;sp|O15270|SPTC2_HUMAN;tr|H0YJV2|H0YJV2_HUMAN	16;16;9	16;16;9	16;16;9	>tr|A0A024R6H1|A0A024R6H1_HUMAN Serine palmitoyltransferase, long chain base subunit 2, isoform CRA_a OS=Homo sapiens GN=SPTLC2 PE=3 SV=1;>sp|O15270|SPTC2_HUMAN Serine palmitoyltransferase 2 OS=Homo sapiens GN=SPTLC2 PE=1 SV=1;>tr|H0YJV2|H0YJV2_HUMAN Serin	-	1.8767	1.76589	0.820396	1.7221	15.385	13	0	Median	2.4771	1.9763	0.982805	1.9454	15.284	13	0	Median	1.3104	1.12057	0.164239	1.1023	8.6207	13	0	Median	0	44.1	3	16	16	16	0	16	0	16	0	16	44.1	44.1	44.1	62.924	562	562;562;407
1664	tr|A0A024RDJ4|A0A024RDJ4_HUMAN;sp|P19838|NFKB1_HUMAN;sp|P19838-2|NFKB1_HUMAN;sp|P19838-3|NFKB1_HUMAN;tr|D6RF93|D6RF93_HUMAN;tr|D6RH30|D6RH30_HUMAN;tr|D6RC45|D6RC45_HUMAN	tr|A0A024RDJ4|A0A024RDJ4_HUMAN;sp|P19838|NFKB1_HUMAN;sp|P19838-2|NFKB1_HUMAN;sp|P19838-3|NFKB1_HUMAN	17;17;17;11;7;6;3	17;17;17;11;7;6;3	17;17;17;11;7;6;3	>tr|A0A024RDJ4|A0A024RDJ4_HUMAN Nuclear factor of kappa light polypeptide gene enhancer in B-cells 1 (P105), isoform CRA_b OS=Homo sapiens GN=NFKB1 PE=4 SV=1;>sp|P19838|NFKB1_HUMAN Nuclear factor NF-kappa-B p105 subunit OS=Homo sapiens GN=NFKB1 PE=1 SV=2;>	-	1.8747	1.76401	0.818857	1.7609	13.439	12	0	Median	1.3658	1.08968	0.123899	1.0965	21.298	12	0	Median	0.73005	0.624295	-0.679701	0.63234	19.442	12	0	Median	1.7	24.3	7	17	17	17	1	16	1	16	1	16	25.9	25.9	25.9	105.35	968	968;968;969;788;196;198;144
5040	tr|A8K4S2|A8K4S2_HUMAN;sp|Q8WVP7|LMBR1_HUMAN;sp|Q8WVP7-3|LMBR1_HUMAN;tr|F8WCL1|F8WCL1_HUMAN;tr|F8WEK4|F8WEK4_HUMAN;tr|F8WB14|F8WB14_HUMAN;tr|F8WDW0|F8WDW0_HUMAN;tr|F8WEN8|F8WEN8_HUMAN;tr|F2Z2Z3|F2Z2Z3_HUMAN;tr|H0YHZ2|H0YHZ2_HUMAN;sp|Q8WVP7-2|LMBR1_HUMAN;tr|A0A0S2Z6E3|A0A0S2Z6E3_HUMAN;sp|Q6UX01-3|LMBRL_HUMAN;tr|A0A024R0Z6|A0A024R0Z6_HUMAN;sp|Q6UX01-4|LMBRL_HUMAN;sp|Q6UX01-2|LMBRL_HUMAN;tr|A0A024R0…	tr|A8K4S2|A8K4S2_HUMAN;sp|Q8WVP7|LMBR1_HUMAN;sp|Q8WVP7-3|LMBR1_HUMAN;tr|F8WCL1|F8WCL1_HUMAN;tr|F8WEK4|F8WEK4_HUMAN;tr|F8WB14|F8WB14_HUMAN;tr|F8WDW0|F8WDW0_HUMAN;tr|F8WEN8|F8WEN8_HUMAN;tr|F2Z2Z3|F2Z2Z3_HUMAN;tr|H0YHZ2|H0YHZ2_HUMAN;sp|Q8WVP7-2|LMBR1_HUMAN;tr|A0A0S2Z6E3|A0A0S2Z6E3_HUMAN;sp|Q6UX01-3|LMBRL_HUMAN;tr|A0A024R0Z6|A0A024R0Z6_HUMAN;sp|Q6UX01-4|LMBRL_HUMAN;sp|Q6UX01-2|LMBRL_HUMAN;tr|A0A024R0…	2;2;2;1;1;1;1;1;1;1;1;1;1;1;1;1;1;1;1	2;2;2;1;1;1;1;1;1;1;1;1;1;1;1;1;1;1;1	2;2;2;1;1;1;1;1;1;1;1;1;1;1;1;1;1;1;1	>tr|A8K4S2|A8K4S2_HUMAN cDNA FLJ76279, highly similar to Homo sapiens limb region 1 homolog (mouse) (LMBR1), mRNA OS=Homo sapiens PE=2 SV=1;>sp|Q8WVP7|LMBR1_HUMAN Limb region 1 protein homolog OS=Homo sapiens GN=LMBR1 PE=1 SV=1;>sp|Q8WVP7-3|LMBR1_HUMAN Iso	-	1.8699	1.75949	0.815159	1.6581	16.42	2	0	Median	1.0265	0.818972	-0.288113	0.83704	2.2532	2	0	Median	0.55535	0.474902	-1.0743	0.50523	6.3934	2	0	Median	0	3.9	19	2	2	2	0	2	0	2	0	2	3.9	3.9	3.9	55.067	490	490;490;531;38;47;48;52;63;77;185;228;469;469;484;484;487;489;489;529
3224	sp|Q14008-2|CKAP5_HUMAN;sp|Q14008|CKAP5_HUMAN;sp|Q14008-3|CKAP5_HUMAN;tr|Q8IYN5|Q8IYN5_HUMAN;tr|Q8NAH3|Q8NAH3_HUMAN;tr|E9PQH5|E9PQH5_HUMAN;tr|H0YDX5|H0YDX5_HUMAN;tr|H0YCF6|H0YCF6_HUMAN;tr|H0YEK7|H0YEK7_HUMAN	sp|Q14008-2|CKAP5_HUMAN;sp|Q14008|CKAP5_HUMAN;sp|Q14008-3|CKAP5_HUMAN	57;57;56;21;11;7;4;3;3	57;57;56;21;11;7;4;3;3	57;57;56;21;11;7;4;3;3	>sp|Q14008-2|CKAP5_HUMAN Isoform 2 of Cytoskeleton-associated protein 5 OS=Homo sapiens GN=CKAP5;>sp|Q14008|CKAP5_HUMAN Cytoskeleton-associated protein 5 OS=Homo sapiens GN=CKAP5 PE=1 SV=3;>sp|Q14008-3|CKAP5_HUMAN Isoform 3 of Cytoskeleton-associated prote	-	1.8688	1.75846	0.81431	1.7447	18.102	47	0	Median	2.7638	2.20504	1.14081	2.1838	15.6	47	0	Median	1.4316	1.22422	0.29186	1.2238	11.996	47	0	Median	0	35.7	9	57	57	57	0	57	0	57	0	57	35.7	35.7	35.7	218.52	1972	1972;2032;2039;953;302;151;203;166;190
6004	tr|D6W5X3|D6W5X3_HUMAN;tr|Q9H7I6|Q9H7I6_HUMAN;tr|Q9H7Q7|Q9H7Q7_HUMAN;sp|Q9BXP2|S12A9_HUMAN;tr|C9J0I5|C9J0I5_HUMAN;tr|C9JBD8|C9JBD8_HUMAN;tr|D6W5X5|D6W5X5_HUMAN;tr|Q9H7L3|Q9H7L3_HUMAN;sp|Q9BXP2-2|S12A9_HUMAN;tr|Q9H7Q8|Q9H7Q8_HUMAN;sp|Q9BXP2-3|S12A9_HUMAN;sp|Q9BXP2-4|S12A9_HUMAN;tr|Q8NF23|Q8NF23_HUMAN	tr|D6W5X3|D6W5X3_HUMAN;tr|Q9H7I6|Q9H7I6_HUMAN;tr|Q9H7Q7|Q9H7Q7_HUMAN;sp|Q9BXP2|S12A9_HUMAN;tr|C9J0I5|C9J0I5_HUMAN;tr|C9JBD8|C9JBD8_HUMAN;tr|D6W5X5|D6W5X5_HUMAN;tr|Q9H7L3|Q9H7L3_HUMAN;sp|Q9BXP2-2|S12A9_HUMAN;tr|Q9H7Q8|Q9H7Q8_HUMAN;sp|Q9BXP2-3|S12A9_HUMAN;sp|Q9BXP2-4|S12A9_HUMAN	4;4;4;4;2;2;2;2;2;2;2;2;1	4;4;4;4;2;2;2;2;2;2;2;2;1	4;4;4;4;2;2;2;2;2;2;2;2;1	>tr|D6W5X3|D6W5X3_HUMAN Solute carrier family 12 (Potassium/chloride transporters), member 9, isoform CRA_d OS=Homo sapiens GN=SLC12A9 PE=4 SV=1;>tr|Q9H7I6|Q9H7I6_HUMAN FLJ00100 protein (Fragment) OS=Homo sapiens GN=FLJ00100 PE=2 SV=1;>tr|Q9H7Q7|Q9H7Q7_HUM	-	1.8688	1.75846	0.81431	1.6205	15.754	3	0	Median	1.5313	1.22172	0.28891	1.2662	10.793	3	0	Median	0.76484	0.654045	-0.612539	0.71543	16.464	3	0	Median	0	8	13	4	4	4	0	4	0	4	0	4	8	8	8	69.343	650	650;672;772;914;156;245;446;477;538;540;627;631;487
1759	sp|P23610|F8I2_HUMAN	sp|P23610|F8I2_HUMAN	2	2	2	>sp|P23610|F8I2_HUMAN Factor VIII intron 22 protein OS=Homo sapiens GN=F8A1 PE=1 SV=2	-	1.867	1.75676	0.81292	1.6677	11.625	2	0	Median	1.4057	1.12151	0.165442	1.1226	16.391	2	0	Median	0.82605	0.706388	-0.501467	0.74374	4.4407	2	0	Median	0	9.2	1	2	2	2	0	2	0	2	0	2	9.2	9.2	9.2	39.103	371	371
5365	tr|Q2VIN3|Q2VIN3_HUMAN;sp|Q96E39|RMXL1_HUMAN;tr|A0A1B0GUK8|A0A1B0GUK8_HUMAN;sp|Q8N7X1|RMXL3_HUMAN	tr|Q2VIN3|Q2VIN3_HUMAN;sp|Q96E39|RMXL1_HUMAN	21;21;7;1	3;3;2;0	3;3;2;0	>tr|Q2VIN3|Q2VIN3_HUMAN RBM1 (Fragment) OS=Homo sapiens PE=4 SV=1;>sp|Q96E39|RMXL1_HUMAN RNA binding motif protein, X-linked-like-1 OS=Homo sapiens GN=RBMXL1 PE=1 SV=1	-	1.8651	1.75498	0.811451	1.6794	12.095	2	0	Median	1.4764	1.17792	0.236237	1.1549	14.993	2	0	Median	0.90409	0.773123	-0.37123	0.79655	4.747	2	0	Median	33.9	41.9	4	21	3	3	11	16	1	3	1	3	47.7	7.3	7.3	41.464	384	384;390;158;1067
1059	sp|O95365|ZBT7A_HUMAN	sp|O95365|ZBT7A_HUMAN	9	9	9	>sp|O95365|ZBT7A_HUMAN Zinc finger and BTB domain-containing protein 7A OS=Homo sapiens GN=ZBTB7A PE=1 SV=1	-	1.8644	1.75432	0.810909	1.6443	11.549	3	0	Median	2.2634	1.80581	0.852645	1.7436	16.465	3	0	Median	1.1056	0.945442	-0.080939	0.97957	4.2481	3	0	Median	14.9	17	1	9	9	9	5	5	5	5	5	5	29.3	29.3	29.3	61.438	584	584
5611	tr|A8K6H9|A8K6H9_HUMAN;tr|A0A024R0W3|A0A024R0W3_HUMAN;sp|Q96QD8|S38A2_HUMAN;sp|Q96QD8-2|S38A2_HUMAN;tr|F8VUY8|F8VUY8_HUMAN;tr|F8VQW8|F8VQW8_HUMAN;tr|B4DEZ2|B4DEZ2_HUMAN	tr|A8K6H9|A8K6H9_HUMAN;tr|A0A024R0W3|A0A024R0W3_HUMAN;sp|Q96QD8|S38A2_HUMAN;sp|Q96QD8-2|S38A2_HUMAN	7;7;7;4;3;1;1	7;7;7;4;3;1;1	7;7;7;4;3;1;1	>tr|A8K6H9|A8K6H9_HUMAN cDNA FLJ75876, highly similar to Homo sapiens solute carrier family 38, member 2 (SLC38A2), mRNA OS=Homo sapiens PE=2 SV=1;>tr|A0A024R0W3|A0A024R0W3_HUMAN Solute carrier family 38, member 2, isoform CRA_b OS=Homo sapiens GN=SLC38A2	-	1.8639	1.75385	0.810522	1.763	31.423	10	0	Median	1.6675	1.33038	0.41184	1.3121	10.582	10	0	Median	0.89427	0.764726	-0.386986	0.76368	26.543	10	0	Median	10.3	19	7	7	7	7	3	6	3	6	3	6	20.2	20.2	20.2	56.053	506	506;506;506;406;88;344;344
1558	tr|Q53GM9|Q53GM9_HUMAN;tr|B2R9B4|B2R9B4_HUMAN;tr|A0A0S2Z595|A0A0S2Z595_HUMAN;sp|P15407|FOSL1_HUMAN;tr|E9PPX2|E9PPX2_HUMAN;sp|P15407-2|FOSL1_HUMAN;tr|B4DDQ7|B4DDQ7_HUMAN;tr|E9PKL5|E9PKL5_HUMAN	tr|Q53GM9|Q53GM9_HUMAN;tr|B2R9B4|B2R9B4_HUMAN;tr|A0A0S2Z595|A0A0S2Z595_HUMAN;sp|P15407|FOSL1_HUMAN;tr|E9PPX2|E9PPX2_HUMAN	9;9;9;9;6;4;2;2	9;9;9;9;6;4;2;2	9;9;9;9;6;4;2;2	>tr|Q53GM9|Q53GM9_HUMAN FOS-like antigen 1 variant (Fragment) OS=Homo sapiens PE=2 SV=1;>tr|B2R9B4|B2R9B4_HUMAN cDNA, FLJ94314, highly similar to Homo sapiens FOS-like antigen 1 (FOSL1), mRNA OS=Homo sapiens PE=2 SV=1;>tr|A0A0S2Z595|A0A0S2Z595_HUMAN FOS-li	-	1.8631	1.75309	0.809903	1.7477	14.858	3	0	Median	1.139	0.908728	-0.138079	0.90196	7.5921	3	0	Median	0.61074	0.522268	-0.937138	0.52758	11.306	3	0	Median	16.6	38	8	9	9	9	4	7	4	7	4	7	49.4	49.4	49.4	29.427	271	271;271;271;271;235;169;116;135
1381	tr|A0A024R7S3|A0A024R7S3_HUMAN;sp|P09497-2|CLCB_HUMAN;sp|P09497|CLCB_HUMAN;tr|D6RJD1|D6RJD1_HUMAN;tr|H0Y9Q6|H0Y9Q6_HUMAN	tr|A0A024R7S3|A0A024R7S3_HUMAN;sp|P09497-2|CLCB_HUMAN;sp|P09497|CLCB_HUMAN	9;9;8;3;1	9;9;8;3;1	9;9;8;3;1	>tr|A0A024R7S3|A0A024R7S3_HUMAN Clathrin light chain OS=Homo sapiens GN=CLTB PE=3 SV=1;>sp|P09497-2|CLCB_HUMAN Isoform Non-brain of Clathrin light chain B OS=Homo sapiens GN=CLTB;>sp|P09497|CLCB_HUMAN Clathrin light chain B OS=Homo sapiens GN=CLTB PE=1 SV=	-	1.8624	1.75243	0.809361	1.7597	14.467	8	0	Median	1.1489	0.916627	-0.125594	0.90314	11.631	8	0	Median	0.6231	0.532837	-0.908233	0.53673	6.816	8	0	Median	0	35.1	5	9	9	9	0	9	0	9	0	9	35.1	35.1	35.1	23.181	211	211;211;229;125;81
1342	sp|P08195-2|4F2_HUMAN;tr|B4E2Z3|B4E2Z3_HUMAN;tr|A0A024R599|A0A024R599_HUMAN;tr|F5H0E2|F5H0E2_HUMAN;tr|F5H867|F5H867_HUMAN;tr|B4E3E4|B4E3E4_HUMAN;tr|F5GZR9|F5GZR9_HUMAN	sp|P08195-2|4F2_HUMAN;tr|B4E2Z3|B4E2Z3_HUMAN;tr|A0A024R599|A0A024R599_HUMAN	29;28;22;11;7;6;2	29;28;22;11;7;6;2	1;1;1;1;1;1;1	>sp|P08195-2|4F2_HUMAN Isoform 2 of 4F2 cell-surface antigen heavy chain OS=Homo sapiens GN=SLC3A2;>tr|B4E2Z3|B4E2Z3_HUMAN cDNA FLJ54090, highly similar to 4F2 cell-surface antigen heavy chain OS=Homo sapiens PE=2 SV=1;>tr|A0A024R599|A0A024R599_HUMAN Solut	-	1.8622	1.75225	0.809206	1.7191	11.436	33	0	Median	1.0791	0.860938	-0.216018	0.84139	11.809	33	0	Median	0.55895	0.47798	-1.06498	0.49212	12.188	33	0	Median	4.7	54.3	7	29	29	1	2	28	2	28	0	1	56.3	56.3	1.7	57.944	529	529;511;398;145;135;153;47
2236	tr|A0A024RDH8|A0A024RDH8_HUMAN;sp|P49207|RL34_HUMAN;tr|Q5MK14|Q5MK14_HUMAN	tr|A0A024RDH8|A0A024RDH8_HUMAN;sp|P49207|RL34_HUMAN;tr|Q5MK14|Q5MK14_HUMAN	6;6;3	6;6;3	6;6;3	>tr|A0A024RDH8|A0A024RDH8_HUMAN Ribosomal protein L34, isoform CRA_a OS=Homo sapiens GN=RPL34 PE=4 SV=1;>sp|P49207|RL34_HUMAN 60S ribosomal protein L34 OS=Homo sapiens GN=RPL34 PE=1 SV=3;>tr|Q5MK14|Q5MK14_HUMAN Leukemia-associated protein (Fragment) OS=Hom	-	1.8595	1.74971	0.807112	1.6826	15.847	6	0	Median	1.6851	1.34442	0.426987	1.3214	8.8415	6	0	Median	0.98974	0.846366	-0.240647	0.84728	11.161	6	0	Median	15.4	29.1	3	6	6	6	2	5	2	5	2	5	29.9	29.9	29.9	13.293	117	117;117;62
5384	sp|Q96EP0|RNF31_HUMAN;tr|B3KV71|B3KV71_HUMAN;tr|H0YKX0|H0YKX0_HUMAN;sp|Q96EP0-3|RNF31_HUMAN;sp|Q96EP0-2|RNF31_HUMAN;tr|A0A0B4J293|A0A0B4J293_HUMAN;tr|H0YNJ0|H0YNJ0_HUMAN;tr|H0YMG4|H0YMG4_HUMAN;tr|H0YNK5|H0YNK5_HUMAN;tr|H0YM13|H0YM13_HUMAN	sp|Q96EP0|RNF31_HUMAN;tr|B3KV71|B3KV71_HUMAN;tr|H0YKX0|H0YKX0_HUMAN;sp|Q96EP0-3|RNF31_HUMAN	5;4;4;4;2;2;1;1;1;1	5;4;4;4;2;2;1;1;1;1	5;4;4;4;2;2;1;1;1;1	>sp|Q96EP0|RNF31_HUMAN E3 ubiquitin-protein ligase RNF31 OS=Homo sapiens GN=RNF31 PE=1 SV=1;>tr|B3KV71|B3KV71_HUMAN cDNA FLJ16199 fis, clone CTONG1000241, highly similar to RING finger protein 31 OS=Homo sapiens PE=2 SV=1;>tr|H0YKX0|H0YKX0_HUMAN E3 ubiquit	-	1.8593	1.74952	0.806957	1.7469	16.896	4	2	Median	1.7171	1.36995	0.454127	1.4075	12.458	4	2	Median	0.87988	0.75242	-0.41039	0.77267	17.019	4	2	Median	2.1	7.2	10	5	5	5	1	4	1	4	1	4	9.3	9.3	9.3	119.65	1072	1072;831;917;921;505;547;56;120;149;170
2910	sp|Q05209|PTN12_HUMAN;sp|Q05209-2|PTN12_HUMAN;sp|Q05209-3|PTN12_HUMAN;tr|B4E105|B4E105_HUMAN;tr|H3BM04|H3BM04_HUMAN;tr|H0YC15|H0YC15_HUMAN;tr|C9J1X8|C9J1X8_HUMAN;tr|F8WB51|F8WB51_HUMAN;tr|H0YB59|H0YB59_HUMAN;tr|C9JJC1|C9JJC1_HUMAN	sp|Q05209|PTN12_HUMAN;sp|Q05209-2|PTN12_HUMAN;sp|Q05209-3|PTN12_HUMAN;tr|B4E105|B4E105_HUMAN	23;20;20;15;7;4;2;2;1;1	23;20;20;15;7;4;2;2;1;1	23;20;20;15;7;4;2;2;1;1	>sp|Q05209|PTN12_HUMAN Tyrosine-protein phosphatase non-receptor type 12 OS=Homo sapiens GN=PTPN12 PE=1 SV=3;>sp|Q05209-2|PTN12_HUMAN Isoform 2 of Tyrosine-protein phosphatase non-receptor type 12 OS=Homo sapiens GN=PTPN12;>sp|Q05209-3|PTN12_HUMAN Isoform	-	1.8553	1.74575	0.80385	1.7248	10.398	13	0	Median	1.4606	1.16531	0.220714	1.1353	10.49	13	0	Median	0.79474	0.679613	-0.557214	0.71201	14.011	13	0	Median	24.6	32.9	10	23	23	23	11	15	11	15	11	15	49.1	49.1	49.1	88.105	780	780;650;661;543;234;214;86;113;43;45
5506	sp|Q96JJ7|TMX3_HUMAN;tr|Q3B7X1|Q3B7X1_HUMAN;sp|Q96JJ7-2|TMX3_HUMAN;tr|H3BPB3|H3BPB3_HUMAN;tr|B4DIE3|B4DIE3_HUMAN;tr|H3BT89|H3BT89_HUMAN;tr|H3BVI1|H3BVI1_HUMAN	sp|Q96JJ7|TMX3_HUMAN;tr|Q3B7X1|Q3B7X1_HUMAN	7;5;3;2;2;1;1	7;5;3;2;2;1;1	7;5;3;2;2;1;1	>sp|Q96JJ7|TMX3_HUMAN Protein disulfide-isomerase TMX3 OS=Homo sapiens GN=TMX3 PE=1 SV=2;>tr|Q3B7X1|Q3B7X1_HUMAN TMX3 protein (Fragment) OS=Homo sapiens GN=TMX3 PE=2 SV=1	-	1.8527	1.74331	0.801827	1.755	25.946	7	0	Median	1.2033	0.960029	-0.0588505	0.92948	29.772	7	0	Median	0.68213	0.583316	-0.77765	0.55953	33.804	7	0	Median	7	19.4	7	7	7	7	1	7	1	7	1	7	19.4	19.4	19.4	51.871	454	454;423;195;128;197;69;89
4448	tr|A0A024R101|A0A024R101_HUMAN;sp|Q86XZ4|SPAS2_HUMAN;tr|F8VS10|F8VS10_HUMAN;tr|F8VZS5|F8VZS5_HUMAN;tr|F8VXP9|F8VXP9_HUMAN;tr|F8VRH4|F8VRH4_HUMAN;tr|F8VXB3|F8VXB3_HUMAN	tr|A0A024R101|A0A024R101_HUMAN;sp|Q86XZ4|SPAS2_HUMAN;tr|F8VS10|F8VS10_HUMAN	12;12;6;1;1;1;1	12;12;6;1;1;1;1	12;12;6;1;1;1;1	>tr|A0A024R101|A0A024R101_HUMAN Spermatogenesis associated, serine-rich 2, isoform CRA_a OS=Homo sapiens GN=SPATS2 PE=4 SV=1;>sp|Q86XZ4|SPAS2_HUMAN Spermatogenesis-associated serine-rich protein 2 OS=Homo sapiens GN=SPATS2 PE=1 SV=1;>tr|F8VS10|F8VS10_HUMAN	-	1.852	1.74265	0.801282	1.7317	11.249	8	0	Median	1.3596	1.08473	0.117335	1.0818	20.895	8	0	Median	0.78344	0.66995	-0.577874	0.67675	30.08	8	0	Median	0	34.1	7	12	12	12	0	12	0	12	0	12	34.1	34.1	34.1	59.544	545	545;545;295;66;67;74;98
4697	tr|Q5T370|Q5T370_HUMAN;sp|Q8N5I2|ARRD1_HUMAN;tr|F2Z3I4|F2Z3I4_HUMAN;tr|Q5T371|Q5T371_HUMAN;tr|Q59FD7|Q59FD7_HUMAN	tr|Q5T370|Q5T370_HUMAN;sp|Q8N5I2|ARRD1_HUMAN;tr|F2Z3I4|F2Z3I4_HUMAN;tr|Q5T371|Q5T371_HUMAN;tr|Q59FD7|Q59FD7_HUMAN	2;2;1;1;1	2;2;1;1;1	2;2;1;1;1	>tr|Q5T370|Q5T370_HUMAN Arrestin domain-containing protein 1 (Fragment) OS=Homo sapiens GN=ARRDC1 PE=1 SV=1;>sp|Q8N5I2|ARRD1_HUMAN Arrestin domain-containing protein 1 OS=Homo sapiens GN=ARRDC1 PE=1 SV=1;>tr|F2Z3I4|F2Z3I4_HUMAN Arrestin domain-containing p	-	1.8488	1.73964	0.798787	1.7181	95.561	2	2	Median	0.72543	0.57877	-0.788939	0.58121	60.182	2	2	Median	0.39238	0.33554	-1.57545	0.3368	37.535	2	2	Median	0	8.9	5	2	2	2	0	2	0	2	0	2	8.9	8.9	8.9	29.254	271	271;433;123;177;331
6648	tr|Q6NUM7|Q6NUM7_HUMAN;tr|A0A024R640|A0A024R640_HUMAN;sp|Q9NUQ2|PLCE_HUMAN;tr|H0YC22|H0YC22_HUMAN	tr|Q6NUM7|Q6NUM7_HUMAN;tr|A0A024R640|A0A024R640_HUMAN;sp|Q9NUQ2|PLCE_HUMAN	7;7;7;2	7;7;7;2	7;7;7;2	>tr|Q6NUM7|Q6NUM7_HUMAN AGPAT5 protein (Fragment) OS=Homo sapiens GN=AGPAT5 PE=2 SV=1;>tr|A0A024R640|A0A024R640_HUMAN 1-acylglycerol-3-phosphate O-acyltransferase 5 (Lysophosphatidic acid acyltransferase, epsilon), isoform CRA_a OS=Homo sapiens GN=AGPAT5 P	-	1.8478	1.7387	0.798006	1.7868	17.026	6	0	Median	1.6588	1.32344	0.404293	1.3248	12.221	6	0	Median	0.87872	0.751428	-0.412293	0.75462	13.666	6	0	Median	0	22.8	4	7	7	7	0	7	0	7	0	7	22.8	22.8	22.8	41.165	356	356;364;364;181
8025	tr|H7C417|H7C417_HUMAN;tr|L0R6K6|L0R6K6_HUMAN	tr|H7C417|H7C417_HUMAN	6;2	2;2	0;0	>tr|H7C417|H7C417_HUMAN Uncharacterized protein (Fragment) OS=Homo sapiens PE=4 SV=1	-	1.8456	1.73663	0.796288	1.6895	1.987	2	1	Median	1.1961	0.954284	-0.0675089	0.93484	14.428	2	1	Median	0.64711	0.553369	-0.853686	0.57619	18.045	2	1	Median	0	25.4	2	6	2	0	0	6	0	2	0	0	25.4	6.5	0	37.434	338	338;44
4831	sp|Q8NEF9|SRFB1_HUMAN	sp|Q8NEF9|SRFB1_HUMAN	9	9	9	>sp|Q8NEF9|SRFB1_HUMAN Serum response factor-binding protein 1 OS=Homo sapiens GN=SRFBP1 PE=1 SV=1	-	1.8446	1.73569	0.795506	1.7209	15.139	4	0	Median	1.2839	1.02433	0.0346859	1.0156	13.865	4	0	Median	0.63102	0.53961	-0.890011	0.5399	16.858	4	0	Median	5.6	21.9	1	9	9	9	2	7	2	7	2	7	27.5	27.5	27.5	48.633	429	429
7362	sp|Q9Y316-2|MEMO1_HUMAN;sp|Q9Y316|MEMO1_HUMAN;sp|Q9Y316-3|MEMO1_HUMAN;tr|A8K3Y8|A8K3Y8_HUMAN	sp|Q9Y316-2|MEMO1_HUMAN;sp|Q9Y316|MEMO1_HUMAN;sp|Q9Y316-3|MEMO1_HUMAN;tr|A8K3Y8|A8K3Y8_HUMAN	9;9;9;8	9;9;9;8	3;3;3;3	>sp|Q9Y316-2|MEMO1_HUMAN Isoform 2 of Protein MEMO1 OS=Homo sapiens GN=MEMO1;>sp|Q9Y316|MEMO1_HUMAN Protein MEMO1 OS=Homo sapiens GN=MEMO1 PE=1 SV=1;>sp|Q9Y316-3|MEMO1_HUMAN Isoform 3 of Protein MEMO1 OS=Homo sapiens GN=MEMO1;>tr|A8K3Y8|A8K3Y8_HUMAN cDNA F	-	1.8432	1.73437	0.79441	1.7161	12.198	10	0	Median	1.5535	1.23943	0.309675	1.2171	9.5635	10	0	Median	0.81423	0.69628	-0.52226	0.69243	11.17	10	0	Median	0	50.4	4	9	9	3	0	9	0	9	0	3	50.4	50.4	20.8	31.307	274	274;297;300;297
2114	tr|S4R3Z2|S4R3Z2_HUMAN;tr|Q2XPP3|Q2XPP3_HUMAN;tr|A0A0A0MSS8|A0A0A0MSS8_HUMAN;sp|P42330|AK1C3_HUMAN;sp|P42330-2|AK1C3_HUMAN	tr|S4R3Z2|S4R3Z2_HUMAN;tr|Q2XPP3|Q2XPP3_HUMAN;tr|A0A0A0MSS8|A0A0A0MSS8_HUMAN;sp|P42330|AK1C3_HUMAN;sp|P42330-2|AK1C3_HUMAN	7;7;7;7;5	3;3;3;3;3	3;3;3;3;3	>tr|S4R3Z2|S4R3Z2_HUMAN Aldo-keto reductase family 1 member C3 OS=Homo sapiens GN=AKR1C3 PE=1 SV=1;>tr|Q2XPP3|Q2XPP3_HUMAN Type II 3a-hydroxysteroid dehydrogenase variant OS=Homo sapiens PE=2 SV=1;>tr|A0A0A0MSS8|A0A0A0MSS8_HUMAN Aldo-keto reductase family	-	1.843	1.73418	0.794254	1.6943	24.662	3	0	Median	4.2881	3.42117	1.77449	3.4015	22.607	3	0	Median	2.6326	2.25124	1.17072	2.2633	11.103	3	0	Median	0	31.7	5	7	3	3	0	7	0	3	0	3	31.7	19.3	19.3	34.339	300	300;323;323;323;204
5759	tr|F5H442|F5H442_HUMAN;sp|Q99816|TS101_HUMAN;sp|Q99816-2|TS101_HUMAN;tr|D3DQY6|D3DQY6_HUMAN;tr|L0L6B6|L0L6B6_HUMAN;tr|Q86SI0|Q86SI0_HUMAN;tr|J3QRU6|J3QRU6_HUMAN;tr|J3QKS4|J3QKS4_HUMAN	tr|F5H442|F5H442_HUMAN;sp|Q99816|TS101_HUMAN;sp|Q99816-2|TS101_HUMAN;tr|D3DQY6|D3DQY6_HUMAN	9;9;6;5;4;1;1;1	9;9;6;5;4;1;1;1	9;9;6;5;4;1;1;1	>tr|F5H442|F5H442_HUMAN Tumor susceptibility gene 101 protein OS=Homo sapiens GN=TSG101 PE=1 SV=1;>sp|Q99816|TS101_HUMAN Tumor susceptibility gene 101 protein OS=Homo sapiens GN=TSG101 PE=1 SV=2;>sp|Q99816-2|TS101_HUMAN Isoform 2 of Tumor susceptibility ge	-	1.843	1.73418	0.794254	1.7966	30.863	9	0	Median	1.8575	1.48197	0.567515	1.4632	32.017	9	0	Median	0.97541	0.834112	-0.261688	0.82513	7.2189	9	0	Median	2.7	30.1	8	9	9	9	1	9	1	9	1	9	30.1	30.1	30.1	40.917	365	365;390;285;260;160;23;63;77
2768	sp|P82930|RT34_HUMAN;tr|C9JJ19|C9JJ19_HUMAN;tr|A4UCR9|A4UCR9_HUMAN	sp|P82930|RT34_HUMAN;tr|C9JJ19|C9JJ19_HUMAN;tr|A4UCR9|A4UCR9_HUMAN	9;9;5	9;9;5	9;9;5	>sp|P82930|RT34_HUMAN 28S ribosomal protein S34, mitochondrial OS=Homo sapiens GN=MRPS34 PE=1 SV=2;>tr|C9JJ19|C9JJ19_HUMAN 28S ribosomal protein S34, mitochondrial OS=Homo sapiens GN=MRPS34 PE=1 SV=2;>tr|A4UCR9|A4UCR9_HUMAN Mitochondrial 28S ribosomal prot	-	1.8423	1.73352	0.793706	1.7207	25.64	8	0	Median	1.5919	1.27007	0.344903	1.2649	17.652	8	0	Median	0.83165	0.711177	-0.49172	0.72502	11.341	8	0	Median	0	49.1	3	9	9	9	0	9	0	9	0	9	49.1	49.1	49.1	25.65	218	218;225;176
5079	sp|Q8WY22|BRI3B_HUMAN;REV__sp|Q96PE2|ARHGH_HUMAN	sp|Q8WY22|BRI3B_HUMAN	3;1	3;1	3;1	>sp|Q8WY22|BRI3B_HUMAN BRI3-binding protein OS=Homo sapiens GN=BRI3BP PE=1 SV=1	-	1.8397	1.73108	0.791668	1.6611	8.1631	4	0	Median	1.2008	0.958034	-0.061851	0.94954	14.611	4	0	Median	0.61725	0.527835	-0.921842	0.54059	10.062	4	0	Median	0	17.1	2	3	3	3	0	3	0	3	0	3	17.1	17.1	17.1	27.835	251	251;2063
2730	sp|P78345|RPP38_HUMAN	sp|P78345|RPP38_HUMAN	3	3	3	>sp|P78345|RPP38_HUMAN Ribonuclease P protein subunit p38 OS=Homo sapiens GN=RPP38 PE=1 SV=2	-	1.8381	1.72957	0.790413	1.6621	11.656	2	0	Median	1.7211	1.37315	0.457484	1.3706	4.9682	2	0	Median	0.95306	0.814999	-0.29513	0.85233	9.2741	2	0	Median	4.9	10.6	1	3	3	3	1	2	1	2	1	2	15.5	15.5	15.5	31.834	283	283
1591	tr|A0A0S2Z3L2|A0A0S2Z3L2_HUMAN;sp|P16615|AT2A2_HUMAN;sp|P16615-5|AT2A2_HUMAN;sp|P16615-2|AT2A2_HUMAN;sp|P16615-3|AT2A2_HUMAN;sp|P16615-4|AT2A2_HUMAN;tr|H7C5W9|H7C5W9_HUMAN;tr|Q8N3X5|Q8N3X5_HUMAN;tr|Q7Z675|Q7Z675_HUMAN;sp|O14983-2|AT2A1_HUMAN;sp|O14983|AT2A1_HUMAN;tr|Q7Z6E5|Q7Z6E5_HUMAN;sp|O14983-3|AT2A1_HUMAN;tr|B3KS35|B3KS35_HUMAN;tr|J3QSY6|J3QSY6_HUMAN;tr|A0A0S2Z3H0|A0A0S2Z3H0_HUMAN;tr|A0A0S2Z4…	tr|A0A0S2Z3L2|A0A0S2Z3L2_HUMAN;sp|P16615|AT2A2_HUMAN;sp|P16615-5|AT2A2_HUMAN;sp|P16615-2|AT2A2_HUMAN;sp|P16615-3|AT2A2_HUMAN;sp|P16615-4|AT2A2_HUMAN;tr|H7C5W9|H7C5W9_HUMAN	45;45;44;44;44;40;37;12;12;12;12;11;10;3;2;2;2;2;1;1;1	45;45;44;44;44;40;37;12;12;12;12;11;10;3;2;2;2;2;1;1;1	37;37;36;36;36;32;29;7;7;7;7;6;5;1;2;2;2;2;1;1;0	>tr|A0A0S2Z3L2|A0A0S2Z3L2_HUMAN ATPase Ca++ transporting cardiac muscle slow twitch 2 isoform 1 (Fragment) OS=Homo sapiens GN=ATP2A2 PE=2 SV=1;>sp|P16615|AT2A2_HUMAN Sarcoplasmic/endoplasmic reticulum calcium ATPase 2 OS=Homo sapiens GN=ATP2A2 PE=1 SV=1;>s	-	1.8373	1.72882	0.789785	1.7087	20.731	59	0	Median	1.407	1.12255	0.166775	1.1142	15.335	59	0	Median	0.77122	0.659501	-0.600554	0.66062	23.563	59	0	Median	2.5	48	21	45	45	37	2	45	2	45	1	37	48	48	40.5	114.76	1042	1042;1042;997;997;999;1015;933;844;994;994;1001;1054;869;295;50;63;74;113;46;79;128
3625	tr|A0A140VJL6|A0A140VJL6_HUMAN;sp|Q2TAA2|IAH1_HUMAN;tr|H7C5G1|H7C5G1_HUMAN;tr|Q6NVV8|Q6NVV8_HUMAN;tr|Q6PCA9|Q6PCA9_HUMAN;tr|Q05D21|Q05D21_HUMAN;sp|Q2TAA2-2|IAH1_HUMAN;tr|C9JE02|C9JE02_HUMAN;tr|F8WF34|F8WF34_HUMAN	tr|A0A140VJL6|A0A140VJL6_HUMAN;sp|Q2TAA2|IAH1_HUMAN;tr|H7C5G1|H7C5G1_HUMAN;tr|Q6NVV8|Q6NVV8_HUMAN;tr|Q6PCA9|Q6PCA9_HUMAN;tr|Q05D21|Q05D21_HUMAN	5;5;4;4;4;4;2;2;1	5;5;4;4;4;4;2;2;1	5;5;4;4;4;4;2;2;1	>tr|A0A140VJL6|A0A140VJL6_HUMAN Testicular tissue protein Li 92 OS=Homo sapiens PE=2 SV=1;>sp|Q2TAA2|IAH1_HUMAN Isoamyl acetate-hydrolyzing esterase 1 homolog OS=Homo sapiens GN=IAH1 PE=1 SV=1;>tr|H7C5G1|H7C5G1_HUMAN Isoamyl acetate-hydrolyzing esterase 1	-	1.8364	1.72797	0.789078	1.6974	14.842	5	0	Median	1.5636	1.24749	0.319025	1.2207	10.175	5	0	Median	0.8819	0.754147	-0.407082	0.78534	5.3487	5	0	Median	0	33.5	9	5	5	5	0	5	0	5	0	5	33.5	33.5	33.5	27.598	248	248;248;228;231;234;240;135;160;40
3711	sp|Q53GS7-2|GLE1_HUMAN;sp|Q53GS7|GLE1_HUMAN;tr|B3KMG0|B3KMG0_HUMAN;tr|A8K3B8|A8K3B8_HUMAN	sp|Q53GS7-2|GLE1_HUMAN;sp|Q53GS7|GLE1_HUMAN;tr|B3KMG0|B3KMG0_HUMAN;tr|A8K3B8|A8K3B8_HUMAN	6;6;5;5	6;6;5;5	6;6;5;5	>sp|Q53GS7-2|GLE1_HUMAN Isoform 2 of Nucleoporin GLE1 OS=Homo sapiens GN=GLE1;>sp|Q53GS7|GLE1_HUMAN Nucleoporin GLE1 OS=Homo sapiens GN=GLE1 PE=1 SV=2;>tr|B3KMG0|B3KMG0_HUMAN cDNA FLJ10905 fis, clone OVARC1000014, highly similar to Nucleoporin GLE1 OS=Homo	-	1.835	1.72665	0.787978	1.6985	19.515	4	0	Median	1.5798	1.26041	0.333895	1.2676	8.9302	4	0	Median	0.93779	0.801941	-0.318432	0.84163	19.543	4	0	Median	0	16.5	4	6	6	6	0	6	0	6	0	6	16.5	16.5	16.5	75.406	659	659;698;444;444
7435	sp|Q9Y4B6-3|DCAF1_HUMAN;sp|Q9Y4B6-2|DCAF1_HUMAN;sp|Q9Y4B6|DCAF1_HUMAN;tr|B3KN11|B3KN11_HUMAN	sp|Q9Y4B6-3|DCAF1_HUMAN;sp|Q9Y4B6-2|DCAF1_HUMAN;sp|Q9Y4B6|DCAF1_HUMAN	9;9;9;4	9;9;9;4	9;9;9;4	>sp|Q9Y4B6-3|DCAF1_HUMAN Isoform 3 of DDB1- and CUL4-associated factor 1 OS=Homo sapiens GN=DCAF1;>sp|Q9Y4B6-2|DCAF1_HUMAN Isoform 2 of DDB1- and CUL4-associated factor 1 OS=Homo sapiens GN=DCAF1;>sp|Q9Y4B6|DCAF1_HUMAN DDB1- and CUL4-associated factor 1 OS	-	1.8339	1.72562	0.787113	1.679	13.405	7	0	Median	1.374	1.09622	0.132535	1.1115	12.785	7	0	Median	0.86217	0.737276	-0.439724	0.7308	11.637	6	0	Median	1.4	12.2	4	9	9	9	1	8	1	8	1	8	13.6	13.6	13.6	118.23	1058	1058;1506;1507;399
3300	sp|Q14554|PDIA5_HUMAN;sp|Q14554-2|PDIA5_HUMAN;tr|C9JY10|C9JY10_HUMAN	sp|Q14554|PDIA5_HUMAN;sp|Q14554-2|PDIA5_HUMAN	10;8;1	10;8;1	10;8;1	>sp|Q14554|PDIA5_HUMAN Protein disulfide-isomerase A5 OS=Homo sapiens GN=PDIA5 PE=1 SV=1;>sp|Q14554-2|PDIA5_HUMAN Isoform 2 of Protein disulfide-isomerase A5 OS=Homo sapiens GN=PDIA5	-	1.8318	1.72364	0.78546	1.6341	9.7609	9	0	Median	1.5651	1.24868	0.320408	1.22	10.616	9	0	Median	0.855	0.731144	-0.451772	0.71865	14.795	9	0	Median	2.3	28.9	3	10	10	10	1	10	1	10	1	10	28.9	28.9	28.9	59.594	519	519;262;64
866	tr|C9JQB1|C9JQB1_HUMAN;tr|C9J9V6|C9J9V6_HUMAN;sp|O75414|NDK6_HUMAN;tr|A0A0C4DG91|A0A0C4DG91_HUMAN;sp|O75414-2|NDK6_HUMAN;tr|C9J1J2|C9J1J2_HUMAN	tr|C9JQB1|C9JQB1_HUMAN;tr|C9J9V6|C9J9V6_HUMAN;sp|O75414|NDK6_HUMAN;tr|A0A0C4DG91|A0A0C4DG91_HUMAN;sp|O75414-2|NDK6_HUMAN	3;3;3;3;2;1	3;3;3;3;2;1	3;3;3;3;2;1	>tr|C9JQB1|C9JQB1_HUMAN Nucleoside diphosphate kinase OS=Homo sapiens GN=NME6 PE=1 SV=1;>tr|C9J9V6|C9J9V6_HUMAN Nucleoside diphosphate kinase (Fragment) OS=Homo sapiens GN=NME6 PE=1 SV=1;>sp|O75414|NDK6_HUMAN Nucleoside diphosphate kinase 6 OS=Homo sapiens	-	1.8289	1.72091	0.783174	1.6306	3.7666	3	0	Median	1.3108	1.0458	0.0646007	1.084	17.575	3	0	Median	0.78413	0.67054	-0.576604	0.71971	19.657	3	0	Median	0	21.3	6	3	3	3	0	3	0	3	0	3	21.3	21.3	21.3	16.188	141	141;174;186;194;119;111
7681	tr|A0A0U1RQE4|A0A0U1RQE4_HUMAN;sp|Q5HYK7-3|SH319_HUMAN;sp|Q5HYK7-2|SH319_HUMAN;sp|Q5HYK7|SH319_HUMAN;tr|A0A0U1RQN2|A0A0U1RQN2_HUMAN;tr|Q6PJX8|Q6PJX8_HUMAN;tr|B3KS04|B3KS04_HUMAN;sp|Q5HYK7-5|SH319_HUMAN;sp|Q5HYK7-4|SH319_HUMAN;tr|B3KY23|B3KY23_HUMAN	tr|A0A0U1RQE4|A0A0U1RQE4_HUMAN;sp|Q5HYK7-3|SH319_HUMAN;sp|Q5HYK7-2|SH319_HUMAN;sp|Q5HYK7|SH319_HUMAN;tr|A0A0U1RQN2|A0A0U1RQN2_HUMAN	4;3;3;3;2;1;1;1;1;1	4;3;3;3;2;1;1;1;1;1	4;3;3;3;2;1;1;1;1;1	>tr|A0A0U1RQE4|A0A0U1RQE4_HUMAN SH3 domain-containing protein 19 OS=Homo sapiens GN=SH3D19 PE=1 SV=1;>sp|Q5HYK7-3|SH319_HUMAN Isoform 3 of SH3 domain-containing protein 19 OS=Homo sapiens GN=SH3D19;>sp|Q5HYK7-2|SH319_HUMAN Isoform 2 of SH3 domain-containin	-	1.8286	1.72063	0.782937	1.7716	34.27	2	1	Median	1.1246	0.89724	-0.156435	0.91424	25.066	2	1	Median	0.61958	0.529827	-0.916406	0.52751	6.134	2	1	Median	2.7	4.2	10	4	4	4	2	2	2	2	2	2	6.9	6.9	6.9	114.8	1047	1047;731;767;790;233;267;354;397;420;545
5950	sp|Q9BVI4|NOC4L_HUMAN;tr|F5H303|F5H303_HUMAN	sp|Q9BVI4|NOC4L_HUMAN	18;8	18;8	18;8	>sp|Q9BVI4|NOC4L_HUMAN Nucleolar complex protein 4 homolog OS=Homo sapiens GN=NOC4L PE=1 SV=1	-	1.8281	1.72016	0.782543	1.7086	13.554	19	0	Median	1.789	1.42732	0.513306	1.4087	10.879	19	0	Median	0.97835	0.836626	-0.257346	0.8722	10.165	19	0	Median	0	47.7	2	18	18	18	0	18	0	18	0	18	47.7	47.7	47.7	58.467	516	516;270
4995	tr|A0A024RAT6|A0A024RAT6_HUMAN;sp|Q8WU10-2|PYRD1_HUMAN;sp|Q8WU10|PYRD1_HUMAN;tr|H0YGU0|H0YGU0_HUMAN	tr|A0A024RAT6|A0A024RAT6_HUMAN;sp|Q8WU10-2|PYRD1_HUMAN;sp|Q8WU10|PYRD1_HUMAN	3;3;3;1	3;3;3;1	3;3;3;1	>tr|A0A024RAT6|A0A024RAT6_HUMAN Uncharacterized protein OS=Homo sapiens GN=FLJ22028 PE=4 SV=1;>sp|Q8WU10-2|PYRD1_HUMAN Isoform 2 of Pyridine nucleotide-disulfide oxidoreductase domain-containing protein 1 OS=Homo sapiens GN=PYROXD1;>sp|Q8WU10|PYRD1_HUMAN P	-	1.8263	1.71847	0.781122	1.7014	20.62	3	1	Median	1.7944	1.43163	0.517655	1.4381	10.891	3	1	Plateau	0.8503	0.727125	-0.459725	0.7325	30.009	3	1	Median	0	15.6	4	3	3	3	0	3	0	3	0	3	15.6	15.6	15.6	33.374	302	302;429;500;60
4852	sp|Q8NFF5-4|FAD1_HUMAN;sp|Q8NFF5-5|FAD1_HUMAN;sp|Q8NFF5-3|FAD1_HUMAN;tr|Q5T196|Q5T196_HUMAN;tr|B3KQW9|B3KQW9_HUMAN;sp|Q8NFF5-2|FAD1_HUMAN;sp|Q8NFF5|FAD1_HUMAN;tr|Q5T191|Q5T191_HUMAN	sp|Q8NFF5-4|FAD1_HUMAN;sp|Q8NFF5-5|FAD1_HUMAN;sp|Q8NFF5-3|FAD1_HUMAN;tr|Q5T196|Q5T196_HUMAN;tr|B3KQW9|B3KQW9_HUMAN;sp|Q8NFF5-2|FAD1_HUMAN;sp|Q8NFF5|FAD1_HUMAN;tr|Q5T191|Q5T191_HUMAN	4;4;4;4;4;4;4;2	4;4;4;4;4;4;4;2	4;4;4;4;4;4;4;2	>sp|Q8NFF5-4|FAD1_HUMAN Isoform 4 of FAD synthase OS=Homo sapiens GN=FLAD1;>sp|Q8NFF5-5|FAD1_HUMAN Isoform 5 of FAD synthase OS=Homo sapiens GN=FLAD1;>sp|Q8NFF5-3|FAD1_HUMAN Isoform 3 of FAD synthase OS=Homo sapiens GN=FLAD1;>tr|Q5T196|Q5T196_HUMAN FAD syn	-	1.8258	1.718	0.780726	1.6606	12.678	3	0	Median	1.6018	1.27796	0.353847	1.2426	19.743	3	0	Median	0.95264	0.81464	-0.295765	0.86634	6.0543	3	0	Median	0	26.9	8	4	4	4	0	4	0	4	0	4	26.9	26.9	26.9	32.369	294	294;338;446;456;456;490;587;170
2579	tr|Q5JQ44|Q5JQ44_HUMAN;sp|P61225|RAP2B_HUMAN;tr|F6U784|F6U784_HUMAN	tr|Q5JQ44|Q5JQ44_HUMAN;sp|P61225|RAP2B_HUMAN;tr|F6U784|F6U784_HUMAN	7;7;4	7;7;4	3;3;0	>tr|Q5JQ44|Q5JQ44_HUMAN Uncharacterized protein DKFZp547A0616 (Fragment) OS=Homo sapiens GN=DKFZp547A0616 PE=2 SV=1;>sp|P61225|RAP2B_HUMAN Ras-related protein Rap-2b OS=Homo sapiens GN=RAP2B PE=1 SV=1;>tr|F6U784|F6U784_HUMAN Ras-related protein Rap-2a OS=H	-	1.8249	1.71715	0.780015	1.6899	20.846	7	0	Median	1.0036	0.800702	-0.320663	0.77689	15.797	7	0	Median	0.7296	0.62391	-0.680591	0.64925	25.366	7	0	Median	0	47	3	7	7	3	0	7	0	7	0	3	47	47	20.4	20.294	181	181;183;108
2585	tr|A0A024R2Q4|A0A024R2Q4_HUMAN;sp|P61313|RL15_HUMAN;tr|E7EQV9|E7EQV9_HUMAN;tr|E7ENU7|E7ENU7_HUMAN;tr|E7EX53|E7EX53_HUMAN;tr|B4DLP4|B4DLP4_HUMAN;sp|P61313-2|RL15_HUMAN;tr|B4DEN1|B4DEN1_HUMAN;tr|E7ERA2|E7ERA2_HUMAN;tr|Q76N55|Q76N55_HUMAN;tr|Q96S84|Q96S84_HUMAN;tr|A4D1Q5|A4D1Q5_HUMAN	tr|A0A024R2Q4|A0A024R2Q4_HUMAN;sp|P61313|RL15_HUMAN;tr|E7EQV9|E7EQV9_HUMAN;tr|E7ENU7|E7ENU7_HUMAN;tr|E7EX53|E7EX53_HUMAN;tr|B4DLP4|B4DLP4_HUMAN	12;12;11;10;6;6;5;4;2;1;1;1	12;12;11;10;6;6;5;4;2;1;1;1	12;12;11;10;6;6;5;4;2;1;1;1	>tr|A0A024R2Q4|A0A024R2Q4_HUMAN Ribosomal protein L15 OS=Homo sapiens GN=RPL15 PE=3 SV=1;>sp|P61313|RL15_HUMAN 60S ribosomal protein L15 OS=Homo sapiens GN=RPL15 PE=1 SV=2;>tr|E7EQV9|E7EQV9_HUMAN Ribosomal protein L15 (Fragment) OS=Homo sapiens GN=RPL15 PE	-	1.8243	1.71658	0.779541	1.7619	12.922	16	0	Median	1.7428	1.39046	0.47556	1.3663	12.884	16	0	Median	0.93059	0.795784	-0.329551	0.80399	9.9875	16	0	Median	0	45.6	12	12	12	12	0	12	0	12	0	12	45.6	45.6	45.6	24.146	204	204;204;174;175;133;164;145;108;59;42;204;204
7120	tr|C9J3D7|C9J3D7_HUMAN;sp|Q9UKG9|OCTC_HUMAN;sp|Q9UKG9-3|OCTC_HUMAN;tr|B4DT97|B4DT97_HUMAN	tr|C9J3D7|C9J3D7_HUMAN;sp|Q9UKG9|OCTC_HUMAN;sp|Q9UKG9-3|OCTC_HUMAN;tr|B4DT97|B4DT97_HUMAN	2;2;2;1	2;2;2;1	2;2;2;1	>tr|C9J3D7|C9J3D7_HUMAN Peroxisomal carnitine O-octanoyltransferase OS=Homo sapiens GN=CROT PE=1 SV=1;>sp|Q9UKG9|OCTC_HUMAN Peroxisomal carnitine O-octanoyltransferase OS=Homo sapiens GN=CROT PE=1 SV=2;>sp|Q9UKG9-3|OCTC_HUMAN Isoform 3 of Peroxisomal carni	-	1.8239	1.71621	0.779224	1.6936	9.4165	2	0	Median	0.98198	0.783453	-0.352081	0.78793	4.6901	2	0	Median	0.59638	0.509988	-0.971465	0.5284	8.6403	2	0	Median	0	4.9	4	2	2	2	0	2	0	2	0	2	4.9	4.9	4.9	65.883	574	574;612;640;457
7601	tr|A0A024R2J9|A0A024R2J9_HUMAN;tr|A0A024R2H0|A0A024R2H0_HUMAN;tr|B9A6K1|B9A6K1_HUMAN;sp|Q92609|TBCD5_HUMAN;sp|Q92609-2|TBCD5_HUMAN;tr|C9J3F6|C9J3F6_HUMAN;tr|C9JDR8|C9JDR8_HUMAN;tr|C9JNM0|C9JNM0_HUMAN;tr|C9JED7|C9JED7_HUMAN;tr|F2Z3C3|F2Z3C3_HUMAN;tr|C9K0P2|C9K0P2_HUMAN;tr|C9J397|C9J397_HUMAN;tr|C9JWX0|C9JWX0_HUMAN;tr|C9JW04|C9JW04_HUMAN;tr|C9JMP7|C9JMP7_HUMAN;tr|C9JIU4|C9JIU4_HUMAN;tr|F2Z3I5|F2Z3I…	tr|A0A024R2J9|A0A024R2J9_HUMAN;tr|A0A024R2H0|A0A024R2H0_HUMAN;tr|B9A6K1|B9A6K1_HUMAN;sp|Q92609|TBCD5_HUMAN;sp|Q92609-2|TBCD5_HUMAN;tr|C9J3F6|C9J3F6_HUMAN	19;19;18;18;18;12;7;5;5;5;5;5;5;5;2;2;2	19;19;18;18;18;12;7;5;5;5;5;5;5;5;2;2;2	19;19;18;18;18;12;7;5;5;5;5;5;5;5;2;2;2	>tr|A0A024R2J9|A0A024R2J9_HUMAN TBC1 domain family, member 5, isoform CRA_b OS=Homo sapiens GN=TBC1D5 PE=4 SV=1;>tr|A0A024R2H0|A0A024R2H0_HUMAN TBC1 domain family, member 5, isoform CRA_a OS=Homo sapiens GN=TBC1D5 PE=4 SV=1;>tr|B9A6K1|B9A6K1_HUMAN TBC1 dom	-	1.8208	1.71329	0.77677	1.6463	19.347	12	0	Median	1.4117	1.1263	0.171587	1.1116	31.488	12	0	Median	0.76589	0.654943	-0.610559	0.66818	18.013	12	0	Median	6.7	32.8	17	19	19	19	5	16	5	16	5	16	36.1	36.1	36.1	88.989	795	795;795;795;795;817;593;183;74;79;88;110;129;140;142;30;32;40
7305	sp|Q9Y2D4|EXC6B_HUMAN;tr|A0A0U1RRB6|A0A0U1RRB6_HUMAN;sp|Q9Y2D4-2|EXC6B_HUMAN;tr|J3QT38|J3QT38_HUMAN;tr|Q9H8D6|Q9H8D6_HUMAN;tr|F8W6R7|F8W6R7_HUMAN;tr|A5YP36|A5YP36_HUMAN	sp|Q9Y2D4|EXC6B_HUMAN;tr|A0A0U1RRB6|A0A0U1RRB6_HUMAN;sp|Q9Y2D4-2|EXC6B_HUMAN;tr|J3QT38|J3QT38_HUMAN;tr|Q9H8D6|Q9H8D6_HUMAN	11;11;9;9;8;1;1	11;11;9;9;8;1;1	10;10;8;8;7;1;0	>sp|Q9Y2D4|EXC6B_HUMAN Exocyst complex component 6B OS=Homo sapiens GN=EXOC6B PE=1 SV=3;>tr|A0A0U1RRB6|A0A0U1RRB6_HUMAN Exocyst complex component OS=Homo sapiens GN=EXOC6B PE=1 SV=1;>sp|Q9Y2D4-2|EXC6B_HUMAN Isoform 2 of Exocyst complex component 6B OS=Homo	-	1.819	1.7116	0.775343	1.6662	12.911	12	0	Median	1.1739	0.936573	-0.0945374	0.94957	12.576	12	0	Median	0.63526	0.543236	-0.880349	0.57925	16.175	12	0	Median	0	19.2	7	11	11	10	0	11	0	11	0	10	19.2	19.2	18.2	94.2	811	811;815;672;681;348;40;701
1039	sp|O95219|SNX4_HUMAN;sp|O95219-2|SNX4_HUMAN;tr|F8W9T3|F8W9T3_HUMAN;tr|Q9H398|Q9H398_HUMAN	sp|O95219|SNX4_HUMAN;sp|O95219-2|SNX4_HUMAN;tr|F8W9T3|F8W9T3_HUMAN	6;4;3;1	6;4;3;1	6;4;3;1	>sp|O95219|SNX4_HUMAN Sorting nexin-4 OS=Homo sapiens GN=SNX4 PE=1 SV=1;>sp|O95219-2|SNX4_HUMAN Isoform 2 of Sorting nexin-4 OS=Homo sapiens GN=SNX4;>tr|F8W9T3|F8W9T3_HUMAN Sorting nexin-4 (Fragment) OS=Homo sapiens GN=SNX4 PE=1 SV=1	-	1.8184	1.71103	0.774867	1.7555	14.664	3	0	Median	1.4997	1.19651	0.258827	1.2184	15.029	3	0	Median	0.86174	0.736908	-0.440444	0.77568	18.28	3	0	Median	0	16.4	4	6	6	6	0	6	0	6	0	6	16.4	16.4	16.4	51.908	450	450;305;155;179
2213	tr|Q14TF0|Q14TF0_HUMAN;sp|P48506|GSH1_HUMAN;tr|E1CEI4|E1CEI4_HUMAN;tr|B4E2I4|B4E2I4_HUMAN;tr|A0A0C4DGB2|A0A0C4DGB2_HUMAN;tr|H0Y9I7|H0Y9I7_HUMAN;tr|D6R959|D6R959_HUMAN;tr|H0YAB6|H0YAB6_HUMAN;tr|D6REX4|D6REX4_HUMAN;tr|D6RGF8|D6RGF8_HUMAN	tr|Q14TF0|Q14TF0_HUMAN;sp|P48506|GSH1_HUMAN;tr|E1CEI4|E1CEI4_HUMAN;tr|B4E2I4|B4E2I4_HUMAN;tr|A0A0C4DGB2|A0A0C4DGB2_HUMAN	18;18;16;15;9;4;3;2;2;1	18;18;16;15;9;4;3;2;2;1	18;18;16;15;9;4;3;2;2;1	>tr|Q14TF0|Q14TF0_HUMAN Glutamate-cysteine ligase OS=Homo sapiens GN=GCLC PE=2 SV=1;>sp|P48506|GSH1_HUMAN Glutamate--cysteine ligase catalytic subunit OS=Homo sapiens GN=GCLC PE=1 SV=2;>tr|E1CEI4|E1CEI4_HUMAN Glutamate--cysteine ligase catalytic subunit OS	-	1.8176	1.71028	0.774232	1.6466	14.324	16	0	Median	0.75495	0.602322	-0.731394	0.59207	16.123	16	0	Median	0.415	0.354883	-1.49459	0.35885	15.953	16	0	Median	0	37	10	18	18	18	0	18	0	18	0	18	37	37	37	72.765	637	637;637;599;584;252;173;154;93;122;54
2176	sp|P46779|RL28_HUMAN;sp|P46779-2|RL28_HUMAN;sp|P46779-3|RL28_HUMAN;tr|H0YKD8|H0YKD8_HUMAN;sp|P46779-4|RL28_HUMAN;sp|P46779-5|RL28_HUMAN;tr|H0YMF4|H0YMF4_HUMAN;tr|H0YLP6|H0YLP6_HUMAN;tr|Q59F34|Q59F34_HUMAN;tr|O60251|O60251_HUMAN	sp|P46779|RL28_HUMAN;sp|P46779-2|RL28_HUMAN;sp|P46779-3|RL28_HUMAN;tr|H0YKD8|H0YKD8_HUMAN;sp|P46779-4|RL28_HUMAN;sp|P46779-5|RL28_HUMAN;tr|H0YMF4|H0YMF4_HUMAN;tr|H0YLP6|H0YLP6_HUMAN;tr|Q59F34|Q59F34_HUMAN	9;8;8;8;7;7;7;6;6;2	9;8;8;8;7;7;7;6;6;2	9;8;8;8;7;7;7;6;6;2	>sp|P46779|RL28_HUMAN 60S ribosomal protein L28 OS=Homo sapiens GN=RPL28 PE=1 SV=3;>sp|P46779-2|RL28_HUMAN Isoform 2 of 60S ribosomal protein L28 OS=Homo sapiens GN=RPL28;>sp|P46779-3|RL28_HUMAN Isoform 3 of 60S ribosomal protein L28 OS=Homo sapiens GN=RPL	-	1.816	1.70877	0.772962	1.6542	14.109	11	0	Median	1.9174	1.52976	0.613304	1.528	30.592	11	0	Median	1.0402	0.889516	-0.168908	0.93568	8.482	11	0	Median	10.2	45.3	10	9	9	9	2	8	2	8	2	8	50.4	50.4	50.4	15.747	137	137;163;169;170;69;87;112;89;95;53
1678	tr|A0A024R5J5|A0A024R5J5_HUMAN;sp|P20340|RAB6A_HUMAN;tr|B7Z5Z9|B7Z5Z9_HUMAN	tr|A0A024R5J5|A0A024R5J5_HUMAN;sp|P20340|RAB6A_HUMAN;tr|B7Z5Z9|B7Z5Z9_HUMAN	11;11;8	1;1;1	1;1;1	>tr|A0A024R5J5|A0A024R5J5_HUMAN H.sapiens ras-related Hrab6 protein OS=Homo sapiens GN=RAB6A PE=2 SV=1;>sp|P20340|RAB6A_HUMAN Ras-related protein Rab-6A OS=Homo sapiens GN=RAB6A PE=1 SV=3;>tr|B7Z5Z9|B7Z5Z9_HUMAN cDNA FLJ51066, highly similar to Ras-related	-	1.8158	1.70859	0.772803	1.6832	8.7055	2	0	Median	1.101	0.878411	-0.187032	0.87163	4.3201	2	0	Median	0.60732	0.519343	-0.94524	0.52694	6.5636	2	0	Median	11.1	54.3	3	11	1	1	3	10	0	1	0	1	54.3	10.6	10.6	23.593	208	208;208;144
2783	tr|J3QR09|J3QR09_HUMAN;tr|J3KTE4|J3KTE4_HUMAN;tr|Q53G49|Q53G49_HUMAN;sp|P84098|RL19_HUMAN;tr|Q8IWR8|Q8IWR8_HUMAN;tr|J3QL15|J3QL15_HUMAN	tr|J3QR09|J3QR09_HUMAN;tr|J3KTE4|J3KTE4_HUMAN;tr|Q53G49|Q53G49_HUMAN;sp|P84098|RL19_HUMAN;tr|Q8IWR8|Q8IWR8_HUMAN;tr|J3QL15|J3QL15_HUMAN	6;6;6;6;5;3	6;6;6;6;5;3	6;6;6;6;5;3	>tr|J3QR09|J3QR09_HUMAN Ribosomal protein L19 OS=Homo sapiens GN=RPL19 PE=1 SV=1;>tr|J3KTE4|J3KTE4_HUMAN Ribosomal protein L19 OS=Homo sapiens GN=RPL19 PE=1 SV=1;>tr|Q53G49|Q53G49_HUMAN Ribosomal protein L19 (Fragment) OS=Homo sapiens PE=2 SV=1;>sp|P84098|	-	1.8158	1.70859	0.772803	1.6769	5.6582	7	0	Median	1.683	1.34275	0.425188	1.3474	9.001	7	0	Median	0.93893	0.802916	-0.316679	0.79241	6.4022	7	0	Median	12.4	26.4	6	6	6	6	2	6	2	6	2	6	26.4	26.4	26.4	23.134	193	193;194;196;196;173;128
7519	tr|A0A024RBS6|A0A024RBS6_HUMAN;tr|F5H1S9|F5H1S9_HUMAN;tr|E5KMT6|E5KMT6_HUMAN;sp|Q9Y606-2|TRUA_HUMAN;tr|E5KMT5|E5KMT5_HUMAN;sp|Q9Y606|TRUA_HUMAN;tr|G8JLB3|G8JLB3_HUMAN;tr|F5GY32|F5GY32_HUMAN;tr|F5GXL3|F5GXL3_HUMAN;tr|F5H168|F5H168_HUMAN;tr|F8W9U5|F8W9U5_HUMAN;tr|F5H1B2|F5H1B2_HUMAN	tr|A0A024RBS6|A0A024RBS6_HUMAN;tr|F5H1S9|F5H1S9_HUMAN;tr|E5KMT6|E5KMT6_HUMAN;sp|Q9Y606-2|TRUA_HUMAN;tr|E5KMT5|E5KMT5_HUMAN;sp|Q9Y606|TRUA_HUMAN;tr|G8JLB3|G8JLB3_HUMAN	12;12;12;12;12;12;11;5;4;3;2;2	12;12;12;12;12;12;11;5;4;3;2;2	12;12;12;12;12;12;11;5;4;3;2;2	>tr|A0A024RBS6|A0A024RBS6_HUMAN tRNA pseudouridine synthase OS=Homo sapiens GN=PUS1 PE=3 SV=1;>tr|F5H1S9|F5H1S9_HUMAN tRNA pseudouridine synthase OS=Homo sapiens GN=PUS1 PE=1 SV=1;>tr|E5KMT6|E5KMT6_HUMAN tRNA pseudouridine synthase OS=Homo sapiens PE=3 SV=	-	1.8131	1.70605	0.770656	1.6691	10.845	10	0	Median	1.6367	1.30581	0.384943	1.3019	11.703	10	0	Median	0.91178	0.779699	-0.359011	0.81067	16.629	10	0	Median	4.4	39.6	12	12	12	12	1	12	1	12	1	12	39.6	39.6	39.6	37.831	338	338;374;399;399;427;427;384;153;200;134;156;184
3001	sp|Q12769|NU160_HUMAN;tr|G3V198|G3V198_HUMAN;tr|E9PR16|E9PR16_HUMAN;sp|Q12769-3|NU160_HUMAN;sp|Q12769-2|NU160_HUMAN	sp|Q12769|NU160_HUMAN;tr|G3V198|G3V198_HUMAN;tr|E9PR16|E9PR16_HUMAN	24;22;17;7;1	24;22;17;7;1	24;22;17;7;1	>sp|Q12769|NU160_HUMAN Nuclear pore complex protein Nup160 OS=Homo sapiens GN=NUP160 PE=1 SV=3;>tr|G3V198|G3V198_HUMAN Nuclear pore complex protein Nup160 (Fragment) OS=Homo sapiens GN=NUP160 PE=1 SV=2;>tr|E9PR16|E9PR16_HUMAN Nuclear pore complex protein N	-	1.8112	1.70426	0.769144	1.6619	13.879	18	0	Median	1.9757	1.57627	0.656517	1.5689	12.067	18	0	Median	1.1249	0.961946	-0.0559717	0.96614	11.167	18	0	Median	1.8	21.9	5	24	24	24	1	23	1	23	1	23	23.7	23.7	23.7	162.12	1436	1436;1314;1123;485;224
1229	tr|B4DJ65|B4DJ65_HUMAN;tr|Q86XR1|Q86XR1_HUMAN;tr|D4P3Q7|D4P3Q7_HUMAN;sp|P04156-2|PRIO_HUMAN;tr|A2A2V1|A2A2V1_HUMAN;tr|Q6FGR8|Q6FGR8_HUMAN;tr|Q6FGN5|Q6FGN5_HUMAN;tr|Q53YK7|Q53YK7_HUMAN;tr|B2R5Q9|B2R5Q9_HUMAN;tr|A1YVW6|A1YVW6_HUMAN;sp|P04156|PRIO_HUMAN;tr|Q6SES1|Q6SES1_HUMAN;tr|O75942|O75942_HUMAN;tr|B3KQX7|B3KQX7_HUMAN;tr|B4DI53|B4DI53_HUMAN;tr|B4DDS1|B4DDS1_HUMAN;tr|Q540C4|Q540C4_HUMAN;tr|X6RKS3|…	tr|B4DJ65|B4DJ65_HUMAN;tr|Q86XR1|Q86XR1_HUMAN;tr|D4P3Q7|D4P3Q7_HUMAN;sp|P04156-2|PRIO_HUMAN;tr|A2A2V1|A2A2V1_HUMAN;tr|Q6FGR8|Q6FGR8_HUMAN;tr|Q6FGN5|Q6FGN5_HUMAN;tr|Q53YK7|Q53YK7_HUMAN;tr|B2R5Q9|B2R5Q9_HUMAN;tr|A1YVW6|A1YVW6_HUMAN;sp|P04156|PRIO_HUMAN;tr|Q6SES1|Q6SES1_HUMAN;tr|O75942|O75942_HUMAN;tr|B3KQX7|B3KQX7_HUMAN;tr|B4DI53|B4DI53_HUMAN;tr|B4DDS1|B4DDS1_HUMAN;tr|Q540C4|Q540C4_HUMAN;tr|X6RKS3|…	4;4;4;4;4;4;4;4;4;4;4;4;4;3;3;3;3;2;2;2;2	4;4;4;4;4;4;4;4;4;4;4;4;4;3;3;3;3;2;2;2;2	4;4;4;4;4;4;4;4;4;4;4;4;4;3;3;3;3;2;2;2;2	>tr|B4DJ65|B4DJ65_HUMAN cDNA FLJ52548, highly similar to Major prion protein OS=Homo sapiens PE=2 SV=1;>tr|Q86XR1|Q86XR1_HUMAN Major prion protein (Fragment) OS=Homo sapiens GN=PRNP PE=3 SV=1;>tr|D4P3Q7|D4P3Q7_HUMAN Major prion protein (Fragment) OS=Homo s	-	1.811	1.70407	0.768984	1.622	9.7648	4	0	Median	1.4549	1.16076	0.215073	1.1521	12.321	4	0	Median	0.84546	0.722986	-0.46796	0.7655	8.4759	4	0	Median	0	18.8	21	4	4	4	0	4	0	4	0	4	18.8	18.8	18.8	25.298	229	229;238;246;246;249;253;253;253;253;253;253;277;285;163;176;192;246;217;230;230;253
4558	sp|Q8IY17-5|PLPL6_HUMAN;sp|Q8IY17-2|PLPL6_HUMAN;sp|Q8IY17-3|PLPL6_HUMAN;sp|Q8IY17|PLPL6_HUMAN;sp|Q8IY17-4|PLPL6_HUMAN;tr|A0A0B4NFD1|A0A0B4NFD1_HUMAN;tr|A0A0B4NFS2|A0A0B4NFS2_HUMAN;tr|A0A0B4NF33|A0A0B4NF33_HUMAN;tr|M0QYT1|M0QYT1_HUMAN;tr|M0R2C2|M0R2C2_HUMAN;tr|B4DEV3|B4DEV3_HUMAN	sp|Q8IY17-5|PLPL6_HUMAN;sp|Q8IY17-2|PLPL6_HUMAN;sp|Q8IY17-3|PLPL6_HUMAN;sp|Q8IY17|PLPL6_HUMAN;sp|Q8IY17-4|PLPL6_HUMAN	7;7;7;7;7;1;1;1;1;1;1	7;7;7;7;7;1;1;1;1;1;1	6;6;6;6;6;0;0;0;1;1;1	>sp|Q8IY17-5|PLPL6_HUMAN Isoform 5 of Neuropathy target esterase OS=Homo sapiens GN=PNPLA6;>sp|Q8IY17-2|PLPL6_HUMAN Isoform 2 of Neuropathy target esterase OS=Homo sapiens GN=PNPLA6;>sp|Q8IY17-3|PLPL6_HUMAN Isoform 3 of Neuropathy target esterase OS=Homo s	-	1.8106	1.70369	0.768666	1.6369	10.378	4	0	Median	1.73	1.38025	0.464925	1.3723	12.001	4	0	Median	1.0592	0.905764	-0.142793	0.95997	15.877	4	0	Median	0.8	7.9	11	7	7	6	1	6	1	6	1	5	8.7	8.7	8.1	143.35	1300	1300;1327;1365;1366;1375;85;87;100;192;267;456
[truncated: 6,896 more rows]
[truncated: 79 more columns]

## Sheet: Phospho (STY)Sites
Protein group IDs	Proteins	Fasta headers		NEW Ratio M/L Phos-R2	NEW Ratio M/L Phos-R2___1	NEW Ratio M/L Phos-R2___2	NEW Ratio M/L Phos-R2___3	NEW Ratio H/L Phos-R2	NEW Ratio H/L Phos-R2___1	NEW Ratio H/L Phos-R2___2	NEW Ratio H/L Phos-R2___3	NEW Ratio H/M Phos-R2	NEW Ratio H/M Phos-R2___1	NEW Ratio H/M Phos-R2___2	NEW Ratio H/M Phos-R2___3		Ratio M/L Phos-R2	Corrected for mixing Ratio M/L Phos-R2	Ratio M/L Phos-R2___1	Corrected for mixing Ratio M/L Phos-R2___1	Ratio M/L Phos-R2___2	Corrected for mixing Ratio M/L Phos-R2___2	Ratio M/L Phos-R2___3	Corrected for mixing Ratio M/L Phos-R2___3	Ratio H/L Phos-R2	Corrected for mixing Ratio H/L Phos-R2	Ratio H/L Phos-R2___1	Corrected for mixingRatio H/L Phos-R2___1	Ratio H/L Phos-R2___2	Corrected for mixingRatio H/L Phos-R2___2	Ratio H/L Phos-R2___3	Corrected for mixingRatio H/L Phos-R2___3	Ratio H/M Phos-R2	Corrected for mixingRatio H/M Phos-R2	Ratio H/M Phos-R2___1	Corrected for mixingRatio H/M Phos-R2___1	Ratio H/M Phos-R2___2	Corrected for mixingRatio H/M Phos-R2___2	Ratio H/M Phos-R2___3	Corrected for mixingRatio H/M Phos-R2___3	Positions within proteins	Localization prob	Score diff	PEP	Score	Delta score	Score for localization	Localization prob Phos-R2	Score diff Phos-R2
[truncated: 13,755 more rows]
[truncated: 96 more columns]
