# Supplementary material for: Glutamine-Fructose-6-Phosphate Transaminase 2 (GFPT2) Is Upregulated in Breast Epithelial–Mesenchymal Transition and Responds to Oxidative Stress
Source: Mol Cell Proteomics. 2021 Dec 17;21(2):100185. doi: 10.1016/j.mcpro.2021.100185 (PMC8803663; doi:10.1016/j.mcpro.2021.100185)
Supplement: Supplemental Data 9_PhosphoSites_R3 [file mmc20.xlsx]

## Sheet: Summary
id	Protein IDs	Majority protein IDs	Peptide counts (all)	Peptide counts (razor+unique)	Peptide counts (unique)	Fasta headers		Ratio M/L TotProt-R3	Normalised Ratio M/L TotProt-R3	Normalised Ratio M/L TotProt-R3 LOG2	Ratio M/L normalized TotProt-R3	Ratio M/L variability [%] TotProt-R3	Ratio M/L count TotProt-R3	Ratio M/L iso-count TotProt-R3	Ratio M/L type TotProt-R3	Ratio H/L TotProt-R3	Normalised Ratio H/L TotProt-R3	Normalised Ratio H/L TotProt-R3 LOG2	Ratio H/L normalized TotProt-R3	Ratio H/L variability [%] TotProt-R3	Ratio H/L count TotProt-R3	Ratio H/L iso-count TotProt-R3	Ratio H/L type TotProt-R3	Ratio H/M TotProt-R3	Normalised Ratio H/M TotProt-R3	Normalised Ratio H/M TotProt-R3 LOG2	Ratio H/M normalized TotProt-R3	Ratio H/M variability [%] TotProt-R3	Ratio H/M count TotProt-R3	Ratio H/M iso-count TotProt-R3	Ratio H/M type TotProt-R3	Sequence coverage Phos-R3 [%]	Sequence coverage TotProt-R3 [%]	Number of proteins	Peptides	Razor + unique peptides	Unique peptides	Peptides Phos-R3	Peptides TotProt-R3	Razor + unique peptides Phos-R3	Razor + unique peptides TotProt-R3	Unique peptides Phos-R3	Unique peptides TotProt-R3	Sequence coverage [%]	Unique + razor sequence coverage [%]	Unique sequence coverage [%]	Mol. weight [kDa]	Sequence length	Sequence lengths
3168	tr|A0A0S2Z3R6|A0A0S2Z3R6_HUMAN;sp|Q13751|LAMB3_HUMAN;tr|B4DL55|B4DL55_HUMAN;tr|X1WI29|X1WI29_HUMAN;tr|Q5THA1|Q5THA1_HUMAN;tr|A0A0S2Z3Z3|A0A0S2Z3Z3_HUMAN	tr|A0A0S2Z3R6|A0A0S2Z3R6_HUMAN;sp|Q13751|LAMB3_HUMAN	37;37;14;8;6;2	37;37;14;8;6;2	37;37;14;8;6;2	>tr|A0A0S2Z3R6|A0A0S2Z3R6_HUMAN Laminin beta 3 isoform 1 (Fragment) OS=Homo sapiens GN=LAMB3 PE=2 SV=1;>sp|Q13751|LAMB3_HUMAN Laminin subunit beta-3 OS=Homo sapiens GN=LAMB3 PE=1 SV=1	-	224.97	233.684	7.86842	226.7	127.34	29	28	Linear	1.2095	1.30731	0.386605	1.3047	116.19	26	25	Median	0.068779	0.0713261	-3.80943	0.069938	96.244	26	25	Median	2.7	49	6	37	37	37	1	37	1	37	1	37	49	49	49	129.57	1172	1172;1172;579;159;188;84
1545	tr|A0A024R8K7|A0A024R8K7_HUMAN;sp|P16144-2|ITB4_HUMAN;sp|P16144-4|ITB4_HUMAN;tr|B7ZLD8|B7ZLD8_HUMAN;tr|B7ZLD5|B7ZLD5_HUMAN;tr|A0A024R8T0|A0A024R8T0_HUMAN;sp|P16144|ITB4_HUMAN;sp|P16144-3|ITB4_HUMAN;tr|A0A024R8N2|A0A024R8N2_HUMAN;tr|Q59H46|Q59H46_HUMAN;sp|P16144-5|ITB4_HUMAN;tr|Q2VP98|Q2VP98_HUMAN;tr|B4E3N0|B4E3N0_HUMAN;tr|J3QRK0|J3QRK0_HUMAN;tr|J3QQL2|J3QQL2_HUMAN;tr|J3KSH9|J3KSH9_HUMAN	tr|A0A024R8K7|A0A024R8K7_HUMAN;sp|P16144-2|ITB4_HUMAN;sp|P16144-4|ITB4_HUMAN;tr|B7ZLD8|B7ZLD8_HUMAN;tr|B7ZLD5|B7ZLD5_HUMAN;tr|A0A024R8T0|A0A024R8T0_HUMAN;sp|P16144|ITB4_HUMAN;sp|P16144-3|ITB4_HUMAN;tr|A0A024R8N2|A0A024R8N2_HUMAN;tr|Q59H46|Q59H46_HUMAN	58;58;57;57;57;57;57;56;55;50;24;17;16;6;3;1	58;58;57;57;57;57;57;56;55;50;24;17;16;6;3;1	58;58;57;57;57;57;57;56;55;50;24;17;16;6;3;1	>tr|A0A024R8K7|A0A024R8K7_HUMAN Integrin beta OS=Homo sapiens GN=ITGB4 PE=3 SV=1;>sp|P16144-2|ITB4_HUMAN Isoform Beta-4A of Integrin beta-4 OS=Homo sapiens GN=ITGB4;>sp|P16144-4|ITB4_HUMAN Isoform Beta-4D of Integrin beta-4 OS=Homo sapiens GN=ITGB4;>tr|B7Z	-	172.84	179.535	7.48812	173.51	102.29	51	51	Linear	1.3228	1.42978	0.515789	1.3624	112.75	49	49	Median	0.068551	0.0710896	-3.81422	0.069539	99.114	49	49	Median	9.9	45.4	16	58	58	58	12	54	12	54	12	54	48.1	48.1	48.1	195.01	1752	1752;1752;1745;1752;1752;1822;1822;1805;1875;1515;964;644;628;201;114;63
6399	sp|Q9HCY8|S10AE_HUMAN	sp|Q9HCY8|S10AE_HUMAN	6	6	6	>sp|Q9HCY8|S10AE_HUMAN Protein S100-A14 OS=Homo sapiens GN=S100A14 PE=1 SV=1	-	125.45	130.309	7.0258	129.31	66.871	5	5	Median	1.5532	1.67881	0.747438	1.6337	57.591	5	5	Median	0.028194	0.0292381	-5.09601	0.028366	103.85	5	5	Median	0	72.1	1	6	6	6	0	6	0	6	0	6	72.1	72.1	72.1	11.662	104	104
3257	sp|Q14512|FGFP1_HUMAN	sp|Q14512|FGFP1_HUMAN	5	5	5	>sp|Q14512|FGFP1_HUMAN Fibroblast growth factor-binding protein 1 OS=Homo sapiens GN=FGFBP1 PE=1 SV=1	-	85.084	88.3797	6.46564	77.033	97.467	3	3	Plateau	5.185	5.60431	2.48654	5.4352	247.34	3	3	Plateau	0.065311	0.0677296	-3.88407	0.066668	152.98	3	3	Plateau	0	30.8	1	5	5	5	0	5	0	5	0	5	30.8	30.8	30.8	26.264	234	234
1830	sp|P29034|S10A2_HUMAN;tr|R4GN49|R4GN49_HUMAN	sp|P29034|S10A2_HUMAN;tr|R4GN49|R4GN49_HUMAN	4;2	4;2	3;2	>sp|P29034|S10A2_HUMAN Protein S100-A2 OS=Homo sapiens GN=S100A2 PE=1 SV=3;>tr|R4GN49|R4GN49_HUMAN Protein S100-A2 OS=Homo sapiens GN=S100A2 PE=1 SV=1	-	78.504	81.5448	6.34952	84.409	19.46	5	0	Median	0.44008	0.47567	-1.07197	0.45749	17.965	5	0	Median	0.0061184	0.00634498	-7.30017	0.0058562	23.871	5	0	Median	10.2	45.9	2	4	4	3	1	4	1	4	0	3	45.9	45.9	35.7	11.117	98	98;64
3169	sp|Q13753|LAMC2_HUMAN;sp|Q13753-2|LAMC2_HUMAN;tr|B4DLD1|B4DLD1_HUMAN	sp|Q13753|LAMC2_HUMAN;sp|Q13753-2|LAMC2_HUMAN;tr|B4DLD1|B4DLD1_HUMAN	48;44;40	48;44;40	48;44;40	>sp|Q13753|LAMC2_HUMAN Laminin subunit gamma-2 OS=Homo sapiens GN=LAMC2 PE=1 SV=2;>sp|Q13753-2|LAMC2_HUMAN Isoform Short of Laminin subunit gamma-2 OS=Homo sapiens GN=LAMC2;>tr|B4DLD1|B4DLD1_HUMAN cDNA FLJ57342, highly similar to Laminin gamma-2 chain OS=H	-	72.812	75.6323	6.24093	72.347	16.974	11	0	Median	5.2648	5.69057	2.50857	5.5444	24.963	11	0	Median	0.06647	0.0689315	-3.85869	0.066534	18.683	11	0	Median	0.8	53.1	3	48	48	48	1	47	1	47	1	47	53.1	53.1	53.1	130.97	1193	1193;1111;1010
1456	sp|P12429|ANXA3_HUMAN;tr|D6RA82|D6RA82_HUMAN;tr|D6RFG5|D6RFG5_HUMAN;tr|D6RCA8|D6RCA8_HUMAN;tr|D6RAZ8|D6RAZ8_HUMAN;tr|D6RFJ9|D6RFJ9_HUMAN	sp|P12429|ANXA3_HUMAN;tr|D6RA82|D6RA82_HUMAN	17;15;8;5;4;2	17;15;8;5;4;2	17;15;8;5;4;2	>sp|P12429|ANXA3_HUMAN Annexin A3 OS=Homo sapiens GN=ANXA3 PE=1 SV=3;>tr|D6RA82|D6RA82_HUMAN Annexin OS=Homo sapiens GN=ANXA3 PE=1 SV=1	-	67.91	70.5405	6.14038	67.214	86.693	20	19	Linear	1.1595	1.25327	0.325697	1.2236	87.639	20	19	Median	0.053903	0.0558992	-4.16103	0.056882	114.08	20	19	Median	0	59.4	6	17	17	17	0	17	0	17	0	17	59.4	59.4	59.4	36.375	323	323;284;154;134;104;55
1578	sp|P17301|ITA2_HUMAN;tr|E7ESP4|E7ESP4_HUMAN;tr|E7EMF1|E7EMF1_HUMAN;tr|E9PB77|E9PB77_HUMAN;tr|Q71V33|Q71V33_HUMAN;tr|D6RG08|D6RG08_HUMAN;tr|A0A0X8AZ85|A0A0X8AZ85_HUMAN;tr|Q16183|Q16183_HUMAN;tr|F1C627|F1C627_HUMAN	sp|P17301|ITA2_HUMAN;tr|E7ESP4|E7ESP4_HUMAN;tr|E7EMF1|E7EMF1_HUMAN;tr|E9PB77|E9PB77_HUMAN	22;19;16;12;4;4;2;1;1	22;19;16;12;4;4;2;1;1	22;19;16;12;4;4;2;1;1	>sp|P17301|ITA2_HUMAN Integrin alpha-2 OS=Homo sapiens GN=ITGA2 PE=1 SV=1;>tr|E7ESP4|E7ESP4_HUMAN Integrin alpha-2 OS=Homo sapiens GN=ITGA2 PE=1 SV=1;>tr|E7EMF1|E7EMF1_HUMAN Integrin alpha-2 OS=Homo sapiens GN=ITGA2 PE=1 SV=1;>tr|E9PB77|E9PB77_HUMAN Integr	-	50.507	52.4634	5.71324	50.622	85.359	25	25	Linear	1.5155	1.63806	0.711988	1.5806	96.855	23	23	Median	0.11641	0.120721	-3.05025	0.11686	158.34	23	23	Median	0	26.7	9	22	22	22	0	22	0	22	0	22	26.7	26.7	26.7	129.29	1181	1181;942;815;641;156;175;50;16;48
1715	sp|P23229-4|ITA6_HUMAN;sp|P23229-2|ITA6_HUMAN;sp|P23229-5|ITA6_HUMAN;sp|P23229-3|ITA6_HUMAN;sp|P23229-9|ITA6_HUMAN;sp|P23229-6|ITA6_HUMAN;sp|P23229|ITA6_HUMAN;sp|P23229-7|ITA6_HUMAN;tr|C9JXX7|C9JXX7_HUMAN;tr|H7BZ97|H7BZ97_HUMAN	sp|P23229-4|ITA6_HUMAN;sp|P23229-2|ITA6_HUMAN;sp|P23229-5|ITA6_HUMAN;sp|P23229-3|ITA6_HUMAN;sp|P23229-9|ITA6_HUMAN;sp|P23229-6|ITA6_HUMAN;sp|P23229|ITA6_HUMAN;sp|P23229-7|ITA6_HUMAN	32;32;32;32;32;32;32;28;6;6	32;32;32;32;32;32;32;28;6;6	32;32;32;32;32;32;32;28;6;6	>sp|P23229-4|ITA6_HUMAN Isoform Alpha-6X2A of Integrin alpha-6 OS=Homo sapiens GN=ITGA6;>sp|P23229-2|ITA6_HUMAN Isoform Alpha-6X1A of Integrin alpha-6 OS=Homo sapiens GN=ITGA6;>sp|P23229-5|ITA6_HUMAN Isoform Alpha-6X2B of Integrin alpha-6 OS=Homo sapiens G	-	40.859	42.4416	5.40741	41.54	21.949	9	0	Median	4.5985	4.97038	2.31336	4.7828	40.551	9	0	Median	0.10742	0.111398	-3.1662	0.11108	22.106	9	0	Median	0	42.7	10	32	32	32	0	32	0	32	0	32	42.7	42.7	42.7	119.09	1068	1068;1073;1086;1091;1097;1112;1130;954;231;258
8038	tr|Q59GM9|Q59GM9_HUMAN	tr|Q59GM9|Q59GM9_HUMAN	42	2	2	>tr|Q59GM9|Q59GM9_HUMAN Alpha-1,4 glucan phosphorylase (Fragment) OS=Homo sapiens PE=2 SV=1	-	37.405	38.8539	5.27999	39.378	63.742	2	2	Median	1.7177	1.85661	0.892672	1.825	101.87	2	2	Median	0.045921	0.0476216	-4.39224	0.046355	41.891	2	2	Median	8.4	55.5	1	42	2	2	6	42	0	2	0	2	55.5	3.8	3.8	98.828	865	865
5059	tr|B3KU62|B3KU62_HUMAN;tr|Q597H1|Q597H1_HUMAN;sp|Q92597|NDRG1_HUMAN;tr|Q8N959|Q8N959_HUMAN;tr|Q53EU7|Q53EU7_HUMAN;tr|A0A024R9I3|A0A024R9I3_HUMAN;sp|Q92597-3|NDRG1_HUMAN;sp|Q92597-2|NDRG1_HUMAN;tr|B7Z505|B7Z505_HUMAN;tr|B3KWB2|B3KWB2_HUMAN;tr|B7Z4H0|B7Z4H0_HUMAN;tr|E7ESM1|E7ESM1_HUMAN;tr|B7Z5Z7|B7Z5Z7_HUMAN;tr|E5RJY1|E5RJY1_HUMAN;tr|E5RIR1|E5RIR1_HUMAN;tr|E5RGM5|E5RGM5_HUMAN;tr|E5RIM2|E5RIM2_HUMAN…	tr|B3KU62|B3KU62_HUMAN;tr|Q597H1|Q597H1_HUMAN;sp|Q92597|NDRG1_HUMAN;tr|Q8N959|Q8N959_HUMAN;tr|Q53EU7|Q53EU7_HUMAN;tr|A0A024R9I3|A0A024R9I3_HUMAN;sp|Q92597-3|NDRG1_HUMAN;sp|Q92597-2|NDRG1_HUMAN;tr|B7Z505|B7Z505_HUMAN;tr|B3KWB2|B3KWB2_HUMAN;tr|B7Z4H0|B7Z4H0_HUMAN	16;16;16;15;15;14;13;13;12;11;8;7;7;6;4;4;4;3;3;2;2;2;2;2;1	16;16;16;15;15;14;13;13;12;11;8;7;7;6;4;4;4;3;3;2;2;2;2;2;1	16;16;16;15;15;14;13;13;12;11;8;7;7;6;4;4;4;3;3;2;2;2;2;2;1	>tr|B3KU62|B3KU62_HUMAN cDNA FLJ39243 fis, clone OCBBF2008283, highly similar to Protein NDRG1 OS=Homo sapiens PE=2 SV=1;>tr|Q597H1|Q597H1_HUMAN Transformation-related protein 14 OS=Homo sapiens GN=TRG14 PE=2 SV=1;>sp|Q92597|NDRG1_HUMAN Protein NDRG1 OS=Ho	-	34.62	35.961	5.16836	32.846	31.505	5	0	Median	2.06	2.22659	1.15484	2.2321	29.015	5	0	Median	0.06045	0.0626886	-3.99565	0.064588	19.645	5	0	Median	17.7	60.1	25	16	16	16	6	12	6	12	6	12	62.4	62.4	62.4	38.573	356	356;394;394;323;394;364;313;328;222;205;147;141;141;103;158;165;216;133;193;95;156;165;167;177;100
7775	tr|B4DWS9|B4DWS9_HUMAN	tr|B4DWS9|B4DWS9_HUMAN	13	1	1	>tr|B4DWS9|B4DWS9_HUMAN cDNA FLJ57640, highly similar to Serpin B5 OS=Homo sapiens PE=2 SV=1	-	33.681	34.9856	5.12869	34.097	9.6573	2	0	Median	1.0798	1.16712	0.222958	1.1375	1.516	2	0	Median	0.032561	0.0337668	-4.88825	0.032738	14.445	2	0	Median	14.3	63.8	1	13	1	1	3	13	0	1	0	1	63.8	3.5	3.5	32.46	287	287
2006	tr|A0A024R2B6|A0A024R2B6_HUMAN;sp|P36952|SPB5_HUMAN;sp|P36952-2|SPB5_HUMAN;tr|C9JLM5|C9JLM5_HUMAN	tr|A0A024R2B6|A0A024R2B6_HUMAN;sp|P36952|SPB5_HUMAN;sp|P36952-2|SPB5_HUMAN	20;20;10;8	20;20;10;8	8;8;8;8	>tr|A0A024R2B6|A0A024R2B6_HUMAN Serpin peptidase inhibitor, clade B (Ovalbumin), member 5, isoform CRA_b OS=Homo sapiens GN=SERPINB5 PE=3 SV=1;>sp|P36952|SPB5_HUMAN Serpin B5 OS=Homo sapiens GN=SERPINB5 PE=1 SV=2;>sp|P36952-2|SPB5_HUMAN Isoform 2 of Serpin	-	33.448	34.7436	5.11867	32.737	11.758	5	0	Median	1.2202	1.31888	0.399312	1.2541	13.651	5	0	Median	0.03269	0.0339006	-4.88255	0.033597	19.301	5	0	Median	21.6	70.9	4	20	20	8	6	20	6	20	3	8	70.9	70.9	24.8	42.1	375	375;375;231;129
3237	sp|Q14244-3|MAP7_HUMAN;sp|Q14244-6|MAP7_HUMAN;tr|B2R704|B2R704_HUMAN;sp|Q14244|MAP7_HUMAN;sp|Q14244-7|MAP7_HUMAN;tr|B7Z3Y3|B7Z3Y3_HUMAN;sp|Q14244-5|MAP7_HUMAN;sp|Q14244-2|MAP7_HUMAN;sp|Q14244-4|MAP7_HUMAN;tr|B7ZB64|B7ZB64_HUMAN;tr|A0A087WZ40|A0A087WZ40_HUMAN;tr|B7Z3E1|B7Z3E1_HUMAN	sp|Q14244-3|MAP7_HUMAN;sp|Q14244-6|MAP7_HUMAN;tr|B2R704|B2R704_HUMAN;sp|Q14244|MAP7_HUMAN;sp|Q14244-7|MAP7_HUMAN;tr|B7Z3Y3|B7Z3Y3_HUMAN;sp|Q14244-5|MAP7_HUMAN;sp|Q14244-2|MAP7_HUMAN;sp|Q14244-4|MAP7_HUMAN;tr|B7ZB64|B7ZB64_HUMAN;tr|A0A087WZ40|A0A087WZ40_HUMAN;tr|B7Z3E1|B7Z3E1_HUMAN	9;9;9;9;9;8;8;8;8;8;8;7	9;9;9;9;9;8;8;8;8;8;8;7	9;9;9;9;9;8;8;8;8;8;8;7	>sp|Q14244-3|MAP7_HUMAN Isoform 3 of Ensconsin OS=Homo sapiens GN=MAP7;>sp|Q14244-6|MAP7_HUMAN Isoform 6 of Ensconsin OS=Homo sapiens GN=MAP7;>tr|B2R704|B2R704_HUMAN cDNA, FLJ93207, highly similar to Homo sapiens microtubule-associated protein 7 (MAP7), mR	-	27.821	28.8986	4.85293	28.047	281.83	4	4	Median	0.979	1.05817	0.0815748	1.0514	352.33	4	4	Median	0.03519	0.0364932	-4.77623	0.037403	105.18	4	4	Median	12.5	14.2	12	9	9	9	4	6	4	6	4	6	24.6	24.6	24.6	72.413	655	655;734;749;749;771;603;603;712;734;771;779;611
3554	tr|A0A0A6YYF2|A0A0A6YYF2_HUMAN;sp|Q16787-1|LAMA3_HUMAN;tr|A0A0A0MTS5|A0A0A0MTS5_HUMAN;sp|Q16787-4|LAMA3_HUMAN;sp|Q16787|LAMA3_HUMAN;tr|B0YJ32|B0YJ32_HUMAN;tr|A0A0A0MSA0|A0A0A0MSA0_HUMAN;sp|Q16787-3|LAMA3_HUMAN;tr|Q59HA6|Q59HA6_HUMAN;tr|K7EIP4|K7EIP4_HUMAN;tr|Q99533|Q99533_HUMAN;tr|K7ERM0|K7ERM0_HUMAN	tr|A0A0A6YYF2|A0A0A6YYF2_HUMAN;sp|Q16787-1|LAMA3_HUMAN;tr|A0A0A0MTS5|A0A0A0MTS5_HUMAN;sp|Q16787-4|LAMA3_HUMAN;sp|Q16787|LAMA3_HUMAN;tr|B0YJ32|B0YJ32_HUMAN;tr|A0A0A0MSA0|A0A0A0MSA0_HUMAN;sp|Q16787-3|LAMA3_HUMAN;tr|Q59HA6|Q59HA6_HUMAN;tr|K7EIP4|K7EIP4_HUMAN	47;47;45;45;44;44;42;42;38;27;6;3	47;47;45;45;44;44;42;42;38;27;6;3	47;47;45;45;44;44;42;42;38;27;6;3	>tr|A0A0A6YYF2|A0A0A6YYF2_HUMAN HCG1811249, isoform CRA_e OS=Homo sapiens GN=LAMA3 PE=1 SV=1;>sp|Q16787-1|LAMA3_HUMAN Isoform 1 of Laminin subunit alpha-3 OS=Homo sapiens GN=LAMA3;>tr|A0A0A0MTS5|A0A0A0MTS5_HUMAN HCG1811249, isoform CRA_f OS=Homo sapiens GN	-	25.785	26.7838	4.74329	26.176	106.91	37	37	Plateau	1.4224	1.53743	0.620521	1.5112	145.14	34	34	Median	0.085907	0.0890883	-3.48862	0.0884	97.31	34	34	Median	0	39.9	12	47	47	47	0	47	0	47	0	47	39.9	39.9	39.9	190.46	1724	1724;1724;1668;1668;3333;3335;3277;3277;1408;1147;158;134
7355	sp|Q9Y446|PKP3_HUMAN;sp|Q9Y446-2|PKP3_HUMAN;tr|E9PQ15|E9PQ15_HUMAN;tr|E9PK71|E9PK71_HUMAN;tr|E9PKC4|E9PKC4_HUMAN;tr|E9PJR7|E9PJR7_HUMAN;tr|E9PRW6|E9PRW6_HUMAN;tr|H0YEY5|H0YEY5_HUMAN	sp|Q9Y446|PKP3_HUMAN;sp|Q9Y446-2|PKP3_HUMAN	25;25;11;10;9;6;6;1	25;25;11;10;9;6;6;1	25;25;11;10;9;6;6;1	>sp|Q9Y446|PKP3_HUMAN Plakophilin-3 OS=Homo sapiens GN=PKP3 PE=1 SV=1;>sp|Q9Y446-2|PKP3_HUMAN Isoform PKP3b of Plakophilin-3 OS=Homo sapiens GN=PKP3	-	18.879	19.6103	4.29354	19.213	103.08	10	0	Median	3.2934	3.55974	1.83177	3.5312	73.975	10	0	Median	0.17259	0.178981	-2.48212	0.18058	12.548	10	0	Median	19.6	30.2	8	25	25	25	10	18	10	18	10	18	40.5	40.5	40.5	87.081	797	797;812;247;212;197;120;156;115
5877	sp|Q9BV40|VAMP8_HUMAN;tr|B8ZZT4|B8ZZT4_HUMAN;tr|C9JXZ5|C9JXZ5_HUMAN	sp|Q9BV40|VAMP8_HUMAN;tr|B8ZZT4|B8ZZT4_HUMAN	3;2;1	3;2;1	3;2;1	>sp|Q9BV40|VAMP8_HUMAN Vesicle-associated membrane protein 8 OS=Homo sapiens GN=VAMP8 PE=1 SV=1;>tr|B8ZZT4|B8ZZT4_HUMAN Vesicle-associated membrane protein 8 OS=Homo sapiens GN=VAMP8 PE=1 SV=1	-	17.871	18.5632	4.21438	18.368	26.901	3	2	Median	1.6795	1.81532	0.860226	1.7869	30.234	3	2	Median	0.09398	0.0974603	-3.35904	0.097943	16.976	3	2	Median	0	36	3	3	3	3	0	3	0	3	0	3	36	36	36	11.438	100	100;99;74
1460	tr|D3XNU5|D3XNU5_HUMAN;tr|A0A0U2ZQU7|A0A0U2ZQU7_HUMAN;sp|P12830|CADH1_HUMAN;tr|Q9UII7|Q9UII7_HUMAN;tr|A0A087WXI5|A0A087WXI5_HUMAN;sp|P12830-2|CADH1_HUMAN;tr|A0A0E3XJU3|A0A0E3XJU3_HUMAN;tr|B3GN61|B3GN61_HUMAN;tr|A5D8W4|A5D8W4_HUMAN;tr|A0A087WX17|A0A087WX17_HUMAN;tr|A0A087WU43|A0A087WU43_HUMAN;tr|H3BNC6|H3BNC6_HUMAN;tr|H3BVI7|H3BVI7_HUMAN;tr|B4DNH0|B4DNH0_HUMAN;tr|J3QKP1|J3QKP1_HUMAN	tr|D3XNU5|D3XNU5_HUMAN;tr|A0A0U2ZQU7|A0A0U2ZQU7_HUMAN;sp|P12830|CADH1_HUMAN;tr|Q9UII7|Q9UII7_HUMAN;tr|A0A087WXI5|A0A087WXI5_HUMAN;sp|P12830-2|CADH1_HUMAN;tr|A0A0E3XJU3|A0A0E3XJU3_HUMAN;tr|B3GN61|B3GN61_HUMAN;tr|A5D8W4|A5D8W4_HUMAN;tr|A0A087WX17|A0A087WX17_HUMAN;tr|A0A087WU43|A0A087WU43_HUMAN;tr|H3BNC6|H3BNC6_HUMAN	11;11;11;11;11;10;10;8;7;7;7;6;5;5;1	11;11;11;11;11;10;10;8;7;7;7;6;5;5;1	11;11;11;11;11;10;10;8;7;7;7;6;5;5;1	>tr|D3XNU5|D3XNU5_HUMAN E-cadherin 1 OS=Homo sapiens GN=CDH1 PE=4 SV=1;>tr|A0A0U2ZQU7|A0A0U2ZQU7_HUMAN E-cadherin 1 OS=Homo sapiens GN=CDH1 PE=4 SV=1;>sp|P12830|CADH1_HUMAN Cadherin-1 OS=Homo sapiens GN=CDH1 PE=1 SV=3;>tr|Q9UII7|Q9UII7_HUMAN E-cadherin OS=	-	17.439	18.1145	4.17907	17.761	130.37	11	11	Median	1.7065	1.84451	0.883234	1.8209	113.91	10	10	Median	0.060344	0.0625787	-3.99818	0.062991	52.265	10	10	Median	1.4	16.8	15	11	11	11	1	10	1	10	1	10	18.1	18.1	18.1	97.485	882	882;882;882;901;903;821;882;758;647;647;647;537;414;475;155
7508	tr|Q9UHS8|Q9UHS8_HUMAN;tr|B2R7T6|B2R7T6_HUMAN;tr|A0A024R5X2|A0A024R5X2_HUMAN;sp|Q9Y6N5|SQOR_HUMAN;tr|Q53HW7|Q53HW7_HUMAN;tr|H3BNX3|H3BNX3_HUMAN;tr|H3BMS6|H3BMS6_HUMAN;tr|H3BNP9|H3BNP9_HUMAN;tr|A0A1B0GXB4|A0A1B0GXB4_HUMAN;tr|H3BV36|H3BV36_HUMAN	tr|Q9UHS8|Q9UHS8_HUMAN;tr|B2R7T6|B2R7T6_HUMAN;tr|A0A024R5X2|A0A024R5X2_HUMAN;sp|Q9Y6N5|SQOR_HUMAN;tr|Q53HW7|Q53HW7_HUMAN;tr|H3BNX3|H3BNX3_HUMAN;tr|H3BMS6|H3BMS6_HUMAN	18;18;18;18;17;10;9;6;6;6	18;18;18;18;17;10;9;6;6;6	18;18;18;18;17;10;9;6;6;6	>tr|Q9UHS8|Q9UHS8_HUMAN PRO1975 OS=Homo sapiens PE=2 SV=1;>tr|B2R7T6|B2R7T6_HUMAN cDNA, FLJ93596, highly similar to Homo sapiens sulfide quinone reductase-like (yeast) (SQRDL), mRNA OS=Homo sapiens PE=2 SV=1;>tr|A0A024R5X2|A0A024R5X2_HUMAN HCG2001986, isof	-	16.139	16.7641	4.06731	15.999	10.283	6	0	Median	1.8896	2.04241	1.03027	1.9793	22.094	6	0	Median	0.12685	0.131548	-2.92634	0.12991	22.446	6	0	Median	4.6	47.1	10	18	18	18	1	18	1	18	1	18	47.1	47.1	47.1	44.146	393	393;450;450;450;450;289;181;124;140;141
1486	sp|P13928|ANXA8_HUMAN;tr|B4DQE1|B4DQE1_HUMAN;tr|B4DTB3|B4DTB3_HUMAN;tr|A0A087WTN9|A0A087WTN9_HUMAN;sp|P13928-3|ANXA8_HUMAN;tr|A0A075B765|A0A075B765_HUMAN;tr|Q5T2P7|Q5T2P7_HUMAN;sp|P13928-2|ANXA8_HUMAN;tr|B4DLF6|B4DLF6_HUMAN	sp|P13928|ANXA8_HUMAN;tr|B4DQE1|B4DQE1_HUMAN;tr|B4DTB3|B4DTB3_HUMAN;tr|A0A087WTN9|A0A087WTN9_HUMAN;sp|P13928-3|ANXA8_HUMAN;tr|A0A075B765|A0A075B765_HUMAN;tr|Q5T2P7|Q5T2P7_HUMAN	15;15;14;14;11;10;9;6;3	15;15;14;14;11;10;9;6;3	2;2;2;2;1;2;2;1;1	>sp|P13928|ANXA8_HUMAN Annexin A8 OS=Homo sapiens GN=ANXA8 PE=1 SV=3;>tr|B4DQE1|B4DQE1_HUMAN Annexin OS=Homo sapiens PE=2 SV=1;>tr|B4DTB3|B4DTB3_HUMAN Annexin OS=Homo sapiens PE=2 SV=1;>tr|A0A087WTN9|A0A087WTN9_HUMAN Annexin OS=Homo sapiens GN=ANXA8 PE=1 S	-	15.872	16.4868	4.04324	15.782	8.0047	7	0	Median	1.0835	1.17112	0.227893	1.1365	19.986	7	0	Median	0.069943	0.0725332	-3.78522	0.071594	7.5418	7	0	Median	0	56.3	9	15	15	2	0	15	0	15	0	2	56.3	56.3	11	36.881	327	327;393;365;365;265;276;276;141;121
7465	tr|A0A087WY82|A0A087WY82_HUMAN;tr|D3DVF0|D3DVF0_HUMAN;tr|Q6FIB4|Q6FIB4_HUMAN;sp|Q9Y624|JAM1_HUMAN;tr|B7Z5W1|B7Z5W1_HUMAN;tr|Q9Y5B2|Q9Y5B2_HUMAN;sp|Q9Y624-2|JAM1_HUMAN	tr|A0A087WY82|A0A087WY82_HUMAN;tr|D3DVF0|D3DVF0_HUMAN;tr|Q6FIB4|Q6FIB4_HUMAN;sp|Q9Y624|JAM1_HUMAN;tr|B7Z5W1|B7Z5W1_HUMAN;tr|Q9Y5B2|Q9Y5B2_HUMAN;sp|Q9Y624-2|JAM1_HUMAN	7;7;7;7;7;6;5	7;7;7;7;7;6;5	7;7;7;7;7;6;5	>tr|A0A087WY82|A0A087WY82_HUMAN Junctional adhesion molecule A OS=Homo sapiens GN=F11R PE=1 SV=1;>tr|D3DVF0|D3DVF0_HUMAN F11 receptor, isoform CRA_a OS=Homo sapiens GN=F11R PE=4 SV=1;>tr|Q6FIB4|Q6FIB4_HUMAN F11 receptor OS=Homo sapiens GN=F11R PE=2 SV=1;>s	-	13.474	13.9959	3.80693	13.315	20.45	4	4	Median	1.3635	1.47377	0.559509	1.4428	17.296	4	4	Median	0.095092	0.0986135	-3.34207	0.099036	33.376	4	4	Median	5.4	28	7	7	7	7	2	5	2	5	2	5	33.3	33.3	33.3	30.197	279	279;296;299;299;303;259;250
2844	sp|Q03001-3|DYST_HUMAN;tr|Q6P0N6|Q6P0N6_HUMAN	sp|Q03001-3|DYST_HUMAN;tr|Q6P0N6|Q6P0N6_HUMAN	38;25	13;0	13;0	>sp|Q03001-3|DYST_HUMAN Isoform 3 of Dystonin OS=Homo sapiens GN=DST;>tr|Q6P0N6|Q6P0N6_HUMAN DST protein OS=Homo sapiens GN=DST PE=1 SV=1	-	13.303	13.8183	3.78851	12.945	106.21	9	9	Median	1.1726	1.26743	0.341905	1.2368	92.987	9	9	Median	0.13752	0.142613	-2.80983	0.14598	53.247	9	9	Median	1.1	17.8	2	38	13	13	3	35	1	12	1	12	18.9	6.3	6.3	306.75	2649	2649;1143
2874	tr|G9JXB8|G9JXB8_HUMAN;tr|A0A087WZG2|A0A087WZG2_HUMAN;sp|Q04912-2|RON_HUMAN;sp|Q04912|RON_HUMAN;sp|Q04912-5|RON_HUMAN;tr|J3KQS7|J3KQS7_HUMAN;tr|K9JYP4|K9JYP4_HUMAN;sp|Q04912-3|RON_HUMAN;sp|Q04912-4|RON_HUMAN;sp|Q04912-6|RON_HUMAN;tr|H2E272|H2E272_HUMAN;tr|B4E058|B4E058_HUMAN;tr|H7C074|H7C074_HUMAN;tr|H2E273|H2E273_HUMAN;tr|A0A087WZQ8|A0A087WZQ8_HUMAN	tr|G9JXB8|G9JXB8_HUMAN;tr|A0A087WZG2|A0A087WZG2_HUMAN;sp|Q04912-2|RON_HUMAN;sp|Q04912|RON_HUMAN;sp|Q04912-5|RON_HUMAN;tr|J3KQS7|J3KQS7_HUMAN;tr|K9JYP4|K9JYP4_HUMAN;sp|Q04912-3|RON_HUMAN;sp|Q04912-4|RON_HUMAN;sp|Q04912-6|RON_HUMAN	6;6;6;6;4;4;4;3;3;3;2;2;2;1;1	5;5;5;5;4;4;4;3;3;3;1;1;1;1;1	5;5;5;5;4;4;4;3;3;3;1;1;1;1;1	>tr|G9JXB8|G9JXB8_HUMAN RON variant E2E3 OS=Homo sapiens PE=2 SV=1;>tr|A0A087WZG2|A0A087WZG2_HUMAN Macrophage-stimulating protein receptor OS=Homo sapiens GN=MST1R PE=1 SV=1;>sp|Q04912-2|RON_HUMAN Isoform Delta-RON of Macrophage-stimulating protein recepto	-	12.965	13.4672	3.75138	12.965	101.42	4	4	Median	1.4631	1.58142	0.661222	1.5577	91.095	4	4	Median	0.10807	0.112072	-3.1575	0.11419	26.406	4	4	Median	0	6.7	15	6	5	5	0	6	0	5	0	5	6.7	6.1	6.1	140.65	1294	1294;1294;1351;1400;907;1032;1080;495;541;647;254;279;285;574;574
2351	tr|A0A024RAS5|A0A024RAS5_HUMAN;sp|P52566|GDIR2_HUMAN;tr|F5H6Q0|F5H6Q0_HUMAN;tr|F5H3P3|F5H3P3_HUMAN;tr|B2R4F3|B2R4F3_HUMAN;tr|F5H2R5|F5H2R5_HUMAN;tr|H0YGX7|H0YGX7_HUMAN	tr|A0A024RAS5|A0A024RAS5_HUMAN;sp|P52566|GDIR2_HUMAN;tr|F5H6Q0|F5H6Q0_HUMAN;tr|F5H3P3|F5H3P3_HUMAN;tr|B2R4F3|B2R4F3_HUMAN;tr|F5H2R5|F5H2R5_HUMAN;tr|H0YGX7|H0YGX7_HUMAN	4;4;3;3;3;2;2	4;4;3;3;3;2;2	4;4;3;3;3;2;2	>tr|A0A024RAS5|A0A024RAS5_HUMAN Rho GDP dissociation inhibitor (GDI) beta, isoform CRA_a OS=Homo sapiens GN=ARHGDIB PE=4 SV=1;>sp|P52566|GDIR2_HUMAN Rho GDP-dissociation inhibitor 2 OS=Homo sapiens GN=ARHGDIB PE=1 SV=3;>tr|F5H6Q0|F5H6Q0_HUMAN Rho GDP-disso	-	12.879	13.3779	3.74178	13.395	58.553	3	3	Plateau	1.6499	1.78333	0.834573	1.7306	113.93	3	3	Median	0.080835	0.0838285	-3.57642	0.084012	139.07	3	3	Median	0	40.3	7	4	4	4	0	4	0	4	0	4	40.3	40.3	40.3	22.988	201	201;201;112;158;201;88;195
3252	tr|B2R8J0|B2R8J0_HUMAN;sp|Q14435|GALT3_HUMAN;tr|C9J2C3|C9J2C3_HUMAN;tr|E7EUL0|E7EUL0_HUMAN;tr|C9J388|C9J388_HUMAN;tr|Q68VJ6|Q68VJ6_HUMAN;sp|Q14435-2|GALT3_HUMAN	tr|B2R8J0|B2R8J0_HUMAN;sp|Q14435|GALT3_HUMAN;tr|C9J2C3|C9J2C3_HUMAN;tr|E7EUL0|E7EUL0_HUMAN	5;5;4;3;1;1;1	5;5;4;3;1;1;1	5;5;4;3;1;1;1	>tr|B2R8J0|B2R8J0_HUMAN Polypeptide N-acetylgalactosaminyltransferase OS=Homo sapiens PE=2 SV=1;>sp|Q14435|GALT3_HUMAN Polypeptide N-acetylgalactosaminyltransferase 3 OS=Homo sapiens GN=GALNT3 PE=1 SV=2;>tr|C9J2C3|C9J2C3_HUMAN Polypeptide N-acetylgalactosa	-	11.836	12.2945	3.61994	12.177	152.88	4	4	Median	1.137	1.22895	0.297426	1.1861	138.84	4	4	Median	0.088253	0.0915212	-3.44975	0.088868	37.625	4	4	Median	0	10.4	7	5	5	5	0	5	0	5	0	5	10.4	10.4	10.4	72.582	633	633;633;464;371;90;168;192
8061	tr|Q6IPJ9|Q6IPJ9_HUMAN;tr|A0A0J9YYF6|A0A0J9YYF6_HUMAN;tr|A0A0J9YW63|A0A0J9YW63_HUMAN;tr|A0A0J9YVY2|A0A0J9YVY2_HUMAN;tr|H0Y901|H0Y901_HUMAN	tr|Q6IPJ9|Q6IPJ9_HUMAN	19;9;8;7;3	19;9;8;7;3	0;0;0;0;0	>tr|Q6IPJ9|Q6IPJ9_HUMAN Ladinin-1 OS=Homo sapiens GN=LAD1 PE=2 SV=1	-	10.983	11.4084	3.51203	10.678	43.416	8	8	Median	0.92917	1.00431	0.0062085	0.97428	50.848	8	8	Median	0.067949	0.0704653	-3.82694	0.068216	48.383	8	8	Median	25.3	31.1	5	19	19	0	11	12	11	12	0	0	42.2	42.2	0	57.101	517	517;183;188;178;192
1127	tr|Q53G64|Q53G64_HUMAN;tr|Q4JM46|Q4JM46_HUMAN;tr|B2R7D7|B2R7D7_HUMAN;sp|O95994|AGR2_HUMAN;tr|B5MC07|B5MC07_HUMAN;tr|Q4JM47|Q4JM47_HUMAN;tr|H7C3Z9|H7C3Z9_HUMAN;tr|C9J3E2|C9J3E2_HUMAN;tr|H7C040|H7C040_HUMAN;tr|B5MC62|B5MC62_HUMAN;sp|Q8TD06|AGR3_HUMAN	tr|Q53G64|Q53G64_HUMAN;tr|Q4JM46|Q4JM46_HUMAN;tr|B2R7D7|B2R7D7_HUMAN;sp|O95994|AGR2_HUMAN;tr|B5MC07|B5MC07_HUMAN;tr|Q4JM47|Q4JM47_HUMAN;tr|H7C3Z9|H7C3Z9_HUMAN;tr|C9J3E2|C9J3E2_HUMAN	4;4;4;4;4;4;3;3;1;1;1	4;4;4;4;4;4;3;3;1;1;1	4;4;4;4;4;4;3;3;1;1;1	>tr|Q53G64|Q53G64_HUMAN Anterior gradient 2 homolog (Fragment) OS=Homo sapiens PE=2 SV=1;>tr|Q4JM46|Q4JM46_HUMAN AGR2 OS=Homo sapiens GN=AGR2 PE=2 SV=1;>tr|B2R7D7|B2R7D7_HUMAN cDNA, FLJ93394, highly similar to Homo sapiens anterior gradient 2 homolog (Xeno	-	10.954	11.3783	3.50821	11.462	59.885	5	5	Median	0.96383	1.04178	0.0590446	1.0145	44.233	5	5	Median	0.08416	0.0872766	-3.51826	0.086528	51.226	5	5	Median	0	32.6	11	4	4	4	0	4	0	4	0	4	32.6	32.6	32.6	19.963	175	175;175;175;175;188;195;119;131;129;163;166
5232	sp|Q96BJ8|ELMO3_HUMAN;sp|Q96BJ8-3|ELMO3_HUMAN;sp|Q96BJ8-2|ELMO3_HUMAN;tr|F8W9E7|F8W9E7_HUMAN	sp|Q96BJ8|ELMO3_HUMAN;sp|Q96BJ8-3|ELMO3_HUMAN;sp|Q96BJ8-2|ELMO3_HUMAN;tr|F8W9E7|F8W9E7_HUMAN	6;6;5;5	6;6;5;5	6;6;5;5	>sp|Q96BJ8|ELMO3_HUMAN Engulfment and cell motility protein 3 OS=Homo sapiens GN=ELMO3 PE=1 SV=3;>sp|Q96BJ8-3|ELMO3_HUMAN Isoform 3 of Engulfment and cell motility protein 3 OS=Homo sapiens GN=ELMO3;>sp|Q96BJ8-2|ELMO3_HUMAN Isoform 1 of Engulfment and cell	-	10.667	11.0802	3.46991	10.312	57.74	7	7	Median	1.6988	1.83618	0.87671	1.8099	108.68	7	7	Median	0.081935	0.0849693	-3.55692	0.088	89.987	7	7	Median	0	13.6	4	6	6	6	0	6	0	6	0	6	13.6	13.6	13.6	81.466	720	720;773;607;756
443	tr|G0Z349|G0Z349_HUMAN;sp|O14896|IRF6_HUMAN;tr|B2R762|B2R762_HUMAN;sp|O14896-2|IRF6_HUMAN;tr|B1AJU4|B1AJU4_HUMAN	tr|G0Z349|G0Z349_HUMAN;sp|O14896|IRF6_HUMAN;tr|B2R762|B2R762_HUMAN;sp|O14896-2|IRF6_HUMAN	8;8;7;6;3	8;8;7;6;3	8;8;7;6;3	>tr|G0Z349|G0Z349_HUMAN Interferon regulatory factor 6 OS=Homo sapiens GN=IRF6 PE=3 SV=1;>sp|O14896|IRF6_HUMAN Interferon regulatory factor 6 OS=Homo sapiens GN=IRF6 PE=1 SV=1;>tr|B2R762|B2R762_HUMAN cDNA, FLJ93300, highly similar to Homo sapiens interfero	-	10.057	10.4466	3.38495	10.101	104.33	7	7	Median	0.74345	0.803573	-0.315498	0.77008	107.86	6	6	Median	0.081714	0.0847401	-3.56081	0.084433	60.359	6	6	Median	3.6	20.8	5	8	8	8	2	6	2	6	2	6	24.4	24.4	24.4	53.129	467	467;467;467;372;276
4599	tr|A8KAM5|A8KAM5_HUMAN;sp|Q8N474|SFRP1_HUMAN;tr|Q6ZSL4|Q6ZSL4_HUMAN;tr|Q05DS5|Q05DS5_HUMAN;tr|Q9BZZ6|Q9BZZ6_HUMAN	tr|A8KAM5|A8KAM5_HUMAN;sp|Q8N474|SFRP1_HUMAN;tr|Q6ZSL4|Q6ZSL4_HUMAN;tr|Q05DS5|Q05DS5_HUMAN	4;4;3;2;1	4;4;3;2;1	4;4;3;2;1	>tr|A8KAM5|A8KAM5_HUMAN cDNA FLJ77519, highly similar to Homo sapiens secreted frizzled related protein mRNA OS=Homo sapiens PE=2 SV=1;>sp|Q8N474|SFRP1_HUMAN Secreted frizzled-related protein 1 OS=Homo sapiens GN=SFRP1 PE=1 SV=1;>tr|Q6ZSL4|Q6ZSL4_HUMAN Sec	-	10.043	10.432	3.38295	10.003	16.632	4	2	Median	0.89725	0.969811	-0.0442241	0.93286	29.138	4	2	Median	0.07335	0.0760663	-3.7166	0.074299	15.527	4	2	Median	0	20.4	5	4	4	4	0	4	0	4	0	4	20.4	20.4	20.4	35.314	313	313;314;178;218;31
4012	tr|C9JYQ9|C9JYQ9_HUMAN;sp|Q6P5R6|RL22L_HUMAN;tr|H0Y8C2|H0Y8C2_HUMAN	tr|C9JYQ9|C9JYQ9_HUMAN;sp|Q6P5R6|RL22L_HUMAN;tr|H0Y8C2|H0Y8C2_HUMAN	4;4;4	4;4;4	4;4;4	>tr|C9JYQ9|C9JYQ9_HUMAN 60S ribosomal protein L22-like 1 OS=Homo sapiens GN=RPL22L1 PE=1 SV=1;>sp|Q6P5R6|RL22L_HUMAN 60S ribosomal protein L22-like 1 OS=Homo sapiens GN=RPL22L1 PE=1 SV=2;>tr|H0Y8C2|H0Y8C2_HUMAN 60S ribosomal protein L22-like 1 (Fragment) O	-	10.02	10.4081	3.37964	10.66	12.887	3	0	Median	15.602	16.8637	4.07585	16.596	9.4379	3	0	Median	1.6826	1.74491	0.803153	1.6798	3.1678	3	0	Median	12.4	39.7	3	4	4	4	1	3	1	3	1	3	52.1	52.1	52.1	14.478	121	121;122;142
5274	tr|B3KY04|B3KY04_HUMAN;tr|A0A140VJM4|A0A140VJM4_HUMAN;sp|Q96CX2|KCD12_HUMAN	tr|B3KY04|B3KY04_HUMAN;tr|A0A140VJM4|A0A140VJM4_HUMAN;sp|Q96CX2|KCD12_HUMAN	6;6;6	6;6;6	6;6;6	>tr|B3KY04|B3KY04_HUMAN cDNA FLJ46506 fis, clone THYMU3030752, highly similar to BTB/POZ domain-containing protein KCTD12 OS=Homo sapiens PE=2 SV=1;>tr|A0A140VJM4|A0A140VJM4_HUMAN Potassium channel tetramerisation domain containing 12 OS=Homo sapiens GN=KC	-	9.8444	10.2257	3.35413	9.4275	12.146	3	0	Median	3.2549	3.51813	1.81481	3.4629	9.5575	3	0	Median	0.33084	0.343092	-1.54333	0.35443	9.4935	3	0	Median	6.5	25.5	3	6	6	6	1	6	1	6	1	6	25.5	25.5	25.5	35.73	325	325;325;325
1541	sp|P15924|DESP_HUMAN;sp|P15924-3|DESP_HUMAN;sp|P15924-2|DESP_HUMAN;tr|Q4LE79|Q4LE79_HUMAN;tr|B4E2A0|B4E2A0_HUMAN;tr|B4DKX6|B4DKX6_HUMAN;tr|B4DWT7|B4DWT7_HUMAN;tr|G1UI31|G1UI31_HUMAN;tr|Q6ZP16|Q6ZP16_HUMAN	sp|P15924|DESP_HUMAN;sp|P15924-3|DESP_HUMAN;sp|P15924-2|DESP_HUMAN;tr|Q4LE79|Q4LE79_HUMAN	84;72;67;67;39;24;13;7;5	84;72;67;67;39;24;13;7;5	84;72;67;67;39;24;13;7;5	>sp|P15924|DESP_HUMAN Desmoplakin OS=Homo sapiens GN=DSP PE=1 SV=3;>sp|P15924-3|DESP_HUMAN Isoform DSPIa of Desmoplakin OS=Homo sapiens GN=DSP;>sp|P15924-2|DESP_HUMAN Isoform DPII of Desmoplakin OS=Homo sapiens GN=DSP;>tr|Q4LE79|Q4LE79_HUMAN DSP variant pr	-	9.5541	9.92417	3.31095	9.6557	32.358	28	0	Median	1.1181	1.20852	0.273243	1.1492	40.134	28	0	Median	0.12905	0.133829	-2.90154	0.1347	20.408	28	0	Median	1.6	36.6	9	84	84	84	5	80	5	80	5	80	37.6	37.6	37.6	331.77	2871	2871;2428;2272;2319;1350;954;618;125;185
6777	tr|Q8NC95|Q8NC95_HUMAN;sp|Q9NZU0|FLRT3_HUMAN;tr|O43408|O43408_HUMAN;sp|Q9NZU1|FLRT1_HUMAN	tr|Q8NC95|Q8NC95_HUMAN;sp|Q9NZU0|FLRT3_HUMAN	4;4;1;1	4;4;1;1	4;4;1;1	>tr|Q8NC95|Q8NC95_HUMAN cDNA FLJ90402 fis, clone NT2RP2006004, highly similar to Leucine-rich repeat transmembrane protein FLRT3 OS=Homo sapiens PE=2 SV=1;>sp|Q9NZU0|FLRT3_HUMAN Leucine-rich repeat transmembrane protein FLRT3 OS=Homo sapiens GN=FLRT3 PE=1	-	9.4628	9.82934	3.29709	9.4522	109.92	3	3	Plateau	2.464	2.66327	1.4132	2.5561	70.273	3	3	Plateau	0.4515	0.46822	-1.09474	0.48082	40.569	3	3	Median	1.4	6.9	4	4	4	4	1	3	1	3	1	3	8.3	8.3	8.3	70.591	627	627;649;246;646
7852	tr|D7PBN3|D7PBN3_HUMAN;sp|Q6NXG1-2|ESRP1_HUMAN;sp|Q6NXG1-5|ESRP1_HUMAN;sp|Q6NXG1-4|ESRP1_HUMAN;sp|Q6NXG1-3|ESRP1_HUMAN;sp|Q6NXG1|ESRP1_HUMAN;tr|E5RI26|E5RI26_HUMAN;tr|H0YBR2|H0YBR2_HUMAN;tr|H0YBB3|H0YBB3_HUMAN	tr|D7PBN3|D7PBN3_HUMAN	13;3;3;3;3;3;1;1;1	3;3;3;3;3;3;1;1;1	3;3;3;3;3;3;1;1;1	>tr|D7PBN3|D7PBN3_HUMAN ESRP1/RAF1 fusion protein OS=Homo sapiens PE=2 SV=1	-	9.3188	9.67976	3.27497	10.133	121.94	4	4	Median	1.8157	1.96254	0.97272	1.9236	126.3	4	4	Median	0.087469	0.0907082	-3.46262	0.094263	158.36	4	4	Median	9.1	15.6	9	13	3	3	6	10	0	3	0	3	18.2	5	5	118.62	1061	1061;608;659;663;677;681;94;502;522
1226	sp|P05120|PAI2_HUMAN;tr|H7C004|H7C004_HUMAN;tr|H7BYS2|H7BYS2_HUMAN;tr|E7ERB5|E7ERB5_HUMAN;tr|E7EPJ9|E7EPJ9_HUMAN;tr|E9PDK7|E9PDK7_HUMAN	sp|P05120|PAI2_HUMAN;tr|H7C004|H7C004_HUMAN;tr|H7BYS2|H7BYS2_HUMAN	7;4;4;2;2;1	7;4;4;2;2;1	1;0;0;1;1;0	>sp|P05120|PAI2_HUMAN Plasminogen activator inhibitor 2 OS=Homo sapiens GN=SERPINB2 PE=1 SV=2;>tr|H7C004|H7C004_HUMAN Serpin B10 (Fragment) OS=Homo sapiens GN=SERPINB10 PE=1 SV=1;>tr|H7BYS2|H7BYS2_HUMAN Serpin B10 (Fragment) OS=Homo sapiens GN=SERPINB10 PE	-	9.0462	9.3966	3.23214	14.019	49.942	6	6	Linear	1.2047	1.30212	0.380868	1.2679	49.378	6	6	Median	0.14756	0.153025	-2.70817	0.15419	44.102	6	6	Median	0	28.9	6	7	7	1	0	7	0	7	0	1	28.9	28.9	4.8	46.596	415	415;253;280;132;161;113
1845	sp|P29466-2|CASP1_HUMAN;tr|B2R8U9|B2R8U9_HUMAN;sp|P29466|CASP1_HUMAN;tr|G3V169|G3V169_HUMAN;tr|A8K257|A8K257_HUMAN;tr|A8K249|A8K249_HUMAN;sp|P29466-3|CASP1_HUMAN;tr|H0YEC7|H0YEC7_HUMAN;sp|P29466-4|CASP1_HUMAN;tr|B4DVD8|B4DVD8_HUMAN;sp|P29466-5|CASP1_HUMAN;tr|B4DKN4|B4DKN4_HUMAN;tr|A0A1W2PRX7|A0A1W2PRX7_HUMAN;tr|Q5FBZ0|Q5FBZ0_HUMAN;tr|E9PQW1|E9PQW1_HUMAN;sp|Q5EG05-2|CAR16_HUMAN;sp|Q5EG05|CAR16_HUM…	sp|P29466-2|CASP1_HUMAN;tr|B2R8U9|B2R8U9_HUMAN;sp|P29466|CASP1_HUMAN;tr|G3V169|G3V169_HUMAN;tr|A8K257|A8K257_HUMAN;tr|A8K249|A8K249_HUMAN;sp|P29466-3|CASP1_HUMAN;tr|H0YEC7|H0YEC7_HUMAN;sp|P29466-4|CASP1_HUMAN;tr|B4DVD8|B4DVD8_HUMAN	13;13;13;12;12;12;11;8;8;8;3;3;2;2;1;1;1	13;13;13;12;12;12;11;8;8;8;3;3;2;2;1;1;1	13;13;13;12;12;12;11;8;8;8;3;3;2;2;1;1;1	>sp|P29466-2|CASP1_HUMAN Isoform Beta of Caspase-1 OS=Homo sapiens GN=CASP1;>tr|B2R8U9|B2R8U9_HUMAN cDNA, FLJ94074, highly similar to Homo sapiens caspase 1, apoptosis-related cysteine protease(interleukin 1, beta, convertase) (CASP1), transcript variantal	-	8.7992	9.14003	3.1922	8.4766	12.56	3	0	Median	0.57353	0.619912	-0.689865	0.60111	20.423	3	0	Median	0.079433	0.0823746	-3.60166	0.080693	18.903	3	0	Median	0	47.3	17	13	13	13	0	13	0	13	0	13	47.3	47.3	47.3	42.888	383	383;404;404;367;383;404;311;236;263;301;88;162;108;110;95;97;197
3204	sp|Q14134-2|TRI29_HUMAN;tr|A0A024R3J1|A0A024R3J1_HUMAN;sp|Q14134|TRI29_HUMAN;tr|Q53G41|Q53G41_HUMAN;tr|Q0P6H7|Q0P6H7_HUMAN;tr|B7Z8U9|B7Z8U9_HUMAN;tr|E9PRL4|E9PRL4_HUMAN;tr|B7Z5V5|B7Z5V5_HUMAN;tr|B7Z5V8|B7Z5V8_HUMAN;tr|E9PI31|E9PI31_HUMAN;tr|E9PLI4|E9PLI4_HUMAN;tr|E9PJ94|E9PJ94_HUMAN;tr|E9PM74|E9PM74_HUMAN;tr|E9PPX1|E9PPX1_HUMAN;tr|H0YD78|H0YD78_HUMAN;tr|E9PIQ2|E9PIQ2_HUMAN;tr|H0YF27|H0YF27_HUMAN;…	sp|Q14134-2|TRI29_HUMAN;tr|A0A024R3J1|A0A024R3J1_HUMAN;sp|Q14134|TRI29_HUMAN;tr|Q53G41|Q53G41_HUMAN;tr|Q0P6H7|Q0P6H7_HUMAN;tr|B7Z8U9|B7Z8U9_HUMAN;tr|E9PRL4|E9PRL4_HUMAN;tr|B7Z5V5|B7Z5V5_HUMAN;tr|B7Z5V8|B7Z5V8_HUMAN	7;7;7;6;5;4;4;4;4;2;2;2;1;1;1;1;1;1	7;7;7;6;5;4;4;4;4;2;2;2;1;1;1;1;1;1	7;7;7;6;5;4;4;4;4;2;2;2;1;1;1;1;1;1	>sp|Q14134-2|TRI29_HUMAN Isoform Beta of Tripartite motif-containing protein 29 OS=Homo sapiens GN=TRIM29;>tr|A0A024R3J1|A0A024R3J1_HUMAN Tripartite motif-containing 29, isoform CRA_a OS=Homo sapiens GN=TRIM29 PE=4 SV=1;>sp|Q14134|TRI29_HUMAN Tripartite mo	-	8.7706	9.11032	3.1875	8.6963	131.47	4	4	Median	1.0843	1.17199	0.228958	1.1273	104.09	4	4	Median	0.061675	0.063959	-3.96671	0.062233	81.409	4	4	Median	0	13.9	18	7	7	7	0	7	0	7	0	7	13.9	13.9	13.9	63.843	570	570;588;588;588;446;321;327;327;357;89;95;97;38;94;119;121;169;169
2169	sp|P47989|XDH_HUMAN	sp|P47989|XDH_HUMAN	26	26	26	>sp|P47989|XDH_HUMAN Xanthine dehydrogenase/oxidase OS=Homo sapiens GN=XDH PE=1 SV=4	-	8.753	9.09204	3.1846	8.7294	157.26	22	22	Median	1.2185	1.31704	0.3973	1.2718	173.25	20	20	Median	0.098384	0.102027	-3.29297	0.10329	99.201	20	20	Median	0	33.3	1	26	26	26	0	26	0	26	0	26	33.3	33.3	33.3	146.42	1333	1333
6591	sp|Q9NUV7|SPTC3_HUMAN;tr|B1AKS3|B1AKS3_HUMAN;tr|H0Y733|H0Y733_HUMAN;tr|Q8N2H1|Q8N2H1_HUMAN;tr|B1AKS2|B1AKS2_HUMAN	sp|Q9NUV7|SPTC3_HUMAN;tr|B1AKS3|B1AKS3_HUMAN	4;2;1;1;1	4;2;1;1;1	2;0;1;1;0	>sp|Q9NUV7|SPTC3_HUMAN Serine palmitoyltransferase 3 OS=Homo sapiens GN=SPTLC3 PE=1 SV=3;>tr|B1AKS3|B1AKS3_HUMAN Serine palmitoyltransferase 3 (Fragment) OS=Homo sapiens GN=SPTLC3 PE=1 SV=1	-	8.7251	9.06306	3.18	8.7093	70.099	4	4	Median	0.5982	0.646577	-0.629106	0.64178	62.024	4	4	Median	0.10545	0.109355	-3.19291	0.10771	62.338	4	4	Median	0	12.1	5	4	4	2	0	4	0	4	0	2	12.1	12.1	6.5	62.049	552	552;215;121;134;139
5909	sp|Q9BW04|SARG_HUMAN;sp|Q9BW04-2|SARG_HUMAN	sp|Q9BW04|SARG_HUMAN;sp|Q9BW04-2|SARG_HUMAN	11;9	11;9	11;9	>sp|Q9BW04|SARG_HUMAN Specifically androgen-regulated gene protein OS=Homo sapiens GN=SARG PE=1 SV=2;>sp|Q9BW04-2|SARG_HUMAN Isoform 2 of Specifically androgen-regulated gene protein OS=Homo sapiens GN=SARG	-	8.6262	8.96033	3.16355	8.5756	118.32	3	3	Median	1.7684	1.91141	0.934639	1.8618	154.66	3	3	Median	0.16871	0.174958	-2.51492	0.17135	55.817	3	3	Median	16.5	14.3	2	11	11	11	6	5	6	5	6	5	28.6	28.6	28.6	63.964	601	601;355
3840	sp|Q5VT79|AXA81_HUMAN;tr|A0A075B752|A0A075B752_HUMAN;tr|B4DTF2|B4DTF2_HUMAN;tr|A0A087WUP0|A0A087WUP0_HUMAN;sp|Q5VT79-2|AXA81_HUMAN	sp|Q5VT79|AXA81_HUMAN;tr|A0A075B752|A0A075B752_HUMAN;tr|B4DTF2|B4DTF2_HUMAN;tr|A0A087WUP0|A0A087WUP0_HUMAN;sp|Q5VT79-2|AXA81_HUMAN	15;14;13;11;10	2;2;2;1;2	2;2;2;1;2	>sp|Q5VT79|AXA81_HUMAN Annexin A8-like protein 1 OS=Homo sapiens GN=ANXA8L1 PE=2 SV=2;>tr|A0A075B752|A0A075B752_HUMAN Annexin OS=Homo sapiens GN=ANXA8L1 PE=1 SV=1;>tr|B4DTF2|B4DTF2_HUMAN Annexin OS=Homo sapiens GN=ANXA8L1 PE=1 SV=1;>tr|A0A087WUP0|A0A087WUP	-	8.2113	8.52936	3.09244	8.3543	9.0459	2	2	Median	1.0371	1.12097	0.164749	1.0793	26.776	2	2	Median	0.1263	0.130977	-2.93261	0.1278	35.072	2	2	Median	0	56.3	5	15	2	2	0	15	0	2	0	2	56.3	11	11	36.879	327	327;365;270;265;276
7731	tr|B4DE59|B4DE59_HUMAN;tr|C9JTX4|C9JTX4_HUMAN;tr|C9J826|C9J826_HUMAN;tr|C9JK18|C9JK18_HUMAN;tr|C9JKY1|C9JKY1_HUMAN;tr|C9JPI2|C9JPI2_HUMAN;tr|K7ERP3|K7ERP3_HUMAN	tr|B4DE59|B4DE59_HUMAN	29;10;10;10;10;3;3	21;9;9;9;9;3;3	0;0;0;0;0;0;0	>tr|B4DE59|B4DE59_HUMAN cDNA FLJ60424, highly similar to Junction plakoglobin OS=Homo sapiens PE=2 SV=1	-	8.0752	8.38799	3.06832	8.047	93.631	4	0	Median	0.89958	0.97233	-0.0404825	0.95068	12.555	4	0	Median	0.10836	0.112373	-3.15363	0.11517	81.201	4	0	Median	7.3	64.7	7	29	21	0	4	29	3	21	0	0	64.7	54.9	0	62.615	563	563;235;276;295;297;86;104
1693	tr|B4DLF0|B4DLF0_HUMAN;sp|P22223|CADH3_HUMAN;sp|P22223-2|CADH3_HUMAN;tr|J3QR60|J3QR60_HUMAN;tr|J3QL41|J3QL41_HUMAN	tr|B4DLF0|B4DLF0_HUMAN;sp|P22223|CADH3_HUMAN;sp|P22223-2|CADH3_HUMAN	8;8;7;1;1	8;8;7;1;1	8;8;7;1;1	>tr|B4DLF0|B4DLF0_HUMAN cDNA FLJ50795, highly similar to Cadherin-3 OS=Homo sapiens PE=2 SV=1;>sp|P22223|CADH3_HUMAN Cadherin-3 OS=Homo sapiens GN=CDH3 PE=1 SV=2;>sp|P22223-2|CADH3_HUMAN Isoform 2 of Cadherin-3 OS=Homo sapiens GN=CDH3	-	7.7841	8.08561	3.01536	7.6897	66.073	8	8	Median	1.0538	1.13902	0.187795	1.1378	48.137	8	8	Median	0.12908	0.13386	-2.9012	0.133	55.613	8	8	Median	0	17.1	5	8	8	8	0	8	0	8	0	8	17.1	17.1	17.1	85.632	774	774;829;784;59;155
3124	tr|B7Z499|B7Z499_HUMAN;sp|Q13496-2|MTM1_HUMAN;tr|A8K6P5|A8K6P5_HUMAN;tr|A0A024RC06|A0A024RC06_HUMAN;sp|Q13496|MTM1_HUMAN;tr|B7Z8W1|B7Z8W1_HUMAN	tr|B7Z499|B7Z499_HUMAN;sp|Q13496-2|MTM1_HUMAN;tr|A8K6P5|A8K6P5_HUMAN;tr|A0A024RC06|A0A024RC06_HUMAN;sp|Q13496|MTM1_HUMAN;tr|B7Z8W1|B7Z8W1_HUMAN	4;4;4;4;4;3	3;3;3;3;3;2	3;3;3;3;3;2	>tr|B7Z499|B7Z499_HUMAN cDNA FLJ50571, highly similar to Myotubularin (EC 3.1.3.48) OS=Homo sapiens PE=2 SV=1;>sp|Q13496-2|MTM1_HUMAN Isoform 2 of Myotubularin OS=Homo sapiens GN=MTM1;>tr|A8K6P5|A8K6P5_HUMAN cDNA FLJ76887, highly similar to Homo sapiens my	-	7.6007	7.89511	2.98096	7.5785	3.7586	2	2	Median	4.7583	5.14311	2.36264	5.0375	9.1418	2	2	Median	0.62603	0.649213	-0.623235	0.68377	14.61	2	2	Median	4.5	5.9	6	4	3	3	1	3	1	2	1	2	10.5	8.6	8.6	57.205	488	488;566;603;603;603;416
7497	tr|A8KA84|A8KA84_HUMAN;tr|A0A024RBQ5|A0A024RBQ5_HUMAN;sp|Q9Y6K5|OAS3_HUMAN;tr|H0YHL3|H0YHL3_HUMAN;tr|F8VWK9|F8VWK9_HUMAN;tr|F8VS35|F8VS35_HUMAN	tr|A8KA84|A8KA84_HUMAN;tr|A0A024RBQ5|A0A024RBQ5_HUMAN;sp|Q9Y6K5|OAS3_HUMAN	3;3;3;1;1;1	3;3;3;1;1;1	3;3;3;1;1;1	>tr|A8KA84|A8KA84_HUMAN cDNA FLJ78682, highly similar to Homo sapiens 2-5-oligoadenylate synthetase 3, 100kDa (OAS3), mRNA OS=Homo sapiens PE=2 SV=1;>tr|A0A024RBQ5|A0A024RBQ5_HUMAN 2-5-oligoadenylate synthetase 3, 100kDa, isoform CRA_a OS=Homo sapiens	-	7.5609	7.85377	2.97338	7.7094	21.266	2	2	Median						1	1	Median						1	1	Median	0	3.3	6	3	3	3	0	3	0	3	0	3	3.3	3.3	3.3	121.21	1087	1087;1087;1087;166;177;223
6122	tr|D3DS13|D3DS13_HUMAN;tr|A8K9I2|A8K9I2_HUMAN;sp|Q9H1E1|RNAS7_HUMAN	tr|D3DS13|D3DS13_HUMAN;tr|A8K9I2|A8K9I2_HUMAN;sp|Q9H1E1|RNAS7_HUMAN	3;3;3	3;3;3	3;3;3	>tr|D3DS13|D3DS13_HUMAN Ribonuclease A E1 OS=Homo sapiens GN=RNASE7 PE=3 SV=1;>tr|A8K9I2|A8K9I2_HUMAN cDNA FLJ75277, highly similar to Homo sapiens ribonuclease, RNase A family, 7 (RNASE7), mRNA OS=Homo sapiens PE=2 SV=1;>sp|Q9H1E1|RNAS7_HUMAN Ribonuclease	-	7.3821	7.66804	2.93886	7.0388	34.237	3	3	Median	1.2754	1.37854	0.463144	1.3582	19.949	3	3	Median	0.15061	0.156187	-2.67865	0.16151	46.716	3	3	Median	0	28.2	3	3	3	3	0	3	0	3	0	3	28.2	28.2	28.2	17.471	156	156;156;156
6737	sp|Q9NYT0|PLEK2_HUMAN;tr|H0YJ64|H0YJ64_HUMAN;tr|H0YIZ5|H0YIZ5_HUMAN;tr|H0YJD0|H0YJD0_HUMAN	sp|Q9NYT0|PLEK2_HUMAN;tr|H0YJ64|H0YJ64_HUMAN	8;4;3;3	8;4;3;3	8;4;3;3	>sp|Q9NYT0|PLEK2_HUMAN Pleckstrin-2 OS=Homo sapiens GN=PLEK2 PE=1 SV=1;>tr|H0YJ64|H0YJ64_HUMAN Pleckstrin-2 (Fragment) OS=Homo sapiens GN=PLEK2 PE=1 SV=1	-	7.3172	7.60063	2.92612	7.4153	26.095	5	0	Median	1.6882	1.82473	0.86768	1.7453	17.537	5	0	Median	0.2497	0.258947	-1.94927	0.25586	23.906	5	0	Median	0	35.1	4	8	8	8	0	8	0	8	0	8	35.1	35.1	35.1	39.97	353	353;204;117;127
6502	tr|A0A024RC00|A0A024RC00_HUMAN;sp|Q9NRF8|PYRG2_HUMAN;tr|Q9H6Q0|Q9H6Q0_HUMAN;tr|H0Y5S6|H0Y5S6_HUMAN	tr|A0A024RC00|A0A024RC00_HUMAN;sp|Q9NRF8|PYRG2_HUMAN	13;13;3;1	11;11;3;1	11;11;3;1	>tr|A0A024RC00|A0A024RC00_HUMAN CTP synthase OS=Homo sapiens GN=CTPS2 PE=3 SV=1;>sp|Q9NRF8|PYRG2_HUMAN CTP synthase 2 OS=Homo sapiens GN=CTPS2 PE=1 SV=1	-	7.0305	7.30282	2.86845	7.264	20.377	6	0	Median	2.1137	2.28464	1.19196	2.2216	30.246	6	0	Median	0.31276	0.324342	-1.62441	0.32535	19.12	6	0	Median	0	32.1	4	13	11	11	0	13	0	11	0	11	32.1	27.6	27.6	65.677	586	586;586;151;132
4458	sp|Q8IWU5-2|SULF2_HUMAN;sp|Q8IWU5|SULF2_HUMAN;tr|B1AMP9|B1AMP9_HUMAN	sp|Q8IWU5-2|SULF2_HUMAN;sp|Q8IWU5|SULF2_HUMAN	4;4;1	4;4;1	4;4;1	>sp|Q8IWU5-2|SULF2_HUMAN Isoform 2 of Extracellular sulfatase Sulf-2 OS=Homo sapiens GN=SULF2;>sp|Q8IWU5|SULF2_HUMAN Extracellular sulfatase Sulf-2 OS=Homo sapiens GN=SULF2 PE=1 SV=1	-	7.0025	7.27374	2.8627	6.9973	3.6569	3	3	Median	0.60262	0.651354	-0.618486	0.65315	19.064	3	3	Median	0.086057	0.0892439	-3.4861	0.089804	15.359	3	3	Median	0	7.3	3	4	4	4	0	4	0	4	0	4	7.3	7.3	7.3	100.16	867	867;870;189
735	tr|A0A0S2Z4S4|A0A0S2Z4S4_HUMAN;sp|O60603|TLR2_HUMAN;tr|B3KWR9|B3KWR9_HUMAN;tr|A0A0S2Z4L7|A0A0S2Z4L7_HUMAN	tr|A0A0S2Z4S4|A0A0S2Z4S4_HUMAN;sp|O60603|TLR2_HUMAN;tr|B3KWR9|B3KWR9_HUMAN	3;3;2;1	3;3;2;1	3;3;2;1	>tr|A0A0S2Z4S4|A0A0S2Z4S4_HUMAN Toll-like receptor (Fragment) OS=Homo sapiens GN=TLR2 PE=2 SV=1;>sp|O60603|TLR2_HUMAN Toll-like receptor 2 OS=Homo sapiens GN=TLR2 PE=1 SV=1;>tr|B3KWR9|B3KWR9_HUMAN Toll-like receptor OS=Homo sapiens PE=2 SV=1	-	6.6678	6.92607	2.79204	6.4905	63.597	2	2	Median	1.4661	1.58466	0.664178	1.5437	36.319	2	2	Median	0.21988	0.228023	-2.13275	0.23523	100.75	2	2	Median	0	6.8	4	3	3	3	0	3	0	3	0	3	6.8	6.8	6.8	89.837	784	784;784;784;210
3873	tr|A0A024R2U1|A0A024R2U1_HUMAN;sp|Q60I27|AL2CL_HUMAN;tr|G5E9N5|G5E9N5_HUMAN;sp|Q60I27-2|AL2CL_HUMAN;tr|H7C0M4|H7C0M4_HUMAN;sp|Q60I27-3|AL2CL_HUMAN;tr|Q8TEK5|Q8TEK5_HUMAN	tr|A0A024R2U1|A0A024R2U1_HUMAN;sp|Q60I27|AL2CL_HUMAN;tr|G5E9N5|G5E9N5_HUMAN;sp|Q60I27-2|AL2CL_HUMAN;tr|H7C0M4|H7C0M4_HUMAN	4;4;3;3;2;1;1	4;4;3;3;2;1;1	4;4;3;3;2;1;1	>tr|A0A024R2U1|A0A024R2U1_HUMAN ALS2 C-terminal like, isoform CRA_c OS=Homo sapiens GN=ALS2CL PE=4 SV=1;>sp|Q60I27|AL2CL_HUMAN ALS2 C-terminal-like protein OS=Homo sapiens GN=ALS2CL PE=1 SV=1;>tr|G5E9N5|G5E9N5_HUMAN ALS2 C-terminal like, isoform CRA_a OS=H	-	6.6199	6.87632	2.78164	6.6911	60.037	4	4	Median	0.75758	0.818846	-0.288336	0.80374	58.086	4	4	Median	0.16729	0.173485	-2.52712	0.18095	55.389	4	4	Median	0	7.7	7	4	4	4	0	4	0	4	0	4	7.7	7.7	7.7	107.75	953	953;953;535;754;302;468;491
3558	sp|Q16831|UPP1_HUMAN;tr|C9J486|C9J486_HUMAN;tr|C9JIP2|C9JIP2_HUMAN;tr|B4DND0|B4DND0_HUMAN;tr|Q86Y75|Q86Y75_HUMAN;tr|F8WD51|F8WD51_HUMAN	sp|Q16831|UPP1_HUMAN	11;5;5;5;5;3	11;5;5;5;5;3	11;5;5;5;5;3	>sp|Q16831|UPP1_HUMAN Uridine phosphorylase 1 OS=Homo sapiens GN=UPP1 PE=1 SV=1	-	6.471	6.72165	2.74882	6.6164	8.4269	6	0	Median	2.7554	2.97823	1.57446	2.8688	9.8789	6	0	Median	0.39206	0.406579	-1.29839	0.4032	8.3202	6	0	Median	3.2	46.5	6	11	11	11	1	11	1	11	1	11	46.5	46.5	46.5	33.934	310	310;144;146;171;173;85
1513	tr|A0A0S2Z487|A0A0S2Z487_HUMAN;tr|A0A024R1X8|A0A024R1X8_HUMAN;sp|P14923|PLAK_HUMAN;tr|A0A0S2Z495|A0A0S2Z495_HUMAN;tr|Q7KZ86|Q7KZ86_HUMAN	tr|A0A0S2Z487|A0A0S2Z487_HUMAN;tr|A0A024R1X8|A0A024R1X8_HUMAN;sp|P14923|PLAK_HUMAN;tr|A0A0S2Z495|A0A0S2Z495_HUMAN	29;29;29;16;3	15;15;15;13;1	15;15;15;13;1	>tr|A0A0S2Z487|A0A0S2Z487_HUMAN Junction plakoglobin isoform 1 (Fragment) OS=Homo sapiens GN=JUP PE=2 SV=1;>tr|A0A024R1X8|A0A024R1X8_HUMAN Junction plakoglobin, isoform CRA_a OS=Homo sapiens GN=JUP PE=4 SV=1;>sp|P14923|PLAK_HUMAN Junction plakoglobin OS=Ho	-	6.4609	6.71116	2.74656	6.5698	32.465	8	0	Median	0.68781	0.743434	-0.427724	0.72936	27.316	7	0	Median	0.10645	0.110392	-3.17929	0.11003	21.282	8	0	Median	3.6	50.6	5	29	15	15	3	27	2	13	2	13	50.9	25.5	25.5	81.744	745	745;745;745;334;171
4412	tr|A8K5N3|A8K5N3_HUMAN;sp|Q8IUH4|ZDH13_HUMAN;sp|Q8IUH4-2|ZDH13_HUMAN;sp|Q8IUH4-3|ZDH13_HUMAN	tr|A8K5N3|A8K5N3_HUMAN;sp|Q8IUH4|ZDH13_HUMAN;sp|Q8IUH4-2|ZDH13_HUMAN;sp|Q8IUH4-3|ZDH13_HUMAN	4;4;2;2	4;4;2;2	4;4;2;2	>tr|A8K5N3|A8K5N3_HUMAN Palmitoyltransferase OS=Homo sapiens PE=2 SV=1;>sp|Q8IUH4|ZDH13_HUMAN Palmitoyltransferase ZDHHC13 OS=Homo sapiens GN=ZDHHC13 PE=1 SV=3;>sp|Q8IUH4-2|ZDH13_HUMAN Isoform 2 of Palmitoyltransferase ZDHHC13 OS=Homo sapiens GN=ZDHHC13;>s	-	6.2893	6.53291	2.70773	6.3318	40.019	4	2	Median	4.2143	4.55511	2.18749	4.4266	43.622	4	2	Median	0.66235	0.686878	-0.541873	0.68411	6.6826	4	2	Median	0	10.1	4	4	4	4	0	4	0	4	0	4	10.1	10.1	10.1	70.828	622	622;622;446;492
6050	sp|Q9GZP8|IMUP_HUMAN;sp|Q9GZP8-2|IMUP_HUMAN	sp|Q9GZP8|IMUP_HUMAN;sp|Q9GZP8-2|IMUP_HUMAN	3;2	3;2	3;2	>sp|Q9GZP8|IMUP_HUMAN Immortalization up-regulated protein OS=Homo sapiens GN=IMUP PE=1 SV=1;>sp|Q9GZP8-2|IMUP_HUMAN Isoform 2 of Immortalization up-regulated protein OS=Homo sapiens GN=IMUP	-	6.1963	6.43631	2.68623	6.7251	16.892	2	0	Median	1.6286	1.76031	0.815826	1.7388	9.1277	2	0	Median	0.25639	0.265885	-1.91113	0.25127	1.2927	2	0	Median	30.2	33	2	3	3	3	1	2	1	2	1	2	37.7	37.7	37.7	10.897	106	106;85
7038	tr|A0A286YF37|A0A286YF37_HUMAN;sp|Q9UK22|FBX2_HUMAN;tr|R4GNH2|R4GNH2_HUMAN	tr|A0A286YF37|A0A286YF37_HUMAN;sp|Q9UK22|FBX2_HUMAN	5;5;2	5;5;2	5;5;2	>tr|A0A286YF37|A0A286YF37_HUMAN F-box only protein 2 (Fragment) OS=Homo sapiens GN=FBXO2 PE=4 SV=1;>sp|Q9UK22|FBX2_HUMAN F-box only protein 2 OS=Homo sapiens GN=FBXO2 PE=1 SV=2	-	6.1958	6.43579	2.68612	6.0973	24.512	5	0	Median	2.8964	3.13063	1.64645	3.0933	60.66	5	0	Median	0.35683	0.370044	-1.43423	0.38191	13.796	5	0	Median	0	26.5	3	5	5	5	0	5	0	5	0	5	26.5	26.5	26.5	30.299	268	268;296;120
3787	sp|Q5T0W9|FA83B_HUMAN	sp|Q5T0W9|FA83B_HUMAN	9	9	9	>sp|Q5T0W9|FA83B_HUMAN Protein FAM83B OS=Homo sapiens GN=FAM83B PE=1 SV=1	-	6.1833	6.42281	2.6832	6.3489	22.853	2	2	Median	1.3472	1.45615	0.542158	1.4247	41.06	2	2	Median	0.21788	0.225949	-2.14593	0.22607	62.183	2	2	Median	8.1	2.8	1	9	9	9	7	2	7	2	7	2	10.9	10.9	10.9	114.8	1011	1011
4685	sp|Q8NAX2|KDF1_HUMAN;tr|Q68D65|Q68D65_HUMAN	sp|Q8NAX2|KDF1_HUMAN	4;1	4;1	4;1	>sp|Q8NAX2|KDF1_HUMAN Keratinocyte differentiation factor 1 OS=Homo sapiens GN=KDF1 PE=1 SV=2	-	6.1742	6.41335	2.68108	5.7902	124.05	3	3	Median	1.5054	1.62714	0.702341	1.6823	66.595	3	3	Median	0.50564	0.524365	-0.931356	0.55633	141.75	3	3	Median	3.3	15.6	2	4	4	4	1	3	1	3	1	3	18.8	18.8	18.8	43.641	398	398;207
1733	tr|A0A024RB23|A0A024RB23_HUMAN;sp|P23743|DGKA_HUMAN;tr|G3V4E1|G3V4E1_HUMAN;tr|B4E0C6|B4E0C6_HUMAN;sp|P23743-3|DGKA_HUMAN;tr|C9JM35|C9JM35_HUMAN;sp|P23743-2|DGKA_HUMAN;tr|F8W1M3|F8W1M3_HUMAN;tr|F8W1H7|F8W1H7_HUMAN;tr|G3V327|G3V327_HUMAN;tr|H0YJH4|H0YJH4_HUMAN;tr|F8VNZ9|F8VNZ9_HUMAN;tr|F8VWX8|F8VWX8_HUMAN;tr|G3V4I3|G3V4I3_HUMAN;tr|G3V312|G3V312_HUMAN;tr|H0YJE7|H0YJE7_HUMAN;tr|O75484|O75484_HUMAN	tr|A0A024RB23|A0A024RB23_HUMAN;sp|P23743|DGKA_HUMAN;tr|G3V4E1|G3V4E1_HUMAN	18;18;11;8;7;4;4;4;4;3;3;2;1;1;1;1;1	18;18;11;8;7;4;4;4;4;3;3;2;1;1;1;1;1	18;18;11;8;7;4;4;4;4;3;3;2;1;1;1;1;1	>tr|A0A024RB23|A0A024RB23_HUMAN Diacylglycerol kinase OS=Homo sapiens GN=DGKA PE=3 SV=1;>sp|P23743|DGKA_HUMAN Diacylglycerol kinase alpha OS=Homo sapiens GN=DGKA PE=1 SV=3;>tr|G3V4E1|G3V4E1_HUMAN Diacylglycerol kinase (Fragment) OS=Homo sapiens GN=DGKA PE=	-	5.9029	6.13155	2.61625	5.9718	22.546	12	0	Median	1.5586	1.68465	0.752445	1.63	26.566	12	0	Median	0.25798	0.267534	-1.90221	0.26429	11.497	12	0	Median	1.8	38	17	18	18	18	1	18	1	18	1	18	38	38	38	82.629	735	735;735;545;372;247;116;118;133;147;107;202;58;21;44;94;97;119
2490	tr|A0A024R191|A0A024R191_HUMAN;sp|P57729|RAB38_HUMAN;tr|Q7Z4W7|Q7Z4W7_HUMAN;tr|H0YEA4|H0YEA4_HUMAN;tr|H0YDB7|H0YDB7_HUMAN	tr|A0A024R191|A0A024R191_HUMAN;sp|P57729|RAB38_HUMAN;tr|Q7Z4W7|Q7Z4W7_HUMAN	5;5;5;2;2	4;4;4;2;2	4;4;4;2;2	>tr|A0A024R191|A0A024R191_HUMAN RAB38, member RAS oncogene family, isoform CRA_a OS=Homo sapiens GN=RAB38 PE=4 SV=1;>sp|P57729|RAB38_HUMAN Ras-related protein Rab-38 OS=Homo sapiens GN=RAB38 PE=1 SV=1;>tr|Q7Z4W7|Q7Z4W7_HUMAN Rab-related GTP-binding protein	-	5.8766	6.10423	2.60981	6.1521	108.81	4	4	Median	1.1826	1.27824	0.354156	1.2698	99.407	4	4	Median	0.082289	0.0853364	-3.5507	0.083999	95.902	4	4	Median	0	34.1	5	5	4	4	0	5	0	4	0	4	34.1	28.9	28.9	23.712	211	211;211;212;89;210
4210	sp|Q7Z2K6|ERMP1_HUMAN;tr|D3DRI3|D3DRI3_HUMAN;tr|E7ER77|E7ER77_HUMAN;tr|A0A0C4DGF0|A0A0C4DGF0_HUMAN;sp|Q7Z2K6-2|ERMP1_HUMAN;tr|Q6ZMD3|Q6ZMD3_HUMAN	sp|Q7Z2K6|ERMP1_HUMAN;tr|D3DRI3|D3DRI3_HUMAN;tr|E7ER77|E7ER77_HUMAN;tr|A0A0C4DGF0|A0A0C4DGF0_HUMAN;sp|Q7Z2K6-2|ERMP1_HUMAN	8;7;7;4;4;2	8;7;7;4;4;2	8;7;7;4;4;2	>sp|Q7Z2K6|ERMP1_HUMAN Endoplasmic reticulum metallopeptidase 1 OS=Homo sapiens GN=ERMP1 PE=1 SV=2;>tr|D3DRI3|D3DRI3_HUMAN KIAA1815, isoform CRA_a OS=Homo sapiens GN=KIAA1815 PE=4 SV=1;>tr|E7ER77|E7ER77_HUMAN Endoplasmic reticulum metallopeptidase 1 OS=Hom	-	5.8372	6.0633	2.6001	6.0674	22.85	6	0	Median	0.61085	0.66025	-0.598916	0.64561	30.088	6	0	Median	0.11917	0.123583	-3.01645	0.12092	25.591	6	0	Median	0	13.6	6	8	8	8	0	8	0	8	0	8	13.6	13.6	13.6	100.23	904	904;680;841;351;351;419
4497	sp|Q8IY21|DDX60_HUMAN	sp|Q8IY21|DDX60_HUMAN	2	2	2	>sp|Q8IY21|DDX60_HUMAN Probable ATP-dependent RNA helicase DDX60 OS=Homo sapiens GN=DDX60 PE=1 SV=3	-	5.8013	6.02601	2.5912	5.9618	28.99	2	2	Median	1.4246	1.53981	0.622751	1.5386	10.94	2	2	Median	0.24557	0.254664	-1.97333	0.25007	16.969	2	2	Median	0	1.9	1	2	2	2	0	2	0	2	0	2	1.9	1.9	1.9	197.85	1712	1712
4542	sp|Q8IZW8|TENS4_HUMAN	sp|Q8IZW8|TENS4_HUMAN	18	18	18	>sp|Q8IZW8|TENS4_HUMAN Tensin-4 OS=Homo sapiens GN=TNS4 PE=1 SV=3	-	5.7594	5.98249	2.58075	5.34	99.496	6	6	Median	0.34747	0.37557	-1.41285	0.35831	145.47	6	6	Median	0.061678	0.0639621	-3.96664	0.064419	57.662	6	6	Median	20.3	38.6	1	18	18	18	7	15	7	15	7	15	46.3	46.3	46.3	76.763	715	715
3748	sp|Q5K4L6-2|S27A3_HUMAN;sp|Q5K4L6|S27A3_HUMAN;tr|X6R3N0|X6R3N0_HUMAN;tr|H7BZH4|H7BZH4_HUMAN;tr|H0YDP0|H0YDP0_HUMAN;sp|Q5K4L6-3|S27A3_HUMAN	sp|Q5K4L6-2|S27A3_HUMAN;sp|Q5K4L6|S27A3_HUMAN;tr|X6R3N0|X6R3N0_HUMAN;tr|H7BZH4|H7BZH4_HUMAN	3;3;3;2;1;1	3;3;3;2;1;1	3;3;3;2;1;1	>sp|Q5K4L6-2|S27A3_HUMAN Isoform 2 of Long-chain fatty acid transport protein 3 OS=Homo sapiens GN=SLC27A3;>sp|Q5K4L6|S27A3_HUMAN Long-chain fatty acid transport protein 3 OS=Homo sapiens GN=SLC27A3 PE=2 SV=3;>tr|X6R3N0|X6R3N0_HUMAN Long-chain fatty acid t	-	5.7061	5.92712	2.56733	5.5812	15.542	3	2	Median	1.3372	1.44534	0.531409	1.4184	17.631	3	2	Median	0.23271	0.241328	-2.05093	0.24548	20.907	3	2	Median	0	8.5	6	3	3	3	0	3	0	3	0	3	8.5	8.5	8.5	74.701	695	695;730;811;400;152;276
5227	sp|Q96B97-2|SH3K1_HUMAN;tr|Q5JPT2|Q5JPT2_HUMAN;tr|Q5JPT6|Q5JPT6_HUMAN;sp|Q96B97|SH3K1_HUMAN;tr|B7Z6E8|B7Z6E8_HUMAN;sp|Q96B97-3|SH3K1_HUMAN;tr|Q5VSN0|Q5VSN0_HUMAN;tr|Q5JPT1|Q5JPT1_HUMAN	sp|Q96B97-2|SH3K1_HUMAN;tr|Q5JPT2|Q5JPT2_HUMAN;tr|Q5JPT6|Q5JPT6_HUMAN;sp|Q96B97|SH3K1_HUMAN;tr|B7Z6E8|B7Z6E8_HUMAN;sp|Q96B97-3|SH3K1_HUMAN	13;13;13;13;12;12;2;1	13;13;13;13;12;12;2;1	13;13;13;13;12;12;2;1	>sp|Q96B97-2|SH3K1_HUMAN Isoform 2 of SH3 domain-containing kinase-binding protein 1 OS=Homo sapiens GN=SH3KBP1;>tr|Q5JPT2|Q5JPT2_HUMAN SH3 domain-containing kinase-binding protein 1 (Fragment) OS=Homo sapiens GN=SH3KBP1 PE=1 SV=1;>tr|Q5JPT6|Q5JPT6_HUMAN G	-	5.4116	5.62122	2.49088	5.7768	21.552	3	0	Median	8.6379	9.33645	3.22287	9.2596	6.3961	3	0	Median	1.4308	1.48379	0.569283	1.4214	14.465	3	0	Median	10	31.8	8	13	13	13	3	13	3	13	3	13	31.8	31.8	31.8	68.549	628	628;645;665;665;404;427;553;208
1809	tr|X5D2R7|X5D2R7_HUMAN;tr|X5CMJ9|X5CMJ9_HUMAN;sp|P28062|PSB8_HUMAN;tr|Q5JNW7|Q5JNW7_HUMAN;tr|A0A140T998|A0A140T998_HUMAN;tr|Q6FHU0|Q6FHU0_HUMAN;sp|P28062-2|PSB8_HUMAN;tr|B7Z6U7|B7Z6U7_HUMAN	tr|X5D2R7|X5D2R7_HUMAN;tr|X5CMJ9|X5CMJ9_HUMAN;sp|P28062|PSB8_HUMAN;tr|Q5JNW7|Q5JNW7_HUMAN;tr|A0A140T998|A0A140T998_HUMAN;tr|Q6FHU0|Q6FHU0_HUMAN;sp|P28062-2|PSB8_HUMAN	4;4;4;3;3;3;3;1	4;4;4;3;3;3;3;1	4;4;4;3;3;3;3;1	>tr|X5D2R7|X5D2R7_HUMAN Proteasome subunit beta type OS=Homo sapiens GN=PSM8 PE=1 SV=1;>tr|X5CMJ9|X5CMJ9_HUMAN Proteasome subunit beta type OS=Homo sapiens GN=PSM8 PE=3 SV=1;>sp|P28062|PSB8_HUMAN Proteasome subunit beta type-8 OS=Homo sapiens GN=PSMB8 PE=1	-	5.3544	5.5618	2.47555	5.4973	85.795	4	2	Median	1.2178	1.31628	0.396471	1.2848	36.139	4	2	Median	0.93955	0.974344	-0.0374971	0.96821	72.352	4	2	Linear	0	21.7	8	4	4	4	0	4	0	4	0	4	21.7	21.7	21.7	30.354	276	276;276;276;252;252;272;272;155
6167	sp|Q9H3D4-10|P63_HUMAN;sp|Q9H3D4-12|P63_HUMAN;sp|Q9H3D4-2|P63_HUMAN;sp|Q9H3D4-9|P63_HUMAN;tr|A0A0S2Z4N6|A0A0S2Z4N6_HUMAN;sp|Q9H3D4-11|P63_HUMAN;tr|A0A0S2Z4N5|A0A0S2Z4N5_HUMAN;sp|Q9H3D4|P63_HUMAN;tr|A0A141PNN4|A0A141PNN4_HUMAN;tr|A0A141PNN3|A0A141PNN3_HUMAN;tr|C9D7D0|C9D7D0_HUMAN;sp|Q9H3D4-8|P63_HUMAN;sp|Q9H3D4-4|P63_HUMAN;sp|Q9H3D4-7|P63_HUMAN;sp|Q9H3D4-3|P63_HUMAN;tr|C9D7C9|C9D7C9_HUMAN;sp|Q9H3D…	sp|Q9H3D4-10|P63_HUMAN;sp|Q9H3D4-12|P63_HUMAN;sp|Q9H3D4-2|P63_HUMAN;sp|Q9H3D4-9|P63_HUMAN;tr|A0A0S2Z4N6|A0A0S2Z4N6_HUMAN;sp|Q9H3D4-11|P63_HUMAN;tr|A0A0S2Z4N5|A0A0S2Z4N5_HUMAN;sp|Q9H3D4|P63_HUMAN;tr|A0A141PNN4|A0A141PNN4_HUMAN;tr|A0A141PNN3|A0A141PNN3_HUMAN;tr|C9D7D0|C9D7D0_HUMAN;sp|Q9H3D4-8|P63_HUMAN;sp|Q9H3D4-4|P63_HUMAN;sp|Q9H3D4-7|P63_HUMAN;sp|Q9H3D4-3|P63_HUMAN;tr|C9D7C9|C9D7C9_HUMAN;sp|Q9H3D…	5;5;5;5;5;5;5;5;4;4;4;4;4;4;4;3;3;3;2	5;5;5;5;5;5;5;5;4;4;4;4;4;4;4;3;3;3;2	4;4;4;4;4;4;4;4;3;3;3;3;3;3;3;2;2;2;1	>sp|Q9H3D4-10|P63_HUMAN Isoform 10 of Tumor protein 63 OS=Homo sapiens GN=TP63;>sp|Q9H3D4-12|P63_HUMAN Isoform 12 of Tumor protein 63 OS=Homo sapiens GN=TP63;>sp|Q9H3D4-2|P63_HUMAN Isoform 2 of Tumor protein 63 OS=Homo sapiens GN=TP63;>sp|Q9H3D4-9|P63_HUMA	-	5.2863	5.49106	2.45709	5.3366	79.864	2	2	Median	0.65007	0.702642	-0.509139	0.69929	58.204	2	2	Median	0.12297	0.127524	-2.97116	0.12981	21.383	2	2	Median	9	10	19	5	5	4	3	4	3	4	3	3	13.8	13.8	12.4	56.749	501	501;582;586;595;676;676;680;680;327;412;416;416;461;510;555;356;393;487;369
6242	sp|Q9H6S3|ES8L2_HUMAN;sp|Q9H6S3-3|ES8L2_HUMAN;sp|Q9H6S3-2|ES8L2_HUMAN;tr|A0A087WX39|A0A087WX39_HUMAN;tr|B4DFD2|B4DFD2_HUMAN;tr|E9PLH1|E9PLH1_HUMAN;tr|E9PN68|E9PN68_HUMAN;tr|E9PLN2|E9PLN2_HUMAN;tr|E9PNT0|E9PNT0_HUMAN;tr|E9PNY4|E9PNY4_HUMAN;tr|E9PM34|E9PM34_HUMAN;tr|H0YD62|H0YD62_HUMAN;tr|H0YF37|H0YF37_HUMAN	sp|Q9H6S3|ES8L2_HUMAN;sp|Q9H6S3-3|ES8L2_HUMAN;sp|Q9H6S3-2|ES8L2_HUMAN	18;17;9;4;4;3;2;2;2;1;1;1;1	18;17;9;4;4;3;2;2;2;1;1;1;1	18;17;9;4;4;3;2;2;2;1;1;1;1	>sp|Q9H6S3|ES8L2_HUMAN Epidermal growth factor receptor kinase substrate 8-like protein 2 OS=Homo sapiens GN=EPS8L2 PE=1 SV=2;>sp|Q9H6S3-3|ES8L2_HUMAN Isoform 3 of Epidermal growth factor receptor kinase substrate 8-like protein 2 OS=Homo sapiens GN=EPS8L2	-	5.2177	5.4198	2.43824	5.4225	14.601	11	0	Median	1.9019	2.05571	1.03964	1.991	21.801	11	0	Median	0.3688	0.382458	-1.38663	0.38671	11.423	11	0	Median	8	32.4	13	18	18	18	4	15	4	15	4	15	37.8	37.8	37.8	80.62	715	715;731;327;232;424;105;79;83;95;25;35;139;167
572	tr|H3BR01|H3BR01_HUMAN;tr|H3BMB6|H3BMB6_HUMAN;tr|H3BTQ8|H3BTQ8_HUMAN;tr|H3BVD9|H3BVD9_HUMAN;tr|B4DTF6|B4DTF6_HUMAN;tr|B2RBU9|B2RBU9_HUMAN;sp|O43278-2|SPIT1_HUMAN;sp|O43278|SPIT1_HUMAN;tr|H3BSM2|H3BSM2_HUMAN	tr|H3BR01|H3BR01_HUMAN;tr|H3BMB6|H3BMB6_HUMAN;tr|H3BTQ8|H3BTQ8_HUMAN;tr|H3BVD9|H3BVD9_HUMAN;tr|B4DTF6|B4DTF6_HUMAN;tr|B2RBU9|B2RBU9_HUMAN;sp|O43278-2|SPIT1_HUMAN;sp|O43278|SPIT1_HUMAN;tr|H3BSM2|H3BSM2_HUMAN	2;2;2;2;2;2;2;2;1	2;2;2;2;2;2;2;2;1	2;2;2;2;2;2;2;2;1	>tr|H3BR01|H3BR01_HUMAN Kunitz-type protease inhibitor 1 (Fragment) OS=Homo sapiens GN=SPINT1 PE=1 SV=1;>tr|H3BMB6|H3BMB6_HUMAN Kunitz-type protease inhibitor 1 (Fragment) OS=Homo sapiens GN=SPINT1 PE=1 SV=1;>tr|H3BTQ8|H3BTQ8_HUMAN Kunitz-type protease inh	-	5.213	5.41492	2.43694	5.4437	62.211	2	2	Median	0.6553	0.708295	-0.497579	0.69746	67.84	2	2	Median	0.1257	0.130355	-2.93948	0.12775	2.2588	2	2	Median	0	9.2	9	2	2	2	0	2	0	2	0	2	9.2	9.2	9.2	27.216	240	240;294;301;472;496;513;513;529;313
1533	tr|B4DLR8|B4DLR8_HUMAN;sp|P15559-3|NQO1_HUMAN;tr|Q3B792|Q3B792_HUMAN;sp|P15559-2|NQO1_HUMAN;sp|P15559|NQO1_HUMAN;tr|H3BNV2|H3BNV2_HUMAN;tr|H3BRK3|H3BRK3_HUMAN;tr|Q53G81|Q53G81_HUMAN;tr|B4DQP5|B4DQP5_HUMAN	tr|B4DLR8|B4DLR8_HUMAN;sp|P15559-3|NQO1_HUMAN;tr|Q3B792|Q3B792_HUMAN;sp|P15559-2|NQO1_HUMAN;sp|P15559|NQO1_HUMAN;tr|H3BNV2|H3BNV2_HUMAN;tr|H3BRK3|H3BRK3_HUMAN;tr|Q53G81|Q53G81_HUMAN	4;4;4;4;4;3;3;3;1	4;4;4;4;4;3;3;3;1	4;4;4;4;4;3;3;3;1	>tr|B4DLR8|B4DLR8_HUMAN NAD(P)H dehydrogenase [quinone] 1 OS=Homo sapiens GN=NQO1 PE=1 SV=1;>sp|P15559-3|NQO1_HUMAN Isoform 3 of NAD(P)H dehydrogenase [quinone] 1 OS=Homo sapiens GN=NQO1;>tr|Q3B792|Q3B792_HUMAN NQO1 protein (Fragment) OS=Homo sapiens GN=NQ	-	5.2104	5.41222	2.43622	5.2715	4.9906	4	0	Median	2.8256	3.05411	1.61075	2.9883	10.51	4	0	Median	0.52823	0.547792	-0.868301	0.55319	8.23	4	0	Median	0	27.2	9	4	4	4	0	4	0	4	0	4	27.2	27.2	27.2	22.793	202	202;236;240;240;274;253;269;274;109
320	sp|O00194|RB27B_HUMAN;tr|K7ES41|K7ES41_HUMAN;tr|K7EJ38|K7EJ38_HUMAN	sp|O00194|RB27B_HUMAN;tr|K7ES41|K7ES41_HUMAN	4;2;1	3;1;1	3;1;1	>sp|O00194|RB27B_HUMAN Ras-related protein Rab-27B OS=Homo sapiens GN=RAB27B PE=1 SV=4;>tr|K7ES41|K7ES41_HUMAN Ras-related protein Rab-27B (Fragment) OS=Homo sapiens GN=RAB27B PE=1 SV=1	-	5.1746	5.37504	2.42627	5.2708	48.817	2	2	Median	1.1841	1.27986	0.355985	1.2586	34.721	2	2	Median	0.22883	0.237304	-2.07519	0.22817	13.239	2	2	Median	0	29.8	3	4	3	3	0	4	0	3	0	3	29.8	25.2	25.2	24.608	218	218;87;131
1157	tr|Q2TTR7|Q2TTR7_HUMAN;sp|P00533|EGFR_HUMAN;tr|E9PFD7|E9PFD7_HUMAN;tr|A9CB80|A9CB80_HUMAN;tr|A8K2T7|A8K2T7_HUMAN;tr|B7Z2I3|B7Z2I3_HUMAN;tr|F2YGG7|F2YGG7_HUMAN;tr|Q59FL8|Q59FL8_HUMAN;tr|E7BSV0|E7BSV0_HUMAN;tr|Q504U8|Q504U8_HUMAN;sp|P00533-4|EGFR_HUMAN;sp|P00533-3|EGFR_HUMAN;tr|Q75MF2|Q75MF2_HUMAN;tr|Q68GS6|Q68GS6_HUMAN;tr|A0A1W2PRR9|A0A1W2PRR9_HUMAN;sp|P00533-2|EGFR_HUMAN;tr|Q147T7|Q147T7_HUMAN;tr…	tr|Q2TTR7|Q2TTR7_HUMAN;sp|P00533|EGFR_HUMAN;tr|E9PFD7|E9PFD7_HUMAN;tr|A9CB80|A9CB80_HUMAN;tr|A8K2T7|A8K2T7_HUMAN;tr|B7Z2I3|B7Z2I3_HUMAN;tr|F2YGG7|F2YGG7_HUMAN;tr|Q59FL8|Q59FL8_HUMAN;tr|E7BSV0|E7BSV0_HUMAN;tr|Q504U8|Q504U8_HUMAN	30;30;29;29;29;28;28;26;25;24;14;14;13;13;11;10;10;8;3;3;2;2;2;1;1;1;1;1;1;1;1;1;1	28;28;27;27;27;26;26;24;23;22;14;14;12;13;11;10;10;8;2;2;2;2;1;1;1;1;1;1;0;1;0;1;0	27;27;26;26;26;25;25;23;22;21;14;14;11;13;11;10;10;8;2;2;2;2;1;1;1;1;1;1;0;1;0;1;0	>tr|Q2TTR7|Q2TTR7_HUMAN Receptor protein-tyrosine kinase OS=Homo sapiens PE=2 SV=1;>sp|P00533|EGFR_HUMAN Epidermal growth factor receptor OS=Homo sapiens GN=EGFR PE=1 SV=2;>tr|E9PFD7|E9PFD7_HUMAN Receptor protein-tyrosine kinase OS=Homo sapiens GN=EGFR PE=	-	5.1148	5.31292	2.4095	5.253	16.794	12	0	Median	1.206	1.30353	0.382424	1.271	11.135	12	0	Median	0.21683	0.22486	-2.1529	0.22209	13.532	12	0	Median	9.7	34.1	33	30	28	27	7	28	6	26	6	25	36.8	34.4	33.5	134.32	1210	1210;1210;1165;1210;1210;1157;1167;1081;1136;1091;628;705;387;645;464;405;464;388;183;188;128;136;191;52;52;52;52;80;80;85;136;137;731
5740	tr|Q54A15|Q54A15_HUMAN;sp|Q9BQL6|FERM1_HUMAN;sp|Q9BQL6-2|FERM1_HUMAN;tr|B2RAX1|B2RAX1_HUMAN;sp|Q9BQL6-4|FERM1_HUMAN;tr|G3V1L6|G3V1L6_HUMAN;tr|Q49AC8|Q49AC8_HUMAN;sp|Q9BQL6-3|FERM1_HUMAN	tr|Q54A15|Q54A15_HUMAN;sp|Q9BQL6|FERM1_HUMAN;sp|Q9BQL6-2|FERM1_HUMAN;tr|B2RAX1|B2RAX1_HUMAN;sp|Q9BQL6-4|FERM1_HUMAN;tr|G3V1L6|G3V1L6_HUMAN;tr|Q49AC8|Q49AC8_HUMAN	17;17;15;13;12;11;10;5	16;16;14;12;11;10;9;5	16;16;14;12;11;10;9;5	>tr|Q54A15|Q54A15_HUMAN DTGCU2 OS=Homo sapiens GN=DTGCU2 PE=2 SV=1;>sp|Q9BQL6|FERM1_HUMAN Fermitin family homolog 1 OS=Homo sapiens GN=FERMT1 PE=1 SV=1;>sp|Q9BQL6-2|FERM1_HUMAN Isoform 2 of Fermitin family homolog 1 OS=Homo sapiens GN=FERMT1;>tr|B2RAX1|B2R	-	4.933	5.12408	2.35729	5.0744	21.629	13	0	Median	1.6973	1.83456	0.875436	1.7776	35.391	13	0	Median	0.31837	0.33016	-1.59876	0.32486	17.184	13	0	Median	3.8	32.2	8	17	16	16	1	16	1	15	1	15	32.5	31	31	77.408	677	677;677;554;677;495;420;420;230
2762	sp|P98172|EFNB1_HUMAN;sp|P52799|EFNB2_HUMAN	sp|P98172|EFNB1_HUMAN	9;1	9;1	9;1	>sp|P98172|EFNB1_HUMAN Ephrin-B1 OS=Homo sapiens GN=EFNB1 PE=1 SV=1	-	4.8619	5.05022	2.33635	4.9308	9.3741	3	0	Median	0.6658	0.719644	-0.474645	0.73108	29.74	3	0	Median	0.13636	0.14141	-2.82205	0.1418	34.38	3	0	Median	3.8	46	2	9	9	9	1	9	1	9	1	9	46	46	46	38.006	346	346;333
4998	tr|A0A1K0FUB6|A0A1K0FUB6_HUMAN;sp|Q8WWM9|CYGB_HUMAN;tr|K7EMC7|K7EMC7_HUMAN;tr|K7EIM9|K7EIM9_HUMAN	tr|A0A1K0FUB6|A0A1K0FUB6_HUMAN;sp|Q8WWM9|CYGB_HUMAN;tr|K7EMC7|K7EMC7_HUMAN	6;6;4;2	6;6;4;2	6;6;4;2	>tr|A0A1K0FUB6|A0A1K0FUB6_HUMAN Globin F OS=Homo sapiens GN=GLNF PE=3 SV=1;>sp|Q8WWM9|CYGB_HUMAN Cytoglobin OS=Homo sapiens GN=CYGB PE=1 SV=1;>tr|K7EMC7|K7EMC7_HUMAN Cytoglobin OS=Homo sapiens GN=CYGB PE=1 SV=1	-	4.8193	5.00597	2.32365	4.9047	49.044	6	6	Median	0.91959	0.993958	-0.0087433	0.96013	132.68	6	6	Median	0.18635	0.193251	-2.37145	0.19372	147.21	6	6	Median	0	36.8	4	6	6	6	0	6	0	6	0	6	36.8	36.8	36.8	21.404	190	190;190;226;125
1915	sp|P31947|1433S_HUMAN;sp|P31947-2|1433S_HUMAN	sp|P31947|1433S_HUMAN;sp|P31947-2|1433S_HUMAN	18;16	16;14	16;14	>sp|P31947|1433S_HUMAN 14-3-3 protein sigma OS=Homo sapiens GN=SFN PE=1 SV=1;>sp|P31947-2|1433S_HUMAN Isoform 2 of 14-3-3 protein sigma OS=Homo sapiens GN=SFN	-	4.8063	4.99247	2.31975	4.8687	37.189	26	0	Median	0.70213	0.758912	-0.397996	0.72032	13.194	26	0	Median	0.15144	0.157048	-2.67072	0.15256	39.246	26	0	Median	23.8	76.6	2	18	16	16	5	18	3	16	3	16	76.6	69.4	69.4	27.774	248	248;216
5702	sp|Q99959-2|PKP2_HUMAN;sp|Q99959|PKP2_HUMAN;tr|B8QGS9|B8QGS9_HUMAN;tr|B4DR79|B4DR79_HUMAN	sp|Q99959-2|PKP2_HUMAN;sp|Q99959|PKP2_HUMAN;tr|B8QGS9|B8QGS9_HUMAN	12;11;9;3	12;11;9;3	12;11;9;3	>sp|Q99959-2|PKP2_HUMAN Isoform 1 of Plakophilin-2 OS=Homo sapiens GN=PKP2;>sp|Q99959|PKP2_HUMAN Plakophilin-2 OS=Homo sapiens GN=PKP2 PE=1 SV=2;>tr|B8QGS9|B8QGS9_HUMAN Truncated plakophilin-2 OS=Homo sapiens GN=PKP2 PE=1 SV=1	-	4.7576	4.94188	2.30506	4.6352	22.437	5	5	Median	0.46503	0.502637	-0.99241	0.48547	149.74	3	3	Median	0.10657	0.110517	-3.17767	0.10783	151.99	3	3	Median	11.8	14.3	4	12	12	12	7	7	7	7	7	7	20.7	20.7	20.7	92.755	837	837;881;824;363
1557	sp|P16422|EPCAM_HUMAN;tr|B5MCA4|B5MCA4_HUMAN;tr|C9JKY3|C9JKY3_HUMAN	sp|P16422|EPCAM_HUMAN;tr|B5MCA4|B5MCA4_HUMAN;tr|C9JKY3|C9JKY3_HUMAN	2;2;1	2;2;1	2;2;1	>sp|P16422|EPCAM_HUMAN Epithelial cell adhesion molecule OS=Homo sapiens GN=EPCAM PE=1 SV=2;>tr|B5MCA4|B5MCA4_HUMAN Epithelial cell adhesion molecule OS=Homo sapiens GN=EPCAM PE=1 SV=1;>tr|C9JKY3|C9JKY3_HUMAN Epithelial cell adhesion molecule (Fragment) OS	-	4.7005	4.88257	2.28764	4.9508	51.148	2	2	Median	0.93344	1.00893	0.0128232	0.98246	3.0043	2	2	Median	0.19858	0.205934	-2.27975	0.20527	54.78	2	2	Median	0	13.1	3	2	2	2	0	2	0	2	0	2	13.1	13.1	13.1	34.932	314	314;342;199
7049	sp|Q9UK99-3|FBX3_HUMAN;sp|Q9UK99-2|FBX3_HUMAN;tr|E9PJM3|E9PJM3_HUMAN;tr|Q59GS0|Q59GS0_HUMAN;sp|Q9UK99|FBX3_HUMAN;tr|E9PL46|E9PL46_HUMAN;tr|Q49AF1|Q49AF1_HUMAN;tr|B7Z6P8|B7Z6P8_HUMAN;tr|B4E3U2|B4E3U2_HUMAN;tr|Q9UKC5|Q9UKC5_HUMAN;tr|G3V1E0|G3V1E0_HUMAN	sp|Q9UK99-3|FBX3_HUMAN;sp|Q9UK99-2|FBX3_HUMAN;tr|E9PJM3|E9PJM3_HUMAN;tr|Q59GS0|Q59GS0_HUMAN;sp|Q9UK99|FBX3_HUMAN;tr|E9PL46|E9PL46_HUMAN;tr|Q49AF1|Q49AF1_HUMAN;tr|B7Z6P8|B7Z6P8_HUMAN;tr|B4E3U2|B4E3U2_HUMAN;tr|Q9UKC5|Q9UKC5_HUMAN;tr|G3V1E0|G3V1E0_HUMAN	2;2;2;2;2;1;1;1;1;1;1	2;2;2;2;2;1;1;1;1;1;1	2;2;2;2;2;1;1;1;1;1;1	>sp|Q9UK99-3|FBX3_HUMAN Isoform 3 of F-box only protein 3 OS=Homo sapiens GN=FBXO3;>sp|Q9UK99-2|FBX3_HUMAN Isoform 2 of F-box only protein 3 OS=Homo sapiens GN=FBXO3;>tr|E9PJM3|E9PJM3_HUMAN F-box only protein 3 OS=Homo sapiens GN=FBXO3 PE=1 SV=1;>tr|Q59GS0	-	4.6388	4.81848	2.26858	4.6287	22.957	2	0	Median	2.556	2.76271	1.46608	2.7266	15.216	2	0	Median	0.58587	0.607566	-0.718887	0.622	9.9743	2	0	Median	0	8.3	11	2	2	2	0	2	0	2	0	2	8.3	8.3	8.3	46.974	410	410;415;430;446;471;129;158;158;172;173;358
7132	sp|Q9ULZ3-2|ASC_HUMAN;sp|Q9ULZ3|ASC_HUMAN;tr|B2RAZ4|B2RAZ4_HUMAN;sp|Q9ULZ3-3|ASC_HUMAN;tr|H3BP42|H3BP42_HUMAN	sp|Q9ULZ3-2|ASC_HUMAN;sp|Q9ULZ3|ASC_HUMAN;tr|B2RAZ4|B2RAZ4_HUMAN;sp|Q9ULZ3-3|ASC_HUMAN	7;7;6;5;3	7;7;6;5;3	7;7;6;5;3	>sp|Q9ULZ3-2|ASC_HUMAN Isoform 2 of Apoptosis-associated speck-like protein containing a CARD OS=Homo sapiens GN=PYCARD;>sp|Q9ULZ3|ASC_HUMAN Apoptosis-associated speck-like protein containing a CARD OS=Homo sapiens GN=PYCARD PE=1 SV=2;>tr|B2RAZ4|B2RAZ4_HUM	-	4.5744	4.75159	2.24841	4.7339	10.673	5	0	Median	2.0477	2.2133	1.1462	2.1409	11.828	5	0	Median	0.43297	0.449004	-1.1552	0.46643	8.3047	5	0	Median	0	47.2	5	7	7	7	0	7	0	7	0	7	47.2	47.2	47.2	19.969	176	176;195;195;135;125
6228	tr|B4DWL2|B4DWL2_HUMAN;tr|A0A024R0H5|A0A024R0H5_HUMAN;sp|Q9H6A0-2|DEN2D_HUMAN;tr|A0A024R0G2|A0A024R0G2_HUMAN;sp|Q9H6A0|DEN2D_HUMAN;tr|Q8TCN6|Q8TCN6_HUMAN	tr|B4DWL2|B4DWL2_HUMAN;tr|A0A024R0H5|A0A024R0H5_HUMAN;sp|Q9H6A0-2|DEN2D_HUMAN;tr|A0A024R0G2|A0A024R0G2_HUMAN;sp|Q9H6A0|DEN2D_HUMAN;tr|Q8TCN6|Q8TCN6_HUMAN	3;3;3;3;3;2	3;3;3;3;3;2	3;3;3;3;3;2	>tr|B4DWL2|B4DWL2_HUMAN cDNA FLJ54763, highly similar to DENN domain-containing protein 2D OS=Homo sapiens PE=2 SV=1;>tr|A0A024R0H5|A0A024R0H5_HUMAN DENN/MADD domain containing 2D, isoform CRA_d OS=Homo sapiens GN=DENND2D PE=4 SV=1;>sp|Q9H6A0-2|DEN2D_HUMAN	-	4.5626	4.73933	2.24468	4.3662	12.819	3	0	Median	0.7962	0.860589	-0.216603	0.8266	21.581	3	0	Median	0.19281	0.19995	-2.32229	0.19824	30.866	3	0	Median	0	12.9	6	3	3	3	0	3	0	3	0	3	12.9	12.9	12.9	45.818	403	403;468;468;471;471;215
5473	sp|Q96LD4|TRI47_HUMAN;sp|Q96LD4-2|TRI47_HUMAN;tr|A0A0M3HER3|A0A0M3HER3_HUMAN	sp|Q96LD4|TRI47_HUMAN;sp|Q96LD4-2|TRI47_HUMAN	8;6;2	8;6;2	8;6;2	>sp|Q96LD4|TRI47_HUMAN Tripartite motif-containing protein 47 OS=Homo sapiens GN=TRIM47 PE=1 SV=2;>sp|Q96LD4-2|TRI47_HUMAN Isoform 2 of Tripartite motif-containing protein 47 OS=Homo sapiens GN=TRIM47	-	4.5	4.6743	2.22475	4.2482	74.656	7	6	Median	0.998	1.07871	0.109306	1.0187	100.7	7	6	Median	0.20116	0.208609	-2.26112	0.21459	54.613	7	6	Median	2.4	21.9	3	8	8	8	1	8	1	8	1	8	21.9	21.9	21.9	69.531	638	638;400;122
5319	sp|Q96EN8|MOCOS_HUMAN	sp|Q96EN8|MOCOS_HUMAN	3	3	3	>sp|Q96EN8|MOCOS_HUMAN Molybdenum cofactor sulfurase OS=Homo sapiens GN=MOCOS PE=1 SV=2	-	4.4163	4.58736	2.19766	4.5385	1.5115	2	1	Median	0.86308	0.932878	-0.10024	0.93044	61.471	2	1	Median	0.20954	0.2173	-2.20224	0.21998	52.011	2	1	Median	1.5	5.9	1	3	3	3	1	2	1	2	1	2	7.3	7.3	7.3	98.119	888	888
826	sp|O75369-8|FLNB_HUMAN	sp|O75369-8|FLNB_HUMAN	137	127	3	>sp|O75369-8|FLNB_HUMAN Isoform 8 of Filamin-B OS=Homo sapiens GN=FLNB	-	4.373	4.54239	2.18345	4.4065	16.761	132	0	Median	1.9238	2.07938	1.05615	2.0319	20.123	132	0	Median	0.43794	0.454158	-1.13873	0.44711	15.012	132	0	Median	13.3	64.9	1	137	127	3	24	133	20	123	1	2	65.6	63	0.8	281.63	2633	2633
4311	sp|Q86U28|ISCA2_HUMAN;tr|J3QSS7|J3QSS7_HUMAN	sp|Q86U28|ISCA2_HUMAN;tr|J3QSS7|J3QSS7_HUMAN	3;2	3;2	3;2	>sp|Q86U28|ISCA2_HUMAN Iron-sulfur cluster assembly 2 homolog, mitochondrial OS=Homo sapiens GN=ISCA2 PE=1 SV=2;>tr|J3QSS7|J3QSS7_HUMAN Iron-sulfur cluster assembly 2 homolog, mitochondrial OS=Homo sapiens GN=ISCA2 PE=1 SV=1	-	4.2884	4.45451	2.15527	4.2799	72.618	3	1	Plateau	1.0779	1.16507	0.220417	1.134	57.689	3	1	Median	0.96001	0.995562	-0.00641765	0.98071	106.19	3	1	Median	0	23.4	2	3	3	3	0	3	0	3	0	3	23.4	23.4	23.4	16.476	154	154;108
3557	tr|F8VW29|F8VW29_HUMAN;tr|B5BU29|B5BU29_HUMAN;tr|A0A024RBC1|A0A024RBC1_HUMAN;sp|Q16828|DUS6_HUMAN;tr|Q53GP9|Q53GP9_HUMAN;sp|Q16828-2|DUS6_HUMAN;tr|Q8N4A4|Q8N4A4_HUMAN;sp|Q16829-2|DUS7_HUMAN;tr|Q6P9C2|Q6P9C2_HUMAN;tr|B2RAL9|B2RAL9_HUMAN;sp|Q99956|DUS9_HUMAN;sp|Q16829|DUS7_HUMAN	tr|F8VW29|F8VW29_HUMAN;tr|B5BU29|B5BU29_HUMAN;tr|A0A024RBC1|A0A024RBC1_HUMAN;sp|Q16828|DUS6_HUMAN;tr|Q53GP9|Q53GP9_HUMAN;sp|Q16828-2|DUS6_HUMAN	4;4;4;4;3;3;1;1;1;1;1;1	4;4;4;4;3;3;1;1;1;1;1;1	4;4;4;4;3;3;1;1;1;1;1;1	>tr|F8VW29|F8VW29_HUMAN Dual-specificity protein phosphatase 6 OS=Homo sapiens GN=DUSP6 PE=1 SV=1;>tr|B5BU29|B5BU29_HUMAN Dual specificity protein phosphatase OS=Homo sapiens GN=DUSP6 PE=2 SV=1;>tr|A0A024RBC1|A0A024RBC1_HUMAN Dual specificity protein phosp	-	4.2827	4.44859	2.15335	4.4228	55.387	2	1	Median	3.0007	3.24337	1.69749	3.2632	23.239	2	1	Median	0.67228	0.697176	-0.520405	0.7025	24.574	2	1	Median	4.3	22.3	12	4	4	4	1	3	1	3	1	3	26.6	26.6	26.6	28.062	256	256;381;381;381;235;235;354;368;384;384;384;419
1676	tr|D3TTY5|D3TTY5_HUMAN;tr|D3TTZ1|D3TTZ1_HUMAN;tr|A0A087WU80|A0A087WU80_HUMAN;tr|D3TTZ2|D3TTZ2_HUMAN;tr|D3TTZ4|D3TTZ4_HUMAN;tr|D3TTZ3|D3TTZ3_HUMAN;sp|P21580|TNAP3_HUMAN;tr|A0A087WXL5|A0A087WXL5_HUMAN;tr|D3TTY9|D3TTY9_HUMAN;tr|A0A087X1N1|A0A087X1N1_HUMAN;tr|D3TTY8|D3TTY8_HUMAN;tr|A0A087WVN3|A0A087WVN3_HUMAN;tr|D3TTZ6|D3TTZ6_HUMAN;tr|D3TTZ8|D3TTZ8_HUMAN;tr|D3TTZ0|D3TTZ0_HUMAN;tr|D3TTY6|D3TTY6_HUMAN;…	tr|D3TTY5|D3TTY5_HUMAN;tr|D3TTZ1|D3TTZ1_HUMAN;tr|A0A087WU80|A0A087WU80_HUMAN;tr|D3TTZ2|D3TTZ2_HUMAN;tr|D3TTZ4|D3TTZ4_HUMAN;tr|D3TTZ3|D3TTZ3_HUMAN;sp|P21580|TNAP3_HUMAN;tr|A0A087WXL5|A0A087WXL5_HUMAN;tr|D3TTY9|D3TTY9_HUMAN;tr|A0A087X1N1|A0A087X1N1_HUMAN;tr|D3TTY8|D3TTY8_HUMAN;tr|A0A087WVN3|A0A087WVN3_HUMAN;tr|D3TTZ6|D3TTZ6_HUMAN;tr|D3TTZ8|D3TTZ8_HUMAN;tr|D3TTZ0|D3TTZ0_HUMAN;tr|D3TTY6|D3TTY6_HUMAN	4;4;4;4;4;4;4;3;3;3;3;2;2;2;2;2;1;1;1;1;1;1;1;1;1	4;4;4;4;4;4;4;3;3;3;3;2;2;2;2;2;1;1;1;1;1;1;1;1;1	4;4;4;4;4;4;4;3;3;3;3;2;2;2;2;2;1;1;1;1;1;1;1;1;1	>tr|D3TTY5|D3TTY5_HUMAN Truncated tumor necrosis factor alpha-induced protein 3 OS=Homo sapiens GN=TNFAIP3 PE=1 SV=1;>tr|D3TTZ1|D3TTZ1_HUMAN Truncated tumor necrosis factor alpha-induced protein 3 OS=Homo sapiens GN=TNFAIP3 PE=2 SV=1;>tr|A0A087WU80|A0A087W	-	4.2754	4.44101	2.15089	4.195	41.971	4	3	Median	1.0436	1.128	0.173763	1.109	53.713	4	3	Median	0.18289	0.189663	-2.39849	0.18944	33.503	4	3	Median	0	8.7	25	4	4	4	0	4	0	4	0	4	8.7	8.7	8.7	76.161	669	669;749;749;750;790;790;790;470;471;531;532;214;224;252;270;316;25;77;98;99;102;111;152;162;167
2852	sp|Q03169|TNAP2_HUMAN;tr|H0YKI8|H0YKI8_HUMAN;tr|B4DZH8|B4DZH8_HUMAN;tr|H0YLC0|H0YLC0_HUMAN;tr|A1A584|A1A584_HUMAN	sp|Q03169|TNAP2_HUMAN	4;1;1;1;1	4;1;1;1;1	4;1;1;1;1	>sp|Q03169|TNAP2_HUMAN Tumor necrosis factor alpha-induced protein 2 OS=Homo sapiens GN=TNFAIP2 PE=2 SV=2	-	4.2584	4.42335	2.14514	4.2755	13.7	3	0	Median	2.2366	2.41748	1.2735	2.416	4.0344	3	0	Median	0.56075	0.581516	-0.782109	0.59003	8.8046	3	0	Median	0	8	5	4	4	4	0	4	0	4	0	4	8	8	8	72.66	654	654;97;323;347;431
3451	tr|A0A0S2Z4Q2|A0A0S2Z4Q2_HUMAN;sp|Q15582|BGH3_HUMAN;tr|Q53GU8|Q53GU8_HUMAN;tr|A0A0S2Z4K6|A0A0S2Z4K6_HUMAN;tr|H0Y8L3|H0Y8L3_HUMAN;tr|S4R3C6|S4R3C6_HUMAN;tr|H0Y9D7|H0Y9D7_HUMAN;tr|Q59F63|Q59F63_HUMAN;tr|H0YAH8|H0YAH8_HUMAN;tr|H0Y8M8|H0Y8M8_HUMAN;tr|H0YAB8|H0YAB8_HUMAN;tr|D6RBX4|D6RBX4_HUMAN;tr|C7FFS5|C7FFS5_HUMAN	tr|A0A0S2Z4Q2|A0A0S2Z4Q2_HUMAN;sp|Q15582|BGH3_HUMAN;tr|Q53GU8|Q53GU8_HUMAN;tr|A0A0S2Z4K6|A0A0S2Z4K6_HUMAN;tr|H0Y8L3|H0Y8L3_HUMAN	28;28;27;21;17;10;9;9;3;3;2;2;1	28;28;27;21;17;10;9;9;3;3;2;2;1	28;28;27;21;17;10;9;9;3;3;2;2;1	>tr|A0A0S2Z4Q2|A0A0S2Z4Q2_HUMAN Transforming growth factor beta-induced 68kDa isoform 1 (Fragment) OS=Homo sapiens GN=TGFBI PE=2 SV=1;>sp|Q15582|BGH3_HUMAN Transforming growth factor-beta-induced protein ig-h3 OS=Homo sapiens GN=TGFBI PE=1 SV=1;>tr|Q53GU8|	-	4.0682	4.22578	2.07922	4.0384	17.557	31	0	Median	1.8668	2.01777	1.01276	2.0098	47.126	31	0	Median	0.445	0.461479	-1.11566	0.45521	33.88	31	0	Median	6	59.2	13	28	28	28	2	28	2	28	2	28	59.2	59.2	59.2	74.68	683	683;683;683;521;366;219;194;242;78;128;59;65;43
1457	sp|P12532|KCRU_HUMAN;sp|P12532-2|KCRU_HUMAN;tr|B4DFE8|B4DFE8_HUMAN;tr|F8WCN3|F8WCN3_HUMAN;tr|E9PCP8|E9PCP8_HUMAN;tr|B4DH34|B4DH34_HUMAN;tr|C9JSQ1|C9JSQ1_HUMAN;tr|B4DF55|B4DF55_HUMAN;tr|C9JJX8|C9JJX8_HUMAN;tr|C9J995|C9J995_HUMAN;tr|C9J8F6|C9J8F6_HUMAN;tr|B4DKA2|B4DKA2_HUMAN;tr|B4DGR9|B4DGR9_HUMAN;tr|B4DFA3|B4DFA3_HUMAN;tr|B4DJW9|B4DJW9_HUMAN;tr|B4DF72|B4DF72_HUMAN;tr|C9J6W7|C9J6W7_HUMAN;tr|C9JT96|…	sp|P12532|KCRU_HUMAN;sp|P12532-2|KCRU_HUMAN;tr|B4DFE8|B4DFE8_HUMAN;tr|F8WCN3|F8WCN3_HUMAN;tr|E9PCP8|E9PCP8_HUMAN;tr|B4DH34|B4DH34_HUMAN	12;11;7;7;6;6;5;5;4;4;4;4;4;3;3;3;3;3;2;1	12;11;7;7;6;6;5;5;4;4;4;4;4;3;3;3;3;3;2;1	10;9;7;7;6;6;5;5;4;4;4;4;4;3;3;3;3;3;2;1	>sp|P12532|KCRU_HUMAN Creatine kinase U-type, mitochondrial OS=Homo sapiens GN=CKMT1A PE=1 SV=1;>sp|P12532-2|KCRU_HUMAN Isoform 2 of Creatine kinase U-type, mitochondrial OS=Homo sapiens GN=CKMT1A;>tr|B4DFE8|B4DFE8_HUMAN cDNA FLJ52224, highly similar to Cr	-	4.0438	4.20043	2.07054	4.1314	10.05	14	0	Median	1.4562	1.57396	0.654403	1.52	9.4071	14	0	Median	0.34026	0.352861	-1.50283	0.36414	15.833	14	0	Median	3.8	40	20	12	12	10	1	12	1	12	0	10	40	40	34.1	47.036	417	417;448;254;298;257;264;241;338;103;129;148;185;243;144;146;168;203;221;146;117
2177	tr|Q8NE89|Q8NE89_HUMAN;sp|P48307-2|TFPI2_HUMAN;sp|P48307|TFPI2_HUMAN;tr|H7C4A3|H7C4A3_HUMAN	tr|Q8NE89|Q8NE89_HUMAN;sp|P48307-2|TFPI2_HUMAN;sp|P48307|TFPI2_HUMAN;tr|H7C4A3|H7C4A3_HUMAN	8;8;8;4	8;8;8;4	8;8;8;4	>tr|Q8NE89|Q8NE89_HUMAN Similar to tissue factor pathway inhibitor 2 (Fragment) OS=Homo sapiens PE=2 SV=1;>sp|P48307-2|TFPI2_HUMAN Isoform 2 of Tissue factor pathway inhibitor 2 OS=Homo sapiens GN=TFPI2;>sp|P48307|TFPI2_HUMAN Tissue factor pathway inhibito	-	4.0329	4.18911	2.06664	4.188	17.687	6	0	Median	0.42426	0.45857	-1.12479	0.44764	17.463	6	0	Median	0.099859	0.103557	-3.2715	0.099685	21.463	6	0	Median	12	51.5	4	8	8	8	1	8	1	8	1	8	51.5	51.5	51.5	19.365	167	167;224;235;107
6293	sp|Q9H936|GHC1_HUMAN;tr|A0A0D9SEI9|A0A0D9SEI9_HUMAN;tr|A0A0D9SFE1|A0A0D9SFE1_HUMAN;tr|A0A024RCA6|A0A024RCA6_HUMAN;tr|E9PJH7|E9PJH7_HUMAN;tr|K4DIB8|K4DIB8_HUMAN;tr|K4DIA8|K4DIA8_HUMAN;tr|E9PQ36|E9PQ36_HUMAN;tr|K4DIB6|K4DIB6_HUMAN;tr|K4DIB3|K4DIB3_HUMAN;tr|E9PS95|E9PS95_HUMAN;tr|A0A0D9SFA8|A0A0D9SFA8_HUMAN;tr|K4DIB0|K4DIB0_HUMAN;tr|K4DIA2|K4DIA2_HUMAN;tr|A0A0D9SG84|A0A0D9SG84_HUMAN;tr|E9PI74|E9PI74…	sp|Q9H936|GHC1_HUMAN;tr|A0A0D9SEI9|A0A0D9SEI9_HUMAN;tr|A0A0D9SFE1|A0A0D9SFE1_HUMAN;tr|A0A024RCA6|A0A024RCA6_HUMAN;tr|E9PJH7|E9PJH7_HUMAN;tr|K4DIB8|K4DIB8_HUMAN;tr|K4DIA8|K4DIA8_HUMAN;tr|E9PQ36|E9PQ36_HUMAN;tr|K4DIB6|K4DIB6_HUMAN;tr|K4DIB3|K4DIB3_HUMAN;tr|E9PS95|E9PS95_HUMAN;tr|A0A0D9SFA8|A0A0D9SFA8_HUMAN;tr|K4DIB0|K4DIB0_HUMAN;tr|K4DIA2|K4DIA2_HUMAN;tr|A0A0D9SG84|A0A0D9SG84_HUMAN;tr|E9PI74|E9PI74…	8;7;7;7;7;6;6;5;5;5;5;4;4;4;4;4;3;3;2;2;1	8;7;7;7;7;6;6;5;5;5;5;4;4;4;4;4;3;3;2;2;1	8;7;7;7;7;6;6;5;5;5;5;4;4;4;4;4;3;3;2;2;1	>sp|Q9H936|GHC1_HUMAN Mitochondrial glutamate carrier 1 OS=Homo sapiens GN=SLC25A22 PE=1 SV=1;>tr|A0A0D9SEI9|A0A0D9SEI9_HUMAN Mitochondrial glutamate carrier 1 (Fragment) OS=Homo sapiens GN=SLC25A22 PE=1 SV=1;>tr|A0A0D9SFE1|A0A0D9SFE1_HUMAN Mitochondrial g	-	4.0211	4.17685	2.06242	3.9766	42.14	8	0	Median	1.8939	2.04706	1.03355	1.9893	42.772	8	0	Median	0.49781	0.516245	-0.953872	0.50887	14.695	8	0	Median	0	37.2	21	8	8	8	0	8	0	8	0	8	37.2	37.2	37.2	34.47	323	323;197;247;249;313;177;190;134;156;161;196;97;103;114;117;127;315;315;72;78;65
7138	sp|Q9UMD9-2|COHA1_HUMAN;tr|D3DRA2|D3DRA2_HUMAN;sp|Q9UMD9|COHA1_HUMAN;tr|B4DTI2|B4DTI2_HUMAN;tr|B4DT99|B4DT99_HUMAN;tr|A2A2Y8|A2A2Y8_HUMAN	sp|Q9UMD9-2|COHA1_HUMAN;tr|D3DRA2|D3DRA2_HUMAN;sp|Q9UMD9|COHA1_HUMAN;tr|B4DTI2|B4DTI2_HUMAN;tr|B4DT99|B4DT99_HUMAN;tr|A2A2Y8|A2A2Y8_HUMAN	11;11;11;10;10;8	11;11;11;10;10;8	11;11;11;10;10;8	>sp|Q9UMD9-2|COHA1_HUMAN Isoform 2 of Collagen alpha-1(XVII) chain OS=Homo sapiens GN=COL17A1;>tr|D3DRA2|D3DRA2_HUMAN Collagen, type XVII, alpha 1, isoform CRA_b OS=Homo sapiens GN=COL17A1 PE=2 SV=1;>sp|Q9UMD9|COHA1_HUMAN Collagen alpha-1(XVII) chain OS=Ho	-	4.0048	4.15992	2.05656	4.0477	107.78	4	4	Median	0.31296	0.338269	-1.56376	0.33594	221.18	4	4	Median	0.078146	0.0810399	-3.62522	0.084633	127.18	4	4	Median	6.1	3.5	6	11	11	11	7	4	7	4	7	4	9.6	9.6	9.6	142.34	1415	1415;1497;1497;614;630;417
233	sp|A1L390-3|PKHG3_HUMAN;sp|A1L390|PKHG3_HUMAN;tr|A0A0U1RR71|A0A0U1RR71_HUMAN;tr|G3V311|G3V311_HUMAN;sp|A1L390-2|PKHG3_HUMAN;tr|G3V3I3|G3V3I3_HUMAN;tr|G3V278|G3V278_HUMAN	sp|A1L390-3|PKHG3_HUMAN;sp|A1L390|PKHG3_HUMAN;tr|A0A0U1RR71|A0A0U1RR71_HUMAN;tr|G3V311|G3V311_HUMAN;sp|A1L390-2|PKHG3_HUMAN	7;7;4;4;4;2;2	7;7;4;4;4;2;2	7;7;4;4;4;2;2	>sp|A1L390-3|PKHG3_HUMAN Isoform 3 of Pleckstrin homology domain-containing family G member 3 OS=Homo sapiens GN=PLEKHG3;>sp|A1L390|PKHG3_HUMAN Pleckstrin homology domain-containing family G member 3 OS=Homo sapiens GN=PLEKHG3 PE=1 SV=1;>tr|A0A0U1RR71|A0A0	-	3.9044	4.05563	2.01993	3.9748	19.249	2	2	Median	2.1883	2.36527	1.242	2.3101	82.809	2	2	Median	0.56048	0.581236	-0.782804	0.57926	67.739	2	2	Median	6.1	2.3	7	7	7	7	5	2	5	2	5	2	8.4	8.4	8.4	128.25	1163	1163;1219;603;724;752;161;188
5801	sp|Q9BST9|RTKN_HUMAN;sp|Q9BST9-3|RTKN_HUMAN;sp|Q9BST9-2|RTKN_HUMAN	sp|Q9BST9|RTKN_HUMAN;sp|Q9BST9-3|RTKN_HUMAN;sp|Q9BST9-2|RTKN_HUMAN	15;14;14	15;14;14	15;14;14	>sp|Q9BST9|RTKN_HUMAN Rhotekin OS=Homo sapiens GN=RTKN PE=1 SV=2;>sp|Q9BST9-3|RTKN_HUMAN Isoform 3 of Rhotekin OS=Homo sapiens GN=RTKN;>sp|Q9BST9-2|RTKN_HUMAN Isoform 2 of Rhotekin OS=Homo sapiens GN=RTKN	-	3.8663	4.01606	2.00578	3.721	17.25	6	0	Median	0.9239	0.998616	-0.00199737	0.94654	14.377	6	0	Median	0.23251	0.24112	-2.05217	0.25492	14.731	6	0	Median	11.9	25.9	3	15	15	15	6	10	6	10	6	10	36.6	36.6	36.6	62.667	563	563;513;550
3981	sp|Q6P179-3|ERAP2_HUMAN;tr|B2R769|B2R769_HUMAN;sp|Q6P179|ERAP2_HUMAN;tr|D6RGW0|D6RGW0_HUMAN;sp|Q6P179-2|ERAP2_HUMAN;sp|Q6P179-4|ERAP2_HUMAN;tr|H0Y9X9|H0Y9X9_HUMAN;tr|H0YAL8|H0YAL8_HUMAN	sp|Q6P179-3|ERAP2_HUMAN;tr|B2R769|B2R769_HUMAN;sp|Q6P179|ERAP2_HUMAN;tr|D6RGW0|D6RGW0_HUMAN;sp|Q6P179-2|ERAP2_HUMAN;sp|Q6P179-4|ERAP2_HUMAN	10;10;10;9;7;5;1;1	10;10;10;9;7;5;1;1	10;10;10;9;7;5;1;1	>sp|Q6P179-3|ERAP2_HUMAN Isoform 3 of Endoplasmic reticulum aminopeptidase 2 OS=Homo sapiens GN=ERAP2;>tr|B2R769|B2R769_HUMAN Aminopeptidase OS=Homo sapiens PE=2 SV=1;>sp|Q6P179|ERAP2_HUMAN Endoplasmic reticulum aminopeptidase 2 OS=Homo sapiens GN=ERAP2 PE	-	3.857	4.0064	2.00231	3.7392	23.646	3	0	Median	0.68459	0.739953	-0.434494	0.71734	10.246	3	0	Median	0.15531	0.161062	-2.63432	0.16766	3.0769	3	0	Median	0	13.6	8	10	10	10	0	10	0	10	0	10	13.6	13.6	13.6	105.52	915	915;960;960;694;532;350;79;163
1244	sp|P05549-5|AP2A_HUMAN;sp|P05549-6|AP2A_HUMAN;sp|P05549|AP2A_HUMAN;tr|Q96SH1|Q96SH1_HUMAN;tr|C9JXZ2|C9JXZ2_HUMAN;tr|H7C5E5|H7C5E5_HUMAN;tr|C1K3N0|C1K3N0_HUMAN;sp|P05549-2|AP2A_HUMAN;sp|Q6VUC0|AP2E_HUMAN;tr|B2R9E2|B2R9E2_HUMAN;tr|A8K557|A8K557_HUMAN;sp|Q92481|AP2B_HUMAN;sp|Q92481-2|AP2B_HUMAN	sp|P05549-5|AP2A_HUMAN;sp|P05549-6|AP2A_HUMAN;sp|P05549|AP2A_HUMAN;tr|Q96SH1|Q96SH1_HUMAN	3;3;3;3;1;1;1;1;1;1;1;1;1	3;3;3;3;1;1;1;1;1;1;1;1;1	3;3;3;3;1;1;1;1;1;1;1;1;1	>sp|P05549-5|AP2A_HUMAN Isoform 2 of Transcription factor AP-2-alpha OS=Homo sapiens GN=TFAP2A;>sp|P05549-6|AP2A_HUMAN Isoform 5 of Transcription factor AP-2-alpha OS=Homo sapiens GN=TFAP2A;>sp|P05549|AP2A_HUMAN Transcription factor AP-2-alpha OS=Homo sapi	-	3.8146	3.96236	1.98636	3.7874	27.351	2	0	Median	0.73531	0.794775	-0.331381	0.79614	10.845	2	0	Median	0.26329	0.27304	-1.87281	0.27565	6.7672	2	0	Median	0	11.8	13	3	3	3	0	3	0	3	0	3	11.8	11.8	11.8	47.183	431	431;433;437;439;136;218;328;365;442;449;449;460;469
2274	tr|H7BXK7|H7BXK7_HUMAN;sp|P50452-2|SPB8_HUMAN;tr|A0A1B0GU38|A0A1B0GU38_HUMAN;tr|B2R9H3|B2R9H3_HUMAN;tr|A0A024R2B1|A0A024R2B1_HUMAN;sp|P50452|SPB8_HUMAN;tr|C9JVA8|C9JVA8_HUMAN;tr|C9JTJ8|C9JTJ8_HUMAN	tr|H7BXK7|H7BXK7_HUMAN;sp|P50452-2|SPB8_HUMAN;tr|A0A1B0GU38|A0A1B0GU38_HUMAN;tr|B2R9H3|B2R9H3_HUMAN;tr|A0A024R2B1|A0A024R2B1_HUMAN;sp|P50452|SPB8_HUMAN;tr|C9JVA8|C9JVA8_HUMAN;tr|C9JTJ8|C9JTJ8_HUMAN	4;4;4;4;4;4;3;2	3;3;3;3;3;3;2;1	3;3;3;3;3;3;2;1	>tr|H7BXK7|H7BXK7_HUMAN Serpin B8 (Fragment) OS=Homo sapiens GN=SERPINB8 PE=1 SV=1;>sp|P50452-2|SPB8_HUMAN Isoform 2 of Serpin B8 OS=Homo sapiens GN=SERPINB8;>tr|A0A1B0GU38|A0A1B0GU38_HUMAN Serpin B8 OS=Homo sapiens GN=SERPINB8 PE=1 SV=1;>tr|B2R9H3|B2R9H3_	-	3.6956	3.83875	1.94064	3.824	89.32	3	3	Plateau	0.72735	0.786171	-0.347084	0.78057	71.685	3	3	Median	0.31008	0.321563	-1.63683	0.31041	51.523	3	3	Median	0	23.3	8	4	3	3	0	4	0	3	0	3	23.3	19	19	21.846	189	189;242;259;374;374;374;164;124
2447	sp|P55212|CASP6_HUMAN;tr|D6RHU3|D6RHU3_HUMAN;sp|P55212-2|CASP6_HUMAN	sp|P55212|CASP6_HUMAN;tr|D6RHU3|D6RHU3_HUMAN;sp|P55212-2|CASP6_HUMAN	2;1;1	2;1;1	2;1;1	>sp|P55212|CASP6_HUMAN Caspase-6 OS=Homo sapiens GN=CASP6 PE=1 SV=2;>tr|D6RHU3|D6RHU3_HUMAN Caspase-6 (Fragment) OS=Homo sapiens GN=CASP6 PE=1 SV=1;>sp|P55212-2|CASP6_HUMAN Isoform Beta of Caspase-6 OS=Homo sapiens GN=CASP6	-	3.6494	3.79076	1.92249	3.5958	15.409	2	1	Median	0.75475	0.815787	-0.293735	0.79194	17.731	2	1	Median	0.21252	0.22039	-2.18187	0.22076	1.905	2	1	Median	0	9.9	3	2	2	2	0	2	0	2	0	2	9.9	9.9	9.9	33.31	293	293;143;204
5034	sp|Q92466|DDB2_HUMAN;tr|A0A087X0X5|A0A087X0X5_HUMAN;sp|Q92466-2|DDB2_HUMAN;sp|Q92466-5|DDB2_HUMAN;sp|Q92466-4|DDB2_HUMAN;sp|Q92466-3|DDB2_HUMAN;tr|A0A087WW71|A0A087WW71_HUMAN;tr|A0A087WTQ7|A0A087WTQ7_HUMAN;tr|A0A087WV56|A0A087WV56_HUMAN;tr|A0A087WYT8|A0A087WYT8_HUMAN	sp|Q92466|DDB2_HUMAN;tr|A0A087X0X5|A0A087X0X5_HUMAN;sp|Q92466-2|DDB2_HUMAN;sp|Q92466-5|DDB2_HUMAN;sp|Q92466-4|DDB2_HUMAN;sp|Q92466-3|DDB2_HUMAN;tr|A0A087WW71|A0A087WW71_HUMAN	8;5;5;5;5;4;4;2;2;2	8;5;5;5;5;4;4;2;2;2	8;5;5;5;5;4;4;2;2;2	>sp|Q92466|DDB2_HUMAN DNA damage-binding protein 2 OS=Homo sapiens GN=DDB2 PE=1 SV=1;>tr|A0A087X0X5|A0A087X0X5_HUMAN DNA damage-binding protein 2 (Fragment) OS=Homo sapiens GN=DDB2 PE=1 SV=6;>sp|Q92466-2|DDB2_HUMAN Isoform D1 of DNA damage-binding protein	-	3.6457	3.78691	1.92102	3.602	26.707	3	0	Median	1.2819	1.38557	0.470478	1.3338	27.746	3	0	Median	0.33755	0.35005	-1.51437	0.35853	16.415	3	0	Median	2.8	17.1	10	8	8	8	2	6	2	6	2	6	19.9	19.9	19.9	47.863	427	427;227;238;244;363;156;162;91;93;95
7642	tr|Q6QWC1|Q6QWC1_HUMAN;tr|Q6QWC0|Q6QWC0_HUMAN;tr|A0A1V0E3X4|A0A1V0E3X4_HUMAN;tr|A0A1V0E3W5|A0A1V0E3W5_HUMAN;tr|X5CKB3|X5CKB3_HUMAN;tr|B2R9F3|B2R9F3_HUMAN;tr|A0A1V0E3Y2|A0A1V0E3Y2_HUMAN;tr|A0A1V0E3X9|A0A1V0E3X9_HUMAN;tr|A0A1V0E3X7|A0A1V0E3X7_HUMAN;tr|A0A140T9T7|A0A140T9T7_HUMAN;tr|A0A0S2Z5A6|A0A0S2Z5A6_HUMAN;sp|Q03518|TAP1_HUMAN;tr|O94774|O94774_HUMAN;tr|B7Z7P4|B7Z7P4_HUMAN	tr|Q6QWC1|Q6QWC1_HUMAN;tr|Q6QWC0|Q6QWC0_HUMAN;tr|A0A1V0E3X4|A0A1V0E3X4_HUMAN;tr|A0A1V0E3W5|A0A1V0E3W5_HUMAN;tr|X5CKB3|X5CKB3_HUMAN;tr|B2R9F3|B2R9F3_HUMAN;tr|A0A1V0E3Y2|A0A1V0E3Y2_HUMAN;tr|A0A1V0E3X9|A0A1V0E3X9_HUMAN;tr|A0A1V0E3X7|A0A1V0E3X7_HUMAN;tr|A0A140T9T7|A0A140T9T7_HUMAN;tr|A0A0S2Z5A6|A0A0S2Z5A6_HUMAN;sp|Q03518|TAP1_HUMAN	3;3;3;3;2;2;2;2;2;2;2;2;1;1	3;3;3;3;2;2;2;2;2;2;2;2;1;1	3;3;3;3;2;2;2;2;2;2;2;2;1;1	>tr|Q6QWC1|Q6QWC1_HUMAN TAP1 OS=Homo sapiens GN=TAP1 PE=2 SV=1;>tr|Q6QWC0|Q6QWC0_HUMAN TAP1 OS=Homo sapiens GN=TAP1 PE=2 SV=1;>tr|A0A1V0E3X4|A0A1V0E3X4_HUMAN TAP1 OS=Homo sapiens PE=4 SV=1;>tr|A0A1V0E3W5|A0A1V0E3W5_HUMAN TAP1 OS=Homo sapiens PE=4 SV=1;>tr|	-	3.5416	3.67878	1.87923	3.5203	24.122	3	2	Median	1.1884	1.28451	0.361215	1.1248	38.561	3	2	Plateau	0.26083	0.270489	-1.88636	0.28921	28.47	3	2	Median	0	7	14	3	3	3	0	3	0	3	0	3	7	7	7	80.918	748	748;748;808;808;748;808;808;808;808;808;808;808;227;547
2890	tr|K7ERC8|K7ERC8_HUMAN;tr|A0A024R292|A0A024R292_HUMAN;sp|Q06136|KDSR_HUMAN;tr|K7EQS7|K7EQS7_HUMAN;sp|Q06136-2|KDSR_HUMAN	tr|K7ERC8|K7ERC8_HUMAN;tr|A0A024R292|A0A024R292_HUMAN;sp|Q06136|KDSR_HUMAN;tr|K7EQS7|K7EQS7_HUMAN;sp|Q06136-2|KDSR_HUMAN	4;4;4;2;2	4;4;4;2;2	4;4;4;2;2	>tr|K7ERC8|K7ERC8_HUMAN 3-ketodihydrosphingosine reductase (Fragment) OS=Homo sapiens GN=KDSR PE=1 SV=1;>tr|A0A024R292|A0A024R292_HUMAN Follicular lymphoma variant translocation 1, isoform CRA_a OS=Homo sapiens GN=FVT1 PE=3 SV=1;>sp|Q06136|KDSR_HUMAN 3-ket	-	3.5412	3.67837	1.87907	3.5355	11.578	4	0	Median	0.89159	0.963694	-0.0533536	0.92931	9.853	4	0	Median	0.24667	0.255805	-1.96688	0.25436	9.9023	4	0	Median	0	29.1	5	4	4	4	0	4	0	4	0	4	29.1	29.1	29.1	22.62	203	203;332;332;155;268
4608	tr|Q4G1C4|Q4G1C4_HUMAN;sp|Q8N4Q0|PTGR3_HUMAN;sp|Q8N4Q0-2|PTGR3_HUMAN	tr|Q4G1C4|Q4G1C4_HUMAN;sp|Q8N4Q0|PTGR3_HUMAN;sp|Q8N4Q0-2|PTGR3_HUMAN	2;2;1	2;2;1	2;2;1	>tr|Q4G1C4|Q4G1C4_HUMAN ZADH2 protein (Fragment) OS=Homo sapiens GN=ZADH2 PE=2 SV=1;>sp|Q8N4Q0|PTGR3_HUMAN Prostaglandin reductase 3 OS=Homo sapiens GN=ZADH2 PE=1 SV=1;>sp|Q8N4Q0-2|PTGR3_HUMAN Isoform 2 of Prostaglandin reductase 3 OS=Homo sapiens GN=ZADH2	-	3.5278	3.66445	1.8736	3.5025	35.823	2	1	Median	0.72419	0.782756	-0.353366	0.75465	37.668	2	1	Median	0.19466	0.201869	-2.30851	0.20827	1.0071	2	1	Median	0	6.6	3	2	2	2	0	2	0	2	0	2	6.6	6.6	6.6	39.039	366	366;377;254
7192	sp|Q9UPY3-2|DICER_HUMAN;sp|Q9UPY3|DICER_HUMAN;tr|A0A076VAC5|A0A076VAC5_HUMAN;sp|Q9UPY3-3|DICER_HUMAN;tr|H0YJZ6|H0YJZ6_HUMAN;tr|Q9UFF3|Q9UFF3_HUMAN;tr|B3KMJ0|B3KMJ0_HUMAN	sp|Q9UPY3-2|DICER_HUMAN;sp|Q9UPY3|DICER_HUMAN;tr|A0A076VAC5|A0A076VAC5_HUMAN;sp|Q9UPY3-3|DICER_HUMAN	4;4;2;2;1;1;1	4;4;2;2;1;1;1	4;4;2;2;1;1;1	>sp|Q9UPY3-2|DICER_HUMAN Isoform 2 of Endoribonuclease Dicer OS=Homo sapiens GN=DICER1;>sp|Q9UPY3|DICER_HUMAN Endoribonuclease Dicer OS=Homo sapiens GN=DICER1 PE=1 SV=3;>tr|A0A076VAC5|A0A076VAC5_HUMAN Dicer1e OS=Homo sapiens PE=2 SV=1;>sp|Q9UPY3-3|DICER_HU	-	3.5007	3.6363	1.86247	3.6429	16.486	3	0	Median	1.0012	1.08217	0.113924	1.0894	49.886	3	0	Median	0.45322	0.470004	-1.08926	0.45114	43.866	3	0	Median	0.9	3	7	4	4	4	1	4	1	4	1	4	3	3	3	208.45	1829	1829;1922;820;820;394;525;554
6111	sp|Q9H0X9|OSBL5_HUMAN;sp|Q9H0X9-3|OSBL5_HUMAN;tr|A8KAD5|A8KAD5_HUMAN;sp|Q9H0X9-2|OSBL5_HUMAN;tr|Q8WVV2|Q8WVV2_HUMAN;tr|B3KP32|B3KP32_HUMAN;tr|B4DMI4|B4DMI4_HUMAN;tr|B4E033|B4E033_HUMAN;tr|E9PNH0|E9PNH0_HUMAN;tr|B3KWF0|B3KWF0_HUMAN;tr|H0YCD7|H0YCD7_HUMAN;tr|E9PQB4|E9PQB4_HUMAN;tr|E9PIJ6|E9PIJ6_HUMAN;tr|E9PRA9|E9PRA9_HUMAN;tr|E9PJE6|E9PJE6_HUMAN;tr|E9PPQ2|E9PPQ2_HUMAN	sp|Q9H0X9|OSBL5_HUMAN;sp|Q9H0X9-3|OSBL5_HUMAN;tr|A8KAD5|A8KAD5_HUMAN;sp|Q9H0X9-2|OSBL5_HUMAN;tr|Q8WVV2|Q8WVV2_HUMAN;tr|B3KP32|B3KP32_HUMAN;tr|B4DMI4|B4DMI4_HUMAN;tr|B4E033|B4E033_HUMAN	5;4;4;4;3;3;3;3;2;2;2;1;1;1;1;1	4;3;3;3;2;2;2;2;2;2;2;1;1;1;1;1	4;3;3;3;2;2;2;2;2;2;2;1;1;1;1;1	>sp|Q9H0X9|OSBL5_HUMAN Oxysterol-binding protein-related protein 5 OS=Homo sapiens GN=OSBPL5 PE=1 SV=1;>sp|Q9H0X9-3|OSBL5_HUMAN Isoform 3 of Oxysterol-binding protein-related protein 5 OS=Homo sapiens GN=OSBPL5;>tr|A8KAD5|A8KAD5_HUMAN Oxysterol-binding pro	-	3.4789	3.61365	1.85346	3.5063	0.49249	2	0	Median	1.7452	1.88634	0.915586	1.8571	22.515	2	0	Median	0.60357	0.625922	-0.675946	0.62977	11.847	2	0	Median	2.6	4.9	16	5	4	4	2	3	2	2	2	2	7.5	6.1	6.1	98.615	879	879;790;811;811;424;509;510;621;333;333;432;89;98;115;124;139
2272	sp|P50416-2|CPT1A_HUMAN;tr|B2RAQ8|B2RAQ8_HUMAN;tr|A0A024R5F4|A0A024R5F4_HUMAN;sp|P50416|CPT1A_HUMAN;tr|H3BMD2|H3BMD2_HUMAN	sp|P50416-2|CPT1A_HUMAN;tr|B2RAQ8|B2RAQ8_HUMAN;tr|A0A024R5F4|A0A024R5F4_HUMAN;sp|P50416|CPT1A_HUMAN	5;5;5;5;1	5;5;5;5;1	5;5;5;5;1	>sp|P50416-2|CPT1A_HUMAN Isoform 2 of Carnitine O-palmitoyltransferase 1, liver isoform OS=Homo sapiens GN=CPT1A;>tr|B2RAQ8|B2RAQ8_HUMAN cDNA, FLJ95058, highly similar to Homo sapiens carnitine palmitoyltransferase 1A (liver) (CPT1A),nuclear gene encoding	-	3.4507	3.58436	1.84172	6.1409	43.607	5	3	Linear	0.51099	0.552314	-0.856439	0.55347	38.954	5	3	Median	0.18875	0.19574	-2.35299	0.19244	20.333	5	3	Median	0	8.2	5	5	5	5	0	5	0	5	0	5	8.2	8.2	8.2	86.238	756	756;773;773;773;78
1674	sp|P21397-2|AOFA_HUMAN;tr|Q53YE7|Q53YE7_HUMAN;tr|Q53EZ0|Q53EZ0_HUMAN;tr|Q49A63|Q49A63_HUMAN;sp|P21397|AOFA_HUMAN;tr|Q5ULA3|Q5ULA3_HUMAN;tr|A0A1W5KJW8|A0A1W5KJW8_HUMAN	sp|P21397-2|AOFA_HUMAN;tr|Q53YE7|Q53YE7_HUMAN;tr|Q53EZ0|Q53EZ0_HUMAN;tr|Q49A63|Q49A63_HUMAN;sp|P21397|AOFA_HUMAN;tr|Q5ULA3|Q5ULA3_HUMAN	7;7;7;7;7;4;2	7;7;7;7;7;4;2	6;6;6;6;6;3;2	>sp|P21397-2|AOFA_HUMAN Isoform 2 of Amine oxidase [flavin-containing] A OS=Homo sapiens GN=MAOA;>tr|Q53YE7|Q53YE7_HUMAN Amine oxidase OS=Homo sapiens GN=MAOA PE=2 SV=1;>tr|Q53EZ0|Q53EZ0_HUMAN Amine oxidase (Fragment) OS=Homo sapiens PE=2 SV=1;>tr|Q49A63|Q	-	3.4242	3.55683	1.83059	3.4336	10.59	4	0	Median	0.50274	0.543397	-0.879922	0.52392	7.3587	4	0	Median	0.15862	0.164494	-2.60389	0.16641	5.9446	4	0	Median	0	19	7	7	7	6	0	7	0	7	0	6	19	19	16.2	44.847	394	394;527;527;527;527;103;53
6957	sp|Q9UHB6-4|LIMA1_HUMAN;sp|Q9UHB6-5|LIMA1_HUMAN;tr|B4DN52|B4DN52_HUMAN;tr|Q53GG0|Q53GG0_HUMAN;sp|Q9UHB6|LIMA1_HUMAN;tr|F8VQE1|F8VQE1_HUMAN;sp|Q9UHB6-2|LIMA1_HUMAN;tr|F8VS07|F8VS07_HUMAN;tr|B3KTW2|B3KTW2_HUMAN;sp|Q9UHB6-3|LIMA1_HUMAN;tr|F8VRN8|F8VRN8_HUMAN	sp|Q9UHB6-4|LIMA1_HUMAN;sp|Q9UHB6-5|LIMA1_HUMAN;tr|B4DN52|B4DN52_HUMAN;tr|Q53GG0|Q53GG0_HUMAN;sp|Q9UHB6|LIMA1_HUMAN;tr|F8VQE1|F8VQE1_HUMAN;sp|Q9UHB6-2|LIMA1_HUMAN;tr|F8VS07|F8VS07_HUMAN;tr|B3KTW2|B3KTW2_HUMAN;sp|Q9UHB6-3|LIMA1_HUMAN	32;31;31;31;31;30;30;24;24;24;12	32;31;31;31;31;30;30;24;24;24;12	32;31;31;31;31;30;30;24;24;24;12	>sp|Q9UHB6-4|LIMA1_HUMAN Isoform 4 of LIM domain and actin-binding protein 1 OS=Homo sapiens GN=LIMA1;>sp|Q9UHB6-5|LIMA1_HUMAN Isoform 5 of LIM domain and actin-binding protein 1 OS=Homo sapiens GN=LIMA1;>tr|B4DN52|B4DN52_HUMAN cDNA FLJ55990, highly simila	-	3.3884	3.51965	1.81543	3.5085	11.342	18	0	Median	1.1202	1.21079	0.27595	1.1835	15.926	18	0	Median	0.33347	0.345819	-1.53191	0.3444	14.091	18	0	Median	18.4	48.9	11	32	32	32	11	29	11	29	11	29	50.5	50.5	50.5	85.223	760	760;600;678;759;759;598;599;456;457;457;388
743	tr|B4DWB1|B4DWB1_HUMAN;sp|O60678|ANM3_HUMAN;tr|Q8WUV3|Q8WUV3_HUMAN;tr|B4DP44|B4DP44_HUMAN;tr|A0A0A0MSN7|A0A0A0MSN7_HUMAN;sp|O60678-2|ANM3_HUMAN	tr|B4DWB1|B4DWB1_HUMAN;sp|O60678|ANM3_HUMAN;tr|Q8WUV3|Q8WUV3_HUMAN;tr|B4DP44|B4DP44_HUMAN;tr|A0A0A0MSN7|A0A0A0MSN7_HUMAN;sp|O60678-2|ANM3_HUMAN	17;17;16;14;14;14	17;17;16;14;14;14	17;17;16;14;14;14	>tr|B4DWB1|B4DWB1_HUMAN cDNA FLJ61431, highly similar to Protein arginine N-methyltransferase 3 (EC 2.1.1.-) OS=Homo sapiens PE=2 SV=1;>sp|O60678|ANM3_HUMAN Protein arginine N-methyltransferase 3 OS=Homo sapiens GN=PRMT3 PE=1 SV=3;>tr|Q8WUV3|Q8WUV3_HUMAN P	-	3.3814	3.51238	1.81245	3.4356	15.6	17	0	Median	2.1847	2.36138	1.23963	2.3709	17.515	17	0	Median	0.59943	0.621628	-0.685876	0.61127	10.414	17	0	Median	0	36.4	6	17	17	17	0	17	0	17	0	17	36.4	36.4	36.4	58.45	517	517;531;548;454;469;469
6147	tr|A0A024R124|A0A024R124_HUMAN;sp|Q9H2H9|S38A1_HUMAN;tr|F8VX04|F8VX04_HUMAN;tr|F8VX12|F8VX12_HUMAN;tr|Q8NCD8|Q8NCD8_HUMAN	tr|A0A024R124|A0A024R124_HUMAN;sp|Q9H2H9|S38A1_HUMAN;tr|F8VX04|F8VX04_HUMAN;tr|F8VX12|F8VX12_HUMAN;tr|Q8NCD8|Q8NCD8_HUMAN	6;6;6;3;3	6;6;6;3;3	6;6;6;3;3	>tr|A0A024R124|A0A024R124_HUMAN Solute carrier family 38, member 1, isoform CRA_a OS=Homo sapiens GN=SLC38A1 PE=4 SV=1;>sp|Q9H2H9|S38A1_HUMAN Sodium-coupled neutral amino acid transporter 1 OS=Homo sapiens GN=SLC38A1 PE=1 SV=1;>tr|F8VX04|F8VX04_HUMAN Sodiu	-	3.3803	3.51123	1.81198	3.4434	16.957	2	1	Median	1.4944	1.61525	0.69176	1.579	49.163	2	1	Median	0.45633	0.473229	-1.07939	0.46445	24.273	2	1	Median	3.7	8.8	5	6	6	6	3	3	3	3	3	3	12.5	12.5	12.5	54.047	487	487;487;503;78;413
1163	tr|V9HW21|V9HW21_HUMAN;tr|A0A0K0K1L1|A0A0K0K1L1_HUMAN;sp|P00918|CAH2_HUMAN	tr|V9HW21|V9HW21_HUMAN;tr|A0A0K0K1L1|A0A0K0K1L1_HUMAN;sp|P00918|CAH2_HUMAN	5;5;5	5;5;5	3;3;3	>tr|V9HW21|V9HW21_HUMAN Epididymis luminal protein 76 OS=Homo sapiens GN=HEL-76 PE=2 SV=1;>tr|A0A0K0K1L1|A0A0K0K1L1_HUMAN Epididymis secretory protein Li 282 OS=Homo sapiens GN=HEL-S-282 PE=2 SV=1;>sp|P00918|CAH2_HUMAN Carbonic anhydrase 2 OS=Homo sapiens	-	3.3417	3.47114	1.79541	3.2902	10.188	7	0	Median	3.5205	3.80521	1.92797	3.7161	8.8421	7	0	Median	1.0991	1.1398	0.188784	1.1377	7.4601	7	0	Median	0	25	3	5	5	3	0	5	0	5	0	3	25	25	14.6	29.246	260	260;260;260
355	tr|L7RRS0|L7RRS0_HUMAN;sp|O00443|P3C2A_HUMAN;tr|B4DG55|B4DG55_HUMAN;tr|B4DRX6|B4DRX6_HUMAN;tr|A0A0C4DGF9|A0A0C4DGF9_HUMAN;sp|O00443-2|P3C2A_HUMAN	tr|L7RRS0|L7RRS0_HUMAN;sp|O00443|P3C2A_HUMAN;tr|B4DG55|B4DG55_HUMAN	16;16;10;7;6;6	16;16;10;7;6;6	16;16;10;7;6;6	>tr|L7RRS0|L7RRS0_HUMAN Phosphatidylinositol-4-phosphate 3-kinase, catalytic subunit type 2 alpha OS=Homo sapiens GN=PIK3C2A PE=3 SV=1;>sp|O00443|P3C2A_HUMAN Phosphatidylinositol 4-phosphate 3-kinase C2 domain-containing subunit alpha OS=Homo sapiens GN=PI	-	3.3055	3.43354	1.7797	3.3671	54.438	8	0	Median	2.0523	2.21827	1.14944	2.1475	22.51	8	0	Median	0.64093	0.664665	-0.5893	0.66197	41.546	8	0	Median	0.9	10.6	6	16	16	16	2	14	2	14	2	14	11.5	11.5	11.5	190.68	1686	1686;1686;1306;652;483;483
7383	sp|Q9Y4F5-3|C170B_HUMAN;sp|Q9Y4F5-2|C170B_HUMAN;sp|Q9Y4F5|C170B_HUMAN;tr|J3KQR7|J3KQR7_HUMAN;tr|B4DUX3|B4DUX3_HUMAN;tr|A1KWQ5|A1KWQ5_HUMAN;tr|B3KRP2|B3KRP2_HUMAN	sp|Q9Y4F5-3|C170B_HUMAN;sp|Q9Y4F5-2|C170B_HUMAN;sp|Q9Y4F5|C170B_HUMAN;tr|J3KQR7|J3KQR7_HUMAN	24;24;24;24;2;1;1	24;24;24;24;2;1;1	24;24;24;24;2;1;1	>sp|Q9Y4F5-3|C170B_HUMAN Isoform 3 of Centrosomal protein of 170 kDa protein B OS=Homo sapiens GN=CEP170B;>sp|Q9Y4F5-2|C170B_HUMAN Isoform 2 of Centrosomal protein of 170 kDa protein B OS=Homo sapiens GN=CEP170B;>sp|Q9Y4F5|C170B_HUMAN Centrosomal protein o	-	3.245	3.37069	1.75305	3.2296	38.085	5	0	Median	0.91094	0.984608	-0.022378	0.9653	32.374	5	0	Median	0.37323	0.387052	-1.3694	0.37428	14.645	5	0	Median	19.5	12.2	7	24	24	24	16	11	16	11	16	11	27.8	27.8	27.8	163.63	1519	1519;1554;1589;1590;208;73;203
3583	sp|Q2KHR3|QSER1_HUMAN;sp|Q2KHR3-2|QSER1_HUMAN;tr|B3KWV1|B3KWV1_HUMAN;tr|Q9H6S7|Q9H6S7_HUMAN;tr|H0YCQ7|H0YCQ7_HUMAN	sp|Q2KHR3|QSER1_HUMAN;sp|Q2KHR3-2|QSER1_HUMAN	9;8;3;3;3	9;8;3;3;3	9;8;3;3;3	>sp|Q2KHR3|QSER1_HUMAN Glutamine and serine-rich protein 1 OS=Homo sapiens GN=QSER1 PE=1 SV=3;>sp|Q2KHR3-2|QSER1_HUMAN Isoform 2 of Glutamine and serine-rich protein 1 OS=Homo sapiens GN=QSER1	-	3.2296	3.3547	1.74618	3.2339	22.696	5	0	Median	2.1633	2.33825	1.22543	2.2713	29.821	5	0	Median	0.66806	0.6928	-0.529489	0.67595	13.908	5	0	Median	2.9	5.9	5	9	9	9	2	7	2	7	2	7	8.8	8.8	8.8	189.97	1735	1735;1529;564;724;780
2949	sp|Q08AF3|SLFN5_HUMAN;tr|B4E0B1|B4E0B1_HUMAN;tr|B4E128|B4E128_HUMAN;sp|Q08AF3-2|SLFN5_HUMAN	sp|Q08AF3|SLFN5_HUMAN;tr|B4E0B1|B4E0B1_HUMAN;tr|B4E128|B4E128_HUMAN;sp|Q08AF3-2|SLFN5_HUMAN	8;7;5;4	6;5;5;4	6;5;5;4	>sp|Q08AF3|SLFN5_HUMAN Schlafen family member 5 OS=Homo sapiens GN=SLFN5 PE=1 SV=1;>tr|B4E0B1|B4E0B1_HUMAN cDNA FLJ52100 OS=Homo sapiens PE=2 SV=1;>tr|B4E128|B4E128_HUMAN Schlafen family member 5 OS=Homo sapiens GN=SLFN5 PE=1 SV=1;>sp|Q08AF3-2|SLFN5_HUMAN	-	3.2248	3.34971	1.74404	3.2726	21.896	3	0	Median	2.6167	2.82831	1.49994	2.7396	24.05	3	0	Median	0.81467	0.844839	-0.243251	0.82599	17.516	3	0	Median	0	11.3	4	8	6	6	0	8	0	6	0	6	11.3	9	9	101.05	891	891;891;389;338
6149	tr|Q68CX0|Q68CX0_HUMAN;sp|Q9H2J7|S6A15_HUMAN;sp|Q9H2J7-3|S6A15_HUMAN;tr|Q8IXG2|Q8IXG2_HUMAN;tr|F8VSG1|F8VSG1_HUMAN;tr|Q8TBM6|Q8TBM6_HUMAN;sp|Q9H2J7-2|S6A15_HUMAN	tr|Q68CX0|Q68CX0_HUMAN;sp|Q9H2J7|S6A15_HUMAN;sp|Q9H2J7-3|S6A15_HUMAN;tr|Q8IXG2|Q8IXG2_HUMAN	8;8;6;5;2;2;2	8;8;6;5;2;2;2	8;8;6;5;2;2;2	>tr|Q68CX0|Q68CX0_HUMAN Transporter (Fragment) OS=Homo sapiens GN=DKFZp761I0921 PE=2 SV=1;>sp|Q9H2J7|S6A15_HUMAN Sodium-dependent neutral amino acid transporter B(0)AT2 OS=Homo sapiens GN=SLC6A15 PE=1 SV=1;>sp|Q9H2J7-3|S6A15_HUMAN Isoform 3 of Sodium-depen	-	3.1994	3.32333	1.73263	3.3406	33.974	2	1	Median	1.9673	2.1264	1.08841	2.0864	4.474	2	1	Median	0.64279	0.666594	-0.58512	0.64242	20.703	2	1	Median	8.3	8.6	7	8	8	8	6	4	6	4	6	4	12.3	12.3	12.3	80.823	721	721;730;623;392;96;289;289
2884	tr|A0A024R328|A0A024R328_HUMAN;sp|Q05655|KPCD_HUMAN;tr|B4DFV1|B4DFV1_HUMAN;sp|Q05655-2|KPCD_HUMAN;tr|C9K0E3|C9K0E3_HUMAN;tr|C9JZU8|C9JZU8_HUMAN;tr|C9J9P1|C9J9P1_HUMAN	tr|A0A024R328|A0A024R328_HUMAN;sp|Q05655|KPCD_HUMAN;tr|B4DFV1|B4DFV1_HUMAN;sp|Q05655-2|KPCD_HUMAN	15;15;14;14;4;1;1	15;15;14;14;4;1;1	14;14;13;13;3;1;1	>tr|A0A024R328|A0A024R328_HUMAN Protein kinase C delta type OS=Homo sapiens GN=PRKCD PE=3 SV=1;>sp|Q05655|KPCD_HUMAN Protein kinase C delta type OS=Homo sapiens GN=PRKCD PE=1 SV=2;>tr|B4DFV1|B4DFV1_HUMAN Protein kinase C OS=Homo sapiens PE=2 SV=1;>sp|Q0565	-	3.1642	3.28676	1.71667	3.096	24.261	7	0	Median	2.095	2.26442	1.17914	2.1865	21.314	7	0	Median	0.7027	0.728723	-0.456558	0.71908	18.018	7	0	Median	6.8	26.9	7	15	15	14	3	13	3	13	3	12	30.8	30.8	29.3	77.504	676	676;676;603;707;223;77;125
7219	sp|Q9Y251-2|HPSE_HUMAN;tr|B3KQR6|B3KQR6_HUMAN;tr|A0A024RDB8|A0A024RDB8_HUMAN;sp|Q9Y251|HPSE_HUMAN;sp|Q9Y251-4|HPSE_HUMAN;sp|Q9Y251-3|HPSE_HUMAN;tr|D6RAQ1|D6RAQ1_HUMAN;tr|D9IUY7|D9IUY7_HUMAN;tr|D6RHG4|D6RHG4_HUMAN	sp|Q9Y251-2|HPSE_HUMAN;tr|B3KQR6|B3KQR6_HUMAN;tr|A0A024RDB8|A0A024RDB8_HUMAN;sp|Q9Y251|HPSE_HUMAN;sp|Q9Y251-4|HPSE_HUMAN;sp|Q9Y251-3|HPSE_HUMAN	3;3;3;3;2;2;1;1;1	3;3;3;3;2;2;1;1;1	3;3;3;3;2;2;1;1;1	>sp|Q9Y251-2|HPSE_HUMAN Isoform 2 of Heparanase OS=Homo sapiens GN=HPSE;>tr|B3KQR6|B3KQR6_HUMAN cDNA PSEC0090 fis, clone PLACE1001300, highly similar to Heparanase (EC 3.2.-.-) OS=Homo sapiens PE=2 SV=1;>tr|A0A024RDB8|A0A024RDB8_HUMAN Heparanase, isoform C	-	3.11	3.23046	1.69174	3.2632	17.125	2	0	Median	0.77943	0.842463	-0.247315	0.83666	5.0375	2	0	Median	0.25358	0.262971	-1.92703	0.25313	3.1556	2	0	Median	0	6.4	9	3	3	3	0	3	0	3	0	3	6.4	6.4	6.4	54.733	485	485;543;543;543;380;469;168;169;226
2063	sp|P41220-4|RGS2_HUMAN;sp|P41220-3|RGS2_HUMAN;sp|P41220-2|RGS2_HUMAN;tr|A0A024R939|A0A024R939_HUMAN;sp|P41220|RGS2_HUMAN;tr|Q49A86|Q49A86_HUMAN	sp|P41220-4|RGS2_HUMAN;sp|P41220-3|RGS2_HUMAN;sp|P41220-2|RGS2_HUMAN;tr|A0A024R939|A0A024R939_HUMAN;sp|P41220|RGS2_HUMAN;tr|Q49A86|Q49A86_HUMAN	2;2;2;2;2;1	2;2;2;2;2;1	2;2;2;2;2;1	>sp|P41220-4|RGS2_HUMAN Isoform 4 of Regulator of G-protein signaling 2 OS=Homo sapiens GN=RGS2;>sp|P41220-3|RGS2_HUMAN Isoform 3 of Regulator of G-protein signaling 2 OS=Homo sapiens GN=RGS2;>sp|P41220-2|RGS2_HUMAN Isoform 2 of Regulator of G-protein sign	-	3.1099	3.23036	1.6917	3.2236	8.5762	2	2	Median	2.3658	2.55712	1.35452	2.4774	50.347	2	2	Median	0.76071	0.788881	-0.342121	0.77193	40.162	2	2	Median	0	17.9	6	2	2	2	0	2	0	2	0	2	17.9	17.9	17.9	20.779	179	179;196;207;211;211;31
270	sp|A6NJ78|MET15_HUMAN;sp|P0C7V9|ME15P_HUMAN;sp|A6NJ78-2|MET15_HUMAN;tr|A0A0U1RR76|A0A0U1RR76_HUMAN;sp|A6NJ78-4|MET15_HUMAN	sp|A6NJ78|MET15_HUMAN	3;1;1;1;1	3;1;1;1;1	3;1;1;1;1	>sp|A6NJ78|MET15_HUMAN Probable methyltransferase-like protein 15 OS=Homo sapiens GN=METTL15 PE=1 SV=1	-	3.0915	3.21125	1.68313	3.1452	14.144	3	0	Median	2.134	2.30658	1.20575	2.2919	6.1791	3	0	Median	0.63045	0.653797	-0.613085	0.65655	7.0208	3	0	Median	0	12	5	3	3	3	0	3	0	3	0	3	12	12	12	46.121	407	407;234;273;274;279
5324	tr|G1UCX3|G1UCX3_HUMAN;sp|Q96ER3|SAAL1_HUMAN;tr|E9PRZ1|E9PRZ1_HUMAN;tr|E9PMD2|E9PMD2_HUMAN;tr|E9PL53|E9PL53_HUMAN;tr|H0YCN7|H0YCN7_HUMAN;tr|H0YEK5|H0YEK5_HUMAN;tr|H0YDM3|H0YDM3_HUMAN	tr|G1UCX3|G1UCX3_HUMAN;sp|Q96ER3|SAAL1_HUMAN;tr|E9PRZ1|E9PRZ1_HUMAN;tr|E9PMD2|E9PMD2_HUMAN;tr|E9PL53|E9PL53_HUMAN	9;9;8;6;5;3;3;1	9;9;8;6;5;3;3;1	1;1;0;0;0;0;0;0	>tr|G1UCX3|G1UCX3_HUMAN Synoviocyte proliferation-associated in collagen-induced arthritis 1 OS=Homo sapiens GN=SPACIA1 PE=2 SV=1;>sp|Q96ER3|SAAL1_HUMAN Protein SAAL1 OS=Homo sapiens GN=SAAL1 PE=1 SV=2;>tr|E9PRZ1|E9PRZ1_HUMAN Protein SAAL1 OS=Homo sapiens	-	3.0896	3.20927	1.68225	3.085	10.666	5	0	Median	2.4575	2.65624	1.40939	2.5539	8.1864	5	0	Median	0.75781	0.785874	-0.347631	0.76552	6.2016	5	0	Median	2.5	18.6	8	9	9	1	2	7	2	7	0	1	21.1	21.1	2.3	53.557	474	474;474;476;353;209;149;264;133
4907	sp|Q8TED9|AF1L1_HUMAN;sp|Q8TED9-2|AF1L1_HUMAN;sp|Q8TED9-3|AF1L1_HUMAN;sp|Q8TED9-4|AF1L1_HUMAN;tr|B4E0C1|B4E0C1_HUMAN	sp|Q8TED9|AF1L1_HUMAN;sp|Q8TED9-2|AF1L1_HUMAN;sp|Q8TED9-3|AF1L1_HUMAN	8;7;5;3;3	7;6;4;3;3	7;6;4;3;3	>sp|Q8TED9|AF1L1_HUMAN Actin filament-associated protein 1-like 1 OS=Homo sapiens GN=AFAP1L1 PE=1 SV=2;>sp|Q8TED9-2|AF1L1_HUMAN Isoform 2 of Actin filament-associated protein 1-like 1 OS=Homo sapiens GN=AFAP1L1;>sp|Q8TED9-3|AF1L1_HUMAN Isoform 3 of Actin f	-	3.0627	3.18133	1.66963	2.9952	0.55736	2	1	Median	0.77966	0.842712	-0.246889	0.83172	3.9281	2	1	Median	0.22475	0.233073	-2.10115	0.23434	19.292	2	1	Median	7.4	6.6	5	8	7	7	5	3	5	2	5	2	14.1	13.2	13.2	86.431	768	768;725;377;383;625
7217	sp|Q9Y244|POMP_HUMAN;tr|A0A1W2PS02|A0A1W2PS02_HUMAN	sp|Q9Y244|POMP_HUMAN;tr|A0A1W2PS02|A0A1W2PS02_HUMAN	3;2	3;2	3;2	>sp|Q9Y244|POMP_HUMAN Proteasome maturation protein OS=Homo sapiens GN=POMP PE=1 SV=1;>tr|A0A1W2PS02|A0A1W2PS02_HUMAN Chromosome 13 open reading frame 12, isoform CRA_a OS=Homo sapiens GN=POMP PE=1 SV=1	-	3.062	3.1806	1.6693	2.8653	81.99	3	1	Median	1.7367	1.87715	0.908543	1.8591	101.85	3	1	Median	0.54495	0.565131	-0.823343	0.5953	16.446	3	1	Median	0	32.6	2	3	3	3	0	3	0	3	0	3	32.6	32.6	32.6	15.789	141	141;80
906	sp|O75843|AP1G2_HUMAN;tr|B4E3E1|B4E3E1_HUMAN;tr|Q86V28|Q86V28_HUMAN;tr|Q86U03|Q86U03_HUMAN;tr|Q86U41|Q86U41_HUMAN;tr|H0YJ47|H0YJ47_HUMAN;tr|H0YJ08|H0YJ08_HUMAN;tr|G3V532|G3V532_HUMAN	sp|O75843|AP1G2_HUMAN;tr|B4E3E1|B4E3E1_HUMAN;tr|Q86V28|Q86V28_HUMAN;tr|Q86U03|Q86U03_HUMAN;tr|Q86U41|Q86U41_HUMAN	6;5;5;4;3;2;1;1	6;5;5;4;3;2;1;1	6;5;5;4;3;2;1;1	>sp|O75843|AP1G2_HUMAN AP-1 complex subunit gamma-like 2 OS=Homo sapiens GN=AP1G2 PE=1 SV=1;>tr|B4E3E1|B4E3E1_HUMAN cDNA FLJ56213, highly similar to Adapter-relatedprotein complex 1 gamma- 2 subunit OS=Homo sapiens PE=2 SV=1;>tr|Q86V28|Q86V28_HUMAN AP1G2 p	-	3.0536	3.17188	1.66534	2.9917	60.406	5	0	Median	1.1477	1.24052	0.31094	1.1971	13.157	5	0	Median	0.42057	0.436145	-1.19712	0.45082	41.407	5	0	Median	0	12.7	8	6	6	6	0	6	0	6	0	6	12.7	12.7	12.7	87.116	785	785;554;640;404;153;197;143;200
4402	sp|Q86YS6|RAB43_HUMAN;sp|Q86YS6-2|RAB43_HUMAN;tr|C9JFM7|C9JFM7_HUMAN	sp|Q86YS6|RAB43_HUMAN	5;2;1	4;2;1	4;2;1	>sp|Q86YS6|RAB43_HUMAN Ras-related protein Rab-43 OS=Homo sapiens GN=RAB43 PE=1 SV=1	-	3.0444	3.16232	1.66098	3.0318	47.229	4	2	Median	1.5923	1.72107	0.783306	1.6952	35.832	4	2	Median	0.50622	0.524967	-0.929703	0.52929	19.284	4	2	Median	0	24.1	3	5	4	4	0	5	0	4	0	4	24.1	20.8	20.8	23.339	212	212;155;86
7481	sp|Q9Y6C9|MTCH2_HUMAN;tr|Q53G34|Q53G34_HUMAN;tr|B4DHQ0|B4DHQ0_HUMAN	sp|Q9Y6C9|MTCH2_HUMAN;tr|Q53G34|Q53G34_HUMAN	10;9;2	10;9;2	3;3;2	>sp|Q9Y6C9|MTCH2_HUMAN Mitochondrial carrier homolog 2 OS=Homo sapiens GN=MTCH2 PE=1 SV=1;>tr|Q53G34|Q53G34_HUMAN Mitochondrial carrier homolog 2 variant (Fragment) OS=Homo sapiens PE=2 SV=1	-	3.0138	3.13054	1.64641	3.0551	7.1561	10	0	Median	2.0053	2.16747	1.11601	2.0796	11.395	10	0	Median	0.69359	0.719275	-0.475384	0.70894	7.514	10	0	Median	0	42.6	3	10	10	3	0	10	0	10	0	3	42.6	42.6	11.6	33.331	303	303;303;155
1968	sp|P35270|SPRE_HUMAN;tr|B4DSF0|B4DSF0_HUMAN;tr|Q93041|Q93041_HUMAN;tr|Q9UEC5|Q9UEC5_HUMAN	sp|P35270|SPRE_HUMAN	6;2;1;1	6;2;1;1	6;2;1;1	>sp|P35270|SPRE_HUMAN Sepiapterin reductase OS=Homo sapiens GN=SPR PE=1 SV=1	-	3.0132	3.12991	1.64612	3.022	13.9	7	0	Median	1.6813	1.81727	0.861771	1.7917	19.207	7	0	Median	0.54498	0.565162	-0.823264	0.56956	18.748	7	0	Median	5.7	33	4	6	6	6	1	6	1	6	1	6	33	33	33	28.048	261	261;123;47;62
5861	tr|E9PI87|E9PI87_HUMAN;sp|Q9BUP3|HTAI2_HUMAN;sp|Q9BUP3-3|HTAI2_HUMAN;sp|Q9BUP3-2|HTAI2_HUMAN	tr|E9PI87|E9PI87_HUMAN;sp|Q9BUP3|HTAI2_HUMAN;sp|Q9BUP3-3|HTAI2_HUMAN;sp|Q9BUP3-2|HTAI2_HUMAN	4;4;4;3	4;4;4;3	4;4;4;3	>tr|E9PI87|E9PI87_HUMAN Oxidoreductase HTATIP2 OS=Homo sapiens GN=HTATIP2 PE=1 SV=1;>sp|Q9BUP3|HTAI2_HUMAN Oxidoreductase HTATIP2 OS=Homo sapiens GN=HTATIP2 PE=1 SV=2;>sp|Q9BUP3-3|HTAI2_HUMAN Isoform 3 of Oxidoreductase HTATIP2 OS=Homo sapiens GN=HTATIP2;>	-	3.0095	3.12607	1.64435	2.9946	8.7754	4	0	Median	2.0619	2.22865	1.15617	2.1945	10.961	4	0	Median	0.70132	0.727292	-0.459394	0.72452	19.323	4	0	Median	0	24	4	4	4	4	0	4	0	4	0	4	24	24	24	21.976	196	196;242;276;133
3567	tr|E9PNK6|E9PNK6_HUMAN;sp|Q16890-5|TPD53_HUMAN;tr|E9PPQ1|E9PPQ1_HUMAN;sp|Q16890|TPD53_HUMAN;tr|J3KNE7|J3KNE7_HUMAN;sp|Q16890-4|TPD53_HUMAN;sp|Q16890-3|TPD53_HUMAN;sp|Q16890-2|TPD53_HUMAN;tr|E9PNQ9|E9PNQ9_HUMAN	tr|E9PNK6|E9PNK6_HUMAN;sp|Q16890-5|TPD53_HUMAN;tr|E9PPQ1|E9PPQ1_HUMAN;sp|Q16890|TPD53_HUMAN;tr|J3KNE7|J3KNE7_HUMAN;sp|Q16890-4|TPD53_HUMAN;sp|Q16890-3|TPD53_HUMAN;sp|Q16890-2|TPD53_HUMAN	3;3;3;3;3;2;2;2;1	3;3;3;3;3;2;2;2;1	3;3;3;3;3;2;2;2;1	>tr|E9PNK6|E9PNK6_HUMAN Tumor protein D53 OS=Homo sapiens GN=TPD52L1 PE=1 SV=1;>sp|Q16890-5|TPD53_HUMAN Isoform 5 of Tumor protein D53 OS=Homo sapiens GN=TPD52L1;>tr|E9PPQ1|E9PPQ1_HUMAN Tumor protein D53 OS=Homo sapiens GN=TPD52L1 PE=1 SV=1;>sp|Q16890|TPD5	-	3.0059	3.12233	1.64262	3.0171	28.082	2	1	Median	0.59828	0.646663	-0.628913	0.6356	13.154	2	1	Median	0.19591	0.203165	-2.29928	0.20373	11.981	2	1	Median	0	21.1	9	3	3	3	0	3	0	3	0	3	21.1	21.1	21.1	18.661	166	166;175;191;204;209;102;131;144;92
1517	tr|A8YXX4|A8YXX4_HUMAN;sp|P15104|GLNA_HUMAN;tr|B4DWM6|B4DWM6_HUMAN;tr|Q9NSP3|Q9NSP3_HUMAN;tr|Q2TU80|Q2TU80_HUMAN;tr|A1L199|A1L199_HUMAN	tr|A8YXX4|A8YXX4_HUMAN;sp|P15104|GLNA_HUMAN;tr|B4DWM6|B4DWM6_HUMAN	8;8;4;3;3;3	8;8;4;3;3;3	8;8;4;3;3;3	>tr|A8YXX4|A8YXX4_HUMAN Glutamine synthetase OS=Homo sapiens GN=PIG59 PE=2 SV=1;>sp|P15104|GLNA_HUMAN Glutamine synthetase OS=Homo sapiens GN=GLUL PE=1 SV=4;>tr|B4DWM6|B4DWM6_HUMAN cDNA FLJ57219, highly similar to Glutamine synthetase (EC 6.3.1.2) OS=Homo	-	2.996	3.11205	1.63786	3.0163	20.95	7	5	Median	0.43726	0.472622	-1.08124	0.46289	40.851	7	5	Median	0.13564	0.140663	-2.82968	0.14797	46.264	7	5	Median	4.6	35.9	6	8	8	8	1	8	1	8	1	8	35.9	35.9	35.9	42.064	373	373;373;160;112;233;258
3258	sp|Q14517|FAT1_HUMAN;tr|A0A087WVP1|A0A087WVP1_HUMAN;tr|D6RCE4|D6RCE4_HUMAN	sp|Q14517|FAT1_HUMAN;tr|A0A087WVP1|A0A087WVP1_HUMAN;tr|D6RCE4|D6RCE4_HUMAN	4;4;2	4;4;2	4;4;2	>sp|Q14517|FAT1_HUMAN Protocadherin Fat 1 OS=Homo sapiens GN=FAT1 PE=1 SV=2;>tr|A0A087WVP1|A0A087WVP1_HUMAN Protocadherin Fat 1 OS=Homo sapiens GN=FAT1 PE=1 SV=1;>tr|D6RCE4|D6RCE4_HUMAN Protocadherin Fat 1 (Fragment) OS=Homo sapiens GN=FAT1 PE=1 SV=1	-	2.9918	3.10769	1.63584	2.9986	29.148	4	2	Median	0.77449	0.837124	-0.256487	0.80638	27.519	4	2	Median	0.27781	0.288098	-1.79537	0.28802	10.225	4	2	Median	0	1.9	3	4	4	4	0	4	0	4	0	4	1.9	1.9	1.9	506.27	4588	4588;4590;488
4951	sp|Q8WUK0|PTPM1_HUMAN;tr|B4DGK8|B4DGK8_HUMAN;sp|Q8WUK0-2|PTPM1_HUMAN;sp|Q8WUK0-3|PTPM1_HUMAN;tr|E9PQM0|E9PQM0_HUMAN	sp|Q8WUK0|PTPM1_HUMAN;tr|B4DGK8|B4DGK8_HUMAN;sp|Q8WUK0-2|PTPM1_HUMAN;sp|Q8WUK0-3|PTPM1_HUMAN;tr|E9PQM0|E9PQM0_HUMAN	4;2;2;2;2	4;2;2;2;2	4;2;2;2;2	>sp|Q8WUK0|PTPM1_HUMAN Phosphatidylglycerophosphatase and protein-tyrosine phosphatase 1 OS=Homo sapiens GN=PTPMT1 PE=1 SV=1;>tr|B4DGK8|B4DGK8_HUMAN cDNA FLJ57723, moderately similar to Protein-tyrosine phosphatase mitochondrial 1, mitochondrial (EC 3.1.3.	-	2.9912	3.10706	1.63555	3.0099	11.057	4	0	Median	1.4599	1.57796	0.658064	1.5642	23.674	4	0	Median	0.55322	0.573707	-0.801614	0.57297	25.76	4	0	Median	0	22.4	5	4	4	4	0	4	0	4	0	4	22.4	22.4	22.4	22.843	201	201;137;137;151;168
4626	tr|F2Z3I4|F2Z3I4_HUMAN;tr|Q5T371|Q5T371_HUMAN;tr|Q5T370|Q5T370_HUMAN;sp|Q8N5I2|ARRD1_HUMAN	tr|F2Z3I4|F2Z3I4_HUMAN;tr|Q5T371|Q5T371_HUMAN;tr|Q5T370|Q5T370_HUMAN;sp|Q8N5I2|ARRD1_HUMAN	2;2;2;2	2;2;2;2	2;2;2;2	>tr|F2Z3I4|F2Z3I4_HUMAN Arrestin domain-containing protein 1 OS=Homo sapiens GN=ARRDC1 PE=1 SV=1;>tr|Q5T371|Q5T371_HUMAN Arrestin domain-containing protein 1 (Fragment) OS=Homo sapiens GN=ARRDC1 PE=1 SV=1;>tr|Q5T370|Q5T370_HUMAN Arrestin domain-containing	-	2.9872	3.10291	1.63362	3.0621	7.3004	2	1	Median	0.9809	1.06023	0.084372	1.0484	42.029	2	1	Median	0.36273	0.376163	-1.41057	0.38018	16.807	2	1	Median	0	21.1	4	2	2	2	0	2	0	2	0	2	21.1	21.1	21.1	13.303	123	123;177;271;433
1054	sp|O95407|TNF6B_HUMAN;tr|H0UI95|H0UI95_HUMAN;tr|Q6EMV3|Q6EMV3_HUMAN	sp|O95407|TNF6B_HUMAN;tr|H0UI95|H0UI95_HUMAN;tr|Q6EMV3|Q6EMV3_HUMAN	7;7;4	7;7;4	7;7;4	>sp|O95407|TNF6B_HUMAN Tumor necrosis factor receptor superfamily member 6B OS=Homo sapiens GN=TNFRSF6B PE=1 SV=1;>tr|H0UI95|H0UI95_HUMAN HCG2044836, isoform CRA_a OS=Homo sapiens GN=hCG_2044836 PE=4 SV=1;>tr|Q6EMV3|Q6EMV3_HUMAN Decoy receptor 3 variant 2	-	2.9303	3.0438	1.60588	3.0237	13.763	8	0	Median	1.6391	1.77166	0.825098	1.7027	9.0917	8	0	Median	0.55743	0.578073	-0.790676	0.5975	16.738	8	0	Median	0	31.3	3	7	7	7	0	7	0	7	0	7	31.3	31.3	31.3	32.679	300	300;342;139
3430	tr|E9PGT3|E9PGT3_HUMAN;sp|Q15418|KS6A1_HUMAN;sp|Q15418-4|KS6A1_HUMAN;sp|Q15418-2|KS6A1_HUMAN;sp|Q15418-3|KS6A1_HUMAN;tr|B7Z2K7|B7Z2K7_HUMAN;tr|Q5SVM6|Q5SVM6_HUMAN;tr|B1AXG1|B1AXG1_HUMAN;tr|E9PMM7|E9PMM7_HUMAN;tr|Q5SVM7|Q5SVM7_HUMAN;tr|D6R910|D6R910_HUMAN;tr|E9PAN7|E9PAN7_HUMAN;tr|D6RHW7|D6RHW7_HUMAN;tr|B1AXG2|B1AXG2_HUMAN;tr|D6RA62|D6RA62_HUMAN;tr|D6RE03|D6RE03_HUMAN	tr|E9PGT3|E9PGT3_HUMAN;sp|Q15418|KS6A1_HUMAN;sp|Q15418-4|KS6A1_HUMAN;sp|Q15418-2|KS6A1_HUMAN;sp|Q15418-3|KS6A1_HUMAN;tr|B7Z2K7|B7Z2K7_HUMAN	27;27;26;26;25;22;7;7;4;3;3;3;2;2;1;1	27;27;26;26;25;22;7;7;4;3;3;3;2;2;1;1	15;15;14;14;14;10;4;0;1;3;0;1;0;0;0;0	>tr|E9PGT3|E9PGT3_HUMAN Ribosomal protein S6 kinase OS=Homo sapiens GN=RPS6KA1 PE=1 SV=1;>sp|Q15418|KS6A1_HUMAN Ribosomal protein S6 kinase alpha-1 OS=Homo sapiens GN=RPS6KA1 PE=1 SV=2;>sp|Q15418-4|KS6A1_HUMAN Isoform 4 of Ribosomal protein S6 kinase alpha	-	2.9137	3.02656	1.59768	2.9005	27.471	18	0	Median	1.0364	1.12021	0.163775	1.1063	18.405	18	0	Median	0.34034	0.352944	-1.50249	0.36063	30.032	18	0	Median	10.8	47.1	16	27	27	15	6	25	6	25	2	14	49.9	49.9	32.7	81.471	724	724;735;719;744;643;594;166;227;112;115;125;204;96;133;141;171
3698	sp|Q56VL3|OCAD2_HUMAN;tr|D6RD77|D6RD77_HUMAN;tr|J3KPI9|J3KPI9_HUMAN;sp|Q56VL3-2|OCAD2_HUMAN	sp|Q56VL3|OCAD2_HUMAN	6;2;2;2	6;2;2;2	6;2;2;2	>sp|Q56VL3|OCAD2_HUMAN OCIA domain-containing protein 2 OS=Homo sapiens GN=OCIAD2 PE=1 SV=1	-	2.9054	3.01794	1.59356	2.9798	6.9674	7	0	Median	0.901	0.973865	-0.038207	0.94343	8.3956	7	0	Median	0.31855	0.330347	-1.59795	0.33522	6.7599	7	0	Median	0	38.3	4	6	6	6	0	6	0	6	0	6	38.3	38.3	38.3	16.953	154	154;61;88;99
5163	sp|Q969G5|CAVN3_HUMAN;tr|E9PIE3|E9PIE3_HUMAN	sp|Q969G5|CAVN3_HUMAN;tr|E9PIE3|E9PIE3_HUMAN	8;7	8;7	8;7	>sp|Q969G5|CAVN3_HUMAN Caveolae-associated protein 3 OS=Homo sapiens GN=CAVIN3 PE=1 SV=3;>tr|E9PIE3|E9PIE3_HUMAN Caveolae-associated protein 3 OS=Homo sapiens GN=CAVIN3 PE=1 SV=1	-	2.8928	3.00485	1.58729	2.9004	3.497	8	0	Median	2.2497	2.43163	1.28193	2.3292	8.8029	8	0	Median	0.7746	0.803285	-0.316016	0.80562	12.72	8	0	Median	18.8	28	2	8	8	8	2	7	2	7	2	7	41	41	41	27.701	261	261;293
471	sp|O15020-2|SPTN2_HUMAN;sp|O15020|SPTN2_HUMAN	sp|O15020-2|SPTN2_HUMAN;sp|O15020|SPTN2_HUMAN	10;10	5;5	5;5	>sp|O15020-2|SPTN2_HUMAN Isoform 2 of Spectrin beta chain, non-erythrocytic 2 OS=Homo sapiens GN=SPTBN2;>sp|O15020|SPTN2_HUMAN Spectrin beta chain, non-erythrocytic 2 OS=Homo sapiens GN=SPTBN2 PE=1 SV=3	-	2.8851	2.99685	1.58345	2.8391	20.382	5	4	Median	0.44381	0.479701	-1.05979	0.47323	37.219	4	3	Median	0.15025	0.155814	-2.6821	0.15987	22.069	4	3	Median	0	5.8	2	10	5	5	0	10	0	5	0	5	5.8	3.3	3.3	268.31	2365	2365;2390
409	tr|B7Z1E8|B7Z1E8_HUMAN;sp|O14640-2|DVL1_HUMAN;sp|O14640|DVL1_HUMAN;tr|Q8NA39|Q8NA39_HUMAN;tr|Q6PJD6|Q6PJD6_HUMAN;sp|P54792-2|DVLP1_HUMAN;sp|P54792|DVLP1_HUMAN;tr|B7Z6B5|B7Z6B5_HUMAN;tr|B3KTN8|B3KTN8_HUMAN;tr|A0A024R080|A0A024R080_HUMAN;tr|Q86TH3|Q86TH3_HUMAN;tr|A0A087WWA7|A0A087WWA7_HUMAN	tr|B7Z1E8|B7Z1E8_HUMAN;sp|O14640-2|DVL1_HUMAN;sp|O14640|DVL1_HUMAN;tr|Q8NA39|Q8NA39_HUMAN;tr|Q6PJD6|Q6PJD6_HUMAN;sp|P54792-2|DVLP1_HUMAN;sp|P54792|DVLP1_HUMAN;tr|B7Z6B5|B7Z6B5_HUMAN;tr|B3KTN8|B3KTN8_HUMAN;tr|A0A024R080|A0A024R080_HUMAN;tr|Q86TH3|Q86TH3_HUMAN;tr|A0A087WWA7|A0A087WWA7_HUMAN	4;4;4;3;3;3;3;2;2;2;2;2	3;3;3;3;2;2;2;2;2;2;2;2	3;3;3;3;2;2;2;2;2;2;2;2	>tr|B7Z1E8|B7Z1E8_HUMAN cDNA FLJ56847, highly similar to Segment polarity protein dishevelled homologDVL-1 OS=Homo sapiens PE=2 SV=1;>sp|O14640-2|DVL1_HUMAN Isoform 2 of Segment polarity protein dishevelled homolog DVL-1 OS=Homo sapiens GN=DVL1;>sp|O14640|	-	2.835	2.94481	1.55818	2.7542	41.273	3	1	Median	1.3768	1.48814	0.573513	1.4491	28.766	3	1	Median	0.45897	0.475967	-1.07107	0.48702	13.252	3	1	Median	0	12.3	12	4	3	3	0	4	0	3	0	3	12.3	10.3	10.3	66.883	619	619;670;695;412;531;662;670;281;353;359;444;444
960	tr|J3QRN6|J3QRN6_HUMAN;sp|O94832|MYO1D_HUMAN;tr|Q7Z3N6|Q7Z3N6_HUMAN;tr|K7EIG7|K7EIG7_HUMAN;tr|J3KRL0|J3KRL0_HUMAN;tr|Q8N618|Q8N618_HUMAN;tr|F8WEW9|F8WEW9_HUMAN;sp|B0I1T2-2|MYO1G_HUMAN;sp|B0I1T2-3|MYO1G_HUMAN;sp|B0I1T2-4|MYO1G_HUMAN;sp|B0I1T2|MYO1G_HUMAN	tr|J3QRN6|J3QRN6_HUMAN;sp|O94832|MYO1D_HUMAN;tr|Q7Z3N6|Q7Z3N6_HUMAN;tr|K7EIG7|K7EIG7_HUMAN	17;17;16;16;6;2;1;1;1;1;1	17;17;16;16;6;2;1;1;1;1;1	17;17;16;16;6;2;1;1;1;1;1	>tr|J3QRN6|J3QRN6_HUMAN Unconventional myosin-Id OS=Homo sapiens GN=MYO1D PE=1 SV=1;>sp|O94832|MYO1D_HUMAN Unconventional myosin-Id OS=Homo sapiens GN=MYO1D PE=1 SV=2;>tr|Q7Z3N6|Q7Z3N6_HUMAN Uncharacterized protein DKFZp686A01173 (Fragment) OS=Homo sapiens	-	2.824	2.93339	1.55257	3.0144	9.1751	7	0	Median	0.57408	0.620506	-0.688482	0.61065	23.972	7	0	Median	0.21857	0.226664	-2.14137	0.21839	18.579	7	0	Median	1.8	20.6	11	17	17	17	1	16	1	16	1	16	22.4	22.4	22.4	111.29	961	961;1006;917;918;436;163;210;230;525;722;1018
6294	tr|A0A0S2Z505|A0A0S2Z505_HUMAN;tr|A0A0S2Z5F6|A0A0S2Z5F6_HUMAN;sp|Q9H939-2|PPIP2_HUMAN;tr|A0A0S2Z4R2|A0A0S2Z4R2_HUMAN;sp|Q9H939|PPIP2_HUMAN	tr|A0A0S2Z505|A0A0S2Z505_HUMAN;tr|A0A0S2Z5F6|A0A0S2Z5F6_HUMAN;sp|Q9H939-2|PPIP2_HUMAN;tr|A0A0S2Z4R2|A0A0S2Z4R2_HUMAN;sp|Q9H939|PPIP2_HUMAN	2;2;2;2;2	2;2;2;2;2	2;2;2;2;2	>tr|A0A0S2Z505|A0A0S2Z505_HUMAN Proline-serine-threonine phosphatase interacting protein 2 isoform 3 OS=Homo sapiens GN=PSTPIP2 PE=2 SV=1;>tr|A0A0S2Z5F6|A0A0S2Z5F6_HUMAN Proline-serine-threonine phosphatase interacting protein 2 isoform 1 (Fragment) OS=Hom	-	2.824	2.93339	1.55257	2.8466	9.4336	2	2	Median	0.7439	0.80406	-0.314625	0.78766	26.163	2	2	Median	0.26342	0.273175	-1.8721	0.28179	34.807	2	2	Median	0	9.7	5	2	2	2	0	2	0	2	0	2	9.7	9.7	9.7	35.873	308	308;312;312;334;334
1145	tr|V9HWB9|V9HWB9_HUMAN;sp|P00338|LDHA_HUMAN;sp|P00338-3|LDHA_HUMAN;sp|P00338-4|LDHA_HUMAN;tr|B4DJI1|B4DJI1_HUMAN;sp|P00338-5|LDHA_HUMAN;sp|P00338-2|LDHA_HUMAN;tr|F5GXY2|F5GXY2_HUMAN;tr|F5GYU2|F5GYU2_HUMAN;tr|F5GXH2|F5GXH2_HUMAN;tr|F5H5J4|F5H5J4_HUMAN;tr|F5H6W8|F5H6W8_HUMAN;tr|F5GZQ4|F5GZQ4_HUMAN;tr|F5H8H6|F5H8H6_HUMAN;tr|F5GXC7|F5GXC7_HUMAN;tr|F5GWW2|F5GWW2_HUMAN;tr|F5GXU1|F5GXU1_HUMAN	tr|V9HWB9|V9HWB9_HUMAN;sp|P00338|LDHA_HUMAN;sp|P00338-3|LDHA_HUMAN;sp|P00338-4|LDHA_HUMAN;tr|B4DJI1|B4DJI1_HUMAN;sp|P00338-5|LDHA_HUMAN;sp|P00338-2|LDHA_HUMAN;tr|F5GXY2|F5GXY2_HUMAN	24;24;22;20;20;17;17;12;11;10;8;8;6;4;4;4;4	24;24;22;20;20;17;17;12;11;10;8;8;6;4;4;4;4	23;23;21;19;19;16;16;12;11;10;8;8;6;4;4;4;4	>tr|V9HWB9|V9HWB9_HUMAN L-lactate dehydrogenase OS=Homo sapiens GN=HEL-S-133P PE=2 SV=1;>sp|P00338|LDHA_HUMAN L-lactate dehydrogenase A chain OS=Homo sapiens GN=LDHA PE=1 SV=2;>sp|P00338-3|LDHA_HUMAN Isoform 3 of L-lactate dehydrogenase A chain OS=Homo sap	-	2.8237	2.93307	1.55241	2.8949	20.524	45	0	Median	2.2177	2.39705	1.26126	2.352	21.309	45	0	Median	0.79825	0.827811	-0.272626	0.83555	14.82	45	0	Median	29.5	68.4	17	24	24	23	9	24	9	24	8	23	68.4	68.4	64.8	36.688	332	332;332;361;274;305;241;274;156;144;114;89;94;72;42;45;45;46
4022	sp|Q6PCB8-2|EMB_HUMAN;sp|Q6PCB8|EMB_HUMAN;tr|D6RDX7|D6RDX7_HUMAN	sp|Q6PCB8-2|EMB_HUMAN;sp|Q6PCB8|EMB_HUMAN;tr|D6RDX7|D6RDX7_HUMAN	2;2;1	2;2;1	2;2;1	>sp|Q6PCB8-2|EMB_HUMAN Isoform 2 of Embigin OS=Homo sapiens GN=EMB;>sp|Q6PCB8|EMB_HUMAN Embigin OS=Homo sapiens GN=EMB PE=1 SV=1;>tr|D6RDX7|D6RDX7_HUMAN Embigin OS=Homo sapiens GN=EMB PE=1 SV=1	-	2.8116	2.92051	1.54622	2.8121	19.408	2	2	Median	0.32968	0.356341	-1.48867	0.35142	60.55	2	2	Median	0.11725	0.121592	-3.03988	0.12373	82.075	2	2	Median	0	13.7	3	2	2	2	0	2	0	2	0	2	13.7	13.7	13.7	31.571	277	277;327;273
5420	sp|Q96IF1|AJUBA_HUMAN;tr|H0YJL9|H0YJL9_HUMAN;sp|Q96IF1-2|AJUBA_HUMAN	sp|Q96IF1|AJUBA_HUMAN	14;6;1	14;6;1	14;6;1	>sp|Q96IF1|AJUBA_HUMAN LIM domain-containing protein ajuba OS=Homo sapiens GN=AJUBA PE=1 SV=1	-	2.792	2.90015	1.53613	2.8745	5.5735	3	0	Median	0.85606	0.92529	-0.112022	0.90596	23.334	3	0	Median	0.27818	0.288482	-1.79345	0.29059	26.828	3	0	Median	14.1	36.4	3	14	14	14	6	9	6	9	6	9	47.2	47.2	47.2	56.933	538	538;143;121
3471	tr|A0A024RDV8|A0A024RDV8_HUMAN;sp|Q15714-2|T22D1_HUMAN;tr|A8K3Y6|A8K3Y6_HUMAN;sp|Q15714-3|T22D1_HUMAN;sp|Q15714|T22D1_HUMAN;tr|A0A087X0H8|A0A087X0H8_HUMAN	tr|A0A024RDV8|A0A024RDV8_HUMAN;sp|Q15714-2|T22D1_HUMAN;tr|A8K3Y6|A8K3Y6_HUMAN;sp|Q15714-3|T22D1_HUMAN;sp|Q15714|T22D1_HUMAN	3;3;2;2;2;1	2;2;1;1;1;1	2;2;1;1;1;1	>tr|A0A024RDV8|A0A024RDV8_HUMAN TSC22 domain family, member 1, isoform CRA_a OS=Homo sapiens GN=TSC22D1 PE=4 SV=1;>sp|Q15714-2|T22D1_HUMAN Isoform 2 of TSC22 domain family protein 1 OS=Homo sapiens GN=TSC22D1;>tr|A8K3Y6|A8K3Y6_HUMAN cDNA FLJ78231, highly s	-	2.7839	2.89173	1.53193	2.8132	45.437	2	0	Median	1.0924	1.18074	0.239695	1.1452	32.79	2	0	Median	0.45459	0.471425	-1.0849	0.47415	12.945	2	0	Median	0	25.7	6	3	2	2	0	3	0	2	0	2	25.7	19.4	19.4	15.68	144	144;144;144;585;1073;86
7925	tr|H3BPE1|H3BPE1_HUMAN;tr|H3BQK9|H3BQK9_HUMAN;tr|E9PNZ4|E9PNZ4_HUMAN;tr|E9PLY0|E9PLY0_HUMAN;tr|H0Y314|H0Y314_HUMAN;tr|Q6ZSD7|Q6ZSD7_HUMAN;tr|Q6IPG6|Q6IPG6_HUMAN;tr|Q13696|Q13696_HUMAN;tr|H0Y4F5|H0Y4F5_HUMAN;tr|Q6ZQZ4|Q6ZQZ4_HUMAN;tr|H0Y6T5|H0Y6T5_HUMAN;tr|B4DNC4|B4DNC4_HUMAN;tr|Q32Q32|Q32Q32_HUMAN;tr|Q96IQ1|Q96IQ1_HUMAN;tr|Q9H8U2|Q9H8U2_HUMAN;tr|E9PS75|E9PS75_HUMAN;tr|Q8WXX9|Q8WXX9_HUMAN;tr|B4E2T…	tr|H3BPE1|H3BPE1_HUMAN;tr|H3BQK9|H3BQK9_HUMAN	110;110;32;10;9;9;6;6;6;6;5;4;4;4;3;2;2;2;1	109;109;32;10;9;9;6;6;6;6;5;4;4;4;3;2;2;2;1	0;0;0;0;0;0;0;0;0;0;0;0;0;0;0;0;0;0;0	>tr|H3BPE1|H3BPE1_HUMAN Microtubule-actin cross-linking factor 1, isoforms 1/2/3/5 OS=Homo sapiens GN=MACF1 PE=1 SV=1;>tr|H3BQK9|H3BQK9_HUMAN Microtubule-actin cross-linking factor 1, isoforms 1/2/3/5 OS=Homo sapiens GN=MACF1 PE=1 SV=1	-	2.7683	2.87553	1.52383	2.7638	27.757	67	0	Median	0.85063	0.919421	-0.121202	0.89954	22.13	67	0	Median	0.33031	0.342542	-1.54565	0.33084	29.224	67	0	Median	2.3	20	19	110	109	0	11	104	10	103	0	0	21.2	21.1	0	856.87	7555	7555;7592;2028;1062;543;1062;337;385;455;1372;368;221;287;305;203;113;128;200;50
1835	tr|A0A024QZA8|A0A024QZA8_HUMAN;sp|P29317|EPHA2_HUMAN;tr|B4DL04|B4DL04_HUMAN;tr|Q96HF4|Q96HF4_HUMAN;sp|P29317-2|EPHA2_HUMAN;sp|Q9UF33-2|EPHA6_HUMAN;tr|J3KR66|J3KR66_HUMAN;sp|Q9UF33-3|EPHA6_HUMAN;sp|Q9UF33|EPHA6_HUMAN;tr|A0A0B4J1T8|A0A0B4J1T8_HUMAN;tr|Q9P0M0|Q9P0M0_HUMAN;tr|Q9P0L3|Q9P0L3_HUMAN;tr|Q9P0L7|Q9P0L7_HUMAN;tr|Q9P0L6|Q9P0L6_HUMAN;tr|Q9P0L5|Q9P0L5_HUMAN;tr|Q9NPI2|Q9NPI2_HUMAN;tr|Q3MS92|Q3MS…	tr|A0A024QZA8|A0A024QZA8_HUMAN;sp|P29317|EPHA2_HUMAN;tr|B4DL04|B4DL04_HUMAN	30;30;21;14;9;2;2;2;2;2;1;1;1;1;1;1;1;1;1;1;1;1;1;1;1;1;1;1;1;1;1;1;1	30;30;21;14;9;2;2;2;2;2;1;1;1;1;1;1;1;1;1;1;1;1;1;1;1;1;1;1;1;1;1;1;1	28;28;19;12;9;0;0;0;0;0;0;0;0;0;0;0;0;0;0;0;0;0;0;0;0;0;0;0;0;0;0;0;0	>tr|A0A024QZA8|A0A024QZA8_HUMAN EPH receptor A2, isoform CRA_a OS=Homo sapiens GN=EPHA2 PE=3 SV=1;>sp|P29317|EPHA2_HUMAN Ephrin type-A receptor 2 OS=Homo sapiens GN=EPHA2 PE=1 SV=2;>tr|B4DL04|B4DL04_HUMAN cDNA FLJ51229, highly similar to Ephrin type-A rece	-	2.7642	2.87127	1.52169	2.9308	26.518	17	0	Median	0.99277	1.07306	0.101725	1.089	27.638	17	0	Median	0.35225	0.365295	-1.45287	0.3583	15.916	17	0	Median	6.4	45.1	33	30	30	28	5	27	5	27	5	25	48.1	48.1	46.1	108.27	976	976;976;654;253;497;334;373;398;1036;1130;149;172;174;174;174;174;208;319;483;568;659;693;711;918;935;949;949;983;983;983;983;986;986
6021	tr|B1Q3L0|B1Q3L0_HUMAN;sp|Q9C035|TRIM5_HUMAN;sp|Q9C035-2|TRIM5_HUMAN;tr|H7C134|H7C134_HUMAN;tr|L7RET5|L7RET5_HUMAN;tr|E7EQQ5|E7EQQ5_HUMAN;tr|Q05CU3|Q05CU3_HUMAN;sp|Q9C035-6|TRIM5_HUMAN;sp|Q9C035-5|TRIM5_HUMAN;sp|Q9C035-4|TRIM5_HUMAN;sp|Q9C035-3|TRIM5_HUMAN	tr|B1Q3L0|B1Q3L0_HUMAN;sp|Q9C035|TRIM5_HUMAN;sp|Q9C035-2|TRIM5_HUMAN;tr|H7C134|H7C134_HUMAN;tr|L7RET5|L7RET5_HUMAN;tr|E7EQQ5|E7EQQ5_HUMAN;tr|Q05CU3|Q05CU3_HUMAN;sp|Q9C035-6|TRIM5_HUMAN;sp|Q9C035-5|TRIM5_HUMAN;sp|Q9C035-4|TRIM5_HUMAN;sp|Q9C035-3|TRIM5_HUMAN	4;4;3;2;2;2;2;2;2;2;2	4;4;3;2;2;2;2;2;2;2;2	4;4;3;2;2;2;2;2;2;2;2	>tr|B1Q3L0|B1Q3L0_HUMAN Tripartite motif-containing protein 5 alpha OS=Homo sapiens GN=TRIM5 PE=2 SV=1;>sp|Q9C035|TRIM5_HUMAN Tripartite motif-containing protein 5 OS=Homo sapiens GN=TRIM5 PE=1 SV=1;>sp|Q9C035-2|TRIM5_HUMAN Isoform Beta of Tripartite motif	-	2.7599	2.8668	1.51944	2.8119	27.569	4	4	Median	1.8666	2.01755	1.01261	1.9903	33.02	4	4	Linear	0.46621	0.483475	-1.04849	0.47373	24.819	4	4	Median	0	11.2	11	4	4	4	0	4	0	4	0	4	11.2	11.2	11.2	56.31	493	493;493;400;187;203;209;219;257;271;326;347
6917	sp|Q9UDY8-2|MALT1_HUMAN;tr|A8K5S1|A8K5S1_HUMAN;sp|Q9UDY8|MALT1_HUMAN	sp|Q9UDY8-2|MALT1_HUMAN;tr|A8K5S1|A8K5S1_HUMAN;sp|Q9UDY8|MALT1_HUMAN	4;4;4	4;4;4	4;4;4	>sp|Q9UDY8-2|MALT1_HUMAN Isoform 2 of Mucosa-associated lymphoid tissue lymphoma translocation protein 1 OS=Homo sapiens GN=MALT1;>tr|A8K5S1|A8K5S1_HUMAN cDNA FLJ78650, highly similar to Homo sapiens mucosa associated lymphoid tissue lymphoma translocation	-	2.7494	2.8559	1.51394	2.8427	8.6395	3	0	Median	1.075	1.16194	0.216531	1.1208	10.756	3	0	Median	0.39115	0.405635	-1.30175	0.40545	5.9948	3	0	Median	0	6.4	3	4	4	4	0	4	0	4	0	4	6.4	6.4	6.4	91.08	813	813;824;824
5287	sp|Q96DG6|CMBL_HUMAN;tr|B2RD36|B2RD36_HUMAN	sp|Q96DG6|CMBL_HUMAN;tr|B2RD36|B2RD36_HUMAN	7;6	7;6	7;6	>sp|Q96DG6|CMBL_HUMAN Carboxymethylenebutenolidase homolog OS=Homo sapiens GN=CMBL PE=1 SV=1;>tr|B2RD36|B2RD36_HUMAN cDNA, FLJ96437 OS=Homo sapiens PE=2 SV=1	-	2.7338	2.83969	1.50573	2.805	10.19	8	0	Median	0.83648	0.904127	-0.145403	0.88282	10.465	8	0	Median	0.30813	0.319541	-1.64593	0.32454	11.757	8	0	Median	0	35.9	2	7	7	7	0	7	0	7	0	7	35.9	35.9	35.9	28.048	245	245;245
2098	tr|A0A0B4J2A4|A0A0B4J2A4_HUMAN;tr|B2RB23|B2RB23_HUMAN;sp|P42765|THIM_HUMAN;tr|B3KNP8|B3KNP8_HUMAN;tr|K7EME0|K7EME0_HUMAN	tr|A0A0B4J2A4|A0A0B4J2A4_HUMAN;tr|B2RB23|B2RB23_HUMAN;sp|P42765|THIM_HUMAN;tr|B3KNP8|B3KNP8_HUMAN;tr|K7EME0|K7EME0_HUMAN	11;11;11;10;8	11;11;11;10;8	11;11;11;10;8	>tr|A0A0B4J2A4|A0A0B4J2A4_HUMAN 3-ketoacyl-CoA thiolase, mitochondrial OS=Homo sapiens GN=ACAA2 PE=1 SV=1;>tr|B2RB23|B2RB23_HUMAN cDNA, FLJ95265, highly similar to Homo sapiens acetyl-Coenzyme A acyltransferase 2 (mitochondrial 3-oxoacyl-Coenzyme A thiolas	-	2.7224	2.82785	1.49971	2.7531	8.4941	8	0	Median	1.133	1.22463	0.292342	1.1932	7.9658	8	0	Median	0.41085	0.426065	-1.23086	0.42748	11.259	8	0	Median	5.1	48.5	5	11	11	11	2	10	2	10	2	10	48.5	48.5	48.5	41.601	394	394;397;397;397;342
7302	tr|A0A024R496|A0A024R496_HUMAN;sp|Q9Y376|CAB39_HUMAN;tr|A0A087X0K1|A0A087X0K1_HUMAN;tr|Q7Z4X0|Q7Z4X0_HUMAN;tr|B7ZBJ4|B7ZBJ4_HUMAN;tr|Q5TAW7|Q5TAW7_HUMAN;tr|A0A024RDT3|A0A024RDT3_HUMAN;sp|Q9H9S4|CB39L_HUMAN	tr|A0A024R496|A0A024R496_HUMAN;sp|Q9Y376|CAB39_HUMAN;tr|A0A087X0K1|A0A087X0K1_HUMAN;tr|Q7Z4X0|Q7Z4X0_HUMAN	15;15;14;14;2;2;2;2	15;15;14;14;2;2;2;2	15;15;14;14;2;2;2;2	>tr|A0A024R496|A0A024R496_HUMAN Calcium binding protein 39, isoform CRA_a OS=Homo sapiens GN=CAB39 PE=4 SV=1;>sp|Q9Y376|CAB39_HUMAN Calcium-binding protein 39 OS=Homo sapiens GN=CAB39 PE=1 SV=1;>tr|A0A087X0K1|A0A087X0K1_HUMAN Calcium-binding protein 39 OS=	-	2.7182	2.82349	1.49748	2.6895	11.702	16	0	Median	1.2379	1.33801	0.420089	1.3027	13.222	16	0	Median	0.45984	0.476869	-1.06834	0.49762	11.138	16	0	Median	0	47.5	8	15	15	15	0	15	0	15	0	15	47.5	47.5	47.5	39.869	341	341;341;339;341;193;280;337;337
1577	tr|Q5U079|Q5U079_HUMAN;sp|P17275|JUNB_HUMAN;tr|Q53HP8|Q53HP8_HUMAN	tr|Q5U079|Q5U079_HUMAN;sp|P17275|JUNB_HUMAN;tr|Q53HP8|Q53HP8_HUMAN	5;5;4	5;5;4	5;5;4	>tr|Q5U079|Q5U079_HUMAN Jun B proto-oncogene OS=Homo sapiens GN=JUNB PE=2 SV=1;>sp|P17275|JUNB_HUMAN Transcription factor jun-B OS=Homo sapiens GN=JUNB PE=1 SV=1;>tr|Q53HP8|Q53HP8_HUMAN Jun B proto-oncogene variant (Fragment) OS=Homo sapiens PE=2 SV=1	-	2.7102	2.81518	1.49323	2.9162	28.939	5	0	Median	1.2245	1.32353	0.404387	1.2868	19.261	5	0	Median	0.4209	0.436487	-1.19599	0.42058	9.4871	5	0	Median	5.2	24.8	3	5	5	5	2	4	2	4	2	4	24.8	24.8	24.8	35.879	347	347;347;347
3177	tr|A0A024R952|A0A024R952_HUMAN;sp|Q13835-2|PKP1_HUMAN;sp|Q13835|PKP1_HUMAN;tr|Q14BN3|Q14BN3_HUMAN;tr|B4DRX5|B4DRX5_HUMAN	tr|A0A024R952|A0A024R952_HUMAN;sp|Q13835-2|PKP1_HUMAN;sp|Q13835|PKP1_HUMAN;tr|Q14BN3|Q14BN3_HUMAN	14;14;14;7;4	14;14;14;7;4	14;14;14;7;4	>tr|A0A024R952|A0A024R952_HUMAN Plakophilin 1 (Ectodermal dysplasia/skin fragility syndrome), isoform CRA_a OS=Homo sapiens GN=PKP1 PE=4 SV=1;>sp|Q13835-2|PKP1_HUMAN Isoform 1 of Plakophilin-1 OS=Homo sapiens GN=PKP1;>sp|Q13835|PKP1_HUMAN Plakophilin-1 OS=	-	2.7032	2.80791	1.4895	2.7344	31.954	8	0	Median	1.6334	1.76549	0.820072	1.7379	22.673	8	0	Median	0.59012	0.611974	-0.708459	0.62055	12.861	8	0	Median	2.6	23.1	5	14	14	14	2	12	2	12	2	12	25.8	25.8	25.8	80.496	726	726;726;747;334;166
7998	tr|Q05DJ2|Q05DJ2_HUMAN;tr|Q8WV80|Q8WV80_HUMAN	tr|Q05DJ2|Q05DJ2_HUMAN;tr|Q8WV80|Q8WV80_HUMAN	15;8	2;2	2;2	>tr|Q05DJ2|Q05DJ2_HUMAN Purine nucleoside phosphorylase OS=Homo sapiens GN=MTAP PE=2 SV=1;>tr|Q8WV80|Q8WV80_HUMAN MTAP protein OS=Homo sapiens PE=2 SV=1	-	2.6993	2.80386	1.48741	2.7146	55.807	2	0	Median	0.90669	0.980015	-0.0291247	0.95672	47.379	2	0	Median	0.36288	0.376318	-1.40997	0.37542	1.9621	2	0	Median	17.8	76.4	2	15	2	2	3	15	0	2	0	2	76.4	4.5	4.5	26.791	242	242;154
703	sp|O60343-2|TBCD4_HUMAN;sp|O60343-3|TBCD4_HUMAN;tr|A0A024R637|A0A024R637_HUMAN;sp|O60343|TBCD4_HUMAN;tr|Q5JU47|Q5JU47_HUMAN	sp|O60343-2|TBCD4_HUMAN;sp|O60343-3|TBCD4_HUMAN;tr|A0A024R637|A0A024R637_HUMAN;sp|O60343|TBCD4_HUMAN;tr|Q5JU47|Q5JU47_HUMAN	5;5;5;5;3	5;5;5;5;3	5;5;5;5;3	>sp|O60343-2|TBCD4_HUMAN Isoform 2 of TBC1 domain family member 4 OS=Homo sapiens GN=TBC1D4;>sp|O60343-3|TBCD4_HUMAN Isoform 3 of TBC1 domain family member 4 OS=Homo sapiens GN=TBC1D4;>tr|A0A024R637|A0A024R637_HUMAN TBC1 domain family, member 4, isoform CR	-	2.6944	2.79877	1.48479	2.7835	0.47613	2	0	Median	3.1553	3.41047	1.76997	3.4024	10.007	2	0	Median	0.96561	1.00137	0.00197353	0.97932	2.0983	2	0	Median	2.5	2.8	5	5	5	5	3	3	3	3	3	3	4.6	4.6	4.6	139.55	1235	1235;1290;1298;1298;282
815	tr|Q6PG44|Q6PG44_HUMAN;sp|O75330-4|HMMR_HUMAN;tr|B4DZK6|B4DZK6_HUMAN;sp|O75330-2|HMMR_HUMAN;sp|O75330|HMMR_HUMAN;sp|O75330-3|HMMR_HUMAN;tr|Q05DM0|Q05DM0_HUMAN;tr|Q6NSC0|Q6NSC0_HUMAN;tr|Q6PIR6|Q6PIR6_HUMAN;tr|Q05D84|Q05D84_HUMAN	tr|Q6PG44|Q6PG44_HUMAN;sp|O75330-4|HMMR_HUMAN;tr|B4DZK6|B4DZK6_HUMAN;sp|O75330-2|HMMR_HUMAN;sp|O75330|HMMR_HUMAN;sp|O75330-3|HMMR_HUMAN;tr|Q05DM0|Q05DM0_HUMAN;tr|Q6NSC0|Q6NSC0_HUMAN	4;4;4;4;4;4;2;2;1;1	4;4;4;4;4;4;2;2;1;1	4;4;4;4;4;4;2;2;1;1	>tr|Q6PG44|Q6PG44_HUMAN HMMR protein (Fragment) OS=Homo sapiens GN=HMMR PE=2 SV=1;>sp|O75330-4|HMMR_HUMAN Isoform 4 of Hyaluronan mediated motility receptor OS=Homo sapiens GN=HMMR;>tr|B4DZK6|B4DZK6_HUMAN cDNA FLJ53375, highly similar to Hyaluronan mediate	-	2.6923	2.79658	1.48367	2.7295	31.468	4	0	Median	2.013	2.17579	1.12154	2.1307	24.979	4	0	Median	0.86568	0.897738	-0.155633	0.87735	4.0817	4	0	Median	0	9.8	10	4	4	4	0	4	0	4	0	4	9.8	9.8	9.8	71.197	613	613;638;701;709;724;725;512;552;302;331
5511	tr|B7Z7Y3|B7Z7Y3_HUMAN;sp|Q96PD2|DCBD2_HUMAN;sp|Q96PD2-2|DCBD2_HUMAN;tr|Q14089|Q14089_HUMAN;tr|C9JIW6|C9JIW6_HUMAN	tr|B7Z7Y3|B7Z7Y3_HUMAN;sp|Q96PD2|DCBD2_HUMAN;sp|Q96PD2-2|DCBD2_HUMAN	11;11;11;2;1	11;11;11;2;1	11;11;11;2;1	>tr|B7Z7Y3|B7Z7Y3_HUMAN cDNA FLJ61618, highly similar to Discoidin, CUB and LCCL domain-containing protein 2 OS=Homo sapiens PE=2 SV=1;>sp|Q96PD2|DCBD2_HUMAN Discoidin, CUB and LCCL domain-containing protein 2 OS=Homo sapiens GN=DCBLD2 PE=1 SV=1;>sp|Q96PD2	-	2.6816	2.78547	1.47792	2.5603	16.135	5	0	Median	2.0525	2.21849	1.14958	2.1903	31.36	5	0	Median	0.80456	0.834355	-0.261267	0.86231	16.517	5	0	Median	12.6	22.6	5	11	11	11	4	9	4	9	4	9	28.7	28.7	28.7	73.743	669	669;775;789;364;108
4613	sp|Q8N4X5|AF1L2_HUMAN;tr|B7Z2Q0|B7Z2Q0_HUMAN;sp|Q8N4X5-2|AF1L2_HUMAN;sp|Q8N4X5-4|AF1L2_HUMAN;tr|F6QUH3|F6QUH3_HUMAN;sp|Q8N4X5-3|AF1L2_HUMAN;tr|B7Z363|B7Z363_HUMAN	sp|Q8N4X5|AF1L2_HUMAN;tr|B7Z2Q0|B7Z2Q0_HUMAN;sp|Q8N4X5-2|AF1L2_HUMAN;sp|Q8N4X5-4|AF1L2_HUMAN	16;16;15;15;7;6;6	16;16;15;15;7;6;6	16;16;15;15;7;6;6	>sp|Q8N4X5|AF1L2_HUMAN Actin filament-associated protein 1-like 2 OS=Homo sapiens GN=AFAP1L2 PE=1 SV=1;>tr|B7Z2Q0|B7Z2Q0_HUMAN cDNA FLJ57978 OS=Homo sapiens PE=2 SV=1;>sp|Q8N4X5-2|AF1L2_HUMAN Isoform 2 of Actin filament-associated protein 1-like 2 OS=Homo	-	2.6771	2.7808	1.4755	2.7061	16.838	6	0	Median	0.38466	0.415768	-1.26615	0.40984	19.715	6	0	Median	0.1589	0.164784	-2.60135	0.16456	23.15	6	0	Median	11.7	26	7	16	16	16	5	13	5	13	5	13	33.3	33.3	33.3	91.299	818	818;872;814;842;312;349;380
1406	tr|Q6LET6|Q6LET6_HUMAN;tr|A0A024RAX2|A0A024RAX2_HUMAN;sp|P10620|MGST1_HUMAN;tr|F5H7F6|F5H7F6_HUMAN;tr|F5H6X2|F5H6X2_HUMAN;sp|P10620-2|MGST1_HUMAN;tr|F5GX73|F5GX73_HUMAN;tr|F5H613|F5H613_HUMAN;tr|F5H760|F5H760_HUMAN	tr|Q6LET6|Q6LET6_HUMAN;tr|A0A024RAX2|A0A024RAX2_HUMAN;sp|P10620|MGST1_HUMAN;tr|F5H7F6|F5H7F6_HUMAN;tr|F5H6X2|F5H6X2_HUMAN;sp|P10620-2|MGST1_HUMAN	4;4;4;3;3;3;1;1;1	4;4;4;3;3;3;1;1;1	4;4;4;3;3;3;1;1;1	>tr|Q6LET6|Q6LET6_HUMAN MGST1 protein (Fragment) OS=Homo sapiens GN=MGST1 PE=2 SV=1;>tr|A0A024RAX2|A0A024RAX2_HUMAN Microsomal glutathione S-transferase 1, isoform CRA_a OS=Homo sapiens GN=MGST1 PE=4 SV=1;>sp|P10620|MGST1_HUMAN Microsomal glutathione S-tra	-	2.659	2.76199	1.46571	2.56	86.734	4	0	Median	1.2697	1.37238	0.456682	1.345	80.359	4	0	Median	0.50007	0.518589	-0.947337	0.50269	11.087	4	0	Median	0	27.1	9	4	4	4	0	4	0	4	0	4	27.1	27.1	27.1	17.57	155	155;155;155;77;80;87;42;46;106
2493	sp|P57764|GSDMD_HUMAN;tr|G3V1A6|G3V1A6_HUMAN;tr|E9PIB2|E9PIB2_HUMAN;tr|B3KTX1|B3KTX1_HUMAN;tr|B4E113|B4E113_HUMAN;tr|Q6ZRV8|Q6ZRV8_HUMAN;tr|B3KW27|B3KW27_HUMAN;tr|E9PQ48|E9PQ48_HUMAN;tr|E9PNZ0|E9PNZ0_HUMAN;tr|E9PQR9|E9PQR9_HUMAN	sp|P57764|GSDMD_HUMAN;tr|G3V1A6|G3V1A6_HUMAN;tr|E9PIB2|E9PIB2_HUMAN	11;11;7;3;3;3;2;1;1;1	11;11;7;3;3;3;2;1;1;1	11;11;7;3;3;3;2;1;1;1	>sp|P57764|GSDMD_HUMAN Gasdermin-D OS=Homo sapiens GN=GSDMD PE=1 SV=1;>tr|G3V1A6|G3V1A6_HUMAN Gasdermin domain containing 1, isoform CRA_d OS=Homo sapiens GN=GSDMD PE=1 SV=1;>tr|E9PIB2|E9PIB2_HUMAN Gasdermin-D (Fragment) OS=Homo sapiens GN=GSDMD PE=1 SV=1	-	2.654	2.7568	1.463	2.8114	27.355	5	0	Median	0.75999	0.821451	-0.283754	0.78113	9.2188	5	0	Median	0.29374	0.304618	-1.71493	0.29109	14.023	5	0	Median	8.9	31.4	10	11	11	11	2	10	2	10	2	10	32.4	32.4	32.4	52.8	484	484;532;277;220;487;517;220;114;153;164
5765	tr|A0A024R188|A0A024R188_HUMAN;sp|Q9BRR3|TM246_HUMAN;tr|Q24K26|Q24K26_HUMAN	tr|A0A024R188|A0A024R188_HUMAN;sp|Q9BRR3|TM246_HUMAN;tr|Q24K26|Q24K26_HUMAN	2;2;1	2;2;1	2;2;1	>tr|A0A024R188|A0A024R188_HUMAN Chromosome 9 open reading frame 125, isoform CRA_a OS=Homo sapiens GN=C9orf125 PE=4 SV=1;>sp|Q9BRR3|TM246_HUMAN Transmembrane protein 246 OS=Homo sapiens GN=TMEM246 PE=1 SV=1;>tr|Q24K26|Q24K26_HUMAN C9orf125 protein (Fragmen	-	2.6448	2.74724	1.45799	2.5073	3.5947	2	1	Median	1.5238	1.64703	0.719868	1.6261	6.3281	2	1	Median	0.61211	0.634778	-0.655676	0.66432	18.504	2	1	Median	0	11.9	3	2	2	2	0	2	0	2	0	2	11.9	11.9	11.9	46.587	403	403;403;245
1479	sp|P13726|TF_HUMAN;tr|Q86SE7|Q86SE7_HUMAN;sp|P13726-2|TF_HUMAN;tr|B2R6M5|B2R6M5_HUMAN;tr|Q8NCW7|Q8NCW7_HUMAN;tr|Q86WH3|Q86WH3_HUMAN	sp|P13726|TF_HUMAN;tr|Q86SE7|Q86SE7_HUMAN;sp|P13726-2|TF_HUMAN;tr|B2R6M5|B2R6M5_HUMAN	6;5;5;5;1;1	6;5;5;5;1;1	6;5;5;5;1;1	>sp|P13726|TF_HUMAN Tissue factor OS=Homo sapiens GN=F3 PE=1 SV=1;>tr|Q86SE7|Q86SE7_HUMAN Tissue factor (Fragment) OS=Homo sapiens PE=2 SV=1;>sp|P13726-2|TF_HUMAN Isoform 2 of Tissue factor OS=Homo sapiens GN=F3;>tr|B2R6M5|B2R6M5_HUMAN Tissue factor OS=Hom	-	2.644	2.74641	1.45755	2.6183	3.6283	5	0	Median	0.98647	1.06625	0.0925411	1.0167	12.37	5	0	Median	0.34824	0.361136	-1.46939	0.35349	9.9412	5	0	Median	0	20.7	6	6	6	6	0	6	0	6	0	6	20.7	20.7	20.7	33.067	295	295;220;238;295;81;145
1794	tr|A0A0A0MQR8|A0A0A0MQR8_HUMAN;sp|P27448-6|MARK3_HUMAN;sp|P27448-3|MARK3_HUMAN;sp|P27448-4|MARK3_HUMAN;tr|A0A0A0MSZ1|A0A0A0MSZ1_HUMAN;sp|P27448-2|MARK3_HUMAN;tr|A0A0A0MT23|A0A0A0MT23_HUMAN;sp|P27448|MARK3_HUMAN;sp|P27448-7|MARK3_HUMAN;tr|J3KNR0|J3KNR0_HUMAN;tr|A0A0A0MST9|A0A0A0MST9_HUMAN;sp|P27448-8|MARK3_HUMAN;tr|H0YIY6|H0YIY6_HUMAN;tr|B4DKN1|B4DKN1_HUMAN;tr|Q86U11|Q86U11_HUMAN;tr|H0YKP9|H0YKP9_…	tr|A0A0A0MQR8|A0A0A0MQR8_HUMAN;sp|P27448-6|MARK3_HUMAN;sp|P27448-3|MARK3_HUMAN;sp|P27448-4|MARK3_HUMAN;tr|A0A0A0MSZ1|A0A0A0MSZ1_HUMAN;sp|P27448-2|MARK3_HUMAN;tr|A0A0A0MT23|A0A0A0MT23_HUMAN;sp|P27448|MARK3_HUMAN;sp|P27448-7|MARK3_HUMAN;tr|J3KNR0|J3KNR0_HUMAN;tr|A0A0A0MST9|A0A0A0MST9_HUMAN;sp|P27448-8|MARK3_HUMAN;tr|H0YIY6|H0YIY6_HUMAN;tr|B4DKN1|B4DKN1_HUMAN;tr|Q86U11|Q86U11_HUMAN	13;13;13;13;13;13;13;13;13;13;12;12;11;10;9;6;5;4;1;1;1;1;1;1	9;9;9;9;9;9;9;9;9;9;9;9;8;8;8;5;4;3;0;0;0;1;1;0	9;9;9;9;9;9;9;9;9;9;9;9;8;8;8;5;4;3;0;0;0;1;1;0	>tr|A0A0A0MQR8|A0A0A0MQR8_HUMAN Non-specific serine/threonine protein kinase OS=Homo sapiens GN=MARK3 PE=1 SV=1;>sp|P27448-6|MARK3_HUMAN Isoform 5 of MAP/microtubule affinity-regulating kinase 3 OS=Homo sapiens GN=MARK3;>sp|P27448-3|MARK3_HUMAN Isoform 3 o	-	2.6377	2.73987	1.45411	2.7341	7.7153	2	0	Median	1.6615	1.79587	0.84468	1.7758	13.871	2	0	Median	0.60176	0.624045	-0.680279	0.62483	19.109	2	0	Median	16.8	10.9	24	13	9	9	8	6	7	2	7	2	25.1	18.4	18.4	79.875	713	713;713;729;744;752;752;753;753;760;776;659;659;505;462;431;222;331;203;48;97;124;129;178;462
319	tr|E9PM92|E9PM92_HUMAN;sp|O00193|SMAP_HUMAN;tr|E9PQA1|E9PQA1_HUMAN;tr|E9PRZ9|E9PRZ9_HUMAN	tr|E9PM92|E9PM92_HUMAN;sp|O00193|SMAP_HUMAN;tr|E9PQA1|E9PQA1_HUMAN	5;5;3;2	5;5;3;2	5;5;3;2	>tr|E9PM92|E9PM92_HUMAN Chromosome 11 open reading frame 58 OS=Homo sapiens GN=C11orf58 PE=1 SV=2;>sp|O00193|SMAP_HUMAN Small acidic protein OS=Homo sapiens GN=SMAP PE=1 SV=1;>tr|E9PQA1|E9PQA1_HUMAN Chromosome 11 open reading frame 58 OS=Homo sapiens GN=C1	-	2.6329	2.73488	1.45148	2.6196	19.377	3	1	Plateau	2.3448	2.53443	1.34166	2.4695	39.532	3	1	Median	0.87862	0.911157	-0.134228	0.89542	11.317	3	1	Median	15.9	25.5	4	5	5	5	3	3	3	3	3	3	26.8	26.8	26.8	17.634	157	157;183;86;90
7013	sp|Q9UIW2|PLXA1_HUMAN;tr|B4DE20|B4DE20_HUMAN;tr|Q6ZTY7|Q6ZTY7_HUMAN	sp|Q9UIW2|PLXA1_HUMAN	8;3;2	8;3;2	7;2;1	>sp|Q9UIW2|PLXA1_HUMAN Plexin-A1 OS=Homo sapiens GN=PLXNA1 PE=1 SV=3	-	2.6274	2.72917	1.44846	2.5966	17.857	5	0	Median	0.89846	0.971119	-0.0422798	0.9468	19.89	5	0	Median	0.3834	0.397598	-1.33062	0.40737	6.8235	5	0	Median	0	6	3	8	8	7	0	8	0	8	0	7	6	6	5.2	211.06	1896	1896;568;510
3250	sp|Q14376|GALE_HUMAN;sp|Q14376-2|GALE_HUMAN;tr|Q5QPP3|Q5QPP3_HUMAN;tr|Q5QPP4|Q5QPP4_HUMAN;tr|A0A024RAB7|A0A024RAB7_HUMAN;tr|Q5QPP1|Q5QPP1_HUMAN;tr|Q5QPP9|Q5QPP9_HUMAN	sp|Q14376|GALE_HUMAN;sp|Q14376-2|GALE_HUMAN;tr|Q5QPP3|Q5QPP3_HUMAN;tr|Q5QPP4|Q5QPP4_HUMAN;tr|A0A024RAB7|A0A024RAB7_HUMAN	13;12;9;9;8;6;5	13;12;9;9;8;6;5	13;12;9;9;8;6;5	>sp|Q14376|GALE_HUMAN UDP-glucose 4-epimerase OS=Homo sapiens GN=GALE PE=1 SV=2;>sp|Q14376-2|GALE_HUMAN Isoform 2 of UDP-glucose 4-epimerase OS=Homo sapiens GN=GALE;>tr|Q5QPP3|Q5QPP3_HUMAN UDP-glucose 4-epimerase (Fragment) OS=Homo sapiens GN=GALE PE=1 SV=	-	2.6237	2.72533	1.44643	2.6806	12.221	12	0	Median	1.372	1.48295	0.568474	1.4331	12.417	12	0	Median	0.53487	0.554678	-0.850279	0.54732	11.536	13	0	Median	0	64.7	7	13	13	13	0	13	0	13	0	13	64.7	64.7	64.7	38.281	348	348;274;227;239;239;194;108
1666	tr|B4DTL8|B4DTL8_HUMAN;sp|P20936-2|RASA1_HUMAN;sp|P20936-4|RASA1_HUMAN;tr|E9PGC0|E9PGC0_HUMAN;tr|B4DTX4|B4DTX4_HUMAN;sp|P20936|RASA1_HUMAN;tr|A0A024RAL2|A0A024RAL2_HUMAN;tr|Q59GK3|Q59GK3_HUMAN;tr|Q7Z4M2|Q7Z4M2_HUMAN;tr|Q05CU5|Q05CU5_HUMAN;sp|P20936-3|RASA1_HUMAN	tr|B4DTL8|B4DTL8_HUMAN;sp|P20936-2|RASA1_HUMAN;sp|P20936-4|RASA1_HUMAN;tr|E9PGC0|E9PGC0_HUMAN;tr|B4DTX4|B4DTX4_HUMAN;sp|P20936|RASA1_HUMAN;tr|A0A024RAL2|A0A024RAL2_HUMAN;tr|Q59GK3|Q59GK3_HUMAN	18;18;18;18;18;18;17;13;6;6;6	18;18;18;18;18;18;17;13;6;6;6	18;18;18;18;18;18;17;13;6;6;6	>tr|B4DTL8|B4DTL8_HUMAN cDNA FLJ61389, highly similar to Ras GTPase-activating protein 1 OS=Homo sapiens PE=2 SV=1;>sp|P20936-2|RASA1_HUMAN Isoform 2 of Ras GTPase-activating protein 1 OS=Homo sapiens GN=RASA1;>sp|P20936-4|RASA1_HUMAN Isoform 4 of Ras GTPa	-	2.6231	2.7247	1.4461	2.824	18.235	9	0	Median	1.5645	1.69102	0.757896	1.7091	26.694	9	0	Median	0.60853	0.631065	-0.664139	0.64178	15.072	9	0	Median	1.5	27.7	11	18	18	18	1	17	1	17	1	17	29.1	29.1	29.1	95.087	824	824;870;880;881;881;1047;1047;871;313;317;539
4985	tr|B2RDG1|B2RDG1_HUMAN;sp|Q8WVX9|FACR1_HUMAN;tr|E9PNW8|E9PNW8_HUMAN;tr|Q9H600|Q9H600_HUMAN;tr|E9PPB8|E9PPB8_HUMAN	tr|B2RDG1|B2RDG1_HUMAN;sp|Q8WVX9|FACR1_HUMAN;tr|E9PNW8|E9PNW8_HUMAN;tr|Q9H600|Q9H600_HUMAN	12;12;7;7;3	12;12;7;7;3	12;12;7;7;3	>tr|B2RDG1|B2RDG1_HUMAN Fatty acyl-CoA reductase OS=Homo sapiens PE=2 SV=1;>sp|Q8WVX9|FACR1_HUMAN Fatty acyl-CoA reductase 1 OS=Homo sapiens GN=FAR1 PE=1 SV=1;>tr|E9PNW8|E9PNW8_HUMAN Fatty acyl-CoA reductase (Fragment) OS=Homo sapiens GN=FAR1 PE=1 SV=1;>tr	-	2.6231	2.7247	1.4461	2.7837	47.574	11	0	Median	2.0405	2.20552	1.14112	2.1708	37.023	11	0	Median	0.79923	0.828827	-0.270856	0.82882	15.837	11	0	Median	0	30.9	5	12	12	12	0	12	0	12	0	12	30.9	30.9	30.9	59.382	515	515;515;335;342;139
5945	tr|B3KUL5|B3KUL5_HUMAN;sp|Q9BXB5|OSB10_HUMAN;tr|Q9NX98|Q9NX98_HUMAN;sp|Q9BXB5-2|OSB10_HUMAN;tr|Q59ED9|Q59ED9_HUMAN;tr|H7C487|H7C487_HUMAN	tr|B3KUL5|B3KUL5_HUMAN;sp|Q9BXB5|OSB10_HUMAN;tr|Q9NX98|Q9NX98_HUMAN;sp|Q9BXB5-2|OSB10_HUMAN	10;10;7;7;4;4	9;9;6;6;3;3	9;9;6;6;3;3	>tr|B3KUL5|B3KUL5_HUMAN Oxysterol-binding protein OS=Homo sapiens PE=2 SV=1;>sp|Q9BXB5|OSB10_HUMAN Oxysterol-binding protein-related protein 10 OS=Homo sapiens GN=OSBPL10 PE=1 SV=2;>tr|Q9NX98|Q9NX98_HUMAN Oxysterol-binding protein OS=Homo sapiens PE=2 SV=1	-	2.6152	2.7165	1.44175	2.6117	9.4057	3	0	Median	0.85061	0.919399	-0.121236	0.88881	9.2208	3	0	Median	0.34115	0.353784	-1.49906	0.35013	12.104	3	0	Median	7.6	14	6	10	9	9	4	8	4	7	4	7	17.1	15.8	15.8	83.942	764	764;764;591;700;537;538
2772	sp|Q00534|CDK6_HUMAN	sp|Q00534|CDK6_HUMAN	12	11	9	>sp|Q00534|CDK6_HUMAN Cyclin-dependent kinase 6 OS=Homo sapiens GN=CDK6 PE=1 SV=1	-	2.6134	2.71463	1.44075	2.6864	11.669	9	0	Median	1.4779	1.59742	0.675743	1.5268	12.442	9	0	Median	0.53901	0.558971	-0.839155	0.56356	8.9336	9	0	Median	2.5	51.8	1	12	11	9	1	12	0	11	0	9	51.8	49.4	37.4	36.938	326	326
962	sp|O94851-3|MICA2_HUMAN;sp|O94851|MICA2_HUMAN;sp|O94851-5|MICA2_HUMAN	sp|O94851-3|MICA2_HUMAN;sp|O94851|MICA2_HUMAN;sp|O94851-5|MICA2_HUMAN	9;9;8	7;7;6	1;1;0	>sp|O94851-3|MICA2_HUMAN Isoform 3 of [F-actin]-monooxygenase MICAL2 OS=Homo sapiens GN=MICAL2;>sp|O94851|MICA2_HUMAN [F-actin]-monooxygenase MICAL2 OS=Homo sapiens GN=MICAL2 PE=1 SV=1;>sp|O94851-5|MICA2_HUMAN Isoform 5 of [F-actin]-monooxygenase MICAL2 OS	-	2.6117	2.71286	1.43982	2.6158	30.758	5	0	Median	1.4692	1.58802	0.667225	1.5734	29.753	5	0	Median	0.60969	0.632268	-0.661391	0.60981	13.91	5	0	Median	1.2	9.7	3	9	7	1	1	8	1	6	1	0	10.9	8.6	1.2	124.25	1103	1103;1124;934
3897	sp|Q68D91-2|MBLC2_HUMAN;sp|Q68D91|MBLC2_HUMAN;tr|B3KY36|B3KY36_HUMAN	sp|Q68D91-2|MBLC2_HUMAN;sp|Q68D91|MBLC2_HUMAN;tr|B3KY36|B3KY36_HUMAN	3;3;2	3;3;2	3;3;2	>sp|Q68D91-2|MBLC2_HUMAN Isoform 2 of Metallo-beta-lactamase domain-containing protein 2 OS=Homo sapiens GN=MBLAC2;>sp|Q68D91|MBLC2_HUMAN Metallo-beta-lactamase domain-containing protein 2 OS=Homo sapiens GN=MBLAC2 PE=1 SV=3;>tr|B3KY36|B3KY36_HUMAN cDNA FL	-	2.6027	2.70351	1.43484	2.6839	35.471	3	3	Plateau	0.72314	0.781621	-0.355459	1.4648	38.568	3	3	Plateau	0.5336	0.553361	-0.853708	0.54936	20.853	3	3	Median	0	21.1	3	3	3	3	0	3	0	3	0	3	21.1	21.1	21.1	22.432	199	199;279;209
2926	sp|Q07960|RHG01_HUMAN;tr|B4DPZ4|B4DPZ4_HUMAN;tr|H0YE29|H0YE29_HUMAN;tr|E9PNR6|E9PNR6_HUMAN;tr|O15376|O15376_HUMAN	sp|Q07960|RHG01_HUMAN;tr|B4DPZ4|B4DPZ4_HUMAN;tr|H0YE29|H0YE29_HUMAN	14;12;10;5;3	14;12;10;5;3	14;12;10;5;3	>sp|Q07960|RHG01_HUMAN Rho GTPase-activating protein 1 OS=Homo sapiens GN=ARHGAP1 PE=1 SV=1;>tr|B4DPZ4|B4DPZ4_HUMAN cDNA FLJ60782, highly similar to Rho-GTPase-activating protein 1 OS=Homo sapiens PE=2 SV=1;>tr|H0YE29|H0YE29_HUMAN Rho GTPase-activating pro	-	2.5826	2.68264	1.42365	2.6447	13.016	14	0	Median	2.3256	2.51367	1.3298	2.4575	8.5512	14	0	Median	0.89352	0.926609	-0.109967	0.91822	8.1311	14	0	Median	3.6	37.8	5	14	14	14	2	13	2	13	2	13	39	39	39	50.435	439	439;458;334;192;223
6714	tr|Q96HV8|Q96HV8_HUMAN;tr|Q53ZR5|Q53ZR5_HUMAN;tr|B3KVB3|B3KVB3_HUMAN;sp|Q9NYA1|SPHK1_HUMAN;sp|Q9NYA1-3|SPHK1_HUMAN;sp|Q9NYA1-2|SPHK1_HUMAN;tr|K7EJ32|K7EJ32_HUMAN;tr|K7EMA4|K7EMA4_HUMAN;tr|Q9BTG7|Q9BTG7_HUMAN	tr|Q96HV8|Q96HV8_HUMAN;tr|Q53ZR5|Q53ZR5_HUMAN;tr|B3KVB3|B3KVB3_HUMAN;sp|Q9NYA1|SPHK1_HUMAN;sp|Q9NYA1-3|SPHK1_HUMAN;sp|Q9NYA1-2|SPHK1_HUMAN;tr|K7EJ32|K7EJ32_HUMAN;tr|K7EMA4|K7EMA4_HUMAN;tr|Q9BTG7|Q9BTG7_HUMAN	2;2;2;2;2;2;1;1;1	2;2;2;2;2;2;1;1;1	2;2;2;2;2;2;1;1;1	>tr|Q96HV8|Q96HV8_HUMAN SPHK1 protein OS=Homo sapiens PE=2 SV=1;>tr|Q53ZR5|Q53ZR5_HUMAN Sphingosine kinase 1 OS=Homo sapiens GN=SPHK1 PE=2 SV=1;>tr|B3KVB3|B3KVB3_HUMAN cDNA FLJ16332 fis, clone SYNOV2016837, highly similar to Sphingosine kinase 1 (EC 2.7.1.	-	2.5688	2.6683	1.41592	2.5467	7.5269	2	0	Median	2.0578	2.22422	1.1533	2.1689	2.7489	2	0	Median	0.91616	0.950088	-0.0738675	0.997	17.264	2	0	Median	0	6.8	9	2	2	2	0	2	0	2	0	2	6.8	6.8	6.8	42.474	384	384;384;384;384;398;470;111;152;287
4468	tr|B7ZA76|B7ZA76_HUMAN;tr|B4DIA9|B4DIA9_HUMAN;sp|Q8IX04-6|UEVLD_HUMAN;sp|Q8IX04|UEVLD_HUMAN;tr|B4DWH4|B4DWH4_HUMAN;sp|Q8IX04-4|UEVLD_HUMAN;sp|Q8IX04-3|UEVLD_HUMAN;sp|Q8IX04-2|UEVLD_HUMAN;sp|Q8IX04-7|UEVLD_HUMAN;sp|Q8IX04-5|UEVLD_HUMAN	tr|B7ZA76|B7ZA76_HUMAN;tr|B4DIA9|B4DIA9_HUMAN;sp|Q8IX04-6|UEVLD_HUMAN;sp|Q8IX04|UEVLD_HUMAN;tr|B4DWH4|B4DWH4_HUMAN;sp|Q8IX04-4|UEVLD_HUMAN;sp|Q8IX04-3|UEVLD_HUMAN;sp|Q8IX04-2|UEVLD_HUMAN	5;5;5;5;4;4;4;4;2;1	5;5;5;5;4;4;4;4;2;1	5;5;5;5;4;4;4;4;2;1	>tr|B7ZA76|B7ZA76_HUMAN cDNA, FLJ79090, highly similar to Homo sapiens UEV and lactate/malate dehyrogenase domains (UEVLD), transcript variant 1, mRNA OS=Homo sapiens PE=2 SV=1;>tr|B4DIA9|B4DIA9_HUMAN cDNA FLJ61687, highly similar to Homo sapiens UEV and l	-	2.5666	2.66602	1.41469	2.7066	12.487	3	0	Median	1.9491	2.10673	1.075	2.0537	27.779	3	0	Median	0.78857	0.817773	-0.290228	0.79896	16.331	3	0	Median	0	20.5	10	5	5	5	0	5	0	5	0	5	20.5	20.5	20.5	37.091	341	341;341;449;471;248;341;357;379;199;215
2497	sp|P58335-2|ANTR2_HUMAN;tr|Q32Q26|Q32Q26_HUMAN;tr|J3KPY9|J3KPY9_HUMAN;tr|A4FUA5|A4FUA5_HUMAN;sp|P58335-4|ANTR2_HUMAN;sp|P58335|ANTR2_HUMAN;tr|A0A0C4DG84|A0A0C4DG84_HUMAN;sp|P58335-3|ANTR2_HUMAN	sp|P58335-2|ANTR2_HUMAN;tr|Q32Q26|Q32Q26_HUMAN;tr|J3KPY9|J3KPY9_HUMAN;tr|A4FUA5|A4FUA5_HUMAN;sp|P58335-4|ANTR2_HUMAN;sp|P58335|ANTR2_HUMAN;tr|A0A0C4DG84|A0A0C4DG84_HUMAN;sp|P58335-3|ANTR2_HUMAN	5;5;5;5;5;5;3;3	5;5;5;5;5;5;3;3	5;5;5;5;5;5;3;3	>sp|P58335-2|ANTR2_HUMAN Isoform 2 of Anthrax toxin receptor 2 OS=Homo sapiens GN=ANTXR2;>tr|Q32Q26|Q32Q26_HUMAN ANTXR2 protein OS=Homo sapiens GN=ANTXR2 PE=2 SV=1;>tr|J3KPY9|J3KPY9_HUMAN Anthrax toxin receptor 2 OS=Homo sapiens GN=ANTXR2 PE=1 SV=1;>tr|A4F	-	2.5414	2.63984	1.40045	2.6694	53.604	3	0	Median	1.5793	1.70702	0.771479	1.6317	42.445	3	0	Median	0.69433	0.720043	-0.473846	0.72912	29.34	3	0	Median	0	15.5	8	5	5	5	0	5	0	5	0	5	15.5	15.5	15.5	42.892	386	386;411;411;446;488;489;245;322
6978	sp|Q9UHR4|BI2L1_HUMAN	sp|Q9UHR4|BI2L1_HUMAN	14	14	14	>sp|Q9UHR4|BI2L1_HUMAN Brain-specific angiogenesis inhibitor 1-associated protein 2-like protein 1 OS=Homo sapiens GN=BAIAP2L1 PE=1 SV=2	-	2.5179	2.61543	1.38705	2.6031	8.3001	5	0	Median	0.73048	0.789554	-0.340889	0.7578	10.919	5	0	Median	0.30727	0.318649	-1.64996	0.32185	14.298	5	0	Median	14.5	38.6	1	14	14	14	4	13	4	13	4	13	42.9	42.9	42.9	56.882	511	511
3484	sp|Q15785|TOM34_HUMAN;tr|B4DXU3|B4DXU3_HUMAN;tr|Q6ZPD0|Q6ZPD0_HUMAN	sp|Q15785|TOM34_HUMAN;tr|B4DXU3|B4DXU3_HUMAN	17;13;8	17;13;8	17;13;8	>sp|Q15785|TOM34_HUMAN Mitochondrial import receptor subunit TOM34 OS=Homo sapiens GN=TOMM34 PE=1 SV=2;>tr|B4DXU3|B4DXU3_HUMAN cDNA FLJ54989, highly similar to Mitochondrial import receptor subunit TOM34 OS=Homo sapiens PE=2 SV=1	-	2.509	2.60618	1.38194	2.5424	13.541	17	0	Median	1.2918	1.39627	0.481577	1.3367	24.491	17	0	Median	0.5241	0.543509	-0.879625	0.53792	18.938	17	0	Median	3.6	63.1	3	17	17	17	2	15	2	15	2	15	66.7	66.7	66.7	34.559	309	309;268;182
6569	tr|Q658X4|Q658X4_HUMAN;sp|Q9NUB1-3|ACS2L_HUMAN;tr|Q6ZV30|Q6ZV30_HUMAN;tr|Q7Z5G3|Q7Z5G3_HUMAN;sp|Q9NUB1-2|ACS2L_HUMAN;sp|Q9NUB1|ACS2L_HUMAN;tr|Q658R1|Q658R1_HUMAN;tr|Q8N2B9|Q8N2B9_HUMAN;tr|Q1RMZ4|Q1RMZ4_HUMAN;sp|Q9NUB1-4|ACS2L_HUMAN	tr|Q658X4|Q658X4_HUMAN;sp|Q9NUB1-3|ACS2L_HUMAN;tr|Q6ZV30|Q6ZV30_HUMAN;tr|Q7Z5G3|Q7Z5G3_HUMAN;sp|Q9NUB1-2|ACS2L_HUMAN;sp|Q9NUB1|ACS2L_HUMAN;tr|Q658R1|Q658R1_HUMAN;tr|Q8N2B9|Q8N2B9_HUMAN;tr|Q1RMZ4|Q1RMZ4_HUMAN;sp|Q9NUB1-4|ACS2L_HUMAN	2;2;2;2;2;2;1;1;1;1	2;2;2;2;2;2;1;1;1;1	2;2;2;2;2;2;1;1;1;1	>tr|Q658X4|Q658X4_HUMAN Uncharacterized protein DKFZp666G0810 (Fragment) OS=Homo sapiens GN=DKFZp666G0810 PE=2 SV=1;>sp|Q9NUB1-3|ACS2L_HUMAN Isoform 3 of Acetyl-coenzyme A synthetase 2-like, mitochondrial OS=Homo sapiens GN=ACSS1;>tr|Q6ZV30|Q6ZV30_HUMAN Ac	-	2.5082	2.60535	1.38148	2.5669	6.5325	2	1	Median	0.6775	0.73229	-0.449513	0.72537	39.062	2	1	Median	0.26313	0.272874	-1.87369	0.26813	37.724	2	1	Median	0	6.7	10	2	2	2	0	2	0	2	0	2	6.7	6.7	6.7	44.539	405	405;568;606;687;687;689;99;157;453;575
1038	tr|A0A024R2E9|A0A024R2E9_HUMAN;tr|B3KQM6|B3KQM6_HUMAN;tr|B2RB57|B2RB57_HUMAN;sp|O95352|ATG7_HUMAN;sp|O95352-3|ATG7_HUMAN;sp|O95352-2|ATG7_HUMAN;tr|B4DQK1|B4DQK1_HUMAN;tr|C9J415|C9J415_HUMAN;tr|C9JFF4|C9JFF4_HUMAN;tr|C9JE55|C9JE55_HUMAN;tr|C9JGL2|C9JGL2_HUMAN;tr|F8WDY9|F8WDY9_HUMAN;tr|C9JNU2|C9JNU2_HUMAN;tr|C9JKA3|C9JKA3_HUMAN;tr|H7C2R3|H7C2R3_HUMAN;tr|H7BZ92|H7BZ92_HUMAN;tr|H7C059|H7C059_HUMAN;tr…	tr|A0A024R2E9|A0A024R2E9_HUMAN;tr|B3KQM6|B3KQM6_HUMAN;tr|B2RB57|B2RB57_HUMAN;sp|O95352|ATG7_HUMAN;sp|O95352-3|ATG7_HUMAN;sp|O95352-2|ATG7_HUMAN;tr|B4DQK1|B4DQK1_HUMAN	17;17;17;17;16;16;15;5;5;4;2;2;2;2;2;2;2;2	17;17;17;17;16;16;15;5;5;4;2;2;2;2;2;2;2;2	17;17;17;17;16;16;15;5;5;4;2;2;2;2;2;2;2;2	>tr|A0A024R2E9|A0A024R2E9_HUMAN ATG7 autophagy related 7 homolog (S. cerevisiae), isoform CRA_b OS=Homo sapiens GN=ATG7 PE=4 SV=1;>tr|B3KQM6|B3KQM6_HUMAN cDNA FLJ90740 fis, clone PLACE1011045, highly similar to Autophagy-related protein 7 OS=Homo sapiens P	-	2.4754	2.57128	1.36249	2.5012	14.973	15	0	Median	1.5637	1.69016	0.757158	1.591	19.026	15	0	Median	0.64435	0.668212	-0.581623	0.66437	9.4392	15	0	Median	0	35.3	18	17	17	17	0	17	0	17	0	17	35.3	35.3	35.3	77.003	695	695;703;703;703;623;676;681;152;176;126;66;76;89;93;95;96;105;139
1918	tr|V9HWH9|V9HWH9_HUMAN;sp|P31949|S10AB_HUMAN;tr|B2R5H0|B2R5H0_HUMAN	tr|V9HWH9|V9HWH9_HUMAN;sp|P31949|S10AB_HUMAN;tr|B2R5H0|B2R5H0_HUMAN	7;7;6	7;7;6	7;7;6	>tr|V9HWH9|V9HWH9_HUMAN Protein S100 OS=Homo sapiens GN=HEL-S-43 PE=2 SV=1;>sp|P31949|S10AB_HUMAN Protein S100-A11 OS=Homo sapiens GN=S100A11 PE=1 SV=2;>tr|B2R5H0|B2R5H0_HUMAN Protein S100 OS=Homo sapiens PE=2 SV=1	-	2.4629	2.5583	1.35518	2.4133	1.9888	5	0	Median	1.1212	1.21187	0.277238	1.1428	3.4171	5	0	Median	0.45038	0.467059	-1.09832	0.4594	8.7494	5	0	Median	23.8	82.9	3	7	7	7	3	7	3	7	3	7	82.9	82.9	82.9	11.74	105	105;105;105
5069	sp|Q92619|HMHA1_HUMAN;tr|K7ES92|K7ES92_HUMAN;tr|B3KVA9|B3KVA9_HUMAN;tr|B7Z910|B7Z910_HUMAN;tr|B4E3K8|B4E3K8_HUMAN;tr|B3KXW7|B3KXW7_HUMAN;tr|F5H1R4|F5H1R4_HUMAN;tr|Q8IYN3|Q8IYN3_HUMAN;tr|K7ES98|K7ES98_HUMAN;sp|Q92619-2|HMHA1_HUMAN;tr|K7EM85|K7EM85_HUMAN;tr|A0A087X1A3|A0A087X1A3_HUMAN	sp|Q92619|HMHA1_HUMAN;tr|K7ES92|K7ES92_HUMAN;tr|B3KVA9|B3KVA9_HUMAN;tr|B7Z910|B7Z910_HUMAN;tr|B4E3K8|B4E3K8_HUMAN;tr|B3KXW7|B3KXW7_HUMAN;tr|F5H1R4|F5H1R4_HUMAN;tr|Q8IYN3|Q8IYN3_HUMAN;tr|K7ES98|K7ES98_HUMAN;sp|Q92619-2|HMHA1_HUMAN;tr|K7EM85|K7EM85_HUMAN	5;4;4;4;4;4;4;4;4;4;4;1	5;4;4;4;4;4;4;4;4;4;4;1	5;4;4;4;4;4;4;4;4;4;4;1	>sp|Q92619|HMHA1_HUMAN Rho GTPase-activating protein 45 OS=Homo sapiens GN=ARHGAP45 PE=1 SV=2;>tr|K7ES92|K7ES92_HUMAN Rho GTPase-activating protein 45 OS=Homo sapiens GN=ARHGAP45 PE=1 SV=1;>tr|B3KVA9|B3KVA9_HUMAN cDNA FLJ16319 fis, clone SPLEN2036076, high	-	2.4568	2.55196	1.35161	2.5025	23.41	2	2	Median	0.47926	0.518018	-0.948926	0.51177	39.384	2	2	Median	0.19507	0.202294	-2.30548	0.20282	17.856	2	2	Median	5	2.3	12	5	5	5	3	2	3	2	3	2	7.3	7.3	7.3	124.61	1136	1136;771;771;948;1004;1018;1019;1131;1140;1152;1163;78
4260	sp|Q7Z6B7|SRGP1_HUMAN;tr|G5EA48|G5EA48_HUMAN;sp|Q7Z6B7-2|SRGP1_HUMAN	sp|Q7Z6B7|SRGP1_HUMAN;tr|G5EA48|G5EA48_HUMAN;sp|Q7Z6B7-2|SRGP1_HUMAN	8;7;7	6;5;5	6;5;5	>sp|Q7Z6B7|SRGP1_HUMAN SLIT-ROBO Rho GTPase-activating protein 1 OS=Homo sapiens GN=SRGAP1 PE=1 SV=1;>tr|G5EA48|G5EA48_HUMAN SLIT-ROBO Rho GTPase activating protein 1, isoform CRA_a OS=Homo sapiens GN=SRGAP1 PE=1 SV=1;>sp|Q7Z6B7-2|SRGP1_HUMAN Isoform 2 of	-	2.4541	2.54916	1.35002	2.4241	34.603	3	1	Median	0.85652	0.925787	-0.111247	0.91505	42.692	3	1	Median	0.36173	0.375126	-1.41455	0.38049	20.278	3	1	Median	3.4	7.8	3	8	6	6	3	5	3	3	3	3	11.2	8	8	124.26	1085	1085;1022;1062
4642	sp|Q8N6H7|ARFG2_HUMAN;tr|A0A0D9SF70|A0A0D9SF70_HUMAN;tr|G5E9L0|G5E9L0_HUMAN;tr|B3KV00|B3KV00_HUMAN;tr|H0YDN9|H0YDN9_HUMAN;sp|Q8N6H7-3|ARFG2_HUMAN;sp|Q8N6H7-2|ARFG2_HUMAN;tr|E9PMU9|E9PMU9_HUMAN;tr|E9PQP3|E9PQP3_HUMAN	sp|Q8N6H7|ARFG2_HUMAN;tr|A0A0D9SF70|A0A0D9SF70_HUMAN;tr|G5E9L0|G5E9L0_HUMAN;tr|B3KV00|B3KV00_HUMAN;tr|H0YDN9|H0YDN9_HUMAN;sp|Q8N6H7-3|ARFG2_HUMAN;sp|Q8N6H7-2|ARFG2_HUMAN;tr|E9PMU9|E9PMU9_HUMAN;tr|E9PQP3|E9PQP3_HUMAN	9;8;8;7;6;6;6;5;5	9;8;8;7;6;6;6;5;5	0;0;0;0;0;0;0;0;0	>sp|Q8N6H7|ARFG2_HUMAN ADP-ribosylation factor GTPase-activating protein 2 OS=Homo sapiens GN=ARFGAP2 PE=1 SV=1;>tr|A0A0D9SF70|A0A0D9SF70_HUMAN ADP-ribosylation factor GTPase-activating protein 2 OS=Homo sapiens GN=ARFGAP2 PE=1 SV=1;>tr|G5E9L0|G5E9L0_HUMAN	-	2.4502	2.54511	1.34773	2.4853	18.086	5	0	Median	1.9408	2.09775	1.06885	2.0704	33.149	5	0	Median	0.84613	0.877464	-0.188588	0.8837	20.791	5	0	Median	7.1	31.5	9	9	9	0	2	9	2	9	0	0	31.5	31.5	0	56.72	521	521;385;493;385;237;252;414;156;274
984	sp|O94929-2|ABLM3_HUMAN;sp|O94929-3|ABLM3_HUMAN;tr|A0A0C4DGA7|A0A0C4DGA7_HUMAN;sp|O94929|ABLM3_HUMAN;tr|D6RHE7|D6RHE7_HUMAN;sp|O94929-4|ABLM3_HUMAN;tr|A0A0A0MRD5|A0A0A0MRD5_HUMAN	sp|O94929-2|ABLM3_HUMAN;sp|O94929-3|ABLM3_HUMAN;tr|A0A0C4DGA7|A0A0C4DGA7_HUMAN;sp|O94929|ABLM3_HUMAN	16;16;15;15;3;2;2	16;16;15;15;3;2;2	16;16;15;15;3;2;2	>sp|O94929-2|ABLM3_HUMAN Isoform 2 of Actin-binding LIM protein 3 OS=Homo sapiens GN=ABLIM3;>sp|O94929-3|ABLM3_HUMAN Isoform 3 of Actin-binding LIM protein 3 OS=Homo sapiens GN=ABLIM3;>tr|A0A0C4DGA7|A0A0C4DGA7_HUMAN Actin-binding LIM protein 3 OS=Homo sapi	-	2.4463	2.54106	1.34543	2.4247	14.496	3	0	Median	1.1126	1.20258	0.266129	1.1425	16.689	3	0	Median	0.43789	0.454106	-1.1389	0.46619	11.699	3	0	Median	22.1	14.2	7	16	16	16	11	6	11	6	11	6	33.5	33.5	33.5	61.57	544	544;588;650;683;151;169;170
2082	tr|A0A1W2PNW1|A0A1W2PNW1_HUMAN;tr|B2R680|B2R680_HUMAN;tr|A8K4S9|A8K4S9_HUMAN;sp|P42226|STAT6_HUMAN;sp|P42226-2|STAT6_HUMAN;tr|Q9BQD2|Q9BQD2_HUMAN;tr|B7ZAC1|B7ZAC1_HUMAN;tr|B4DQB3|B4DQB3_HUMAN;sp|P42226-3|STAT6_HUMAN;tr|B4DR42|B4DR42_HUMAN;tr|H0YJH6|H0YJH6_HUMAN;tr|G3V2X7|G3V2X7_HUMAN;tr|Q5FBW6|Q5FBW6_HUMAN;tr|G3V2L2|G3V2L2_HUMAN;tr|G3V2M3|G3V2M3_HUMAN;tr|G3V3E9|G3V3E9_HUMAN;tr|G3V2H4|G3V2H4_HUMAN…	tr|A0A1W2PNW1|A0A1W2PNW1_HUMAN;tr|B2R680|B2R680_HUMAN;tr|A8K4S9|A8K4S9_HUMAN;sp|P42226|STAT6_HUMAN;sp|P42226-2|STAT6_HUMAN;tr|Q9BQD2|Q9BQD2_HUMAN;tr|B7ZAC1|B7ZAC1_HUMAN;tr|B4DQB3|B4DQB3_HUMAN;sp|P42226-3|STAT6_HUMAN;tr|B4DR42|B4DR42_HUMAN;tr|H0YJH6|H0YJH6_HUMAN;tr|G3V2X7|G3V2X7_HUMAN	10;10;10;10;8;8;8;8;8;7;6;5;2;2;2;2;2;2;2;2;2	10;10;10;10;8;8;8;8;8;7;6;5;2;2;2;2;2;2;2;2;2	10;10;10;10;8;8;8;8;8;7;6;5;2;2;2;2;2;2;2;2;2	>tr|A0A1W2PNW1|A0A1W2PNW1_HUMAN Signal transducer and activator of transcription OS=Homo sapiens GN=STAT6 PE=1 SV=1;>tr|B2R680|B2R680_HUMAN Signal transducer and activator of transcription OS=Homo sapiens PE=2 SV=1;>tr|A8K4S9|A8K4S9_HUMAN Signal transducer	-	2.4289	2.52298	1.33513	2.4754	17.964	8	0	Median	1.4647	1.58315	0.662799	1.5312	14.544	8	0	Median	0.60876	0.631304	-0.663594	0.61971	14.987	8	0	Median	0	14.4	21	10	10	10	0	10	0	10	0	10	14.4	14.4	14.4	76.077	679	679;847;847;847;673;679;737;737;737;730;290;154;38;64;74;103;104;141;144;154;159
3434	sp|Q15434|RBMS2_HUMAN;tr|B7Z5Y7|B7Z5Y7_HUMAN;tr|F8W1T6|F8W1T6_HUMAN;tr|F8VQS9|F8VQS9_HUMAN;tr|F5H5C8|F5H5C8_HUMAN;tr|B7Z1F3|B7Z1F3_HUMAN;tr|F8VV01|F8VV01_HUMAN;tr|F8VZR4|F8VZR4_HUMAN;tr|A0A1W2PQV1|A0A1W2PQV1_HUMAN;tr|B7Z974|B7Z974_HUMAN	sp|Q15434|RBMS2_HUMAN;tr|B7Z5Y7|B7Z5Y7_HUMAN;tr|F8W1T6|F8W1T6_HUMAN;tr|F8VQS9|F8VQS9_HUMAN	6;5;5;3;2;2;2;1;1;1	6;5;5;3;2;2;2;1;1;1	6;5;5;3;2;2;2;1;1;1	>sp|Q15434|RBMS2_HUMAN RNA-binding motif, single-stranded-interacting protein 2 OS=Homo sapiens GN=RBMS2 PE=1 SV=1;>tr|B7Z5Y7|B7Z5Y7_HUMAN cDNA FLJ53090, moderately similar to RNA-binding motif, single-stranded-interacting protein 2 OS=Homo sapiens PE=2 SV	-	2.4274	2.52142	1.33424	2.4158	1.4222	3	0	Median	0.87268	0.943254	-0.0842813	0.91928	8.089	3	0	Median	0.39097	0.405449	-1.30241	0.41044	10.981	3	0	Median	12	26.3	10	6	6	6	2	6	2	6	2	6	26.3	26.3	26.3	43.958	407	407;288;344;84;262;262;282;60;63;282
1222	tr|E9PG40|E9PG40_HUMAN;tr|B4DGD0|B4DGD0_HUMAN;sp|P05067-7|A4_HUMAN;sp|P05067-11|A4_HUMAN;sp|P05067-8|A4_HUMAN;sp|P05067-9|A4_HUMAN;tr|A0A218KGR2|A0A218KGR2_HUMAN;tr|A0A140VJC8|A0A140VJC8_HUMAN;sp|P05067|A4_HUMAN;sp|P05067-10|A4_HUMAN;tr|B4DJT9|B4DJT9_HUMAN;tr|A0A0A0MRG2|A0A0A0MRG2_HUMAN;sp|P05067-3|A4_HUMAN;tr|B4DQM1|B4DQM1_HUMAN;sp|P05067-4|A4_HUMAN;sp|P05067-5|A4_HUMAN;sp|P05067-6|A4_HUMAN;tr|H…	tr|E9PG40|E9PG40_HUMAN;tr|B4DGD0|B4DGD0_HUMAN;sp|P05067-7|A4_HUMAN;sp|P05067-11|A4_HUMAN;sp|P05067-8|A4_HUMAN;sp|P05067-9|A4_HUMAN;tr|A0A218KGR2|A0A218KGR2_HUMAN;tr|A0A140VJC8|A0A140VJC8_HUMAN;sp|P05067|A4_HUMAN;sp|P05067-10|A4_HUMAN;tr|B4DJT9|B4DJT9_HUMAN;tr|A0A0A0MRG2|A0A0A0MRG2_HUMAN;sp|P05067-3|A4_HUMAN;tr|B4DQM1|B4DQM1_HUMAN;sp|P05067-4|A4_HUMAN;sp|P05067-5|A4_HUMAN;sp|P05067-6|A4_HUMAN;tr|H…	8;8;8;8;8;8;8;8;8;7;7;7;7;7;7;7;7;6;5;4;2;2	8;8;8;8;8;8;8;8;8;7;7;7;7;7;7;7;7;6;5;4;2;2	8;8;8;8;8;8;8;8;8;7;7;7;7;7;7;7;7;6;5;4;2;2	>tr|E9PG40|E9PG40_HUMAN Amyloid-beta A4 protein OS=Homo sapiens GN=APP PE=1 SV=1;>tr|B4DGD0|B4DGD0_HUMAN cDNA FLJ50491, highly similar to Amyloid beta A4 protein (APP) (ABPP)(Alzheimer disease amyloid protein) (Cerebral vascularamyloid peptide) (CVAP) (Pro	-	2.4273	2.52132	1.33418	2.3734	15.593	5	0	Median	1.4569	1.57472	0.655096	1.5325	17.96	5	0	Median	0.61847	0.641373	-0.640763	0.64145	5.2874	5	0	Median	0	16	22	8	8	8	0	8	0	8	0	8	16	16	16	80.832	714	714;714;733;746;751;752;770;770;770;639;660;660;677;680;695;696;714;485;528;622;278;305
710	tr|A0A024RA58|A0A024RA58_HUMAN;sp|O60443|DFNA5_HUMAN;tr|A4FTY0|A4FTY0_HUMAN;tr|A4FVA8|A4FVA8_HUMAN;tr|H7C3W1|H7C3W1_HUMAN	tr|A0A024RA58|A0A024RA58_HUMAN;sp|O60443|DFNA5_HUMAN;tr|A4FTY0|A4FTY0_HUMAN;tr|A4FVA8|A4FVA8_HUMAN	13;13;12;11;6	13;13;12;11;6	2;2;2;2;2	>tr|A0A024RA58|A0A024RA58_HUMAN Deafness, autosomal dominant 5, isoform CRA_a OS=Homo sapiens GN=DFNA5 PE=4 SV=1;>sp|O60443|DFNA5_HUMAN Non-syndromic hearing impairment protein 5 OS=Homo sapiens GN=DFNA5 PE=1 SV=2;>tr|A4FTY0|A4FTY0_HUMAN Deafness, autosoma	-	2.4253	2.51924	1.33299	2.5105	9.9673	11	0	Median	0.70509	0.762111	-0.391927	0.73541	13.162	11	0	Median	0.28265	0.293117	-1.77045	0.29462	12.2	11	0	Median	2.4	34.9	5	13	13	2	1	13	1	13	0	2	34.9	34.9	4.4	54.554	496	496;496;496;437;216
428	tr|D3DSR9|D3DSR9_HUMAN;sp|O14763-2|TR10B_HUMAN;tr|Q6FH58|Q6FH58_HUMAN;tr|B5BU36|B5BU36_HUMAN;sp|O14763|TR10B_HUMAN	tr|D3DSR9|D3DSR9_HUMAN;sp|O14763-2|TR10B_HUMAN;tr|Q6FH58|Q6FH58_HUMAN;tr|B5BU36|B5BU36_HUMAN;sp|O14763|TR10B_HUMAN	2;2;2;2;2	2;2;2;2;2	2;2;2;2;2	>tr|D3DSR9|D3DSR9_HUMAN Tumor necrosis factor receptor superfamily, member 10b OS=Homo sapiens GN=TNFRSF10B PE=4 SV=1;>sp|O14763-2|TR10B_HUMAN Isoform Short of Tumor necrosis factor receptor superfamily member 10B OS=Homo sapiens GN=TNFRSF10B;>tr|Q6FH58|Q6	-	2.424	2.51789	1.33222	2.385	5.839	2	0	Median	1.4573	1.57515	0.655492	1.6367	14.426	2	0	Median	0.54006	0.56006	-0.836347	0.57731	14.663	2	0	Median	0	8.8	5	2	2	2	0	2	0	2	0	2	8.8	8.8	8.8	45.099	411	411;411;440;440;440
820	tr|A8K5D8|A8K5D8_HUMAN;tr|A8K4G7|A8K4G7_HUMAN;tr|A0A024R2C5|A0A024R2C5_HUMAN;sp|O75351|VPS4B_HUMAN	tr|A8K5D8|A8K5D8_HUMAN;tr|A8K4G7|A8K4G7_HUMAN;tr|A0A024R2C5|A0A024R2C5_HUMAN;sp|O75351|VPS4B_HUMAN	10;10;10;10	7;7;7;7	7;7;7;7	>tr|A8K5D8|A8K5D8_HUMAN cDNA FLJ75934, highly similar to Homo sapiens vacuolar protein sorting 4B (yeast) (VPS4B), mRNA OS=Homo sapiens PE=2 SV=1;>tr|A8K4G7|A8K4G7_HUMAN cDNA FLJ78528, highly similar to Homo sapiens vacuolar protein sorting 4B (yeast) (VPS	-	2.4083	2.50158	1.32284	2.4169	8.7433	8	0	Median	1.0726	1.15934	0.213306	1.1569	9.5719	8	0	Median	0.43289	0.448921	-1.15547	0.46091	9.7327	8	0	Median	0	30	4	10	7	7	0	10	0	7	0	7	30	23.6	23.6	49.23	444	444;444;444;444
8067	tr|Q6ZN96|Q6ZN96_HUMAN;tr|C9IZY8|C9IZY8_HUMAN;sp|Q96PY5|FMNL2_HUMAN;sp|Q96PY5-3|FMNL2_HUMAN;tr|B3KT32|B3KT32_HUMAN	tr|Q6ZN96|Q6ZN96_HUMAN;tr|C9IZY8|C9IZY8_HUMAN;sp|Q96PY5|FMNL2_HUMAN;sp|Q96PY5-3|FMNL2_HUMAN	7;6;6;6;3	5;4;4;4;1	5;4;4;4;1	>tr|Q6ZN96|Q6ZN96_HUMAN cDNA FLJ16308 fis, clone PUAEN2006335 OS=Homo sapiens PE=1 SV=1;>tr|C9IZY8|C9IZY8_HUMAN Formin-like protein 2 OS=Homo sapiens GN=FMNL2 PE=1 SV=1;>sp|Q96PY5|FMNL2_HUMAN Formin-like protein 2 OS=Homo sapiens GN=FMNL2 PE=1 SV=3;>sp|Q96	-	2.4079	2.50117	1.3226	2.4187	9.4936	3	1	Median	1.2408	1.34114	0.423465	1.3043	4.9241	3	1	Median	0.54021	0.560215	-0.835947	0.58738	15.774	3	1	Median	2.5	10.9	5	7	5	5	2	5	2	3	2	3	13.4	8.6	8.6	63.67	568	568;461;1086;1092;356
1886	tr|B1AH87|B1AH87_HUMAN;tr|Q13850|Q13850_HUMAN;sp|P30536|TSPO_HUMAN;tr|Q8N730|Q8N730_HUMAN;tr|O76068|O76068_HUMAN	tr|B1AH87|B1AH87_HUMAN;tr|Q13850|Q13850_HUMAN;sp|P30536|TSPO_HUMAN;tr|Q8N730|Q8N730_HUMAN;tr|O76068|O76068_HUMAN	4;4;4;2;2	4;4;4;2;2	4;4;4;2;2	>tr|B1AH87|B1AH87_HUMAN Putative peripheral benzodiazepine receptor-related protein (Fragment) OS=Homo sapiens GN=TSPO PE=1 SV=1;>tr|Q13850|Q13850_HUMAN Peripheral benzodiazepine receptor OS=Homo sapiens PE=4 SV=1;>sp|P30536|TSPO_HUMAN Translocator protein	-	2.4053	2.49847	1.32104	2.4292	9.3643	4	0	Median	1.4278	1.54327	0.625988	1.502	10.534	4	0	Median	0.56134	0.582128	-0.780592	0.59254	6.5341	4	0	Median	0	43	5	4	4	4	0	4	0	4	0	4	43	43	43	11.896	107	107;169;169;61;143
558	sp|O43159|RRP8_HUMAN;tr|E9PPY3|E9PPY3_HUMAN;tr|E9PPP6|E9PPP6_HUMAN	sp|O43159|RRP8_HUMAN;tr|E9PPY3|E9PPY3_HUMAN	12;7;3	12;7;3	12;7;3	>sp|O43159|RRP8_HUMAN Ribosomal RNA-processing protein 8 OS=Homo sapiens GN=RRP8 PE=1 SV=2;>tr|E9PPY3|E9PPY3_HUMAN Ribosomal RNA-processing protein 8 OS=Homo sapiens GN=RRP8 PE=1 SV=1	-	2.4032	2.49629	1.31978	2.4359	11.354	9	0	Median	2.0731	2.24075	1.16398	2.1962	14.323	9	0	Median	0.84034	0.87146	-0.198494	0.8838	14.699	9	0	Median	11	34.2	3	12	12	12	3	10	3	10	3	10	39.5	39.5	39.5	50.714	456	456;306;140
5296	sp|Q96DX7|TRI44_HUMAN	sp|Q96DX7|TRI44_HUMAN	2	2	2	>sp|Q96DX7|TRI44_HUMAN Tripartite motif-containing protein 44 OS=Homo sapiens GN=TRIM44 PE=1 SV=1	-	2.3902	2.48278	1.31196	2.4075	27.679	2	0	Median	1.7247	1.86418	0.898539	1.804	4.3145	2	0	Median	0.81065	0.84067	-0.250388	0.84071	21.938	2	0	Median	0	6.4	1	2	2	2	0	2	0	2	0	2	6.4	6.4	6.4	38.472	344	344
1928	tr|B2R7G4|B2R7G4_HUMAN;sp|P32780|TF2H1_HUMAN;tr|B4DSG6|B4DSG6_HUMAN;sp|P32780-2|TF2H1_HUMAN;tr|B4DS87|B4DS87_HUMAN;tr|E9PI26|E9PI26_HUMAN;tr|E9PM51|E9PM51_HUMAN;tr|E9PL58|E9PL58_HUMAN	tr|B2R7G4|B2R7G4_HUMAN;sp|P32780|TF2H1_HUMAN;tr|B4DSG6|B4DSG6_HUMAN;sp|P32780-2|TF2H1_HUMAN	7;7;6;5;2;2;2;1	7;7;6;5;2;2;2;1	7;7;6;5;2;2;2;1	>tr|B2R7G4|B2R7G4_HUMAN cDNA, FLJ93435, highly similar to Homo sapiens general transcription factor IIH, polypeptide 1 (62kD subunit) (GTF2H1), mRNA OS=Homo sapiens PE=2 SV=1;>sp|P32780|TF2H1_HUMAN General transcription factor IIH subunit 1 OS=Homo sapiens	-	2.3895	2.48206	1.31154	2.483	23.856	7	0	Median	1.8654	2.01626	1.01168	1.9461	20.831	7	0	Median	0.72681	0.753726	-0.407889	0.74614	9.8165	7	0	Median	5.5	22.4	8	7	7	7	1	7	1	7	1	7	22.4	22.4	22.4	62.03	548	548;548;503;432;133;181;236;95
6352	sp|Q9HB58-2|SP110_HUMAN;tr|G5E9C0|G5E9C0_HUMAN;sp|Q9HB58-5|SP110_HUMAN;sp|Q9HB58-3|SP110_HUMAN;sp|Q9HB58-7|SP110_HUMAN;sp|Q9HB58|SP110_HUMAN;sp|Q9HB58-6|SP110_HUMAN;tr|Q6PJR6|Q6PJR6_HUMAN;sp|Q9HB58-4|SP110_HUMAN	sp|Q9HB58-2|SP110_HUMAN;tr|G5E9C0|G5E9C0_HUMAN;sp|Q9HB58-5|SP110_HUMAN;sp|Q9HB58-3|SP110_HUMAN;sp|Q9HB58-7|SP110_HUMAN;sp|Q9HB58|SP110_HUMAN;sp|Q9HB58-6|SP110_HUMAN;tr|Q6PJR6|Q6PJR6_HUMAN	6;6;6;6;6;6;6;3;2	6;6;6;6;6;6;6;3;2	6;6;6;6;6;6;6;3;2	>sp|Q9HB58-2|SP110_HUMAN Isoform 2 of Sp110 nuclear body protein OS=Homo sapiens GN=SP110;>tr|G5E9C0|G5E9C0_HUMAN SP110 nuclear body protein, isoform CRA_b OS=Homo sapiens GN=SP110 PE=1 SV=1;>sp|Q9HB58-5|SP110_HUMAN Isoform 5 of Sp110 nuclear body protein	-	2.3812	2.47343	1.30652	2.401	20.352	2	0	Median	1.1156	1.20582	0.270014	1.1946	3.0312	2	0	Median	0.48956	0.50769	-0.977981	0.50151	32.401	2	0	Median	14.2	7.1	9	6	6	6	4	2	4	2	4	2	21.3	21.3	21.3	46.284	408	408;547;547;549;555;689;713;279;248
6575	tr|B3KQZ4|B3KQZ4_HUMAN;sp|Q9NUJ3|T11L1_HUMAN;tr|E9PJ55|E9PJ55_HUMAN	tr|B3KQZ4|B3KQZ4_HUMAN;sp|Q9NUJ3|T11L1_HUMAN;tr|E9PJ55|E9PJ55_HUMAN	2;2;2	2;2;2	2;2;2	>tr|B3KQZ4|B3KQZ4_HUMAN cDNA FLJ33327 fis, clone BNGH42009025, weakly similar to Homo sapiens t-complex 11(TCP11), mRNA OS=Homo sapiens PE=2 SV=1;>sp|Q9NUJ3|T11L1_HUMAN T-complex protein 11-like protein 1 OS=Homo sapiens GN=TCP11L1 PE=1 SV=1;>tr|E9PJ55|E9P	-	2.3659	2.45754	1.29722	2.4341	8.1989	2	0	Median	1.6276	1.75923	0.81494	1.7422	1.8176	2	0	Median	0.7187	0.745315	-0.424077	0.74529	13.577	2	0	Median	0	3.3	3	2	2	2	0	2	0	2	0	2	3.3	3.3	3.3	57.004	509	509;509;595
3326	sp|Q14BN4-2|SLMAP_HUMAN;sp|Q14BN4-3|SLMAP_HUMAN;sp|Q14BN4|SLMAP_HUMAN;tr|H7BZK0|H7BZK0_HUMAN;sp|Q14BN4-4|SLMAP_HUMAN;tr|H7C3M8|H7C3M8_HUMAN;tr|H7BZW9|H7BZW9_HUMAN;sp|Q14BN4-5|SLMAP_HUMAN;tr|B7Z964|B7Z964_HUMAN;sp|Q14BN4-6|SLMAP_HUMAN;sp|Q14BN4-8|SLMAP_HUMAN;tr|B7Z863|B7Z863_HUMAN;tr|C9JA20|C9JA20_HUMAN;tr|C9JCH4|C9JCH4_HUMAN;tr|H7C5G9|H7C5G9_HUMAN;tr|B7Z6C7|B7Z6C7_HUMAN;sp|Q14BN4-7|SLMAP_HUMAN	sp|Q14BN4-2|SLMAP_HUMAN;sp|Q14BN4-3|SLMAP_HUMAN;sp|Q14BN4|SLMAP_HUMAN;tr|H7BZK0|H7BZK0_HUMAN;sp|Q14BN4-4|SLMAP_HUMAN;tr|H7C3M8|H7C3M8_HUMAN;tr|H7BZW9|H7BZW9_HUMAN;sp|Q14BN4-5|SLMAP_HUMAN;tr|B7Z964|B7Z964_HUMAN;sp|Q14BN4-6|SLMAP_HUMAN	8;8;8;7;7;6;5;4;4;4;3;3;2;2;2;2;2	8;8;8;7;7;6;5;4;4;4;3;3;2;2;2;2;2	8;8;8;7;7;6;5;4;4;4;3;3;2;2;2;2;2	>sp|Q14BN4-2|SLMAP_HUMAN Isoform 2 of Sarcolemmal membrane-associated protein OS=Homo sapiens GN=SLMAP;>sp|Q14BN4-3|SLMAP_HUMAN Isoform 3 of Sarcolemmal membrane-associated protein OS=Homo sapiens GN=SLMAP;>sp|Q14BN4|SLMAP_HUMAN Sarcolemmal membrane-associ	-	2.3656	2.45723	1.29703	2.4553	9.289	4	0	Median	1.2844	1.38827	0.473289	1.3498	15.828	4	0	Median	0.55847	0.579152	-0.787987	0.57993	17.674	4	0	Median	3.8	10.5	17	8	8	8	2	6	2	6	2	6	14.3	14.3	14.3	90.828	790	790;811;828;433;452;409;316;359;362;506;271;318;101;109;170;296;428
7024	tr|Q53GR7|Q53GR7_HUMAN;sp|Q9UJS0|CMC2_HUMAN;sp|Q9UJS0-2|CMC2_HUMAN;tr|B7Z2E2|B7Z2E2_HUMAN;tr|Q75KX8|Q75KX8_HUMAN;tr|R4GN64|R4GN64_HUMAN	tr|Q53GR7|Q53GR7_HUMAN;sp|Q9UJS0|CMC2_HUMAN;sp|Q9UJS0-2|CMC2_HUMAN;tr|B7Z2E2|B7Z2E2_HUMAN	20;20;20;15;7;3	20;20;20;15;7;3	15;15;15;10;6;3	>tr|Q53GR7|Q53GR7_HUMAN Solute carrier family 25, member 13 (Citrin) variant (Fragment) OS=Homo sapiens PE=2 SV=1;>sp|Q9UJS0|CMC2_HUMAN Calcium-binding mitochondrial carrier protein Aralar2 OS=Homo sapiens GN=SLC25A13 PE=1 SV=2;>sp|Q9UJS0-2|CMC2_HUMAN Isof	-	2.3533	2.44445	1.28951	2.3487	39.019	21	0	Median	0.97556	1.05445	0.0764965	1.0201	12.466	21	0	Median	0.44483	0.461303	-1.11621	0.45757	32.615	21	0	Median	0	38.8	6	20	20	15	0	20	0	20	0	15	38.8	38.8	31.1	74.116	675	675;675;676;567;288;73
4687	tr|Q5JPC5|Q5JPC5_HUMAN;sp|Q8NB16|MLKL_HUMAN;tr|I3L2T9|I3L2T9_HUMAN;tr|I3L4A6|I3L4A6_HUMAN;sp|Q8NB16-2|MLKL_HUMAN;tr|I3L4Z5|I3L4Z5_HUMAN	tr|Q5JPC5|Q5JPC5_HUMAN;sp|Q8NB16|MLKL_HUMAN;tr|I3L2T9|I3L2T9_HUMAN	7;7;4;3;3;1	7;7;4;3;3;1	7;7;4;3;3;1	>tr|Q5JPC5|Q5JPC5_HUMAN Uncharacterized protein DKFZp667E1714 OS=Homo sapiens GN=DKFZp667E1714 PE=4 SV=1;>sp|Q8NB16|MLKL_HUMAN Mixed lineage kinase domain-like protein OS=Homo sapiens GN=MLKL PE=1 SV=1;>tr|I3L2T9|I3L2T9_HUMAN Mixed lineage kinase domain-li	-	2.3499	2.44092	1.28743	2.3436	41.148	5	0	Median	2.0682	2.23546	1.16057	2.2402	34.056	5	0	Median	0.87013	0.902353	-0.148236	0.91891	10.527	5	0	Median	0	17.7	6	7	7	7	0	7	0	7	0	7	17.7	17.7	17.7	49.23	424	424;471;211;175;263;62
1790	sp|P27144|KAD4_HUMAN;tr|D3DQ64|D3DQ64_HUMAN	sp|P27144|KAD4_HUMAN;tr|D3DQ64|D3DQ64_HUMAN	6;4	6;4	6;4	>sp|P27144|KAD4_HUMAN Adenylate kinase 4, mitochondrial OS=Homo sapiens GN=AK4 PE=1 SV=1;>tr|D3DQ64|D3DQ64_HUMAN Adenylate kinase 4, mitochondrial OS=Homo sapiens GN=AK4 PE=1 SV=1	-	2.3488	2.43978	1.28675	2.3365	10.547	9	0	Median	1.134	1.22571	0.293615	1.1925	9.9277	9	0	Median	0.44985	0.466509	-1.10002	0.45329	5.5628	9	0	Median	0	44.4	2	6	6	6	0	6	0	6	0	6	44.4	44.4	44.4	25.268	223	223;171
1596	sp|P17900|SAP3_HUMAN;tr|Q14427|Q14427_HUMAN;tr|H0YBY3|H0YBY3_HUMAN;tr|E5RJD0|E5RJD0_HUMAN;tr|B4DQM5|B4DQM5_HUMAN	sp|P17900|SAP3_HUMAN	3;1;1;1;1	3;1;1;1;1	3;1;1;1;1	>sp|P17900|SAP3_HUMAN Ganglioside GM2 activator OS=Homo sapiens GN=GM2A PE=1 SV=4	-	2.3455	2.43635	1.28472	2.3184	2.7107	3	0	Median	1.8162	1.96308	0.973117	1.9553	6.4006	3	0	Median	0.81001	0.840007	-0.251527	0.85702	7.4936	3	0	Median	0	19.2	5	3	3	3	0	3	0	3	0	3	19.2	19.2	19.2	20.838	193	193;103;104;146;186
3671	sp|Q53FA7|QORX_HUMAN;tr|B4DMQ7|B4DMQ7_HUMAN;sp|Q53FA7-2|QORX_HUMAN;tr|H7BZH6|H7BZH6_HUMAN	sp|Q53FA7|QORX_HUMAN;tr|B4DMQ7|B4DMQ7_HUMAN;sp|Q53FA7-2|QORX_HUMAN	8;6;4;3	8;6;4;3	8;6;4;3	>sp|Q53FA7|QORX_HUMAN Quinone oxidoreductase PIG3 OS=Homo sapiens GN=TP53I3 PE=1 SV=2;>tr|B4DMQ7|B4DMQ7_HUMAN Tumor protein p53 inducible protein 3, isoform CRA_c OS=Homo sapiens GN=TP53I3 PE=2 SV=1;>sp|Q53FA7-2|QORX_HUMAN Isoform 2 of Quinone oxidoreducta	-	2.3453	2.43614	1.2846	2.4987	13.487	5	0	Median	0.63058	0.681575	-0.553055	0.65615	23.665	5	0	Median	0.28215	0.292599	-1.773	0.2808	16.42	5	0	Median	0	31.9	4	8	8	8	0	8	0	8	0	8	31.9	31.9	31.9	35.536	332	332;243;248;216
3938	sp|Q6IN84|MRM1_HUMAN	sp|Q6IN84|MRM1_HUMAN	2	2	2	>sp|Q6IN84|MRM1_HUMAN rRNA methyltransferase 1, mitochondrial OS=Homo sapiens GN=MRM1 PE=1 SV=1	-	2.3326	2.42295	1.27677	2.347	8.3606	3	1	Median	1.4468	1.5638	0.64506	1.5588	19.929	3	1	Median	0.60005	0.622271	-0.684384	0.65104	17.703	3	1	Median	0	10.2	1	2	2	2	0	2	0	2	0	2	10.2	10.2	10.2	38.638	353	353
4425	sp|Q8IVF2-3|AHNK2_HUMAN;sp|Q8IVF2-2|AHNK2_HUMAN	sp|Q8IVF2-3|AHNK2_HUMAN	77;15	76;15	1;0	>sp|Q8IVF2-3|AHNK2_HUMAN Isoform 3 of Protein AHNAK2 OS=Homo sapiens GN=AHNAK2	-	2.3246	2.41464	1.27181	2.3661	20.149	52	0	Median	1.101	1.19004	0.251008	1.1497	16.534	52	0	Median	0.49084	0.509017	-0.974214	0.50013	22.077	52	0	Median	7.1	32.2	2	77	76	1	16	69	16	68	0	1	34	34	0.3	605.64	5695	5695;793
1198	sp|P04066|FUCO_HUMAN;tr|B7Z362|B7Z362_HUMAN	sp|P04066|FUCO_HUMAN;tr|B7Z362|B7Z362_HUMAN	3;2	3;2	3;2	>sp|P04066|FUCO_HUMAN Tissue alpha-L-fucosidase OS=Homo sapiens GN=FUCA1 PE=1 SV=4;>tr|B7Z362|B7Z362_HUMAN cDNA FLJ56770, highly similar to Tissue alpha-L-fucosidase (EC 3.2.1.51) OS=Homo sapiens PE=2 SV=1	-	2.3142	2.40384	1.26534	2.3685	17.543	3	1	Plateau	0.3993	0.431592	-1.21226	0.426	16.467	3	1	Median	0.19997	0.207375	-2.26968	0.21514	4.1097	3	1	Median	0	10.1	2	3	3	3	0	3	0	3	0	3	10.1	10.1	10.1	53.688	466	466;130
4195	tr|B2RD71|B2RD71_HUMAN;sp|Q7L7V1|DHX32_HUMAN;sp|Q7L7V1-2|DHX32_HUMAN;tr|X6R717|X6R717_HUMAN	tr|B2RD71|B2RD71_HUMAN;sp|Q7L7V1|DHX32_HUMAN;sp|Q7L7V1-2|DHX32_HUMAN	6;6;5;1	6;6;5;1	6;6;5;1	>tr|B2RD71|B2RD71_HUMAN cDNA, FLJ96486, highly similar to Homo sapiens DEAH (Asp-Glu-Ala-His) box polypeptide 32 (DHX32), mRNA OS=Homo sapiens PE=2 SV=1;>sp|Q7L7V1|DHX32_HUMAN Putative pre-mRNA-splicing factor ATP-dependent RNA helicase DHX32 OS=Homo sapie	-	2.2759	2.36406	1.24126	2.2766	10.979	6	0	Median	1.1188	1.20928	0.274146	1.2004	7.5434	6	0	Median	0.47053	0.487955	-1.03518	0.48097	10.946	6	0	Median	0	12.8	4	6	6	6	0	6	0	6	0	6	12.8	12.8	12.8	84.406	743	743;743;662;367
4617	tr|A0A024RAL5|A0A024RAL5_HUMAN;sp|Q8N567|ZCHC9_HUMAN	tr|A0A024RAL5|A0A024RAL5_HUMAN;sp|Q8N567|ZCHC9_HUMAN	2;2	2;2	2;2	>tr|A0A024RAL5|A0A024RAL5_HUMAN Zinc finger, CCHC domain containing 9, isoform CRA_a OS=Homo sapiens GN=ZCCHC9 PE=4 SV=1;>sp|Q8N567|ZCHC9_HUMAN Zinc finger CCHC domain-containing protein 9 OS=Homo sapiens GN=ZCCHC9 PE=1 SV=2	-	2.2759	2.36406	1.24126	2.3187	16.737	2	0	Median	1.6311	1.76301	0.818039	1.7398	14.46	2	0	Median	0.73313	0.76028	-0.395398	0.76521	5.5487	2	0	Median	0	13.7	2	2	2	2	0	2	0	2	0	2	13.7	13.7	13.7	30.477	271	271;271
1719	tr|A0A1W2PPH1|A0A1W2PPH1_HUMAN;sp|P23368|MAOM_HUMAN;tr|A0A1W2PR68|A0A1W2PR68_HUMAN;tr|A0A1W2PQT3|A0A1W2PQT3_HUMAN;tr|A0A1W2PQH3|A0A1W2PQH3_HUMAN;tr|A0A1W2PQY8|A0A1W2PQY8_HUMAN;sp|P23368-2|MAOM_HUMAN;tr|A0A1W2PQF8|A0A1W2PQF8_HUMAN;tr|A0A1W2PQ37|A0A1W2PQ37_HUMAN;tr|A0A1W2PRH1|A0A1W2PRH1_HUMAN;tr|A0A1W2PRS2|A0A1W2PRS2_HUMAN;tr|A0A1W2PRY9|A0A1W2PRY9_HUMAN;tr|A0A1W2PQH4|A0A1W2PQH4_HUMAN	tr|A0A1W2PPH1|A0A1W2PPH1_HUMAN;sp|P23368|MAOM_HUMAN;tr|A0A1W2PR68|A0A1W2PR68_HUMAN;tr|A0A1W2PQT3|A0A1W2PQT3_HUMAN;tr|A0A1W2PQH3|A0A1W2PQH3_HUMAN;tr|A0A1W2PQY8|A0A1W2PQY8_HUMAN;sp|P23368-2|MAOM_HUMAN;tr|A0A1W2PQF8|A0A1W2PQF8_HUMAN;tr|A0A1W2PQ37|A0A1W2PQ37_HUMAN	18;18;16;16;16;16;14;14;12;3;3;3;3	18;18;16;16;16;16;14;14;12;3;3;3;3	18;18;16;16;16;16;14;14;12;3;3;3;3	>tr|A0A1W2PPH1|A0A1W2PPH1_HUMAN Malic enzyme OS=Homo sapiens GN=ME2 PE=1 SV=1;>sp|P23368|MAOM_HUMAN NAD-dependent malic enzyme, mitochondrial OS=Homo sapiens GN=ME2 PE=1 SV=1;>tr|A0A1W2PR68|A0A1W2PR68_HUMAN Malic enzyme OS=Homo sapiens GN=ME2 PE=1 SV=1;>tr	-	2.2585	2.34598	1.23019	2.2566	13.205	15	0	Median	0.76338	0.825115	-0.277333	0.79747	20.106	15	0	Median	0.39135	0.405843	-1.30101	0.41873	18.8	15	0	Median	0	48.5	13	18	18	18	0	18	0	18	0	18	48.5	48.5	48.5	61.221	546	546;584;530;536;547;565;479;480;443;83;132;133;133
6083	sp|Q9H0A0|NAT10_HUMAN;sp|Q9H0A0-2|NAT10_HUMAN;tr|A0A087WV29|A0A087WV29_HUMAN;tr|Q05CW7|Q05CW7_HUMAN;tr|E9PMU0|E9PMU0_HUMAN;tr|E9PJN6|E9PJN6_HUMAN	sp|Q9H0A0|NAT10_HUMAN;sp|Q9H0A0-2|NAT10_HUMAN;tr|A0A087WV29|A0A087WV29_HUMAN	36;35;33;12;4;2	36;35;33;12;4;2	36;35;33;12;4;2	>sp|Q9H0A0|NAT10_HUMAN RNA cytidine acetyltransferase OS=Homo sapiens GN=NAT10 PE=1 SV=2;>sp|Q9H0A0-2|NAT10_HUMAN Isoform 2 of RNA cytidine acetyltransferase OS=Homo sapiens GN=NAT10;>tr|A0A087WV29|A0A087WV29_HUMAN RNA cytidine acetyltransferase OS=Homo sa	-	2.2575	2.34494	1.22955	2.2074	11.44	36	0	Median	1.9422	2.09927	1.06989	2.0422	11.549	36	0	Median	0.87764	0.910141	-0.135838	0.91845	9.066	36	0	Median	1.1	42.7	6	36	36	36	1	36	1	36	1	36	42.7	42.7	42.7	115.73	1025	1025;953;834;554;288;145
4104	sp|Q6ZMZ3-2|SYNE3_HUMAN;sp|Q6ZMZ3|SYNE3_HUMAN;sp|Q6ZMZ3-3|SYNE3_HUMAN;tr|G3V533|G3V533_HUMAN	sp|Q6ZMZ3-2|SYNE3_HUMAN;sp|Q6ZMZ3|SYNE3_HUMAN;sp|Q6ZMZ3-3|SYNE3_HUMAN	9;9;8;4	9;9;8;4	9;9;8;4	>sp|Q6ZMZ3-2|SYNE3_HUMAN Isoform 2 of Nesprin-3 OS=Homo sapiens GN=SYNE3;>sp|Q6ZMZ3|SYNE3_HUMAN Nesprin-3 OS=Homo sapiens GN=SYNE3 PE=1 SV=2;>sp|Q6ZMZ3-3|SYNE3_HUMAN Isoform 3 of Nesprin-3 OS=Homo sapiens GN=SYNE3	-	2.2552	2.34255	1.22808	2.205	14.452	7	0	Median	1.0537	1.13891	0.187658	1.1355	30.466	7	0	Median	0.48052	0.498315	-1.00487	0.52163	19.551	7	0	Median	0	12.1	4	9	9	9	0	9	0	9	0	9	12.1	12.1	12.1	111.68	970	970;975;596;732
7006	tr|J3QK86|J3QK86_HUMAN;tr|J3KPG5|J3KPG5_HUMAN;sp|Q9UIF9-2|BAZ2A_HUMAN;sp|Q9UIF9-3|BAZ2A_HUMAN;tr|F8VU39|F8VU39_HUMAN;sp|Q9UIF9|BAZ2A_HUMAN;tr|A0A0C4DGI9|A0A0C4DGI9_HUMAN;tr|H0YHL2|H0YHL2_HUMAN;tr|H0YII3|H0YII3_HUMAN;tr|B7Z8F7|B7Z8F7_HUMAN;tr|H0YHQ7|H0YHQ7_HUMAN	tr|J3QK86|J3QK86_HUMAN;tr|J3KPG5|J3KPG5_HUMAN;sp|Q9UIF9-2|BAZ2A_HUMAN;sp|Q9UIF9-3|BAZ2A_HUMAN;tr|F8VU39|F8VU39_HUMAN;sp|Q9UIF9|BAZ2A_HUMAN	9;9;9;9;9;9;4;1;1;1;1	9;9;9;9;9;9;4;1;1;1;1	9;9;9;9;9;9;4;1;1;1;1	>tr|J3QK86|J3QK86_HUMAN Bromodomain adjacent to zinc finger domain, 2A, isoform CRA_a OS=Homo sapiens GN=BAZ2A PE=4 SV=1;>tr|J3KPG5|J3KPG5_HUMAN Bromodomain adjacent to zinc finger domain protein 2A OS=Homo sapiens GN=BAZ2A PE=1 SV=1;>sp|Q9UIF9-2|BAZ2A_HUM	-	2.2436	2.3305	1.22064	2.202	17.549	3	2	Median	1.4773	1.59677	0.675157	1.6019	12.11	3	2	Median	0.65846	0.682844	-0.550371	0.68703	6.9321	3	2	Median	4	2.8	11	9	9	9	6	4	6	4	6	4	6	6	6	207.81	1873	1873;1875;1878;1901;1903;1905;837;162;205;269;277
1521	tr|A0A024R1P2|A0A024R1P2_HUMAN;sp|P15153|RAC2_HUMAN;tr|B1AH77|B1AH77_HUMAN;tr|B1AH80|B1AH80_HUMAN;tr|B1AH78|B1AH78_HUMAN	tr|A0A024R1P2|A0A024R1P2_HUMAN;sp|P15153|RAC2_HUMAN;tr|B1AH77|B1AH77_HUMAN;tr|B1AH80|B1AH80_HUMAN;tr|B1AH78|B1AH78_HUMAN	8;8;7;7;6	3;3;3;3;2	3;3;3;3;2	>tr|A0A024R1P2|A0A024R1P2_HUMAN Ras-related C3 botulinum toxin substrate 2 (Rho family, small GTP binding protein Rac2), isoform CRA_a OS=Homo sapiens GN=RAC2 PE=3 SV=1;>sp|P15153|RAC2_HUMAN Ras-related C3 botulinum toxin substrate 2 OS=Homo sapiens GN=RAC	-	2.2418	2.32863	1.21948	2.231	3.049	4	0	Median	1.2687	1.3713	0.455545	1.3296	4.9716	4	0	Median	0.59928	0.621473	-0.686237	0.61288	4.5362	4	0	Median	5.2	49.5	5	8	3	3	1	8	0	3	0	3	49.5	19.3	19.3	21.429	192	192;192;148;185;166
3382	sp|Q15149-6|PLEC_HUMAN	sp|Q15149-6|PLEC_HUMAN	294	2	2	>sp|Q15149-6|PLEC_HUMAN Isoform 6 of Plectin OS=Homo sapiens GN=PLEC	-	2.2369	2.32354	1.21633	2.3383	15.416	2	0	Median	0.8539	0.922956	-0.115667	0.91479	29.03	2	0	Median	0.4947	0.51302	-0.962913	0.51413	1.8351	2	0	Median	21.3	64.8	1	294	2	2	80	291	0	2	0	2	65	0.7	0.7	516.47	4551	4551
646	tr|D6RCP8|D6RCP8_HUMAN;tr|A0A1X7SBR7|A0A1X7SBR7_HUMAN;tr|A0A024R9W0|A0A024R9W0_HUMAN;sp|O43766|LIAS_HUMAN;tr|A0A1W2PQE9|A0A1W2PQE9_HUMAN;tr|A0A1W2PPM2|A0A1W2PPM2_HUMAN;sp|O43766-3|LIAS_HUMAN;tr|A0A1W2PNQ5|A0A1W2PNQ5_HUMAN;tr|A0A1W2PRE7|A0A1W2PRE7_HUMAN;sp|O43766-2|LIAS_HUMAN	tr|D6RCP8|D6RCP8_HUMAN;tr|A0A1X7SBR7|A0A1X7SBR7_HUMAN;tr|A0A024R9W0|A0A024R9W0_HUMAN;sp|O43766|LIAS_HUMAN;tr|A0A1W2PQE9|A0A1W2PQE9_HUMAN;tr|A0A1W2PPM2|A0A1W2PPM2_HUMAN;sp|O43766-3|LIAS_HUMAN	3;3;3;3;2;2;2;1;1;1	3;3;3;3;2;2;2;1;1;1	3;3;3;3;2;2;2;1;1;1	>tr|D6RCP8|D6RCP8_HUMAN Lipoyl synthase, mitochondrial OS=Homo sapiens GN=LIAS PE=1 SV=1;>tr|A0A1X7SBR7|A0A1X7SBR7_HUMAN Lipoyl synthase, mitochondrial OS=Homo sapiens GN=LIAS PE=1 SV=1;>tr|A0A024R9W0|A0A024R9W0_HUMAN Lipoyl synthase, mitochondrial OS=Homo	-	2.2212	2.30724	1.20617	2.2097	8.6784	3	2	Median	1.1225	1.21328	0.278909	1.208	9.5932	3	2	Median	0.51611	0.535223	-0.901789	0.58886	4.4269	3	2	Plateau	0	14.5	10	3	3	3	0	3	0	3	0	3	14.5	14.5	14.5	27.509	242	242;269;372;372;226;321;329;261;265;322
642	sp|O43752|STX6_HUMAN;sp|O43752-2|STX6_HUMAN	sp|O43752|STX6_HUMAN	7;2	7;2	7;2	>sp|O43752|STX6_HUMAN Syntaxin-6 OS=Homo sapiens GN=STX6 PE=1 SV=1	-	2.221	2.30703	1.20604	2.1306	14.05	6	0	Median	1.0948	1.18334	0.242861	1.1496	11.205	5	0	Median	0.52154	0.540854	-0.886689	0.54713	7.0012	6	0	Median	0	37.3	2	7	7	7	0	7	0	7	0	7	37.3	37.3	37.3	29.176	255	255;154
5349	sp|Q96FQ6|S10AG_HUMAN	sp|Q96FQ6|S10AG_HUMAN	7	7	7	>sp|Q96FQ6|S10AG_HUMAN Protein S100-A16 OS=Homo sapiens GN=S100A16 PE=1 SV=1	-	2.221	2.30703	1.20604	2.2007	6.1537	4	0	Median	1.1466	1.23933	0.309556	1.2111	5.4285	4	0	Median	0.51541	0.534497	-0.903747	0.53101	8.5093	4	0	Median	39.8	54.4	1	7	7	7	4	6	4	6	4	6	63.1	63.1	63.1	11.801	103	103
898	tr|B3KP06|B3KP06_HUMAN;sp|O75815|BCAR3_HUMAN;sp|O75815-3|BCAR3_HUMAN;tr|B3KNL6|B3KNL6_HUMAN;sp|O75815-2|BCAR3_HUMAN;tr|B4DWK2|B4DWK2_HUMAN;tr|Q5T7I8|Q5T7I8_HUMAN;tr|B3KWE9|B3KWE9_HUMAN;tr|F5H5M1|F5H5M1_HUMAN;tr|B7Z7K3|B7Z7K3_HUMAN;sp|Q6S5L8-2|SHC4_HUMAN;tr|B3KWT2|B3KWT2_HUMAN;tr|A0A167HES1|A0A167HES1_HUMAN;sp|Q92529-2|SHC3_HUMAN;sp|Q92529|SHC3_HUMAN	tr|B3KP06|B3KP06_HUMAN;sp|O75815|BCAR3_HUMAN;sp|O75815-3|BCAR3_HUMAN;tr|B3KNL6|B3KNL6_HUMAN;sp|O75815-2|BCAR3_HUMAN	14;14;11;9;7;5;1;1;1;1;1;1;1;1;1	14;14;11;9;7;5;1;1;1;1;1;1;1;1;1	13;13;10;9;7;5;0;0;0;0;0;0;0;0;0	>tr|B3KP06|B3KP06_HUMAN cDNA FLJ30880 fis, clone FEBRA2004767, highly similar to Breast cancer anti-estrogen resistance protein 3 OS=Homo sapiens PE=2 SV=1;>sp|O75815|BCAR3_HUMAN Breast cancer anti-estrogen resistance protein 3 OS=Homo sapiens GN=BCAR3 PE=	-	2.2192	2.30516	1.20487	2.3145	29.859	8	0	Median	1.2024	1.29964	0.378111	1.3023	23.284	8	0	Median	0.55825	0.578923	-0.788556	0.58399	14.405	8	0	Median	11.8	15.6	15	14	14	13	6	9	6	9	6	8	25.5	25.5	24.6	92.511	825	825;825;734;605;501;501;105;240;344;344;387;425;462;471;594
4131	sp|Q6ZV89-2|SH2D5_HUMAN;sp|Q6ZV89|SH2D5_HUMAN	sp|Q6ZV89-2|SH2D5_HUMAN;sp|Q6ZV89|SH2D5_HUMAN	3;3	3;3	3;3	>sp|Q6ZV89-2|SH2D5_HUMAN Isoform 2 of SH2 domain-containing protein 5 OS=Homo sapiens GN=SH2D5;>sp|Q6ZV89|SH2D5_HUMAN SH2 domain-containing protein 5 OS=Homo sapiens GN=SH2D5 PE=1 SV=2	-	2.2074	2.2929	1.19717	2.3001	36.424	2	0	Median	0.72807	0.78695	-0.345657	0.78335	14.726	2	0	Median	0.32675	0.33885	-1.56128	0.34087	25.957	2	0	Median	3.5	11.2	2	3	3	3	1	2	1	2	1	2	14.7	14.7	14.7	37.439	339	339;423
1160	tr|Q5PY49|Q5PY49_HUMAN;tr|E7ET40|E7ET40_HUMAN;sp|P00749-2|UROK_HUMAN;tr|B2R7F2|B2R7F2_HUMAN;tr|A0A024QZM9|A0A024QZM9_HUMAN;sp|P00749|UROK_HUMAN;tr|B4DNJ4|B4DNJ4_HUMAN;tr|Q59GZ8|Q59GZ8_HUMAN;tr|Q96SE8|Q96SE8_HUMAN;tr|S4R3G7|S4R3G7_HUMAN	tr|Q5PY49|Q5PY49_HUMAN;tr|E7ET40|E7ET40_HUMAN;sp|P00749-2|UROK_HUMAN;tr|B2R7F2|B2R7F2_HUMAN;tr|A0A024QZM9|A0A024QZM9_HUMAN;sp|P00749|UROK_HUMAN;tr|B4DNJ4|B4DNJ4_HUMAN;tr|Q59GZ8|Q59GZ8_HUMAN	8;8;8;8;8;8;7;4;3;1	8;8;8;8;8;8;7;4;3;1	8;8;8;8;8;8;7;4;3;1	>tr|Q5PY49|Q5PY49_HUMAN Urokinase plasminogen activator (Fragment) OS=Homo sapiens PE=2 SV=1;>tr|E7ET40|E7ET40_HUMAN Urokinase-type plasminogen activator OS=Homo sapiens GN=PLAU PE=1 SV=1;>sp|P00749-2|UROK_HUMAN Isoform 2 of Urokinase-type plasminogen acti	-	2.2067	2.29218	1.19672	2.2127	5.5832	3	0	Median	0.70918	0.766532	-0.383582	0.74425	23.85	3	0	Median	0.31946	0.33129	-1.59383	0.32475	29.525	3	0	Median	0	27.5	10	8	8	8	0	8	0	8	0	8	27.5	27.5	27.5	46.367	411	411;414;414;431;431;431;345;207;154;106
3664	sp|Q52LW3|RHG29_HUMAN;tr|F8VWZ8|F8VWZ8_HUMAN;sp|Q52LW3-2|RHG29_HUMAN	sp|Q52LW3|RHG29_HUMAN;tr|F8VWZ8|F8VWZ8_HUMAN	32;24;6	32;24;6	32;24;6	>sp|Q52LW3|RHG29_HUMAN Rho GTPase-activating protein 29 OS=Homo sapiens GN=ARHGAP29 PE=1 SV=2;>tr|F8VWZ8|F8VWZ8_HUMAN Rho GTPase-activating protein 29 OS=Homo sapiens GN=ARHGAP29 PE=1 SV=1	-	2.2014	2.28667	1.19325	2.1676	28.467	15	0	Median	1.2149	1.31315	0.393032	1.2574	32.525	15	0	Median	0.53244	0.552158	-0.856848	0.55785	14.433	15	0	Median	15.9	28.9	3	32	32	32	14	26	14	26	14	26	33.8	33.8	33.8	142.06	1261	1261;1035;393
1425	sp|P11216|PYGB_HUMAN;tr|B4DSD8|B4DSD8_HUMAN;tr|Q8TDG6|Q8TDG6_HUMAN;tr|H0Y4Z6|H0Y4Z6_HUMAN	sp|P11216|PYGB_HUMAN;tr|B4DSD8|B4DSD8_HUMAN	43;39;11;10	38;34;10;9	2;1;0;0	>sp|P11216|PYGB_HUMAN Glycogen phosphorylase, brain form OS=Homo sapiens GN=PYGB PE=1 SV=5;>tr|B4DSD8|B4DSD8_HUMAN Alpha-1,4 glucan phosphorylase OS=Homo sapiens PE=2 SV=1	-	2.1973	2.28241	1.19056	2.1933	13.797	50	0	Median	0.5755	0.622041	-0.684918	0.61241	16.715	50	0	Median	0.26689	0.276774	-1.85322	0.27395	12.709	50	0	Median	8.7	58	4	43	38	2	6	43	4	38	0	2	58	51.8	3	96.695	843	843;752;202;245
1890	tr|B4E3A8|B4E3A8_HUMAN;tr|V9HWH1|V9HWH1_HUMAN;sp|P30740|ILEU_HUMAN;sp|P30740-2|ILEU_HUMAN	tr|B4E3A8|B4E3A8_HUMAN;tr|V9HWH1|V9HWH1_HUMAN;sp|P30740|ILEU_HUMAN	5;5;5;1	5;5;5;1	5;5;5;1	>tr|B4E3A8|B4E3A8_HUMAN cDNA FLJ53963, highly similar to Leukocyte elastase inhibitor OS=Homo sapiens PE=2 SV=1;>tr|V9HWH1|V9HWH1_HUMAN Epididymis luminal protein 57 OS=Homo sapiens GN=HEL57 PE=2 SV=1;>sp|P30740|ILEU_HUMAN Leukocyte elastase inhibitor OS=H	-	2.1954	2.28044	1.18931	2.1311	52.674	5	3	Median	0.89358	0.965844	-0.0501372	0.95826	50.775	5	3	Median	0.43077	0.446722	-1.16255	0.43869	14.641	5	3	Median	0	21.1	4	5	5	5	0	5	0	5	0	5	21.1	21.1	21.1	38.685	341	341;379;379;228
6512	tr|D3DS96|D3DS96_HUMAN;sp|Q9NRL2|BAZ1A_HUMAN;sp|Q9NRL2-2|BAZ1A_HUMAN;tr|Q59G54|Q59G54_HUMAN;tr|B3KND8|B3KND8_HUMAN;tr|A0A087WWN7|A0A087WWN7_HUMAN;tr|Q05CW0|Q05CW0_HUMAN;tr|Q32ND1|Q32ND1_HUMAN;tr|H0YJP5|H0YJP5_HUMAN	tr|D3DS96|D3DS96_HUMAN;sp|Q9NRL2|BAZ1A_HUMAN;sp|Q9NRL2-2|BAZ1A_HUMAN;tr|Q59G54|Q59G54_HUMAN	21;21;20;16;5;4;3;3;1	21;21;20;16;5;4;3;3;1	21;21;20;16;5;4;3;3;1	>tr|D3DS96|D3DS96_HUMAN Bromodomain adjacent to zinc finger domain, 1A, isoform CRA_c OS=Homo sapiens GN=BAZ1A PE=4 SV=1;>sp|Q9NRL2|BAZ1A_HUMAN Bromodomain adjacent to zinc finger domain protein 1A OS=Homo sapiens GN=BAZ1A PE=1 SV=2;>sp|Q9NRL2-2|BAZ1A_HUMA	-	2.1947	2.27971	1.18885	2.2134	14.358	12	0	Median	1.5908	1.71945	0.781946	1.6644	17.005	12	0	Median	0.73317	0.760321	-0.395319	0.77141	11.37	12	0	Median	5	13.1	9	21	21	21	6	15	6	15	6	15	18.1	18.1	18.1	178.57	1555	1555;1556;1524;1188;475;218;366;367;77
4936	tr|A0A024RAT6|A0A024RAT6_HUMAN;sp|Q8WU10-2|PYRD1_HUMAN;sp|Q8WU10|PYRD1_HUMAN;tr|H0YGU0|H0YGU0_HUMAN	tr|A0A024RAT6|A0A024RAT6_HUMAN;sp|Q8WU10-2|PYRD1_HUMAN;sp|Q8WU10|PYRD1_HUMAN	3;3;3;1	3;3;3;1	3;3;3;1	>tr|A0A024RAT6|A0A024RAT6_HUMAN Uncharacterized protein OS=Homo sapiens GN=FLJ22028 PE=4 SV=1;>sp|Q8WU10-2|PYRD1_HUMAN Isoform 2 of Pyridine nucleotide-disulfide oxidoreductase domain-containing protein 1 OS=Homo sapiens GN=PYROXD1;>sp|Q8WU10|PYRD1_HUMAN P	-	2.1894	2.27421	1.18536	2.1177	8.2834	3	2	Median	1.3658	1.47625	0.56194	1.4201	20.949	3	2	Median	0.67807	0.703181	-0.508033	0.68413	13.446	3	2	Median	0	15.6	4	3	3	3	0	3	0	3	0	3	15.6	15.6	15.6	33.374	302	302;429;500;60
2370	tr|H0YFA4|H0YFA4_HUMAN;tr|Q53FN1|Q53FN1_HUMAN;sp|P52943|CRIP2_HUMAN;sp|P52943-2|CRIP2_HUMAN;tr|H0YHD8|H0YHD8_HUMAN	tr|H0YFA4|H0YFA4_HUMAN;tr|Q53FN1|Q53FN1_HUMAN;sp|P52943|CRIP2_HUMAN;sp|P52943-2|CRIP2_HUMAN;tr|H0YHD8|H0YHD8_HUMAN	5;5;5;5;3	5;5;5;5;3	5;5;5;5;3	>tr|H0YFA4|H0YFA4_HUMAN Cysteine-rich protein 2 (Fragment) OS=Homo sapiens GN=CRIP2 PE=1 SV=1;>tr|Q53FN1|Q53FN1_HUMAN Cysteine-rich protein 2 variant (Fragment) OS=Homo sapiens PE=2 SV=1;>sp|P52943|CRIP2_HUMAN Cysteine-rich protein 2 OS=Homo sapiens GN=CRI	-	2.1822	2.26673	1.18061	2.3334	14.741	8	0	Median	1.085	1.17274	0.229889	1.1613	13.641	8	0	Median	0.4803	0.498087	-1.00553	0.48857	7.878	8	0	Median	8.3	39.1	5	5	5	5	1	5	1	5	1	5	39.1	39.1	39.1	20.6	192	192;208;208;282;104
2015	tr|Q6IAX1|Q6IAX1_HUMAN;sp|P37268|FDFT_HUMAN;tr|E9PNM1|E9PNM1_HUMAN;tr|B4DND3|B4DND3_HUMAN;tr|A0A1W2PQ47|A0A1W2PQ47_HUMAN;tr|B7Z9R8|B7Z9R8_HUMAN;sp|P37268-2|FDFT_HUMAN;sp|P37268-4|FDFT_HUMAN;sp|P37268-3|FDFT_HUMAN;sp|P37268-5|FDFT_HUMAN;tr|B4DTK0|B4DTK0_HUMAN;tr|B4DWP0|B4DWP0_HUMAN;tr|E9PJG4|E9PJG4_HUMAN;tr|E9PS69|E9PS69_HUMAN;tr|E9PQ90|E9PQ90_HUMAN;tr|E9PNJ2|E9PNJ2_HUMAN;tr|E9PSH1|E9PSH1_HUMAN	tr|Q6IAX1|Q6IAX1_HUMAN;sp|P37268|FDFT_HUMAN;tr|E9PNM1|E9PNM1_HUMAN;tr|B4DND3|B4DND3_HUMAN;tr|A0A1W2PQ47|A0A1W2PQ47_HUMAN;tr|B7Z9R8|B7Z9R8_HUMAN;sp|P37268-2|FDFT_HUMAN;sp|P37268-4|FDFT_HUMAN;sp|P37268-3|FDFT_HUMAN;sp|P37268-5|FDFT_HUMAN;tr|B4DTK0|B4DTK0_HUMAN	20;20;19;18;18;17;17;15;15;14;12;8;7;6;1;1;1	20;20;19;18;18;17;17;15;15;14;12;8;7;6;1;1;1	20;20;19;18;18;17;17;15;15;14;12;8;7;6;1;1;1	>tr|Q6IAX1|Q6IAX1_HUMAN FDFT1 protein OS=Homo sapiens GN=FDFT1 PE=2 SV=1;>sp|P37268|FDFT_HUMAN Squalene synthase OS=Homo sapiens GN=FDFT1 PE=1 SV=1;>tr|E9PNM1|E9PNM1_HUMAN Squalene synthase OS=Homo sapiens GN=FDFT1 PE=1 SV=1;>tr|B4DND3|B4DND3_HUMAN cDNA FL	-	2.1819	2.26641	1.18041	2.1865	9.8236	24	0	Median	1.1274	1.21857	0.285193	1.1792	11.464	24	0	Median	0.52882	0.548403	-0.86669	0.53929	11.645	24	0	Median	2.4	53.2	17	20	20	20	1	20	1	20	1	20	53.2	53.2	53.2	48.115	417	417;417;410;474;476;353;353;306;332;374;174;250;150;113;45;51;67
3508	sp|Q16352|AINX_HUMAN;tr|Q59EM6|Q59EM6_HUMAN;tr|B4DE66|B4DE66_HUMAN	sp|Q16352|AINX_HUMAN;tr|Q59EM6|Q59EM6_HUMAN	25;14;8	20;10;4	20;10;4	>sp|Q16352|AINX_HUMAN Alpha-internexin OS=Homo sapiens GN=INA PE=1 SV=2;>tr|Q59EM6|Q59EM6_HUMAN Internexin neuronal intermediate filament protein, alpha variant (Fragment) OS=Homo sapiens PE=2 SV=1	-	2.1789	2.2633	1.17843	2.1737	17.598	20	0	Median	4.075	4.40455	2.13899	4.3498	15.057	20	0	Median	1.7949	1.86137	0.896364	1.8934	9.0336	20	0	Median	1.8	51.1	3	25	20	20	1	25	0	20	0	20	51.1	45.3	45.3	55.39	499	499;332;128
3675	tr|B4DWS6|B4DWS6_HUMAN;sp|Q53GQ0|DHB12_HUMAN;tr|D3DR22|D3DR22_HUMAN;tr|B3KQJ0|B3KQJ0_HUMAN;tr|A0A1B0GVY6|A0A1B0GVY6_HUMAN;tr|A0A1B0GV93|A0A1B0GV93_HUMAN;tr|E9PI21|E9PI21_HUMAN	tr|B4DWS6|B4DWS6_HUMAN;sp|Q53GQ0|DHB12_HUMAN;tr|D3DR22|D3DR22_HUMAN;tr|B3KQJ0|B3KQJ0_HUMAN;tr|A0A1B0GVY6|A0A1B0GVY6_HUMAN;tr|A0A1B0GV93|A0A1B0GV93_HUMAN	9;9;9;7;6;6;3	9;9;9;7;6;6;3	9;9;9;7;6;6;3	>tr|B4DWS6|B4DWS6_HUMAN cDNA FLJ61181, highly similar to Homo sapiens hydroxysteroid (17-beta) dehydrogenase 12 (HSD17B12), mRNA OS=Homo sapiens PE=2 SV=1;>sp|Q53GQ0|DHB12_HUMAN Very-long-chain 3-oxoacyl-CoA reductase OS=Homo sapiens GN=HSD17B12 PE=1 SV=2;	-	2.1758	2.26008	1.17637	2.1992	10.429	10	0	Median	1.3952	1.50803	0.592666	1.4841	12.133	10	0	Median	0.62642	0.649618	-0.622337	0.6614	11.011	10	0	Median	0	39.1	7	9	9	9	0	9	0	9	0	9	39.1	39.1	39.1	33.528	304	304;312;352;312;178;276;164
2871	sp|Q04828|AK1C1_HUMAN;sp|P52895|AK1C2_HUMAN;tr|H0Y804|H0Y804_HUMAN;tr|B4DK69|B4DK69_HUMAN;tr|A6NHU4|A6NHU4_HUMAN;tr|Q59GU2|Q59GU2_HUMAN;tr|S4R3P0|S4R3P0_HUMAN;tr|B4E0M1|B4E0M1_HUMAN;sp|P17516|AK1C4_HUMAN;sp|P52895-2|AK1C2_HUMAN;tr|S4R3D5|S4R3D5_HUMAN	sp|Q04828|AK1C1_HUMAN;sp|P52895|AK1C2_HUMAN;tr|H0Y804|H0Y804_HUMAN;tr|B4DK69|B4DK69_HUMAN	11;8;7;7;5;5;4;3;3;2;2	11;8;7;7;5;5;4;3;3;2;2	6;5;4;4;2;3;2;0;0;0;0	>sp|Q04828|AK1C1_HUMAN Aldo-keto reductase family 1 member C1 OS=Homo sapiens GN=AKR1C1 PE=1 SV=1;>sp|P52895|AK1C2_HUMAN Aldo-keto reductase family 1 member C2 OS=Homo sapiens GN=AKR1C2 PE=1 SV=3;>tr|H0Y804|H0Y804_HUMAN Aldo-keto reductase family 1 member	-	2.1653	2.24917	1.16939	2.1797	36.3	4	0	Median	13.697	14.8047	3.88798	14.084	21.146	4	0	Median	6.6096	6.85437	2.77702	6.7042	17.186	4	0	Median	0	51.4	11	11	11	6	0	11	0	11	0	6	51.4	51.4	33.1	36.788	323	323;323;248;297;205;286;200;146;323;139;155
3345	tr|E7EMV7|E7EMV7_HUMAN;sp|Q15025-7|TNIP1_HUMAN;sp|Q15025-8|TNIP1_HUMAN;sp|Q15025-5|TNIP1_HUMAN;sp|Q15025-6|TNIP1_HUMAN;sp|Q15025-4|TNIP1_HUMAN;sp|Q15025-3|TNIP1_HUMAN;tr|B7Z5B0|B7Z5B0_HUMAN;tr|B7Z8K2|B7Z8K2_HUMAN;tr|A0A0A0MRZ4|A0A0A0MRZ4_HUMAN;tr|A4F1Y0|A4F1Y0_HUMAN;sp|Q15025-2|TNIP1_HUMAN;tr|A8K4N4|A8K4N4_HUMAN;sp|Q15025|TNIP1_HUMAN;tr|H0YC17|H0YC17_HUMAN;tr|E7EW15|E7EW15_HUMAN	tr|E7EMV7|E7EMV7_HUMAN;sp|Q15025-7|TNIP1_HUMAN;sp|Q15025-8|TNIP1_HUMAN;sp|Q15025-5|TNIP1_HUMAN;sp|Q15025-6|TNIP1_HUMAN;sp|Q15025-4|TNIP1_HUMAN;sp|Q15025-3|TNIP1_HUMAN;tr|B7Z5B0|B7Z5B0_HUMAN;tr|B7Z8K2|B7Z8K2_HUMAN;tr|A0A0A0MRZ4|A0A0A0MRZ4_HUMAN;tr|A4F1Y0|A4F1Y0_HUMAN;sp|Q15025-2|TNIP1_HUMAN;tr|A8K4N4|A8K4N4_HUMAN;sp|Q15025|TNIP1_HUMAN;tr|H0YC17|H0YC17_HUMAN	5;5;5;5;5;5;5;5;5;5;5;5;5;5;3;2	5;5;5;5;5;5;5;5;5;5;5;5;5;5;3;2	5;5;5;5;5;5;5;5;5;5;5;5;5;5;3;2	>tr|E7EMV7|E7EMV7_HUMAN TNFAIP3-interacting protein 1 OS=Homo sapiens GN=TNIP1 PE=1 SV=1;>sp|Q15025-7|TNIP1_HUMAN Isoform 7 of TNFAIP3-interacting protein 1 OS=Homo sapiens GN=TNIP1;>sp|Q15025-8|TNIP1_HUMAN Isoform 8 of TNFAIP3-interacting protein 1 OS=Hom	-	2.1649	2.24876	1.16913	2.1984	21.617	3	1	Median	1.2665	1.36892	0.453041	1.3136	31.122	3	1	Median	0.73545	0.762685	-0.39084	0.73338	44.761	3	1	Median	8.3	10.2	16	5	5	5	2	4	2	4	2	4	16.3	16.3	16.3	55.697	492	492;545;552;556;571;572;583;598;619;619;630;635;636;636;146;257
2898	tr|A0A024R3N3|A0A024R3N3_HUMAN;tr|A0A140VJE9|A0A140VJE9_HUMAN;sp|Q06481-3|APLP2_HUMAN;sp|Q06481-6|APLP2_HUMAN;sp|Q06481|APLP2_HUMAN;sp|Q06481-5|APLP2_HUMAN;tr|B4E3I5|B4E3I5_HUMAN;sp|Q06481-4|APLP2_HUMAN;sp|Q06481-2|APLP2_HUMAN;tr|B4DKY3|B4DKY3_HUMAN;tr|B4DTV1|B4DTV1_HUMAN;tr|E9PSC7|E9PSC7_HUMAN;tr|E9PQS3|E9PQS3_HUMAN	tr|A0A024R3N3|A0A024R3N3_HUMAN;tr|A0A140VJE9|A0A140VJE9_HUMAN;sp|Q06481-3|APLP2_HUMAN;sp|Q06481-6|APLP2_HUMAN;sp|Q06481|APLP2_HUMAN;sp|Q06481-5|APLP2_HUMAN;tr|B4E3I5|B4E3I5_HUMAN;sp|Q06481-4|APLP2_HUMAN;sp|Q06481-2|APLP2_HUMAN;tr|B4DKY3|B4DKY3_HUMAN;tr|B4DTV1|B4DTV1_HUMAN	9;9;9;9;9;7;7;7;7;6;6;1;1	9;9;9;9;9;7;7;7;7;6;6;1;1	9;9;9;9;9;7;7;7;7;6;6;1;1	>tr|A0A024R3N3|A0A024R3N3_HUMAN Amyloid beta (A4)-like protein 2, isoform CRA_a OS=Homo sapiens GN=APLP2 PE=4 SV=1;>tr|A0A140VJE9|A0A140VJE9_HUMAN Testicular tissue protein Li 23 OS=Homo sapiens PE=2 SV=1;>sp|Q06481-3|APLP2_HUMAN Isoform 3 of Amyloid-like	-	2.1632	2.24699	1.16799	2.1499	23.731	6	0	Median	0.65135	0.704025	-0.506301	0.67711	61.303	6	0	Median	0.30118	0.312333	-1.67884	0.31448	37.213	6	0	Median	0	15.1	13	9	9	9	0	9	0	9	0	9	15.1	15.1	15.1	81.979	710	710;751;751;761;763;522;689;695;707;396;551;158;158
1000	tr|Q6FI36|Q6FI36_HUMAN;sp|O95147|DUS14_HUMAN	tr|Q6FI36|Q6FI36_HUMAN;sp|O95147|DUS14_HUMAN	2;2	2;2	2;2	>tr|Q6FI36|Q6FI36_HUMAN DUSP14 protein OS=Homo sapiens GN=DUSP14 PE=1 SV=1;>sp|O95147|DUS14_HUMAN Dual specificity protein phosphatase 14 OS=Homo sapiens GN=DUSP14 PE=1 SV=1	-	2.1616	2.24533	1.16693	2.1407	68.496	2	0	Median	0.79828	0.862838	-0.212839	0.83134	37.113	2	0	Median	0.45034	0.467017	-1.09845	0.4553	2.0279	2	0	Median	0	18.2	2	2	2	2	0	2	0	2	0	2	18.2	18.2	18.2	22.255	198	198;198
6198	tr|B2RBP7|B2RBP7_HUMAN;sp|Q9H4E7|DEFI6_HUMAN;tr|B3KSI1|B3KSI1_HUMAN	tr|B2RBP7|B2RBP7_HUMAN;sp|Q9H4E7|DEFI6_HUMAN;tr|B3KSI1|B3KSI1_HUMAN	7;7;5	7;7;5	7;7;5	>tr|B2RBP7|B2RBP7_HUMAN cDNA, FLJ95623, highly similar to Homo sapiens differentially expressed in FDCP 6 homolog (mouse) (DEF6), mRNA OS=Homo sapiens PE=2 SV=1;>sp|Q9H4E7|DEFI6_HUMAN Differentially expressed in FDCP 6 homolog OS=Homo sapiens GN=DEF6 PE=1	-	2.1601	2.24377	1.16592	2.1362	16.523	5	0	Median	0.87804	0.949048	-0.0754474	0.92052	20.92	5	0	Median	0.39168	0.406185	-1.29979	0.40489	19.718	5	0	Median	0	16.2	3	7	7	7	0	7	0	7	0	7	16.2	16.2	16.2	73.925	631	631;631;376
1829	tr|A5D8T4|A5D8T4_HUMAN;sp|P28908-3|TNR8_HUMAN;sp|P28908|TNR8_HUMAN	tr|A5D8T4|A5D8T4_HUMAN;sp|P28908-3|TNR8_HUMAN;sp|P28908|TNR8_HUMAN	2;2;2	2;2;2	2;2;2	>tr|A5D8T4|A5D8T4_HUMAN TNFRSF8 protein (Fragment) OS=Homo sapiens GN=TNFRSF8 PE=2 SV=1;>sp|P28908-3|TNR8_HUMAN Isoform 3 of Tumor necrosis factor receptor superfamily member 8 OS=Homo sapiens GN=TNFRSF8;>sp|P28908|TNR8_HUMAN Tumor necrosis factor receptor	-	2.1594	2.24304	1.16546	2.2178	13.517	2	0	Median	0.976	1.05493	0.0771471	1.0423	12.06	2	0	Median	0.39089	0.405366	-1.3027	0.3998	7.2907	2	0	Median	0	13.9	3	2	2	2	0	2	0	2	0	2	13.9	13.9	13.9	20.415	187	187;483;595
791	tr|A0A024RBR4|A0A024RBR4_HUMAN;sp|O75146|HIP1R_HUMAN;tr|B4DPL0|B4DPL0_HUMAN;tr|B3KQW8|B3KQW8_HUMAN;sp|O75146-2|HIP1R_HUMAN;tr|H0YH66|H0YH66_HUMAN;tr|B3KN98|B3KN98_HUMAN;tr|B4DI31|B4DI31_HUMAN	tr|A0A024RBR4|A0A024RBR4_HUMAN;sp|O75146|HIP1R_HUMAN	11;11;5;5;5;3;3;2	11;11;5;5;5;3;3;2	11;11;5;5;5;3;3;2	>tr|A0A024RBR4|A0A024RBR4_HUMAN Huntingtin interacting protein 1 related, isoform CRA_a OS=Homo sapiens GN=HIP1R PE=4 SV=1;>sp|O75146|HIP1R_HUMAN Huntingtin-interacting protein 1-related protein OS=Homo sapiens GN=HIP1R PE=1 SV=2	-	2.1567	2.24024	1.16365	2.2543	18.849	6	0	Median	0.97599	1.05492	0.0771323	1.0532	18.497	6	0	Median	0.49784	0.516276	-0.953785	0.53016	16.144	6	0	Median	1.5	17.9	8	11	11	11	1	11	1	11	1	11	17.9	17.9	17.9	99.089	890	890;1068;437;603;615;197;282;282
2119	tr|A8K2Q6|A8K2Q6_HUMAN;sp|P45877|PPIC_HUMAN;tr|B4E200|B4E200_HUMAN	tr|A8K2Q6|A8K2Q6_HUMAN;sp|P45877|PPIC_HUMAN;tr|B4E200|B4E200_HUMAN	2;2;1	2;2;1	2;2;1	>tr|A8K2Q6|A8K2Q6_HUMAN Peptidyl-prolyl cis-trans isomerase OS=Homo sapiens PE=2 SV=1;>sp|P45877|PPIC_HUMAN Peptidyl-prolyl cis-trans isomerase C OS=Homo sapiens GN=PPIC PE=1 SV=1;>tr|B4E200|B4E200_HUMAN cDNA FLJ57929, moderately similar to Peptidyl-prolyl	-	2.1518	2.23515	1.16037	2.1904	2.7442	2	1	Median	0.94972	1.02652	0.0377682	0.99229	9.4343	2	1	Median	0.44611	0.462631	-1.11207	0.44625	4.1314	2	1	Median	0	9.9	3	2	2	2	0	2	0	2	0	2	9.9	9.9	9.9	22.717	212	212;212;132
5152	tr|Q6NUL1|Q6NUL1_HUMAN;sp|Q93063|EXT2_HUMAN;sp|Q93063-2|EXT2_HUMAN;tr|D3DR24|D3DR24_HUMAN;sp|Q93063-3|EXT2_HUMAN;tr|E9PNL9|E9PNL9_HUMAN	tr|Q6NUL1|Q6NUL1_HUMAN;sp|Q93063|EXT2_HUMAN;sp|Q93063-2|EXT2_HUMAN;tr|D3DR24|D3DR24_HUMAN;sp|Q93063-3|EXT2_HUMAN	4;4;4;4;4;1	4;4;4;4;4;1	4;4;4;4;4;1	>tr|Q6NUL1|Q6NUL1_HUMAN Exostoses (Multiple) 2 OS=Homo sapiens GN=EXT2 PE=2 SV=1;>sp|Q93063|EXT2_HUMAN Exostosin-2 OS=Homo sapiens GN=EXT2 PE=1 SV=1;>sp|Q93063-2|EXT2_HUMAN Isoform 2 of Exostosin-2 OS=Homo sapiens GN=EXT2;>tr|D3DR24|D3DR24_HUMAN Exostoses	-	2.1513	2.23463	1.16004	2.2647	6.3989	5	0	Median	2.2352	2.41596	1.2726	2.4126	7.9095	5	0	Median	1.1193	1.16075	0.215058	1.103	10.271	5	0	Median	0	7.1	6	4	4	4	0	4	0	4	0	4	7.1	7.1	7.1	82.194	718	718;718;728;731;751;112
3542	sp|Q16658|FSCN1_HUMAN;tr|B3KTA3|B3KTA3_HUMAN;tr|B3KTM9|B3KTM9_HUMAN;tr|C9JFC0|C9JFC0_HUMAN;tr|A0A0A0MSB2|A0A0A0MSB2_HUMAN;tr|C9JPH9|C9JPH9_HUMAN	sp|Q16658|FSCN1_HUMAN;tr|B3KTA3|B3KTA3_HUMAN	28;26;10;7;7;6	28;26;10;7;7;6	28;26;10;7;7;6	>sp|Q16658|FSCN1_HUMAN Fascin OS=Homo sapiens GN=FSCN1 PE=1 SV=3;>tr|B3KTA3|B3KTA3_HUMAN Fascin OS=Homo sapiens PE=2 SV=1	-	2.1498	2.23307	1.15903	2.2376	17.566	34	0	Median	0.84927	0.917951	-0.123511	0.88744	14.226	34	0	Median	0.39689	0.411588	-1.28073	0.40626	8.3854	34	0	Median	12.6	68.8	6	28	28	28	5	28	5	28	5	28	68.8	68.8	68.8	54.529	493	493;472;215;132;137;120
3061	sp|Q13188|STK3_HUMAN;sp|Q13188-2|STK3_HUMAN;tr|E5RFQ9|E5RFQ9_HUMAN;tr|A0A087WZ06|A0A087WZ06_HUMAN;tr|E5RIM6|E5RIM6_HUMAN;tr|Q15452|Q15452_HUMAN;tr|A0A087WVN8|A0A087WVN8_HUMAN;tr|Q8NBU1|Q8NBU1_HUMAN;tr|Q9BS84|Q9BS84_HUMAN;tr|A0A087WYT4|A0A087WYT4_HUMAN	sp|Q13188|STK3_HUMAN;sp|Q13188-2|STK3_HUMAN;tr|E5RFQ9|E5RFQ9_HUMAN;tr|A0A087WZ06|A0A087WZ06_HUMAN	8;8;4;4;2;2;2;2;1;1	3;3;2;2;0;0;0;0;0;0	3;3;2;2;0;0;0;0;0;0	>sp|Q13188|STK3_HUMAN Serine/threonine-protein kinase 3 OS=Homo sapiens GN=STK3 PE=1 SV=2;>sp|Q13188-2|STK3_HUMAN Isoform 2 of Serine/threonine-protein kinase 3 OS=Homo sapiens GN=STK3;>tr|E5RFQ9|E5RFQ9_HUMAN Serine/threonine-protein kinase 3 (Fragment) OS	-	2.1495	2.23276	1.15883	2.1537	2.8741	2	0	Median	1.0356	1.11935	0.162661	1.0715	4.3774	2	0	Median	0.52332	0.5427	-0.881774	0.5443	0.75242	2	0	Median	4.3	18.1	10	8	3	3	1	7	1	2	1	2	22.4	8.8	8.8	56.3	491	491;519;228;380;82;101;155;168;39;64
4432	sp|Q8IVL5|P3H2_HUMAN;sp|Q8IVL5-2|P3H2_HUMAN;tr|C9JSL4|C9JSL4_HUMAN;tr|C9J313|C9J313_HUMAN	sp|Q8IVL5|P3H2_HUMAN;sp|Q8IVL5-2|P3H2_HUMAN	7;5;2;2	7;5;2;2	7;5;2;2	>sp|Q8IVL5|P3H2_HUMAN Prolyl 3-hydroxylase 2 OS=Homo sapiens GN=P3H2 PE=1 SV=1;>sp|Q8IVL5-2|P3H2_HUMAN Isoform 2 of Prolyl 3-hydroxylase 2 OS=Homo sapiens GN=P3H2	-	2.1488	2.23203	1.15836	2.0399	16.421	7	5	Median	0.43851	0.473973	-1.07712	0.45711	24.38	7	5	Median	0.19447	0.201672	-2.30992	0.19657	35.313	7	5	Median	0	16.2	4	7	7	7	0	7	0	7	0	7	16.2	16.2	16.2	80.984	708	708;527;134;137
2858	tr|A0JP10|A0JP10_HUMAN;sp|Q03468|ERCC6_HUMAN;tr|B4DZN6|B4DZN6_HUMAN;tr|D6R9X7|D6R9X7_HUMAN;tr|Q59FF6|Q59FF6_HUMAN	tr|A0JP10|A0JP10_HUMAN;sp|Q03468|ERCC6_HUMAN	13;13;5;4;3	13;13;5;4;3	7;7;5;0;3	>tr|A0JP10|A0JP10_HUMAN Excision repair cross-complementing rodent repair deficiency, complementation group 6 OS=Homo sapiens GN=ERCC6 PE=2 SV=1;>sp|Q03468|ERCC6_HUMAN DNA excision repair protein ERCC-6 OS=Homo sapiens GN=ERCC6 PE=1 SV=1	-	2.1423	2.22528	1.15399	2.191	17.704	5	0	Median	1.0285	1.11168	0.152736	1.0635	4.18	5	0	Median	0.52009	0.53935	-0.890706	0.53242	15.536	5	0	Median	9.4	5.6	5	13	13	7	8	6	8	6	4	3	14.1	14.1	7.4	168.31	1493	1493;1493;863;179;870
4017	tr|D3DUL8|D3DUL8_HUMAN;sp|Q6P9B6|TLDC1_HUMAN;tr|B4DTA9|B4DTA9_HUMAN;tr|A8K5C2|A8K5C2_HUMAN;tr|H3BM75|H3BM75_HUMAN;tr|B4DM09|B4DM09_HUMAN;tr|H3BUB0|H3BUB0_HUMAN	tr|D3DUL8|D3DUL8_HUMAN;sp|Q6P9B6|TLDC1_HUMAN;tr|B4DTA9|B4DTA9_HUMAN;tr|A8K5C2|A8K5C2_HUMAN	7;7;6;6;3;2;2	7;7;6;6;3;2;2	7;7;6;6;3;2;2	>tr|D3DUL8|D3DUL8_HUMAN KIAA1609 protein, isoform CRA_a OS=Homo sapiens GN=KIAA1609 PE=4 SV=1;>sp|Q6P9B6|TLDC1_HUMAN TLD domain-containing protein 1 OS=Homo sapiens GN=TLDC1 PE=1 SV=2;>tr|B4DTA9|B4DTA9_HUMAN cDNA FLJ59753 OS=Homo sapiens PE=2 SV=1;>tr|A8K5	-	2.1395	2.22237	1.1521	2.2872	16.001	5	0	Median	1.4895	1.60996	0.687022	1.6124	14.294	5	0	Median	0.66754	0.692261	-0.530613	0.65935	3.5357	5	0	Median	0	23.7	7	7	7	7	0	7	0	7	0	7	23.7	23.7	23.7	51.032	456	456;456;429;456;193;124;148
7812	tr|B7Z4V3|B7Z4V3_HUMAN	tr|B7Z4V3|B7Z4V3_HUMAN	3	3	1	>tr|B7Z4V3|B7Z4V3_HUMAN cDNA FLJ60731, highly similar to Tapasin OS=Homo sapiens PE=2 SV=1	-	2.1351	2.2178	1.14913	2.0948	80.345	3	1	Median	0.78408	0.847489	-0.238733	0.84709	47.117	3	1	Median	0.46614	0.483402	-1.0487	0.51332	53.029	3	1	Median	0	9.4	1	3	3	1	0	3	0	3	0	1	9.4	9.4	2.8	33.604	318	318
6511	tr|Q6ZMF8|Q6ZMF8_HUMAN;sp|Q9NRK6|ABCBA_HUMAN	tr|Q6ZMF8|Q6ZMF8_HUMAN;sp|Q9NRK6|ABCBA_HUMAN	4;4	4;4	4;4	>tr|Q6ZMF8|Q6ZMF8_HUMAN cDNA FLJ23955 fis, clone HEP11276, highly similar to Homo sapiens ATP-binding cassette, sub-family B (MDR/TAP), member 10 (ABCB10) OS=Homo sapiens PE=2 SV=1;>sp|Q9NRK6|ABCBA_HUMAN ATP-binding cassette sub-family B member 10, mitocho	-	2.128	2.21043	1.14432	2.1408	8.139	4	0	Median	1.3361	1.44415	0.530222	1.4285	7.7792	4	0	Median	0.62442	0.647544	-0.62695	0.64129	10.001	4	0	Median	0	10.9	2	4	4	4	0	4	0	4	0	4	10.9	10.9	10.9	47.18	433	433;738
4114	sp|Q6ZRV2|FA83H_HUMAN;tr|J3KPS2|J3KPS2_HUMAN;tr|F4ZCG5|F4ZCG5_HUMAN;tr|F4ZCG4|F4ZCG4_HUMAN	sp|Q6ZRV2|FA83H_HUMAN;tr|J3KPS2|J3KPS2_HUMAN	38;33;4;4	38;33;4;4	38;33;4;4	>sp|Q6ZRV2|FA83H_HUMAN Protein FAM83H OS=Homo sapiens GN=FAM83H PE=1 SV=3;>tr|J3KPS2|J3KPS2_HUMAN Protein FAM83H (Fragment) OS=Homo sapiens GN=FAM83H PE=1 SV=1	-	2.125	2.20731	1.14229	2.1036	12.383	13	0	Median	1.0431	1.12746	0.173071	1.0831	10.591	13	0	Median	0.50267	0.521285	-0.939855	0.50322	16.366	13	0	Median	18.9	30.8	4	38	38	38	20	23	20	23	20	23	41.1	41.1	41.1	127.12	1179	1179;906;78;203
7312	sp|Q9Y3B1-2|PLD3B_HUMAN;sp|Q9Y3B1|PLD3B_HUMAN;tr|E9PL81|E9PL81_HUMAN	sp|Q9Y3B1-2|PLD3B_HUMAN;sp|Q9Y3B1|PLD3B_HUMAN;tr|E9PL81|E9PL81_HUMAN	2;2;1	2;2;1	2;2;1	>sp|Q9Y3B1-2|PLD3B_HUMAN Isoform 2 of PRELI domain containing protein 3B OS=Homo sapiens GN=PRELID3B;>sp|Q9Y3B1|PLD3B_HUMAN PRELI domain containing protein 3B OS=Homo sapiens GN=PRELID3B PE=2 SV=2;>tr|E9PL81|E9PL81_HUMAN PRELI domain-containing protein 3B	-	2.1243	2.20658	1.14181	2.2014	10.671	2	1	Median	1.5997	1.72907	0.789995	1.6972	0.56261	2	1	Median	0.74645	0.774093	-0.369421	0.76496	8.6194	2	1	Median	0	15.2	3	2	2	2	0	2	0	2	0	2	15.2	15.2	15.2	18.167	164	164;194;68
5505	tr|A0A024RC37|A0A024RC37_HUMAN;sp|Q96P16|RPR1A_HUMAN;sp|Q96P16-3|RPR1A_HUMAN;tr|A0A0C4DGQ6|A0A0C4DGQ6_HUMAN;tr|K7ER50|K7ER50_HUMAN;tr|K7EQR8|K7EQR8_HUMAN;tr|K7EP82|K7EP82_HUMAN	tr|A0A024RC37|A0A024RC37_HUMAN;sp|Q96P16|RPR1A_HUMAN;sp|Q96P16-3|RPR1A_HUMAN;tr|A0A0C4DGQ6|A0A0C4DGQ6_HUMAN	11;11;9;9;2;2;1	8;8;7;6;2;1;1	8;8;7;6;2;1;1	>tr|A0A024RC37|A0A024RC37_HUMAN Uncharacterized protein OS=Homo sapiens GN=P15RS PE=4 SV=1;>sp|Q96P16|RPR1A_HUMAN Regulation of nuclear pre-mRNA domain-containing protein 1A OS=Homo sapiens GN=RPRD1A PE=1 SV=1;>sp|Q96P16-3|RPR1A_HUMAN Isoform 2 of Regulati	-	2.1197	2.20181	1.13869	2.1333	9.4198	4	0	Median	1.2614	1.36341	0.44722	1.3202	19.045	4	0	Median	0.58254	0.604113	-0.72711	0.59783	6.1193	4	0	Median	7.7	40.1	7	11	8	8	1	10	1	7	1	7	47.8	35.6	35.6	35.719	312	312;312;276;289;49;73;123
2482	sp|P56945-5|BCAR1_HUMAN;tr|Q6P5Z4|Q6P5Z4_HUMAN;tr|B2RBL9|B2RBL9_HUMAN;sp|P56945-8|BCAR1_HUMAN;sp|P56945|BCAR1_HUMAN;tr|D3DUK1|D3DUK1_HUMAN;sp|P56945-7|BCAR1_HUMAN;sp|P56945-3|BCAR1_HUMAN;sp|P56945-2|BCAR1_HUMAN;sp|P56945-6|BCAR1_HUMAN;sp|P56945-4|BCAR1_HUMAN;tr|B3KW85|B3KW85_HUMAN;tr|B3KWE2|B3KWE2_HUMAN;tr|Q8NC57|Q8NC57_HUMAN;tr|Q96CD4|Q96CD4_HUMAN;tr|B3KWS6|B3KWS6_HUMAN;tr|H3BN62|H3BN62_HUMAN;tr…	sp|P56945-5|BCAR1_HUMAN;tr|Q6P5Z4|Q6P5Z4_HUMAN;tr|B2RBL9|B2RBL9_HUMAN;sp|P56945-8|BCAR1_HUMAN;sp|P56945|BCAR1_HUMAN;tr|D3DUK1|D3DUK1_HUMAN;sp|P56945-7|BCAR1_HUMAN;sp|P56945-3|BCAR1_HUMAN;sp|P56945-2|BCAR1_HUMAN;sp|P56945-6|BCAR1_HUMAN;sp|P56945-4|BCAR1_HUMAN;tr|B3KW85|B3KW85_HUMAN;tr|B3KWE2|B3KWE2_HUMAN;tr|Q8NC57|Q8NC57_HUMAN;tr|Q96CD4|Q96CD4_HUMAN	14;13;13;13;13;13;13;13;13;13;12;12;11;11;8;5;2;1;1;1;1	14;13;13;13;13;13;13;13;13;13;12;12;11;11;8;5;2;1;1;1;1	14;13;13;13;13;13;13;13;13;13;12;12;11;11;8;5;2;1;1;1;1	>sp|P56945-5|BCAR1_HUMAN Isoform 5 of Breast cancer anti-estrogen resistance protein 1 OS=Homo sapiens GN=BCAR1;>tr|Q6P5Z4|Q6P5Z4_HUMAN Breast cancer anti-estrogen resistance 1 OS=Homo sapiens GN=BCAR1 PE=1 SV=1;>tr|B2RBL9|B2RBL9_HUMAN cDNA, FLJ95582, high	-	2.1176	2.19962	1.13726	2.0939	15.603	6	0	Median	1.193	1.28948	0.366788	1.2413	13.732	6	0	Median	0.57823	0.599643	-0.737824	0.60795	7.4491	6	0	Median	6.1	25.9	21	14	14	14	3	13	3	13	3	13	27.2	27.2	27.2	93.135	868	868;870;870;870;870;888;888;888;888;916;722;841;660;684;466;323;238;120;128;133;135
6835	tr|Q8NBY1|Q8NBY1_HUMAN;tr|Q499L9|Q499L9_HUMAN;sp|Q9P289|STK26_HUMAN;tr|B4E0Y9|B4E0Y9_HUMAN;tr|Q9NWX4|Q9NWX4_HUMAN;sp|Q9P289-2|STK26_HUMAN;sp|Q9P289-3|STK26_HUMAN;tr|Q96SR7|Q96SR7_HUMAN;tr|C9JJV0|C9JJV0_HUMAN	tr|Q8NBY1|Q8NBY1_HUMAN;tr|Q499L9|Q499L9_HUMAN;sp|Q9P289|STK26_HUMAN;tr|B4E0Y9|B4E0Y9_HUMAN;tr|Q9NWX4|Q9NWX4_HUMAN;sp|Q9P289-2|STK26_HUMAN;sp|Q9P289-3|STK26_HUMAN;tr|Q96SR7|Q96SR7_HUMAN	10;10;10;10;8;8;8;5;3	4;4;4;4;3;3;3;2;1	2;2;2;2;1;1;2;1;0	>tr|Q8NBY1|Q8NBY1_HUMAN Serine/threonine-protein kinase 26 OS=Homo sapiens GN=STK26 PE=1 SV=1;>tr|Q499L9|Q499L9_HUMAN Serine/threonine protein kinase MST4 OS=Homo sapiens GN=MST4 PE=1 SV=1;>sp|Q9P289|STK26_HUMAN Serine/threonine-protein kinase 26 OS=Homo s	-	2.1167	2.19869	1.13664	2.1888	36.259	3	0	Median	0.6898	0.745585	-0.423556	0.72852	39.553	3	0	Median	0.34327	0.355982	-1.49012	0.35189	79.13	3	0	Median	6.4	28.3	9	10	4	2	1	10	1	4	1	2	28.3	17.3	10.2	43.867	392	392;416;416;438;293;339;354;231;79
6204	tr|Q6XYC5|Q6XYC5_HUMAN;sp|Q9H4I3|TRABD_HUMAN;tr|J3KPT4|J3KPT4_HUMAN;tr|A0A024R500|A0A024R500_HUMAN;sp|Q9H4I3-2|TRABD_HUMAN	tr|Q6XYC5|Q6XYC5_HUMAN;sp|Q9H4I3|TRABD_HUMAN;tr|J3KPT4|J3KPT4_HUMAN;tr|A0A024R500|A0A024R500_HUMAN;sp|Q9H4I3-2|TRABD_HUMAN	2;2;2;1;1	2;2;2;1;1	2;2;2;1;1	>tr|Q6XYC5|Q6XYC5_HUMAN LP6054 OS=Homo sapiens GN=TRABD PE=2 SV=1;>sp|Q9H4I3|TRABD_HUMAN TraB domain-containing protein OS=Homo sapiens GN=TRABD PE=1 SV=1;>tr|J3KPT4|J3KPT4_HUMAN TraB domain-containing protein OS=Homo sapiens GN=TRABD PE=1 SV=1;>tr|A0A024R	-	2.113	2.19485	1.13412	2.1713	6.283	3	0	Median	1.515	1.63752	0.711512	1.6196	6.9325	3	0	Median	0.75192	0.779765	-0.358888	0.766	11.823	3	0	Median	0	11	5	2	2	2	0	2	0	2	0	2	11	11	11	33.181	292	292;376;379;263;330
1201	tr|Q5TZZ9|Q5TZZ9_HUMAN;sp|P04083|ANXA1_HUMAN;tr|B5BU38|B5BU38_HUMAN;tr|B4DL19|B4DL19_HUMAN;tr|Q5T3N1|Q5T3N1_HUMAN;tr|Q5T3N0|Q5T3N0_HUMAN;tr|Q05BR2|Q05BR2_HUMAN	tr|Q5TZZ9|Q5TZZ9_HUMAN;sp|P04083|ANXA1_HUMAN;tr|B5BU38|B5BU38_HUMAN	25;25;24;12;10;7;4	25;25;24;12;10;7;4	25;25;24;12;10;7;4	>tr|Q5TZZ9|Q5TZZ9_HUMAN Annexin OS=Homo sapiens GN=ANXA1 PE=2 SV=1;>sp|P04083|ANXA1_HUMAN Annexin A1 OS=Homo sapiens GN=ANXA1 PE=1 SV=2;>tr|B5BU38|B5BU38_HUMAN Annexin OS=Homo sapiens GN=ANXA1 PE=2 SV=1	-	2.1084	2.19007	1.13098	2.0898	10.295	35	0	Median	1.4539	1.57148	0.652122	1.5044	8.86	35	0	Median	0.69592	0.721692	-0.470546	0.71966	9.5499	35	0	Median	32.4	72.5	7	25	25	25	11	25	11	25	11	25	72.5	72.5	72.5	38.714	346	346;346;346;172;204;115;47
242	sp|A3KMH1-2|VWA8_HUMAN;sp|A3KMH1-3|VWA8_HUMAN;sp|A3KMH1|VWA8_HUMAN;tr|B3KT81|B3KT81_HUMAN	sp|A3KMH1-2|VWA8_HUMAN;sp|A3KMH1-3|VWA8_HUMAN;sp|A3KMH1|VWA8_HUMAN;tr|B3KT81|B3KT81_HUMAN	5;5;5;4	5;5;5;4	5;5;5;4	>sp|A3KMH1-2|VWA8_HUMAN Isoform 2 of von Willebrand factor A domain-containing protein 8 OS=Homo sapiens GN=VWA8;>sp|A3KMH1-3|VWA8_HUMAN Isoform 3 of von Willebrand factor A domain-containing protein 8 OS=Homo sapiens GN=VWA8;>sp|A3KMH1|VWA8_HUMAN von Will	-	2.1061	2.18768	1.1294	2.0386	19.087	5	0	Median	1.7284	1.86818	0.901631	1.8016	16.798	5	0	Median	0.82547	0.856039	-0.224251	0.87647	6.2095	5	0	Median	0	7	4	5	5	5	0	5	0	5	0	5	7	7	7	116.94	1039	1039;1872;1905;1018
7070	tr|B4DUI2|B4DUI2_HUMAN;sp|Q9UKS6|PACN3_HUMAN;tr|A0A0C4DGG1|A0A0C4DGG1_HUMAN;tr|D3DQR0|D3DQR0_HUMAN;tr|E9PIY1|E9PIY1_HUMAN;tr|H0YDM6|H0YDM6_HUMAN;tr|E9PIZ6|E9PIZ6_HUMAN	tr|B4DUI2|B4DUI2_HUMAN;sp|Q9UKS6|PACN3_HUMAN;tr|A0A0C4DGG1|A0A0C4DGG1_HUMAN;tr|D3DQR0|D3DQR0_HUMAN	13;13;12;12;6;3;1	13;13;12;12;6;3;1	11;11;10;10;4;3;1	>tr|B4DUI2|B4DUI2_HUMAN cDNA FLJ61415, highly similar to Protein kinase C and casein kinase substratein neurons protein 3 OS=Homo sapiens PE=2 SV=1;>sp|Q9UKS6|PACN3_HUMAN Protein kinase C and casein kinase substrate in neurons protein 3 OS=Homo sapiens GN=	-	2.1045	2.18602	1.1283	2.0418	15.107	8	0	Median	1.9128	2.06749	1.04788	2.0103	8.1979	8	0	Median	0.94339	0.978326	-0.0316128	0.99718	9.2099	8	0	Median	19	36.6	7	13	13	11	5	10	5	10	5	8	44.2	44.2	39	48.272	421	421;424;405;425;320;76;48
1725	sp|P23469-3|PTPRE_HUMAN;tr|A8K2Z9|A8K2Z9_HUMAN;sp|P23469-2|PTPRE_HUMAN;sp|P23469|PTPRE_HUMAN;tr|B4DUE5|B4DUE5_HUMAN;tr|S4R2Y5|S4R2Y5_HUMAN;tr|Q8TE48|Q8TE48_HUMAN;tr|Q69YS2|Q69YS2_HUMAN	sp|P23469-3|PTPRE_HUMAN;tr|A8K2Z9|A8K2Z9_HUMAN;sp|P23469-2|PTPRE_HUMAN;sp|P23469|PTPRE_HUMAN;tr|B4DUE5|B4DUE5_HUMAN;tr|S4R2Y5|S4R2Y5_HUMAN;tr|Q8TE48|Q8TE48_HUMAN	6;6;6;6;4;3;3;1	6;6;6;6;4;3;3;1	6;6;6;6;4;3;3;1	>sp|P23469-3|PTPRE_HUMAN Isoform 3 of Receptor-type tyrosine-protein phosphatase epsilon OS=Homo sapiens GN=PTPRE;>tr|A8K2Z9|A8K2Z9_HUMAN Receptor-type tyrosine-protein phosphatase OS=Homo sapiens PE=2 SV=1;>sp|P23469-2|PTPRE_HUMAN Isoform 2 of Receptor-ty	-	2.1042	2.1857	1.1281	2.065	86.656	3	0	Median	1.8231	1.97054	0.978588	1.922	68.834	3	0	Median	0.74751	0.775192	-0.367374	0.7893	12.614	3	0	Median	3.3	14.1	8	6	6	6	1	6	1	6	1	6	14.1	14.1	14.1	71.381	615	615;642;642;700;669;536;536;46
6207	sp|Q9H4L5|OSBL3_HUMAN;sp|Q9H4L5-3|OSBL3_HUMAN;sp|Q9H4L5-2|OSBL3_HUMAN;sp|Q9H4L5-5|OSBL3_HUMAN;sp|Q9H4L5-4|OSBL3_HUMAN;sp|Q9H4L5-7|OSBL3_HUMAN;sp|Q9H4L5-6|OSBL3_HUMAN;sp|Q9H4L5-8|OSBL3_HUMAN;tr|C9J8P4|C9J8P4_HUMAN;tr|C9JEF2|C9JEF2_HUMAN;tr|C9JZ19|C9JZ19_HUMAN	sp|Q9H4L5|OSBL3_HUMAN;sp|Q9H4L5-3|OSBL3_HUMAN;sp|Q9H4L5-2|OSBL3_HUMAN;sp|Q9H4L5-5|OSBL3_HUMAN;sp|Q9H4L5-4|OSBL3_HUMAN;sp|Q9H4L5-7|OSBL3_HUMAN;sp|Q9H4L5-6|OSBL3_HUMAN	20;17;17;14;14;11;11;8;2;2;2	20;17;17;14;14;11;11;8;2;2;2	19;16;16;14;13;11;11;8;2;2;2	>sp|Q9H4L5|OSBL3_HUMAN Oxysterol-binding protein-related protein 3 OS=Homo sapiens GN=OSBPL3 PE=1 SV=1;>sp|Q9H4L5-3|OSBL3_HUMAN Isoform 1c of Oxysterol-binding protein-related protein 3 OS=Homo sapiens GN=OSBPL3;>sp|Q9H4L5-2|OSBL3_HUMAN Isoform 1b of Oxyst	-	2.1042	2.1857	1.1281	2.1015	31.143	6	0	Median	0.85655	0.92582	-0.111197	0.90139	25.182	6	0	Median	0.45758	0.474525	-1.07544	0.48073	17.709	6	0	Median	11.5	25.4	11	20	20	19	8	16	8	16	8	15	30	30	28	101.22	887	887;851;856;642;820;606;611;575;61;89;112
4898	sp|Q8TE77-2|SSH3_HUMAN;tr|A0A024R5J4|A0A024R5J4_HUMAN;sp|Q8TE77|SSH3_HUMAN;tr|A0A087WWG1|A0A087WWG1_HUMAN;tr|C9JUG3|C9JUG3_HUMAN;sp|Q8TE77-4|SSH3_HUMAN;tr|A0A024R5C3|A0A024R5C3_HUMAN;sp|Q8TE77-3|SSH3_HUMAN;tr|E9PIT5|E9PIT5_HUMAN;sp|Q8TE77-5|SSH3_HUMAN	sp|Q8TE77-2|SSH3_HUMAN;tr|A0A024R5J4|A0A024R5J4_HUMAN;sp|Q8TE77|SSH3_HUMAN;tr|A0A087WWG1|A0A087WWG1_HUMAN;tr|C9JUG3|C9JUG3_HUMAN;sp|Q8TE77-4|SSH3_HUMAN;tr|A0A024R5C3|A0A024R5C3_HUMAN	10;10;10;7;6;6;6;4;3;2	10;10;10;7;6;6;6;4;3;2	10;10;10;7;6;6;6;4;3;2	>sp|Q8TE77-2|SSH3_HUMAN Isoform 2 of Protein phosphatase Slingshot homolog 3 OS=Homo sapiens GN=SSH3;>tr|A0A024R5J4|A0A024R5J4_HUMAN Slingshot homolog 3 (Drosophila), isoform CRA_f OS=Homo sapiens GN=SSH3 PE=4 SV=1;>sp|Q8TE77|SSH3_HUMAN Protein phosphatase	-	2.0988	2.1801	1.12439	2.1316	16.355	3	0	Median	0.77686	0.839685	-0.252079	0.80639	16.578	3	0	Median	0.31465	0.326302	-1.61572	0.31252	15.187	3	0	Median	17	24.6	10	10	10	10	5	6	5	6	5	6	31	31	31	52.713	471	471;659;659;316;394;394;399;513;219;141
5108	tr|A8K9S3|A8K9S3_HUMAN;tr|A0A024R150|A0A024R150_HUMAN;sp|Q92828|COR2A_HUMAN;tr|Q59EK2|Q59EK2_HUMAN	tr|A8K9S3|A8K9S3_HUMAN;tr|A0A024R150|A0A024R150_HUMAN;sp|Q92828|COR2A_HUMAN	6;6;6;1	6;6;6;1	6;6;6;1	>tr|A8K9S3|A8K9S3_HUMAN Coronin OS=Homo sapiens PE=2 SV=1;>tr|A0A024R150|A0A024R150_HUMAN Coronin OS=Homo sapiens GN=CORO2A PE=3 SV=1;>sp|Q92828|COR2A_HUMAN Coronin-2A OS=Homo sapiens GN=CORO2A PE=1 SV=2	-	2.0965	2.17771	1.12281	2.1898	24.95	4	0	Median	0.54546	0.589572	-0.762261	0.595	29.133	4	0	Median	0.23371	0.242365	-2.04475	0.24235	16.468	4	0	Median	2.3	12	4	6	6	6	1	5	1	5	1	5	14.3	14.3	14.3	59.833	525	525;525;525;125
4518	sp|Q8IYQ7|THNS1_HUMAN;tr|Q8N9J5|Q8N9J5_HUMAN;tr|Q9H6P9|Q9H6P9_HUMAN	sp|Q8IYQ7|THNS1_HUMAN;tr|Q8N9J5|Q8N9J5_HUMAN	3;2;1	3;2;1	3;2;1	>sp|Q8IYQ7|THNS1_HUMAN Threonine synthase-like 1 OS=Homo sapiens GN=THNSL1 PE=1 SV=2;>tr|Q8N9J5|Q8N9J5_HUMAN cDNA FLJ37043 fis, clone BRACE2012061, weakly similar to Possible threonine synthase OS=Homo sapiens PE=2 SV=1	-	2.0939	2.17501	1.12102	2.2132	32.87	3	2	Plateau	1.0202	1.1027	0.141046	1.0962	22.438	3	2	Plateau	0.53814	0.558069	-0.841486	0.53664	10.322	3	2	Median	0	5.1	3	3	3	3	0	3	0	3	0	3	5.1	5.1	5.1	83.069	743	743;576;222
5454	sp|Q96K76-4|UBP47_HUMAN;sp|Q96K76|UBP47_HUMAN;sp|Q96K76-2|UBP47_HUMAN;tr|A0PJ80|A0PJ80_HUMAN;sp|Q96K76-3|UBP47_HUMAN;tr|Q9H3L7|Q9H3L7_HUMAN;tr|B3KRV9|B3KRV9_HUMAN;tr|Q68D97|Q68D97_HUMAN	sp|Q96K76-4|UBP47_HUMAN;sp|Q96K76|UBP47_HUMAN;sp|Q96K76-2|UBP47_HUMAN	16;15;14;4;3;3;3;1	16;15;14;4;3;3;3;1	16;15;14;4;3;3;3;1	>sp|Q96K76-4|UBP47_HUMAN Isoform 4 of Ubiquitin carboxyl-terminal hydrolase 47 OS=Homo sapiens GN=USP47;>sp|Q96K76|UBP47_HUMAN Ubiquitin carboxyl-terminal hydrolase 47 OS=Homo sapiens GN=USP47 PE=1 SV=3;>sp|Q96K76-2|UBP47_HUMAN Isoform 2 of Ubiquitin carbo	-	2.0936	2.17469	1.12081	2.0414	14.041	9	0	Median	1.9802	2.14034	1.09784	2.0435	12.285	9	0	Median	0.83469	0.865601	-0.208227	0.87403	19.846	9	0	Median	3.8	15.1	8	16	16	16	3	15	3	15	3	15	16.3	16.3	16.3	154.7	1355	1355;1375;1287;331;157;212;526;61
1246	tr|B2RA03|B2RA03_HUMAN;tr|A0A024RAY2|A0A024RAY2_HUMAN;sp|P05783|K1C18_HUMAN;tr|F8VZY9|F8VZY9_HUMAN;tr|I6L965|I6L965_HUMAN;CON__P05784;CON__H-INV:HIT000015463;tr|C4AM86|C4AM86_HUMAN;CON__Q92764	tr|B2RA03|B2RA03_HUMAN;tr|A0A024RAY2|A0A024RAY2_HUMAN;sp|P05783|K1C18_HUMAN;tr|F8VZY9|F8VZY9_HUMAN;tr|I6L965|I6L965_HUMAN	35;35;35;33;29;8;2;2;2	35;35;35;33;29;8;2;2;2	32;32;32;30;26;6;2;0;0	>tr|B2RA03|B2RA03_HUMAN cDNA, FLJ94640, highly similar to Homo sapiens keratin 18 (KRT18), mRNA OS=Homo sapiens PE=2 SV=1;>tr|A0A024RAY2|A0A024RAY2_HUMAN Keratin 18, isoform CRA_a OS=Homo sapiens GN=KRT18 PE=3 SV=1;>sp|P05783|K1C18_HUMAN Keratin, type I cy	-	2.0856	2.16638	1.11529	2.076	16.8	27	0	Median	1.0655	1.15167	0.203725	1.0996	31.347	27	0	Median	0.50913	0.527984	-0.921433	0.52255	33.088	27	0	Median	35.3	77.9	9	35	35	32	13	34	13	34	12	31	79.1	79.1	75.3	48.029	430	430;430;430;391;372;423;295;425;425
524	tr|E9PES6|E9PES6_HUMAN;tr|E7ES08|E7ES08_HUMAN;tr|E7EQU1|E7EQU1_HUMAN;sp|O15347|HMGB3_HUMAN;tr|Q7Z684|Q7Z684_HUMAN;tr|Q16466|Q16466_HUMAN	tr|E9PES6|E9PES6_HUMAN;tr|E7ES08|E7ES08_HUMAN;tr|E7EQU1|E7EQU1_HUMAN;sp|O15347|HMGB3_HUMAN	7;7;7;7;3;1	7;7;7;7;3;1	7;7;7;7;3;1	>tr|E9PES6|E9PES6_HUMAN High mobility group protein B3 (Fragment) OS=Homo sapiens GN=HMGB3 PE=1 SV=1;>tr|E7ES08|E7ES08_HUMAN High mobility group protein B3 (Fragment) OS=Homo sapiens GN=HMGB3 PE=1 SV=1;>tr|E7EQU1|E7EQU1_HUMAN High mobility group protein B3	-	2.0802	2.16078	1.11155	2.2137	29.305	10	0	Median	0.74446	0.804665	-0.31354	0.78415	14.899	10	0	Median	0.34497	0.357745	-1.483	0.34744	44.259	10	0	Median	0	39.2	6	7	7	7	0	7	0	7	0	7	39.2	39.2	39.2	17.522	153	153;188;193;200;127;109
3253	sp|Q14444|CAPR1_HUMAN;sp|Q14444-2|CAPR1_HUMAN;tr|G3V153|G3V153_HUMAN;tr|B3KXU8|B3KXU8_HUMAN;tr|B4DSF8|B4DSF8_HUMAN;tr|E9PLA9|E9PLA9_HUMAN	sp|Q14444|CAPR1_HUMAN;sp|Q14444-2|CAPR1_HUMAN;tr|G3V153|G3V153_HUMAN;tr|B3KXU8|B3KXU8_HUMAN;tr|B4DSF8|B4DSF8_HUMAN;tr|E9PLA9|E9PLA9_HUMAN	19;18;14;14;13;11	19;18;14;14;13;11	19;18;14;14;13;11	>sp|Q14444|CAPR1_HUMAN Caprin-1 OS=Homo sapiens GN=CAPRIN1 PE=1 SV=2;>sp|Q14444-2|CAPR1_HUMAN Isoform 2 of Caprin-1 OS=Homo sapiens GN=CAPRIN1;>tr|G3V153|G3V153_HUMAN Caprin-1 OS=Homo sapiens GN=CAPRIN1 PE=1 SV=1;>tr|B3KXU8|B3KXU8_HUMAN cDNA FLJ46087 fis,	-	2.0799	2.16046	1.11134	2.0752	19.702	19	0	Median	2.0385	2.20336	1.1397	2.1329	13.602	19	0	Median	1.0303	1.06845	0.0955255	1.0686	13.986	19	0	Median	1.6	33	6	19	19	19	1	19	1	19	1	19	33	33	33	78.365	709	709;694;628;628;372;186
4391	sp|Q86Y07|VRK2_HUMAN;tr|Q05CR6|Q05CR6_HUMAN;sp|Q86Y07-4|VRK2_HUMAN;tr|A8K9L2|A8K9L2_HUMAN;sp|Q86Y07-5|VRK2_HUMAN;sp|Q86Y07-2|VRK2_HUMAN;sp|Q86Y07-3|VRK2_HUMAN;tr|B7Z2X1|B7Z2X1_HUMAN;tr|E9PBU1|E9PBU1_HUMAN;tr|E7ERS5|E7ERS5_HUMAN	sp|Q86Y07|VRK2_HUMAN;tr|Q05CR6|Q05CR6_HUMAN;sp|Q86Y07-4|VRK2_HUMAN;tr|A8K9L2|A8K9L2_HUMAN;sp|Q86Y07-5|VRK2_HUMAN;sp|Q86Y07-2|VRK2_HUMAN;sp|Q86Y07-3|VRK2_HUMAN;tr|B7Z2X1|B7Z2X1_HUMAN	8;7;6;6;6;6;6;5;2;2	8;7;6;6;6;6;6;5;2;2	8;7;6;6;6;6;6;5;2;2	>sp|Q86Y07|VRK2_HUMAN Serine/threonine-protein kinase VRK2 OS=Homo sapiens GN=VRK2 PE=1 SV=3;>tr|Q05CR6|Q05CR6_HUMAN VRK2 protein (Fragment) OS=Homo sapiens GN=VRK2 PE=2 SV=1;>sp|Q86Y07-4|VRK2_HUMAN Isoform 4 of Serine/threonine-protein kinase VRK2 OS=Homo	-	2.0766	2.15704	1.10905	2.0984	17.707	3	0	Median	1.2239	1.32288	0.40368	1.3227	16.568	3	0	Median	0.68459	0.709942	-0.494227	0.68116	3.8955	3	0	Median	0	23.2	10	8	8	8	0	8	0	8	0	8	23.2	23.2	23.2	58.14	508	508;427;390;396;396;397;485;291;59;82
6733	sp|Q9NYM9|BET1L_HUMAN;tr|H7BXT7|H7BXT7_HUMAN;tr|A0A0C4DH16|A0A0C4DH16_HUMAN;tr|B8ZZS0|B8ZZS0_HUMAN;tr|E9PQJ6|E9PQJ6_HUMAN;tr|E9PHY4|E9PHY4_HUMAN	sp|Q9NYM9|BET1L_HUMAN;tr|H7BXT7|H7BXT7_HUMAN;tr|A0A0C4DH16|A0A0C4DH16_HUMAN;tr|B8ZZS0|B8ZZS0_HUMAN;tr|E9PQJ6|E9PQJ6_HUMAN	5;4;4;4;3;2	5;4;4;4;3;2	5;4;4;4;3;2	>sp|Q9NYM9|BET1L_HUMAN BET1-like protein OS=Homo sapiens GN=BET1L PE=1 SV=1;>tr|H7BXT7|H7BXT7_HUMAN BET1-like protein OS=Homo sapiens GN=BET1L PE=1 SV=1;>tr|A0A0C4DH16|A0A0C4DH16_HUMAN BET1-like protein OS=Homo sapiens GN=BET1L PE=1 SV=1;>tr|B8ZZS0|B8ZZS0_	-	2.0739	2.15423	1.10717	2.1494	14.927	3	0	Median	2.8273	3.05595	1.61162	3.143	12.368	3	0	Median	1.5327	1.58946	0.668536	1.5766	6.1815	3	0	Median	29.7	32.4	6	5	5	5	3	2	3	2	3	2	48.6	48.6	48.6	12.388	111	111;58;102;152;88;92
1259	tr|R4GN98|R4GN98_HUMAN;sp|P06703|S10A6_HUMAN;tr|B2R577|B2R577_HUMAN	tr|R4GN98|R4GN98_HUMAN;sp|P06703|S10A6_HUMAN;tr|B2R577|B2R577_HUMAN	5;5;3	5;5;3	5;5;3	>tr|R4GN98|R4GN98_HUMAN Protein S100 (Fragment) OS=Homo sapiens GN=S100A6 PE=1 SV=1;>sp|P06703|S10A6_HUMAN Protein S100-A6 OS=Homo sapiens GN=S100A6 PE=1 SV=1;>tr|B2R577|B2R577_HUMAN Protein S100 OS=Homo sapiens PE=2 SV=1	-	2.0712	2.15143	1.10529	2.075	38.365	10	0	Median	1.3521	1.46145	0.547396	1.3793	24.133	10	0	Median	0.64457	0.66844	-0.58113	0.67665	20.989	10	0	Median	25.9	45.9	3	5	5	5	3	4	3	4	3	4	45.9	45.9	45.9	9.681	85	85;90;90
4225	tr|A0A024R486|A0A024R486_HUMAN;sp|Q7Z3E5-2|ARMC9_HUMAN;sp|Q7Z3E5|ARMC9_HUMAN;tr|A0A087X1I8|A0A087X1I8_HUMAN;tr|H7C3U7|H7C3U7_HUMAN;tr|H7BZY2|H7BZY2_HUMAN;tr|H7C2P6|H7C2P6_HUMAN;tr|C9J535|C9J535_HUMAN;tr|C9JW07|C9JW07_HUMAN;tr|H7BZA2|H7BZA2_HUMAN	tr|A0A024R486|A0A024R486_HUMAN;sp|Q7Z3E5-2|ARMC9_HUMAN;sp|Q7Z3E5|ARMC9_HUMAN;tr|A0A087X1I8|A0A087X1I8_HUMAN	7;7;7;7;2;2;1;1;1;1	7;7;7;7;2;2;1;1;1;1	7;7;7;7;2;2;1;1;1;1	>tr|A0A024R486|A0A024R486_HUMAN Armadillo repeat containing 9, isoform CRA_c OS=Homo sapiens GN=ARMC9 PE=4 SV=1;>sp|Q7Z3E5-2|ARMC9_HUMAN Isoform 2 of LisH domain-containing protein ARMC9 OS=Homo sapiens GN=ARMC9;>sp|Q7Z3E5|ARMC9_HUMAN LisH domain-containin	-	2.0663	2.14634	1.10188	2.0758	3.6355	7	0	Median	1.3547	1.46426	0.550167	1.4173	17.017	7	0	Median	0.67119	0.696046	-0.522746	0.70774	20.784	7	0	Median	0	12.9	10	7	7	7	0	7	0	7	0	7	12.9	12.9	12.9	75.594	665	665;665;817;818;194;208;73;158;166;172
2360	sp|P52735-3|VAV2_HUMAN;sp|P52735-2|VAV2_HUMAN;sp|P52735|VAV2_HUMAN	sp|P52735-3|VAV2_HUMAN;sp|P52735-2|VAV2_HUMAN;sp|P52735|VAV2_HUMAN	6;5;5	6;5;5	6;5;5	>sp|P52735-3|VAV2_HUMAN Isoform 3 of Guanine nucleotide exchange factor VAV2 OS=Homo sapiens GN=VAV2;>sp|P52735-2|VAV2_HUMAN Isoform 2 of Guanine nucleotide exchange factor VAV2 OS=Homo sapiens GN=VAV2;>sp|P52735|VAV2_HUMAN Guanine nucleotide exchange fact	-	2.0652	2.14519	1.10111	2.0506	13.355	3	0	Median	1.0053	1.0866	0.11982	1.0416	29.9	3	0	Median	0.43482	0.450922	-1.14905	0.43275	18.488	3	0	Median	1.3	8.7	3	6	6	6	1	5	1	5	1	5	10	10	10	97.031	839	839;868;878
4763	sp|Q8NEF9|SRFB1_HUMAN	sp|Q8NEF9|SRFB1_HUMAN	8	8	8	>sp|Q8NEF9|SRFB1_HUMAN Serum response factor-binding protein 1 OS=Homo sapiens GN=SRFBP1 PE=1 SV=1	-	2.0599	2.13969	1.0974	2.133	7.9063	4	0	Median	1.1929	1.28937	0.366667	1.2611	7.5855	4	0	Median	0.58828	0.610065	-0.712964	0.60361	2.4399	4	0	Median	5.6	20.3	1	8	8	8	2	6	2	6	2	6	25.9	25.9	25.9	48.633	429	429
429	tr|Q53FM8|Q53FM8_HUMAN;tr|A0A0S2Z5C6|A0A0S2Z5C6_HUMAN;sp|O14772|FPGT_HUMAN;tr|A0A0A0MRP2|A0A0A0MRP2_HUMAN;tr|E9PK10|E9PK10_HUMAN;tr|E9PMK0|E9PMK0_HUMAN;tr|E9PMM4|E9PMM4_HUMAN;tr|B4DH62|B4DH62_HUMAN;tr|A6NHC7|A6NHC7_HUMAN;tr|E9PKE1|E9PKE1_HUMAN;tr|A0A0S2Z4P4|A0A0S2Z4P4_HUMAN;sp|O14772-3|FPGT_HUMAN;tr|H0YDF0|H0YDF0_HUMAN;tr|A0PJA8|A0PJA8_HUMAN;tr|A0A0S2Z4Z3|A0A0S2Z4Z3_HUMAN;sp|O14772-2|FPGT_HUMAN;s…	tr|Q53FM8|Q53FM8_HUMAN;tr|A0A0S2Z5C6|A0A0S2Z5C6_HUMAN;sp|O14772|FPGT_HUMAN;tr|A0A0A0MRP2|A0A0A0MRP2_HUMAN;tr|E9PK10|E9PK10_HUMAN;tr|E9PMK0|E9PMK0_HUMAN;tr|E9PMM4|E9PMM4_HUMAN;tr|B4DH62|B4DH62_HUMAN;tr|A6NHC7|A6NHC7_HUMAN;tr|E9PKE1|E9PKE1_HUMAN;tr|A0A0S2Z4P4|A0A0S2Z4P4_HUMAN;sp|O14772-3|FPGT_HUMAN;tr|H0YDF0|H0YDF0_HUMAN;tr|A0PJA8|A0PJA8_HUMAN;tr|A0A0S2Z4Z3|A0A0S2Z4Z3_HUMAN;sp|O14772-2|FPGT_HUMAN;s…	2;2;2;2;1;1;1;1;1;1;1;1;1;1;1;1;1;1;1;1	2;2;2;2;1;1;1;1;1;1;1;1;1;1;1;1;1;1;1;1	2;2;2;2;1;1;1;1;1;1;1;1;1;1;1;1;1;1;1;1	>tr|Q53FM8|Q53FM8_HUMAN Fucose-1-phosphate guanyltransferase variant (Fragment) OS=Homo sapiens PE=2 SV=1;>tr|A0A0S2Z5C6|A0A0S2Z5C6_HUMAN Fucose-1-phosphate guanylyltransferase (Fragment) OS=Homo sapiens GN=FPGT PE=2 SV=1;>sp|O14772|FPGT_HUMAN Fucose-1-pho	-	2.056	2.13564	1.09467	2.1605	9.8926	2	0	Median	1.0287	1.11189	0.153016	1.0865	7.3286	2	0	Median	0.48965	0.507783	-0.977716	0.48724	4.5128	2	0	Median	0	5.9	20	2	2	2	0	2	0	2	0	2	5.9	5.9	5.9	66.572	594	594;594;594;607;101;128;137;151;151;162;169;169;174;174;318;340;697;843;936;949
1600	tr|A8K3M3|A8K3M3_HUMAN;sp|P18031|PTN1_HUMAN;tr|B4DSN5|B4DSN5_HUMAN	tr|A8K3M3|A8K3M3_HUMAN;sp|P18031|PTN1_HUMAN;tr|B4DSN5|B4DSN5_HUMAN	20;20;16	20;20;16	20;20;16	>tr|A8K3M3|A8K3M3_HUMAN Tyrosine-protein phosphatase non-receptor type OS=Homo sapiens GN=PTPN1 PE=2 SV=1;>sp|P18031|PTN1_HUMAN Tyrosine-protein phosphatase non-receptor type 1 OS=Homo sapiens GN=PTPN1 PE=1 SV=1;>tr|B4DSN5|B4DSN5_HUMAN Tyrosine-protein pho	-	2.0554	2.13501	1.09425	2.053	10.664	14	0	Median	1.657	1.791	0.840768	1.7926	12.583	14	0	Median	0.8425	0.8737	-0.19479	0.86909	12.572	14	0	Median	12.4	51.3	3	20	20	20	3	18	3	18	3	18	58.9	58.9	58.9	49.966	435	435;435;362
1105	tr|A8K2W3|A8K2W3_HUMAN;sp|O95810|CAVN2_HUMAN	tr|A8K2W3|A8K2W3_HUMAN;sp|O95810|CAVN2_HUMAN	11;11	11;11	11;11	>tr|A8K2W3|A8K2W3_HUMAN cDNA FLJ78516 OS=Homo sapiens PE=2 SV=1;>sp|O95810|CAVN2_HUMAN Caveolae-associated protein 2 OS=Homo sapiens GN=CAVIN2 PE=1 SV=3	-	2.0525	2.132	1.09221	2.0273	15.377	6	0	Median	2.5923	2.80194	1.48643	2.6845	10.523	6	0	Median	1.2701	1.31713	0.397403	1.3481	8.9411	6	0	Median	11.1	24.7	2	11	11	11	4	7	4	7	4	7	35.8	35.8	35.8	47.101	425	425;425
4198	sp|Q7L8L6|FAKD5_HUMAN;tr|B4DWZ8|B4DWZ8_HUMAN	sp|Q7L8L6|FAKD5_HUMAN;tr|B4DWZ8|B4DWZ8_HUMAN	8;6	8;6	8;6	>sp|Q7L8L6|FAKD5_HUMAN FAST kinase domain-containing protein 5, mitochondrial OS=Homo sapiens GN=FASTKD5 PE=1 SV=1;>tr|B4DWZ8|B4DWZ8_HUMAN cDNA FLJ58294 OS=Homo sapiens PE=2 SV=1	-	2.0467	2.12598	1.08813	1.9618	12.979	7	0	Median	1.1168	1.20712	0.271565	1.1501	21.744	7	0	Median	0.55703	0.577658	-0.791712	0.59126	18.463	7	0	Median	0	13.9	2	8	8	8	0	8	0	8	0	8	13.9	13.9	13.9	86.573	764	764;628
3045	sp|Q13126|MTAP_HUMAN;tr|B4DUC8|B4DUC8_HUMAN;tr|A0A140CZL4|A0A140CZL4_HUMAN;sp|Q13126-4|MTAP_HUMAN;sp|Q13126-3|MTAP_HUMAN;sp|Q13126-2|MTAP_HUMAN;tr|Q6FHT1|Q6FHT1_HUMAN;tr|Q6FHP1|Q6FHP1_HUMAN;tr|A0A140CZL5|A0A140CZL5_HUMAN;sp|Q13126-7|MTAP_HUMAN;tr|J3QSB7|J3QSB7_HUMAN;sp|Q13126-6|MTAP_HUMAN;sp|Q13126-5|MTAP_HUMAN;tr|A0A140CZL6|A0A140CZL6_HUMAN;tr|F2Z2F3|F2Z2F3_HUMAN;tr|Q9NRK7|Q9NRK7_HUMAN;tr|J3KRN1…	sp|Q13126|MTAP_HUMAN;tr|B4DUC8|B4DUC8_HUMAN;tr|A0A140CZL4|A0A140CZL4_HUMAN;sp|Q13126-4|MTAP_HUMAN;sp|Q13126-3|MTAP_HUMAN;sp|Q13126-2|MTAP_HUMAN;tr|Q6FHT1|Q6FHT1_HUMAN;tr|Q6FHP1|Q6FHP1_HUMAN;tr|A0A140CZL5|A0A140CZL5_HUMAN;sp|Q13126-7|MTAP_HUMAN;tr|J3QSB7|J3QSB7_HUMAN;sp|Q13126-6|MTAP_HUMAN;sp|Q13126-5|MTAP_HUMAN;tr|A0A140CZL6|A0A140CZL6_HUMAN;tr|F2Z2F3|F2Z2F3_HUMAN	18;18;17;17;17;17;16;16;15;15;15;15;15;14;9;2;2;1	18;18;17;17;17;17;16;16;15;15;15;15;15;14;9;2;2;1	5;5;4;4;4;4;5;5;2;2;2;2;2;2;2;0;0;0	>sp|Q13126|MTAP_HUMAN S-methyl-5-thioadenosine phosphorylase OS=Homo sapiens GN=MTAP PE=1 SV=2;>tr|B4DUC8|B4DUC8_HUMAN S-methyl-5-thioadenosine phosphorylase OS=Homo sapiens GN=MTAP PE=1 SV=1;>tr|A0A140CZL4|A0A140CZL4_HUMAN S-methyl-5-thioadenosine phos	-	2.0458	2.12504	1.08749	2.021	12.134	25	0	Median	1.1517	1.24484	0.315959	1.1879	11.628	25	0	Median	0.55705	0.577679	-0.79166	0.56738	11.546	25	0	Median	18.4	80.9	18	18	18	5	4	18	4	18	1	5	80.9	80.9	19.4	31.236	283	283;300;274;280;334;346;283;283;233;239;242;293;305;233;143;112;112;50
6113	sp|Q9H147|TDIF1_HUMAN;tr|H7C1M5|H7C1M5_HUMAN;tr|F2Z2A4|F2Z2A4_HUMAN;tr|H7C1J2|H7C1J2_HUMAN;tr|H0Y501|H0Y501_HUMAN	sp|Q9H147|TDIF1_HUMAN;tr|H7C1M5|H7C1M5_HUMAN;tr|F2Z2A4|F2Z2A4_HUMAN;tr|H7C1J2|H7C1J2_HUMAN	7;6;5;5;3	7;6;5;5;3	7;6;5;5;3	>sp|Q9H147|TDIF1_HUMAN Deoxynucleotidyltransferase terminal-interacting protein 1 OS=Homo sapiens GN=DNTTIP1 PE=1 SV=2;>tr|H7C1M5|H7C1M5_HUMAN Deoxynucleotidyltransferase terminal-interacting protein 1 (Fragment) OS=Homo sapiens GN=DNTTIP1 PE=1 SV=1;>tr|F2	-	2.0454	2.12463	1.08721	2.1107	21.232	6	0	Median	0.90084	0.973692	-0.0384632	0.97036	34.285	6	0	Median	0.48106	0.498875	-1.00325	0.51558	20.98	6	0	Median	4.6	25.8	5	7	7	7	1	6	1	6	1	6	30.4	30.4	30.4	37.013	329	329;280;145;232;150
4833	tr|B2RD30|B2RD30_HUMAN;sp|Q8TB03|CX038_HUMAN;sp|Q8TB03-2|CX038_HUMAN;tr|B4E326|B4E326_HUMAN;sp|Q8TB03-3|CX038_HUMAN	tr|B2RD30|B2RD30_HUMAN;sp|Q8TB03|CX038_HUMAN;sp|Q8TB03-2|CX038_HUMAN;tr|B4E326|B4E326_HUMAN	5;5;3;3;2	5;5;3;3;2	5;5;3;3;2	>tr|B2RD30|B2RD30_HUMAN cDNA, FLJ96431 OS=Homo sapiens PE=2 SV=1;>sp|Q8TB03|CX038_HUMAN Uncharacterized protein CXorf38 OS=Homo sapiens GN=CXorf38 PE=1 SV=1;>sp|Q8TB03-2|CX038_HUMAN Isoform 2 of Uncharacterized protein CXorf38 OS=Homo sapiens GN=CXorf38;>t	-	2.0439	2.12307	1.08615	2.0215	17.786	4	2	Median	0.9672	1.04542	0.0640802	1.0046	40.914	4	2	Median	0.48398	0.501903	-0.99452	0.50097	37.186	4	2	Median	4.1	21.3	5	5	5	5	1	4	1	4	1	4	25.4	25.4	25.4	36.669	319	319;319;200;234;155
4774	sp|Q8NEZ2|VP37A_HUMAN;sp|Q8NEZ2-2|VP37A_HUMAN;tr|B3KW95|B3KW95_HUMAN;tr|H0YBN0|H0YBN0_HUMAN;tr|E5RG91|E5RG91_HUMAN;sp|Q8NEZ2-3|VP37A_HUMAN	sp|Q8NEZ2|VP37A_HUMAN;sp|Q8NEZ2-2|VP37A_HUMAN;tr|B3KW95|B3KW95_HUMAN;tr|H0YBN0|H0YBN0_HUMAN	5;4;3;3;2;1	5;4;3;3;2;1	5;4;3;3;2;1	>sp|Q8NEZ2|VP37A_HUMAN Vacuolar protein sorting-associated protein 37A OS=Homo sapiens GN=VPS37A PE=1 SV=1;>sp|Q8NEZ2-2|VP37A_HUMAN Isoform 2 of Vacuolar protein sorting-associated protein 37A OS=Homo sapiens GN=VPS37A;>tr|B3KW95|B3KW95_HUMAN cDNA FLJ42616	-	2.0426	2.12172	1.08523	2.0415	1.2971	2	0	Median	1.5989	1.7282	0.789274	1.6595	9.9005	2	0	Median	0.79615	0.825633	-0.276427	0.82687	14.181	2	0	Median	0	18.9	6	5	5	5	0	5	0	5	0	5	18.9	18.9	18.9	44.314	397	397;372;168;170;317;185
1071	tr|Q5TIH2|Q5TIH2_HUMAN;sp|O95562|SFT2B_HUMAN	tr|Q5TIH2|Q5TIH2_HUMAN;sp|O95562|SFT2B_HUMAN	1;1	1;1	1;1	>tr|Q5TIH2|Q5TIH2_HUMAN Vesicle transport protein OS=Homo sapiens GN=SFT2D2 PE=1 SV=1;>sp|O95562|SFT2B_HUMAN Vesicle transport protein SFT2B OS=Homo sapiens GN=SFT2D2 PE=1 SV=1	-	2.0406	2.11964	1.08382	2.0292	5.6418	2	2	Median	1.4313	1.54705	0.62952	1.537	7.1529	2	2	Median	0.70145	0.727426	-0.459127	0.73484	1.5426	2	2	Median	0	9.3	2	1	1	1	0	1	0	1	0	1	9.3	9.3	9.3	11.756	108	108;160
5060	tr|A0A024RDS1|A0A024RDS1_HUMAN;sp|Q92598|HS105_HUMAN;tr|A0A024RDQ0|A0A024RDQ0_HUMAN;sp|Q92598-2|HS105_HUMAN;sp|Q92598-3|HS105_HUMAN;sp|Q92598-4|HS105_HUMAN;tr|B4DF68|B4DF68_HUMAN;tr|A0A0A0MSM0|A0A0A0MSM0_HUMAN;tr|B4DY72|B4DY72_HUMAN;tr|B4DZB4|B4DZB4_HUMAN;tr|Q5TBM3|Q5TBM3_HUMAN;tr|R4GN69|R4GN69_HUMAN;tr|B4DZP3|B4DZP3_HUMAN	tr|A0A024RDS1|A0A024RDS1_HUMAN;sp|Q92598|HS105_HUMAN;tr|A0A024RDQ0|A0A024RDQ0_HUMAN;sp|Q92598-2|HS105_HUMAN;sp|Q92598-3|HS105_HUMAN;sp|Q92598-4|HS105_HUMAN;tr|B4DF68|B4DF68_HUMAN;tr|A0A0A0MSM0|A0A0A0MSM0_HUMAN;tr|B4DY72|B4DY72_HUMAN;tr|B4DZB4|B4DZB4_HUMAN	46;46;45;45;44;44;40;39;35;23;9;6;3	44;44;43;43;42;42;38;37;33;22;9;6;3	43;43;42;42;41;41;37;36;32;22;9;6;3	>tr|A0A024RDS1|A0A024RDS1_HUMAN Heat shock 105kDa/110kDa protein 1, isoform CRA_c OS=Homo sapiens GN=HSPH1 PE=3 SV=1;>sp|Q92598|HS105_HUMAN Heat shock protein 105 kDa OS=Homo sapiens GN=HSPH1 PE=1 SV=1;>tr|A0A024RDQ0|A0A024RDQ0_HUMAN Heat shock 105kDa/110k	-	2.0373	2.11621	1.08149	2.048	14.833	53	0	Median	2.5102	2.7132	1.44	2.6213	23.755	53	0	Median	1.2348	1.28053	0.356738	1.2512	9.7101	53	0	Median	9	67.2	13	46	44	43	6	46	5	44	5	43	67.2	64.6	62.9	96.864	858	858;858;814;814;817;860;755;782;677;639;115;115;89
4191	sp|Q7L5N7-2|PCAT2_HUMAN;sp|Q7L5N7|PCAT2_HUMAN	sp|Q7L5N7-2|PCAT2_HUMAN;sp|Q7L5N7|PCAT2_HUMAN	2;2	2;2	2;2	>sp|Q7L5N7-2|PCAT2_HUMAN Isoform 2 of Lysophosphatidylcholine acyltransferase 2 OS=Homo sapiens GN=LPCAT2;>sp|Q7L5N7|PCAT2_HUMAN Lysophosphatidylcholine acyltransferase 2 OS=Homo sapiens GN=LPCAT2 PE=1 SV=1	-	2.0349	2.11372	1.07978	2.0222	57.853	2	1	Median	1.1367	1.22863	0.297046	1.2065	31.885	2	1	Median	0.70842	0.734655	-0.444862	0.74369	60.658	2	1	Median	0	10.6	2	2	2	2	0	2	0	2	0	2	10.6	10.6	10.6	30.895	274	274;544
5188	tr|B3KRS4|B3KRS4_HUMAN;tr|B3KMT3|B3KMT3_HUMAN;tr|D3DVL7|D3DVL7_HUMAN;sp|Q969Z0|TBRG4_HUMAN;tr|B4DU42|B4DU42_HUMAN;tr|C9IZN7|C9IZN7_HUMAN;tr|B3KM73|B3KM73_HUMAN;sp|Q969Z0-2|TBRG4_HUMAN;tr|C9J7P5|C9J7P5_HUMAN;tr|H7C4R5|H7C4R5_HUMAN	tr|B3KRS4|B3KRS4_HUMAN;tr|B3KMT3|B3KMT3_HUMAN;tr|D3DVL7|D3DVL7_HUMAN;sp|Q969Z0|TBRG4_HUMAN;tr|B4DU42|B4DU42_HUMAN;tr|C9IZN7|C9IZN7_HUMAN;tr|B3KM73|B3KM73_HUMAN;sp|Q969Z0-2|TBRG4_HUMAN	8;8;8;8;8;5;4;4;3;3	8;8;8;8;8;5;4;4;3;3	8;8;8;8;8;5;4;4;3;3	>tr|B3KRS4|B3KRS4_HUMAN cDNA FLJ34813 fis, clone NT2NE2007725, highly similar to Homo sapiens transforming growth factor beta regulator 4 (TBRG4), transcript variant 1, mRNA OS=Homo sapiens PE=2 SV=1;>tr|B3KMT3|B3KMT3_HUMAN cDNA FLJ12513 fis, clone NT2RM20	-	2.0342	2.11299	1.07929	1.9968	21.066	8	0	Median	1.3478	1.4568	0.5428	1.4187	30.683	8	0	Median	0.66982	0.694625	-0.525694	0.70012	5.5154	8	0	Median	4.6	27.4	10	8	8	8	1	8	1	8	1	8	27.4	27.4	27.4	51.368	456	456;456;577;631;642;283;493;521;248;274
6197	tr|B3KTQ1|B3KTQ1_HUMAN;sp|Q9H4B6|SAV1_HUMAN;tr|H0YJH0|H0YJH0_HUMAN	tr|B3KTQ1|B3KTQ1_HUMAN;sp|Q9H4B6|SAV1_HUMAN;tr|H0YJH0|H0YJH0_HUMAN	3;3;2	3;3;2	3;3;2	>tr|B3KTQ1|B3KTQ1_HUMAN cDNA FLJ38584 fis, clone HCHON2008989, highly similar to Salvador homolog 1 protein (45 kDa WW domain protein) OS=Homo sapiens PE=2 SV=1;>sp|Q9H4B6|SAV1_HUMAN Protein salvador homolog 1 OS=Homo sapiens GN=SAV1 PE=1 SV=2;>tr|H0YJH0|H	-	2.0336	2.11237	1.07886	2.0968	15.571	2	1	Median	1.9469	2.10435	1.07337	2.006	91.459	2	1	Median	0.93871	0.973473	-0.0387876	0.9707	82.845	2	1	Median	3.7	13.7	3	3	3	3	1	2	1	2	1	2	17.4	17.4	17.4	40.85	350	350;383;312
3142	tr|A0A024R6H3|A0A024R6H3_HUMAN;sp|Q13572|ITPK1_HUMAN;tr|Q8N3Y0|Q8N3Y0_HUMAN;tr|G3V588|G3V588_HUMAN;tr|G3V5A3|G3V5A3_HUMAN;tr|G3V4M9|G3V4M9_HUMAN;sp|Q13572-2|ITPK1_HUMAN;tr|B4DE87|B4DE87_HUMAN;tr|G3V3C0|G3V3C0_HUMAN	tr|A0A024R6H3|A0A024R6H3_HUMAN;sp|Q13572|ITPK1_HUMAN;tr|Q8N3Y0|Q8N3Y0_HUMAN;tr|G3V588|G3V588_HUMAN;tr|G3V5A3|G3V5A3_HUMAN;tr|G3V4M9|G3V4M9_HUMAN;sp|Q13572-2|ITPK1_HUMAN;tr|B4DE87|B4DE87_HUMAN	6;6;5;4;4;4;4;4;2	6;6;5;4;4;4;4;4;2	6;6;5;4;4;4;4;4;2	>tr|A0A024R6H3|A0A024R6H3_HUMAN Inositol 1,3,4-triphosphate 5/6 kinase, isoform CRA_a OS=Homo sapiens GN=ITPK1 PE=4 SV=1;>sp|Q13572|ITPK1_HUMAN Inositol-tetrakisphosphate 1-kinase OS=Homo sapiens GN=ITPK1 PE=1 SV=2;>tr|Q8N3Y0|Q8N3Y0_HUMAN ITPK1 protein (Fr	-	2.0294	2.10801	1.07588	2.0364	26.977	4	3	Median	0.6755	0.730128	-0.453778	0.70686	14.946	4	3	Median	0.33286	0.345187	-1.53455	0.34126	15.368	4	3	Median	5.3	23.9	9	6	6	6	1	6	1	6	1	6	23.9	23.9	23.9	45.621	414	414;414;444;168;206;295;314;357;181
2947	sp|Q08AD1-2|CAMP2_HUMAN;sp|Q08AD1-3|CAMP2_HUMAN;sp|Q08AD1|CAMP2_HUMAN;tr|B3KTI4|B3KTI4_HUMAN;tr|B3KX64|B3KX64_HUMAN	sp|Q08AD1-2|CAMP2_HUMAN;sp|Q08AD1-3|CAMP2_HUMAN;sp|Q08AD1|CAMP2_HUMAN	24;24;24;9;8	24;24;24;9;8	24;24;24;9;8	>sp|Q08AD1-2|CAMP2_HUMAN Isoform 2 of Calmodulin-regulated spectrin-associated protein 2 OS=Homo sapiens GN=CAMSAP2;>sp|Q08AD1-3|CAMP2_HUMAN Isoform 3 of Calmodulin-regulated spectrin-associated protein 2 OS=Homo sapiens GN=CAMSAP2;>sp|Q08AD1|CAMP2_HUMAN C	-	2.0285	2.10707	1.07524	2.1375	66.148	11	0	Median	1.0987	1.18755	0.247992	1.1795	33.302	11	0	Median	0.54751	0.567786	-0.816582	0.57791	60.021	11	0	Median	10.2	17.8	5	24	24	24	10	17	10	17	10	17	23.4	23.4	23.4	165.06	1462	1462;1478;1489;818;697
7534	tr|A0A024R233|A0A024R233_HUMAN;sp|Q9UDY2-3|ZO2_HUMAN;sp|Q9UDY2|ZO2_HUMAN;sp|Q9UDY2-7|ZO2_HUMAN;tr|A0A1B0GTW1|A0A1B0GTW1_HUMAN;sp|Q9UDY2-6|ZO2_HUMAN;tr|B7Z954|B7Z954_HUMAN;tr|B7Z2R3|B7Z2R3_HUMAN;tr|A0A024R225|A0A024R225_HUMAN;sp|Q9UDY2-4|ZO2_HUMAN;sp|Q9UDY2-2|ZO2_HUMAN;sp|Q9UDY2-5|ZO2_HUMAN;tr|B1AN86|B1AN86_HUMAN;tr|U3KQJ2|U3KQJ2_HUMAN	tr|A0A024R233|A0A024R233_HUMAN;sp|Q9UDY2-3|ZO2_HUMAN;sp|Q9UDY2|ZO2_HUMAN;sp|Q9UDY2-7|ZO2_HUMAN;tr|A0A1B0GTW1|A0A1B0GTW1_HUMAN;sp|Q9UDY2-6|ZO2_HUMAN;tr|B7Z954|B7Z954_HUMAN;tr|B7Z2R3|B7Z2R3_HUMAN;tr|A0A024R225|A0A024R225_HUMAN;sp|Q9UDY2-4|ZO2_HUMAN;sp|Q9UDY2-2|ZO2_HUMAN;sp|Q9UDY2-5|ZO2_HUMAN	40;39;39;39;39;37;36;35;35;34;34;32;8;6	40;39;39;39;39;37;36;35;35;34;34;32;8;6	40;39;39;39;39;37;36;35;35;34;34;32;8;6	>tr|A0A024R233|A0A024R233_HUMAN Tight junction protein 2 (Zona occludens 2), isoform CRA_a OS=Homo sapiens GN=TJP2 PE=3 SV=1;>sp|Q9UDY2-3|ZO2_HUMAN Isoform C1 of Tight junction protein ZO-2 OS=Homo sapiens GN=TJP2;>sp|Q9UDY2|ZO2_HUMAN Tight junction protei	-	2.0279	2.10645	1.07481	2.1044	13.191	22	0	Median	0.69762	0.754037	-0.407293	0.72978	14.249	22	0	Median	0.34045	0.353058	-1.50202	0.36342	14.576	22	0	Median	17.6	34.3	14	40	40	40	16	33	16	33	16	33	39.7	39.7	39.7	133.97	1190	1190;1167;1190;1221;1249;1157;1108;1020;1043;1020;1043;993;161;134
6202	sp|Q9H4H8-2|FA83D_HUMAN;sp|Q9H4H8|FA83D_HUMAN;tr|A0A087WXK8|A0A087WXK8_HUMAN	sp|Q9H4H8-2|FA83D_HUMAN;sp|Q9H4H8|FA83D_HUMAN;tr|A0A087WXK8|A0A087WXK8_HUMAN	2;2;2	2;2;2	2;2;2	>sp|Q9H4H8-2|FA83D_HUMAN Isoform 2 of Protein FAM83D OS=Homo sapiens GN=FAM83D;>sp|Q9H4H8|FA83D_HUMAN Protein FAM83D OS=Homo sapiens GN=FAM83D PE=1 SV=3;>tr|A0A087WXK8|A0A087WXK8_HUMAN Chromosome 20 open reading frame 129 OS=Homo sapiens GN=FAM83D PE=1 SV=	-	2.0234	2.10178	1.07161	1.9884	12.914	2	1	Median	1.4139	1.52824	0.611874	1.489	2.593	2	1	Median	0.73396	0.76114	-0.393766	0.78488	5.031	2	1	Median	0	3.5	3	2	2	2	0	2	0	2	0	2	3.5	3.5	3.5	62.596	569	569;585;615
1481	tr|B4DPW9|B4DPW9_HUMAN;sp|P13797|PLST_HUMAN;tr|Q53GY0|Q53GY0_HUMAN;sp|P13797-3|PLST_HUMAN;tr|A0A0A0MSQ0|A0A0A0MSQ0_HUMAN;sp|P13797-2|PLST_HUMAN;tr|Q96HI1|Q96HI1_HUMAN;tr|B4DG31|B4DG31_HUMAN;tr|B4DI60|B4DI60_HUMAN;tr|U3KQI3|U3KQI3_HUMAN;tr|H7C4N2|H7C4N2_HUMAN;tr|B4DPU6|B4DPU6_HUMAN;tr|A7E2S2|A7E2S2_HUMAN;tr|F2Z2Z9|F2Z2Z9_HUMAN;tr|B3KUI1|B3KUI1_HUMAN	tr|B4DPW9|B4DPW9_HUMAN;sp|P13797|PLST_HUMAN;tr|Q53GY0|Q53GY0_HUMAN;sp|P13797-3|PLST_HUMAN;tr|A0A0A0MSQ0|A0A0A0MSQ0_HUMAN;sp|P13797-2|PLST_HUMAN;tr|Q96HI1|Q96HI1_HUMAN	32;32;31;28;28;28;22;14;10;9;8;8;7;3;2	32;32;31;28;28;28;22;14;10;9;8;8;7;3;2	24;24;23;20;20;20;17;11;8;6;6;6;7;3;0	>tr|B4DPW9|B4DPW9_HUMAN cDNA FLJ51929, highly similar to Plastin-3 OS=Homo sapiens PE=2 SV=1;>sp|P13797|PLST_HUMAN Plastin-3 OS=Homo sapiens GN=PLS3 PE=1 SV=4;>tr|Q53GY0|Q53GY0_HUMAN Plastin 3 variant (Fragment) OS=Homo sapiens PE=2 SV=1;>sp|P13797-3|PLST_	-	2.0195	2.09772	1.06882	2.1134	7.787	31	0	Median	0.44627	0.48236	-1.05182	0.46903	11.154	30	0	Median	0.22104	0.229226	-2.12516	0.22025	15.809	31	0	Median	4.3	57.4	15	32	32	24	1	32	1	32	1	24	57.4	57.4	44.3	67.599	603	603;630;630;585;617;617;409;306;224;164;190;254;150;42;224
1801	tr|Q6LET0|Q6LET0_HUMAN;sp|P27701|CD82_HUMAN;tr|E9PJC7|E9PJC7_HUMAN;sp|P27701-2|CD82_HUMAN	tr|Q6LET0|Q6LET0_HUMAN;sp|P27701|CD82_HUMAN;tr|E9PJC7|E9PJC7_HUMAN;sp|P27701-2|CD82_HUMAN	4;4;3;3	4;4;3;3	4;4;3;3	>tr|Q6LET0|Q6LET0_HUMAN Tetraspanin (Fragment) OS=Homo sapiens GN=KAI1 PE=2 SV=1;>sp|P27701|CD82_HUMAN CD82 antigen OS=Homo sapiens GN=CD82 PE=1 SV=1;>tr|E9PJC7|E9PJC7_HUMAN Tetraspanin (Fragment) OS=Homo sapiens GN=CD82 PE=1 SV=1;>sp|P27701-2|CD82_HUMAN I	-	2.0194	2.09762	1.06875	2.0468	12.301	6	4	Median	0.5117	0.553082	-0.854436	0.53698	31.498	6	4	Median	0.25478	0.264215	-1.92022	0.26485	39.281	6	4	Median	0	18.7	4	4	4	4	0	4	0	4	0	4	18.7	18.7	18.7	29.643	267	267;267;157;242
4934	sp|Q8WTV0-4|SCRB1_HUMAN;tr|B7ZKQ9|B7ZKQ9_HUMAN;sp|Q8WTV0-5|SCRB1_HUMAN;tr|A0A024RBS4|A0A024RBS4_HUMAN;sp|Q8WTV0-2|SCRB1_HUMAN;tr|B3KW46|B3KW46_HUMAN;tr|B4DZ71|B4DZ71_HUMAN;tr|A0A0S2Z3N2|A0A0S2Z3N2_HUMAN;sp|Q8WTV0|SCRB1_HUMAN;tr|B4E3I1|B4E3I1_HUMAN;tr|Q59FM4|Q59FM4_HUMAN;tr|F5H5E8|F5H5E8_HUMAN;tr|A0A0S2Z3I2|A0A0S2Z3I2_HUMAN;tr|F5H4X0|F5H4X0_HUMAN;sp|Q8WTV0-3|SCRB1_HUMAN	sp|Q8WTV0-4|SCRB1_HUMAN;tr|B7ZKQ9|B7ZKQ9_HUMAN;sp|Q8WTV0-5|SCRB1_HUMAN;tr|A0A024RBS4|A0A024RBS4_HUMAN;sp|Q8WTV0-2|SCRB1_HUMAN;tr|B3KW46|B3KW46_HUMAN;tr|B4DZ71|B4DZ71_HUMAN;tr|A0A0S2Z3N2|A0A0S2Z3N2_HUMAN;sp|Q8WTV0|SCRB1_HUMAN;tr|B4E3I1|B4E3I1_HUMAN;tr|Q59FM4|Q59FM4_HUMAN;tr|F5H5E8|F5H5E8_HUMAN;tr|A0A0S2Z3I2|A0A0S2Z3I2_HUMAN;tr|F5H4X0|F5H4X0_HUMAN	3;3;3;3;3;3;3;3;3;3;3;2;2;2;1	3;3;3;3;3;3;3;3;3;3;3;2;2;2;1	3;3;3;3;3;3;3;3;3;3;3;2;2;2;1	>sp|Q8WTV0-4|SCRB1_HUMAN Isoform 4 of Scavenger receptor class B member 1 OS=Homo sapiens GN=SCARB1;>tr|B7ZKQ9|B7ZKQ9_HUMAN SCARB1 protein OS=Homo sapiens GN=SCARB1 PE=1 SV=1;>sp|Q8WTV0-5|SCRB1_HUMAN Isoform 5 of Scavenger receptor class B member 1 OS=Homo	-	2.0119	2.08983	1.06339	2.0593	13.121	3	1	Median	1.3838	1.49571	0.580829	1.4423	5.8259	3	1	Median	0.68783	0.713302	-0.487415	0.70145	12.177	3	1	Median	0	6.8	15	3	3	3	0	3	0	3	0	3	6.8	6.8	6.8	53.579	474	474;481;506;509;509;512;516;552;552;553;581;146;254;499;409
4473	sp|Q8IX90|SKA3_HUMAN;sp|Q8IX90-3|SKA3_HUMAN	sp|Q8IX90|SKA3_HUMAN;sp|Q8IX90-3|SKA3_HUMAN	8;7	8;7	8;7	>sp|Q8IX90|SKA3_HUMAN Spindle and kinetochore-associated protein 3 OS=Homo sapiens GN=SKA3 PE=1 SV=2;>sp|Q8IX90-3|SKA3_HUMAN Isoform 3 of Spindle and kinetochore-associated protein 3 OS=Homo sapiens GN=SKA3	-	2.0107	2.08858	1.06252	2.08	14.008	4	0	Median	1.4667	1.58531	0.664768	1.5585	16.384	4	0	Median	0.82148	0.851901	-0.231242	0.86044	7.9926	4	0	Median	9.2	18	2	8	8	8	3	5	3	5	3	5	27.2	27.2	27.2	46.359	412	412;388
6935	tr|B2RDR4|B2RDR4_HUMAN;tr|A4D0U5|A4D0U5_HUMAN;sp|Q9UGI8|TES_HUMAN;sp|Q9UGI8-2|TES_HUMAN;tr|Q53GU1|Q53GU1_HUMAN;tr|E0X098|E0X098_HUMAN;tr|F8W7T0|F8W7T0_HUMAN;tr|Q9Y423|Q9Y423_HUMAN;tr|B7Z5L5|B7Z5L5_HUMAN;tr|B7Z6L5|B7Z6L5_HUMAN;tr|F8WDI4|F8WDI4_HUMAN;tr|H7BYK1|H7BYK1_HUMAN	tr|B2RDR4|B2RDR4_HUMAN;tr|A4D0U5|A4D0U5_HUMAN;sp|Q9UGI8|TES_HUMAN;sp|Q9UGI8-2|TES_HUMAN;tr|Q53GU1|Q53GU1_HUMAN;tr|E0X098|E0X098_HUMAN	18;18;18;17;16;11;6;4;4;4;2;2	18;18;18;17;16;11;6;4;4;4;2;2	18;18;18;17;16;11;6;4;4;4;2;2	>tr|B2RDR4|B2RDR4_HUMAN cDNA, FLJ96732, highly similar to Homo sapiens testis derived transcript (3 LIM domains) (TES), transcript variant 1, mRNA OS=Homo sapiens PE=2 SV=1;>tr|A4D0U5|A4D0U5_HUMAN Testis derived transcript (3 LIM domains) OS=Homo sapiens G	-	2.01	2.08786	1.06202	2.0045	13.828	18	0	Median	0.7412	0.801141	-0.319871	0.77836	19.339	18	0	Median	0.39744	0.412158	-1.27873	0.40531	15.205	18	0	Median	0	48.5	12	18	18	18	0	18	0	18	0	18	48.5	48.5	48.5	47.966	421	421;421;421;412;421;194;79;136;147;179;44;192
4901	tr|Q496C9|Q496C9_HUMAN;sp|Q8TEA8|DTD1_HUMAN;tr|A0A087WZV9|A0A087WZV9_HUMAN	tr|Q496C9|Q496C9_HUMAN;sp|Q8TEA8|DTD1_HUMAN;tr|A0A087WZV9|A0A087WZV9_HUMAN	5;5;3	5;5;3	5;5;3	>tr|Q496C9|Q496C9_HUMAN D-aminoacyl-tRNA deacylase OS=Homo sapiens GN=DTD1 PE=2 SV=1;>sp|Q8TEA8|DTD1_HUMAN D-aminoacyl-tRNA deacylase 1 OS=Homo sapiens GN=DTD1 PE=1 SV=2;>tr|A0A087WZV9|A0A087WZV9_HUMAN D-aminoacyl-tRNA deacylase (Fragment) OS=Homo sapiens	-	2.0084	2.08619	1.06087	2.0848	10.483	4	0	Median	0.96395	1.04191	0.0592242	1.0165	14.811	4	0	Median	0.50239	0.520995	-0.940659	0.50865	5.824	4	0	Median	7.7	39.7	3	5	5	5	1	5	1	5	1	5	39.7	39.7	39.7	23.483	209	209;209;223
508	sp|O15231-3|ZN185_HUMAN;sp|O15231|ZN185_HUMAN;sp|O15231-6|ZN185_HUMAN;sp|O15231-4|ZN185_HUMAN;sp|O15231-7|ZN185_HUMAN;sp|O15231-8|ZN185_HUMAN;tr|H7BZT5|H7BZT5_HUMAN;tr|H0Y704|H0Y704_HUMAN;sp|O15231-2|ZN185_HUMAN;sp|O15231-5|ZN185_HUMAN;tr|Q6MZQ8|Q6MZQ8_HUMAN;tr|B4E2L1|B4E2L1_HUMAN;sp|O15231-9|ZN185_HUMAN;tr|Q7Z3Q8|Q7Z3Q8_HUMAN;tr|H7C1R1|H7C1R1_HUMAN;tr|B3KPM4|B3KPM4_HUMAN	sp|O15231-3|ZN185_HUMAN;sp|O15231|ZN185_HUMAN;sp|O15231-6|ZN185_HUMAN;sp|O15231-4|ZN185_HUMAN;sp|O15231-7|ZN185_HUMAN;sp|O15231-8|ZN185_HUMAN;tr|H7BZT5|H7BZT5_HUMAN;tr|H0Y704|H0Y704_HUMAN;sp|O15231-2|ZN185_HUMAN;sp|O15231-5|ZN185_HUMAN;tr|Q6MZQ8|Q6MZQ8_HUMAN;tr|B4E2L1|B4E2L1_HUMAN	21;20;20;19;19;19;16;15;15;15;15;14;9;7;4;3	21;20;20;19;19;19;16;15;15;15;15;14;9;7;4;3	21;20;20;19;19;19;16;15;15;15;15;14;9;7;4;3	>sp|O15231-3|ZN185_HUMAN Isoform 3 of Zinc finger protein 185 OS=Homo sapiens GN=ZNF185;>sp|O15231|ZN185_HUMAN Zinc finger protein 185 OS=Homo sapiens GN=ZNF185 PE=1 SV=3;>sp|O15231-6|ZN185_HUMAN Isoform 6 of Zinc finger protein 185 OS=Homo sapiens GN=ZNF1	-	2.0069	2.08464	1.0598	2.0627	20.426	13	0	Median	1.1575	1.25111	0.323206	1.2229	29.544	13	0	Median	0.58907	0.610885	-0.711028	0.61841	24.747	13	0	Median	14.2	29.9	16	21	21	21	7	16	7	16	7	16	38.8	38.8	38.8	73.612	690	690;689;721;630;660;692;552;448;452;468;471;381;327;248;185;147
1664	tr|B4DNJ7|B4DNJ7_HUMAN;sp|P20839|IMDH1_HUMAN;tr|B3KRZ3|B3KRZ3_HUMAN;tr|Q6ZNB1|Q6ZNB1_HUMAN;sp|P20839-3|IMDH1_HUMAN;sp|P20839-7|IMDH1_HUMAN;sp|P20839-5|IMDH1_HUMAN;tr|Q5H9Q6|Q5H9Q6_HUMAN;sp|P20839-6|IMDH1_HUMAN;sp|P20839-2|IMDH1_HUMAN;sp|P20839-4|IMDH1_HUMAN;tr|C9J381|C9J381_HUMAN;tr|A0A024R725|A0A024R725_HUMAN;tr|C9K0R9|C9K0R9_HUMAN;tr|C9J029|C9J029_HUMAN;tr|H7C5T1|H7C5T1_HUMAN;tr|H7C511|H7C511_H…	tr|B4DNJ7|B4DNJ7_HUMAN;sp|P20839|IMDH1_HUMAN;tr|B3KRZ3|B3KRZ3_HUMAN;tr|Q6ZNB1|Q6ZNB1_HUMAN;sp|P20839-3|IMDH1_HUMAN;sp|P20839-7|IMDH1_HUMAN;sp|P20839-5|IMDH1_HUMAN;tr|Q5H9Q6|Q5H9Q6_HUMAN;sp|P20839-6|IMDH1_HUMAN;sp|P20839-2|IMDH1_HUMAN;sp|P20839-4|IMDH1_HUMAN;tr|C9J381|C9J381_HUMAN;tr|A0A024R725|A0A024R725_HUMAN;tr|C9K0R9|C9K0R9_HUMAN	19;19;19;19;19;19;19;19;19;18;18;18;17;12;5;3;3	17;17;17;17;17;17;17;17;17;16;16;16;15;10;5;3;3	17;17;17;17;17;17;17;17;17;16;16;16;15;10;5;3;3	>tr|B4DNJ7|B4DNJ7_HUMAN Inosine-5-monophosphate dehydrogenase OS=Homo sapiens GN=IMPDH PE=2 SV=1;>sp|P20839|IMDH1_HUMAN Inosine-5-monophosphate dehydrogenase 1 OS=Homo sapiens GN=IMPDH1 PE=1 SV=2;>tr|B3KRZ3|B3KRZ3_HUMAN Inosine-5-monophosphate dehydroge	-	2.0006	2.07809	1.05526	2.037	40.565	14	0	Median	1.4669	1.58553	0.664965	1.5724	47.403	14	0	Median	0.73525	0.762478	-0.391232	0.73838	11.437	14	0	Median	1.6	43.2	17	19	17	17	1	19	0	17	0	17	43.2	39.9	39.9	55.439	514	514;514;522;530;563;566;589;599;599;489;509;513;380;289;184;190;226
2269	tr|K4RH61|K4RH61_HUMAN;sp|P50281|MMP14_HUMAN;tr|B2R6P3|B2R6P3_HUMAN;tr|F8W1B7|F8W1B7_HUMAN	tr|K4RH61|K4RH61_HUMAN;sp|P50281|MMP14_HUMAN;tr|B2R6P3|B2R6P3_HUMAN;tr|F8W1B7|F8W1B7_HUMAN	6;6;5;3	6;6;5;3	6;6;5;3	>tr|K4RH61|K4RH61_HUMAN Matrix metalloproteinase 14 (Membrane-inserted) OS=Homo sapiens GN=MMP14 PE=2 SV=1;>sp|P50281|MMP14_HUMAN Matrix metalloproteinase-14 OS=Homo sapiens GN=MMP14 PE=1 SV=3;>tr|B2R6P3|B2R6P3_HUMAN cDNA, FLJ93047, highly similar to Homo	-	1.9981	2.0755	1.05346	1.9097	16.685	7	0	Median	1.1894	1.28559	0.362428	1.2515	16.497	7	0	Median	0.5842	0.605834	-0.723005	0.62624	18.558	7	0	Median	0	14.6	4	6	6	6	0	6	0	6	0	6	14.6	14.6	14.6	65.948	582	582;582;582;194
7427	sp|Q9Y5K5-2|UCHL5_HUMAN;sp|Q9Y5K5-4|UCHL5_HUMAN;sp|Q9Y5K5-3|UCHL5_HUMAN;tr|Q5LJA5|Q5LJA5_HUMAN;tr|Q5LJB0|Q5LJB0_HUMAN;sp|Q9Y5K5|UCHL5_HUMAN;tr|Q5LJA9|Q5LJA9_HUMAN;tr|B2RB07|B2RB07_HUMAN;tr|B4DW59|B4DW59_HUMAN;tr|B7Z9U9|B7Z9U9_HUMAN;tr|H0Y6Y4|H0Y6Y4_HUMAN;tr|H0Y4E0|H0Y4E0_HUMAN;tr|H0Y636|H0Y636_HUMAN;tr|H0Y4K0|H0Y4K0_HUMAN;tr|B4DKB3|B4DKB3_HUMAN	sp|Q9Y5K5-2|UCHL5_HUMAN;sp|Q9Y5K5-4|UCHL5_HUMAN;sp|Q9Y5K5-3|UCHL5_HUMAN;tr|Q5LJA5|Q5LJA5_HUMAN;tr|Q5LJB0|Q5LJB0_HUMAN;sp|Q9Y5K5|UCHL5_HUMAN;tr|Q5LJA9|Q5LJA9_HUMAN;tr|B2RB07|B2RB07_HUMAN;tr|B4DW59|B4DW59_HUMAN;tr|B7Z9U9|B7Z9U9_HUMAN;tr|H0Y6Y4|H0Y6Y4_HUMAN	10;10;10;10;9;9;9;8;7;6;6;4;3;2;2	10;10;10;10;9;9;9;8;7;6;6;4;3;2;2	10;10;10;10;9;9;9;8;7;6;6;4;3;2;2	>sp|Q9Y5K5-2|UCHL5_HUMAN Isoform 2 of Ubiquitin carboxyl-terminal hydrolase isozyme L5 OS=Homo sapiens GN=UCHL5;>sp|Q9Y5K5-4|UCHL5_HUMAN Isoform 4 of Ubiquitin carboxyl-terminal hydrolase isozyme L5 OS=Homo sapiens GN=UCHL5;>sp|Q9Y5K5-3|UCHL5_HUMAN Isoform	-	1.9975	2.07487	1.05302	1.9868	11.21	8	0	Median	1.2292	1.32861	0.409914	1.277	9.4896	8	0	Median	0.62754	0.650779	-0.61976	0.64388	17.682	8	0	Median	0	44.6	15	10	10	10	0	10	0	10	0	10	44.6	44.6	44.6	36.079	316	316;326;328;355;258;329;368;329;192;193;218;183;115;99;108
1528	tr|Q53GM9|Q53GM9_HUMAN;tr|B2R9B4|B2R9B4_HUMAN;tr|A0A0S2Z595|A0A0S2Z595_HUMAN;sp|P15407|FOSL1_HUMAN;tr|E9PPX2|E9PPX2_HUMAN;sp|P15407-2|FOSL1_HUMAN;tr|B4DDQ7|B4DDQ7_HUMAN;tr|E9PKL5|E9PKL5_HUMAN	tr|Q53GM9|Q53GM9_HUMAN;tr|B2R9B4|B2R9B4_HUMAN;tr|A0A0S2Z595|A0A0S2Z595_HUMAN;sp|P15407|FOSL1_HUMAN;tr|E9PPX2|E9PPX2_HUMAN	8;8;8;8;5;3;2;2	8;8;8;8;5;3;2;2	8;8;8;8;5;3;2;2	>tr|Q53GM9|Q53GM9_HUMAN FOS-like antigen 1 variant (Fragment) OS=Homo sapiens PE=2 SV=1;>tr|B2R9B4|B2R9B4_HUMAN cDNA, FLJ94314, highly similar to Homo sapiens FOS-like antigen 1 (FOSL1), mRNA OS=Homo sapiens PE=2 SV=1;>tr|A0A0S2Z595|A0A0S2Z595_HUMAN FOS-li	-	1.9972	2.07456	1.05281	2.0826	7.8437	4	0	Median	1.1855	1.28137	0.35769	1.2673	4.6898	4	0	Median	0.56866	0.589719	-0.761901	0.573	8.9068	4	0	Median	16.6	29.9	8	8	8	8	4	5	4	5	4	5	41.7	41.7	41.7	29.427	271	271;271;271;271;235;169;116;135
3539	tr|B5BUJ8|B5BUJ8_HUMAN;tr|B2R8Z2|B2R8Z2_HUMAN;tr|A8K4K4|A8K4K4_HUMAN;tr|A0A024R2W7|A0A024R2W7_HUMAN;sp|Q16644|MAPK3_HUMAN;tr|C9J8E1|C9J8E1_HUMAN;tr|H7C0G6|H7C0G6_HUMAN;tr|C9JPW3|C9JPW3_HUMAN	tr|B5BUJ8|B5BUJ8_HUMAN;tr|B2R8Z2|B2R8Z2_HUMAN;tr|A8K4K4|A8K4K4_HUMAN;tr|A0A024R2W7|A0A024R2W7_HUMAN;sp|Q16644|MAPK3_HUMAN;tr|C9J8E1|C9J8E1_HUMAN	6;6;6;6;6;5;1;1	4;4;4;4;4;3;1;1	4;4;4;4;4;3;1;1	>tr|B5BUJ8|B5BUJ8_HUMAN Mitogen-activated protein kinase-activated protein kinase 3 (Fragment) OS=Homo sapiens GN=MAPKAPK3 PE=2 SV=1;>tr|B2R8Z2|B2R8Z2_HUMAN cDNA, FLJ94129, highly similar to Homo sapiens mitogen-activated protein kinase-activated protein k	-	1.995	2.07228	1.05122	1.9335	3.8026	3	0	Median	1.4559	1.57364	0.654105	1.4885	4.2342	3	0	Median	0.7403	0.767715	-0.381357	0.7799	5.9864	3	0	Median	3.7	28.8	8	6	4	4	1	6	1	4	1	4	28.8	23.6	23.6	43.006	382	382;382;382;382;382;332;97;119
4892	tr|B4DRP2|B4DRP2_HUMAN;sp|Q8TDY4-3|ASAP3_HUMAN;tr|A0A024RAB1|A0A024RAB1_HUMAN;sp|Q8TDY4|ASAP3_HUMAN;sp|Q8TDY4-2|ASAP3_HUMAN;tr|H0YER8|H0YER8_HUMAN;tr|Q9NXH7|Q9NXH7_HUMAN;tr|H0YEB0|H0YEB0_HUMAN	tr|B4DRP2|B4DRP2_HUMAN;sp|Q8TDY4-3|ASAP3_HUMAN;tr|A0A024RAB1|A0A024RAB1_HUMAN;sp|Q8TDY4|ASAP3_HUMAN;sp|Q8TDY4-2|ASAP3_HUMAN	5;5;5;5;3;2;2;1	5;5;5;5;3;2;2;1	5;5;5;5;3;2;2;1	>tr|B4DRP2|B4DRP2_HUMAN cDNA FLJ53171, highly similar to Development and differentiation-enhancing factor-like 1 OS=Homo sapiens PE=2 SV=1;>sp|Q8TDY4-3|ASAP3_HUMAN Isoform 3 of Arf-GAP with SH3 domain, ANK repeat and PH domain-containing protein 3 OS=Homo	-	1.9921	2.06926	1.04912	2.0201	13.105	3	0	Median	1.0501	1.13502	0.182721	1.0973	21.585	3	0	Median	0.46995	0.487353	-1.03696	0.49057	18.984	3	0	Median	0	9.1	8	5	5	5	0	5	0	5	0	5	9.1	9.1	9.1	87.122	793	793;894;903;903;407;120;307;203
3956	tr|B7ZB41|B7ZB41_HUMAN;sp|Q6NUK1|SCMC1_HUMAN;tr|B4E290|B4E290_HUMAN;sp|Q6NUK1-2|SCMC1_HUMAN;tr|J3KN42|J3KN42_HUMAN;tr|H3BMI3|H3BMI3_HUMAN	tr|B7ZB41|B7ZB41_HUMAN;sp|Q6NUK1|SCMC1_HUMAN;tr|B4E290|B4E290_HUMAN;sp|Q6NUK1-2|SCMC1_HUMAN	13;13;12;11;5;2	13;13;12;11;5;2	13;13;12;11;5;2	>tr|B7ZB41|B7ZB41_HUMAN cDNA, FLJ79405, highly similar to Homo sapiens solute carrier family 25, member 24, transcript variant 1, mRNA OS=Homo sapiens PE=2 SV=1;>sp|Q6NUK1|SCMC1_HUMAN Calcium-binding mitochondrial carrier protein SCaMC-1 OS=Homo sapiens GN	-	1.9902	2.06729	1.04774	1.9808	15.563	10	0	Median	1.1164	1.20668	0.271048	1.1661	23.086	10	0	Median	0.56986	0.590963	-0.75886	0.58134	9.5623	10	0	Median	0	35.4	6	13	13	13	0	13	0	13	0	13	35.4	35.4	35.4	53.382	477	477;477;477;458;110;69
6118	sp|Q9H1B7|I2BPL_HUMAN	sp|Q9H1B7|I2BPL_HUMAN	9	7	7	>sp|Q9H1B7|I2BPL_HUMAN Interferon regulatory factor 2-binding protein-like OS=Homo sapiens GN=IRF2BPL PE=1 SV=1	-	1.9898	2.06687	1.04745	2.177	21.658	3	0	Median	1.8768	2.02858	1.02047	2.0646	14.18	3	0	Median	0.96496	1.00069	0.00100205	0.96879	8.3804	3	0	Median	3.9	9.8	1	9	7	7	3	6	3	4	3	4	13.7	11.2	11.2	82.658	796	796
5012	sp|Q8WXG6-6|MADD_HUMAN;sp|Q8WXG6-8|MADD_HUMAN;sp|Q8WXG6-5|MADD_HUMAN;sp|Q8WXG6-4|MADD_HUMAN;sp|Q8WXG6-7|MADD_HUMAN;sp|Q8WXG6-3|MADD_HUMAN;tr|A0A0A0MRB5|A0A0A0MRB5_HUMAN;sp|Q8WXG6-2|MADD_HUMAN;sp|Q8WXG6|MADD_HUMAN	sp|Q8WXG6-6|MADD_HUMAN;sp|Q8WXG6-8|MADD_HUMAN;sp|Q8WXG6-5|MADD_HUMAN;sp|Q8WXG6-4|MADD_HUMAN;sp|Q8WXG6-7|MADD_HUMAN;sp|Q8WXG6-3|MADD_HUMAN;tr|A0A0A0MRB5|A0A0A0MRB5_HUMAN;sp|Q8WXG6-2|MADD_HUMAN;sp|Q8WXG6|MADD_HUMAN	3;3;3;3;3;3;3;3;3	3;3;3;3;3;3;3;3;3	3;3;3;3;3;3;3;3;3	>sp|Q8WXG6-6|MADD_HUMAN Isoform 6 of MAP kinase-activating death domain protein OS=Homo sapiens GN=MADD;>sp|Q8WXG6-8|MADD_HUMAN Isoform 8 of MAP kinase-activating death domain protein OS=Homo sapiens GN=MADD;>sp|Q8WXG6-5|MADD_HUMAN Isoform 5 of MAP kinase-	-	1.9882	2.06521	1.04629	2.0449	11.907	2	1	Median	1.9099	2.06436	1.04569	2.0946	14.987	2	1	Median	0.92254	0.956704	-0.0638556	0.97176	7.1946	2	1	Median	0.9	2.6	9	3	3	3	1	2	1	2	1	2	3.5	3.5	3.5	164	1479	1479;1541;1545;1565;1581;1587;1588;1608;1647
2227	sp|P49589-3|SYCC_HUMAN;tr|A0A024RCG3|A0A024RCG3_HUMAN;sp|P49589|SYCC_HUMAN;tr|Q53HG6|Q53HG6_HUMAN;sp|P49589-2|SYCC_HUMAN;tr|B4DKY1|B4DKY1_HUMAN;tr|B4DPV7|B4DPV7_HUMAN;tr|A8MVQ3|A8MVQ3_HUMAN;tr|A8K067|A8K067_HUMAN;tr|B4DI19|B4DI19_HUMAN;tr|Q59HE5|Q59HE5_HUMAN;tr|E9PLP0|E9PLP0_HUMAN;tr|C9JLN0|C9JLN0_HUMAN;tr|E9PRS8|E9PRS8_HUMAN	sp|P49589-3|SYCC_HUMAN;tr|A0A024RCG3|A0A024RCG3_HUMAN;sp|P49589|SYCC_HUMAN;tr|Q53HG6|Q53HG6_HUMAN;sp|P49589-2|SYCC_HUMAN;tr|B4DKY1|B4DKY1_HUMAN;tr|B4DPV7|B4DPV7_HUMAN;tr|A8MVQ3|A8MVQ3_HUMAN;tr|A8K067|A8K067_HUMAN;tr|B4DI19|B4DI19_HUMAN	25;24;24;23;23;23;23;22;21;20;6;3;2;2	25;24;24;23;23;23;23;22;21;20;6;3;2;2	25;24;24;23;23;23;23;22;21;20;6;3;2;2	>sp|P49589-3|SYCC_HUMAN Isoform 3 of Cysteine--tRNA ligase, cytoplasmic OS=Homo sapiens GN=CARS;>tr|A0A024RCG3|A0A024RCG3_HUMAN Cysteinyl-tRNA synthetase, isoform CRA_a OS=Homo sapiens GN=CARS PE=3 SV=1;>sp|P49589|SYCC_HUMAN Cysteine--tRNA ligase, cytoplas	-	1.988	2.065	1.04614	1.9567	11.59	21	0	Median	2.1576	2.33209	1.22162	2.2936	19.864	21	0	Median	1.1073	1.14831	0.199507	1.1677	12.759	21	0	Median	1.8	37.3	14	25	25	25	1	25	1	25	1	25	37.3	37.3	37.3	94.637	831	831;748;748;726;726;739;809;738;647;662;281;128;45;76
2523	tr|Q6FGE5|Q6FGE5_HUMAN;sp|P60903|S10AA_HUMAN;tr|D3DV26|D3DV26_HUMAN	tr|Q6FGE5|Q6FGE5_HUMAN;sp|P60903|S10AA_HUMAN;tr|D3DV26|D3DV26_HUMAN	6;6;5	6;6;5	6;6;5	>tr|Q6FGE5|Q6FGE5_HUMAN S100A10 protein (Fragment) OS=Homo sapiens GN=S100A10 PE=2 SV=1;>sp|P60903|S10AA_HUMAN Protein S100-A10 OS=Homo sapiens GN=S100A10 PE=1 SV=2;>tr|D3DV26|D3DV26_HUMAN S100 calcium binding protein A10 (Annexin II ligand, calpactin I, l	-	1.9857	2.06261	1.04447	2.059	5.9159	18	0	Median	0.64254	0.694503	-0.525948	0.68162	17.554	18	0	Median	0.3333	0.345643	-1.53265	0.32606	13.323	18	0	Median	17.5	46.4	3	6	6	6	1	6	1	6	1	6	46.4	46.4	46.4	11.187	97	97;97;205
6828	sp|Q9P265|DIP2B_HUMAN;tr|Q7Z3H2|Q7Z3H2_HUMAN;tr|Q96IB4|Q96IB4_HUMAN	sp|Q9P265|DIP2B_HUMAN	9;3;1	9;3;1	7;2;1	>sp|Q9P265|DIP2B_HUMAN Disco-interacting protein 2 homolog B OS=Homo sapiens GN=DIP2B PE=1 SV=3	-	1.9847	2.06158	1.04375	1.928	15.573	5	0	Median	1.3705	1.48133	0.566896	1.4118	18.588	5	0	Median	0.69907	0.724958	-0.46403	0.71117	14.73	5	0	Median	1	7.6	3	9	9	7	1	8	1	8	1	6	8.6	8.6	7.6	171.49	1576	1576;307;936
4795	sp|Q8NFW8|NEUA_HUMAN;tr|Q53GF0|Q53GF0_HUMAN;sp|Q8NFW8-2|NEUA_HUMAN;tr|F5GYM0|F5GYM0_HUMAN	sp|Q8NFW8|NEUA_HUMAN;tr|Q53GF0|Q53GF0_HUMAN	6;5;2;1	6;5;2;1	6;5;2;1	>sp|Q8NFW8|NEUA_HUMAN N-acylneuraminate cytidylyltransferase OS=Homo sapiens GN=CMAS PE=1 SV=2;>tr|Q53GF0|Q53GF0_HUMAN Cytidine 5-monophosphate N-acetylneuraminic acid synthetase variant (Fragment) OS=Homo sapiens PE=2 SV=1	-	1.9812	2.05794	1.0412	2.0114	16.414	7	0	Median	1.0637	1.14972	0.201285	1.1053	15.425	7	0	Median	0.62695	0.650167	-0.621117	0.64135	13.115	7	0	Median	0	19.8	4	6	6	6	0	6	0	6	0	6	19.8	19.8	19.8	48.379	434	434;434;263;97
1279	tr|A0A087WUQ6|A0A087WUQ6_HUMAN;tr|Q7L4Q3|Q7L4Q3_HUMAN;sp|P07203|GPX1_HUMAN;tr|Q6NSD4|Q6NSD4_HUMAN;sp|P07203-2|GPX1_HUMAN;tr|X5D926|X5D926_HUMAN;tr|X5DQZ7|X5DQZ7_HUMAN;tr|A0A024R2T1|A0A024R2T1_HUMAN	tr|A0A087WUQ6|A0A087WUQ6_HUMAN;tr|Q7L4Q3|Q7L4Q3_HUMAN;sp|P07203|GPX1_HUMAN;tr|Q6NSD4|Q6NSD4_HUMAN	13;13;13;8;3;2;1;1	13;13;13;8;3;2;1;1	13;13;13;8;3;2;1;1	>tr|A0A087WUQ6|A0A087WUQ6_HUMAN Glutathione peroxidase OS=Homo sapiens GN=GPX1 PE=1 SV=1;>tr|Q7L4Q3|Q7L4Q3_HUMAN Glutathione peroxidase OS=Homo sapiens GN=GPX1 PE=2 SV=1;>sp|P07203|GPX1_HUMAN Glutathione peroxidase 1 OS=Homo sapiens GN=GPX1 PE=1 SV=4;>tr|Q	-	1.9804	2.05711	1.04062	1.968	11.572	16	0	Median	1.0339	1.11751	0.160291	1.0793	7.5947	16	0	Median	0.53834	0.558276	-0.840949	0.54464	7.9018	16	0	Median	4.5	85.1	8	13	13	13	1	13	1	13	1	13	85.1	85.1	85.1	21.938	202	202;203;203;145;98;48;46;47
6312	tr|A0A024RBU0|A0A024RBU0_HUMAN;sp|Q9H9H4|VP37B_HUMAN;tr|F5H4M0|F5H4M0_HUMAN;tr|F5H1F6|F5H1F6_HUMAN	tr|A0A024RBU0|A0A024RBU0_HUMAN;sp|Q9H9H4|VP37B_HUMAN;tr|F5H4M0|F5H4M0_HUMAN;tr|F5H1F6|F5H1F6_HUMAN	7;7;5;4	7;7;5;4	7;7;5;4	>tr|A0A024RBU0|A0A024RBU0_HUMAN Vacuolar protein sorting 37B (Yeast), isoform CRA_b OS=Homo sapiens GN=VPS37B PE=4 SV=1;>sp|Q9H9H4|VP37B_HUMAN Vacuolar protein sorting-associated protein 37B OS=Homo sapiens GN=VPS37B PE=1 SV=1;>tr|F5H4M0|F5H4M0_HUMAN Vacuo	-	1.9772	2.05379	1.03829	2.0109	12.484	9	0	Median	1.1678	1.26224	0.335987	1.2577	10.978	9	0	Median	0.64243	0.666221	-0.585928	0.63031	11.373	9	0	Median	0	41.1	4	7	7	7	0	7	0	7	0	7	41.1	41.1	41.1	31.307	285	285;285;271;184
5693	sp|Q99836-5|MYD88_HUMAN;sp|Q99836|MYD88_HUMAN;sp|Q99836-6|MYD88_HUMAN;tr|A0A0A0MS70|A0A0A0MS70_HUMAN;tr|H0Y4G9|H0Y4G9_HUMAN;tr|A0A0A0MST0|A0A0A0MST0_HUMAN;tr|B4E3D6|B4E3D6_HUMAN;tr|A0A192GQD4|A0A192GQD4_HUMAN;tr|B4DU08|B4DU08_HUMAN;sp|Q99836-3|MYD88_HUMAN;sp|Q99836-2|MYD88_HUMAN;tr|A0A0A0MSI9|A0A0A0MSI9_HUMAN;tr|A0A192GQL6|A0A192GQL6_HUMAN;sp|Q99836-4|MYD88_HUMAN;tr|B4DT48|B4DT48_HUMAN	sp|Q99836-5|MYD88_HUMAN;sp|Q99836|MYD88_HUMAN;sp|Q99836-6|MYD88_HUMAN;tr|A0A0A0MS70|A0A0A0MS70_HUMAN;tr|H0Y4G9|H0Y4G9_HUMAN;tr|A0A0A0MST0|A0A0A0MST0_HUMAN;tr|B4E3D6|B4E3D6_HUMAN;tr|A0A192GQD4|A0A192GQD4_HUMAN;tr|B4DU08|B4DU08_HUMAN;sp|Q99836-3|MYD88_HUMAN;sp|Q99836-2|MYD88_HUMAN;tr|A0A0A0MSI9|A0A0A0MSI9_HUMAN	4;4;4;4;4;4;3;2;2;2;2;2;1;1;1	4;4;4;4;4;4;3;2;2;2;2;2;1;1;1	4;4;4;4;4;4;3;2;2;2;2;2;1;1;1	>sp|Q99836-5|MYD88_HUMAN Isoform 5 of Myeloid differentiation primary response protein MyD88 OS=Homo sapiens GN=MYD88;>sp|Q99836|MYD88_HUMAN Myeloid differentiation primary response protein MyD88 OS=Homo sapiens GN=MYD88 PE=1 SV=1;>sp|Q99836-6|MYD88_HUMAN	-	1.9747	2.05119	1.03646	1.924	6.0039	3	1	Plateau	1.3517	1.46101	0.546969	1.4395	10.534	3	1	Plateau	0.80981	0.839799	-0.251884	0.84696	11.864	3	1	Plateau	0	23.6	15	4	4	4	0	4	0	4	0	4	23.6	23.6	23.6	31.496	275	275;296;304;309;316;317;285;113;172;191;251;264;81;146;168
6546	sp|Q9NSI2-2|F207A_HUMAN;sp|Q9NSI2|F207A_HUMAN;tr|C9JJU7|C9JJU7_HUMAN	sp|Q9NSI2-2|F207A_HUMAN;sp|Q9NSI2|F207A_HUMAN;tr|C9JJU7|C9JJU7_HUMAN	9;9;5	9;9;5	9;9;5	>sp|Q9NSI2-2|F207A_HUMAN Isoform B of Protein FAM207A OS=Homo sapiens GN=FAM207A;>sp|Q9NSI2|F207A_HUMAN Protein FAM207A OS=Homo sapiens GN=FAM207A PE=1 SV=2;>tr|C9JJU7|C9JJU7_HUMAN Protein FAM207A (Fragment) OS=Homo sapiens GN=FAM207A PE=1 SV=1	-	1.9716	2.04797	1.03419	1.9451	14.116	8	0	Median	1.3799	1.49149	0.576758	1.4539	13.599	8	0	Median	0.70568	0.731813	-0.450453	0.74354	17.159	8	0	Median	0	48.8	3	9	9	9	0	9	0	9	0	9	48.8	48.8	48.8	23.944	215	215;230;203
1543	tr|B4DN59|B4DN59_HUMAN;sp|P16070-18|CD44_HUMAN;tr|A8K309|A8K309_HUMAN;sp|P16070-12|CD44_HUMAN;sp|P16070-14|CD44_HUMAN;sp|P16070-13|CD44_HUMAN;sp|P16070-11|CD44_HUMAN;sp|P16070-10|CD44_HUMAN;sp|P16070-16|CD44_HUMAN;sp|P16070-8|CD44_HUMAN;sp|P16070-17|CD44_HUMAN;sp|P16070-6|CD44_HUMAN;sp|P16070-4|CD44_HUMAN;sp|P16070-3|CD44_HUMAN;sp|P16070-7|CD44_HUMAN;sp|P16070-5|CD44_HUMAN;sp|P16070|CD44_HUMAN;tr…	tr|B4DN59|B4DN59_HUMAN;sp|P16070-18|CD44_HUMAN;tr|A8K309|A8K309_HUMAN;sp|P16070-12|CD44_HUMAN;sp|P16070-14|CD44_HUMAN;sp|P16070-13|CD44_HUMAN;sp|P16070-11|CD44_HUMAN;sp|P16070-10|CD44_HUMAN;sp|P16070-16|CD44_HUMAN;sp|P16070-8|CD44_HUMAN;sp|P16070-17|CD44_HUMAN;sp|P16070-6|CD44_HUMAN;sp|P16070-4|CD44_HUMAN;sp|P16070-3|CD44_HUMAN;sp|P16070-7|CD44_HUMAN;sp|P16070-5|CD44_HUMAN;sp|P16070|CD44_HUMAN;tr…	13;13;13;13;13;13;13;13;13;13;13;13;13;13;13;13;13;12;11;7;7;6;6;6;6;6;6;4;4;3;3;3;3;3;1;1;1;1;1	13;13;13;13;13;13;13;13;13;13;13;13;13;13;13;13;13;12;11;7;7;6;6;6;6;6;6;4;4;3;3;3;3;3;1;1;1;1;1	13;13;13;13;13;13;13;13;13;13;13;13;13;13;13;13;13;12;11;7;7;6;6;6;6;6;6;4;4;3;3;3;3;3;1;1;1;1;1	>tr|B4DN59|B4DN59_HUMAN cDNA FLJ52702, highly similar to Homo sapiens CD44 antigen (homing function and Indian blood group system) (CD44), transcript variant 4, mRNA OS=Homo sapiens PE=2 SV=1;>sp|P16070-18|CD44_HUMAN Isoform 18 of CD44 antigen OS=Homo sapi	-	1.9693	2.04558	1.03251	1.9693	13.458	10	0	Median	1.8994	2.05301	1.03774	2.0219	6.614	10	0	Median	0.95888	0.99439	-0.00811681	1.0147	14.285	10	0	Median	17.6	38	39	13	13	13	6	12	6	12	6	12	38	38	38	35.973	329	329;340;361;361;396;425;429;493;668;674;691;699;699;711;713;734;742;206;287;82;270;199;240;249;294;294;675;78;181;45;80;139;229;232;44;186;195;243;249
2291	sp|P50851-2|LRBA_HUMAN;sp|P50851|LRBA_HUMAN;tr|E9PEM5|E9PEM5_HUMAN;tr|Q59HC1|Q59HC1_HUMAN;tr|H0YAC6|H0YAC6_HUMAN;tr|B3KVI6|B3KVI6_HUMAN;tr|Q68D03|Q68D03_HUMAN;tr|B7Z4S7|B7Z4S7_HUMAN;tr|B7Z9H4|B7Z9H4_HUMAN;sp|Q8NFP9-3|NBEA_HUMAN;tr|Q6P1X2|Q6P1X2_HUMAN;tr|H0Y9N9|H0Y9N9_HUMAN;tr|H0YA17|H0YA17_HUMAN;tr|D3DP68|D3DP68_HUMAN	sp|P50851-2|LRBA_HUMAN;sp|P50851|LRBA_HUMAN;tr|E9PEM5|E9PEM5_HUMAN;tr|Q59HC1|Q59HC1_HUMAN;tr|H0YAC6|H0YAC6_HUMAN;tr|B3KVI6|B3KVI6_HUMAN	31;30;27;21;21;17;13;2;2;2;1;1;1;1	31;30;27;21;21;17;13;2;2;2;1;1;1;1	26;25;22;17;17;14;11;0;0;0;1;1;1;0	>sp|P50851-2|LRBA_HUMAN Isoform 2 of Lipopolysaccharide-responsive and beige-like anchor protein OS=Homo sapiens GN=LRBA;>sp|P50851|LRBA_HUMAN Lipopolysaccharide-responsive and beige-like anchor protein OS=Homo sapiens GN=LRBA PE=1 SV=4;>tr|E9PEM5|E9PEM5_H	-	1.9654	2.04153	1.02965	2.0096	14.328	16	0	Median	0.63855	0.69019	-0.534934	0.67475	17.093	16	0	Median	0.30604	0.317373	-1.65575	0.31375	17.996	16	0	Median	1.8	14.2	14	31	31	26	3	28	3	28	3	23	16.1	16.1	13.9	317.7	2851	2851;2863;2575;1504;1505;935;758;277;323;739;75;134;147;375
1807	sp|P27986|P85A_HUMAN;sp|P27986-4|P85A_HUMAN;tr|J7GXU7|J7GXU7_HUMAN;tr|J7GU64|J7GU64_HUMAN;tr|B7Z2N8|B7Z2N8_HUMAN;sp|P27986-5|P85A_HUMAN;tr|B3KWZ7|B3KWZ7_HUMAN;sp|P27986-3|P85A_HUMAN;sp|P27986-2|P85A_HUMAN;tr|B7Z629|B7Z629_HUMAN;tr|H0YB27|H0YB27_HUMAN;tr|H0YBC2|H0YBC2_HUMAN;tr|B4E3G5|B4E3G5_HUMAN;tr|Q8N381|Q8N381_HUMAN;tr|Q68CY7|Q68CY7_HUMAN;sp|Q92569|P55G_HUMAN;tr|Q7Z3W2|Q7Z3W2_HUMAN;tr|F6TDL0|F6…	sp|P27986|P85A_HUMAN;sp|P27986-4|P85A_HUMAN;tr|J7GXU7|J7GXU7_HUMAN;tr|J7GU64|J7GU64_HUMAN;tr|B7Z2N8|B7Z2N8_HUMAN;sp|P27986-5|P85A_HUMAN;tr|B3KWZ7|B3KWZ7_HUMAN;sp|P27986-3|P85A_HUMAN;sp|P27986-2|P85A_HUMAN;tr|B7Z629|B7Z629_HUMAN	3;3;2;2;2;2;2;2;2;2;1;1;1;1;1;1;1;1;1	3;3;2;2;2;2;2;2;2;2;1;1;1;1;1;1;1;1;1	3;3;2;2;2;2;2;2;2;2;1;1;1;1;1;1;1;1;1	>sp|P27986|P85A_HUMAN Phosphatidylinositol 3-kinase regulatory subunit alpha OS=Homo sapiens GN=PIK3R1 PE=1 SV=2;>sp|P27986-4|P85A_HUMAN Isoform 4 of Phosphatidylinositol 3-kinase regulatory subunit alpha OS=Homo sapiens GN=PIK3R1;>tr|J7GXU7|J7GXU7_HUMAN P	-	1.9653	2.04142	1.02958	1.9268	23.414	3	1	Median	0.66278	0.71638	-0.481204	0.70701	26.722	3	1	Median	0.36168	0.375074	-1.41475	0.37608	1.5239	3	1	Plateau	0	4.7	19	3	3	3	0	3	0	3	0	3	4.7	4.7	4.7	83.597	724	724;732;263;264;275;361;403;424;454;549;131;189;251;461;461;461;494;507;507
2086	tr|Q68DL0|Q68DL0_HUMAN;tr|B4DER4|B4DER4_HUMAN;tr|B4DZI3|B4DZI3_HUMAN;tr|H0Y871|H0Y871_HUMAN;sp|P42338|PK3CB_HUMAN;tr|H7C565|H7C565_HUMAN;tr|Q9BTS4|Q9BTS4_HUMAN;tr|Q59HC4|Q59HC4_HUMAN;tr|B7ZM44|B7ZM44_HUMAN;tr|Q1WIR0|Q1WIR0_HUMAN;tr|Q1WIQ9|Q1WIQ9_HUMAN;tr|B2RAH3|B2RAH3_HUMAN;tr|A7E2E0|A7E2E0_HUMAN;sp|O00329|PK3CD_HUMAN;tr|Q5SR50|Q5SR50_HUMAN;tr|O00334|O00334_HUMAN;tr|F8W9P4|F8W9P4_HUMAN	tr|Q68DL0|Q68DL0_HUMAN;tr|B4DER4|B4DER4_HUMAN;tr|B4DZI3|B4DZI3_HUMAN;tr|H0Y871|H0Y871_HUMAN;sp|P42338|PK3CB_HUMAN;tr|H7C565|H7C565_HUMAN;tr|Q9BTS4|Q9BTS4_HUMAN;tr|Q59HC4|Q59HC4_HUMAN;tr|B7ZM44|B7ZM44_HUMAN;tr|Q1WIR0|Q1WIR0_HUMAN;tr|Q1WIQ9|Q1WIQ9_HUMAN;tr|B2RAH3|B2RAH3_HUMAN;tr|A7E2E0|A7E2E0_HUMAN;sp|O00329|PK3CD_HUMAN;tr|Q5SR50|Q5SR50_HUMAN;tr|O00334|O00334_HUMAN;tr|F8W9P4|F8W9P4_HUMAN	2;2;2;2;2;1;1;1;1;1;1;1;1;1;1;1;1	2;2;2;2;2;1;1;1;1;1;1;1;1;1;1;1;1	2;2;2;2;2;1;1;1;1;1;1;1;1;1;1;1;1	>tr|Q68DL0|Q68DL0_HUMAN Phosphatidylinositol 4,5-bisphosphate 3-kinase catalytic subunit beta isoform OS=Homo sapiens GN=DKFZp779K1237 PE=1 SV=1;>tr|B4DER4|B4DER4_HUMAN cDNA FLJ57102, highly similar to Phosphatidylinositol-4,5-bisphosphate 3-kinase catalyt	-	1.9539	2.02958	1.02118	2.0079	9.3355	2	1	Median	0.76648	0.828466	-0.271486	0.82232	10.256	2	1	Median	0.39516	0.409794	-1.28703	0.41719	6.4285	2	1	Median	0	4.6	17	2	2	2	0	2	0	2	0	2	4.6	4.6	4.6	59.769	521	521;582;657;702;1070;245;286;845;1043;1044;1044;1044;1044;1044;1068;1068;1068
591	tr|V9HW51|V9HW51_HUMAN;tr|B2R960|B2R960_HUMAN;sp|O43396|TXNL1_HUMAN;tr|Q59G46|Q59G46_HUMAN;tr|K7ER96|K7ER96_HUMAN;tr|B3KT45|B3KT45_HUMAN;tr|K7EML9|K7EML9_HUMAN;tr|K7EME7|K7EME7_HUMAN;tr|K7EKG2|K7EKG2_HUMAN;tr|K7EPB7|K7EPB7_HUMAN	tr|V9HW51|V9HW51_HUMAN;tr|B2R960|B2R960_HUMAN;sp|O43396|TXNL1_HUMAN;tr|Q59G46|Q59G46_HUMAN;tr|K7ER96|K7ER96_HUMAN;tr|B3KT45|B3KT45_HUMAN	11;11;11;10;10;6;4;2;1;1	11;11;11;10;10;6;4;2;1;1	11;11;11;10;10;6;4;2;1;1	>tr|V9HW51|V9HW51_HUMAN Epididymis secretory protein Li 114 OS=Homo sapiens GN=HEL-S-114 PE=2 SV=1;>tr|B2R960|B2R960_HUMAN cDNA, FLJ94230, highly similar to Homo sapiens thioredoxin-like 1 (TXNL1), mRNA OS=Homo sapiens PE=2 SV=1;>sp|O43396|TXNL1_HUMAN Thio	-	1.9506	2.02616	1.01874	1.9323	7.3523	9	0	Median	1.0034	1.08455	0.117091	1.0366	7.2298	9	0	Median	0.50662	0.525381	-0.928563	0.53144	6.1046	9	0	Median	6.6	60.9	10	11	11	11	1	11	1	11	1	11	60.9	60.9	60.9	32.251	289	289;289;289;280;281;166;138;103;27;69
2929	tr|A0A0S2Z4B5|A0A0S2Z4B5_HUMAN;sp|Q08209-2|PP2BA_HUMAN;sp|Q08209-3|PP2BA_HUMAN;tr|A0A0S2Z4C6|A0A0S2Z4C6_HUMAN;sp|Q08209|PP2BA_HUMAN;tr|E7ETC2|E7ETC2_HUMAN;sp|Q08209-5|PP2BA_HUMAN;sp|Q08209-4|PP2BA_HUMAN;tr|E9PPC8|E9PPC8_HUMAN;tr|E9PK68|E9PK68_HUMAN;tr|Q9UMM5|Q9UMM5_HUMAN;tr|Q9UMB2|Q9UMB2_HUMAN;tr|H0YB02|H0YB02_HUMAN	tr|A0A0S2Z4B5|A0A0S2Z4B5_HUMAN;sp|Q08209-2|PP2BA_HUMAN;sp|Q08209-3|PP2BA_HUMAN;tr|A0A0S2Z4C6|A0A0S2Z4C6_HUMAN;sp|Q08209|PP2BA_HUMAN;tr|E7ETC2|E7ETC2_HUMAN;sp|Q08209-5|PP2BA_HUMAN;sp|Q08209-4|PP2BA_HUMAN	14;14;13;13;13;10;10;7;5;5;5;1;1	14;14;13;13;13;10;10;7;5;5;5;1;1	9;9;9;8;8;5;5;5;2;2;3;0;0	>tr|A0A0S2Z4B5|A0A0S2Z4B5_HUMAN Serine/threonine-protein phosphatase (Fragment) OS=Homo sapiens GN=PPP3CA PE=2 SV=1;>sp|Q08209-2|PP2BA_HUMAN Isoform 2 of Serine/threonine-protein phosphatase 2B catalytic subunit alpha isoform OS=Homo sapiens GN=PPP3CA;>sp|	-	1.9501	2.02564	1.01837	1.9116	42.685	7	0	Median	1.1656	1.25986	0.333267	1.2332	10.391	7	0	Median	0.5879	0.609671	-0.713896	0.61338	23.575	7	0	Median	3.9	35	13	14	14	9	1	14	1	14	1	9	35	35	25.2	57.658	511	511;511;469;521;521;423;454;289;132;147;253;24;153
2336	tr|A0A024R688|A0A024R688_HUMAN;sp|P51948|MAT1_HUMAN;tr|H0YJ92|H0YJ92_HUMAN;tr|A0A024R669|A0A024R669_HUMAN;sp|P51948-2|MAT1_HUMAN;tr|H0YJF2|H0YJF2_HUMAN	tr|A0A024R688|A0A024R688_HUMAN;sp|P51948|MAT1_HUMAN;tr|H0YJ92|H0YJ92_HUMAN;tr|A0A024R669|A0A024R669_HUMAN;sp|P51948-2|MAT1_HUMAN;tr|H0YJF2|H0YJF2_HUMAN	4;4;3;3;3;2	4;4;3;3;3;2	4;4;3;3;3;2	>tr|A0A024R688|A0A024R688_HUMAN Menage a trois homolog 1, cyclin H assembly factor (Xenopus laevis), isoform CRA_a OS=Homo sapiens GN=MNAT1 PE=2 SV=1;>sp|P51948|MAT1_HUMAN CDK-activating kinase assembly factor MAT1 OS=Homo sapiens GN=MNAT1 PE=1 SV=1;>tr|H0	-	1.9481	2.02356	1.01689	1.9702	8.2227	4	0	Median	1.3789	1.49041	0.575712	1.4797	2.866	4	0	Median	0.69435	0.720063	-0.473804	0.71857	10.573	4	0	Median	0	20.4	6	4	4	4	0	4	0	4	0	4	20.4	20.4	20.4	35.823	309	309;309;169;267;267;173
6030	tr|A0A024R542|A0A024R542_HUMAN;sp|Q9C0C2|TB182_HUMAN;tr|B3KXS7|B3KXS7_HUMAN;sp|Q9C0C2-2|TB182_HUMAN;tr|Q86TK2|Q86TK2_HUMAN;tr|E9PKK0|E9PKK0_HUMAN;tr|E9PKE7|E9PKE7_HUMAN	tr|A0A024R542|A0A024R542_HUMAN;sp|Q9C0C2|TB182_HUMAN;tr|B3KXS7|B3KXS7_HUMAN;sp|Q9C0C2-2|TB182_HUMAN	71;71;48;39;10;9;5	71;71;48;39;10;9;5	71;71;48;39;10;9;5	>tr|A0A024R542|A0A024R542_HUMAN Tankyrase 1 binding protein 1, 182kDa, isoform CRA_a OS=Homo sapiens GN=TNKS1BP1 PE=2 SV=1;>sp|Q9C0C2|TB182_HUMAN 182 kDa tankyrase-1-binding protein OS=Homo sapiens GN=TNKS1BP1 PE=1 SV=4;>tr|B3KXS7|B3KXS7_HUMAN cDNA FLJ4597	-	1.9429	2.01816	1.01304	1.9895	21.437	27	0	Median	1.2232	1.32212	0.402854	1.3033	19.564	27	0	Median	0.60632	0.628774	-0.669388	0.63912	20.486	27	0	Median	30.6	47	7	71	71	71	40	55	40	55	40	55	57.1	57.1	57.1	181.79	1729	1729;1729;1075;778;311;243;143
1726	sp|P23497|SP100_HUMAN;sp|P23497-6|SP100_HUMAN;tr|E9PHV6|E9PHV6_HUMAN;sp|P23497-5|SP100_HUMAN;sp|P23497-2|SP100_HUMAN;sp|P23497-3|SP100_HUMAN;tr|Q53TD0|Q53TD0_HUMAN;sp|P23497-4|SP100_HUMAN;tr|B4E2B9|B4E2B9_HUMAN;sp|P23497-7|SP100_HUMAN;tr|C9JBL0|C9JBL0_HUMAN;tr|Q4ZG64|Q4ZG64_HUMAN;sp|Q9H930-3|SP14L_HUMAN;tr|H7C4B4|H7C4B4_HUMAN;sp|Q9H930-1|SP14L_HUMAN	sp|P23497|SP100_HUMAN;sp|P23497-6|SP100_HUMAN;tr|E9PHV6|E9PHV6_HUMAN;sp|P23497-5|SP100_HUMAN;sp|P23497-2|SP100_HUMAN;sp|P23497-3|SP100_HUMAN;tr|Q53TD0|Q53TD0_HUMAN;sp|P23497-4|SP100_HUMAN;tr|B4E2B9|B4E2B9_HUMAN;sp|P23497-7|SP100_HUMAN;tr|C9JBL0|C9JBL0_HUMAN	11;10;10;10;10;10;10;10;9;9;8;1;1;1;1	10;10;10;10;10;10;9;10;9;9;8;1;1;1;1	9;9;9;9;9;9;8;9;8;8;7;1;0;1;0	>sp|P23497|SP100_HUMAN Nuclear autoantigen Sp-100 OS=Homo sapiens GN=SP100 PE=1 SV=3;>sp|P23497-6|SP100_HUMAN Isoform 6 of Nuclear autoantigen Sp-100 OS=Homo sapiens GN=SP100;>tr|E9PHV6|E9PHV6_HUMAN Nuclear autoantigen Sp-100 OS=Homo sapiens GN=SP100 PE=1	-	1.9412	2.01639	1.01178	1.9186	11.507	10	0	Median	1.541	1.66562	0.736061	1.6733	13.829	10	0	Median	0.76873	0.797198	-0.32699	0.79517	7.9981	9	0	Median	4.1	18	15	11	10	9	2	11	2	10	2	9	18	17.1	15.8	100.42	879	879;452;455;472;480;688;843;885;366;445;192;35;129;193;438
6262	sp|Q9H7F0|AT133_HUMAN;tr|A0A087WYY3|A0A087WYY3_HUMAN;sp|Q9H7F0-2|AT133_HUMAN	sp|Q9H7F0|AT133_HUMAN;tr|A0A087WYY3|A0A087WYY3_HUMAN;sp|Q9H7F0-2|AT133_HUMAN	2;1;1	2;1;1	2;1;1	>sp|Q9H7F0|AT133_HUMAN Probable cation-transporting ATPase 13A3 OS=Homo sapiens GN=ATP13A3 PE=1 SV=4;>tr|A0A087WYY3|A0A087WYY3_HUMAN Cation-transporting ATPase OS=Homo sapiens GN=ATP13A3 PE=1 SV=1;>sp|Q9H7F0-2|AT133_HUMAN Isoform 2 of Probable cation-trans	-	1.9412	2.01639	1.01178	1.9049	23.919	2	1	Median	1.2737	1.37671	0.46122	1.3433	56.619	2	1	Median	0.64754	0.67152	-0.574498	0.6753	35.298	2	1	Median	0	2.4	3	2	2	2	0	2	0	2	0	2	2.4	2.4	2.4	138.04	1226	1226;701;701
1113	sp|O95834-2|EMAL2_HUMAN;sp|O95834-3|EMAL2_HUMAN;tr|C9JRL6|C9JRL6_HUMAN;tr|B7Z872|B7Z872_HUMAN;sp|O95834|EMAL2_HUMAN;tr|K7EIK7|K7EIK7_HUMAN;tr|A0A0C4DGQ7|A0A0C4DGQ7_HUMAN;tr|B7Z918|B7Z918_HUMAN;tr|K7EII6|K7EII6_HUMAN;tr|B7Z2F5|B7Z2F5_HUMAN;tr|K7EKG3|K7EKG3_HUMAN;tr|K7ELB2|K7ELB2_HUMAN;tr|K7ERR9|K7ERR9_HUMAN;tr|K7ELI8|K7ELI8_HUMAN;tr|K7ESL7|K7ESL7_HUMAN;tr|K7EKU5|K7EKU5_HUMAN	sp|O95834-2|EMAL2_HUMAN;sp|O95834-3|EMAL2_HUMAN;tr|C9JRL6|C9JRL6_HUMAN;tr|B7Z872|B7Z872_HUMAN;sp|O95834|EMAL2_HUMAN;tr|K7EIK7|K7EIK7_HUMAN;tr|A0A0C4DGQ7|A0A0C4DGQ7_HUMAN;tr|B7Z918|B7Z918_HUMAN;tr|K7EII6|K7EII6_HUMAN;tr|B7Z2F5|B7Z2F5_HUMAN;tr|K7EKG3|K7EKG3_HUMAN	8;8;7;7;7;7;6;6;5;5;4;1;1;1;1;1	8;8;7;7;7;7;6;6;5;5;4;1;1;1;1;1	8;8;7;7;7;7;6;6;5;5;4;1;1;1;1;1	>sp|O95834-2|EMAL2_HUMAN Isoform 2 of Echinoderm microtubule-associated protein-like 2 OS=Homo sapiens GN=EML2;>sp|O95834-3|EMAL2_HUMAN Isoform 3 of Echinoderm microtubule-associated protein-like 2 OS=Homo sapiens GN=EML2;>tr|C9JRL6|C9JRL6_HUMAN Echinoderm	-	1.9366	2.01161	1.00835	1.8687	12.58	5	0	Median	1.1437	1.23619	0.305903	1.1902	13.44	5	0	Median	0.59661	0.618704	-0.692679	0.62383	14.476	5	0	Median	0	15.8	16	8	8	8	0	8	0	8	0	8	15.8	15.8	15.8	86.47	796	796;850;603;603;649;773;427;461;181;807;223;73;91;121;141;225
2967	tr|Q05BM8|Q05BM8_HUMAN;tr|A0A024RC48|A0A024RC48_HUMAN;sp|Q10472|GALT1_HUMAN;tr|A8KAJ7|A8KAJ7_HUMAN;tr|Q68VJ7|Q68VJ7_HUMAN;tr|K7EJV8|K7EJV8_HUMAN	tr|Q05BM8|Q05BM8_HUMAN;tr|A0A024RC48|A0A024RC48_HUMAN;sp|Q10472|GALT1_HUMAN;tr|A8KAJ7|A8KAJ7_HUMAN;tr|Q68VJ7|Q68VJ7_HUMAN	6;6;6;5;4;1	6;6;6;5;4;1	6;6;6;5;4;1	>tr|Q05BM8|Q05BM8_HUMAN Polypeptide N-acetylgalactosaminyltransferase OS=Homo sapiens GN=GALNT1 PE=2 SV=1;>tr|A0A024RC48|A0A024RC48_HUMAN Polypeptide N-acetylgalactosaminyltransferase OS=Homo sapiens GN=GALNT1 PE=3 SV=1;>sp|Q10472|GALT1_HUMAN Polypeptide N	-	1.9366	2.01161	1.00835	2.0059	16.17	4	0	Median	0.99318	1.0735	0.102321	1.0536	12.017	4	0	Median	0.46188	0.478985	-1.06195	0.46755	18.986	4	0	Median	0	17.6	6	6	6	6	0	6	0	6	0	6	17.6	17.6	17.6	57.336	499	499;559;559;559;170;387
5894	sp|Q9BVJ6|UT14A_HUMAN;sp|Q9BVJ6-3|UT14A_HUMAN;tr|B4E343|B4E343_HUMAN;sp|Q9BVJ6-2|UT14A_HUMAN;tr|X6RJY0|X6RJY0_HUMAN;tr|Q08E77|Q08E77_HUMAN;tr|A0A024RDV0|A0A024RDV0_HUMAN;sp|Q5TAP6|UT14C_HUMAN;tr|O60531|O60531_HUMAN	sp|Q9BVJ6|UT14A_HUMAN;sp|Q9BVJ6-3|UT14A_HUMAN;tr|B4E343|B4E343_HUMAN;sp|Q9BVJ6-2|UT14A_HUMAN	23;22;19;17;7;6;6;6;4	23;22;19;17;7;6;6;6;4	23;22;19;17;7;6;6;6;4	>sp|Q9BVJ6|UT14A_HUMAN U3 small nucleolar RNA-associated protein 14 homolog A OS=Homo sapiens GN=UTP14A PE=1 SV=1;>sp|Q9BVJ6-3|UT14A_HUMAN Isoform 3 of U3 small nucleolar RNA-associated protein 14 homolog A OS=Homo sapiens GN=UTP14A;>tr|B4E343|B4E343_HUMAN	-	1.9303	2.00507	1.00365	1.9424	25.169	15	0	Median	1.6107	1.74096	0.799882	1.714	26.353	15	0	Median	0.86552	0.897572	-0.1559	0.88678	12.409	15	0	Median	8.6	36.6	9	23	23	23	6	20	6	20	6	20	39.2	39.2	39.2	87.977	771	771;719;717;603;320;766;766;766;131
988	sp|O94973|AP2A2_HUMAN;tr|A0A0G2JS82|A0A0G2JS82_HUMAN;tr|B7Z5S9|B7Z5S9_HUMAN;sp|O94973-2|AP2A2_HUMAN;sp|O94973-3|AP2A2_HUMAN;tr|B7Z1Q4|B7Z1Q4_HUMAN;tr|A0A0G2JQM1|A0A0G2JQM1_HUMAN;tr|B3KMI7|B3KMI7_HUMAN;tr|E9PR62|E9PR62_HUMAN;tr|A0A0G2JRF9|A0A0G2JRF9_HUMAN;tr|A0A0G2JQA4|A0A0G2JQA4_HUMAN;tr|Q8N2F8|Q8N2F8_HUMAN;tr|Q59FN8|Q59FN8_HUMAN;tr|A0A0G2JS17|A0A0G2JS17_HUMAN;tr|A0A0G2JQT9|A0A0G2JQT9_HUMAN;tr|H0…	sp|O94973|AP2A2_HUMAN;tr|A0A0G2JS82|A0A0G2JS82_HUMAN;tr|B7Z5S9|B7Z5S9_HUMAN;sp|O94973-2|AP2A2_HUMAN;sp|O94973-3|AP2A2_HUMAN;tr|B7Z1Q4|B7Z1Q4_HUMAN;tr|A0A0G2JQM1|A0A0G2JQM1_HUMAN	26;25;25;25;18;18;17;8;7;6;6;6;5;5;5;5;5;4;3;2;2;1	17;17;17;16;9;12;9;5;4;4;4;4;3;3;3;3;3;3;2;1;1;1	17;17;17;16;9;12;9;5;4;4;4;4;3;3;3;3;3;3;2;1;1;1	>sp|O94973|AP2A2_HUMAN AP-2 complex subunit alpha-2 OS=Homo sapiens GN=AP2A2 PE=1 SV=2;>tr|A0A0G2JS82|A0A0G2JS82_HUMAN AP-2 complex subunit alpha-2 (Fragment) OS=Homo sapiens GN=AP2A2 PE=1 SV=1;>tr|B7Z5S9|B7Z5S9_HUMAN cDNA FLJ61359, highly similar to Adapt	-	1.9295	2.00424	1.00305	1.9165	12.732	13	0	Median	1.8416	1.99053	0.993154	1.9557	12.001	13	0	Median	0.92951	0.963932	-0.0529967	0.95332	7.8552	13	0	Median	0	36	22	26	17	17	0	26	0	17	0	17	36	25.8	25.8	103.96	939	939;917;930;940;656;678;634;353;378;356;356;467;143;156;173;184;185;90;140;125;138;107
4590	sp|Q8N3F8|MILK1_HUMAN;tr|Q641Q8|Q641Q8_HUMAN;tr|H0Y6J8|H0Y6J8_HUMAN;tr|Q68D58|Q68D58_HUMAN;tr|B0QY86|B0QY86_HUMAN;tr|B0QY91|B0QY91_HUMAN	sp|Q8N3F8|MILK1_HUMAN;tr|Q641Q8|Q641Q8_HUMAN	16;8;7;6;2;1	16;8;7;6;2;1	15;8;7;6;2;1	>sp|Q8N3F8|MILK1_HUMAN MICAL-like protein 1 OS=Homo sapiens GN=MICALL1 PE=1 SV=2;>tr|Q641Q8|Q641Q8_HUMAN MICAL-L1 protein (Fragment) OS=Homo sapiens GN=MICAL-L1 PE=2 SV=1	-	1.9293	2.00403	1.0029	2.0028	17.777	7	0	Median	1.1271	1.21825	0.28481	1.1969	16.838	7	0	Median	0.54748	0.567755	-0.816661	0.5722	13.643	7	0	Median	15.3	17.4	6	16	16	15	9	9	9	9	9	8	29.4	29.4	28.2	93.44	863	863;350;370;290;210;186
5677	tr|A0A024RCC9|A0A024RCC9_HUMAN;sp|Q99733|NP1L4_HUMAN;tr|B7ZB83|B7ZB83_HUMAN;sp|Q99733-2|NP1L4_HUMAN;tr|B7ZAC7|B7ZAC7_HUMAN;tr|C9JZI7|C9JZI7_HUMAN;tr|B7ZAK9|B7ZAK9_HUMAN;tr|B4DS05|B4DS05_HUMAN;tr|C9J6D1|C9J6D1_HUMAN;tr|E9PNJ7|E9PNJ7_HUMAN;tr|A8MXH2|A8MXH2_HUMAN;tr|E9PKT8|E9PKT8_HUMAN;tr|E9PS34|E9PS34_HUMAN;tr|E9PNW0|E9PNW0_HUMAN;tr|E9PJJ2|E9PJJ2_HUMAN;tr|E9PP22|E9PP22_HUMAN;tr|H0YCI4|H0YCI4_HUMAN;…	tr|A0A024RCC9|A0A024RCC9_HUMAN;sp|Q99733|NP1L4_HUMAN;tr|B7ZB83|B7ZB83_HUMAN;sp|Q99733-2|NP1L4_HUMAN;tr|B7ZAC7|B7ZAC7_HUMAN;tr|C9JZI7|C9JZI7_HUMAN;tr|B7ZAK9|B7ZAK9_HUMAN;tr|B4DS05|B4DS05_HUMAN;tr|C9J6D1|C9J6D1_HUMAN;tr|E9PNJ7|E9PNJ7_HUMAN;tr|A8MXH2|A8MXH2_HUMAN;tr|E9PKT8|E9PKT8_HUMAN;tr|E9PS34|E9PS34_HUMAN	15;15;15;15;14;13;13;13;10;9;9;9;8;7;7;7;6;4;3	15;15;15;15;14;13;13;13;10;9;9;9;8;7;7;7;6;4;3	14;14;14;14;13;12;12;12;9;8;8;8;7;6;6;7;6;4;3	>tr|A0A024RCC9|A0A024RCC9_HUMAN Nucleosome assembly protein 1-like 4, isoform CRA_b OS=Homo sapiens GN=NAP1L4 PE=3 SV=1;>sp|Q99733|NP1L4_HUMAN Nucleosome assembly protein 1-like 4 OS=Homo sapiens GN=NAP1L4 PE=1 SV=1;>tr|B7ZB83|B7ZB83_HUMAN cDNA, FLJ79447,	-	1.9286	2.0033	1.00238	1.9976	32.513	13	0	Median	1.7709	1.91411	0.936677	1.906	30.481	13	0	Median	0.89715	0.930374	-0.104118	0.91787	9.1251	13	0	Median	20.3	53.3	19	15	15	14	5	14	5	14	4	13	54.9	54.9	52.3	42.823	375	375;375;386;386;386;278;384;386;178;140;156;169;133;107;128;154;204;78;101
6870	tr|O60535|O60535_HUMAN;sp|Q9UBB5|MBD2_HUMAN;tr|Q69YZ5|Q69YZ5_HUMAN	tr|O60535|O60535_HUMAN;sp|Q9UBB5|MBD2_HUMAN;tr|Q69YZ5|Q69YZ5_HUMAN	3;3;2	3;3;2	3;3;2	>tr|O60535|O60535_HUMAN Antigen NY-CO-41 (Fragment) OS=Homo sapiens GN=NY-CO-41 PE=2 SV=1;>sp|Q9UBB5|MBD2_HUMAN Methyl-CpG-binding domain protein 2 OS=Homo sapiens GN=MBD2 PE=1 SV=1;>tr|Q69YZ5|Q69YZ5_HUMAN Uncharacterized protein DKFZp586O0821 (Fragment) O	-	1.928	2.00268	1.00193	1.9104	22.428	2	0	Median	1.2255	1.32461	0.405565	1.2518	9.0588	2	0	Median	0.65767	0.682025	-0.552103	0.69709	15.049	2	0	Median	8.5	12.5	3	3	3	3	1	2	1	2	1	2	21	21	21	22.27	200	200;411;76
1285	sp|P07384|CAN1_HUMAN;tr|A0A024R5A3|A0A024R5A3_HUMAN;tr|A0A024R580|A0A024R580_HUMAN;tr|B2RDI5|B2RDI5_HUMAN;tr|B4DWH5|B4DWH5_HUMAN;tr|B4DS85|B4DS85_HUMAN;tr|E9PL37|E9PL37_HUMAN;tr|E9PRM1|E9PRM1_HUMAN;tr|E9PLX0|E9PLX0_HUMAN;tr|E9PJJ3|E9PJJ3_HUMAN;tr|E9PLC9|E9PLC9_HUMAN;tr|E9PMC6|E9PMC6_HUMAN;tr|E9PJA6|E9PJA6_HUMAN;tr|E9PSA6|E9PSA6_HUMAN;tr|E9PQB3|E9PQB3_HUMAN;tr|E9PIA9|E9PIA9_HUMAN	sp|P07384|CAN1_HUMAN;tr|A0A024R5A3|A0A024R5A3_HUMAN;tr|A0A024R580|A0A024R580_HUMAN;tr|B2RDI5|B2RDI5_HUMAN;tr|B4DWH5|B4DWH5_HUMAN	22;21;21;21;19;5;4;4;3;3;3;3;3;3;3;2	22;21;21;21;19;5;4;4;3;3;3;3;3;3;3;2	22;21;21;21;19;5;4;4;3;3;3;3;3;3;3;2	>sp|P07384|CAN1_HUMAN Calpain-1 catalytic subunit OS=Homo sapiens GN=CAPN1 PE=1 SV=1;>tr|A0A024R5A3|A0A024R5A3_HUMAN Calpain 1, (Mu/I) large subunit, isoform CRA_b OS=Homo sapiens GN=CAPN1 PE=3 SV=1;>tr|A0A024R580|A0A024R580_HUMAN Calpain 1, (Mu/I) large s	-	1.9242	1.99873	0.999086	1.9818	10.678	20	0	Median	1.1267	1.21782	0.284297	1.1964	11.106	20	0	Median	0.57578	0.597103	-0.743949	0.60153	9.2785	20	0	Median	0	35.6	16	22	22	22	0	22	0	22	0	22	35.6	35.6	35.6	81.889	714	714;710;713;714;660;515;191;201;122;135;148;152;161;163;191;63
5689	tr|F5H442|F5H442_HUMAN;sp|Q99816|TS101_HUMAN;sp|Q99816-2|TS101_HUMAN;tr|L0L6B6|L0L6B6_HUMAN;tr|D3DQY6|D3DQY6_HUMAN;tr|Q86SI0|Q86SI0_HUMAN;tr|J3QRU6|J3QRU6_HUMAN;tr|J3QKS4|J3QKS4_HUMAN	tr|F5H442|F5H442_HUMAN;sp|Q99816|TS101_HUMAN;sp|Q99816-2|TS101_HUMAN;tr|L0L6B6|L0L6B6_HUMAN;tr|D3DQY6|D3DQY6_HUMAN	10;10;6;5;5;1;1;1	10;10;6;5;5;1;1;1	10;10;6;5;5;1;1;1	>tr|F5H442|F5H442_HUMAN Tumor susceptibility gene 101 protein OS=Homo sapiens GN=TSG101 PE=1 SV=1;>sp|Q99816|TS101_HUMAN Tumor susceptibility gene 101 protein OS=Homo sapiens GN=TSG101 PE=1 SV=2;>sp|Q99816-2|TS101_HUMAN Isoform 2 of Tumor susceptibility ge	-	1.9214	1.99582	0.996985	1.9604	16.404	12	0	Median	1.5178	1.64055	0.714176	1.5935	14.847	12	0	Median	0.75157	0.779402	-0.35956	0.78438	9.5577	12	0	Median	0	33.7	8	10	10	10	0	10	0	10	0	10	33.7	33.7	33.7	40.917	365	365;390;285;160;260;23;63;77
416	sp|O14662-5|STX16_HUMAN;sp|O14662|STX16_HUMAN;tr|H3BU86|H3BU86_HUMAN;tr|Q59G13|Q59G13_HUMAN;sp|O14662-2|STX16_HUMAN;sp|O14662-4|STX16_HUMAN;tr|B4E3U3|B4E3U3_HUMAN;sp|O14662-6|STX16_HUMAN;tr|Q96NX8|Q96NX8_HUMAN;sp|O14662-3|STX16_HUMAN;tr|H0YEW0|H0YEW0_HUMAN;tr|B4DJX9|B4DJX9_HUMAN;tr|F8W9Z6|F8W9Z6_HUMAN;tr|B7ZBM8|B7ZBM8_HUMAN;tr|E9PND6|E9PND6_HUMAN;tr|B7ZBM4|B7ZBM4_HUMAN;tr|B7ZBM5|B7ZBM5_HUMAN;tr|E…	sp|O14662-5|STX16_HUMAN;sp|O14662|STX16_HUMAN;tr|H3BU86|H3BU86_HUMAN;tr|Q59G13|Q59G13_HUMAN;sp|O14662-2|STX16_HUMAN;sp|O14662-4|STX16_HUMAN;tr|B4E3U3|B4E3U3_HUMAN;sp|O14662-6|STX16_HUMAN;tr|Q96NX8|Q96NX8_HUMAN	7;7;7;7;6;6;5;5;4;3;3;3;3;3;2;2;2;1	7;7;7;7;6;6;5;5;4;3;3;3;3;3;2;2;2;1	7;7;7;7;6;6;5;5;4;3;3;3;3;3;2;2;2;1	>sp|O14662-5|STX16_HUMAN Isoform E of Syntaxin-16 OS=Homo sapiens GN=STX16;>sp|O14662|STX16_HUMAN Syntaxin-16 OS=Homo sapiens GN=STX16 PE=1 SV=3;>tr|H3BU86|H3BU86_HUMAN STX16-NPEPL1 readthrough (NMD candidate) OS=Homo sapiens GN=STX16-NPEPL1 PE=3 SV=1;>tr|	-	1.9212	1.99562	0.996835	1.8703	23.656	6	0	Median	1.2074	1.30504	0.384098	1.2809	21.462	6	0	Median	0.61737	0.640233	-0.643332	0.64795	14.117	6	0	Median	5.9	28.3	18	7	7	7	1	6	1	6	1	6	34.3	34.3	34.3	36.544	321	321;325;382;383;304;308;272;272;202;115;126;139;204;219;79;120;122;46
6337	sp|Q9HAU0|PKHA5_HUMAN;tr|A0A024RAY7|A0A024RAY7_HUMAN;sp|Q9HAU0-2|PKHA5_HUMAN;sp|Q9HAU0-4|PKHA5_HUMAN;tr|B4DHK5|B4DHK5_HUMAN;sp|Q9HAU0-6|PKHA5_HUMAN;tr|B4DMB9|B4DMB9_HUMAN;tr|B4DJX4|B4DJX4_HUMAN;sp|Q9HAU0-5|PKHA5_HUMAN;sp|Q9HAU0-8|PKHA5_HUMAN;tr|A0JP02|A0JP02_HUMAN;sp|Q9HAU0-3|PKHA5_HUMAN;tr|H0YGJ6|H0YGJ6_HUMAN;sp|Q9HAU0-7|PKHA5_HUMAN;tr|F5H1X3|F5H1X3_HUMAN;tr|H0YG48|H0YG48_HUMAN	sp|Q9HAU0|PKHA5_HUMAN;tr|A0A024RAY7|A0A024RAY7_HUMAN;sp|Q9HAU0-2|PKHA5_HUMAN;sp|Q9HAU0-4|PKHA5_HUMAN;tr|B4DHK5|B4DHK5_HUMAN;sp|Q9HAU0-6|PKHA5_HUMAN;tr|B4DMB9|B4DMB9_HUMAN;tr|B4DJX4|B4DJX4_HUMAN;sp|Q9HAU0-5|PKHA5_HUMAN;sp|Q9HAU0-8|PKHA5_HUMAN;tr|A0JP02|A0JP02_HUMAN;sp|Q9HAU0-3|PKHA5_HUMAN	15;15;15;15;15;15;14;14;14;14;13;9;5;1;1;1	15;15;15;15;15;15;14;14;14;14;13;9;5;1;1;1	15;15;15;15;15;15;14;14;14;14;13;9;5;1;1;1	>sp|Q9HAU0|PKHA5_HUMAN Pleckstrin homology domain-containing family A member 5 OS=Homo sapiens GN=PLEKHA5 PE=1 SV=1;>tr|A0A024RAY7|A0A024RAY7_HUMAN Pleckstrin homology domain containing, family A member 5, isoform CRA_a OS=Homo sapiens GN=PLEKHA5 PE=4 SV=1	-	1.9201	1.99447	0.996008	1.8589	15.063	6	0	Median	1.1518	1.24495	0.316084	1.186	28.337	6	0	Median	0.60409	0.626461	-0.674704	0.64143	7.2988	6	0	Median	12.2	18	16	15	15	15	8	11	8	11	8	11	24.3	24.3	24.3	127.46	1116	1116;1174;1174;1179;1183;1282;914;977;1060;1098;874;650;397;76;118;135
556	sp|O43150-2|ASAP2_HUMAN;sp|O43150|ASAP2_HUMAN;tr|A0A286YFG8|A0A286YFG8_HUMAN;tr|Q53RT9|Q53RT9_HUMAN;tr|Q53RS3|Q53RS3_HUMAN;tr|Q53R39|Q53R39_HUMAN;tr|Q8N282|Q8N282_HUMAN	sp|O43150-2|ASAP2_HUMAN;sp|O43150|ASAP2_HUMAN	13;13;6;6;6;1;1	11;11;4;4;6;1;1	11;11;4;4;6;1;1	>sp|O43150-2|ASAP2_HUMAN Isoform 2 of Arf-GAP with SH3 domain, ANK repeat and PH domain-containing protein 2 OS=Homo sapiens GN=ASAP2;>sp|O43150|ASAP2_HUMAN Arf-GAP with SH3 domain, ANK repeat and PH domain-containing protein 2 OS=Homo sapiens GN=ASAP2 PE=	-	1.9196	1.99395	0.995633	2.0576	8.0887	3	0	Median	0.78015	0.843241	-0.245983	0.83566	10.462	3	0	Median	0.38192	0.396063	-1.3362	0.39573	10.2	3	0	Median	4.2	21.3	7	13	11	11	2	13	2	11	2	11	21.3	19.4	19.4	106.98	961	961;1006;317;328;635;42;208
2301	tr|A0A024RBV5|A0A024RBV5_HUMAN;sp|P51151|RAB9A_HUMAN;tr|A0A1B0GUI0|A0A1B0GUI0_HUMAN;sp|Q9NP90|RAB9B_HUMAN	tr|A0A024RBV5|A0A024RBV5_HUMAN;sp|P51151|RAB9A_HUMAN	7;7;1;1	7;7;1;1	7;7;1;1	>tr|A0A024RBV5|A0A024RBV5_HUMAN RAB9A, member RAS oncogene family, isoform CRA_a OS=Homo sapiens GN=RAB9A PE=4 SV=1;>sp|P51151|RAB9A_HUMAN Ras-related protein Rab-9A OS=Homo sapiens GN=RAB9A PE=1 SV=1	-	1.9141	1.98824	0.991493	1.8916	5.7111	7	0	Median	1.1258	1.21684	0.283145	1.1743	9.1615	7	0	Median	0.59691	0.619015	-0.691954	0.62414	7.2827	7	0	Median	0	50.7	4	7	7	7	0	7	0	7	0	7	50.7	50.7	50.7	22.837	201	201;201;23;201
4139	tr|B0AZU0|B0AZU0_HUMAN;sp|Q6ZWT7|MBOA2_HUMAN;tr|B7Z3I3|B7Z3I3_HUMAN;tr|H7C5D1|H7C5D1_HUMAN;tr|C9J2H7|C9J2H7_HUMAN	tr|B0AZU0|B0AZU0_HUMAN;sp|Q6ZWT7|MBOA2_HUMAN;tr|B7Z3I3|B7Z3I3_HUMAN	4;4;2;1;1	4;4;2;1;1	4;4;2;1;1	>tr|B0AZU0|B0AZU0_HUMAN cDNA, FLJ79530, highly similar to Homo sapiens O-acyltransferase (membrane bound) domain containing 2 (OACT2), mRNA OS=Homo sapiens PE=2 SV=1;>sp|Q6ZWT7|MBOA2_HUMAN Lysophospholipid acyltransferase 2 OS=Homo sapiens GN=MBOAT2 PE=2 S	-	1.9114	1.98544	0.989457	1.9454	4.4729	3	0	Median	1.305	1.41054	0.496244	1.4141	9.7824	3	0	Median	0.68149	0.706727	-0.500775	0.71755	6.3123	3	0	Median	0	15.1	5	4	4	4	0	4	0	4	0	4	15.1	15.1	15.1	49.654	431	431;520;401;158;176
5293	tr|A0A024R0N8|A0A024R0N8_HUMAN;sp|Q96DU7|IP3KC_HUMAN	tr|A0A024R0N8|A0A024R0N8_HUMAN;sp|Q96DU7|IP3KC_HUMAN	2;2	2;2	2;2	>tr|A0A024R0N8|A0A024R0N8_HUMAN Kinase OS=Homo sapiens GN=ITPKC PE=3 SV=1;>sp|Q96DU7|IP3KC_HUMAN Inositol-trisphosphate 3-kinase C OS=Homo sapiens GN=ITPKC PE=1 SV=1	-	1.9105	1.9845	0.988777	1.9199	13.4	2	1	Median	0.82207	0.888551	-0.170473	0.86056	34.909	2	1	Median	0.44688	0.463429	-1.10958	0.45797	14.81	2	1	Median	0	5.1	2	2	2	2	0	2	0	2	0	2	5.1	5.1	5.1	75.207	683	683;683
1734	tr|A0A140VK13|A0A140VK13_HUMAN;sp|P23786|CPT2_HUMAN;tr|Q53G79|Q53G79_HUMAN;tr|A0A1B0GV75|A0A1B0GV75_HUMAN;tr|A0A1B0GTB8|A0A1B0GTB8_HUMAN;tr|A0A1B0GWC0|A0A1B0GWC0_HUMAN;tr|A0A1B0GVF3|A0A1B0GVF3_HUMAN;tr|A0A1B0GUD9|A0A1B0GUD9_HUMAN;tr|A0A1B0GTM0|A0A1B0GTM0_HUMAN	tr|A0A140VK13|A0A140VK13_HUMAN;sp|P23786|CPT2_HUMAN;tr|Q53G79|Q53G79_HUMAN;tr|A0A1B0GV75|A0A1B0GV75_HUMAN;tr|A0A1B0GTB8|A0A1B0GTB8_HUMAN;tr|A0A1B0GWC0|A0A1B0GWC0_HUMAN;tr|A0A1B0GVF3|A0A1B0GVF3_HUMAN	7;7;6;6;6;6;6;1;1	7;7;6;6;6;6;6;1;1	7;7;6;6;6;6;6;1;1	>tr|A0A140VK13|A0A140VK13_HUMAN Testicular secretory protein Li 13 OS=Homo sapiens PE=2 SV=1;>sp|P23786|CPT2_HUMAN Carnitine O-palmitoyltransferase 2, mitochondrial OS=Homo sapiens GN=CPT2 PE=1 SV=2;>tr|Q53G79|Q53G79_HUMAN Carnitine O-palmitoyltransferase	-	1.9099	1.98388	0.988324	1.9041	19.709	8	0	Median	0.98762	1.06749	0.094222	1.0484	15.157	8	0	Median	0.51934	0.538572	-0.892788	0.54559	14.1	8	0	Median	0	18.1	9	7	7	7	0	7	0	7	0	7	18.1	18.1	18.1	73.776	658	658;658;577;598;635;647;670;81;223
2746	tr|Q6ICQ8|Q6ICQ8_HUMAN;sp|P84095|RHOG_HUMAN	tr|Q6ICQ8|Q6ICQ8_HUMAN;sp|P84095|RHOG_HUMAN	7;7	6;6	6;6	>tr|Q6ICQ8|Q6ICQ8_HUMAN ARHG protein (Fragment) OS=Homo sapiens GN=ARHG PE=2 SV=1;>sp|P84095|RHOG_HUMAN Rho-related GTP-binding protein RhoG OS=Homo sapiens GN=RHOG PE=1 SV=1	-	1.9072	1.98107	0.986283	1.8887	12.467	6	0	Median	1.8876	2.04025	1.02875	1.9839	12.63	6	0	Median	0.97003	1.00595	0.00856228	1.0097	10.375	6	0	Median	0	45.5	2	7	6	6	0	7	0	6	0	6	45.5	39.8	39.8	21.308	191	191;191
2466	tr|A8ASI8|A8ASI8_HUMAN;sp|P55957|BID_HUMAN;tr|B3KT21|B3KT21_HUMAN;sp|P55957-2|BID_HUMAN;tr|B1PL87|B1PL87_HUMAN;tr|B2ZP78|B2ZP78_HUMAN;sp|P55957-3|BID_HUMAN	tr|A8ASI8|A8ASI8_HUMAN;sp|P55957|BID_HUMAN;tr|B3KT21|B3KT21_HUMAN;sp|P55957-2|BID_HUMAN;tr|B1PL87|B1PL87_HUMAN	3;3;3;3;2;1;1	3;3;3;3;2;1;1	3;3;3;3;2;1;1	>tr|A8ASI8|A8ASI8_HUMAN BH3 interacting domain death agonist, isoform CRA_d OS=Homo sapiens GN=BID PE=2 SV=1;>sp|P55957|BID_HUMAN BH3-interacting domain death agonist OS=Homo sapiens GN=BID PE=1 SV=1;>tr|B3KT21|B3KT21_HUMAN cDNA FLJ37476 fis, clone BRAWH20	-	1.9064	1.98024	0.985678	1.8663	8.1786	3	0	Median	1.0318	1.11524	0.157357	1.0921	2.3454	3	0	Median	0.50543	0.524147	-0.931956	0.53999	11.131	3	0	Median	0	26.7	7	3	3	3	0	3	0	3	0	3	26.7	26.7	26.7	21.994	195	195;195;241;241;136;122;137
3242	sp|Q14289|FAK2_HUMAN;sp|Q14289-2|FAK2_HUMAN;tr|Q59GM4|Q59GM4_HUMAN;tr|Q6ZRA8|Q6ZRA8_HUMAN;tr|E5RJ77|E5RJ77_HUMAN;tr|C9JHV9|C9JHV9_HUMAN;tr|E5RK84|E5RK84_HUMAN;tr|H0YB74|H0YB74_HUMAN;tr|E5RHL2|E5RHL2_HUMAN	sp|Q14289|FAK2_HUMAN;sp|Q14289-2|FAK2_HUMAN;tr|Q59GM4|Q59GM4_HUMAN;tr|Q6ZRA8|Q6ZRA8_HUMAN	19;17;16;10;3;3;2;2;1	19;17;16;10;3;3;2;2;1	18;16;15;9;3;3;2;2;1	>sp|Q14289|FAK2_HUMAN Protein-tyrosine kinase 2-beta OS=Homo sapiens GN=PTK2B PE=1 SV=2;>sp|Q14289-2|FAK2_HUMAN Isoform 2 of Protein-tyrosine kinase 2-beta OS=Homo sapiens GN=PTK2B;>tr|Q59GM4|Q59GM4_HUMAN PTK2B protein tyrosine kinase 2 beta isoform a vari	-	1.9059	1.97972	0.985299	1.8677	18.145	9	0	Median	1.0507	1.13567	0.183545	1.1558	16.163	9	0	Median	0.53434	0.554128	-0.851709	0.5469	17.899	9	0	Median	10.2	18.4	9	19	19	18	6	13	6	13	6	12	28.6	28.6	27.8	115.87	1009	1009;967;802;596;184;213;103;194;68
5461	tr|B4DV28|B4DV28_HUMAN;sp|Q96KP4|CNDP2_HUMAN;sp|Q96KP4-2|CNDP2_HUMAN;tr|A0A024R382|A0A024R382_HUMAN;tr|J3QKT2|J3QKT2_HUMAN;tr|B4DPF1|B4DPF1_HUMAN;tr|Q9NW02|Q9NW02_HUMAN;tr|J3QQN6|J3QQN6_HUMAN;tr|J3QR27|J3QR27_HUMAN;tr|J3QLU1|J3QLU1_HUMAN;tr|J3QKQ0|J3QKQ0_HUMAN;tr|J3QRD0|J3QRD0_HUMAN;tr|J3QRA8|J3QRA8_HUMAN;tr|J3QL02|J3QL02_HUMAN;tr|J3KSV5|J3KSV5_HUMAN;tr|A0A087WYZ1|A0A087WYZ1_HUMAN;tr|Q9H7K8|Q9H7K…	tr|B4DV28|B4DV28_HUMAN;sp|Q96KP4|CNDP2_HUMAN;sp|Q96KP4-2|CNDP2_HUMAN;tr|A0A024R382|A0A024R382_HUMAN;tr|J3QKT2|J3QKT2_HUMAN;tr|B4DPF1|B4DPF1_HUMAN	19;19;16;15;11;11;9;8;8;8;8;8;8;8;8;8;7;5;4;4;4;3;1	19;19;16;15;11;11;9;8;8;8;8;8;8;8;8;8;7;5;4;4;4;3;1	17;17;14;13;9;11;9;6;6;6;6;6;6;6;6;6;7;5;2;4;4;3;1	>tr|B4DV28|B4DV28_HUMAN cDNA FLJ54170, highly similar to Cytosolic nonspecific dipeptidase OS=Homo sapiens PE=2 SV=1;>sp|Q96KP4|CNDP2_HUMAN Cytosolic non-specific dipeptidase OS=Homo sapiens GN=CNDP2 PE=1 SV=2;>sp|Q96KP4-2|CNDP2_HUMAN Isoform 2 of Cytosoli	-	1.9024	1.97609	0.982647	1.8814	10.789	19	0	Median	0.90811	0.98155	-0.026867	0.94713	11.009	19	0	Median	0.51183	0.530784	-0.913802	0.50892	12.004	19	0	Median	3.2	50.8	23	19	19	17	1	19	1	19	1	17	50.8	50.8	47.3	51.501	463	463;475;391;363;249;380;311;89;122;123;128;134;138;138;149;157;276;170;55;88;124;204;109
5986	tr|B4E0F5|B4E0F5_HUMAN;tr|B4DML5|B4DML5_HUMAN;tr|G3XAG9|G3XAG9_HUMAN;sp|Q9BYM8|HOIL1_HUMAN;sp|Q9BYM8-4|HOIL1_HUMAN;sp|Q9BYM8-3|HOIL1_HUMAN;tr|H0Y4S7|H0Y4S7_HUMAN;tr|A6PVJ6|A6PVJ6_HUMAN;tr|A6PVJ7|A6PVJ7_HUMAN;tr|Q5JWR1|Q5JWR1_HUMAN	tr|B4E0F5|B4E0F5_HUMAN;tr|B4DML5|B4DML5_HUMAN;tr|G3XAG9|G3XAG9_HUMAN;sp|Q9BYM8|HOIL1_HUMAN;sp|Q9BYM8-4|HOIL1_HUMAN;sp|Q9BYM8-3|HOIL1_HUMAN;tr|H0Y4S7|H0Y4S7_HUMAN	5;5;5;5;4;4;3;1;1;1	5;5;5;5;4;4;3;1;1;1	5;5;5;5;4;4;3;1;1;1	>tr|B4E0F5|B4E0F5_HUMAN cDNA FLJ60206, highly similar to RanBP-type and C3HC4-type zincfinger-containing protein 1 OS=Homo sapiens PE=2 SV=1;>tr|B4DML5|B4DML5_HUMAN RanBP-type and C3HC4-type zinc finger-containing protein 1 OS=Homo sapiens GN=RBCK1 PE=1 SV	-	1.9003	1.97391	0.981054	1.9491	24.009	4	0	Median	0.7837	0.847078	-0.239433	0.85216	25.699	4	0	Median	0.42124	0.43684	-1.19482	0.43857	20.385	4	0	Median	0	26.3	10	5	5	5	0	5	0	5	0	5	26.3	26.3	26.3	28.841	259	259;272;336;510;230;468;255;105;116;117
5536	tr|A8K6H9|A8K6H9_HUMAN;tr|A0A024R0W3|A0A024R0W3_HUMAN;sp|Q96QD8|S38A2_HUMAN;sp|Q96QD8-2|S38A2_HUMAN;tr|F8VUY8|F8VUY8_HUMAN;tr|F8VQW8|F8VQW8_HUMAN;tr|B4DEZ2|B4DEZ2_HUMAN	tr|A8K6H9|A8K6H9_HUMAN;tr|A0A024R0W3|A0A024R0W3_HUMAN;sp|Q96QD8|S38A2_HUMAN;sp|Q96QD8-2|S38A2_HUMAN	5;5;5;3;2;1;1	5;5;5;3;2;1;1	5;5;5;3;2;1;1	>tr|A8K6H9|A8K6H9_HUMAN cDNA FLJ75876, highly similar to Homo sapiens solute carrier family 38, member 2 (SLC38A2), mRNA OS=Homo sapiens PE=2 SV=1;>tr|A0A024R0W3|A0A024R0W3_HUMAN Solute carrier family 38, member 2, isoform CRA_b OS=Homo sapiens GN=SLC38A2	-	1.8906	1.96383	0.973671	1.9504	33.023	9	0	Median	1.2559	1.35747	0.440916	1.3417	17.587	9	0	Median	0.69808	0.723932	-0.466075	0.70887	22.398	9	0	Median	4.2	11.7	7	5	5	5	1	4	1	4	1	4	15.8	15.8	15.8	56.053	506	506;506;506;406;88;344;344
756	tr|B0FLL2|B0FLL2_HUMAN;sp|O60825|F262_HUMAN;tr|Q68DE0|Q68DE0_HUMAN;tr|B4DY91|B4DY91_HUMAN;sp|O60825-2|F262_HUMAN;tr|B4DI16|B4DI16_HUMAN;tr|F6RAZ1|F6RAZ1_HUMAN;tr|H0Y483|H0Y483_HUMAN;tr|I1Z9G3|I1Z9G3_HUMAN;tr|Q4VBA9|Q4VBA9_HUMAN;sp|P16118-2|F261_HUMAN;tr|I1Z9G4|I1Z9G4_HUMAN;tr|Q4VBA8|Q4VBA8_HUMAN;sp|P16118|F261_HUMAN	tr|B0FLL2|B0FLL2_HUMAN;sp|O60825|F262_HUMAN;tr|Q68DE0|Q68DE0_HUMAN;tr|B4DY91|B4DY91_HUMAN;sp|O60825-2|F262_HUMAN	9;9;7;5;5;4;1;1;1;1;1;1;1;1	9;9;7;5;5;4;1;1;1;1;1;1;1;1	8;8;6;4;4;3;1;0;0;0;0;0;0;0	>tr|B0FLL2|B0FLL2_HUMAN 6-phosphofructo-2-kinase/fructose-2, 6-bisphosphatase 2 transcript variant 3 OS=Homo sapiens GN=PFKFB2 PE=2 SV=1;>sp|O60825|F262_HUMAN 6-phosphofructo-2-kinase/fructose-2,6-bisphosphatase 2 OS=Homo sapiens GN=PFKFB2 PE=1 SV=2;>tr|Q6	-	1.8891	1.96227	0.972526	1.8264	16.789	4	2	Median	0.8586	0.928036	-0.107748	0.90885	31.292	4	2	Median	0.38615	0.40045	-1.32031	0.39857	31.021	4	2	Median	6.4	11.7	14	9	9	8	4	5	4	5	4	4	18	18	15.9	54.777	472	472;505;234;373;471;264;125;143;244;271;406;449;471;471
5402	sp|Q96HE7|ERO1A_HUMAN;tr|G3V3E6|G3V3E6_HUMAN;tr|G3V5B3|G3V5B3_HUMAN;tr|G3V2H0|G3V2H0_HUMAN;tr|G3V503|G3V503_HUMAN;tr|Q5TAE8|Q5TAE8_HUMAN;tr|B2RD00|B2RD00_HUMAN;sp|Q86YB8|ERO1B_HUMAN	sp|Q96HE7|ERO1A_HUMAN	19;9;7;5;4;1;1;1	19;9;7;5;4;1;1;1	19;9;7;5;4;1;1;1	>sp|Q96HE7|ERO1A_HUMAN ERO1-like protein alpha OS=Homo sapiens GN=ERO1A PE=1 SV=2	-	1.8886	1.96175	0.972144	1.9207	39.631	19	0	Median	0.96887	1.04722	0.066569	1.0171	12.895	19	0	Median	0.52235	0.541694	-0.88445	0.53155	42.282	19	0	Median	0	54.3	8	19	19	19	0	19	0	19	0	19	54.3	54.3	54.3	54.392	468	468;257;169;75;125;173;467;467
1640	tr|A0A024RDJ4|A0A024RDJ4_HUMAN;sp|P19838|NFKB1_HUMAN;sp|P19838-2|NFKB1_HUMAN;sp|P19838-3|NFKB1_HUMAN;tr|D6RF93|D6RF93_HUMAN;tr|D6RH30|D6RH30_HUMAN;tr|D6RC45|D6RC45_HUMAN	tr|A0A024RDJ4|A0A024RDJ4_HUMAN;sp|P19838|NFKB1_HUMAN;sp|P19838-2|NFKB1_HUMAN;sp|P19838-3|NFKB1_HUMAN	15;15;15;10;7;5;3	15;15;15;10;7;5;3	15;15;15;10;7;5;3	>tr|A0A024RDJ4|A0A024RDJ4_HUMAN Nuclear factor of kappa light polypeptide gene enhancer in B-cells 1 (P105), isoform CRA_b OS=Homo sapiens GN=NFKB1 PE=4 SV=1;>sp|P19838|NFKB1_HUMAN Nuclear factor NF-kappa-B p105 subunit OS=Homo sapiens GN=NFKB1 PE=1 SV=2;>	-	1.8876	1.96072	0.97138	1.919	15.14	10	0	Median	1.0688	1.15523	0.208186	1.131	12.871	10	0	Median	0.625	0.648145	-0.625611	0.64213	13.665	10	0	Median	1.7	22.1	7	15	15	15	1	14	1	14	1	14	23.8	23.8	23.8	105.35	968	968;968;969;788;196;198;144
5840	sp|Q9BTZ2-8|DHRS4_HUMAN;sp|Q9BTZ2-4|DHRS4_HUMAN;sp|Q9BTZ2|DHRS4_HUMAN;tr|D5KJA1|D5KJA1_HUMAN;sp|Q9BTZ2-5|DHRS4_HUMAN;tr|D5KJA2|D5KJA2_HUMAN;tr|F5GWZ1|F5GWZ1_HUMAN;sp|Q9BTZ2-3|DHRS4_HUMAN;sp|Q9BTZ2-7|DHRS4_HUMAN;sp|Q9BTZ2-2|DHRS4_HUMAN;tr|A0A087WXI8|A0A087WXI8_HUMAN;sp|Q6PKH6|DR4L2_HUMAN;sp|Q6PKH6-2|DR4L2_HUMAN;tr|H0YN69|H0YN69_HUMAN;tr|F6TD35|F6TD35_HUMAN;tr|F5H660|F5H660_HUMAN;tr|E9PFL3|E9PFL3_H…	sp|Q9BTZ2-8|DHRS4_HUMAN;sp|Q9BTZ2-4|DHRS4_HUMAN;sp|Q9BTZ2|DHRS4_HUMAN;tr|D5KJA1|D5KJA1_HUMAN;sp|Q9BTZ2-5|DHRS4_HUMAN;tr|D5KJA2|D5KJA2_HUMAN;tr|F5GWZ1|F5GWZ1_HUMAN;sp|Q9BTZ2-3|DHRS4_HUMAN;sp|Q9BTZ2-7|DHRS4_HUMAN;sp|Q9BTZ2-2|DHRS4_HUMAN;tr|A0A087WXI8|A0A087WXI8_HUMAN;sp|Q6PKH6|DR4L2_HUMAN;sp|Q6PKH6-2|DR4L2_HUMAN;tr|H0YN69|H0YN69_HUMAN	6;6;6;5;4;3;3;3;3;3;3;3;3;3;2;2;2;2;1;1;1;1;1	6;6;6;5;4;3;3;3;3;3;3;3;3;3;2;2;2;2;1;1;1;1;1	6;6;6;5;4;3;3;3;3;3;3;3;3;3;2;2;2;2;1;1;1;1;1	>sp|Q9BTZ2-8|DHRS4_HUMAN Isoform 8 of Dehydrogenase/reductase SDR family member 4 OS=Homo sapiens GN=DHRS4;>sp|Q9BTZ2-4|DHRS4_HUMAN Isoform 4 of Dehydrogenase/reductase SDR family member 4 OS=Homo sapiens GN=DHRS4;>sp|Q9BTZ2|DHRS4_HUMAN Dehydrogenase/reduc	-	1.885	1.95801	0.969391	1.9157	14.86	6	0	Median	1.015	1.09708	0.133674	1.0489	17.462	6	0	Median	0.59403	0.616028	-0.698931	0.6286	11.204	6	0	Median	0	29.6	23	6	6	6	0	6	0	6	0	6	29.6	29.6	29.6	23.916	226	226;244;278;216;199;140;155;158;188;192;215;230;240;242;157;164;192;281;48;61;109;138;155
4606	tr|E5RIY0|E5RIY0_HUMAN;tr|E5RFT4|E5RFT4_HUMAN;sp|Q8N4L2|PP4P2_HUMAN;tr|E5RJC2|E5RJC2_HUMAN;tr|E5RIP9|E5RIP9_HUMAN	tr|E5RIY0|E5RIY0_HUMAN;tr|E5RFT4|E5RFT4_HUMAN;sp|Q8N4L2|PP4P2_HUMAN	3;3;3;1;1	3;3;3;1;1	3;3;3;1;1	>tr|E5RIY0|E5RIY0_HUMAN Type 2 phosphatidylinositol 4,5-bisphosphate 4-phosphatase OS=Homo sapiens GN=PIP4P2 PE=1 SV=1;>tr|E5RFT4|E5RFT4_HUMAN Type 2 phosphatidylinositol 4,5-bisphosphate 4-phosphatase (Fragment) OS=Homo sapiens GN=PIP4P2 PE=1 SV=8;>sp|Q8N	-	1.8833	1.95625	0.96809	1.964	10.755	3	2	Median	1.5345	1.6586	0.729963	1.6155	10.715	3	2	Median	0.81478	0.844953	-0.243057	0.83823	19.193	3	2	Median	15.7	23.5	5	3	3	3	1	2	1	2	1	2	39.2	39.2	39.2	17.745	166	166;250;257;56;57
4390	tr|A0A024R101|A0A024R101_HUMAN;sp|Q86XZ4|SPAS2_HUMAN;tr|F8VS10|F8VS10_HUMAN;tr|F8VZS5|F8VZS5_HUMAN;tr|F8VXP9|F8VXP9_HUMAN;tr|F8VRH4|F8VRH4_HUMAN;tr|F8VXB3|F8VXB3_HUMAN	tr|A0A024R101|A0A024R101_HUMAN;sp|Q86XZ4|SPAS2_HUMAN;tr|F8VS10|F8VS10_HUMAN	7;7;4;1;1;1;1	7;7;4;1;1;1;1	7;7;4;1;1;1;1	>tr|A0A024R101|A0A024R101_HUMAN Spermatogenesis associated, serine-rich 2, isoform CRA_a OS=Homo sapiens GN=SPATS2 PE=4 SV=1;>sp|Q86XZ4|SPAS2_HUMAN Spermatogenesis-associated serine-rich protein 2 OS=Homo sapiens GN=SPATS2 PE=1 SV=1;>tr|F8VS10|F8VS10_HUMAN	-	1.8788	1.95157	0.964638	1.8608	11.584	4	0	Median	1.0134	1.09535	0.131398	1.0774	13.645	4	0	Median	0.57057	0.5917	-0.757063	0.58544	9.3167	4	0	Median	0	19.3	7	7	7	7	0	7	0	7	0	7	19.3	19.3	19.3	59.544	545	545;545;295;66;67;74;98
3611	sp|Q3KQU3-4|MA7D1_HUMAN;tr|D3DPS3|D3DPS3_HUMAN;sp|Q3KQU3|MA7D1_HUMAN;sp|Q3KQU3-2|MA7D1_HUMAN;tr|B3KU03|B3KU03_HUMAN;tr|Q6NX58|Q6NX58_HUMAN;tr|C9JIR3|C9JIR3_HUMAN;sp|Q3KQU3-3|MA7D1_HUMAN;tr|E9PLH3|E9PLH3_HUMAN;tr|A1L1B7|A1L1B7_HUMAN;tr|H0YF21|H0YF21_HUMAN	sp|Q3KQU3-4|MA7D1_HUMAN;tr|D3DPS3|D3DPS3_HUMAN;sp|Q3KQU3|MA7D1_HUMAN;sp|Q3KQU3-2|MA7D1_HUMAN;tr|B3KU03|B3KU03_HUMAN;tr|Q6NX58|Q6NX58_HUMAN	28;28;28;25;23;18;11;9;8;6;6	28;28;28;25;23;18;11;9;8;6;6	28;28;28;25;23;18;11;9;8;6;6	>sp|Q3KQU3-4|MA7D1_HUMAN Isoform 4 of MAP7 domain-containing protein 1 OS=Homo sapiens GN=MAP7D1;>tr|D3DPS3|D3DPS3_HUMAN Arginine/proline rich coiled-coil 1, isoform CRA_b OS=Homo sapiens GN=RPRC1 PE=4 SV=1;>sp|Q3KQU3|MA7D1_HUMAN MAP7 domain-containing pro	-	1.8785	1.95126	0.964408	1.9692	4.8452	6	0	Median	0.96598	1.0441	0.0622592	1.0092	19.783	6	0	Median	0.47073	0.488162	-1.03457	0.48461	10.797	6	0	Median	28.5	27.2	11	28	28	28	21	13	21	13	21	13	40.1	40.1	40.1	89.466	808	808;840;841;803;593;678;244;377;140;164;248
6577	tr|K7EML3|K7EML3_HUMAN;sp|Q9NUL5-3|RYDEN_HUMAN;sp|Q9NUL5-2|RYDEN_HUMAN;sp|Q9NUL5-4|RYDEN_HUMAN;sp|Q9NUL5|RYDEN_HUMAN	tr|K7EML3|K7EML3_HUMAN;sp|Q9NUL5-3|RYDEN_HUMAN;sp|Q9NUL5-2|RYDEN_HUMAN;sp|Q9NUL5-4|RYDEN_HUMAN;sp|Q9NUL5|RYDEN_HUMAN	1;1;1;1;1	1;1;1;1;1	1;1;1;1;1	>tr|K7EML3|K7EML3_HUMAN Chromosome 19 open reading frame 66 (Fragment) OS=Homo sapiens GN=C19orf66 PE=1 SV=1;>sp|Q9NUL5-3|RYDEN_HUMAN Isoform 3 of Repressor of yield of DENV protein OS=Homo sapiens GN=RYDEN;>sp|Q9NUL5-2|RYDEN_HUMAN Isoform 2 of Repressor o	-	1.8724	1.94493	0.959715	1.8983	19.631	2	0	Median	0.55355	0.598316	-0.74102	0.5955	7.6302	2	0	Median	0.30147	0.312634	-1.67745	0.31795	20.024	2	0	Median	0	25.4	5	1	1	1	0	1	0	1	0	1	25.4	25.4	25.4	8.1251	71	71;163;240;255;291
4557	tr|A0A0S2Z5U1|A0A0S2Z5U1_HUMAN;sp|Q8N183|NDUF2_HUMAN;tr|A0A0S2Z5U2|A0A0S2Z5U2_HUMAN;tr|D6RA56|D6RA56_HUMAN;tr|A0PJB9|A0PJB9_HUMAN;tr|A0A0S2Z5T4|A0A0S2Z5T4_HUMAN;tr|H0YA50|H0YA50_HUMAN	tr|A0A0S2Z5U1|A0A0S2Z5U1_HUMAN;sp|Q8N183|NDUF2_HUMAN;tr|A0A0S2Z5U2|A0A0S2Z5U2_HUMAN	8;8;7;3;3;3;1	8;8;7;3;3;3;1	8;8;7;3;3;3;1	>tr|A0A0S2Z5U1|A0A0S2Z5U1_HUMAN NADH dehydrogenase 1 alpha subcomplex assembly factor 2 isoform 1 (Fragment) OS=Homo sapiens GN=NDUFAF2 PE=2 SV=1;>sp|Q8N183|NDUF2_HUMAN NADH dehydrogenase [ubiquinone] 1 alpha subcomplex assembly factor 2 OS=Homo sapiens GN	-	1.8704	1.94285	0.958174	1.8218	13.334	11	0	Median	1.1485	1.24138	0.311945	1.1602	11.745	11	0	Median	0.61289	0.635587	-0.653839	0.6449	10.901	11	0	Median	0	55	7	8	8	8	0	8	0	8	0	8	55	55	55	19.856	169	169;169;128;60;64;77;51
6445	sp|Q9NPQ8-4|RIC8A_HUMAN;sp|Q9NPQ8|RIC8A_HUMAN;sp|Q9NPQ8-3|RIC8A_HUMAN;sp|Q9NPQ8-2|RIC8A_HUMAN;tr|H0YEN0|H0YEN0_HUMAN;tr|H0YE35|H0YE35_HUMAN;tr|E9PSI0|E9PSI0_HUMAN;tr|E9PI04|E9PI04_HUMAN;tr|H0YC88|H0YC88_HUMAN;tr|E9PMP0|E9PMP0_HUMAN;tr|E9PLE5|E9PLE5_HUMAN;sp|Q9NVN3-4|RIC8B_HUMAN	sp|Q9NPQ8-4|RIC8A_HUMAN;sp|Q9NPQ8|RIC8A_HUMAN;sp|Q9NPQ8-3|RIC8A_HUMAN;sp|Q9NPQ8-2|RIC8A_HUMAN	20;19;18;17;6;5;5;4;3;1;1;1	20;19;18;17;6;5;5;4;3;1;1;1	19;18;17;16;6;4;5;4;3;1;1;0	>sp|Q9NPQ8-4|RIC8A_HUMAN Isoform 4 of Synembryn-A OS=Homo sapiens GN=RIC8A;>sp|Q9NPQ8|RIC8A_HUMAN Synembryn-A OS=Homo sapiens GN=RIC8A PE=1 SV=3;>sp|Q9NPQ8-3|RIC8A_HUMAN Isoform 3 of Synembryn-A OS=Homo sapiens GN=RIC8A;>sp|Q9NPQ8-2|RIC8A_HUMAN Isoform 2 o	-	1.8697	1.94212	0.957634	1.8801	17.646	18	0	Median	2.5253	2.72952	1.44865	2.6486	10.884	18	0	Median	1.3973	1.44905	0.535103	1.4679	7.0295	18	0	Median	10.6	44.7	12	20	20	19	3	18	3	18	3	17	51.7	51.7	49.1	59.612	530	530;531;537;525;286;147;183;148;147;44;52;258
6380	sp|Q9HCD6|TANC2_HUMAN;sp|Q9HCD6-2|TANC2_HUMAN;tr|J3KRP9|J3KRP9_HUMAN;tr|D3DU10|D3DU10_HUMAN;sp|Q9HCD6-3|TANC2_HUMAN;sp|Q9HCD6-4|TANC2_HUMAN	sp|Q9HCD6|TANC2_HUMAN;sp|Q9HCD6-2|TANC2_HUMAN	14;14;6;5;5;5	14;14;6;5;5;5	14;14;6;5;5;5	>sp|Q9HCD6|TANC2_HUMAN Protein TANC2 OS=Homo sapiens GN=TANC2 PE=1 SV=3;>sp|Q9HCD6-2|TANC2_HUMAN Isoform 2 of Protein TANC2 OS=Homo sapiens GN=TANC2	-	1.8675	1.93984	0.955935	1.8611	19.285	5	3	Median	1.9143	2.06911	1.04901	2.0259	39.81	5	3	Median	0.87467	0.907061	-0.140728	0.91861	34.866	5	3	Median	8.1	4.9	6	14	14	14	10	5	10	5	10	5	12.1	12.1	12.1	219.65	1990	1990;2000;1254;881;971;1010
5228	tr|A0A024R294|A0A024R294_HUMAN;sp|Q96BD8|SKA1_HUMAN;sp|Q96BD8-2|SKA1_HUMAN;tr|K7EPW0|K7EPW0_HUMAN;tr|K7EP61|K7EP61_HUMAN	tr|A0A024R294|A0A024R294_HUMAN;sp|Q96BD8|SKA1_HUMAN;sp|Q96BD8-2|SKA1_HUMAN	4;4;3;1;1	4;4;3;1;1	4;4;3;1;1	>tr|A0A024R294|A0A024R294_HUMAN Chromosome 18 open reading frame 24, isoform CRA_a OS=Homo sapiens GN=C18orf24 PE=4 SV=1;>sp|Q96BD8|SKA1_HUMAN Spindle and kinetochore-associated protein 1 OS=Homo sapiens GN=SKA1 PE=1 SV=1;>sp|Q96BD8-2|SKA1_HUMAN Isoform 2	-	1.8656	1.93786	0.954467	1.9631	16.269	3	0	Median	1.3577	1.4675	0.553359	1.4373	20.303	3	0	Median	0.70581	0.731948	-0.450187	0.71471	8.5119	3	0	Median	0	23.1	5	4	4	4	0	4	0	4	0	4	23.1	23.1	23.1	29.484	255	255;255;209;91;104
5176	sp|Q969S3|ZN622_HUMAN	sp|Q969S3|ZN622_HUMAN	8	8	8	>sp|Q969S3|ZN622_HUMAN Zinc finger protein 622 OS=Homo sapiens GN=ZNF622 PE=1 SV=1	-	1.8655	1.93776	0.954389	1.7897	9.905	5	0	Median	1.698	1.83532	0.87603	1.7992	9.7244	5	0	Median	0.91234	0.946126	-0.0798955	0.92496	3.7396	5	0	Median	0	24.9	1	8	8	8	0	8	0	8	0	8	24.9	24.9	24.9	54.271	477	477
5734	tr|A0A024R1M8|A0A024R1M8_HUMAN;sp|Q9BQE5|APOL2_HUMAN;tr|J3KQL8|J3KQL8_HUMAN;tr|B4E1T5|B4E1T5_HUMAN;tr|E9PM95|E9PM95_HUMAN;tr|B0QYK8|B0QYK8_HUMAN	tr|A0A024R1M8|A0A024R1M8_HUMAN;sp|Q9BQE5|APOL2_HUMAN;tr|J3KQL8|J3KQL8_HUMAN;tr|B4E1T5|B4E1T5_HUMAN	6;6;5;5;2;1	6;6;5;5;2;1	6;6;5;5;2;1	>tr|A0A024R1M8|A0A024R1M8_HUMAN Apolipoprotein L, 2, isoform CRA_a OS=Homo sapiens GN=APOL2 PE=4 SV=1;>sp|Q9BQE5|APOL2_HUMAN Apolipoprotein L2 OS=Homo sapiens GN=APOL2 PE=1 SV=1;>tr|J3KQL8|J3KQL8_HUMAN Apolipoprotein L2 OS=Homo sapiens GN=APOL2 PE=1 SV=2;>	-	1.8649	1.93714	0.953925	1.8335	96.882	6	6	Median	0.98063	1.05993	0.0839748	1.0357	143.81	6	6	Median	0.55292	0.573396	-0.802396	0.58044	90.149	6	6	Median	0	20.5	6	6	6	6	0	6	0	6	0	6	20.5	20.5	20.5	37.078	337	337;337;449;449;128;74
4487	tr|A0A0A0MRI1|A0A0A0MRI1_HUMAN;tr|A0A024RDS7|A0A024RDS7_HUMAN;sp|Q8IXQ4|GPAM1_HUMAN;tr|B4E3D2|B4E3D2_HUMAN;sp|Q8IXQ4-4|GPAM1_HUMAN;sp|Q8IXQ4-2|GPAM1_HUMAN;sp|Q8IXQ4-3|GPAM1_HUMAN	tr|A0A0A0MRI1|A0A0A0MRI1_HUMAN;tr|A0A024RDS7|A0A024RDS7_HUMAN;sp|Q8IXQ4|GPAM1_HUMAN;tr|B4E3D2|B4E3D2_HUMAN;sp|Q8IXQ4-4|GPAM1_HUMAN;sp|Q8IXQ4-2|GPAM1_HUMAN	4;4;4;2;2;2;1	4;4;4;2;2;2;1	4;4;4;2;2;2;1	>tr|A0A0A0MRI1|A0A0A0MRI1_HUMAN GPALPP motifs-containing protein 1 OS=Homo sapiens GN=GPALPP1 PE=1 SV=1;>tr|A0A024RDS7|A0A024RDS7_HUMAN KIAA1704, isoform CRA_a OS=Homo sapiens GN=KIAA1704 PE=4 SV=1;>sp|Q8IXQ4|GPAM1_HUMAN GPALPP motifs-containing protein 1	-	1.8643	1.93651	0.953461	1.8227	4.3029	2	0	Median	1.6456	1.77868	0.830808	1.7144	24.679	2	0	Median	0.81152	0.841573	-0.24884	0.8321	17.674	2	0	Median	6.2	13.3	7	4	4	4	2	3	2	3	2	3	13.6	13.6	13.6	37.971	338	338;340;340;166;175;191;170
4177	sp|Q7L273|KCTD9_HUMAN;tr|B4DPW0|B4DPW0_HUMAN	sp|Q7L273|KCTD9_HUMAN	3;1	3;1	3;1	>sp|Q7L273|KCTD9_HUMAN BTB/POZ domain-containing protein KCTD9 OS=Homo sapiens GN=KCTD9 PE=1 SV=1	-	1.8641	1.9363	0.953306	1.8217	12.293	3	1	Plateau	1.0033	1.08444	0.116947	1.1078	27.782	3	1	Median	0.74755	0.775234	-0.367297	0.79366	28.05	3	1	Median	0	14.1	2	3	3	3	0	3	0	3	0	3	14.1	14.1	14.1	42.566	389	389;239
7267	sp|Q9Y2R4|DDX52_HUMAN;tr|Q59H21|Q59H21_HUMAN;tr|B3KM65|B3KM65_HUMAN;tr|A0A087X1P7|A0A087X1P7_HUMAN;tr|A0A087WTD6|A0A087WTD6_HUMAN;tr|A0A087X069|A0A087X069_HUMAN;tr|A0A087X121|A0A087X121_HUMAN	sp|Q9Y2R4|DDX52_HUMAN;tr|Q59H21|Q59H21_HUMAN;tr|B3KM65|B3KM65_HUMAN	12;9;7;2;2;2;2	12;9;7;2;2;2;2	12;9;7;2;2;2;2	>sp|Q9Y2R4|DDX52_HUMAN Probable ATP-dependent RNA helicase DDX52 OS=Homo sapiens GN=DDX52 PE=1 SV=3;>tr|Q59H21|Q59H21_HUMAN ATP-dependent RNA helicase ROK1 isoform a variant (Fragment) OS=Homo sapiens PE=2 SV=1;>tr|B3KM65|B3KM65_HUMAN cDNA FLJ10383 fis, cl	-	1.864	1.9362	0.953229	1.8518	5.3538	11	0	Median	1.3093	1.41518	0.50099	1.3535	13.22	11	0	Median	0.7138	0.740234	-0.433947	0.72528	13.61	11	0	Median	0	34.7	7	12	12	12	0	12	0	12	0	12	34.7	34.7	34.7	67.497	599	599;512;413;97;101;112;115
6205	sp|Q9H4K7|MTG2_HUMAN;tr|Q5JXJ0|Q5JXJ0_HUMAN;tr|B4DSG2|B4DSG2_HUMAN;sp|Q9H4K7-2|MTG2_HUMAN;tr|B4DRC1|B4DRC1_HUMAN	sp|Q9H4K7|MTG2_HUMAN;tr|Q5JXJ0|Q5JXJ0_HUMAN;tr|B4DSG2|B4DSG2_HUMAN	7;4;4;3;1	7;4;4;3;1	7;4;4;3;1	>sp|Q9H4K7|MTG2_HUMAN Mitochondrial ribosome-associated GTPase 2 OS=Homo sapiens GN=MTG2 PE=1 SV=1;>tr|Q5JXJ0|Q5JXJ0_HUMAN Mitochondrial ribosome-associated GTPase 2 (Fragment) OS=Homo sapiens GN=MTG2 PE=1 SV=1;>tr|B4DSG2|B4DSG2_HUMAN cDNA FLJ60853, highly	-	1.8623	1.93444	0.951912	1.8159	13.298	5	0	Median	1.4826	1.6025	0.680323	1.541	9.1319	5	0	Median	0.87398	0.906346	-0.141867	0.92505	11.508	5	0	Median	0	21.4	5	7	7	7	0	7	0	7	0	7	21.4	21.4	21.4	43.955	406	406;233;248;178;139
1597	tr|Q86TY5|Q86TY5_HUMAN;tr|Q6FGL0|Q6FGL0_HUMAN;tr|A0A024R693|A0A024R693_HUMAN;sp|P17931|LEG3_HUMAN;tr|Q59FR8|Q59FR8_HUMAN;tr|Q6NVH9|Q6NVH9_HUMAN;tr|G3V3R6|G3V3R6_HUMAN	tr|Q86TY5|Q86TY5_HUMAN;tr|Q6FGL0|Q6FGL0_HUMAN;tr|A0A024R693|A0A024R693_HUMAN;sp|P17931|LEG3_HUMAN;tr|Q59FR8|Q59FR8_HUMAN;tr|Q6NVH9|Q6NVH9_HUMAN;tr|G3V3R6|G3V3R6_HUMAN	8;8;8;8;8;7;6	8;8;8;8;8;7;6	8;8;8;8;8;7;6	>tr|Q86TY5|Q86TY5_HUMAN Galectin OS=Homo sapiens PE=2 SV=1;>tr|Q6FGL0|Q6FGL0_HUMAN Galectin (Fragment) OS=Homo sapiens GN=LGALS3 PE=2 SV=1;>tr|A0A024R693|A0A024R693_HUMAN Galectin OS=Homo sapiens GN=hCG_22119 PE=4 SV=1;>sp|P17931|LEG3_HUMAN Galectin-3 OS=H	-	1.8606	1.93267	0.950595	1.8759	7.7632	9	0	Median	1.1426	1.235	0.304514	1.176	9.5719	9	0	Median	0.62245	0.645501	-0.631509	0.63507	10.058	9	0	Median	9.1	64.5	7	8	8	8	1	8	1	8	1	8	64.5	64.5	64.5	13.897	121	121;250;250;250;258;250;233
7614	tr|A0A0U1RQE4|A0A0U1RQE4_HUMAN;sp|Q5HYK7-3|SH319_HUMAN;sp|Q5HYK7-2|SH319_HUMAN;sp|Q5HYK7|SH319_HUMAN;tr|B3KS04|B3KS04_HUMAN;sp|Q5HYK7-5|SH319_HUMAN;sp|Q5HYK7-4|SH319_HUMAN;tr|B3KY23|B3KY23_HUMAN	tr|A0A0U1RQE4|A0A0U1RQE4_HUMAN;sp|Q5HYK7-3|SH319_HUMAN;sp|Q5HYK7-2|SH319_HUMAN;sp|Q5HYK7|SH319_HUMAN	4;3;3;3;1;1;1;1	4;3;3;3;1;1;1;1	3;2;2;2;1;1;1;1	>tr|A0A0U1RQE4|A0A0U1RQE4_HUMAN SH3 domain-containing protein 19 OS=Homo sapiens GN=SH3D19 PE=1 SV=1;>sp|Q5HYK7-3|SH319_HUMAN Isoform 3 of SH3 domain-containing protein 19 OS=Homo sapiens GN=SH3D19;>sp|Q5HYK7-2|SH319_HUMAN Isoform 2 of SH3 domain-containin	-	1.8542	1.92602	0.945624	1.9306	1.9208	3	1	Median	0.68679	0.742331	-0.429865	0.72903	20.844	3	1	Median	0.43694	0.453121	-1.14203	0.43489	19.786	3	1	Median	1.1	4.1	8	4	4	3	1	3	1	3	1	2	5.2	5.2	3.4	114.8	1047	1047;731;767;790;354;397;420;545
2800	tr|Q8N995|Q8N995_HUMAN;tr|A0A024R059|A0A024R059_HUMAN;sp|Q01581|HMCS1_HUMAN;tr|D6RIW1|D6RIW1_HUMAN;sp|P54868-3|HMCS2_HUMAN;sp|P54868-2|HMCS2_HUMAN;tr|A0A140VJL2|A0A140VJL2_HUMAN;sp|P54868|HMCS2_HUMAN	tr|Q8N995|Q8N995_HUMAN;tr|A0A024R059|A0A024R059_HUMAN;sp|Q01581|HMCS1_HUMAN	27;27;27;6;1;1;1;1	27;27;27;6;1;1;1;1	27;27;27;6;1;1;1;1	>tr|Q8N995|Q8N995_HUMAN 3-hydroxy-3-methylglutaryl coenzyme A synthase OS=Homo sapiens PE=2 SV=1;>tr|A0A024R059|A0A024R059_HUMAN 3-hydroxy-3-methylglutaryl coenzyme A synthase OS=Homo sapiens GN=HMGCS1 PE=3 SV=1;>sp|Q01581|HMCS1_HUMAN Hydroxymethylglutaryl	-	1.8532	1.92498	0.944845	1.8577	9.8072	28	0	Median	1.476	1.59537	0.673887	1.5453	13.905	28	0	Median	0.76996	0.798473	-0.324684	0.79787	7.9075	28	0	Median	20.4	67.4	8	27	27	27	7	27	7	27	7	27	67.4	67.4	67.4	56.238	509	509;520;520;95;453;466;508;508
1284	tr|V9HW65|V9HW65_HUMAN;tr|A0A024R5Z7|A0A024R5Z7_HUMAN;sp|P07355|ANXA2_HUMAN;sp|P07355-2|ANXA2_HUMAN;tr|H0YN42|H0YN42_HUMAN;tr|H0YMD0|H0YMD0_HUMAN;tr|H0YMU9|H0YMU9_HUMAN;sp|A6NMY6|AXA2L_HUMAN;tr|H0YM50|H0YM50_HUMAN;tr|H0YKS4|H0YKS4_HUMAN;tr|B3KRQ1|B3KRQ1_HUMAN;tr|H0YNP5|H0YNP5_HUMAN;tr|B4DNH8|B4DNH8_HUMAN;tr|H0YN28|H0YN28_HUMAN;tr|H0YMM1|H0YMM1_HUMAN;tr|H0YKZ7|H0YKZ7_HUMAN;tr|H0YLV6|H0YLV6_HUMAN;t…	tr|V9HW65|V9HW65_HUMAN;tr|A0A024R5Z7|A0A024R5Z7_HUMAN;sp|P07355|ANXA2_HUMAN;sp|P07355-2|ANXA2_HUMAN;tr|H0YN42|H0YN42_HUMAN;tr|H0YMD0|H0YMD0_HUMAN;tr|H0YMU9|H0YMU9_HUMAN;sp|A6NMY6|AXA2L_HUMAN;tr|H0YM50|H0YM50_HUMAN;tr|H0YKS4|H0YKS4_HUMAN;tr|B3KRQ1|B3KRQ1_HUMAN;tr|H0YNP5|H0YNP5_HUMAN;tr|B4DNH8|B4DNH8_HUMAN	36;36;36;34;30;27;27;26;24;22;21;18;18;17;15;13;13;13;13;12;11;11;10;9;9;7;7	36;36;36;34;30;27;27;26;24;22;21;18;18;17;15;13;13;13;13;12;11;11;10;9;9;7;7	19;19;19;17;13;13;13;13;7;13;4;4;16;0;13;13;13;13;13;12;0;11;10;0;9;7;7	>tr|V9HW65|V9HW65_HUMAN Annexin OS=Homo sapiens GN=HEL-S-270 PE=2 SV=1;>tr|A0A024R5Z7|A0A024R5Z7_HUMAN Annexin OS=Homo sapiens GN=ANXA2 PE=3 SV=1;>sp|P07355|ANXA2_HUMAN Annexin A2 OS=Homo sapiens GN=ANXA2 PE=1 SV=2;>sp|P07355-2|ANXA2_HUMAN Isoform 2 of Ann	-	1.8498	1.92145	0.942196	1.8616	13.523	44	0	Median	1.1686	1.26311	0.336975	1.2242	12.817	44	0	Median	0.626	0.649182	-0.623304	0.6403	21.122	44	0	Median	54.3	76.7	27	36	36	19	22	35	22	35	11	19	77.3	77.3	46.6	38.576	339	339;339;339;357;256;227;230;339;248;176;181;175;194;139;149;119;132;133;134;110;79;146;81;59;65;47;69
5970	sp|Q9BY76|ANGL4_HUMAN;sp|Q9BY76-3|ANGL4_HUMAN;sp|Q9BY76-2|ANGL4_HUMAN;tr|M0R0N8|M0R0N8_HUMAN;tr|M0QZ51|M0QZ51_HUMAN;tr|M0R3A2|M0R3A2_HUMAN;tr|M0R369|M0R369_HUMAN;tr|M0R2X8|M0R2X8_HUMAN	sp|Q9BY76|ANGL4_HUMAN;sp|Q9BY76-3|ANGL4_HUMAN;sp|Q9BY76-2|ANGL4_HUMAN	9;7;6;1;1;1;1;1	9;7;6;1;1;1;1;1	9;7;6;1;1;1;1;1	>sp|Q9BY76|ANGL4_HUMAN Angiopoietin-related protein 4 OS=Homo sapiens GN=ANGPTL4 PE=1 SV=2;>sp|Q9BY76-3|ANGL4_HUMAN Isoform 3 of Angiopoietin-related protein 4 OS=Homo sapiens GN=ANGPTL4;>sp|Q9BY76-2|ANGL4_HUMAN Isoform 2 of Angiopoietin-related protein 4	-	1.8468	1.91833	0.939854	1.9184	13.564	8	0	Median	2.9514	3.19008	1.67359	3.3488	29.972	8	0	Median	1.4915	1.54673	0.629225	1.514	29.454	8	0	Median	0	32.3	8	9	9	9	0	9	0	9	0	9	32.3	32.3	32.3	45.214	406	406;239;368;85;96;104;128;129
404	sp|O14613|BORG1_HUMAN;tr|B3KUZ5|B3KUZ5_HUMAN	sp|O14613|BORG1_HUMAN;tr|B3KUZ5|B3KUZ5_HUMAN	4;3	4;3	4;3	>sp|O14613|BORG1_HUMAN Cdc42 effector protein 2 OS=Homo sapiens GN=CDC42EP2 PE=1 SV=1;>tr|B3KUZ5|B3KUZ5_HUMAN cDNA FLJ40973 fis, clone UTERU2013280, highly similar to Cdc42 effector protein 2 OS=Homo sapiens PE=2 SV=1	-	1.8404	1.91169	0.934846	1.7904	1.3505	3	2	Median	1.011	1.09276	0.127977	1.043	7.524	3	2	Median	0.54933	0.569673	-0.811794	0.58243	4.5834	3	2	Median	22.4	29.5	2	4	4	4	2	3	2	3	2	3	42.4	42.4	42.4	22.483	210	210;210
1895	tr|A0A024R611|A0A024R611_HUMAN;sp|P31146|COR1A_HUMAN;tr|Q59G88|Q59G88_HUMAN;tr|H3BRY3|H3BRY3_HUMAN;tr|H3BNA2|H3BNA2_HUMAN;tr|H3BU76|H3BU76_HUMAN;tr|B4DJS1|B4DJS1_HUMAN;tr|H3BSL1|H3BSL1_HUMAN;tr|H3BTU6|H3BTU6_HUMAN;tr|H3BRJ0|H3BRJ0_HUMAN	tr|A0A024R611|A0A024R611_HUMAN;sp|P31146|COR1A_HUMAN;tr|Q59G88|Q59G88_HUMAN;tr|H3BRY3|H3BRY3_HUMAN	7;7;7;4;2;2;2;2;2;2	7;7;7;4;2;2;2;2;2;2	7;7;7;4;2;2;2;2;2;2	>tr|A0A024R611|A0A024R611_HUMAN Coronin OS=Homo sapiens GN=CORO1A PE=3 SV=1;>sp|P31146|COR1A_HUMAN Coronin-1A OS=Homo sapiens GN=CORO1A PE=1 SV=4;>tr|Q59G88|Q59G88_HUMAN Coronin (Fragment) OS=Homo sapiens PE=3 SV=1;>tr|H3BRY3|H3BRY3_HUMAN Coronin OS=Homo s	-	1.8395	1.91075	0.93414	1.8366	9.114	7	0	Median	0.68877	0.744471	-0.425712	0.73026	25.629	7	0	Median	0.33763	0.350133	-1.51402	0.36285	23.007	7	0	Median	0	21.3	10	7	7	7	0	7	0	7	0	7	21.3	21.3	21.3	51.026	461	461;461;558;389;148;165;166;218;246;249
7298	sp|Q9Y343-2|SNX24_HUMAN;sp|Q9Y343|SNX24_HUMAN;tr|A8MXB7|A8MXB7_HUMAN	sp|Q9Y343-2|SNX24_HUMAN;sp|Q9Y343|SNX24_HUMAN;tr|A8MXB7|A8MXB7_HUMAN	2;2;2	2;2;2	2;2;2	>sp|Q9Y343-2|SNX24_HUMAN Isoform 2 of Sorting nexin-24 OS=Homo sapiens GN=SNX24;>sp|Q9Y343|SNX24_HUMAN Sorting nexin-24 OS=Homo sapiens GN=SNX24 PE=1 SV=1;>tr|A8MXB7|A8MXB7_HUMAN Sorting nexin-24 OS=Homo sapiens GN=SNX24 PE=1 SV=1	-	1.8359	1.90701	0.931314	1.8094	18.685	2	0	Median	1.0686	1.15502	0.207916	1.1247	13.333	2	0	Median	0.64869	0.672713	-0.571938	0.67869	10.3	2	0	Median	0	10.7	3	2	2	2	0	2	0	2	0	2	10.7	10.7	10.7	18.603	159	159;169;202
1319	tr|Q9HBP0|Q9HBP0_HUMAN;tr|Q53H39|Q53H39_HUMAN;tr|A4D1W7|A4D1W7_HUMAN;sp|P08476|INHBA_HUMAN;tr|Q5HYA2|Q5HYA2_HUMAN	tr|Q9HBP0|Q9HBP0_HUMAN;tr|Q53H39|Q53H39_HUMAN;tr|A4D1W7|A4D1W7_HUMAN;sp|P08476|INHBA_HUMAN;tr|Q5HYA2|Q5HYA2_HUMAN	4;4;4;4;2	4;4;4;4;2	4;4;4;4;2	>tr|Q9HBP0|Q9HBP0_HUMAN Uncharacterized protein OS=Homo sapiens PE=2 SV=1;>tr|Q53H39|Q53H39_HUMAN Inhibin beta A subunit variant (Fragment) OS=Homo sapiens PE=2 SV=1;>tr|A4D1W7|A4D1W7_HUMAN Inhibin, beta A (Activin A, activin AB alpha polypeptide) OS=Homo	-	1.8311	1.90203	0.927537	1.8744	95.642	3	1	Median	1.4279	1.54338	0.626089	1.5001	99.1	3	1	Median	0.74819	0.775897	-0.366062	0.80745	21.164	3	1	Median	0	13.1	5	4	4	4	0	4	0	4	0	4	13.1	13.1	13.1	47.454	426	426;426;426;426;133
2019	tr|A0A140VK56|A0A140VK56_HUMAN;sp|P37837|TALDO_HUMAN;tr|F2Z393|F2Z393_HUMAN;tr|B4DID5|B4DID5_HUMAN;tr|Q9UMF8|Q9UMF8_HUMAN;tr|E9PM01|E9PM01_HUMAN;tr|E9PKI8|E9PKI8_HUMAN	tr|A0A140VK56|A0A140VK56_HUMAN;sp|P37837|TALDO_HUMAN;tr|F2Z393|F2Z393_HUMAN	12;12;10;5;1;1;1	12;12;10;5;1;1;1	12;12;10;5;1;1;1	>tr|A0A140VK56|A0A140VK56_HUMAN Transaldolase OS=Homo sapiens PE=2 SV=1;>sp|P37837|TALDO_HUMAN Transaldolase OS=Homo sapiens GN=TALDO1 PE=1 SV=2;>tr|F2Z393|F2Z393_HUMAN Transaldolase OS=Homo sapiens GN=TALDO1 PE=1 SV=1	-	1.8305	1.9014	0.927065	1.8294	20.817	14	0	Median	1.7377	1.87823	0.909373	1.7818	10.636	14	0	Median	0.95012	0.985305	-0.0213573	0.98222	17.927	14	0	Median	0	34.4	7	12	12	12	0	12	0	12	0	12	34.4	34.4	34.4	37.54	337	337;337;318;154;36;50;93
7554	tr|A0A024RAC6|A0A024RAC6_HUMAN;sp|Q14241|ELOA1_HUMAN	tr|A0A024RAC6|A0A024RAC6_HUMAN;sp|Q14241|ELOA1_HUMAN	6;5	6;5	6;5	>tr|A0A024RAC6|A0A024RAC6_HUMAN Elongin-A OS=Homo sapiens GN=TCEB3 PE=1 SV=1;>sp|Q14241|ELOA1_HUMAN Elongin-A OS=Homo sapiens GN=ELOA PE=1 SV=2	-	1.8285	1.89933	0.925487	1.9094	12.839	6	0	Median	1.1721	1.26689	0.34129	1.2325	35.723	6	0	Median	0.5763	0.597642	-0.742647	0.5987	62.492	6	0	Median	0	10.9	2	6	6	6	0	6	0	6	0	6	10.9	10.9	10.9	87.229	772	772;798
5357	tr|E7EMP6|E7EMP6_HUMAN;tr|B4DMK2|B4DMK2_HUMAN;sp|Q96FZ2|HMCES_HUMAN;tr|D6R9T3|D6R9T3_HUMAN;tr|D6RGK7|D6RGK7_HUMAN;tr|D6RAZ3|D6RAZ3_HUMAN;tr|D6RAI0|D6RAI0_HUMAN	tr|E7EMP6|E7EMP6_HUMAN;tr|B4DMK2|B4DMK2_HUMAN;sp|Q96FZ2|HMCES_HUMAN;tr|D6R9T3|D6R9T3_HUMAN	7;7;7;5;3;2;1	7;7;7;5;3;2;1	7;7;7;5;3;2;1	>tr|E7EMP6|E7EMP6_HUMAN Embryonic stem cell-specific 5-hydroxymethylcytosine-binding protein OS=Homo sapiens GN=HMCES PE=1 SV=1;>tr|B4DMK2|B4DMK2_HUMAN Embryonic stem cell-specific 5-hydroxymethylcytosine-binding protein OS=Homo sapiens PE=2 SV=1;>sp|Q96FZ	-	1.8266	1.89735	0.923988	1.87	21.358	6	0	Median	0.91546	0.989494	-0.0152372	0.96313	26.144	6	0	Median	0.55604	0.576632	-0.794278	0.568	23.175	6	0	Median	8	27.6	7	7	7	7	1	6	1	6	1	6	29.5	29.5	29.5	35.571	312	312;312;354;282;183;233;140
6908	tr|A0A024RDS3|A0A024RDS3_HUMAN;sp|Q9UBW7|ZMYM2_HUMAN;tr|A0A087X151|A0A087X151_HUMAN;sp|Q9UBW7-2|ZMYM2_HUMAN;tr|A8K126|A8K126_HUMAN	tr|A0A024RDS3|A0A024RDS3_HUMAN;sp|Q9UBW7|ZMYM2_HUMAN;tr|A0A087X151|A0A087X151_HUMAN;sp|Q9UBW7-2|ZMYM2_HUMAN;tr|A8K126|A8K126_HUMAN	5;5;3;3;3	5;5;3;3;3	5;5;3;3;3	>tr|A0A024RDS3|A0A024RDS3_HUMAN Zinc finger protein 198, isoform CRA_b OS=Homo sapiens GN=ZNF198 PE=4 SV=1;>sp|Q9UBW7|ZMYM2_HUMAN Zinc finger MYM-type protein 2 OS=Homo sapiens GN=ZMYM2 PE=1 SV=1;>tr|A0A087X151|A0A087X151_HUMAN Zinc finger MYM-type protein	-	1.8236	1.89424	0.921616	1.9499	8.9154	2	1	Median	1.8408	1.98967	0.992527	1.9512	25.207	2	1	Median	1.0643	1.10371	0.142366	1.0793	17.324	2	1	Median	3.4	4.7	5	5	5	5	3	4	3	4	3	4	6	6	6	154.91	1377	1377;1377;276;462;1247
1519	tr|A0A024RC61|A0A024RC61_HUMAN;sp|P15144|AMPN_HUMAN;tr|Q59E93|Q59E93_HUMAN;tr|B4DV63|B4DV63_HUMAN;tr|B4DP01|B4DP01_HUMAN;tr|B4DP96|B4DP96_HUMAN;tr|B4DPH5|B4DPH5_HUMAN;tr|H0YKT6|H0YKT6_HUMAN;tr|H0YMC1|H0YMC1_HUMAN;tr|Q8IVL7|Q8IVL7_HUMAN;tr|H0YLZ8|H0YLZ8_HUMAN;tr|Q71E46|Q71E46_HUMAN	tr|A0A024RC61|A0A024RC61_HUMAN;sp|P15144|AMPN_HUMAN;tr|Q59E93|Q59E93_HUMAN;tr|B4DV63|B4DV63_HUMAN;tr|B4DP01|B4DP01_HUMAN;tr|B4DP96|B4DP96_HUMAN;tr|B4DPH5|B4DPH5_HUMAN	45;45;45;29;27;26;26;4;2;1;1;1	45;45;45;29;27;26;26;4;2;1;1;1	45;45;45;29;27;26;26;4;2;1;1;1	>tr|A0A024RC61|A0A024RC61_HUMAN Aminopeptidase OS=Homo sapiens GN=ANPEP PE=3 SV=1;>sp|P15144|AMPN_HUMAN Aminopeptidase N OS=Homo sapiens GN=ANPEP PE=1 SV=4;>tr|Q59E93|Q59E93_HUMAN Aminopeptidase (Fragment) OS=Homo sapiens PE=2 SV=1;>tr|B4DV63|B4DV63_HUMAN	-	1.8208	1.89133	0.919399	1.8106	22.416	54	0	Median	5.3454	5.77769	2.53049	5.6239	25.122	54	0	Median	2.8697	2.97597	1.57336	2.9433	9.1301	54	0	Median	7.4	52.2	12	45	45	45	6	45	6	45	6	45	52.2	52.2	52.2	109.54	967	967;967;977;614;533;482;533;103;122;44;65;88
3144	tr|V5J3L2|V5J3L2_HUMAN;sp|Q13586|STIM1_HUMAN;tr|G0XQ39|G0XQ39_HUMAN;tr|E9PNJ4|E9PNJ4_HUMAN;tr|H0YDB2|H0YDB2_HUMAN;sp|Q13586-2|STIM1_HUMAN;tr|E9PIQ8|E9PIQ8_HUMAN;tr|E9PRE4|E9PRE4_HUMAN;tr|E9PR07|E9PR07_HUMAN;tr|E9PJ19|E9PJ19_HUMAN;tr|E9PMB4|E9PMB4_HUMAN;tr|E9PRZ7|E9PRZ7_HUMAN;tr|E9PR09|E9PR09_HUMAN;tr|E9PN27|E9PN27_HUMAN	tr|V5J3L2|V5J3L2_HUMAN;sp|Q13586|STIM1_HUMAN;tr|G0XQ39|G0XQ39_HUMAN;tr|E9PNJ4|E9PNJ4_HUMAN;tr|H0YDB2|H0YDB2_HUMAN	13;13;12;10;7;4;2;1;1;1;1;1;1;1	13;13;12;10;7;4;2;1;1;1;1;1;1;1	13;13;12;10;7;4;2;1;1;1;1;1;1;1	>tr|V5J3L2|V5J3L2_HUMAN STIM1 OS=Homo sapiens GN=STIM1 PE=2 SV=1;>sp|Q13586|STIM1_HUMAN Stromal interaction molecule 1 OS=Homo sapiens GN=STIM1 PE=1 SV=3;>tr|G0XQ39|G0XQ39_HUMAN STIM1L OS=Homo sapiens GN=STIM1 PE=1 SV=1;>tr|E9PNJ4|E9PNJ4_HUMAN Stromal inte	-	1.8203	1.89081	0.919003	1.7551	18.219	7	0	Median	1.5495	1.67481	0.743997	1.6245	10.415	7	0	Median	0.84181	0.872984	-0.195972	0.85878	8.0169	7	0	Median	11.7	13.9	14	13	13	13	5	8	5	8	5	8	23.6	23.6	23.6	77.406	685	685;685;791;512;405;540;139;54;67;80;82;110;117;132
486	sp|O15091-2|MRRP3_HUMAN;sp|O15091|MRRP3_HUMAN;sp|O15091-4|MRRP3_HUMAN;tr|A0A0A0MTQ0|A0A0A0MTQ0_HUMAN;sp|O15091-3|MRRP3_HUMAN	sp|O15091-2|MRRP3_HUMAN;sp|O15091|MRRP3_HUMAN;sp|O15091-4|MRRP3_HUMAN	10;10;8;4;4	10;10;8;4;4	10;10;8;4;4	>sp|O15091-2|MRRP3_HUMAN Isoform 2 of Mitochondrial ribonuclease P protein 3 OS=Homo sapiens GN=KIAA0391;>sp|O15091|MRRP3_HUMAN Mitochondrial ribonuclease P protein 3 OS=Homo sapiens GN=KIAA0391 PE=1 SV=2;>sp|O15091-4|MRRP3_HUMAN Isoform 4 of Mitochondrial	-	1.8187	1.88915	0.917734	1.8364	12.23	8	0	Median	0.97708	1.0561	0.0787426	1.0397	12.913	8	0	Median	0.5601	0.580842	-0.783783	0.57115	7.3304	8	0	Median	0	24.2	5	10	10	10	0	10	0	10	0	10	24.2	24.2	24.2	65.485	567	567;583;488;185;211
985	tr|Q8IUQ5|Q8IUQ5_HUMAN;tr|H0YIE9|H0YIE9_HUMAN;tr|Q4G104|Q4G104_HUMAN;tr|A0A024RBL8|A0A024RBL8_HUMAN;sp|O94952-1|FBX21_HUMAN;tr|A0A024RBR2|A0A024RBR2_HUMAN;sp|O94952|FBX21_HUMAN;tr|B3KQC8|B3KQC8_HUMAN	tr|Q8IUQ5|Q8IUQ5_HUMAN;tr|H0YIE9|H0YIE9_HUMAN;tr|Q4G104|Q4G104_HUMAN;tr|A0A024RBL8|A0A024RBL8_HUMAN;sp|O94952-1|FBX21_HUMAN;tr|A0A024RBR2|A0A024RBR2_HUMAN;sp|O94952|FBX21_HUMAN;tr|B3KQC8|B3KQC8_HUMAN	2;2;2;2;2;2;2;1	2;2;2;2;2;2;2;1	2;2;2;2;2;2;2;1	>tr|Q8IUQ5|Q8IUQ5_HUMAN F-box protein 21, isoform CRA_b OS=Homo sapiens GN=FBXO21 PE=2 SV=1;>tr|H0YIE9|H0YIE9_HUMAN F-box only protein 21 (Fragment) OS=Homo sapiens GN=FBXO21 PE=1 SV=1;>tr|Q4G104|Q4G104_HUMAN F-box only protein 21 OS=Homo sapiens GN=FBXO21	-	1.8176	1.888	0.916862	1.8643	6.6538	2	1	Median	0.84332	0.91152	-0.133654	0.89878	24.853	2	1	Median	0.46393	0.48111	-1.05556	0.4801	27.144	2	1	Median	0	8.8	8	2	2	2	0	2	0	2	0	2	8.8	8.8	8.8	55.83	477	477;505;537;621;621;628;628;371
2183	tr|Q14TF0|Q14TF0_HUMAN;sp|P48506|GSH1_HUMAN;tr|E1CEI4|E1CEI4_HUMAN;tr|B4E2I4|B4E2I4_HUMAN;tr|A0A0C4DGB2|A0A0C4DGB2_HUMAN;tr|H0Y9I7|H0Y9I7_HUMAN;tr|D6R959|D6R959_HUMAN;tr|D6REX4|D6REX4_HUMAN;tr|D6RGF8|D6RGF8_HUMAN;tr|H0YAB6|H0YAB6_HUMAN	tr|Q14TF0|Q14TF0_HUMAN;sp|P48506|GSH1_HUMAN;tr|E1CEI4|E1CEI4_HUMAN;tr|B4E2I4|B4E2I4_HUMAN	19;19;17;16;8;4;3;2;1;1	19;19;17;16;8;4;3;2;1;1	19;19;17;16;8;4;3;2;1;1	>tr|Q14TF0|Q14TF0_HUMAN Glutamate-cysteine ligase OS=Homo sapiens GN=GCLC PE=2 SV=1;>sp|P48506|GSH1_HUMAN Glutamate--cysteine ligase catalytic subunit OS=Homo sapiens GN=GCLC PE=1 SV=2;>tr|E1CEI4|E1CEI4_HUMAN Glutamate--cysteine ligase catalytic subunit OS	-	1.817	1.88738	0.916385	1.8344	14.258	15	0	Median	0.65626	0.709332	-0.495467	0.67626	15.891	15	0	Median	0.35817	0.371434	-1.42882	0.36645	14.826	15	0	Median	2.2	38.3	10	19	19	19	1	18	1	18	1	18	40.5	40.5	40.5	72.765	637	637;637;599;584;252;173;154;122;54;93
5448	sp|Q96JY6|PDLI2_HUMAN;sp|Q96JY6-3|PDLI2_HUMAN;sp|Q96JY6-5|PDLI2_HUMAN;tr|C9JS55|C9JS55_HUMAN;sp|Q96JY6-4|PDLI2_HUMAN;tr|C9JSR2|C9JSR2_HUMAN;tr|A0A087WVI1|A0A087WVI1_HUMAN;tr|C9J0X3|C9J0X3_HUMAN;tr|C9K0F0|C9K0F0_HUMAN;tr|C9J760|C9J760_HUMAN;sp|Q96JY6-2|PDLI2_HUMAN;tr|A0A087WXJ0|A0A087WXJ0_HUMAN;tr|H0YBP7|H0YBP7_HUMAN;tr|B3KPU0|B3KPU0_HUMAN;tr|E5RGS7|E5RGS7_HUMAN;tr|A0A087WU48|A0A087WU48_HUMAN;tr|F…	sp|Q96JY6|PDLI2_HUMAN;sp|Q96JY6-3|PDLI2_HUMAN;sp|Q96JY6-5|PDLI2_HUMAN;tr|C9JS55|C9JS55_HUMAN;sp|Q96JY6-4|PDLI2_HUMAN;tr|C9JSR2|C9JSR2_HUMAN;tr|A0A087WVI1|A0A087WVI1_HUMAN;tr|C9J0X3|C9J0X3_HUMAN;tr|C9K0F0|C9K0F0_HUMAN	11;10;10;9;9;8;8;6;6;5;5;4;3;3;2;1;1	11;10;10;9;9;8;8;6;6;5;5;4;3;3;2;1;1	10;9;9;8;8;8;7;6;6;5;5;4;2;2;1;1;1	>sp|Q96JY6|PDLI2_HUMAN PDZ and LIM domain protein 2 OS=Homo sapiens GN=PDLIM2 PE=1 SV=1;>sp|Q96JY6-3|PDLI2_HUMAN Isoform 3 of PDZ and LIM domain protein 2 OS=Homo sapiens GN=PDLIM2;>sp|Q96JY6-5|PDLI2_HUMAN Isoform 5 of PDZ and LIM domain protein 2 OS=Homo	-	1.8158	1.88613	0.915432	1.7845	40.701	3	0	Median	0.50796	0.549039	-0.865019	0.54991	37.113	3	0	Median	0.2066	0.214251	-2.22263	0.22295	66.345	3	0	Median	37.2	36.9	17	11	11	10	7	8	7	8	7	7	51.1	51.1	48	37.458	352	352;366;602;254;278;235;325;173;180;153;224;137;141;146;132;18;38
7463	tr|B2R921|B2R921_HUMAN;sp|Q9Y619|ORNT1_HUMAN;tr|B4DL63|B4DL63_HUMAN;tr|F2Z354|F2Z354_HUMAN;tr|Q5VZD9|Q5VZD9_HUMAN	tr|B2R921|B2R921_HUMAN;sp|Q9Y619|ORNT1_HUMAN;tr|B4DL63|B4DL63_HUMAN	3;3;2;1;1	3;3;2;1;1	3;3;2;1;1	>tr|B2R921|B2R921_HUMAN cDNA, FLJ94171, highly similar to Homo sapiens solute carrier family 25 (mitochondrial carrier; ornithine transporter) member 15 (SLC25A15), nuclear gene encoding mitochondrial protein, mRNA OS=Homo sapiens PE=2 SV=1;>sp|Q9Y619|ORNT	-	1.8093	1.87938	0.910258	1.8511	18.759	3	0	Median	1.3201	1.42686	0.512841	1.3759	15.198	3	0	Median	0.87065	0.902892	-0.147374	0.91865	22.984	3	0	Median	0	9.3	5	3	3	3	0	3	0	3	0	3	9.3	9.3	9.3	32.789	301	301;301;241;57;133
4749	sp|Q8NDH3-5|PEPL1_HUMAN;sp|Q8NDH3-4|PEPL1_HUMAN;sp|Q8NDH3|PEPL1_HUMAN;tr|H0UI76|H0UI76_HUMAN;tr|B2RDV2|B2RDV2_HUMAN;sp|Q8NDH3-2|PEPL1_HUMAN;sp|Q8NDH3-3|PEPL1_HUMAN;tr|H0YEP3|H0YEP3_HUMAN	sp|Q8NDH3-5|PEPL1_HUMAN;sp|Q8NDH3-4|PEPL1_HUMAN;sp|Q8NDH3|PEPL1_HUMAN;tr|H0UI76|H0UI76_HUMAN;tr|B2RDV2|B2RDV2_HUMAN;sp|Q8NDH3-2|PEPL1_HUMAN;sp|Q8NDH3-3|PEPL1_HUMAN	6;6;6;5;5;5;3;1	6;6;6;5;5;5;3;1	6;6;6;5;5;5;3;1	>sp|Q8NDH3-5|PEPL1_HUMAN Isoform 5 of Probable aminopeptidase NPEPL1 OS=Homo sapiens GN=NPEPL1;>sp|Q8NDH3-4|PEPL1_HUMAN Isoform 4 of Probable aminopeptidase NPEPL1 OS=Homo sapiens GN=NPEPL1;>sp|Q8NDH3|PEPL1_HUMAN Probable aminopeptidase NPEPL1 OS=Homo sapi	-	1.8065	1.87647	0.908024	1.7852	8.4178	5	0	Median	2.3286	2.51692	1.33166	2.3905	12.969	5	0	Median	1.1716	1.21499	0.280941	1.2662	14.671	5	0	Median	0	16.6	8	6	6	6	0	6	0	6	0	6	16.6	16.6	16.6	50.53	475	475;495;523;411;411;412;393;180
3207	tr|A0A024R143|A0A024R143_HUMAN;tr|A0A024R165|A0A024R165_HUMAN;sp|Q14142|TRI14_HUMAN;tr|B4E0G2|B4E0G2_HUMAN;sp|Q14142-4|TRI14_HUMAN;tr|B7ZAZ9|B7ZAZ9_HUMAN;sp|Q14142-2|TRI14_HUMAN;sp|Q14142-3|TRI14_HUMAN	tr|A0A024R143|A0A024R143_HUMAN;tr|A0A024R165|A0A024R165_HUMAN;sp|Q14142|TRI14_HUMAN;tr|B4E0G2|B4E0G2_HUMAN;sp|Q14142-4|TRI14_HUMAN;tr|B7ZAZ9|B7ZAZ9_HUMAN;sp|Q14142-2|TRI14_HUMAN;sp|Q14142-3|TRI14_HUMAN	2;2;2;1;1;1;1;1	2;2;2;1;1;1;1;1	2;2;2;1;1;1;1;1	>tr|A0A024R143|A0A024R143_HUMAN Tripartite motif-containing 14, isoform CRA_c OS=Homo sapiens GN=TRIM14 PE=4 SV=1;>tr|A0A024R165|A0A024R165_HUMAN Tripartite motif-containing 14, isoform CRA_a OS=Homo sapiens GN=TRIM14 PE=4 SV=1;>sp|Q14142|TRI14_HUMAN Tripa	-	1.8055	1.87543	0.907225	1.7895	13.022	2	0	Median	1.0107	1.09244	0.127549	1.0783	10.029	2	0	Median	0.61626	0.639082	-0.645928	0.65282	25.806	2	0	Median	0	7.2	8	2	2	2	0	2	0	2	0	2	7.2	7.2	7.2	39.674	349	349;442;442;220;222;223;253;406
4810	sp|Q8NHU6-2|TDRD7_HUMAN;sp|Q8NHU6|TDRD7_HUMAN	sp|Q8NHU6-2|TDRD7_HUMAN;sp|Q8NHU6|TDRD7_HUMAN	2;2	2;2	2;2	>sp|Q8NHU6-2|TDRD7_HUMAN Isoform 2 of Tudor domain-containing protein 7 OS=Homo sapiens GN=TDRD7;>sp|Q8NHU6|TDRD7_HUMAN Tudor domain-containing protein 7 OS=Homo sapiens GN=TDRD7 PE=1 SV=2	-	1.8031	1.87294	0.905306	1.8973	61.126	2	0	Median	1.1045	1.19382	0.255587	1.1765	19.542	2	0	Median	0.74677	0.774425	-0.368803	0.74092	24.083	2	0	Median	0	1.9	2	2	2	2	0	2	0	2	0	2	1.9	1.9	1.9	115.34	1024	1024;1098
7696	tr|B2R713|B2R713_HUMAN;tr|B4DXX1|B4DXX1_HUMAN;sp|Q7Z2T5|TRM1L_HUMAN;sp|Q7Z2T5-2|TRM1L_HUMAN;tr|X6RK96|X6RK96_HUMAN	tr|B2R713|B2R713_HUMAN;tr|B4DXX1|B4DXX1_HUMAN;sp|Q7Z2T5|TRM1L_HUMAN;sp|Q7Z2T5-2|TRM1L_HUMAN	10;9;9;6;1	10;9;9;6;1	10;9;9;6;1	>tr|B2R713|B2R713_HUMAN cDNA, FLJ93224 OS=Homo sapiens PE=2 SV=1;>tr|B4DXX1|B4DXX1_HUMAN tRNA (guanine(26)-N(2))-dimethyltransferase OS=Homo sapiens PE=2 SV=1;>sp|Q7Z2T5|TRM1L_HUMAN TRMT1-like protein OS=Homo sapiens GN=TRMT1L PE=1 SV=2;>sp|Q7Z2T5-2|TRM1L_	-	1.7992	1.86889	0.902182	1.8779	13.709	9	0	Median	1.1443	1.23684	0.306659	1.2067	16.629	9	0	Median	0.64599	0.669913	-0.577955	0.68101	16.7	9	0	Median	1.9	20.5	5	10	10	10	1	9	1	9	1	9	22.4	22.4	22.4	81.775	733	733;577;733;390;212
2846	sp|Q03111|ENL_HUMAN	sp|Q03111|ENL_HUMAN	5	5	5	>sp|Q03111|ENL_HUMAN Protein ENL OS=Homo sapiens GN=MLLT1 PE=1 SV=2	-	1.7988	1.86848	0.901862	1.7644	79.726	5	3	Linear	2.0089	2.17136	1.1186	2.1272	75.497	5	3	Linear	1.2004	1.24485	0.315976	1.2913	7.623	5	3	Median	2.9	8.9	1	5	5	5	1	4	1	4	1	4	11.8	11.8	11.8	62.055	559	559
3363	sp|Q15058|KIF14_HUMAN	sp|Q15058|KIF14_HUMAN	7	7	7	>sp|Q15058|KIF14_HUMAN Kinesin-like protein KIF14 OS=Homo sapiens GN=KIF14 PE=1 SV=1	-	1.796	1.86557	0.899614	1.7504	15.397	5	3	Median	0.97229	1.05092	0.0716526	1.0446	15.981	5	3	Median	0.63054	0.65389	-0.612879	0.67073	18.992	5	3	Median	2	5.2	1	7	7	7	2	6	2	6	2	6	6.1	6.1	6.1	186.49	1648	1648
1180	sp|P02545-2|LMNA_HUMAN;tr|W8QEH3|W8QEH3_HUMAN;tr|Q5I6Y5|Q5I6Y5_HUMAN;tr|Q3BDU5|Q3BDU5_HUMAN;tr|Q8N519|Q8N519_HUMAN;tr|Q5TCI8|Q5TCI8_HUMAN;tr|H0YAB0|H0YAB0_HUMAN;tr|B4DFR3|B4DFR3_HUMAN	sp|P02545-2|LMNA_HUMAN;tr|W8QEH3|W8QEH3_HUMAN;tr|Q5I6Y5|Q5I6Y5_HUMAN;tr|Q3BDU5|Q3BDU5_HUMAN;tr|Q8N519|Q8N519_HUMAN;tr|Q5TCI8|Q5TCI8_HUMAN	49;48;43;41;39;39;17;17	1;1;0;1;0;1;0;1	1;1;0;1;0;1;0;1	>sp|P02545-2|LMNA_HUMAN Isoform C of Prelamin-A/C OS=Homo sapiens GN=LMNA;>tr|W8QEH3|W8QEH3_HUMAN Lamin A/C OS=Homo sapiens GN=LMNA PE=3 SV=1;>tr|Q5I6Y5|Q5I6Y5_HUMAN Lamin A/C transcript variant 1 OS=Homo sapiens GN=LMNA PE=2 SV=1;>tr|Q3BDU5|Q3BDU5_HUMAN P	-	1.7952	1.86474	0.898971	1.835	5.8913	2	1	Median	0.85289	0.921864	-0.117374	0.88819	7.3669	2	1	Median	0.47296	0.490475	-1.02775	0.49671	3.4166	2	1	Median	48.1	67.5	8	49	1	1	29	45	1	1	1	1	69.6	4.5	4.5	65.134	572	572;572;480;487;465;491;182;228
4255	sp|Q7Z5J4-3|RAI1_HUMAN;tr|A0A1W2PQJ7|A0A1W2PQJ7_HUMAN;sp|Q7Z5J4-2|RAI1_HUMAN;sp|Q7Z5J4|RAI1_HUMAN;tr|A8MXE8|A8MXE8_HUMAN;sp|Q7Z5J4-4|RAI1_HUMAN	sp|Q7Z5J4-3|RAI1_HUMAN;tr|A0A1W2PQJ7|A0A1W2PQJ7_HUMAN;sp|Q7Z5J4-2|RAI1_HUMAN;sp|Q7Z5J4|RAI1_HUMAN;tr|A8MXE8|A8MXE8_HUMAN;sp|Q7Z5J4-4|RAI1_HUMAN	6;6;6;6;4;4	6;6;6;6;4;4	6;6;6;6;4;4	>sp|Q7Z5J4-3|RAI1_HUMAN Isoform 3 of Retinoic acid-induced protein 1 OS=Homo sapiens GN=RAI1;>tr|A0A1W2PQJ7|A0A1W2PQJ7_HUMAN Retinoic acid-induced protein 1 OS=Homo sapiens GN=RAI1 PE=1 SV=1;>sp|Q7Z5J4-2|RAI1_HUMAN Isoform 2 of Retinoic acid-induced protei	-	1.7942	1.8637	0.898168	1.8332	37.149	3	2	Plateau	0.76429	0.826099	-0.275614	0.78424	42.495	3	2	Median	0.56556	0.586504	-0.769787	0.60426	12.497	3	2	Median	5.4	1.9	6	6	6	6	4	2	4	2	4	2	7.3	7.3	7.3	175.34	1640	1640;1724;1862;1906;942;966
736	tr|Q6URC4|Q6URC4_HUMAN;tr|A0A0G2JH68|A0A0G2JH68_HUMAN;sp|O60610|DIAP1_HUMAN;sp|O60610-2|DIAP1_HUMAN;tr|A0RZB8|A0RZB8_HUMAN;tr|A0A140T8Z0|A0A140T8Z0_HUMAN;sp|O60610-3|DIAP1_HUMAN;tr|H9KV28|H9KV28_HUMAN;tr|A0A1E1ERW3|A0A1E1ERW3_HUMAN;tr|B4DVR3|B4DVR3_HUMAN;tr|Q96IL1|Q96IL1_HUMAN;tr|Q7KZJ7|Q7KZJ7_HUMAN;tr|B4E2I7|B4E2I7_HUMAN;tr|A0RZB7|A0RZB7_HUMAN;tr|E5RJ79|E5RJ79_HUMAN;tr|Q6UUU0|Q6UUU0_HUMAN	tr|Q6URC4|Q6URC4_HUMAN;tr|A0A0G2JH68|A0A0G2JH68_HUMAN;sp|O60610|DIAP1_HUMAN;sp|O60610-2|DIAP1_HUMAN;tr|A0RZB8|A0RZB8_HUMAN;tr|A0A140T8Z0|A0A140T8Z0_HUMAN;sp|O60610-3|DIAP1_HUMAN;tr|H9KV28|H9KV28_HUMAN;tr|A0A1E1ERW3|A0A1E1ERW3_HUMAN	37;37;37;36;36;36;36;35;34;16;13;12;5;3;2;1	37;37;37;36;36;36;36;35;34;16;13;12;5;3;2;1	37;37;37;36;36;36;36;35;34;16;13;12;5;3;2;1	>tr|Q6URC4|Q6URC4_HUMAN Diaphanous 1 OS=Homo sapiens PE=2 SV=1;>tr|A0A0G2JH68|A0A0G2JH68_HUMAN Protein diaphanous homolog 1 OS=Homo sapiens GN=DIAPH1 PE=1 SV=1;>sp|O60610|DIAP1_HUMAN Protein diaphanous homolog 1 OS=Homo sapiens GN=DIAPH1 PE=1 SV=2;>sp|O606	-	1.794	1.86349	0.898007	1.8316	14.232	35	0	Median	0.96874	1.04708	0.0663754	0.9964	15.079	35	0	Median	0.50868	0.527518	-0.922709	0.52107	11.005	35	0	Median	0	35	16	37	37	37	0	37	0	37	0	37	35	35	35	141.3	1272	1272;1272;1272;1248;1262;1263;1263;1228;1203;560;456;404;201;229;112;179
5586	tr|A0A0S2Z5K8|A0A0S2Z5K8_HUMAN;sp|Q96SI9-2|STRBP_HUMAN;tr|V9HWK4|V9HWK4_HUMAN;sp|Q96SI9|STRBP_HUMAN;tr|H0YC91|H0YC91_HUMAN	tr|A0A0S2Z5K8|A0A0S2Z5K8_HUMAN;sp|Q96SI9-2|STRBP_HUMAN;tr|V9HWK4|V9HWK4_HUMAN;sp|Q96SI9|STRBP_HUMAN	8;8;8;8;1	4;4;4;4;1	4;4;4;4;1	>tr|A0A0S2Z5K8|A0A0S2Z5K8_HUMAN Spermatid perinuclear RNA binding protein isoform 2 (Fragment) OS=Homo sapiens GN=STRBP PE=2 SV=1;>sp|Q96SI9-2|STRBP_HUMAN Isoform 2 of Spermatid perinuclear RNA-binding protein OS=Homo sapiens GN=STRBP;>tr|V9HWK4|V9HWK4_HUM	-	1.794	1.86349	0.898007	1.9792	58.85	3	0	Median	1.1986	1.29553	0.373544	1.2861	38.741	3	0	Median	0.74188	0.769354	-0.378281	0.74729	34.843	3	0	Median	0	12	5	8	4	4	0	8	0	4	0	4	12	6.8	6.8	72.131	657	657;658;672;672;89
1710	tr|K7ELX4|K7ELX4_HUMAN;tr|Q7KZA3|Q7KZA3_HUMAN;tr|Q53FU1|Q53FU1_HUMAN;tr|Q5TZY0|Q5TZY0_HUMAN;sp|P22830|HEMH_HUMAN;sp|P22830-2|HEMH_HUMAN;tr|B4DSA4|B4DSA4_HUMAN;tr|K7EPN2|K7EPN2_HUMAN;tr|K7EJM8|K7EJM8_HUMAN;tr|K7EJX5|K7EJX5_HUMAN;tr|K7EKP7|K7EKP7_HUMAN	tr|K7ELX4|K7ELX4_HUMAN;tr|Q7KZA3|Q7KZA3_HUMAN;tr|Q53FU1|Q53FU1_HUMAN;tr|Q5TZY0|Q5TZY0_HUMAN;sp|P22830|HEMH_HUMAN;sp|P22830-2|HEMH_HUMAN;tr|B4DSA4|B4DSA4_HUMAN	4;4;4;4;4;4;3;1;1;1;1	4;4;4;4;4;4;3;1;1;1;1	4;4;4;4;4;4;3;1;1;1;1	>tr|K7ELX4|K7ELX4_HUMAN Ferrochelatase, mitochondrial (Fragment) OS=Homo sapiens GN=FECH PE=1 SV=1;>tr|Q7KZA3|Q7KZA3_HUMAN Ferrochelatase OS=Homo sapiens GN=DKFZp686P18130 PE=2 SV=1;>tr|Q53FU1|Q53FU1_HUMAN Ferrochelatase (Fragment) OS=Homo sapiens PE=2 SV=	-	1.7938	1.86328	0.897846	1.8443	6.1339	4	2	Median	0.77646	0.839253	-0.252822	0.81947	26.469	4	2	Median	0.43513	0.451244	-1.14802	0.45209	15.322	4	2	Median	0	22.7	11	4	4	4	0	4	0	4	0	4	22.7	22.7	22.7	37.01	326	326;416;420;422;423;429;281;90;111;143;165
1040	sp|O95365|ZBT7A_HUMAN	sp|O95365|ZBT7A_HUMAN	6	6	6	>sp|O95365|ZBT7A_HUMAN Zinc finger and BTB domain-containing protein 7A OS=Homo sapiens GN=ZBTB7A PE=1 SV=1	-	1.7937	1.86318	0.897765	1.9104	10.218	3	0	Median	1.4111	1.52522	0.609014	1.5274	17.087	3	0	Median	0.85412	0.88575	-0.175028	0.88467	11.047	3	0	Median	8	15.6	1	6	6	6	3	4	3	4	3	4	19.2	19.2	19.2	61.438	584	584
6018	sp|Q9BZZ5-2|API5_HUMAN;tr|G3V1C3|G3V1C3_HUMAN;sp|Q9BZZ5|API5_HUMAN;sp|Q9BZZ5-3|API5_HUMAN;sp|Q9BZZ5-6|API5_HUMAN;sp|Q9BZZ5-5|API5_HUMAN;sp|Q9BZZ5-1|API5_HUMAN;tr|B4DDR3|B4DDR3_HUMAN;tr|H0YER7|H0YER7_HUMAN;tr|E9PQK6|E9PQK6_HUMAN	sp|Q9BZZ5-2|API5_HUMAN;tr|G3V1C3|G3V1C3_HUMAN;sp|Q9BZZ5|API5_HUMAN;sp|Q9BZZ5-3|API5_HUMAN;sp|Q9BZZ5-6|API5_HUMAN;sp|Q9BZZ5-5|API5_HUMAN;sp|Q9BZZ5-1|API5_HUMAN;tr|B4DDR3|B4DDR3_HUMAN;tr|H0YER7|H0YER7_HUMAN	20;19;19;18;17;16;14;13;11;5	20;19;19;18;17;16;14;13;11;5	20;19;19;18;17;16;14;13;11;5	>sp|Q9BZZ5-2|API5_HUMAN Isoform 2 of Apoptosis inhibitor 5 OS=Homo sapiens GN=API5;>tr|G3V1C3|G3V1C3_HUMAN Apoptosis inhibitor 5 OS=Homo sapiens GN=API5 PE=1 SV=1;>sp|Q9BZZ5|API5_HUMAN Apoptosis inhibitor 5 OS=Homo sapiens GN=API5 PE=1 SV=3;>sp|Q9BZZ5-3|AP	-	1.7853	1.85445	0.890993	1.7851	9.8159	22	0	Median	1.6473	1.78052	0.832297	1.7428	12.03	22	0	Median	0.91387	0.947713	-0.0774781	0.91586	7.453	22	0	Median	0	48.2	10	20	20	20	0	20	0	20	0	20	48.2	48.2	48.2	56.769	504	504;510;524;445;513;450;438;331;294;123
4317	sp|Q86U90|YRDC_HUMAN	sp|Q86U90|YRDC_HUMAN	5	5	5	>sp|Q86U90|YRDC_HUMAN YrdC domain-containing protein, mitochondrial OS=Homo sapiens GN=YRDC PE=1 SV=1	-	1.7851	1.85424	0.890832	1.7235	8.175	3	0	Median	1.5731	1.70032	0.765804	1.6421	5.48	3	0	Median	0.90901	0.942673	-0.0851709	0.93783	2.4139	3	0	Median	10.4	18.3	1	5	5	5	2	3	2	3	2	3	28.7	28.7	28.7	29.328	279	279
4595	tr|B3KNP0|B3KNP0_HUMAN;tr|D3DQS4|D3DQS4_HUMAN;sp|Q8N3X1|FNBP4_HUMAN;sp|Q8N3X1-2|FNBP4_HUMAN;tr|F5GXL1|F5GXL1_HUMAN	tr|B3KNP0|B3KNP0_HUMAN;tr|D3DQS4|D3DQS4_HUMAN;sp|Q8N3X1|FNBP4_HUMAN;sp|Q8N3X1-2|FNBP4_HUMAN	8;8;8;8;1	8;8;8;8;1	8;8;8;8;1	>tr|B3KNP0|B3KNP0_HUMAN cDNA FLJ30074 fis, clone BGGI11000123, highly similar to Homo sapiens formin binding protein 4 (FNBP4), mRNA (Fragment) OS=Homo sapiens PE=2 SV=1;>tr|D3DQS4|D3DQS4_HUMAN Formin binding protein 4, isoform CRA_d OS=Homo sapiens GN=FNB	-	1.7849	1.85404	0.89067	1.7899	7.6695	2	0	Median	1.1517	1.24484	0.315959	1.2386	20.279	2	0	Median	0.61291	0.635608	-0.653792	0.63478	3.4379	2	0	Median	9.1	5.2	5	8	8	8	6	3	6	3	6	3	12.6	12.6	12.6	99.856	928	928;1017;1017;1019;143
5650	sp|Q99615|DNJC7_HUMAN;sp|Q99615-2|DNJC7_HUMAN;tr|B7Z9W6|B7Z9W6_HUMAN;tr|B4DKK3|B4DKK3_HUMAN;tr|K7ESP1|K7ESP1_HUMAN;tr|K7ELJ8|K7ELJ8_HUMAN;tr|K7ENB7|K7ENB7_HUMAN	sp|Q99615|DNJC7_HUMAN;sp|Q99615-2|DNJC7_HUMAN;tr|B7Z9W6|B7Z9W6_HUMAN;tr|B4DKK3|B4DKK3_HUMAN;tr|K7ESP1|K7ESP1_HUMAN	26;23;22;18;15;8;1	26;23;22;18;15;8;1	2;0;0;0;2;2;1	>sp|Q99615|DNJC7_HUMAN DnaJ homolog subfamily C member 7 OS=Homo sapiens GN=DNAJC7 PE=1 SV=2;>sp|Q99615-2|DNJC7_HUMAN Isoform 2 of DnaJ homolog subfamily C member 7 OS=Homo sapiens GN=DNAJC7;>tr|B7Z9W6|B7Z9W6_HUMAN cDNA, FLJ78980, highly similar to DnaJ ho	-	1.7806	1.84957	0.88719	1.7757	12.38	29	0	Median	1.3657	1.47615	0.561835	1.4366	8.2559	29	0	Median	0.799	0.828589	-0.271272	0.81941	14.429	29	0	Median	0	51.2	7	26	26	2	0	26	0	26	0	2	51.2	51.2	5.1	56.44	494	494;438;438;366;258;137;39
5257	tr|A0A087WXN4|A0A087WXN4_HUMAN;tr|A0A024RDK4|A0A024RDK4_HUMAN;sp|Q96CB8|INT12_HUMAN;tr|E9PGI3|E9PGI3_HUMAN;tr|D6R9W3|D6R9W3_HUMAN;tr|A0A1B0GX90|A0A1B0GX90_HUMAN;tr|C9JDP3|C9JDP3_HUMAN;tr|C9J0M6|C9J0M6_HUMAN	tr|A0A087WXN4|A0A087WXN4_HUMAN;tr|A0A024RDK4|A0A024RDK4_HUMAN;sp|Q96CB8|INT12_HUMAN;tr|E9PGI3|E9PGI3_HUMAN	4;4;4;2;1;1;1;1	4;4;4;2;1;1;1;1	4;4;4;2;1;1;1;1	>tr|A0A087WXN4|A0A087WXN4_HUMAN Integrator complex subunit 12 OS=Homo sapiens GN=INTS12 PE=1 SV=1;>tr|A0A024RDK4|A0A024RDK4_HUMAN Integrator complex subunit 12, isoform CRA_a OS=Homo sapiens GN=INTS12 PE=4 SV=1;>sp|Q96CB8|INT12_HUMAN Integrator complex sub	-	1.7802	1.84915	0.886866	1.7267	30.179	2	0	Median	0.88605	0.957706	-0.062346	0.91766	40.83	2	0	Median	0.4418	0.458161	-1.12607	0.47699	77.457	2	0	Median	5.9	5.2	8	4	4	4	2	2	2	2	2	2	11	11	11	46.666	444	444;462;462;159;57;87;88;131
4506	sp|Q8IY95-2|TM192_HUMAN;sp|Q8IY95|TM192_HUMAN	sp|Q8IY95-2|TM192_HUMAN;sp|Q8IY95|TM192_HUMAN	2;2	2;2	2;2	>sp|Q8IY95-2|TM192_HUMAN Isoform 2 of Transmembrane protein 192 OS=Homo sapiens GN=TMEM192;>sp|Q8IY95|TM192_HUMAN Transmembrane protein 192 OS=Homo sapiens GN=TMEM192 PE=1 SV=1	-	1.7794	1.84832	0.886218	1.6892	1.9206	2	1	Median	1.8407	1.98956	0.992449	1.9044	60.141	2	1	Median	1.0811	1.12114	0.164961	1.1809	50.063	2	1	Median	0	11.2	2	2	2	2	0	2	0	2	0	2	11.2	11.2	11.2	30.549	267	267;271
7194	sp|Q9UPZ3-2|HPS5_HUMAN;sp|Q9UPZ3|HPS5_HUMAN;tr|G3V159|G3V159_HUMAN;tr|B3KNC8|B3KNC8_HUMAN;tr|F5GWM5|F5GWM5_HUMAN	sp|Q9UPZ3-2|HPS5_HUMAN;sp|Q9UPZ3|HPS5_HUMAN	5;5;2;2;1	5;5;2;2;1	5;5;2;2;1	>sp|Q9UPZ3-2|HPS5_HUMAN Isoform 2 of Hermansky-Pudlak syndrome 5 protein OS=Homo sapiens GN=HPS5;>sp|Q9UPZ3|HPS5_HUMAN Hermansky-Pudlak syndrome 5 protein OS=Homo sapiens GN=HPS5 PE=1 SV=2	-	1.7788	1.8477	0.885731	1.7781	31.136	4	0	Median	1.1803	1.27575	0.351348	1.2745	12.2	4	0	Median	0.72286	0.749629	-0.415751	0.76109	21.513	4	0	Median	3.3	4.9	5	5	5	5	2	3	2	3	2	3	8.3	8.3	8.3	114.82	1015	1015;1129;400;477;160
2643	sp|P62942|FKB1A_HUMAN;tr|Q5W0X3|Q5W0X3_HUMAN;tr|A0A087WZM5|A0A087WZM5_HUMAN;tr|Q0VDC6|Q0VDC6_HUMAN;tr|Q1JUQ3|Q1JUQ3_HUMAN;tr|Q1JUQ4|Q1JUQ4_HUMAN;tr|Q1JUQ5|Q1JUQ5_HUMAN;tr|A0A087WTS4|A0A087WTS4_HUMAN;tr|A0A087WV48|A0A087WV48_HUMAN	sp|P62942|FKB1A_HUMAN;tr|Q5W0X3|Q5W0X3_HUMAN;tr|A0A087WZM5|A0A087WZM5_HUMAN;tr|Q0VDC6|Q0VDC6_HUMAN	4;3;3;3;1;1;1;1;1	4;3;3;3;1;1;1;1;1	4;3;3;3;1;1;1;1;1	>sp|P62942|FKB1A_HUMAN Peptidyl-prolyl cis-trans isomerase FKBP1A OS=Homo sapiens GN=FKBP1A PE=1 SV=2;>tr|Q5W0X3|Q5W0X3_HUMAN Peptidylprolyl isomerase OS=Homo sapiens GN=FKBP1A PE=1 SV=1;>tr|A0A087WZM5|A0A087WZM5_HUMAN Peptidylprolyl isomerase OS=Homo sapi	-	1.7766	1.84542	0.883946	1.757	15.809	12	0	Median	0.9668	1.04499	0.0634834	1.0133	13.083	12	0	Median	0.54289	0.562995	-0.828807	0.5542	11.341	12	0	Median	29.6	41.7	9	4	4	4	2	4	2	4	2	4	41.7	41.7	41.7	11.951	108	108;103;129;145;37;89;92;97;116
5599	sp|Q96SZ6-5|CK5P1_HUMAN;tr|A0A0S2Z592|A0A0S2Z592_HUMAN;sp|Q96SZ6-4|CK5P1_HUMAN;tr|B4DI01|B4DI01_HUMAN;sp|Q96SZ6-6|CK5P1_HUMAN;tr|Q53H36|Q53H36_HUMAN;tr|A0A0S2Z5J9|A0A0S2Z5J9_HUMAN;sp|Q96SZ6-3|CK5P1_HUMAN;sp|Q96SZ6|CK5P1_HUMAN	sp|Q96SZ6-5|CK5P1_HUMAN;tr|A0A0S2Z592|A0A0S2Z592_HUMAN;sp|Q96SZ6-4|CK5P1_HUMAN;tr|B4DI01|B4DI01_HUMAN;sp|Q96SZ6-6|CK5P1_HUMAN;tr|Q53H36|Q53H36_HUMAN;tr|A0A0S2Z5J9|A0A0S2Z5J9_HUMAN;sp|Q96SZ6-3|CK5P1_HUMAN;sp|Q96SZ6|CK5P1_HUMAN	1;1;1;1;1;1;1;1;1	1;1;1;1;1;1;1;1;1	1;1;1;1;1;1;1;1;1	>sp|Q96SZ6-5|CK5P1_HUMAN Isoform 5 of CDK5 regulatory subunit-associated protein 1 OS=Homo sapiens GN=CDK5RAP1;>tr|A0A0S2Z592|A0A0S2Z592_HUMAN CDK5 regulatory subunit associated protein 1 isoform 1 (Fragment) OS=Homo sapiens GN=CDK5RAP1 PE=2 SV=1;>sp|Q96SZ	-	1.7754	1.84417	0.882971	1.7504	9.4382	2	0	Median	1.0951	1.18366	0.243257	1.1703	6.965	2	0	Median	0.68645	0.711871	-0.490312	0.73775	4.5011	2	0	Median	0	4.7	9	1	1	1	0	1	0	1	0	1	4.7	4.7	4.7	48.072	426	426;510;510;534;574;586;587;587;601
5334	sp|Q96EY5-3|MB12A_HUMAN;tr|E9PQA6|E9PQA6_HUMAN;tr|A8K0C2|A8K0C2_HUMAN;tr|A0A024R7L6|A0A024R7L6_HUMAN;sp|Q96EY5|MB12A_HUMAN;tr|E9PLL0|E9PLL0_HUMAN;sp|Q96EY5-2|MB12A_HUMAN;tr|M0QZK6|M0QZK6_HUMAN;tr|E9PLZ8|E9PLZ8_HUMAN;tr|E9PJW8|E9PJW8_HUMAN	sp|Q96EY5-3|MB12A_HUMAN;tr|E9PQA6|E9PQA6_HUMAN;tr|A8K0C2|A8K0C2_HUMAN;tr|A0A024R7L6|A0A024R7L6_HUMAN;sp|Q96EY5|MB12A_HUMAN;tr|E9PLL0|E9PLL0_HUMAN;sp|Q96EY5-2|MB12A_HUMAN	5;5;5;5;5;3;3;2;1;1	5;5;5;5;5;3;3;2;1;1	5;5;5;5;5;3;3;2;1;1	>sp|Q96EY5-3|MB12A_HUMAN Isoform 3 of Multivesicular body subunit 12A OS=Homo sapiens GN=MVB12A;>tr|E9PQA6|E9PQA6_HUMAN Multivesicular body subunit 12A OS=Homo sapiens GN=MVB12A PE=1 SV=1;>tr|A8K0C2|A8K0C2_HUMAN cDNA FLJ75950 OS=Homo sapiens PE=2 SV=1;>tr|	-	1.7687	1.83721	0.877516	1.7515	30.497	5	0	Median	1.3737	1.48479	0.570261	1.4531	19.62	5	0	Median	0.73733	0.764635	-0.387157	0.75627	10.205	5	0	Median	0	30	10	5	5	5	0	5	0	5	0	5	30	30	30	27.05	257	257;273;273;273;273;121;233;122;133;199
388	tr|Q5TZN3|Q5TZN3_HUMAN;sp|O00762|UBE2C_HUMAN;tr|B2R4U3|B2R4U3_HUMAN;sp|O00762-2|UBE2C_HUMAN;sp|O00762-3|UBE2C_HUMAN;tr|A0A0A0MSE8|A0A0A0MSE8_HUMAN;sp|O00762-4|UBE2C_HUMAN;tr|K4DI81|K4DI81_HUMAN;tr|A0A087WVK1|A0A087WVK1_HUMAN	tr|Q5TZN3|Q5TZN3_HUMAN;sp|O00762|UBE2C_HUMAN;tr|B2R4U3|B2R4U3_HUMAN;sp|O00762-2|UBE2C_HUMAN;sp|O00762-3|UBE2C_HUMAN	9;9;8;6;6;4;4;2;2	9;9;8;6;6;4;4;2;2	9;9;8;6;6;4;4;2;2	>tr|Q5TZN3|Q5TZN3_HUMAN UBE2C protein OS=Homo sapiens GN=UBE2C PE=2 SV=1;>sp|O00762|UBE2C_HUMAN Ubiquitin-conjugating enzyme E2 C OS=Homo sapiens GN=UBE2C PE=1 SV=1;>tr|B2R4U3|B2R4U3_HUMAN cDNA, FLJ92217, highly similar to Homo sapiens ubiquitin-conjugatin	-	1.7662	1.83461	0.875476	1.7734	19.509	10	0	Median	0.97998	1.05923	0.0830182	1.0182	17.311	10	0	Median	0.56669	0.587676	-0.766907	0.59184	8.6833	10	0	Median	0	75.4	9	9	9	9	0	9	0	9	0	9	75.4	75.4	75.4	19.652	179	179;179;179;140;150;79;161;50;132
6221	sp|Q9H5Q4|TFB2M_HUMAN;tr|A0A024R5R8|A0A024R5R8_HUMAN	sp|Q9H5Q4|TFB2M_HUMAN;tr|A0A024R5R8|A0A024R5R8_HUMAN	3;2	3;2	3;2	>sp|Q9H5Q4|TFB2M_HUMAN Dimethyladenosine transferase 2, mitochondrial OS=Homo sapiens GN=TFB2M PE=1 SV=1;>tr|A0A024R5R8|A0A024R5R8_HUMAN rRNA adenine N(6)-methyltransferase OS=Homo sapiens GN=TFB2M PE=3 SV=1	-	1.7653	1.83368	0.87474	1.7705	18.436	3	1	Median	1.4992	1.62044	0.696387	1.5694	17.292	3	1	Median	0.84205	0.873233	-0.195561	0.89648	3.5338	3	1	Plateau	0	8.3	2	3	3	3	0	3	0	3	0	3	8.3	8.3	8.3	45.348	396	396;230
4038	tr|A0A0A0MSU2|A0A0A0MSU2_HUMAN;tr|A0PJD3|A0PJD3_HUMAN;tr|A0A024R689|A0A024R689_HUMAN;sp|Q6PJG2|EMSA1_HUMAN;tr|A0A1C7CYX1|A0A1C7CYX1_HUMAN;tr|H7C1L3|H7C1L3_HUMAN;tr|C9JYU7|C9JYU7_HUMAN;tr|Q8NF55|Q8NF55_HUMAN	tr|A0A0A0MSU2|A0A0A0MSU2_HUMAN;tr|A0PJD3|A0PJD3_HUMAN;tr|A0A024R689|A0A024R689_HUMAN;sp|Q6PJG2|EMSA1_HUMAN;tr|A0A1C7CYX1|A0A1C7CYX1_HUMAN	9;9;9;9;9;3;1;1	9;9;9;9;9;3;1;1	9;9;9;9;9;3;1;1	>tr|A0A0A0MSU2|A0A0A0MSU2_HUMAN ELM2 and SANT domain-containing protein 1 (Fragment) OS=Homo sapiens GN=ELMSAN1 PE=1 SV=6;>tr|A0PJD3|A0PJD3_HUMAN C14orf43 protein (Fragment) OS=Homo sapiens GN=C14orf43 PE=2 SV=1;>tr|A0A024R689|A0A024R689_HUMAN Chromosome 1	-	1.7646	1.83295	0.874168	1.7435	10.526	2	0	Median	0.83657	0.904224	-0.145248	0.87343	29.876	2	0	Median	0.46896	0.486327	-1.04	0.49581	14.001	2	0	Median	7.6	5.9	8	9	9	9	5	4	5	4	5	4	13.5	13.5	13.5	111.83	1018	1018;1025;1045;1045;1099;445;65;157
4955	sp|Q8WUP2|FBLI1_HUMAN;sp|Q8WUP2-3|FBLI1_HUMAN;sp|Q8WUP2-2|FBLI1_HUMAN;tr|E7EWE8|E7EWE8_HUMAN;tr|D6RAI6|D6RAI6_HUMAN;tr|E7EPI5|E7EPI5_HUMAN;tr|E7EN81|E7EN81_HUMAN;tr|D6R9I4|D6R9I4_HUMAN;tr|D6RA19|D6RA19_HUMAN;tr|D6R9V9|D6R9V9_HUMAN	sp|Q8WUP2|FBLI1_HUMAN;sp|Q8WUP2-3|FBLI1_HUMAN;sp|Q8WUP2-2|FBLI1_HUMAN;tr|E7EWE8|E7EWE8_HUMAN	13;12;11;8;6;6;6;2;2;1	13;12;11;8;6;6;6;2;2;1	13;12;11;8;6;6;6;2;2;1	>sp|Q8WUP2|FBLI1_HUMAN Filamin-binding LIM protein 1 OS=Homo sapiens GN=FBLIM1 PE=1 SV=2;>sp|Q8WUP2-3|FBLI1_HUMAN Isoform 3 of Filamin-binding LIM protein 1 OS=Homo sapiens GN=FBLIM1;>sp|Q8WUP2-2|FBLI1_HUMAN Isoform 2 of Filamin-binding LIM protein 1 OS=Ho	-	1.7646	1.83295	0.874168	1.8027	6.8514	12	0	Median	0.69217	0.748146	-0.418608	0.73396	17.555	12	0	Median	0.42242	0.438063	-1.19079	0.43746	13.783	12	0	Median	5.4	38.3	10	13	13	13	1	12	1	12	1	12	41.3	41.3	41.3	40.669	373	373;276;374;144;78;104;144;31;34;30
1055	sp|O95425-2|SVIL_HUMAN;sp|O95425-3|SVIL_HUMAN;sp|O95425-4|SVIL_HUMAN;sp|O95425|SVIL_HUMAN;tr|A0A0J9YWY6|A0A0J9YWY6_HUMAN;tr|B4DXQ4|B4DXQ4_HUMAN	sp|O95425-2|SVIL_HUMAN;sp|O95425-3|SVIL_HUMAN;sp|O95425-4|SVIL_HUMAN;sp|O95425|SVIL_HUMAN	11;11;10;10;2;1	11;11;10;10;2;1	8;8;7;7;0;0	>sp|O95425-2|SVIL_HUMAN Isoform 2 of Supervillin OS=Homo sapiens GN=SVIL;>sp|O95425-3|SVIL_HUMAN Isoform SV3 of Supervillin OS=Homo sapiens GN=SVIL;>sp|O95425-4|SVIL_HUMAN Isoform SV4 of Supervillin OS=Homo sapiens GN=SVIL;>sp|O95425|SVIL_HUMAN Supervillin	-	1.7645	1.83285	0.874086	1.7977	11.009	5	0	Median	0.64121	0.693065	-0.528937	0.69146	44.149	5	0	Median	0.36112	0.374493	-1.41699	0.36969	20.959	5	0	Median	3.9	5.1	6	11	11	8	6	5	6	5	6	2	9	9	5.9	200.84	1788	1788;2187;2182;2214;963;585
4852	sp|Q8TBX8|PI42C_HUMAN;tr|B3KWP7|B3KWP7_HUMAN;sp|Q8TBX8-2|PI42C_HUMAN;sp|Q8TBX8-3|PI42C_HUMAN;tr|H0YIJ6|H0YIJ6_HUMAN;tr|B3KQV3|B3KQV3_HUMAN;tr|F8VNT5|F8VNT5_HUMAN;tr|F8VU68|F8VU68_HUMAN	sp|Q8TBX8|PI42C_HUMAN;tr|B3KWP7|B3KWP7_HUMAN;sp|Q8TBX8-2|PI42C_HUMAN;sp|Q8TBX8-3|PI42C_HUMAN;tr|H0YIJ6|H0YIJ6_HUMAN;tr|B3KQV3|B3KQV3_HUMAN	6;5;5;5;3;3;2;2	6;5;5;5;3;3;2;2	6;5;5;5;3;3;2;2	>sp|Q8TBX8|PI42C_HUMAN Phosphatidylinositol 5-phosphate 4-kinase type-2 gamma OS=Homo sapiens GN=PIP4K2C PE=1 SV=3;>tr|B3KWP7|B3KWP7_HUMAN cDNA FLJ43538 fis, clone PLACE7008431, highly similar to Homo sapiens phosphatidylinositol-4-phosphate 5-kinase, type	-	1.764	1.83233	0.873677	1.8082	14.566	6	0	Median	1.0148	1.09687	0.133389	1.081	16.333	6	0	Median	0.57822	0.599633	-0.737849	0.58744	13.543	6	0	Median	0	16.9	8	6	6	6	0	6	0	6	0	6	16.9	16.9	16.9	47.299	421	421;352;373;403;134;265;160;171
2394	tr|A8MZH8|A8MZH8_HUMAN;tr|A8MXQ1|A8MXQ1_HUMAN;tr|A8K274|A8K274_HUMAN;sp|P53801|PTTG_HUMAN	tr|A8MZH8|A8MZH8_HUMAN;tr|A8MXQ1|A8MXQ1_HUMAN;tr|A8K274|A8K274_HUMAN;sp|P53801|PTTG_HUMAN	1;1;1;1	1;1;1;1	1;1;1;1	>tr|A8MZH8|A8MZH8_HUMAN Pituitary tumor-transforming gene 1 protein-interacting protein OS=Homo sapiens GN=PTTG1IP PE=1 SV=1;>tr|A8MXQ1|A8MXQ1_HUMAN Pituitary tumor-transforming gene 1 protein-interacting protein OS=Homo sapiens GN=PTTG1IP PE=1 SV=1;>tr|A8	-	1.7624	1.83067	0.872368	1.8144	21.904	2	0	Median	0.94784	1.02449	0.0349095	0.98595	12.752	2	0	Median	0.49974	0.518247	-0.948289	0.49901	22.285	2	0	Median	0	16.8	4	1	1	1	0	1	0	1	0	1	16.8	16.8	16.8	11.598	107	107;159;179;180
3560	tr|B3KRC6|B3KRC6_HUMAN;sp|Q16850|CP51A_HUMAN;tr|A0A0C4DFL7|A0A0C4DFL7_HUMAN;sp|Q16850-2|CP51A_HUMAN;tr|Q05D40|Q05D40_HUMAN;tr|H7C0D0|H7C0D0_HUMAN	tr|B3KRC6|B3KRC6_HUMAN;sp|Q16850|CP51A_HUMAN;tr|A0A0C4DFL7|A0A0C4DFL7_HUMAN;sp|Q16850-2|CP51A_HUMAN	13;13;13;12;5;4	13;13;13;12;5;4	13;13;13;12;5;4	>tr|B3KRC6|B3KRC6_HUMAN cDNA FLJ34004 fis, clone FCBBF1000232, highly similar to Cytochrome P450 51A1 (EC 1.14.13.70) OS=Homo sapiens PE=2 SV=1;>sp|Q16850|CP51A_HUMAN Lanosterol 14-alpha demethylase OS=Homo sapiens GN=CYP51A1 PE=1 SV=3;>tr|A0A0C4DFL7|A0A0C	-	1.76	1.82817	0.870402	1.768	10.982	12	0	Median	0.9846	1.06423	0.0898037	1.0228	19.572	12	0	Median	0.55611	0.576704	-0.794097	0.57401	16.794	12	0	Median	0	36.3	6	13	13	13	0	13	0	13	0	13	36.3	36.3	36.3	51.422	449	449;503;509;404;180;222
7306	sp|Q9Y394-2|DHRS7_HUMAN;sp|Q9Y394|DHRS7_HUMAN;tr|A0A087X0Z7|A0A087X0Z7_HUMAN;tr|H0YJ66|H0YJ66_HUMAN;tr|Q659E8|Q659E8_HUMAN;tr|H0YJE4|H0YJE4_HUMAN;tr|H0YJR8|H0YJR8_HUMAN	sp|Q9Y394-2|DHRS7_HUMAN;sp|Q9Y394|DHRS7_HUMAN;tr|A0A087X0Z7|A0A087X0Z7_HUMAN;tr|H0YJ66|H0YJ66_HUMAN;tr|Q659E8|Q659E8_HUMAN	6;6;5;5;3;2;2	6;6;5;5;3;2;2	6;6;5;5;3;2;2	>sp|Q9Y394-2|DHRS7_HUMAN Isoform 2 of Dehydrogenase/reductase SDR family member 7 OS=Homo sapiens GN=DHRS7;>sp|Q9Y394|DHRS7_HUMAN Dehydrogenase/reductase SDR family member 7 OS=Homo sapiens GN=DHRS7 PE=1 SV=1;>tr|A0A087X0Z7|A0A087X0Z7_HUMAN Dehydrogenase/r	-	1.7597	1.82786	0.870156	1.7566	17.701	4	0	Median	0.97922	1.05841	0.0818989	1.033	10.892	4	0	Median	0.46476	0.481971	-1.05298	0.47862	26.385	4	0	Median	0	23.2	7	6	6	6	0	6	0	6	0	6	23.2	23.2	23.2	32.267	289	289;339;376;399;375;160;212
2366	tr|E9PB90|E9PB90_HUMAN;tr|A8K2U2|A8K2U2_HUMAN;sp|P52789|HXK2_HUMAN;tr|Q68E10|Q68E10_HUMAN;tr|Q53QX9|Q53QX9_HUMAN;tr|Q53SG7|Q53SG7_HUMAN;tr|Q7Z7Q6|Q7Z7Q6_HUMAN;tr|Q09LL6|Q09LL6_HUMAN;tr|A0A024R7R1|A0A024R7R1_HUMAN;sp|P52790|HXK3_HUMAN;tr|Q59H08|Q59H08_HUMAN	tr|E9PB90|E9PB90_HUMAN;tr|A8K2U2|A8K2U2_HUMAN;sp|P52789|HXK2_HUMAN;tr|Q68E10|Q68E10_HUMAN;tr|Q53QX9|Q53QX9_HUMAN	29;29;29;28;19;9;2;2;1;1;1	26;26;26;25;16;9;2;2;0;0;0	26;26;26;25;16;9;2;2;0;0;0	>tr|E9PB90|E9PB90_HUMAN Hexokinase-2 OS=Homo sapiens GN=HK2 PE=1 SV=1;>tr|A8K2U2|A8K2U2_HUMAN cDNA FLJ75392, highly similar to Homo sapiens hexokinase II (HKII) mRNA OS=Homo sapiens PE=2 SV=1;>sp|P52789|HXK2_HUMAN Hexokinase-2 OS=Homo sapiens GN=HK2 PE=1 S	-	1.7589	1.82703	0.8695	1.7511	10.53	27	0	Median	1.504	1.62563	0.700999	1.5611	13.103	27	0	Median	0.85914	0.890956	-0.166574	0.86865	10.716	27	0	Median	0	42.3	11	29	26	26	0	29	0	26	0	26	42.3	38.8	38.8	98.972	889	889;917;917;889;573;344;52;127;923;923;960
862	sp|O75529|TAF5L_HUMAN;sp|O75529-2|TAF5L_HUMAN	sp|O75529|TAF5L_HUMAN;sp|O75529-2|TAF5L_HUMAN	2;1	2;1	2;1	>sp|O75529|TAF5L_HUMAN TAF5-like RNA polymerase II p300/CBP-associated factor-associated factor 65 kDa subunit 5L OS=Homo sapiens GN=TAF5L PE=1 SV=1;>sp|O75529-2|TAF5L_HUMAN Isoform 2 of TAF5-like RNA polymerase II p300/CBP-associated factor-associated fac	-	1.7566	1.82464	0.867613	1.7942	22.831	2	2	Median	1.2266	1.3258	0.406859	1.3074	27.727	2	2	Median	0.69827	0.724129	-0.465682	0.69776	4.8916	2	2	Median	0	4.6	2	2	2	2	0	2	0	2	0	2	4.6	4.6	4.6	66.155	589	589;325
350	sp|O00425|IF2B3_HUMAN;sp|O00425-2|IF2B3_HUMAN;tr|F8WD15|F8WD15_HUMAN	sp|O00425|IF2B3_HUMAN	24;9;4	24;9;4	22;8;4	>sp|O00425|IF2B3_HUMAN Insulin-like growth factor 2 mRNA-binding protein 3 OS=Homo sapiens GN=IGF2BP3 PE=1 SV=2	-	1.7506	1.81841	0.862676	1.7628	28.893	33	0	Median	0.98577	1.06549	0.091517	1.0362	22.041	33	0	Median	0.60076	0.623008	-0.682678	0.60599	24.019	33	0	Median	3.8	47.2	3	24	24	22	2	23	2	23	2	21	48.7	48.7	44.7	63.704	579	579;198;81
4192	sp|Q7L5Y1-2|ENOF1_HUMAN;sp|Q7L5Y1|ENOF1_HUMAN;sp|Q7L5Y1-4|ENOF1_HUMAN;sp|Q7L5Y1-5|ENOF1_HUMAN;sp|Q7L5Y1-7|ENOF1_HUMAN;sp|Q7L5Y1-6|ENOF1_HUMAN;tr|J3QL81|J3QL81_HUMAN;tr|R4GNF8|R4GNF8_HUMAN	sp|Q7L5Y1-2|ENOF1_HUMAN;sp|Q7L5Y1|ENOF1_HUMAN;sp|Q7L5Y1-4|ENOF1_HUMAN;sp|Q7L5Y1-5|ENOF1_HUMAN;sp|Q7L5Y1-7|ENOF1_HUMAN;sp|Q7L5Y1-6|ENOF1_HUMAN;tr|J3QL81|J3QL81_HUMAN	3;3;3;3;2;2;2;1	3;3;3;3;2;2;2;1	3;3;3;3;2;2;2;1	>sp|Q7L5Y1-2|ENOF1_HUMAN Isoform 2 of Mitochondrial enolase superfamily member 1 OS=Homo sapiens GN=ENOSF1;>sp|Q7L5Y1|ENOF1_HUMAN Mitochondrial enolase superfamily member 1 OS=Homo sapiens GN=ENOSF1 PE=1 SV=1;>sp|Q7L5Y1-4|ENOF1_HUMAN Isoform 4 of Mitochond	-	1.7504	1.8182	0.862511	1.917	14.989	3	0	Median	1.3724	1.48339	0.568895	1.5184	13.077	3	0	Median	0.83593	0.866887	-0.206085	0.84571	11.938	3	0	Median	0	14.4	8	3	3	3	0	3	0	3	0	3	14.4	14.4	14.4	41.023	361	361;443;450;474;213;262;367;98
4281	sp|Q7Z7K0|COXM1_HUMAN;tr|C9JES7|C9JES7_HUMAN;tr|H7C3D8|H7C3D8_HUMAN	sp|Q7Z7K0|COXM1_HUMAN;tr|C9JES7|C9JES7_HUMAN;tr|H7C3D8|H7C3D8_HUMAN	2;1;1	2;1;1	2;1;1	>sp|Q7Z7K0|COXM1_HUMAN COX assembly mitochondrial protein homolog OS=Homo sapiens GN=CMC1 PE=1 SV=1;>tr|C9JES7|C9JES7_HUMAN COX assembly mitochondrial protein OS=Homo sapiens GN=CMC1 PE=1 SV=1;>tr|H7C3D8|H7C3D8_HUMAN COX assembly mitochondrial protein (Fra	-	1.7487	1.81643	0.86111	1.7604	9.1548	2	0	Median	1.2744	1.37746	0.462012	1.351	4.1298	2	0	Median	0.66497	0.689595	-0.536178	0.69199	10.446	2	0	Median	0	25.5	3	2	2	2	0	2	0	2	0	2	25.5	25.5	25.5	12.49	106	106;76;113
3985	sp|Q6P1K8|T2H2L_HUMAN;tr|D6RID8|D6RID8_HUMAN;sp|Q13888|TF2H2_HUMAN;tr|D6RAW1|D6RAW1_HUMAN;tr|D6RIT7|D6RIT7_HUMAN;tr|D6RGC9|D6RGC9_HUMAN;tr|R4GMS9|R4GMS9_HUMAN;tr|Q86U80|Q86U80_HUMAN;tr|D6RJD3|D6RJD3_HUMAN;tr|B4DKI6|B4DKI6_HUMAN;tr|B7ZW82|B7ZW82_HUMAN	sp|Q6P1K8|T2H2L_HUMAN;tr|D6RID8|D6RID8_HUMAN;sp|Q13888|TF2H2_HUMAN	3;2;2;1;1;1;1;1;1;1;1	3;2;2;1;1;1;1;1;1;1;1	3;2;2;1;1;1;1;1;1;1;1	>sp|Q6P1K8|T2H2L_HUMAN General transcription factor IIH subunit 2-like protein OS=Homo sapiens GN=GTF2H2C PE=1 SV=1;>tr|D6RID8|D6RID8_HUMAN General transcription factor IIH subunit 2-like protein (Fragment) OS=Homo sapiens GN=GTF2H2C PE=1 SV=1;>sp|Q13888|T	-	1.7466	1.81425	0.859376	1.8087	5.5735	3	0	Median	1.6187	1.74961	0.80703	1.7051	17.86	3	0	Median	0.81056	0.840577	-0.250548	0.82655	11.817	3	0	Median	0	10.4	11	3	3	3	0	3	0	3	0	3	10.4	10.4	10.4	44.452	395	395;253;395;51;92;123;152;165;165;203;338
2879	sp|Q05209|PTN12_HUMAN;sp|Q05209-2|PTN12_HUMAN;sp|Q05209-3|PTN12_HUMAN;tr|B4E105|B4E105_HUMAN;tr|H3BM04|H3BM04_HUMAN;tr|H0YC15|H0YC15_HUMAN;tr|C9J1X8|C9J1X8_HUMAN;tr|F8WB51|F8WB51_HUMAN;tr|H0YB59|H0YB59_HUMAN;tr|C9JJC1|C9JJC1_HUMAN	sp|Q05209|PTN12_HUMAN;sp|Q05209-2|PTN12_HUMAN;sp|Q05209-3|PTN12_HUMAN;tr|B4E105|B4E105_HUMAN	23;20;20;16;6;5;2;2;1;1	23;20;20;16;6;5;2;2;1;1	23;20;20;16;6;5;2;2;1;1	>sp|Q05209|PTN12_HUMAN Tyrosine-protein phosphatase non-receptor type 12 OS=Homo sapiens GN=PTPN12 PE=1 SV=3;>sp|Q05209-2|PTN12_HUMAN Isoform 2 of Tyrosine-protein phosphatase non-receptor type 12 OS=Homo sapiens GN=PTPN12;>sp|Q05209-3|PTN12_HUMAN Isoform	-	1.7374	1.8047	0.851757	1.6988	14.546	15	0	Median	1.1455	1.23814	0.308171	1.1844	12.912	15	0	Median	0.65333	0.677524	-0.561655	0.68819	9.082	15	0	Median	15.9	34.6	10	23	23	23	8	16	8	16	8	16	46.9	46.9	46.9	88.105	780	780;650;661;543;234;214;86;113;43;45
5811	tr|J3KRR0|J3KRR0_HUMAN;tr|J3QQM5|J3QQM5_HUMAN;tr|A0A140VJN0|A0A140VJN0_HUMAN;sp|Q9BT23|LIMD2_HUMAN;tr|J3QL69|J3QL69_HUMAN	tr|J3KRR0|J3KRR0_HUMAN;tr|J3QQM5|J3QQM5_HUMAN;tr|A0A140VJN0|A0A140VJN0_HUMAN;sp|Q9BT23|LIMD2_HUMAN;tr|J3QL69|J3QL69_HUMAN	2;2;2;2;1	2;2;2;2;1	2;2;2;2;1	>tr|J3KRR0|J3KRR0_HUMAN LIM domain containing 2, isoform CRA_b OS=Homo sapiens GN=LIMD2 PE=1 SV=1;>tr|J3QQM5|J3QQM5_HUMAN LIM domain-containing protein 2 (Fragment) OS=Homo sapiens GN=LIMD2 PE=1 SV=1;>tr|A0A140VJN0|A0A140VJN0_HUMAN Testicular tissue protei	-	1.737	1.80428	0.851425	1.7071	28.439	2	0	Median	0.88921	0.961121	-0.0572099	0.938	13.414	2	0	Median	0.47333	0.490859	-1.02662	0.49854	20.182	2	0	Median	0	29.9	5	2	2	2	0	2	0	2	0	2	29.9	29.9	29.9	9.5175	87	87;109;127;127;78
1925	tr|E7EV41|E7EV41_HUMAN;sp|P32418-2|NAC1_HUMAN;sp|P32418-3|NAC1_HUMAN;sp|P32418-4|NAC1_HUMAN;sp|P32418-5|NAC1_HUMAN;sp|P32418|NAC1_HUMAN;tr|Q6LAJ8|Q6LAJ8_HUMAN;tr|E9PCL8|E9PCL8_HUMAN;tr|Q7Z686|Q7Z686_HUMAN	tr|E7EV41|E7EV41_HUMAN;sp|P32418-2|NAC1_HUMAN;sp|P32418-3|NAC1_HUMAN;sp|P32418-4|NAC1_HUMAN;sp|P32418-5|NAC1_HUMAN;sp|P32418|NAC1_HUMAN	4;4;4;4;4;4;1;1;1	4;4;4;4;4;4;1;1;1	4;4;4;4;4;4;1;1;1	>tr|E7EV41|E7EV41_HUMAN Sodium/calcium exchanger 1 OS=Homo sapiens GN=SLC8A1 PE=1 SV=1;>sp|P32418-2|NAC1_HUMAN Isoform 3 of Sodium/calcium exchanger 1 OS=Homo sapiens GN=SLC8A1;>sp|P32418-3|NAC1_HUMAN Isoform 7 of Sodium/calcium exchanger 1 OS=Homo sapiens	-	1.7361	1.80335	0.850677	1.7136	12.436	2	1	Median	2.7876	3.01304	1.59122	2.9254	7.8791	2	1	Median	1.3474	1.3973	0.482639	1.3775	22.335	2	1	Median	3	6	9	4	4	4	2	2	2	2	2	2	9	9	9	74.427	664	664;937;960;965;968;973;84;87;138
5249	sp|Q96C01|F136A_HUMAN;tr|B0AZT6|B0AZT6_HUMAN;tr|C9JF51|C9JF51_HUMAN;tr|E7EQY1|E7EQY1_HUMAN	sp|Q96C01|F136A_HUMAN;tr|B0AZT6|B0AZT6_HUMAN;tr|C9JF51|C9JF51_HUMAN;tr|E7EQY1|E7EQY1_HUMAN	3;2;2;2	3;2;2;2	3;2;2;2	>sp|Q96C01|F136A_HUMAN Protein FAM136A OS=Homo sapiens GN=FAM136A PE=1 SV=1;>tr|B0AZT6|B0AZT6_HUMAN cDNA, FLJ79526 OS=Homo sapiens PE=2 SV=1;>tr|C9JF51|C9JF51_HUMAN Protein FAM136A (Fragment) OS=Homo sapiens GN=FAM136A PE=1 SV=1;>tr|E7EQY1|E7EQY1_HUMAN Pro	-	1.7349	1.8021	0.849679	1.7708	4.8933	2	0	Median	0.83268	0.900019	-0.151972	0.86702	7.2683	2	0	Median	0.49159	0.509795	-0.972012	0.50386	6.6285	2	0	Median	0	21	4	3	3	3	0	3	0	3	0	3	21	21	21	15.641	138	138;107;163;245
4457	tr|A8K1C7|A8K1C7_HUMAN;tr|A0A024R892|A0A024R892_HUMAN;sp|Q8IWT6|LRC8A_HUMAN;tr|Q96SW8|Q96SW8_HUMAN;tr|Q9NW37|Q9NW37_HUMAN	tr|A8K1C7|A8K1C7_HUMAN;tr|A0A024R892|A0A024R892_HUMAN;sp|Q8IWT6|LRC8A_HUMAN;tr|Q96SW8|Q96SW8_HUMAN	7;7;7;5;1	7;7;7;5;1	7;7;7;5;1	>tr|A8K1C7|A8K1C7_HUMAN cDNA FLJ75179, highly similar to Homo sapiens leucine rich repeat containing 8 family, member A, mRNA OS=Homo sapiens PE=2 SV=1;>tr|A0A024R892|A0A024R892_HUMAN Leucine rich repeat containing 8 family, member A, isoform CRA_a OS=Homo	-	1.734	1.80117	0.848931	1.7951	14.074	4	0	Median	0.61839	0.6684	-0.581217	0.65851	16.565	4	0	Median	0.36988	0.383578	-1.38241	0.38909	17.715	4	0	Median	0	11.4	5	7	7	7	0	7	0	7	0	7	11.4	11.4	11.4	94.172	810	810;810;810;474;221
6570	sp|Q9NUD5|ZCHC3_HUMAN	sp|Q9NUD5|ZCHC3_HUMAN	2	2	2	>sp|Q9NUD5|ZCHC3_HUMAN Zinc finger CCHC domain-containing protein 3 OS=Homo sapiens GN=ZCCHC3 PE=1 SV=1	-	1.734	1.80117	0.848931	1.6978	18.744	2	1	Median	0.57201	0.618269	-0.693694	0.62133	20.329	2	1	Median	0.33608	0.348526	-1.52066	0.363	2.6798	2	1	Median	0	5.7	1	2	2	2	0	2	0	2	0	2	5.7	5.7	5.7	43.618	404	404
2802	sp|Q01650|LAT1_HUMAN;tr|Q96QB2|Q96QB2_HUMAN;tr|Q2MCL6|Q2MCL6_HUMAN;tr|H0YJ95|H0YJ95_HUMAN;tr|A0A0C4DGL4|A0A0C4DGL4_HUMAN;tr|G3V4Z6|G3V4Z6_HUMAN;tr|B4DVT0|B4DVT0_HUMAN;tr|A0A0S2Z502|A0A0S2Z502_HUMAN;sp|Q9UM01|YLAT1_HUMAN;tr|A0A024R719|A0A024R719_HUMAN;sp|Q92536|YLAT2_HUMAN	sp|Q01650|LAT1_HUMAN;tr|Q96QB2|Q96QB2_HUMAN	4;2;1;1;1;1;1;1;1;1;1	4;2;1;1;1;1;1;1;1;1;1	4;2;1;1;1;1;1;1;1;1;1	>sp|Q01650|LAT1_HUMAN Large neutral amino acids transporter small subunit 1 OS=Homo sapiens GN=SLC7A5 PE=1 SV=2;>tr|Q96QB2|Q96QB2_HUMAN Sodium-independent neutral amino acid transporter LAT1 OS=Homo sapiens GN=lat1 PE=4 SV=1	-	1.7324	1.7995	0.847599	1.7707	5.4419	4	0	Median	0.84358	0.911801	-0.133209	0.899	10.902	4	0	Median	0.54257	0.562663	-0.829658	0.57125	11.113	4	0	Median	3.6	10.8	11	4	4	4	1	4	1	4	1	4	10.8	10.8	10.8	55.01	507	507;507;71;168;241;245;484;511;511;515;515
7524	sp|Q9Y6Y0|NS1BP_HUMAN;tr|Q6MZF3|Q6MZF3_HUMAN;tr|B3KMY8|B3KMY8_HUMAN;tr|B3KM71|B3KM71_HUMAN;tr|B3KSM1|B3KSM1_HUMAN;tr|H0Y5Y2|H0Y5Y2_HUMAN	sp|Q9Y6Y0|NS1BP_HUMAN;tr|Q6MZF3|Q6MZF3_HUMAN;tr|B3KMY8|B3KMY8_HUMAN;tr|B3KM71|B3KM71_HUMAN;tr|B3KSM1|B3KSM1_HUMAN	5;4;4;4;3;1	5;4;4;4;3;1	5;4;4;4;3;1	>sp|Q9Y6Y0|NS1BP_HUMAN Influenza virus NS1A-binding protein OS=Homo sapiens GN=IVNS1ABP PE=1 SV=3;>tr|Q6MZF3|Q6MZF3_HUMAN Uncharacterized protein DKFZp686K06216 (Fragment) OS=Homo sapiens GN=DKFZp686K06216 PE=2 SV=1;>tr|B3KMY8|B3KMY8_HUMAN cDNA FLJ12958 fi	-	1.7319	1.79898	0.847182	1.695	17.783	4	0	Median	1.5226	1.64573	0.718731	1.5936	17.304	4	0	Median	0.88448	0.917234	-0.124638	0.94455	10.702	4	0	Median	3.6	12.9	6	5	5	5	1	5	1	5	1	5	12.9	12.9	12.9	71.729	642	642;261;424;426;302;117
5562	sp|Q96RS6|NUDC1_HUMAN;sp|Q96RS6-2|NUDC1_HUMAN;sp|Q96RS6-3|NUDC1_HUMAN;tr|E5RGX7|E5RGX7_HUMAN	sp|Q96RS6|NUDC1_HUMAN;sp|Q96RS6-2|NUDC1_HUMAN;sp|Q96RS6-3|NUDC1_HUMAN	18;17;16;1	18;17;16;1	18;17;16;1	>sp|Q96RS6|NUDC1_HUMAN NudC domain-containing protein 1 OS=Homo sapiens GN=NUDCD1 PE=1 SV=2;>sp|Q96RS6-2|NUDC1_HUMAN Isoform 2 of NudC domain-containing protein 1 OS=Homo sapiens GN=NUDCD1;>sp|Q96RS6-3|NUDC1_HUMAN Isoform 3 of NudC domain-containing protei	-	1.7276	1.79452	0.843596	1.724	11.832	14	0	Median	1.1824	1.27802	0.353912	1.2165	10.736	14	0	Median	0.7068	0.732975	-0.448165	0.72431	7.6774	14	0	Median	0	47.9	4	18	18	18	0	18	0	18	0	18	47.9	47.9	47.9	66.755	583	583;554;496;108
295	sp|C4AMC7|WASH3_HUMAN;sp|Q6VEQ5|WASH2_HUMAN;tr|Q9NSV7|Q9NSV7_HUMAN;tr|Q7Z3N4|Q7Z3N4_HUMAN;sp|A8K0Z3|WASH1_HUMAN;tr|B4DHT3|B4DHT3_HUMAN	sp|C4AMC7|WASH3_HUMAN;sp|Q6VEQ5|WASH2_HUMAN;tr|Q9NSV7|Q9NSV7_HUMAN;tr|Q7Z3N4|Q7Z3N4_HUMAN;sp|A8K0Z3|WASH1_HUMAN	6;6;5;5;4;2	2;2;2;2;1;2	2;2;2;2;1;2	>sp|C4AMC7|WASH3_HUMAN Putative WAS protein family homolog 3 OS=Homo sapiens GN=WASH3P PE=1 SV=2;>sp|Q6VEQ5|WASH2_HUMAN WAS protein family homolog 2 OS=Homo sapiens GN=WASH2P PE=2 SV=2;>tr|Q9NSV7|Q9NSV7_HUMAN Uncharacterized protein DKFZp434K1323 OS=Homo s	-	1.7264	1.79327	0.842594	1.7412	42.939	2	0	Median	1.0901	1.17826	0.236655	1.1357	43.426	2	0	Median	0.67063	0.695465	-0.52395	0.69705	14.693	2	0	Median	0	18.1	6	6	2	2	0	6	0	2	0	2	18.1	7.8	7.8	49.994	463	463;465;359;450;465;202
7009	tr|B2RAK1|B2RAK1_HUMAN;sp|Q9UIQ6|LCAP_HUMAN;sp|Q9UIQ6-3|LCAP_HUMAN;sp|Q9UIQ6-2|LCAP_HUMAN	tr|B2RAK1|B2RAK1_HUMAN;sp|Q9UIQ6|LCAP_HUMAN;sp|Q9UIQ6-3|LCAP_HUMAN;sp|Q9UIQ6-2|LCAP_HUMAN	12;12;11;11	12;12;11;11	12;12;11;11	>tr|B2RAK1|B2RAK1_HUMAN cDNA, FLJ94965, highly similar to Homo sapiens leucyl/cystinyl aminopeptidase (LNPEP), mRNA OS=Homo sapiens PE=2 SV=1;>sp|Q9UIQ6|LCAP_HUMAN Leucyl-cystinyl aminopeptidase OS=Homo sapiens GN=LNPEP PE=1 SV=3;>sp|Q9UIQ6-3|LCAP_HUMAN Is	-	1.7226	1.78932	0.839415	1.7298	10.166	12	0	Median	0.80935	0.874803	-0.19297	0.87164	21.171	12	0	Median	0.46825	0.48559	-1.04219	0.4899	14.911	12	0	Median	0	14.2	4	12	12	12	0	12	0	12	0	12	14.2	14.2	14.2	117.34	1025	1025;1025;1006;1011
269	sp|A6NIH7|U119B_HUMAN;tr|B3KX02|B3KX02_HUMAN;tr|K7EJU3|K7EJU3_HUMAN;tr|K7EN86|K7EN86_HUMAN;tr|B3KW87|B3KW87_HUMAN;tr|Q6MZL1|Q6MZL1_HUMAN;tr|C9JSK0|C9JSK0_HUMAN	sp|A6NIH7|U119B_HUMAN;tr|B3KX02|B3KX02_HUMAN	5;4;1;1;1;1;1	5;4;1;1;1;1;1	4;3;0;0;0;0;0	>sp|A6NIH7|U119B_HUMAN Protein unc-119 homolog B OS=Homo sapiens GN=UNC119B PE=1 SV=1;>tr|B3KX02|B3KX02_HUMAN cDNA FLJ44403 fis, clone TUTER2000904, moderately similar to Unc-119 protein homolog (Retinal protein 4) OS=Homo sapiens PE=2 SV=1	-	1.7222	1.78891	0.83908	1.7854	31.432	6	4	Linear	0.8137	0.879505	-0.185237	0.87623	13.74	6	4	Median	0.7739	0.802559	-0.31732	0.80675	29.888	6	4	Median	0	30.3	7	5	5	4	0	5	0	5	0	4	30.3	30.3	26.7	28.136	251	251;251;125;145;145;167;208
4213	sp|Q7Z2W4|ZCCHV_HUMAN;tr|C9J6P4|C9J6P4_HUMAN;sp|Q7Z2W4-2|ZCCHV_HUMAN;tr|A8K9U6|A8K9U6_HUMAN;sp|Q7Z2W4-3|ZCCHV_HUMAN;tr|Q05DV5|Q05DV5_HUMAN;sp|Q7Z2W4-4|ZCCHV_HUMAN;tr|H7C5K1|H7C5K1_HUMAN;sp|Q7Z2W4-5|ZCCHV_HUMAN	sp|Q7Z2W4|ZCCHV_HUMAN;tr|C9J6P4|C9J6P4_HUMAN;sp|Q7Z2W4-2|ZCCHV_HUMAN;tr|A8K9U6|A8K9U6_HUMAN;sp|Q7Z2W4-3|ZCCHV_HUMAN;tr|Q05DV5|Q05DV5_HUMAN	22;21;20;20;14;12;6;5;4	22;21;20;20;14;12;6;5;4	22;21;20;20;14;12;6;5;4	>sp|Q7Z2W4|ZCCHV_HUMAN Zinc finger CCCH-type antiviral protein 1 OS=Homo sapiens GN=ZC3HAV1 PE=1 SV=3;>tr|C9J6P4|C9J6P4_HUMAN Zinc finger CCCH-type antiviral protein 1 OS=Homo sapiens GN=ZC3HAV1 PE=1 SV=1;>sp|Q7Z2W4-2|ZCCHV_HUMAN Isoform 2 of Zinc finger C	-	1.7217	1.78839	0.838661	1.7428	10.061	14	0	Median	0.6106	0.65998	-0.599506	0.65006	13.32	14	0	Median	0.36826	0.381898	-1.38874	0.38443	10.008	14	0	Median	10.5	31.2	9	22	22	22	7	18	7	18	7	18	35.7	35.7	35.7	101.43	902	902;1024;699;902;624;447;363;264;160
3132	sp|Q13535-2|ATR_HUMAN;sp|Q13535-3|ATR_HUMAN;sp|Q13535|ATR_HUMAN;tr|D6RFJ6|D6RFJ6_HUMAN;tr|H0Y9K2|H0Y9K2_HUMAN;tr|H0Y8R8|H0Y8R8_HUMAN;tr|H0Y8Y6|H0Y8Y6_HUMAN	sp|Q13535-2|ATR_HUMAN;sp|Q13535-3|ATR_HUMAN;sp|Q13535|ATR_HUMAN	12;12;12;2;2;1;1	12;12;12;2;2;1;1	12;12;12;2;2;1;1	>sp|Q13535-2|ATR_HUMAN Isoform 2 of Serine/threonine-protein kinase ATR OS=Homo sapiens GN=ATR;>sp|Q13535-3|ATR_HUMAN Isoform 3 of Serine/threonine-protein kinase ATR OS=Homo sapiens GN=ATR;>sp|Q13535|ATR_HUMAN Serine/threonine-protein kinase ATR OS=Homo s	-	1.7209	1.78756	0.83799	1.8661	26.209	8	0	Median	0.89409	0.966396	-0.049314	0.97518	18.583	8	0	Median	0.505	0.523701	-0.933184	0.51688	15.577	8	0	Median	0	6.6	7	12	12	12	0	12	0	12	0	12	6.6	6.6	6.6	294.22	2580	2580;2610;2644;100;457;39;80
3380	sp|Q15149-3|PLEC_HUMAN;tr|D3DWL0|D3DWL0_HUMAN;tr|Q96IE3|Q96IE3_HUMAN;tr|H0YDN1|H0YDN1_HUMAN;tr|E9PIA2|E9PIA2_HUMAN;tr|E9PQ28|E9PQ28_HUMAN	sp|Q15149-3|PLEC_HUMAN;tr|D3DWL0|D3DWL0_HUMAN	293;147;76;14;4;3	1;0;0;0;0;0	1;0;0;0;0;0	>sp|Q15149-3|PLEC_HUMAN Isoform 3 of Plectin OS=Homo sapiens GN=PLEC;>tr|D3DWL0|D3DWL0_HUMAN Plectin 1, intermediate filament binding protein 500kDa, isoform CRA_b OS=Homo sapiens GN=PLEC1 PE=4 SV=1	-	1.7197	1.78631	0.836984	1.6988	3.6288	2	1	Median	0.88068	0.951901	-0.0711162	0.92642	2.0115	2	1	Median	0.50753	0.526325	-0.925974	0.53504	3.6238	2	1	Median	22	64.2	6	293	1	1	81	289	0	1	0	1	64.9	0.3	0.3	518.03	4570	4570;2105;1029;199;174;83
2958	sp|Q0JRZ9-3|FCHO2_HUMAN;sp|Q0JRZ9|FCHO2_HUMAN;sp|Q0JRZ9-2|FCHO2_HUMAN;tr|H7BXJ4|H7BXJ4_HUMAN;tr|A0JLQ4|A0JLQ4_HUMAN;tr|H0YAE2|H0YAE2_HUMAN;tr|B4DEU7|B4DEU7_HUMAN	sp|Q0JRZ9-3|FCHO2_HUMAN;sp|Q0JRZ9|FCHO2_HUMAN	11;11;4;4;3;2;2	11;11;4;4;3;2;2	11;11;4;4;3;2;2	>sp|Q0JRZ9-3|FCHO2_HUMAN Isoform 3 of F-BAR domain only protein 2 OS=Homo sapiens GN=FCHO2;>sp|Q0JRZ9|FCHO2_HUMAN F-BAR domain only protein 2 OS=Homo sapiens GN=FCHO2 PE=1 SV=2	-	1.7188	1.78538	0.836229	1.7935	13.841	7	0	Median	1.2348	1.33466	0.416471	1.3502	21.491	7	0	Median	0.72069	0.747379	-0.420088	0.71716	29.729	7	0	Median	12.5	15.3	7	11	11	11	5	7	5	7	5	7	24.1	24.1	24.1	85.145	777	777;810;375;378;197;231;238
5251	tr|A0A024QZ77|A0A024QZ77_HUMAN;sp|Q96C19|EFHD2_HUMAN;tr|H0Y4Y4|H0Y4Y4_HUMAN;tr|Q53SA2|Q53SA2_HUMAN;tr|Q7Z2R5|Q7Z2R5_HUMAN;tr|B4DEE0|B4DEE0_HUMAN;tr|A0A087X1Z2|A0A087X1Z2_HUMAN;sp|Q9BUP0-2|EFHD1_HUMAN;tr|A0A024R493|A0A024R493_HUMAN;sp|Q9BUP0|EFHD1_HUMAN;tr|Q59EU6|Q59EU6_HUMAN;tr|C9JTV4|C9JTV4_HUMAN;tr|Q8WYH2|Q8WYH2_HUMAN	tr|A0A024QZ77|A0A024QZ77_HUMAN;sp|Q96C19|EFHD2_HUMAN	16;16;6;2;2;2;2;2;2;2;2;1;1	16;16;6;2;2;2;2;2;2;2;2;1;1	16;16;6;2;2;2;2;2;2;2;2;1;1	>tr|A0A024QZ77|A0A024QZ77_HUMAN EF-hand domain family, member D2, isoform CRA_a OS=Homo sapiens GN=EFHD2 PE=2 SV=1;>sp|Q96C19|EFHD2_HUMAN EF-hand domain-containing protein D2 OS=Homo sapiens GN=EFHD2 PE=1 SV=1	-	1.7176	1.78413	0.835221	1.6959	9.9245	16	0	Median	1.2005	1.29759	0.375829	1.2581	22.31	16	0	Median	0.70453	0.73062	-0.452806	0.74075	24.971	16	0	Median	19.6	50.4	13	16	16	16	7	14	7	14	7	14	51.7	51.7	51.7	26.697	240	240;240;179;138;142;142;142;143;239;239;265;81;127
6775	sp|Q9NZQ7-3|PD1L1_HUMAN;sp|Q9NZQ7|PD1L1_HUMAN;tr|Q0GN75|Q0GN75_HUMAN;sp|Q9NZQ7-2|PD1L1_HUMAN	sp|Q9NZQ7-3|PD1L1_HUMAN;sp|Q9NZQ7|PD1L1_HUMAN;tr|Q0GN75|Q0GN75_HUMAN	3;3;2;1	3;3;2;1	3;3;2;1	>sp|Q9NZQ7-3|PD1L1_HUMAN Isoform 3 of Programmed cell death 1 ligand 1 OS=Homo sapiens GN=CD274;>sp|Q9NZQ7|PD1L1_HUMAN Programmed cell death 1 ligand 1 OS=Homo sapiens GN=CD274 PE=1 SV=1;>tr|Q0GN75|Q0GN75_HUMAN CD274 (Fragment) OS=Homo sapiens PE=2 SV=1	-	1.7145	1.78091	0.832615	1.8002	9.8339	3	0	Median	0.69647	0.752794	-0.409673	0.7325	39.556	3	0	Median	0.41511	0.430483	-1.21597	0.42815	33.25	3	0	Median	0	28.7	4	3	3	3	0	3	0	3	0	3	28.7	28.7	28.7	20.453	178	178;290;127;176
753	sp|O60783|RT14_HUMAN;tr|B2R4A5|B2R4A5_HUMAN;tr|Q96Q61|Q96Q61_HUMAN	sp|O60783|RT14_HUMAN;tr|B2R4A5|B2R4A5_HUMAN	3;2;1	3;2;1	3;2;1	>sp|O60783|RT14_HUMAN 28S ribosomal protein S14, mitochondrial OS=Homo sapiens GN=MRPS14 PE=1 SV=1;>tr|B2R4A5|B2R4A5_HUMAN cDNA, FLJ92019, highly similar to Homo sapiens mitochondrial ribosomal protein S14 (MRPS14), nuclear gene encoding mitochondrial prot	-	1.7128	1.77914	0.831184	1.6346	2.4458	3	0	Median	1.4319	1.5477	0.630125	1.4617	12.005	3	0	Median	0.75517	0.783136	-0.352666	0.7874	11.863	3	0	Median	0	28.9	3	3	3	3	0	3	0	3	0	3	28.9	28.9	28.9	15.139	128	128;128;39
3405	tr|V9HW95|V9HW95_HUMAN;sp|Q15293|RCN1_HUMAN;sp|Q15293-2|RCN1_HUMAN;tr|Q5J7V8|Q5J7V8_HUMAN;tr|E9PP27|E9PP27_HUMAN	tr|V9HW95|V9HW95_HUMAN;sp|Q15293|RCN1_HUMAN;sp|Q15293-2|RCN1_HUMAN	15;15;12;7;3	15;15;12;7;3	15;15;12;7;3	>tr|V9HW95|V9HW95_HUMAN Epididymis secretory protein Li 84 OS=Homo sapiens GN=HEL-S-84 PE=2 SV=1;>sp|Q15293|RCN1_HUMAN Reticulocalbin-1 OS=Homo sapiens GN=RCN1 PE=1 SV=1;>sp|Q15293-2|RCN1_HUMAN Isoform 2 of Reticulocalbin-1 OS=Homo sapiens GN=RCN1	-	1.7103	1.77655	0.829076	1.7736	11.673	15	0	Median	2.0834	2.25189	1.17113	2.2062	9.9951	15	0	Median	1.1963	1.2406	0.31104	1.2086	7.6521	15	0	Median	0	66.5	5	15	15	15	0	15	0	15	0	15	66.5	66.5	66.5	38.89	331	331;331;280;165;58
4822	sp|Q8TAE6|PP14C_HUMAN	sp|Q8TAE6|PP14C_HUMAN	2	2	2	>sp|Q8TAE6|PP14C_HUMAN Protein phosphatase 1 regulatory subunit 14C OS=Homo sapiens GN=PPP1R14C PE=1 SV=3	-	1.7095	1.77572	0.828401	1.6989	129.45	2	1	Median	0.60406	0.652911	-0.615042	0.63502	45.035	2	1	Median	0.33602	0.348464	-1.52092	0.35202	168.16	2	1	Median	0	17.6	1	2	2	2	0	2	0	2	0	2	17.6	17.6	17.6	17.843	165	165
3191	sp|Q14008|CKAP5_HUMAN;sp|Q14008-3|CKAP5_HUMAN;sp|Q14008-2|CKAP5_HUMAN;tr|Q8IYN5|Q8IYN5_HUMAN;tr|Q8NAH3|Q8NAH3_HUMAN;tr|E9PQH5|E9PQH5_HUMAN;tr|H0YDX5|H0YDX5_HUMAN;tr|H0YCF6|H0YCF6_HUMAN;tr|H0YEK7|H0YEK7_HUMAN	sp|Q14008|CKAP5_HUMAN;sp|Q14008-3|CKAP5_HUMAN;sp|Q14008-2|CKAP5_HUMAN	53;53;52;23;9;5;5;4;4	53;53;52;23;9;5;5;4;4	53;53;52;23;9;5;5;4;4	>sp|Q14008|CKAP5_HUMAN Cytoskeleton-associated protein 5 OS=Homo sapiens GN=CKAP5 PE=1 SV=3;>sp|Q14008-3|CKAP5_HUMAN Isoform 3 of Cytoskeleton-associated protein 5 OS=Homo sapiens GN=CKAP5;>sp|Q14008-2|CKAP5_HUMAN Isoform 2 of Cytoskeleton-associated prote	-	1.7094	1.77561	0.828317	1.6844	14.367	44	0	Median	1.9203	2.0756	1.05353	2.0416	11.491	44	0	Median	1.1085	1.14955	0.20107	1.1423	10.722	44	0	Median	1.4	31.8	9	53	53	53	1	53	1	53	1	53	31.8	31.8	31.8	225.49	2032	2032;2039;1972;953;302;151;203;166;190
2689	tr|A8KA74|A8KA74_HUMAN;sp|P78316|NOP14_HUMAN;tr|E9PFK5|E9PFK5_HUMAN;sp|P78316-2|NOP14_HUMAN;tr|Q96GC8|Q96GC8_HUMAN	tr|A8KA74|A8KA74_HUMAN;sp|P78316|NOP14_HUMAN;tr|E9PFK5|E9PFK5_HUMAN;sp|P78316-2|NOP14_HUMAN;tr|Q96GC8|Q96GC8_HUMAN	14;14;13;13;10	14;14;13;13;10	14;14;13;13;10	>tr|A8KA74|A8KA74_HUMAN cDNA FLJ76065 OS=Homo sapiens PE=2 SV=1;>sp|P78316|NOP14_HUMAN Nucleolar protein 14 OS=Homo sapiens GN=NOP14 PE=1 SV=3;>tr|E9PFK5|E9PFK5_HUMAN Nucleolar protein 14 OS=Homo sapiens GN=NOP14 PE=1 SV=1;>sp|P78316-2|NOP14_HUMAN Isoform	-	1.7079	1.77405	0.82705	1.7143	12.41	12	0	Median	1.2632	1.36536	0.449277	1.3262	17.968	12	0	Median	0.71647	0.743003	-0.428561	0.76077	18.919	12	0	Median	1.5	20.7	5	14	14	14	1	14	1	14	1	14	20.7	20.7	20.7	97.669	857	857;857;788;806;468
6897	sp|Q9UBR2|CATZ_HUMAN;tr|Q5U000|Q5U000_HUMAN	sp|Q9UBR2|CATZ_HUMAN;tr|Q5U000|Q5U000_HUMAN	8;7	8;7	8;7	>sp|Q9UBR2|CATZ_HUMAN Cathepsin Z OS=Homo sapiens GN=CTSZ PE=1 SV=1;>tr|Q5U000|Q5U000_HUMAN Cathepsin Z OS=Homo sapiens PE=2 SV=1	-	1.7077	1.77385	0.826881	1.7174	6.9238	9	0	Median	1.1521	1.24527	0.31646	1.2023	6.3436	9	0	Median	0.66231	0.686837	-0.54196	0.71642	9.4154	9	0	Median	5.6	35.6	2	8	8	8	1	8	1	8	1	8	35.6	35.6	35.6	33.868	303	303;303
5320	sp|Q96EP0|RNF31_HUMAN;tr|B3KV71|B3KV71_HUMAN;tr|H0YKX0|H0YKX0_HUMAN;sp|Q96EP0-3|RNF31_HUMAN;tr|H0YNJ0|H0YNJ0_HUMAN;tr|H0YMG4|H0YMG4_HUMAN;tr|H0YNK5|H0YNK5_HUMAN;tr|H0YM13|H0YM13_HUMAN;sp|Q96EP0-2|RNF31_HUMAN	sp|Q96EP0|RNF31_HUMAN;tr|B3KV71|B3KV71_HUMAN;tr|H0YKX0|H0YKX0_HUMAN;sp|Q96EP0-3|RNF31_HUMAN	4;3;3;3;1;1;1;1;1	4;3;3;3;1;1;1;1;1	4;3;3;3;1;1;1;1;1	>sp|Q96EP0|RNF31_HUMAN E3 ubiquitin-protein ligase RNF31 OS=Homo sapiens GN=RNF31 PE=1 SV=1;>tr|B3KV71|B3KV71_HUMAN cDNA FLJ16199 fis, clone CTONG1000241, highly similar to RING finger protein 31 OS=Homo sapiens PE=2 SV=1;>tr|H0YKX0|H0YKX0_HUMAN E3 ubiquit	-	1.7075	1.77364	0.826712	1.7443	24.371	2	1	Median	3.3598	3.63151	1.86057	3.5793	177.8	2	1	Median	1.8633	1.9323	0.950321	1.9292	159.37	2	1	Median	3.5	3.4	9	4	4	4	2	2	2	2	2	2	6.9	6.9	6.9	119.65	1072	1072;831;917;921;56;120;149;170;505
1560	tr|A0A0S2Z3L2|A0A0S2Z3L2_HUMAN;sp|P16615|AT2A2_HUMAN;sp|P16615-5|AT2A2_HUMAN;sp|P16615-2|AT2A2_HUMAN;sp|P16615-3|AT2A2_HUMAN;sp|P16615-4|AT2A2_HUMAN;tr|H7C5W9|H7C5W9_HUMAN;tr|Q8N3X5|Q8N3X5_HUMAN;tr|Q7Z675|Q7Z675_HUMAN;sp|O14983-2|AT2A1_HUMAN;sp|O14983|AT2A1_HUMAN;tr|Q7Z6E5|Q7Z6E5_HUMAN;sp|O14983-3|AT2A1_HUMAN;tr|A8K9K1|A8K9K1_HUMAN;sp|Q93084-4|AT2A3_HUMAN;sp|Q93084-2|AT2A3_HUMAN;sp|Q93084-3|AT2A3…	tr|A0A0S2Z3L2|A0A0S2Z3L2_HUMAN;sp|P16615|AT2A2_HUMAN;sp|P16615-5|AT2A2_HUMAN;sp|P16615-2|AT2A2_HUMAN;sp|P16615-3|AT2A2_HUMAN;sp|P16615-4|AT2A2_HUMAN;tr|H7C5W9|H7C5W9_HUMAN	44;44;43;43;43;39;36;11;11;11;11;10;9;8;8;8;8;8;8;8;8;3;2;2;2;2;1;1;1	44;44;43;43;43;39;36;11;11;11;11;10;9;8;8;8;8;8;8;8;8;3;2;2;2;2;1;1;1	44;44;43;43;43;39;36;11;11;11;11;10;9;8;8;8;8;8;8;8;8;3;2;2;2;2;1;1;1	>tr|A0A0S2Z3L2|A0A0S2Z3L2_HUMAN ATPase Ca++ transporting cardiac muscle slow twitch 2 isoform 1 (Fragment) OS=Homo sapiens GN=ATP2A2 PE=2 SV=1;>sp|P16615|AT2A2_HUMAN Sarcoplasmic/endoplasmic reticulum calcium ATPase 2 OS=Homo sapiens GN=ATP2A2 PE=1 SV=1;>s	-	1.7074	1.77354	0.826628	1.7406	14.065	59	0	Median	1.0614	1.14724	0.198162	1.1304	16.735	59	0	Median	0.61959	0.642535	-0.638153	0.63163	15.16	58	0	Median	14.9	47.1	29	44	44	44	13	43	13	43	13	43	47.1	47.1	47.1	114.76	1042	1042;1042;997;997;999;1015;933;844;994;994;1001;1054;869;998;998;999;1029;1033;1043;1044;1052;295;50;63;74;113;46;79;128
7057	tr|C9J3D7|C9J3D7_HUMAN;sp|Q9UKG9|OCTC_HUMAN;sp|Q9UKG9-3|OCTC_HUMAN;tr|B4DT97|B4DT97_HUMAN	tr|C9J3D7|C9J3D7_HUMAN;sp|Q9UKG9|OCTC_HUMAN;sp|Q9UKG9-3|OCTC_HUMAN;tr|B4DT97|B4DT97_HUMAN	2;2;2;1	2;2;2;1	2;2;2;1	>tr|C9J3D7|C9J3D7_HUMAN Peroxisomal carnitine O-octanoyltransferase OS=Homo sapiens GN=CROT PE=1 SV=1;>sp|Q9UKG9|OCTC_HUMAN Peroxisomal carnitine O-octanoyltransferase OS=Homo sapiens GN=CROT PE=1 SV=2;>sp|Q9UKG9-3|OCTC_HUMAN Isoform 3 of Peroxisomal carni	-	1.7058	1.77187	0.825275	1.7147	12.867	2	0	Median	1.032	1.11546	0.157637	1.0784	15.149	2	0	Median	0.53517	0.554989	-0.84947	0.56134	11.455	2	0	Median	0	4.9	4	2	2	2	0	2	0	2	0	2	4.9	4.9	4.9	65.883	574	574;612;640;457
6584	sp|Q9NUQ3|TXLNG_HUMAN;sp|Q9NUQ3-2|TXLNG_HUMAN;sp|Q9BZA5|TXNG2_HUMAN	sp|Q9NUQ3|TXLNG_HUMAN	14;6;1	14;6;1	14;6;1	>sp|Q9NUQ3|TXLNG_HUMAN Gamma-taxilin OS=Homo sapiens GN=TXLNG PE=1 SV=2	-	1.7038	1.7698	0.823583	1.7632	20.353	11	0	Median	1.09	1.17815	0.236522	1.1615	20.462	11	0	Median	0.58562	0.607307	-0.719502	0.61321	12.474	11	0	Median	12.7	38.8	3	14	14	14	4	13	4	13	4	13	40.5	40.5	40.5	60.585	528	528;396;131
6288	tr|A0A024R464|A0A024R464_HUMAN;sp|Q9H8Y5|ANKZ1_HUMAN;tr|B8ZZS4|B8ZZS4_HUMAN;tr|C9JQZ3|C9JQZ3_HUMAN;tr|C9JS61|C9JS61_HUMAN;tr|C9K022|C9K022_HUMAN	tr|A0A024R464|A0A024R464_HUMAN;sp|Q9H8Y5|ANKZ1_HUMAN;tr|B8ZZS4|B8ZZS4_HUMAN	5;5;4;1;1;1	5;5;4;1;1;1	4;4;3;1;1;1	>tr|A0A024R464|A0A024R464_HUMAN Ankyrin repeat and zinc finger domain containing 1, isoform CRA_b OS=Homo sapiens GN=ANKZF1 PE=4 SV=1;>sp|Q9H8Y5|ANKZ1_HUMAN Ankyrin repeat and zinc finger domain-containing protein 1 OS=Homo sapiens GN=ANKZF1 PE=1 SV=1;>tr|	-	1.7021	1.76803	0.822143	1.67	25.028	2	1	Median	1.3413	1.44977	0.535826	1.4185	26.514	2	1	Median	0.74862	0.776343	-0.365233	0.7964	7.1511	2	1	Median	6.1	4.4	6	5	5	4	3	2	3	2	2	2	10.5	10.5	9.2	80.926	726	726;726;516;90;115;140
3749	tr|C9JKF1|C9JKF1_HUMAN;sp|Q5K651|SAMD9_HUMAN;tr|B3KWI1|B3KWI1_HUMAN;tr|B3KWI8|B3KWI8_HUMAN	tr|C9JKF1|C9JKF1_HUMAN;sp|Q5K651|SAMD9_HUMAN;tr|B3KWI1|B3KWI1_HUMAN;tr|B3KWI8|B3KWI8_HUMAN	6;6;3;3	6;6;3;3	6;6;3;3	>tr|C9JKF1|C9JKF1_HUMAN Sterile alpha motif domain-containing protein 9 (Fragment) OS=Homo sapiens GN=SAMD9 PE=1 SV=1;>sp|Q5K651|SAMD9_HUMAN Sterile alpha motif domain-containing protein 9 OS=Homo sapiens GN=SAMD9 PE=1 SV=1;>tr|B3KWI1|B3KWI1_HUMAN cDNA FLJ	-	1.7012	1.76709	0.82138	1.6895	15.704	4	0	Median	1.5042	1.62585	0.70119	1.6176	17.512	4	0	Median	0.82401	0.854525	-0.226805	0.88173	10.644	4	0	Median	1.8	6.6	4	6	6	6	1	5	1	5	1	5	8.4	8.4	8.4	148.82	1283	1283;1589;754;1020
2952	sp|Q08J23|NSUN2_HUMAN;sp|Q08J23-2|NSUN2_HUMAN;sp|Q08J23-3|NSUN2_HUMAN;tr|A0A140T9Y7|A0A140T9Y7_HUMAN	sp|Q08J23|NSUN2_HUMAN;sp|Q08J23-2|NSUN2_HUMAN;sp|Q08J23-3|NSUN2_HUMAN	31;28;19;9	31;28;19;9	31;28;19;9	>sp|Q08J23|NSUN2_HUMAN tRNA (cytosine(34)-C(5))-methyltransferase OS=Homo sapiens GN=NSUN2 PE=1 SV=2;>sp|Q08J23-2|NSUN2_HUMAN Isoform 2 of tRNA (cytosine(34)-C(5))-methyltransferase OS=Homo sapiens GN=NSUN2;>sp|Q08J23-3|NSUN2_HUMAN Isoform 3 of tRNA (cytos	-	1.6982	1.76398	0.818833	1.7191	11.373	37	0	Median	1.1282	1.21944	0.286217	1.1776	15.187	37	0	Median	0.67174	0.696616	-0.521564	0.69473	12.578	37	0	Median	9	57.2	4	31	31	31	3	31	3	31	3	31	57.2	57.2	57.2	86.47	767	767;732;531;202
2652	tr|F6U1T9|F6U1T9_HUMAN;sp|P63098|CANB1_HUMAN;tr|D3YTA9|D3YTA9_HUMAN;tr|H7BYZ3|H7BYZ3_HUMAN;tr|A0A1B0GUC7|A0A1B0GUC7_HUMAN;tr|B4DYQ6|B4DYQ6_HUMAN;sp|Q96LZ3|CANB2_HUMAN	tr|F6U1T9|F6U1T9_HUMAN;sp|P63098|CANB1_HUMAN;tr|D3YTA9|D3YTA9_HUMAN;tr|H7BYZ3|H7BYZ3_HUMAN	10;10;10;8;1;1;1	2;2;2;0;0;0;0	2;2;2;0;0;0;0	>tr|F6U1T9|F6U1T9_HUMAN Calcineurin subunit B type 1 OS=Homo sapiens GN=PPP3R1 PE=1 SV=1;>sp|P63098|CANB1_HUMAN Calcineurin subunit B type 1 OS=Homo sapiens GN=PPP3R1 PE=1 SV=2;>tr|D3YTA9|D3YTA9_HUMAN Calcineurin subunit B type 1 OS=Homo sapiens GN=PPP3R1	-	1.6944	1.76003	0.815601	1.7493	30.357	2	0	Median	0.90853	0.982004	-0.0261999	0.95699	22.068	2	0	Median	0.55762	0.57827	-0.790185	0.55339	5.2899	2	0	Median	0	78.1	7	10	2	2	0	10	0	2	0	2	78.1	11.2	11.2	18.208	160	160;170;189;331;70;139;170
1129	sp|O95999|BCL10_HUMAN;tr|A0A087WWW9|A0A087WWW9_HUMAN;tr|A2TDT2|A2TDT2_HUMAN	sp|O95999|BCL10_HUMAN;tr|A0A087WWW9|A0A087WWW9_HUMAN;tr|A2TDT2|A2TDT2_HUMAN	8;7;7	8;7;7	8;7;7	>sp|O95999|BCL10_HUMAN B-cell lymphoma/leukemia 10 OS=Homo sapiens GN=BCL10 PE=1 SV=1;>tr|A0A087WWW9|A0A087WWW9_HUMAN B-cell lymphoma/leukemia 10 OS=Homo sapiens GN=BCL10 PE=1 SV=1;>tr|A2TDT2|A2TDT2_HUMAN Mutant B-cell CLL/lymphoma 10 OS=Homo sapiens GN=BC	-	1.6937	1.7593	0.815005	1.6991	21.575	5	0	Median	1.2052	1.30267	0.381467	1.2789	16.59	5	0	Median	0.64214	0.66592	-0.586579	0.65016	8.5002	5	0	Median	4.7	33.9	3	8	8	8	1	8	1	8	1	8	33.9	33.9	33.9	26.251	233	233;156;157
6374	sp|Q9HC36|MRM3_HUMAN;tr|I3L443|I3L443_HUMAN;tr|I3L0T6|I3L0T6_HUMAN	sp|Q9HC36|MRM3_HUMAN;tr|I3L443|I3L443_HUMAN	3;2;1	3;2;1	3;2;1	>sp|Q9HC36|MRM3_HUMAN rRNA methyltransferase 3, mitochondrial OS=Homo sapiens GN=MRM3 PE=1 SV=2;>tr|I3L443|I3L443_HUMAN rRNA methyltransferase 3, mitochondrial (Fragment) OS=Homo sapiens GN=MRM3 PE=1 SV=1	-	1.6928	1.75837	0.814238	1.6696	6.0737	3	0	Median	1.2621	1.36417	0.44802	1.3105	16.438	3	0	Median	0.81702	0.847276	-0.239096	0.86346	4.9465	3	0	Median	0	9.3	3	3	3	3	0	3	0	3	0	3	9.3	9.3	9.3	47.019	420	420;177;110
3324	sp|Q14997|PSME4_HUMAN;sp|Q14997-2|PSME4_HUMAN;tr|G1UI18|G1UI18_HUMAN;sp|Q14997-3|PSME4_HUMAN;tr|F8WBH5|F8WBH5_HUMAN;sp|Q14997-4|PSME4_HUMAN	sp|Q14997|PSME4_HUMAN;sp|Q14997-2|PSME4_HUMAN;tr|G1UI18|G1UI18_HUMAN;sp|Q14997-3|PSME4_HUMAN	18;12;10;9;5;1	18;12;10;9;5;1	18;12;10;9;5;1	>sp|Q14997|PSME4_HUMAN Proteasome activator complex subunit 4 OS=Homo sapiens GN=PSME4 PE=1 SV=2;>sp|Q14997-2|PSME4_HUMAN Isoform 2 of Proteasome activator complex subunit 4 OS=Homo sapiens GN=PSME4;>tr|G1UI18|G1UI18_HUMAN Proteasome activator complex subu	-	1.6896	1.75505	0.811509	1.6938	16.073	16	0	Median	1.0278	1.11092	0.151754	1.0798	19.008	16	0	Median	0.63696	0.660548	-0.598264	0.67549	14.084	16	0	Median	1.2	13.5	6	18	18	18	2	17	2	17	2	17	14.1	14.1	14.1	211.33	1843	1843;1218;1125;987;571;215
4688	tr|B7Z1J9|B7Z1J9_HUMAN;tr|B7ZKW3|B7ZKW3_HUMAN;sp|Q8NB37-3|GALD1_HUMAN;tr|B7ZKW4|B7ZKW4_HUMAN;sp|Q8NB37|GALD1_HUMAN;tr|H0YER3|H0YER3_HUMAN;tr|H0YE25|H0YE25_HUMAN;tr|H0YF25|H0YF25_HUMAN;sp|Q8NB37-2|GALD1_HUMAN	tr|B7Z1J9|B7Z1J9_HUMAN;tr|B7ZKW3|B7ZKW3_HUMAN;sp|Q8NB37-3|GALD1_HUMAN;tr|B7ZKW4|B7ZKW4_HUMAN;sp|Q8NB37|GALD1_HUMAN;tr|H0YER3|H0YER3_HUMAN;tr|H0YE25|H0YE25_HUMAN;tr|H0YF25|H0YF25_HUMAN;sp|Q8NB37-2|GALD1_HUMAN	4;4;4;4;4;3;2;2;2	4;4;4;4;4;3;2;2;2	4;4;4;4;4;3;2;2;2	>tr|B7Z1J9|B7Z1J9_HUMAN cDNA FLJ53027, highly similar to Mus musculus Parkinson disease 7 domain containing 1 (Pddc1), mRNA OS=Homo sapiens PE=2 SV=1;>tr|B7ZKW3|B7ZKW3_HUMAN PDDC1 protein OS=Homo sapiens GN=PDDC1 PE=2 SV=1;>sp|Q8NB37-3|GALD1_HUMAN Isoform	-	1.6888	1.75421	0.810825	1.6911	8.4005	4	0	Median	1.9979	2.15947	1.11068	2.1051	10.965	4	0	Median	1.3225	1.37148	0.455729	1.3883	12.225	4	0	Median	0	43.5	9	4	4	4	0	4	0	4	0	4	43.5	43.5	43.5	18.235	170	170;183;184;219;220;87;144;162;250
421	tr|C9JLV4|C9JLV4_HUMAN;tr|A5YM44|A5YM44_HUMAN;sp|O14727-4|APAF_HUMAN;sp|O14727|APAF_HUMAN;sp|O14727-6|APAF_HUMAN;sp|O14727-5|APAF_HUMAN;sp|O14727-3|APAF_HUMAN;tr|A7E2A2|A7E2A2_HUMAN;sp|O14727-2|APAF_HUMAN;tr|F8VNZ0|F8VNZ0_HUMAN	tr|C9JLV4|C9JLV4_HUMAN;tr|A5YM44|A5YM44_HUMAN;sp|O14727-4|APAF_HUMAN;sp|O14727|APAF_HUMAN;sp|O14727-6|APAF_HUMAN;sp|O14727-5|APAF_HUMAN;sp|O14727-3|APAF_HUMAN;tr|A7E2A2|A7E2A2_HUMAN;sp|O14727-2|APAF_HUMAN;tr|F8VNZ0|F8VNZ0_HUMAN	4;4;4;4;3;3;3;3;3;2	4;4;4;4;3;3;3;3;3;2	4;4;4;4;3;3;3;3;3;2	>tr|C9JLV4|C9JLV4_HUMAN Apoptotic protease-activating factor 1 OS=Homo sapiens GN=APAF1 PE=1 SV=1;>tr|A5YM44|A5YM44_HUMAN Apoptotic protease-activating factor 1 OS=Homo sapiens GN=APAF1 PE=2 SV=1;>sp|O14727-4|APAF_HUMAN Isoform 4 of Apoptotic protease-acti	-	1.6862	1.75151	0.808602	1.6525	56.939	2	0	Median	0.69502	0.751227	-0.41268	0.74202	0.93774	2	0	Median	0.45254	0.469299	-1.09142	0.47581	36.205	2	0	Median	0	6.1	10	4	4	4	0	4	0	4	0	4	6.1	6.1	6.1	132.46	1163	1163;1205;1205;1248;338;1171;1194;1237;1237;130
3228	tr|Q6DEN2|Q6DEN2_HUMAN;tr|A0A140VK07|A0A140VK07_HUMAN;sp|Q14195-2|DPYL3_HUMAN;tr|Q8IXW6|Q8IXW6_HUMAN;sp|Q14195|DPYL3_HUMAN;tr|B4DLZ4|B4DLZ4_HUMAN;tr|H0YBT4|H0YBT4_HUMAN;tr|Q96I11|Q96I11_HUMAN;tr|B3KT07|B3KT07_HUMAN;tr|B3KV96|B3KV96_HUMAN;tr|E9PD68|E9PD68_HUMAN;tr|B3KXQ5|B3KXQ5_HUMAN;sp|Q14194|DPYL1_HUMAN;tr|X5DQV1|X5DQV1_HUMAN;tr|X5DNI1|X5DNI1_HUMAN;sp|Q14194-2|DPYL1_HUMAN;tr|D6RF19|D6RF19_HUMAN;…	tr|Q6DEN2|Q6DEN2_HUMAN;tr|A0A140VK07|A0A140VK07_HUMAN;sp|Q14195-2|DPYL3_HUMAN;tr|Q8IXW6|Q8IXW6_HUMAN;sp|Q14195|DPYL3_HUMAN	34;34;34;24;24;14;11;3;3;3;3;3;3;3;3;3;2;1;1	34;34;34;24;24;14;11;3;3;3;3;3;3;3;3;3;2;1;1	30;30;30;20;20;12;8;1;1;1;1;1;1;1;1;1;1;1;1	>tr|Q6DEN2|Q6DEN2_HUMAN DPYSL3 protein OS=Homo sapiens GN=DPYSL3 PE=2 SV=1;>tr|A0A140VK07|A0A140VK07_HUMAN Testicular secretory protein Li 7 OS=Homo sapiens PE=2 SV=1;>sp|Q14195-2|DPYL3_HUMAN Isoform LCRMP-4 of Dihydropyrimidinase-related protein 3 OS=Homo	-	1.6859	1.7512	0.808346	1.6697	8.6581	30	0	Median	0.97615	1.05509	0.0773688	1.014	11.53	30	0	Median	0.57162	0.592788	-0.754411	0.59158	10.961	30	0	Median	24.1	59.2	19	34	34	30	12	30	12	30	11	26	63.5	63.5	56	73.909	684	684;684;684;570;570;196;209;404;509;566;570;572;572;655;686;686;92;75;519
6745	tr|A0A075BV59|A0A075BV59_HUMAN;tr|A0A075BW43|A0A075BW43_HUMAN;tr|A0A075BSP6|A0A075BSP6_HUMAN;tr|A8K6H1|A8K6H1_HUMAN;tr|A0A0A7E7X3|A0A0A7E7X3_HUMAN;tr|A0A0A7E7W9|A0A0A7E7W9_HUMAN;tr|A0A0A7E7W5|A0A0A7E7W5_HUMAN;tr|A0A0A7E7T3|A0A0A7E7T3_HUMAN;tr|A0A0A7E7S5|A0A0A7E7S5_HUMAN;tr|A0A0A7E6P9|A0A0A7E6P9_HUMAN;tr|A0A0A7E6P4|A0A0A7E6P4_HUMAN;tr|A0A0A7E6P0|A0A0A7E6P0_HUMAN;tr|A0A0A7E6K0|A0A0A7E6K0_HUMAN;tr|A…	tr|A0A075BV59|A0A075BV59_HUMAN;tr|A0A075BW43|A0A075BW43_HUMAN;tr|A0A075BSP6|A0A075BSP6_HUMAN;tr|A8K6H1|A8K6H1_HUMAN;tr|A0A0A7E7X3|A0A0A7E7X3_HUMAN;tr|A0A0A7E7W9|A0A0A7E7W9_HUMAN;tr|A0A0A7E7W5|A0A0A7E7W5_HUMAN;tr|A0A0A7E7T3|A0A0A7E7T3_HUMAN;tr|A0A0A7E7S5|A0A0A7E7S5_HUMAN;tr|A0A0A7E6P9|A0A0A7E6P9_HUMAN;tr|A0A0A7E6P4|A0A0A7E6P4_HUMAN;tr|A0A0A7E6P0|A0A0A7E6P0_HUMAN;tr|A0A0A7E6K0|A0A0A7E6K0_HUMAN;tr|A…	2;2;2;2;2;2;2;2;2;2;2;2;2;2;2;2;2;2;2;2;1	2;2;2;2;2;2;2;2;2;2;2;2;2;2;2;2;2;2;2;2;1	2;2;2;2;2;2;2;2;2;2;2;2;2;2;2;2;2;2;2;2;1	>tr|A0A075BV59|A0A075BV59_HUMAN Endoplasmic reticulum aminopeptidase 1 delta-Exon-13 isoform OS=Homo sapiens GN=ERAP1 PE=2 SV=1;>tr|A0A075BW43|A0A075BW43_HUMAN Endoplasmic reticulum aminopeptidase 1 delta-Exon-14 isoform OS=Homo sapiens GN=ERAP1 PE=2 SV=1;	-	1.6838	1.74902	0.806548	1.7108	36.609	2	0	Median	0.53007	0.572937	-0.803551	0.55722	15.463	2	0	Median	0.31446	0.326105	-1.61659	0.33427	10.05	2	0	Median	0	5.8	21	2	2	2	0	2	0	2	0	2	5.8	5.8	5.8	67.852	602	602;654;724;941;941;941;941;941;941;941;941;941;941;941;941;941;941;941;941;948;548
1375	tr|L0R4W3|L0R4W3_HUMAN;sp|P0CG12|CTF8A_HUMAN	tr|L0R4W3|L0R4W3_HUMAN;sp|P0CG12|CTF8A_HUMAN	3;3	3;3	3;3	>tr|L0R4W3|L0R4W3_HUMAN Alternative protein CHTF8 OS=Homo sapiens GN=CHTF8 PE=4 SV=1;>sp|P0CG12|CTF8A_HUMAN Chromosome transmission fidelity protein 8 homolog isoform 2 OS=Homo sapiens GN=CHTF8 PE=1 SV=1	-	1.6829	1.74809	0.805776	1.6765	8.6767	3	0	Median	1.214	1.31218	0.391962	1.2383	13.949	3	0	Median	0.7177	0.744278	-0.426086	0.77662	26.181	3	0	Median	0	9.5	2	3	3	3	0	3	0	3	0	3	9.5	9.5	9.5	51.391	524	524;524
6543	sp|Q9NSC5-2|HOME3_HUMAN;sp|Q9NSC5|HOME3_HUMAN;sp|Q9NSC5-5|HOME3_HUMAN;tr|Q5U0L9|Q5U0L9_HUMAN;tr|M0QYF9|M0QYF9_HUMAN;tr|M0R2U7|M0R2U7_HUMAN;sp|Q9NSC5-4|HOME3_HUMAN;sp|Q9NSC5-3|HOME3_HUMAN;tr|M0QZN1|M0QZN1_HUMAN;tr|M0R2T8|M0R2T8_HUMAN;sp|Q86YM7-3|HOME1_HUMAN;sp|Q86YM7-2|HOME1_HUMAN;tr|A8K9Q7|A8K9Q7_HUMAN;sp|Q9NSB8-2|HOME2_HUMAN;tr|Q5U5K4|Q5U5K4_HUMAN;tr|Q53F18|Q53F18_HUMAN;sp|Q9NSB8|HOME2_HUMAN;sp|…	sp|Q9NSC5-2|HOME3_HUMAN;sp|Q9NSC5|HOME3_HUMAN;sp|Q9NSC5-5|HOME3_HUMAN;tr|Q5U0L9|Q5U0L9_HUMAN;tr|M0QYF9|M0QYF9_HUMAN;tr|M0R2U7|M0R2U7_HUMAN	8;8;7;7;4;4;3;3;3;2;1;1;1;1;1;1;1;1	8;8;7;7;4;4;3;3;3;2;1;1;1;1;1;1;1;1	8;8;7;7;4;4;3;3;3;2;1;1;1;1;1;1;1;1	>sp|Q9NSC5-2|HOME3_HUMAN Isoform 2 of Homer protein homolog 3 OS=Homo sapiens GN=HOMER3;>sp|Q9NSC5|HOME3_HUMAN Homer protein homolog 3 OS=Homo sapiens GN=HOMER3 PE=1 SV=2;>sp|Q9NSC5-5|HOME3_HUMAN Isoform 5 of Homer protein homolog 3 OS=Homo sapiens GN=HOME	-	1.6826	1.74777	0.805519	1.7427	12.199	7	0	Median	1.5169	1.63957	0.71332	1.5973	6.9829	7	0	Median	0.95635	0.991766	-0.0119284	0.99385	8.8837	7	0	Median	5.3	25.7	18	8	8	8	1	8	1	8	1	8	25.7	25.7	25.7	39.478	358	358;361;325;361;152;243;121;145;150;85;177;224;343;343;354;354;354;354
4777	tr|D3DTC2|D3DTC2_HUMAN;tr|A0A0G2JQ62|A0A0G2JQ62_HUMAN;sp|Q8NF37|PCAT1_HUMAN;tr|A0A0G2JRI7|A0A0G2JRI7_HUMAN	tr|D3DTC2|D3DTC2_HUMAN;tr|A0A0G2JQ62|A0A0G2JQ62_HUMAN;sp|Q8NF37|PCAT1_HUMAN;tr|A0A0G2JRI7|A0A0G2JRI7_HUMAN	6;6;6;4	6;6;6;4	6;6;6;4	>tr|D3DTC2|D3DTC2_HUMAN Acyltransferase like 2, isoform CRA_a OS=Homo sapiens GN=AYTL2 PE=4 SV=1;>tr|A0A0G2JQ62|A0A0G2JQ62_HUMAN Lysophosphatidylcholine acyltransferase 1 (Fragment) OS=Homo sapiens GN=LPCAT1 PE=1 SV=1;>sp|Q8NF37|PCAT1_HUMAN Lysophosphatidy	-	1.6794	1.74445	0.802773	1.6322	2.7474	3	0	Median	1.0608	1.14659	0.197347	1.0893	4.3721	3	0	Median	0.71852	0.745129	-0.424439	0.7802	13.798	3	0	Median	0	16.7	4	6	6	6	0	6	0	6	0	6	16.7	16.7	16.7	54.189	486	486;489;534;234
5891	sp|Q9BVG4|PBDC1_HUMAN;tr|Q9P0N4|Q9P0N4_HUMAN;tr|A6NDF3|A6NDF3_HUMAN	sp|Q9BVG4|PBDC1_HUMAN;tr|Q9P0N4|Q9P0N4_HUMAN	9;5;4	9;5;4	9;5;4	>sp|Q9BVG4|PBDC1_HUMAN Protein PBDC1 OS=Homo sapiens GN=PBDC1 PE=1 SV=1;>tr|Q9P0N4|Q9P0N4_HUMAN HSPC245 OS=Homo sapiens PE=2 SV=1	-	1.6787	1.74372	0.802171	1.6541	8.5276	7	0	Median	1.1812	1.27672	0.352447	1.2092	10.202	7	0	Median	0.6735	0.698441	-0.517789	0.70987	10.056	7	0	Median	12.4	42.9	3	9	9	9	2	9	2	9	2	9	42.9	42.9	42.9	26.056	233	233;124;232
2828	sp|Q02338|BDH_HUMAN;tr|E9PCG9|E9PCG9_HUMAN;tr|C9K0G7|C9K0G7_HUMAN;tr|H7C2W1|H7C2W1_HUMAN;tr|C9JM78|C9JM78_HUMAN;tr|C9JQ90|C9JQ90_HUMAN;tr|A0A0G2JRX6|A0A0G2JRX6_HUMAN;tr|C9JEB9|C9JEB9_HUMAN;tr|A1E284|A1E284_HUMAN	sp|Q02338|BDH_HUMAN;tr|E9PCG9|E9PCG9_HUMAN;tr|C9K0G7|C9K0G7_HUMAN;tr|H7C2W1|H7C2W1_HUMAN;tr|C9JM78|C9JM78_HUMAN;tr|C9JQ90|C9JQ90_HUMAN;tr|A0A0G2JRX6|A0A0G2JRX6_HUMAN	6;5;4;3;3;3;3;1;1	6;5;4;3;3;3;3;1;1	6;5;4;3;3;3;3;1;1	>sp|Q02338|BDH_HUMAN D-beta-hydroxybutyrate dehydrogenase, mitochondrial OS=Homo sapiens GN=BDH1 PE=1 SV=3;>tr|E9PCG9|E9PCG9_HUMAN D-beta-hydroxybutyrate dehydrogenase, mitochondrial OS=Homo sapiens GN=BDH1 PE=1 SV=1;>tr|C9K0G7|C9K0G7_HUMAN D-beta-hydroxyb	-	1.676	1.74092	0.799849	1.6439	10.544	6	0	Median	1.1523	1.24549	0.31671	1.2376	24.2	6	0	Median	0.68352	0.708832	-0.496484	0.73152	27.226	6	0	Median	2.9	25.9	9	6	6	6	1	6	1	6	1	6	25.9	25.9	25.9	38.157	343	343;256;166;129;168;186;187;89;105
979	sp|O94919|ENDD1_HUMAN	sp|O94919|ENDD1_HUMAN	6	6	6	>sp|O94919|ENDD1_HUMAN Endonuclease domain-containing 1 protein OS=Homo sapiens GN=ENDOD1 PE=1 SV=2	-	1.6745	1.73936	0.798557	1.6691	13.529	4	0	Median	1.1955	1.29218	0.369808	1.259	17.335	4	0	Median	0.72312	0.749899	-0.415232	0.76243	4.8207	4	0	Median	0	18.8	1	6	6	6	0	6	0	6	0	6	18.8	18.8	18.8	55.016	500	500
1662	sp|P20810-9|ICAL_HUMAN;sp|P20810-10|ICAL_HUMAN;sp|P20810-7|ICAL_HUMAN;sp|P20810-6|ICAL_HUMAN;sp|P20810-4|ICAL_HUMAN;sp|P20810-8|ICAL_HUMAN;tr|B7Z574|B7Z574_HUMAN;sp|P20810|ICAL_HUMAN;tr|A0A0C4DGB5|A0A0C4DGB5_HUMAN;tr|E9PDE4|E9PDE4_HUMAN;tr|B7Z6N0|B7Z6N0_HUMAN;tr|E7ES10|E7ES10_HUMAN;tr|B7Z5T9|B7Z5T9_HUMAN;tr|B7Z5T6|B7Z5T6_HUMAN;tr|B7Z8S8|B7Z8S8_HUMAN;tr|Q13940|Q13940_HUMAN;tr|H0YA91|H0YA91_HUMAN	sp|P20810-9|ICAL_HUMAN;sp|P20810-10|ICAL_HUMAN;sp|P20810-7|ICAL_HUMAN;sp|P20810-6|ICAL_HUMAN;sp|P20810-4|ICAL_HUMAN;sp|P20810-8|ICAL_HUMAN;tr|B7Z574|B7Z574_HUMAN;sp|P20810|ICAL_HUMAN;tr|A0A0C4DGB5|A0A0C4DGB5_HUMAN;tr|E9PDE4|E9PDE4_HUMAN;tr|B7Z6N0|B7Z6N0_HUMAN;tr|E7ES10|E7ES10_HUMAN;tr|B7Z5T9|B7Z5T9_HUMAN;tr|B7Z5T6|B7Z5T6_HUMAN;tr|B7Z8S8|B7Z8S8_HUMAN	26;26;26;26;24;24;24;24;24;23;23;23;23;20;14;8;4	26;26;26;26;24;24;24;24;24;23;23;23;23;20;14;8;4	0;0;0;0;0;0;0;0;0;0;0;0;0;0;0;0;0	>sp|P20810-9|ICAL_HUMAN Isoform 9 of Calpastatin OS=Homo sapiens GN=CAST;>sp|P20810-10|ICAL_HUMAN Isoform 10 of Calpastatin OS=Homo sapiens GN=CAST;>sp|P20810-7|ICAL_HUMAN Isoform 7 of Calpastatin OS=Homo sapiens GN=CAST;>sp|P20810-6|ICAL_HUMAN Isoform 6 o	-	1.6743	1.73915	0.798385	1.7089	14.555	23	0	Median	1.0952	1.18377	0.243388	1.1681	10.558	23	0	Median	0.66559	0.690238	-0.534833	0.6657	9.8563	22	0	Median	10	45.6	17	26	26	0	5	23	5	23	0	0	47.9	47.9	0	80.264	750	750;769;772;791;667;686;694;708;754;636;636;642;647;595;346;317;301
4239	sp|Q7Z478|DHX29_HUMAN;tr|A0A087WYN9|A0A087WYN9_HUMAN	sp|Q7Z478|DHX29_HUMAN;tr|A0A087WYN9|A0A087WYN9_HUMAN	22;22	22;22	21;21	>sp|Q7Z478|DHX29_HUMAN ATP-dependent RNA helicase DHX29 OS=Homo sapiens GN=DHX29 PE=1 SV=2;>tr|A0A087WYN9|A0A087WYN9_HUMAN ATP-dependent RNA helicase DHX29 OS=Homo sapiens GN=DHX29 PE=1 SV=1	-	1.6728	1.73759	0.797092	1.6751	9.9502	18	0	Median	1.1897	1.28591	0.362792	1.2729	8.6656	18	0	Median	0.74708	0.774746	-0.368204	0.78429	8.9601	18	0	Median	1.2	22.4	2	22	22	21	1	21	1	21	1	20	23.6	23.6	22.8	155.23	1369	1369;1370
4002	sp|Q6P3X3|TTC27_HUMAN;tr|B4DRC7|B4DRC7_HUMAN;tr|H7C3A3|H7C3A3_HUMAN;tr|F8WCH1|F8WCH1_HUMAN	sp|Q6P3X3|TTC27_HUMAN;tr|B4DRC7|B4DRC7_HUMAN	11;10;3;1	11;10;3;1	11;10;3;1	>sp|Q6P3X3|TTC27_HUMAN Tetratricopeptide repeat protein 27 OS=Homo sapiens GN=TTC27 PE=1 SV=1;>tr|B4DRC7|B4DRC7_HUMAN cDNA FLJ57829 OS=Homo sapiens PE=2 SV=1	-	1.6714	1.73614	0.795884	1.7371	17.001	10	0	Median	1.197	1.2938	0.371617	1.2532	16.816	10	0	Median	0.78607	0.81518	-0.294809	0.80788	17.247	10	0	Median	0	17.6	4	11	11	11	0	11	0	11	0	11	17.6	17.6	17.6	96.631	843	843;793;100;41
1179	sp|P02545|LMNA_HUMAN;sp|P02545-3|LMNA_HUMAN;sp|P02545-6|LMNA_HUMAN;sp|P02545-5|LMNA_HUMAN;sp|P02545-4|LMNA_HUMAN;tr|A0A0C4DGC5|A0A0C4DGC5_HUMAN;tr|W5X314|W5X314_HUMAN	sp|P02545|LMNA_HUMAN;sp|P02545-3|LMNA_HUMAN;sp|P02545-6|LMNA_HUMAN;sp|P02545-5|LMNA_HUMAN;sp|P02545-4|LMNA_HUMAN	52;51;49;42;42;17;10	52;51;49;42;42;17;10	4;4;1;4;4;4;0	>sp|P02545|LMNA_HUMAN Prelamin-A/C OS=Homo sapiens GN=LMNA PE=1 SV=1;>sp|P02545-3|LMNA_HUMAN Isoform ADelta10 of Prelamin-A/C OS=Homo sapiens GN=LMNA;>sp|P02545-6|LMNA_HUMAN Isoform 6 of Prelamin-A/C OS=Homo sapiens GN=LMNA;>sp|P02545-5|LMNA_HUMAN Isoform	-	1.6706	1.73531	0.795193	1.6943	12.767	47	0	Median	0.98979	1.06984	0.0973884	1.0404	8.5535	47	0	Median	0.60989	0.632476	-0.660918	0.6256	8.155	47	0	Median	44.1	64.3	7	52	52	4	30	48	30	48	2	4	66.1	66.1	10.1	74.139	664	664;634;614;565;574;260;90
6017	tr|A0A024R912|A0A024R912_HUMAN;sp|Q9BZX2|UCK2_HUMAN;tr|B4DGD3|B4DGD3_HUMAN;sp|Q9BZX2-2|UCK2_HUMAN;tr|A0A0S2Z5Y6|A0A0S2Z5Y6_HUMAN;tr|A0A0S2Z601|A0A0S2Z601_HUMAN	tr|A0A024R912|A0A024R912_HUMAN;sp|Q9BZX2|UCK2_HUMAN;tr|B4DGD3|B4DGD3_HUMAN	9;9;5;4;1;1	9;9;5;4;1;1	8;8;5;3;0;0	>tr|A0A024R912|A0A024R912_HUMAN Uridine-cytidine kinase OS=Homo sapiens GN=UCK2 PE=3 SV=1;>sp|Q9BZX2|UCK2_HUMAN Uridine-cytidine kinase 2 OS=Homo sapiens GN=UCK2 PE=1 SV=1;>tr|B4DGD3|B4DGD3_HUMAN cDNA FLJ57922, highly similar to Uridine-cytidine kinase 2 (	-	1.6681	1.73271	0.793033	1.6597	24.931	7	0	Median	1.6785	1.81424	0.859367	1.7434	18.203	7	0	Median	1.0231	1.06099	0.0854082	1.0554	11.354	7	0	Median	8.8	46	6	9	9	8	2	8	2	8	2	7	49.8	49.8	46.7	29.299	261	261;261;130;111;210;233
5406	sp|Q96HQ2|C2AIL_HUMAN	sp|Q96HQ2|C2AIL_HUMAN	1	1	1	>sp|Q96HQ2|C2AIL_HUMAN CDKN2AIP N-terminal-like protein OS=Homo sapiens GN=CDKN2AIPNL PE=1 SV=1	-	1.6675	1.73209	0.792514	1.5961	21.56	2	0	Median	0.96661	1.04478	0.0631998	1.0107	12.547	2	0	Median	0.57598	0.59731	-0.743448	0.6153	10.791	2	0	Median	0	16.4	1	1	1	1	0	1	0	1	0	1	16.4	16.4	16.4	13.196	116	116
5003	sp|Q8WX93|PALLD_HUMAN;sp|Q8WX93-3|PALLD_HUMAN;sp|Q8WX93-5|PALLD_HUMAN;sp|Q8WX93-8|PALLD_HUMAN;tr|B2RTX2|B2RTX2_HUMAN;sp|Q8WX93-2|PALLD_HUMAN;sp|Q8WX93-9|PALLD_HUMAN;sp|Q8WX93-6|PALLD_HUMAN;tr|D6R948|D6R948_HUMAN;tr|H0Y952|H0Y952_HUMAN	sp|Q8WX93|PALLD_HUMAN;sp|Q8WX93-3|PALLD_HUMAN;sp|Q8WX93-5|PALLD_HUMAN;sp|Q8WX93-8|PALLD_HUMAN;tr|B2RTX2|B2RTX2_HUMAN;sp|Q8WX93-2|PALLD_HUMAN;sp|Q8WX93-9|PALLD_HUMAN	24;23;22;21;19;19;18;2;1;1	24;23;22;21;19;19;18;2;1;1	4;3;4;3;4;4;4;2;1;1	>sp|Q8WX93|PALLD_HUMAN Palladin OS=Homo sapiens GN=PALLD PE=1 SV=3;>sp|Q8WX93-3|PALLD_HUMAN Isoform 3 of Palladin OS=Homo sapiens GN=PALLD;>sp|Q8WX93-5|PALLD_HUMAN Isoform 5 of Palladin OS=Homo sapiens GN=PALLD;>sp|Q8WX93-8|PALLD_HUMAN Isoform 8 of Palladi	-	1.667	1.73157	0.792081	1.6872	15.347	17	0	Median	1.014	1.096	0.132252	1.077	16.608	17	0	Median	0.60653	0.628991	-0.668888	0.62229	26.508	17	0	Median	6.9	27	10	24	24	4	5	22	5	22	2	3	29.6	29.6	6.1	150.56	1383	1383;1001;1159;777;1106;1106;1123;533;28;512
879	tr|B4DHM1|B4DHM1_HUMAN;sp|O75648-2|MTU1_HUMAN;sp|O75648|MTU1_HUMAN;tr|B4DZN5|B4DZN5_HUMAN;sp|O75648-5|MTU1_HUMAN	tr|B4DHM1|B4DHM1_HUMAN;sp|O75648-2|MTU1_HUMAN;sp|O75648|MTU1_HUMAN;tr|B4DZN5|B4DZN5_HUMAN;sp|O75648-5|MTU1_HUMAN	2;2;2;1;1	2;2;2;1;1	2;2;2;1;1	>tr|B4DHM1|B4DHM1_HUMAN cDNA FLJ54508, highly similar to tRNA(5-methylaminomethyl-2-thiouridylate)-methyltransferase (EC 2.1.1.61) OS=Homo sapiens PE=2 SV=1;>sp|O75648-2|MTU1_HUMAN Isoform 2 of Mitochondrial tRNA-specific 2-thiouridylase 1 OS=Homo sapiens	-	1.6648	1.72929	0.790176	1.7093	2.8336	2	0	Median	1.4408	1.55732	0.639064	1.5194	18.708	2	0	Median	1.0179	1.0556	0.0780568	1.0557	46.971	2	0	Median	0	8.2	5	2	2	2	0	2	0	2	0	2	8.2	8.2	8.2	37.122	328	328;376;421;131;166
3800	sp|Q5T3J3|LRIF1_HUMAN;sp|Q5T3J3-2|LRIF1_HUMAN	sp|Q5T3J3|LRIF1_HUMAN;sp|Q5T3J3-2|LRIF1_HUMAN	2;1	2;1	2;1	>sp|Q5T3J3|LRIF1_HUMAN Ligand-dependent nuclear receptor-interacting factor 1 OS=Homo sapiens GN=LRIF1 PE=1 SV=1;>sp|Q5T3J3-2|LRIF1_HUMAN Isoform 2 of Ligand-dependent nuclear receptor-interacting factor 1 OS=Homo sapiens GN=LRIF1	-	1.6632	1.72762	0.788788	1.7189	14.314	2	0	Median	0.79748	0.861973	-0.214286	0.84548	12.521	2	0	Median	0.5082	0.52702	-0.924071	0.51082	4.5411	2	0	Median	0	4.4	2	2	2	2	0	2	0	2	0	2	4.4	4.4	4.4	84.567	769	769;233
3544	sp|Q16698-2|DECR_HUMAN;tr|A0A024R9D7|A0A024R9D7_HUMAN;sp|Q16698|DECR_HUMAN;tr|E5RJG7|E5RJG7_HUMAN;tr|Q7LDK6|Q7LDK6_HUMAN;tr|E5RFV2|E5RFV2_HUMAN;tr|E5RJD2|E5RJD2_HUMAN;tr|E5RID6|E5RID6_HUMAN;tr|H0YAW3|H0YAW3_HUMAN	sp|Q16698-2|DECR_HUMAN;tr|A0A024R9D7|A0A024R9D7_HUMAN;sp|Q16698|DECR_HUMAN;tr|E5RJG7|E5RJG7_HUMAN;tr|Q7LDK6|Q7LDK6_HUMAN;tr|E5RFV2|E5RFV2_HUMAN	11;11;11;7;7;7;5;4;1	11;11;11;7;7;7;5;4;1	11;11;11;7;7;7;5;4;1	>sp|Q16698-2|DECR_HUMAN Isoform 2 of 2,4-dienoyl-CoA reductase, mitochondrial OS=Homo sapiens GN=DECR1;>tr|A0A024R9D7|A0A024R9D7_HUMAN 2,4-dienoyl CoA reductase 1, mitochondrial, isoform CRA_b OS=Homo sapiens GN=DECR1 PE=4 SV=1;>sp|Q16698|DECR_HUMAN 2,4-di	-	1.6621	1.72648	0.787834	1.7226	15.591	9	0	Median	1.2052	1.30267	0.381467	1.2881	9.4678	9	0	Median	0.72754	0.754483	-0.406441	0.74809	9.4524	9	0	Median	4	40.8	9	11	11	11	1	11	1	11	1	11	40.8	40.8	40.8	34.994	326	326;335;335;181;188;205;151;95;43
5082	tr|A0A140VK05|A0A140VK05_HUMAN;sp|Q92667|AKAP1_HUMAN;tr|B4DN86|B4DN86_HUMAN;sp|Q92667-2|AKAP1_HUMAN;tr|I3L0W0|I3L0W0_HUMAN;tr|I3NI36|I3NI36_HUMAN;tr|O15113|O15113_HUMAN;tr|I3L2A2|I3L2A2_HUMAN;tr|I3L2N7|I3L2N7_HUMAN	tr|A0A140VK05|A0A140VK05_HUMAN;sp|Q92667|AKAP1_HUMAN;tr|B4DN86|B4DN86_HUMAN;sp|Q92667-2|AKAP1_HUMAN	11;11;10;9;5;4;1;1;1	11;11;10;9;5;4;1;1;1	11;11;10;9;5;4;1;1;1	>tr|A0A140VK05|A0A140VK05_HUMAN Testicular secretory protein Li 5 OS=Homo sapiens PE=2 SV=1;>sp|Q92667|AKAP1_HUMAN A-kinase anchor protein 1, mitochondrial OS=Homo sapiens GN=AKAP1 PE=1 SV=1;>tr|B4DN86|B4DN86_HUMAN cDNA FLJ56047, highly similar to A kinase	-	1.6569	1.72108	0.783313	1.7486	42.027	7	0	Median	1.2147	1.31293	0.392794	1.2811	18.783	7	0	Median	0.68867	0.714173	-0.485654	0.72599	25.224	7	0	Median	4.5	12.7	9	11	11	11	4	8	4	8	4	8	15	15	15	97.34	903	903;903;945;593;204;360;152;182;186
7853	tr|D7RF68|D7RF68_HUMAN;sp|Q6RW13|ATRAP_HUMAN;tr|A8K1X7|A8K1X7_HUMAN	tr|D7RF68|D7RF68_HUMAN	9;2;1	4;2;1	1;1;0	>tr|D7RF68|D7RF68_HUMAN AGTRAP-BRAF fusion protein OS=Homo sapiens PE=2 SV=1	-	1.6566	1.72077	0.783052	1.6537	10.582	3	0	Median	1.5518	1.6773	0.746137	1.6208	10.807	3	0	Median	0.90389	0.937363	-0.0933199	0.95274	5.6503	3	0	Median	12.9	16.6	3	9	4	1	5	6	2	3	0	1	22.6	10.6	2.8	66.205	597	597;159;159
2880	sp|Q05397-7|FAK1_HUMAN;tr|H0YBP1|H0YBP1_HUMAN;sp|Q05397|FAK1_HUMAN;sp|Q05397-5|FAK1_HUMAN;tr|Q658W2|Q658W2_HUMAN;tr|E7ESA6|E7ESA6_HUMAN;tr|Q59GN8|Q59GN8_HUMAN;tr|Q59GM6|Q59GM6_HUMAN;tr|A0A059VC25|A0A059VC25_HUMAN;tr|E9PEI4|E9PEI4_HUMAN;tr|Q8N9D7|Q8N9D7_HUMAN;tr|H0YB16|H0YB16_HUMAN;tr|B4DH13|B4DH13_HUMAN;tr|H0YBZ1|H0YBZ1_HUMAN;sp|Q05397-2|FAK1_HUMAN;tr|A0A024R9H6|A0A024R9H6_HUMAN;tr|I6L996|I6L996_…	sp|Q05397-7|FAK1_HUMAN;tr|H0YBP1|H0YBP1_HUMAN;sp|Q05397|FAK1_HUMAN;sp|Q05397-5|FAK1_HUMAN;tr|Q658W2|Q658W2_HUMAN;tr|E7ESA6|E7ESA6_HUMAN;tr|Q59GN8|Q59GN8_HUMAN;tr|Q59GM6|Q59GM6_HUMAN;tr|A0A059VC25|A0A059VC25_HUMAN;tr|E9PEI4|E9PEI4_HUMAN;tr|Q8N9D7|Q8N9D7_HUMAN;tr|H0YB16|H0YB16_HUMAN;tr|B4DH13|B4DH13_HUMAN;tr|H0YBZ1|H0YBZ1_HUMAN;sp|Q05397-2|FAK1_HUMAN;tr|A0A024R9H6|A0A024R9H6_HUMAN;tr|I6L996|I6L996_…	15;15;15;15;15;15;14;14;14;12;12;12;12;12;12;11;11;7;7;5;5;4;3;2;2;1;1;1;1;1;1;1;1;1;1;1;1;1	14;14;14;14;14;14;13;13;13;11;11;11;11;11;11;10;10;7;7;4;4;4;3;2;2;1;1;1;1;1;1;1;1;1;1;1;1;1	14;14;14;14;14;14;13;13;13;11;11;11;11;11;11;10;10;7;7;4;4;4;3;2;2;1;1;1;1;1;1;1;1;1;1;1;1;1	>sp|Q05397-7|FAK1_HUMAN Isoform 7 of Focal adhesion kinase 1 OS=Homo sapiens GN=PTK2;>tr|H0YBP1|H0YBP1_HUMAN Focal adhesion kinase 1 (Fragment) OS=Homo sapiens GN=PTK2 PE=1 SV=1;>sp|Q05397|FAK1_HUMAN Focal adhesion kinase 1 OS=Homo sapiens GN=PTK2 PE=1 SV=	-	1.6564	1.72056	0.782878	1.76	15.969	5	0	Median	1.03	1.1133	0.154838	1.0757	10.978	5	0	Median	0.64276	0.666563	-0.585187	0.64829	15.008	5	0	Median	5.2	17.7	38	15	14	14	3	13	3	12	3	12	22	21.2	21.2	114.25	1006	1006;1017;1052;1065;1074;1096;975;1007;1026;680;720;724;750;753;879;570;680;360;362;431;554;115;120;156;168;59;65;66;67;107;117;119;120;121;122;132;133;319
3378	sp|Q15149|PLEC_HUMAN	sp|Q15149|PLEC_HUMAN	303	303	11	>sp|Q15149|PLEC_HUMAN Plectin OS=Homo sapiens GN=PLEC PE=1 SV=3	-	1.6551	1.71921	0.781745	1.669	11.106	367	0	Median	0.89343	0.965682	-0.0503794	0.9365	13.66	367	0	Median	0.54003	0.560029	-0.836428	0.55859	12.582	367	0	Median	21.5	63.9	1	303	303	11	86	296	86	296	6	7	64.1	64.1	1.7	531.78	4684	4684
1489	tr|E9PNW4|E9PNW4_HUMAN;tr|Q6FHM9|Q6FHM9_HUMAN;sp|P13987|CD59_HUMAN;tr|E9PR17|E9PR17_HUMAN;tr|H0YET2|H0YET2_HUMAN	tr|E9PNW4|E9PNW4_HUMAN;tr|Q6FHM9|Q6FHM9_HUMAN;sp|P13987|CD59_HUMAN;tr|E9PR17|E9PR17_HUMAN;tr|H0YET2|H0YET2_HUMAN	4;4;4;4;2	4;4;4;4;2	4;4;4;4;2	>tr|E9PNW4|E9PNW4_HUMAN CD59 glycoprotein OS=Homo sapiens GN=CD59 PE=1 SV=1;>tr|Q6FHM9|Q6FHM9_HUMAN CD59 antigen, complement regulatory protein, isoform CRA_b OS=Homo sapiens GN=CD59 PE=2 SV=1;>sp|P13987|CD59_HUMAN CD59 glycoprotein OS=Homo sapiens GN=CD59	-	1.6549	1.719	0.781571	1.6063	10.712	3	0	Median	1.4549	1.57256	0.653114	1.4918	11.471	3	0	Median	0.94561	0.980628	-0.0282218	0.96916	1.1753	3	0	Median	7.4	29.6	5	4	4	4	1	4	1	4	1	4	29.6	29.6	29.6	11.985	108	108;128;128;130;52
7041	tr|Q548N1|Q548N1_HUMAN;sp|Q9UK41|VPS28_HUMAN;tr|E9PQR7|E9PQR7_HUMAN;tr|A0A0S2Z5H5|A0A0S2Z5H5_HUMAN;sp|Q9UK41-2|VPS28_HUMAN;tr|E9PM90|E9PM90_HUMAN;tr|E9PR04|E9PR04_HUMAN;tr|E9PLM9|E9PLM9_HUMAN	tr|Q548N1|Q548N1_HUMAN;sp|Q9UK41|VPS28_HUMAN;tr|E9PQR7|E9PQR7_HUMAN;tr|A0A0S2Z5H5|A0A0S2Z5H5_HUMAN;sp|Q9UK41-2|VPS28_HUMAN;tr|E9PM90|E9PM90_HUMAN	10;10;8;8;8;7;3;1	10;10;8;8;8;7;3;1	10;10;8;8;8;7;3;1	>tr|Q548N1|Q548N1_HUMAN Vacuolar protein sorting-associated protein 28 homolog OS=Homo sapiens GN=VPS28 PE=2 SV=1;>sp|Q9UK41|VPS28_HUMAN Vacuolar protein sorting-associated protein 28 homolog OS=Homo sapiens GN=VPS28 PE=1 SV=1;>tr|E9PQR7|E9PQR7_HUMAN Vacuo	-	1.653	1.71703	0.779914	1.6804	12.183	9	0	Median	1.2179	1.31639	0.39659	1.2974	13.963	9	0	Median	0.78247	0.811447	-0.301432	0.79688	12.962	9	0	Median	0	58.4	8	10	10	10	0	10	0	10	0	10	58.4	58.4	58.4	25.425	221	221;221;161;204;233;185;53;35
6194	sp|Q9H4A4|AMPB_HUMAN;tr|A6NKB8|A6NKB8_HUMAN;tr|Q7RU04|Q7RU04_HUMAN;tr|A0A087WU27|A0A087WU27_HUMAN;tr|A0A087WUS4|A0A087WUS4_HUMAN;tr|C9JMZ3|C9JMZ3_HUMAN;tr|H7C2T3|H7C2T3_HUMAN	sp|Q9H4A4|AMPB_HUMAN;tr|A6NKB8|A6NKB8_HUMAN;tr|Q7RU04|Q7RU04_HUMAN	26;24;23;10;9;9;2	26;24;23;10;9;9;2	26;24;23;10;9;9;2	>sp|Q9H4A4|AMPB_HUMAN Aminopeptidase B OS=Homo sapiens GN=RNPEP PE=1 SV=2;>tr|A6NKB8|A6NKB8_HUMAN Aminopeptidase B OS=Homo sapiens GN=RNPEP PE=1 SV=1;>tr|Q7RU04|Q7RU04_HUMAN Aminopeptidase B OS=Homo sapiens GN=RNPEP PE=4 SV=1	-	1.6527	1.71672	0.779652	1.6869	14.548	24	0	Median	1.0146	1.09665	0.133105	1.0637	18.341	24	0	Median	0.63049	0.653839	-0.612994	0.63662	18.188	24	0	Median	2	53.2	7	26	26	26	1	26	1	26	1	26	53.2	53.2	53.2	72.595	650	650;611;658;171;151;344;168
3579	sp|Q27J81-2|INF2_HUMAN;sp|Q27J81|INF2_HUMAN;tr|A0A0A0MQU1|A0A0A0MQU1_HUMAN;sp|Q27J81-3|INF2_HUMAN	sp|Q27J81-2|INF2_HUMAN;sp|Q27J81|INF2_HUMAN;tr|A0A0A0MQU1|A0A0A0MQU1_HUMAN	23;23;16;5	23;23;16;5	23;23;16;5	>sp|Q27J81-2|INF2_HUMAN Isoform 2 of Inverted formin-2 OS=Homo sapiens GN=INF2;>sp|Q27J81|INF2_HUMAN Inverted formin-2 OS=Homo sapiens GN=INF2 PE=1 SV=2;>tr|A0A0A0MQU1|A0A0A0MQU1_HUMAN Inverted formin-2 (Fragment) OS=Homo sapiens GN=INF2 PE=1 SV=1	-	1.6509	1.71485	0.77808	1.6667	11.633	22	0	Median	0.86014	0.9297	-0.105163	0.91447	19.261	22	0	Median	0.52242	0.541766	-0.884257	0.54091	17.485	22	0	Median	2.1	35	4	23	23	23	1	23	1	23	1	23	35	35	35	134.62	1240	1240;1249;717;234
6169	tr|Q3T7C3|Q3T7C3_HUMAN;tr|S4R2X1|S4R2X1_HUMAN;tr|B4DK89|B4DK89_HUMAN;tr|B4E3K2|B4E3K2_HUMAN;tr|S4R3U8|S4R3U8_HUMAN;tr|Q3T7C6|Q3T7C6_HUMAN;tr|I6L9K0|I6L9K0_HUMAN;tr|S4R2Z0|S4R2Z0_HUMAN;tr|Q3T7C7|Q3T7C7_HUMAN;sp|Q9H3H1-4|MOD5_HUMAN;tr|Q53F11|Q53F11_HUMAN;sp|Q9H3H1|MOD5_HUMAN	tr|Q3T7C3|Q3T7C3_HUMAN;tr|S4R2X1|S4R2X1_HUMAN;tr|B4DK89|B4DK89_HUMAN;tr|B4E3K2|B4E3K2_HUMAN;tr|S4R3U8|S4R3U8_HUMAN;tr|Q3T7C6|Q3T7C6_HUMAN;tr|I6L9K0|I6L9K0_HUMAN;tr|S4R2Z0|S4R2Z0_HUMAN;tr|Q3T7C7|Q3T7C7_HUMAN;sp|Q9H3H1-4|MOD5_HUMAN;tr|Q53F11|Q53F11_HUMAN;sp|Q9H3H1|MOD5_HUMAN	2;2;2;2;2;2;2;2;2;2;2;2	2;2;2;2;2;2;2;2;2;2;2;2	2;2;2;2;2;2;2;2;2;2;2;2	>tr|Q3T7C3|Q3T7C3_HUMAN tRNA isopentenylpyrophosphate transferase isoform 4 OS=Homo sapiens GN=TRIT1 PE=2 SV=1;>tr|S4R2X1|S4R2X1_HUMAN tRNA dimethylallyltransferase (Fragment) OS=Homo sapiens GN=TRIT1 PE=1 SV=1;>tr|B4DK89|B4DK89_HUMAN cDNA FLJ60623, highly	-	1.6509	1.71485	0.77808	1.7297	5.8462	2	0	Median	1.0425	1.12681	0.172241	1.1174	2.3318	2	0	Median	0.66469	0.689305	-0.536785	0.69413	28.114	2	0	Median	0	35.6	12	2	2	2	0	2	0	2	0	2	35.6	35.6	35.6	10.032	87	87;140;143;144;170;178;272;349;411;441;467;467
6140	tr|Q5T123|Q5T123_HUMAN;sp|Q9H299|SH3L3_HUMAN;tr|Q86Z22|Q86Z22_HUMAN;tr|D3DPK5|D3DPK5_HUMAN	tr|Q5T123|Q5T123_HUMAN;sp|Q9H299|SH3L3_HUMAN;tr|Q86Z22|Q86Z22_HUMAN;tr|D3DPK5|D3DPK5_HUMAN	2;2;2;2	2;2;2;2	2;2;2;2	>tr|Q5T123|Q5T123_HUMAN SH3 domain-binding glutamic acid-rich-like protein 3 OS=Homo sapiens GN=SH3BGRL3 PE=1 SV=1;>sp|Q9H299|SH3L3_HUMAN SH3 domain-binding glutamic acid-rich-like protein 3 OS=Homo sapiens GN=SH3BGRL3 PE=1 SV=1;>tr|Q86Z22|Q86Z22_HUMAN Epi	-	1.6504	1.71433	0.777643	1.709	8.3719	5	0	Median	1.6688	1.80376	0.851005	1.7661	6.1884	5	0	Median	0.9488	0.983936	-0.0233631	0.98631	42.418	5	0	Median	21.6	21.6	4	2	2	2	1	2	1	2	1	2	21.6	21.6	21.6	9.3804	88	88;93;226;257
823	sp|O75367-3|H2AY_HUMAN;sp|O75367|H2AY_HUMAN;sp|O75367-2|H2AY_HUMAN;tr|Q59FH0|Q59FH0_HUMAN;tr|B4DJC3|B4DJC3_HUMAN;tr|D6RCF2|D6RCF2_HUMAN	sp|O75367-3|H2AY_HUMAN;sp|O75367|H2AY_HUMAN;sp|O75367-2|H2AY_HUMAN;tr|Q59FH0|Q59FH0_HUMAN;tr|B4DJC3|B4DJC3_HUMAN	17;17;16;9;9;6	17;17;16;9;9;6	15;15;14;9;8;4	>sp|O75367-3|H2AY_HUMAN Isoform 3 of Core histone macro-H2A.1 OS=Homo sapiens GN=H2AFY;>sp|O75367|H2AY_HUMAN Core histone macro-H2A.1 OS=Homo sapiens GN=H2AFY PE=1 SV=4;>sp|O75367-2|H2AY_HUMAN Isoform 1 of Core histone macro-H2A.1 OS=Homo sapiens GN=H2AFY;	-	1.649	1.71287	0.776418	1.666	7.8393	19	0	Median	0.89478	0.967142	-0.0482011	0.93757	6.8292	19	0	Median	0.53998	0.559977	-0.836561	0.54602	9.7299	19	0	Median	3.8	48	6	17	17	15	2	16	2	16	2	14	48.2	48.2	41.2	39.488	371	371;372;369;192;200;165
1042	sp|O95373|IPO7_HUMAN;tr|B3KQG6|B3KQG6_HUMAN;tr|E9PLB2|E9PLB2_HUMAN;tr|B3KNG9|B3KNG9_HUMAN;tr|E9PLJ0|E9PLJ0_HUMAN	sp|O95373|IPO7_HUMAN;tr|B3KQG6|B3KQG6_HUMAN	29;15;5;4;2	29;15;5;4;2	28;14;5;4;2	>sp|O95373|IPO7_HUMAN Importin-7 OS=Homo sapiens GN=IPO7 PE=1 SV=1;>tr|B3KQG6|B3KQG6_HUMAN cDNA FLJ90427 fis, clone NT2RP3000481, highly similar to Importin-7 OS=Homo sapiens PE=2 SV=1	-	1.6478	1.71163	0.775368	1.6542	11.945	36	0	Median	1.7638	1.90644	0.930881	1.8633	9.7129	36	0	Median	1.0814	1.12145	0.165361	1.1265	8.6482	36	0	Median	1.3	33.1	5	29	29	28	1	29	1	29	1	28	33.1	33.1	32.2	119.52	1038	1038;722;130;203;64
7966	tr|K7EIG1|K7EIG1_HUMAN	tr|K7EIG1|K7EIG1_HUMAN	40	40	0	>tr|K7EIG1|K7EIG1_HUMAN Clustered mitochondria protein homolog (Fragment) OS=Homo sapiens GN=CLUH PE=1 SV=2	-	1.6462	1.70996	0.773966	1.6386	11.067	37	0	Median	1.3991	1.51225	0.596693	1.4642	13.228	37	0	Median	0.85663	0.888353	-0.170795	0.9077	10.955	37	0	Median	1.8	48.9	1	40	40	0	1	40	1	40	0	0	48.9	48.9	0	140.49	1251	1251
3713	sp|Q5EBL8|PDZ11_HUMAN;sp|Q5EBL8-2|PDZ11_HUMAN	sp|Q5EBL8|PDZ11_HUMAN;sp|Q5EBL8-2|PDZ11_HUMAN	4;4	4;4	4;4	>sp|Q5EBL8|PDZ11_HUMAN PDZ domain-containing protein 11 OS=Homo sapiens GN=PDZD11 PE=1 SV=2;>sp|Q5EBL8-2|PDZ11_HUMAN Isoform 2 of PDZ domain-containing protein 11 OS=Homo sapiens GN=PDZD11	-	1.6456	1.70934	0.773441	1.6628	12.013	5	0	Median	1.0837	1.17134	0.228159	1.1197	12.471	5	0	Median	0.68625	0.711664	-0.490733	0.72675	12.241	5	0	Median	0	54.3	2	4	4	4	0	4	0	4	0	4	54.3	54.3	54.3	16.131	140	140;171
7233	tr|A4D1T3|A4D1T3_HUMAN;sp|Q9Y291|RT33_HUMAN;tr|Q3KRB4|Q3KRB4_HUMAN;tr|C9JBY7|C9JBY7_HUMAN	tr|A4D1T3|A4D1T3_HUMAN;sp|Q9Y291|RT33_HUMAN;tr|Q3KRB4|Q3KRB4_HUMAN;tr|C9JBY7|C9JBY7_HUMAN	2;2;2;1	2;2;2;1	2;2;2;1	>tr|A4D1T3|A4D1T3_HUMAN Mitochondrial ribosomal protein S33 OS=Homo sapiens GN=MRPS33 PE=4 SV=1;>sp|Q9Y291|RT33_HUMAN 28S ribosomal protein S33, mitochondrial OS=Homo sapiens GN=MRPS33 PE=1 SV=1;>tr|Q3KRB4|Q3KRB4_HUMAN MRPS33 protein (Fragment) OS=Homo sap	-	1.645	1.70872	0.772914	1.6294	8.8293	2	0	Median	1.3081	1.41389	0.499667	1.3736	9.7845	2	0	Median	0.8432	0.874426	-0.193592	0.87481	0.076315	2	0	Median	0	17	4	2	2	2	0	2	0	2	0	2	17	17	17	12.629	106	106;106;112;96
6258	sp|Q9H7D0|DOCK5_HUMAN;tr|D3DSS6|D3DSS6_HUMAN;tr|Q5H9P3|Q5H9P3_HUMAN;tr|H0Y7N4|H0Y7N4_HUMAN;tr|Q68DL4|Q68DL4_HUMAN;sp|Q9H7D0-2|DOCK5_HUMAN;tr|H0YB14|H0YB14_HUMAN	sp|Q9H7D0|DOCK5_HUMAN;tr|D3DSS6|D3DSS6_HUMAN;tr|Q5H9P3|Q5H9P3_HUMAN	25;24;13;12;12;3;2	25;24;13;12;12;3;2	22;21;10;12;12;3;2	>sp|Q9H7D0|DOCK5_HUMAN Dedicator of cytokinesis protein 5 OS=Homo sapiens GN=DOCK5 PE=1 SV=3;>tr|D3DSS6|D3DSS6_HUMAN Dedicator of cytokinesis 5, isoform CRA_a OS=Homo sapiens GN=DOCK5 PE=3 SV=1;>tr|Q5H9P3|Q5H9P3_HUMAN Uncharacterized protein DKFZp779M164 (	-	1.6441	1.70778	0.772125	1.64	25.373	10	0	Median	0.68775	0.743369	-0.42785	0.72832	30.44	10	0	Median	0.33896	0.351513	-1.50835	0.35742	42.287	10	0	Median	6.9	11.3	7	25	25	22	9	16	9	16	8	14	18.2	18.2	16.4	215.31	1870	1870;1860;1154;1090;1093;350;138
2718	tr|X5D8S1|X5D8S1_HUMAN;sp|P80404|GABT_HUMAN;tr|H3BRN4|H3BRN4_HUMAN;tr|H3BNQ7|H3BNQ7_HUMAN;tr|B7Z1V4|B7Z1V4_HUMAN;tr|X5D2Y3|X5D2Y3_HUMAN;tr|H3BMJ9|H3BMJ9_HUMAN;tr|H3BPW8|H3BPW8_HUMAN;tr|H3BRJ1|H3BRJ1_HUMAN;tr|H3BRT1|H3BRT1_HUMAN	tr|X5D8S1|X5D8S1_HUMAN;sp|P80404|GABT_HUMAN;tr|H3BRN4|H3BRN4_HUMAN;tr|H3BNQ7|H3BNQ7_HUMAN;tr|B7Z1V4|B7Z1V4_HUMAN;tr|X5D2Y3|X5D2Y3_HUMAN;tr|H3BMJ9|H3BMJ9_HUMAN;tr|H3BPW8|H3BPW8_HUMAN	4;4;4;4;4;3;2;2;1;1	4;4;4;4;4;3;2;2;1;1	4;4;4;4;4;3;2;2;1;1	>tr|X5D8S1|X5D8S1_HUMAN 4-aminobutyrate aminotransferase isoform A (Fragment) OS=Homo sapiens GN=ABAT PE=2 SV=1;>sp|P80404|GABT_HUMAN 4-aminobutyrate aminotransferase, mitochondrial OS=Homo sapiens GN=ABAT PE=1 SV=3;>tr|H3BRN4|H3BRN4_HUMAN 4-aminobutyrate	-	1.6428	1.70643	0.770984	1.6329	17.935	3	1	Median	1.562	1.68832	0.755588	1.6421	12.543	3	1	Median	1.0277	1.06576	0.0918802	1.0909	22.929	3	1	Median	0	12.4	10	4	4	4	0	4	0	4	0	4	12.4	12.4	12.4	56.438	500	500;500;515;515;515;357;91;117;65;95
6329	sp|Q9HAB8|PPCS_HUMAN;sp|Q9HAB8-2|PPCS_HUMAN;tr|Q5VVM3|Q5VVM3_HUMAN;tr|Q5VVM2|Q5VVM2_HUMAN	sp|Q9HAB8|PPCS_HUMAN;sp|Q9HAB8-2|PPCS_HUMAN;tr|Q5VVM3|Q5VVM3_HUMAN	8;4;4;1	8;4;4;1	8;4;4;1	>sp|Q9HAB8|PPCS_HUMAN Phosphopantothenate--cysteine ligase OS=Homo sapiens GN=PPCS PE=1 SV=2;>sp|Q9HAB8-2|PPCS_HUMAN Isoform 2 of Phosphopantothenate--cysteine ligase OS=Homo sapiens GN=PPCS;>tr|Q5VVM3|Q5VVM3_HUMAN Phosphopantothenate--cysteine ligase OS=H	-	1.6415	1.70508	0.769842	1.6561	10.402	6	0	Median	0.99125	1.07141	0.0995149	1.0423	19.856	6	0	Median	0.59398	0.615977	-0.699053	0.60546	11.494	6	0	Median	0	28	4	8	8	8	0	8	0	8	0	8	28	28	28	34.005	311	311;138;213;56
1354	tr|A0A024R7S3|A0A024R7S3_HUMAN;sp|P09497-2|CLCB_HUMAN;sp|P09497|CLCB_HUMAN;tr|D6RJD1|D6RJD1_HUMAN;tr|H0Y9Q6|H0Y9Q6_HUMAN	tr|A0A024R7S3|A0A024R7S3_HUMAN;sp|P09497-2|CLCB_HUMAN;sp|P09497|CLCB_HUMAN	10;10;9;3;2	10;10;9;3;2	10;10;9;3;2	>tr|A0A024R7S3|A0A024R7S3_HUMAN Clathrin light chain OS=Homo sapiens GN=CLTB PE=3 SV=1;>sp|P09497-2|CLCB_HUMAN Isoform Non-brain of Clathrin light chain B OS=Homo sapiens GN=CLTB;>sp|P09497|CLCB_HUMAN Clathrin light chain B OS=Homo sapiens GN=CLTB PE=1 SV=	-	1.6398	1.70332	0.768347	1.7241	11.701	8	0	Median	0.89238	0.964547	-0.0520759	0.92789	13.365	8	0	Median	0.54132	0.561366	-0.832985	0.54738	15.419	8	0	Median	0	31.3	5	10	10	10	0	10	0	10	0	10	31.3	31.3	31.3	23.181	211	211;211;229;125;81
4179	sp|Q7L2H7|EIF3M_HUMAN;sp|Q7L2H7-2|EIF3M_HUMAN;tr|J3KNJ2|J3KNJ2_HUMAN;tr|H0YCQ8|H0YCQ8_HUMAN;tr|E9PRY0|E9PRY0_HUMAN;tr|E9PN86|E9PN86_HUMAN;tr|E9PRI2|E9PRI2_HUMAN;tr|E7ESM3|E7ESM3_HUMAN;tr|B4DT09|B4DT09_HUMAN	sp|Q7L2H7|EIF3M_HUMAN;sp|Q7L2H7-2|EIF3M_HUMAN;tr|J3KNJ2|J3KNJ2_HUMAN;tr|H0YCQ8|H0YCQ8_HUMAN	16;11;9;9;4;4;2;2;2	16;11;9;9;4;4;2;2;2	16;11;9;9;4;4;2;2;2	>sp|Q7L2H7|EIF3M_HUMAN Eukaryotic translation initiation factor 3 subunit M OS=Homo sapiens GN=EIF3M PE=1 SV=1;>sp|Q7L2H7-2|EIF3M_HUMAN Isoform 2 of Eukaryotic translation initiation factor 3 subunit M OS=Homo sapiens GN=EIF3M;>tr|J3KNJ2|J3KNJ2_HUMAN Eukar	-	1.6389	1.70238	0.767555	1.6647	14.027	20	0	Median	1.7118	1.85023	0.887708	1.7943	10.155	20	0	Median	1.0644	1.10382	0.142501	1.1049	6.7329	20	0	Median	7.8	52.7	9	16	16	16	2	16	2	16	2	16	52.7	52.7	52.7	42.502	374	374;242;191;220;74;102;59;123;123
1312	sp|P08195-2|4F2_HUMAN;tr|B4E2Z3|B4E2Z3_HUMAN;tr|A0A024R599|A0A024R599_HUMAN;tr|F5H0E2|F5H0E2_HUMAN;tr|F5H867|F5H867_HUMAN;tr|B4E3E4|B4E3E4_HUMAN;tr|F5GZR9|F5GZR9_HUMAN	sp|P08195-2|4F2_HUMAN;tr|B4E2Z3|B4E2Z3_HUMAN;tr|A0A024R599|A0A024R599_HUMAN	25;24;19;10;5;5;2	25;24;19;10;5;5;2	1;1;1;1;1;1;1	>sp|P08195-2|4F2_HUMAN Isoform 2 of 4F2 cell-surface antigen heavy chain OS=Homo sapiens GN=SLC3A2;>tr|B4E2Z3|B4E2Z3_HUMAN cDNA FLJ54090, highly similar to 4F2 cell-surface antigen heavy chain OS=Homo sapiens PE=2 SV=1;>tr|A0A024R599|A0A024R599_HUMAN Solut	-	1.6381	1.70155	0.76685	1.636	10.354	29	0	Median	0.97146	1.05002	0.0704205	1.0186	10.308	29	0	Median	0.6113	0.633938	-0.657587	0.62763	8.6726	29	0	Median	2.1	47.4	7	25	25	1	1	24	1	24	0	1	49.5	49.5	1.7	57.944	529	529;511;398;145;135;153;47
[truncated: 6,823 more rows]
[truncated: 79 more columns]

## Sheet: Phospho (STY)Sites
Protein group IDs	Proteins	Fasta headers		NEW Ratio M/L Phos-R3	NEW Ratio M/L Phos-R3___1	NEW Ratio M/L Phos-R3___2	NEW Ratio M/L Phos-R3___3	NEW Ratio H/L Phos-R3	NEW Ratio H/L Phos-R3___1	NEW Ratio H/L Phos-R3___2	NEW Ratio H/L Phos-R3___3	NEW Ratio H/M Phos-R3	NEW Ratio H/M Phos-R3___1	NEW Ratio H/M Phos-R3___2	NEW Ratio H/M Phos-R3___3		Ratio M/L Phos-R3	Corrected for mixing Ratio M/L Phos-R3	Ratio M/L Phos-R3___1	Corrected for mixing Ratio M/L Phos-R3___1	Ratio M/L Phos-R3___2	Corrected for mixing Ratio M/L Phos-R3___2	Ratio M/L Phos-R3___3	Corrected for mixing Ratio M/L Phos-R3___3	Ratio H/L Phos-R3	Corrected for mixing Ratio H/L Phos-R3	Ratio H/L Phos-R3___1	Corrected for mixing Ratio H/L Phos-R3___1	Ratio H/L Phos-R3___2	Corrected for mixing Ratio H/L Phos-R3___2	Ratio H/L Phos-R3___3	Corrected for mixing Ratio H/L Phos-R3___3	Ratio H/M Phos-R3	Corrected for mixing Ratio H/M Phos-R3	Ratio H/M Phos-R3___1	Corrected for mixing Ratio H/M Phos-R3___1	Ratio H/M Phos-R3___2	Corrected for mixing Ratio H/M Phos-R3___2	Ratio H/M Phos-R3___3	Corrected for mixing Ratio H/M Phos-R3___3	Positions within proteins	Localization prob	Delta score	Score for localization	Localization prob Phos-R3	Score diff Phos-R3	PEP Phos-R3	Score Phos-R3	Diagnostic peak
[truncated: 12,575 more rows]
[truncated: 95 more columns]
